# Supplementary material for: Core-periphery structure in sectoral international trade networks: A new approach to an old theory
Source: PLoS One. 2020 Apr 2;15(4):e0229547. doi: 10.1371/journal.pone.0229547 (PMC7117750; doi:10.1371/journal.pone.0229547)
Supplement: S8 File — (ZIP) [file pone.0229547.s008.zip › S8_File/Networks 2016/35-ELECTRIC CURRENT.graphml]

<?xml version='1.0' encoding='utf-8'?>
<graphml xmlns="http://graphml.graphdrawing.org/xmlns" xmlns:xsi="http://www.w3.org/2001/XMLSchema-instance" xsi:schemaLocation="http://graphml.graphdrawing.org/xmlns http://graphml.graphdrawing.org/xmlns/1.0/graphml.xsd">
  <key attr.name="weight" attr.type="long" for="edge" id="d0" />
  <graph edgedefault="directed">
    <node id="ALB" />
    <node id="DNK" />
    <node id="DEU" />
    <node id="GRC" />
    <node id="ROU" />
    <node id="SRB" />
    <node id="SVN" />
    <node id="CHE" />
    <node id="DZA" />
    <node id="MAR" />
    <node id="AZE" />
    <node id="GEO" />
    <node id="RUS" />
    <node id="TUR" />
    <node id="ARG" />
    <node id="BRA" />
    <node id="CHL" />
    <node id="AUT" />
    <node id="CZE" />
    <node id="HUN" />
    <node id="ITA" />
    <node id="ARM" />
    <node id="BEL" />
    <node id="FRA" />
    <node id="NLD" />
    <node id="BGR" />
    <node id="HRV" />
    <node id="SVK" />
    <node id="MKD" />
    <node id="GBR" />
    <node id="BLR" />
    <node id="LVA" />
    <node id="LTU" />
    <node id="UKR" />
    <node id="CAN" />
    <node id="USA" />
    <node id="CHN" />
    <node id="HKG" />
    <node id="VNM" />
    <node id="COL" />
    <node id="ECU" />
    <node id="POL" />
    <node id="NOR" />
    <node id="SWE" />
    <node id="PER" />
    <node id="SLV" />
    <node id="CRI" />
    <node id="GTM" />
    <node id="HND" />
    <node id="PAN" />
    <node id="EST" />
    <node id="FIN" />
    <node id="ESP" />
    <node id="GHA" />
    <node id="BEN" />
    <node id="BFA" />
    <node id="MEX" />
    <node id="NIC" />
    <node id="IRL" />
    <node id="CIV" />
    <node id="TGO" />
    <node id="KAZ" />
    <node id="KGZ" />
    <node id="JOR" />
    <node id="PSE" />
    <node id="KOR" />
    <node id="MYS" />
    <node id="THA" />
    <node id="MOZ" />
    <node id="BWA" />
    <node id="NAM" />
    <node id="ZAF" />
    <node id="ZWE" />
    <node id="PRY" />
    <node id="PRT" />
    <node id="KHM" />
    <node id="PAK" />
    <node id="ARE" />
    <node id="OMN" />
    <node id="UGA" />
    <node id="TZA" />
    <node id="MDA" />
    <node id="EGY" />
    <edge source="ALB" target="DNK">
      <data key="d0">6266008</data>
    </edge>
    <edge source="ALB" target="DEU">
      <data key="d0">2244321</data>
    </edge>
    <edge source="ALB" target="GRC">
      <data key="d0">342183</data>
    </edge>
    <edge source="ALB" target="ROU">
      <data key="d0">992211</data>
    </edge>
    <edge source="ALB" target="SRB">
      <data key="d0">11972903</data>
    </edge>
    <edge source="ALB" target="SVN">
      <data key="d0">9316592</data>
    </edge>
    <edge source="ALB" target="CHE">
      <data key="d0">8396258</data>
    </edge>
    <edge source="DNK" target="DEU">
      <data key="d0">76007461</data>
    </edge>
    <edge source="DNK" target="NOR">
      <data key="d0">34097550</data>
    </edge>
    <edge source="DNK" target="SWE">
      <data key="d0">115260257</data>
    </edge>
    <edge source="DEU" target="AUT">
      <data key="d0">617891275</data>
    </edge>
    <edge source="DEU" target="CZE">
      <data key="d0">242584300</data>
    </edge>
    <edge source="DEU" target="DNK">
      <data key="d0">141522424</data>
    </edge>
    <edge source="DEU" target="FRA">
      <data key="d0">107757270</data>
    </edge>
    <edge source="DEU" target="NLD">
      <data key="d0">640643555</data>
    </edge>
    <edge source="DEU" target="POL">
      <data key="d0">434179627</data>
    </edge>
    <edge source="DEU" target="SWE">
      <data key="d0">39505651</data>
    </edge>
    <edge source="DEU" target="CHE">
      <data key="d0">647049673</data>
    </edge>
    <edge source="GRC" target="ALB">
      <data key="d0">2220593</data>
    </edge>
    <edge source="GRC" target="BGR">
      <data key="d0">2879857</data>
    </edge>
    <edge source="GRC" target="ITA">
      <data key="d0">11745059</data>
    </edge>
    <edge source="GRC" target="SRB">
      <data key="d0">611420</data>
    </edge>
    <edge source="GRC" target="SVN">
      <data key="d0">50592874</data>
    </edge>
    <edge source="GRC" target="TUR">
      <data key="d0">18955496</data>
    </edge>
    <edge source="GRC" target="MKD">
      <data key="d0">7805955</data>
    </edge>
    <edge source="ROU" target="BGR">
      <data key="d0">68317190</data>
    </edge>
    <edge source="ROU" target="HUN">
      <data key="d0">115545775</data>
    </edge>
    <edge source="ROU" target="SRB">
      <data key="d0">137422383</data>
    </edge>
    <edge source="ROU" target="CHE">
      <data key="d0">8488901</data>
    </edge>
    <edge source="ROU" target="UKR">
      <data key="d0">228938</data>
    </edge>
    <edge source="SRB" target="ALB">
      <data key="d0">3003416</data>
    </edge>
    <edge source="SRB" target="BGR">
      <data key="d0">1424351</data>
    </edge>
    <edge source="SRB" target="HRV">
      <data key="d0">14992932</data>
    </edge>
    <edge source="SRB" target="CZE">
      <data key="d0">1016482</data>
    </edge>
    <edge source="SRB" target="HUN">
      <data key="d0">34201760</data>
    </edge>
    <edge source="SRB" target="ROU">
      <data key="d0">6857522</data>
    </edge>
    <edge source="SRB" target="SVN">
      <data key="d0">33726190</data>
    </edge>
    <edge source="SRB" target="MKD">
      <data key="d0">20418028</data>
    </edge>
    <edge source="SVN" target="AUT">
      <data key="d0">17746991</data>
    </edge>
    <edge source="SVN" target="HRV">
      <data key="d0">188440957</data>
    </edge>
    <edge source="SVN" target="CZE">
      <data key="d0">3696318</data>
    </edge>
    <edge source="SVN" target="DEU">
      <data key="d0">15384182</data>
    </edge>
    <edge source="SVN" target="HUN">
      <data key="d0">2427491</data>
    </edge>
    <edge source="SVN" target="ITA">
      <data key="d0">162154554</data>
    </edge>
    <edge source="SVN" target="SVK">
      <data key="d0">244980</data>
    </edge>
    <edge source="SVN" target="CHE">
      <data key="d0">14803123</data>
    </edge>
    <edge source="SVN" target="GBR">
      <data key="d0">521899</data>
    </edge>
    <edge source="CHE" target="AUT">
      <data key="d0">15255327</data>
    </edge>
    <edge source="CHE" target="FRA">
      <data key="d0">298198009</data>
    </edge>
    <edge source="CHE" target="DEU">
      <data key="d0">177573845</data>
    </edge>
    <edge source="CHE" target="ITA">
      <data key="d0">1135745872</data>
    </edge>
    <edge source="DZA" target="MAR">
      <data key="d0">10746386</data>
    </edge>
    <edge source="AZE" target="GEO">
      <data key="d0">3297033</data>
    </edge>
    <edge source="AZE" target="RUS">
      <data key="d0">5681590</data>
    </edge>
    <edge source="AZE" target="TUR">
      <data key="d0">18197803</data>
    </edge>
    <edge source="GEO" target="AZE">
      <data key="d0">238966</data>
    </edge>
    <edge source="GEO" target="ARM">
      <data key="d0">6689079</data>
    </edge>
    <edge source="GEO" target="RUS">
      <data key="d0">2307689</data>
    </edge>
    <edge source="GEO" target="TUR">
      <data key="d0">13093596</data>
    </edge>
    <edge source="RUS" target="AZE">
      <data key="d0">2893607</data>
    </edge>
    <edge source="RUS" target="BLR">
      <data key="d0">135995953</data>
    </edge>
    <edge source="RUS" target="CHN">
      <data key="d0">154408940</data>
    </edge>
    <edge source="RUS" target="FIN">
      <data key="d0">160546265</data>
    </edge>
    <edge source="RUS" target="GEO">
      <data key="d0">20830572</data>
    </edge>
    <edge source="RUS" target="KAZ">
      <data key="d0">42293544</data>
    </edge>
    <edge source="RUS" target="LTU">
      <data key="d0">113629056</data>
    </edge>
    <edge source="RUS" target="NOR">
      <data key="d0">1569793</data>
    </edge>
    <edge source="RUS" target="UKR">
      <data key="d0">6769205</data>
    </edge>
    <edge source="TUR" target="BGR">
      <data key="d0">4385288</data>
    </edge>
    <edge source="TUR" target="GRC">
      <data key="d0">9203592</data>
    </edge>
    <edge source="ARG" target="BRA">
      <data key="d0">2480391</data>
    </edge>
    <edge source="ARG" target="CHL">
      <data key="d0">52175</data>
    </edge>
    <edge source="BRA" target="ARG">
      <data key="d0">26300885</data>
    </edge>
    <edge source="CHL" target="ARG">
      <data key="d0">11295235</data>
    </edge>
    <edge source="AUT" target="CZE">
      <data key="d0">5977697</data>
    </edge>
    <edge source="AUT" target="DEU">
      <data key="d0">171381501</data>
    </edge>
    <edge source="AUT" target="HUN">
      <data key="d0">138555236</data>
    </edge>
    <edge source="AUT" target="ITA">
      <data key="d0">65405655</data>
    </edge>
    <edge source="AUT" target="SVN">
      <data key="d0">170009140</data>
    </edge>
    <edge source="AUT" target="CHE">
      <data key="d0">318407765</data>
    </edge>
    <edge source="CZE" target="ALB">
      <data key="d0">18363</data>
    </edge>
    <edge source="CZE" target="AUT">
      <data key="d0">26164185</data>
    </edge>
    <edge source="CZE" target="HRV">
      <data key="d0">721781</data>
    </edge>
    <edge source="CZE" target="DNK">
      <data key="d0">2842291</data>
    </edge>
    <edge source="CZE" target="DEU">
      <data key="d0">366901493</data>
    </edge>
    <edge source="CZE" target="HUN">
      <data key="d0">3621900</data>
    </edge>
    <edge source="CZE" target="POL">
      <data key="d0">25627114</data>
    </edge>
    <edge source="CZE" target="SRB">
      <data key="d0">30896027</data>
    </edge>
    <edge source="CZE" target="SVK">
      <data key="d0">553772954</data>
    </edge>
    <edge source="CZE" target="CHE">
      <data key="d0">1156373</data>
    </edge>
    <edge source="CZE" target="TUR">
      <data key="d0">11016009</data>
    </edge>
    <edge source="CZE" target="MKD">
      <data key="d0">2874532</data>
    </edge>
    <edge source="CZE" target="GBR">
      <data key="d0">34663812</data>
    </edge>
    <edge source="HUN" target="AUT">
      <data key="d0">24379655</data>
    </edge>
    <edge source="HUN" target="HRV">
      <data key="d0">244246245</data>
    </edge>
    <edge source="HUN" target="ROU">
      <data key="d0">91710950</data>
    </edge>
    <edge source="HUN" target="SRB">
      <data key="d0">207700554</data>
    </edge>
    <edge source="HUN" target="SVK">
      <data key="d0">47873957</data>
    </edge>
    <edge source="ITA" target="BGR">
      <data key="d0">50881229</data>
    </edge>
    <edge source="ITA" target="CZE">
      <data key="d0">20380568</data>
    </edge>
    <edge source="ITA" target="FRA">
      <data key="d0">124039504</data>
    </edge>
    <edge source="ITA" target="DEU">
      <data key="d0">62720397</data>
    </edge>
    <edge source="ITA" target="SRB">
      <data key="d0">8599680</data>
    </edge>
    <edge source="ITA" target="SVN">
      <data key="d0">2035086</data>
    </edge>
    <edge source="ITA" target="CHE">
      <data key="d0">1541960</data>
    </edge>
    <edge source="ARM" target="AZE">
      <data key="d0">2445566</data>
    </edge>
    <edge source="ARM" target="GEO">
      <data key="d0">2023417</data>
    </edge>
    <edge source="BEL" target="FRA">
      <data key="d0">197571878</data>
    </edge>
    <edge source="BEL" target="NLD">
      <data key="d0">95955853</data>
    </edge>
    <edge source="FRA" target="BEL">
      <data key="d0">155062362</data>
    </edge>
    <edge source="FRA" target="DEU">
      <data key="d0">272589640</data>
    </edge>
    <edge source="FRA" target="ITA">
      <data key="d0">515548103</data>
    </edge>
    <edge source="FRA" target="ESP">
      <data key="d0">446138109</data>
    </edge>
    <edge source="FRA" target="CHE">
      <data key="d0">325707311</data>
    </edge>
    <edge source="FRA" target="GBR">
      <data key="d0">422610227</data>
    </edge>
    <edge source="NLD" target="DEU">
      <data key="d0">49541143</data>
    </edge>
    <edge source="NLD" target="NOR">
      <data key="d0">7639307</data>
    </edge>
    <edge source="BGR" target="HRV">
      <data key="d0">19911</data>
    </edge>
    <edge source="BGR" target="CZE">
      <data key="d0">71926106</data>
    </edge>
    <edge source="BGR" target="DNK">
      <data key="d0">18703474</data>
    </edge>
    <edge source="BGR" target="DEU">
      <data key="d0">1083392</data>
    </edge>
    <edge source="BGR" target="GRC">
      <data key="d0">57943402</data>
    </edge>
    <edge source="BGR" target="HUN">
      <data key="d0">7634553</data>
    </edge>
    <edge source="BGR" target="ITA">
      <data key="d0">280702</data>
    </edge>
    <edge source="BGR" target="NLD">
      <data key="d0">112456</data>
    </edge>
    <edge source="BGR" target="ROU">
      <data key="d0">31524540</data>
    </edge>
    <edge source="BGR" target="SRB">
      <data key="d0">36759032</data>
    </edge>
    <edge source="BGR" target="SVK">
      <data key="d0">24892963</data>
    </edge>
    <edge source="BGR" target="SVN">
      <data key="d0">87571030</data>
    </edge>
    <edge source="BGR" target="TUR">
      <data key="d0">81938396</data>
    </edge>
    <edge source="BGR" target="MKD">
      <data key="d0">50837120</data>
    </edge>
    <edge source="BGR" target="GBR">
      <data key="d0">22015850</data>
    </edge>
    <edge source="HRV" target="CZE">
      <data key="d0">996215</data>
    </edge>
    <edge source="HRV" target="DNK">
      <data key="d0">528626</data>
    </edge>
    <edge source="HRV" target="DEU">
      <data key="d0">314620</data>
    </edge>
    <edge source="HRV" target="HUN">
      <data key="d0">147757668</data>
    </edge>
    <edge source="HRV" target="SRB">
      <data key="d0">42855032</data>
    </edge>
    <edge source="HRV" target="SVN">
      <data key="d0">171881891</data>
    </edge>
    <edge source="HRV" target="CHE">
      <data key="d0">442781</data>
    </edge>
    <edge source="SVK" target="CZE">
      <data key="d0">175529</data>
    </edge>
    <edge source="SVK" target="HUN">
      <data key="d0">11226785</data>
    </edge>
    <edge source="SVK" target="UKR">
      <data key="d0">2157729</data>
    </edge>
    <edge source="MKD" target="BGR">
      <data key="d0">254168</data>
    </edge>
    <edge source="MKD" target="GRC">
      <data key="d0">2605656</data>
    </edge>
    <edge source="MKD" target="HUN">
      <data key="d0">30175</data>
    </edge>
    <edge source="MKD" target="SRB">
      <data key="d0">5954548</data>
    </edge>
    <edge source="MKD" target="SVK">
      <data key="d0">356739</data>
    </edge>
    <edge source="GBR" target="FRA">
      <data key="d0">87888296</data>
    </edge>
    <edge source="GBR" target="DEU">
      <data key="d0">770404</data>
    </edge>
    <edge source="GBR" target="IRL">
      <data key="d0">42111285</data>
    </edge>
    <edge source="GBR" target="NLD">
      <data key="d0">8307118</data>
    </edge>
    <edge source="BLR" target="LVA">
      <data key="d0">351000</data>
    </edge>
    <edge source="BLR" target="LTU">
      <data key="d0">7635200</data>
    </edge>
    <edge source="BLR" target="UKR">
      <data key="d0">68800</data>
    </edge>
    <edge source="LVA" target="EST">
      <data key="d0">1735057</data>
    </edge>
    <edge source="LVA" target="LTU">
      <data key="d0">1365813</data>
    </edge>
    <edge source="LTU" target="EST">
      <data key="d0">1222433</data>
    </edge>
    <edge source="LTU" target="LVA">
      <data key="d0">15237337</data>
    </edge>
    <edge source="LTU" target="POL">
      <data key="d0">44297655</data>
    </edge>
    <edge source="LTU" target="RUS">
      <data key="d0">752151</data>
    </edge>
    <edge source="LTU" target="SWE">
      <data key="d0">12047115</data>
    </edge>
    <edge source="UKR" target="HUN">
      <data key="d0">119316958</data>
    </edge>
    <edge source="UKR" target="MDA">
      <data key="d0">347402</data>
    </edge>
    <edge source="UKR" target="POL">
      <data key="d0">32391529</data>
    </edge>
    <edge source="CAN" target="USA">
      <data key="d0">2199903262</data>
    </edge>
    <edge source="USA" target="CAN">
      <data key="d0">193254705</data>
    </edge>
    <edge source="CHN" target="HKG">
      <data key="d0">767438243</data>
    </edge>
    <edge source="CHN" target="VNM">
      <data key="d0">81568039</data>
    </edge>
    <edge source="HKG" target="CHN">
      <data key="d0">104133413</data>
    </edge>
    <edge source="VNM" target="KHM">
      <data key="d0">88297988</data>
    </edge>
    <edge source="VNM" target="PAK">
      <data key="d0">217275</data>
    </edge>
    <edge source="COL" target="ECU">
      <data key="d0">6991549</data>
    </edge>
    <edge source="ECU" target="COL">
      <data key="d0">37344047</data>
    </edge>
    <edge source="ECU" target="PER">
      <data key="d0">391357</data>
    </edge>
    <edge source="POL" target="CZE">
      <data key="d0">297389828</data>
    </edge>
    <edge source="POL" target="DEU">
      <data key="d0">17990646</data>
    </edge>
    <edge source="POL" target="SVK">
      <data key="d0">609588</data>
    </edge>
    <edge source="POL" target="SWE">
      <data key="d0">173038809</data>
    </edge>
    <edge source="POL" target="UKR">
      <data key="d0">6966191</data>
    </edge>
    <edge source="NOR" target="DNK">
      <data key="d0">199584340</data>
    </edge>
    <edge source="NOR" target="FIN">
      <data key="d0">6022191</data>
    </edge>
    <edge source="NOR" target="NLD">
      <data key="d0">126836496</data>
    </edge>
    <edge source="NOR" target="SWE">
      <data key="d0">317424742</data>
    </edge>
    <edge source="SWE" target="DNK">
      <data key="d0">98028654</data>
    </edge>
    <edge source="SWE" target="FIN">
      <data key="d0">486318994</data>
    </edge>
    <edge source="SWE" target="DEU">
      <data key="d0">47697937</data>
    </edge>
    <edge source="SWE" target="LTU">
      <data key="d0">75396618</data>
    </edge>
    <edge source="SWE" target="NOR">
      <data key="d0">44958976</data>
    </edge>
    <edge source="SWE" target="POL">
      <data key="d0">88488950</data>
    </edge>
    <edge source="PER" target="ECU">
      <data key="d0">4678025</data>
    </edge>
    <edge source="SLV" target="CRI">
      <data key="d0">1892750</data>
    </edge>
    <edge source="SLV" target="GTM">
      <data key="d0">232211</data>
    </edge>
    <edge source="SLV" target="HND">
      <data key="d0">1082308</data>
    </edge>
    <edge source="SLV" target="PAN">
      <data key="d0">97471</data>
    </edge>
    <edge source="GTM" target="CRI">
      <data key="d0">888208</data>
    </edge>
    <edge source="GTM" target="SLV">
      <data key="d0">47589444</data>
    </edge>
    <edge source="GTM" target="HND">
      <data key="d0">54761</data>
    </edge>
    <edge source="GTM" target="MEX">
      <data key="d0">875437</data>
    </edge>
    <edge source="GTM" target="NIC">
      <data key="d0">207115</data>
    </edge>
    <edge source="GTM" target="PAN">
      <data key="d0">730134</data>
    </edge>
    <edge source="EST" target="FIN">
      <data key="d0">37445102</data>
    </edge>
    <edge source="EST" target="LVA">
      <data key="d0">176160828</data>
    </edge>
    <edge source="FIN" target="EST">
      <data key="d0">94610452</data>
    </edge>
    <edge source="FIN" target="NOR">
      <data key="d0">2055645</data>
    </edge>
    <edge source="FIN" target="SWE">
      <data key="d0">2144806</data>
    </edge>
    <edge source="ESP" target="AUT">
      <data key="d0">2330405</data>
    </edge>
    <edge source="ESP" target="FRA">
      <data key="d0">76976</data>
    </edge>
    <edge source="ESP" target="DEU">
      <data key="d0">8600107</data>
    </edge>
    <edge source="ESP" target="ITA">
      <data key="d0">34433870</data>
    </edge>
    <edge source="ESP" target="MAR">
      <data key="d0">21462142</data>
    </edge>
    <edge source="ESP" target="PRT">
      <data key="d0">174360588</data>
    </edge>
    <edge source="ESP" target="CHE">
      <data key="d0">23250</data>
    </edge>
    <edge source="ESP" target="GBR">
      <data key="d0">1228779</data>
    </edge>
    <edge source="GHA" target="BEN">
      <data key="d0">11991395</data>
    </edge>
    <edge source="GHA" target="BFA">
      <data key="d0">4901031</data>
    </edge>
    <edge source="MEX" target="GTM">
      <data key="d0">25009749</data>
    </edge>
    <edge source="MEX" target="USA">
      <data key="d0">122223341</data>
    </edge>
    <edge source="IRL" target="GBR">
      <data key="d0">61195868</data>
    </edge>
    <edge source="CIV" target="GHA">
      <data key="d0">24766950</data>
    </edge>
    <edge source="CIV" target="TGO">
      <data key="d0">1223481</data>
    </edge>
    <edge source="CIV" target="BFA">
      <data key="d0">39273823</data>
    </edge>
    <edge source="KAZ" target="KGZ">
      <data key="d0">3674136</data>
    </edge>
    <edge source="KAZ" target="RUS">
      <data key="d0">33323734</data>
    </edge>
    <edge source="KGZ" target="KAZ">
      <data key="d0">103296</data>
    </edge>
    <edge source="JOR" target="PSE">
      <data key="d0">4648301</data>
    </edge>
    <edge source="KOR" target="MEX">
      <data key="d0">28430</data>
    </edge>
    <edge source="MYS" target="THA">
      <data key="d0">2489095</data>
    </edge>
    <edge source="THA" target="KHM">
      <data key="d0">39202774</data>
    </edge>
    <edge source="THA" target="MYS">
      <data key="d0">2675434</data>
    </edge>
    <edge source="MOZ" target="BWA">
      <data key="d0">21897381</data>
    </edge>
    <edge source="MOZ" target="NAM">
      <data key="d0">355404</data>
    </edge>
    <edge source="MOZ" target="ZAF">
      <data key="d0">276436442</data>
    </edge>
    <edge source="MOZ" target="ZWE">
      <data key="d0">27189285</data>
    </edge>
    <edge source="ZAF" target="BWA">
      <data key="d0">111977074</data>
    </edge>
    <edge source="ZAF" target="MOZ">
      <data key="d0">225845894</data>
    </edge>
    <edge source="ZAF" target="NAM">
      <data key="d0">103886629</data>
    </edge>
    <edge source="ZAF" target="ZWE">
      <data key="d0">136055238</data>
    </edge>
    <edge source="ZWE" target="NAM">
      <data key="d0">6475880</data>
    </edge>
    <edge source="PRY" target="ARG">
      <data key="d0">406355292</data>
    </edge>
    <edge source="PRY" target="BRA">
      <data key="d0">1724149623</data>
    </edge>
    <edge source="PRT" target="ESP">
      <data key="d0">287209916</data>
    </edge>
    <edge source="ARE" target="OMN">
      <data key="d0">16626</data>
    </edge>
    <edge source="ARE" target="RUS">
      <data key="d0">27727</data>
    </edge>
    <edge source="UGA" target="TZA">
      <data key="d0">6592862</data>
    </edge>
    <edge source="EGY" target="JOR">
      <data key="d0">18755462</data>
    </edge>
  </graph>
</graphml>
