# Supplementary material for: Core-periphery structure in sectoral international trade networks: A new approach to an old theory
Source: PLoS One. 2020 Apr 2;15(4):e0229547. doi: 10.1371/journal.pone.0229547 (PMC7117750; doi:10.1371/journal.pone.0229547)
Supplement: S8 File — (ZIP) [file pone.0229547.s008.zip › S8_File/Networks 2016/4-CEREALS,CEREAL PREPRTNS..graphml]

<?xml version='1.0' encoding='utf-8'?>
<graphml xmlns="http://graphml.graphdrawing.org/xmlns" xmlns:xsi="http://www.w3.org/2001/XMLSchema-instance" xsi:schemaLocation="http://graphml.graphdrawing.org/xmlns http://graphml.graphdrawing.org/xmlns/1.0/graphml.xsd">
  <key attr.name="weight" attr.type="long" for="edge" id="d0" />
  <graph edgedefault="directed">
    <node id="ALB" />
    <node id="BGR" />
    <node id="HRV" />
    <node id="GRC" />
    <node id="ITA" />
    <node id="LBN" />
    <node id="POL" />
    <node id="ROU" />
    <node id="SRB" />
    <node id="MKD" />
    <node id="GBR" />
    <node id="DZA" />
    <node id="CAN" />
    <node id="FRA" />
    <node id="GMB" />
    <node id="GHA" />
    <node id="CIV" />
    <node id="JOR" />
    <node id="MRT" />
    <node id="PRT" />
    <node id="TGO" />
    <node id="TUN" />
    <node id="AZE" />
    <node id="GEO" />
    <node id="ISR" />
    <node id="RUS" />
    <node id="ARG" />
    <node id="AUS" />
    <node id="ARM" />
    <node id="BEL" />
    <node id="BOL" />
    <node id="BRA" />
    <node id="BDI" />
    <node id="CMR" />
    <node id="CHL" />
    <node id="CHN" />
    <node id="COL" />
    <node id="CRI" />
    <node id="CZE" />
    <node id="BEN" />
    <node id="DNK" />
    <node id="ECU" />
    <node id="SLV" />
    <node id="ETH" />
    <node id="EST" />
    <node id="DEU" />
    <node id="GTM" />
    <node id="HND" />
    <node id="HKG" />
    <node id="IDN" />
    <node id="IRL" />
    <node id="JAM" />
    <node id="JPN" />
    <node id="KOR" />
    <node id="LVA" />
    <node id="LTU" />
    <node id="MDG" />
    <node id="MWI" />
    <node id="MYS" />
    <node id="MUS" />
    <node id="MEX" />
    <node id="MAR" />
    <node id="MOZ" />
    <node id="OMN" />
    <node id="NAM" />
    <node id="NLD" />
    <node id="NZL" />
    <node id="NIC" />
    <node id="NER" />
    <node id="NOR" />
    <node id="PAK" />
    <node id="PAN" />
    <node id="PRY" />
    <node id="PER" />
    <node id="PHL" />
    <node id="SAU" />
    <node id="SEN" />
    <node id="IND" />
    <node id="VNM" />
    <node id="SVN" />
    <node id="ZAF" />
    <node id="ESP" />
    <node id="CHE" />
    <node id="THA" />
    <node id="ARE" />
    <node id="TUR" />
    <node id="UGA" />
    <node id="EGY" />
    <node id="TZA" />
    <node id="USA" />
    <node id="BFA" />
    <node id="URY" />
    <node id="KHM" />
    <node id="LKA" />
    <node id="HUN" />
    <node id="SGP" />
    <node id="AUT" />
    <node id="BLR" />
    <node id="FIN" />
    <node id="PSE" />
    <node id="KAZ" />
    <node id="KGZ" />
    <node id="MDA" />
    <node id="SVK" />
    <node id="SWE" />
    <node id="UKR" />
    <node id="BWA" />
    <node id="ZWE" />
    <node id="CAF" />
    <edge source="ALB" target="BGR">
      <data key="d0">841531</data>
    </edge>
    <edge source="ALB" target="HRV">
      <data key="d0">69765</data>
    </edge>
    <edge source="ALB" target="GRC">
      <data key="d0">1293650</data>
    </edge>
    <edge source="ALB" target="ITA">
      <data key="d0">466554</data>
    </edge>
    <edge source="ALB" target="LBN">
      <data key="d0">39741</data>
    </edge>
    <edge source="ALB" target="POL">
      <data key="d0">188770</data>
    </edge>
    <edge source="ALB" target="ROU">
      <data key="d0">2326347</data>
    </edge>
    <edge source="ALB" target="SRB">
      <data key="d0">1974895</data>
    </edge>
    <edge source="ALB" target="MKD">
      <data key="d0">541344</data>
    </edge>
    <edge source="ALB" target="GBR">
      <data key="d0">298491</data>
    </edge>
    <edge source="BGR" target="ALB">
      <data key="d0">8188040</data>
    </edge>
    <edge source="BGR" target="DZA">
      <data key="d0">244572</data>
    </edge>
    <edge source="BGR" target="AZE">
      <data key="d0">1152230</data>
    </edge>
    <edge source="BGR" target="AUS">
      <data key="d0">56679</data>
    </edge>
    <edge source="BGR" target="AUT">
      <data key="d0">2310952</data>
    </edge>
    <edge source="BGR" target="ARM">
      <data key="d0">147174</data>
    </edge>
    <edge source="BGR" target="BEL">
      <data key="d0">22512705</data>
    </edge>
    <edge source="BGR" target="BRA">
      <data key="d0">2134770</data>
    </edge>
    <edge source="BGR" target="BLR">
      <data key="d0">606823</data>
    </edge>
    <edge source="BGR" target="CAN">
      <data key="d0">3173217</data>
    </edge>
    <edge source="BGR" target="CHL">
      <data key="d0">97773</data>
    </edge>
    <edge source="BGR" target="CHN">
      <data key="d0">1209441</data>
    </edge>
    <edge source="BGR" target="COL">
      <data key="d0">63650</data>
    </edge>
    <edge source="BGR" target="CRI">
      <data key="d0">96201</data>
    </edge>
    <edge source="BGR" target="HRV">
      <data key="d0">4629461</data>
    </edge>
    <edge source="BGR" target="CZE">
      <data key="d0">4662263</data>
    </edge>
    <edge source="BGR" target="DNK">
      <data key="d0">329110</data>
    </edge>
    <edge source="BGR" target="ECU">
      <data key="d0">27079</data>
    </edge>
    <edge source="BGR" target="ETH">
      <data key="d0">10591507</data>
    </edge>
    <edge source="BGR" target="EST">
      <data key="d0">32276</data>
    </edge>
    <edge source="BGR" target="FIN">
      <data key="d0">48091</data>
    </edge>
    <edge source="BGR" target="FRA">
      <data key="d0">33450583</data>
    </edge>
    <edge source="BGR" target="GEO">
      <data key="d0">1748527</data>
    </edge>
    <edge source="BGR" target="PSE">
      <data key="d0">195853</data>
    </edge>
    <edge source="BGR" target="DEU">
      <data key="d0">19976468</data>
    </edge>
    <edge source="BGR" target="GHA">
      <data key="d0">172111</data>
    </edge>
    <edge source="BGR" target="GRC">
      <data key="d0">189463571</data>
    </edge>
    <edge source="BGR" target="HKG">
      <data key="d0">132519</data>
    </edge>
    <edge source="BGR" target="HUN">
      <data key="d0">3952316</data>
    </edge>
    <edge source="BGR" target="IRL">
      <data key="d0">4796356</data>
    </edge>
    <edge source="BGR" target="ISR">
      <data key="d0">31554960</data>
    </edge>
    <edge source="BGR" target="ITA">
      <data key="d0">137748701</data>
    </edge>
    <edge source="BGR" target="JPN">
      <data key="d0">347404</data>
    </edge>
    <edge source="BGR" target="KAZ">
      <data key="d0">162312</data>
    </edge>
    <edge source="BGR" target="JOR">
      <data key="d0">806720</data>
    </edge>
    <edge source="BGR" target="KOR">
      <data key="d0">40164265</data>
    </edge>
    <edge source="BGR" target="KGZ">
      <data key="d0">46638</data>
    </edge>
    <edge source="BGR" target="LBN">
      <data key="d0">41905635</data>
    </edge>
    <edge source="BGR" target="LVA">
      <data key="d0">148703</data>
    </edge>
    <edge source="BGR" target="LTU">
      <data key="d0">571334</data>
    </edge>
    <edge source="BGR" target="MYS">
      <data key="d0">315087</data>
    </edge>
    <edge source="BGR" target="MRT">
      <data key="d0">4678272</data>
    </edge>
    <edge source="BGR" target="MUS">
      <data key="d0">526410</data>
    </edge>
    <edge source="BGR" target="MEX">
      <data key="d0">615066</data>
    </edge>
    <edge source="BGR" target="MDA">
      <data key="d0">701941</data>
    </edge>
    <edge source="BGR" target="MAR">
      <data key="d0">16238297</data>
    </edge>
    <edge source="BGR" target="MOZ">
      <data key="d0">18293</data>
    </edge>
    <edge source="BGR" target="NLD">
      <data key="d0">21384746</data>
    </edge>
    <edge source="BGR" target="NZL">
      <data key="d0">86931</data>
    </edge>
    <edge source="BGR" target="NIC">
      <data key="d0">20379</data>
    </edge>
    <edge source="BGR" target="PAK">
      <data key="d0">439668</data>
    </edge>
    <edge source="BGR" target="PAN">
      <data key="d0">262068</data>
    </edge>
    <edge source="BGR" target="PRY">
      <data key="d0">38703</data>
    </edge>
    <edge source="BGR" target="PER">
      <data key="d0">54142</data>
    </edge>
    <edge source="BGR" target="PHL">
      <data key="d0">8685550</data>
    </edge>
    <edge source="BGR" target="POL">
      <data key="d0">11831113</data>
    </edge>
    <edge source="BGR" target="PRT">
      <data key="d0">38454066</data>
    </edge>
    <edge source="BGR" target="ROU">
      <data key="d0">168570050</data>
    </edge>
    <edge source="BGR" target="RUS">
      <data key="d0">627494</data>
    </edge>
    <edge source="BGR" target="SAU">
      <data key="d0">3074501</data>
    </edge>
    <edge source="BGR" target="SRB">
      <data key="d0">13835086</data>
    </edge>
    <edge source="BGR" target="IND">
      <data key="d0">26978826</data>
    </edge>
    <edge source="BGR" target="SGP">
      <data key="d0">143873</data>
    </edge>
    <edge source="BGR" target="SVK">
      <data key="d0">2348036</data>
    </edge>
    <edge source="BGR" target="VNM">
      <data key="d0">66217422</data>
    </edge>
    <edge source="BGR" target="SVN">
      <data key="d0">1838400</data>
    </edge>
    <edge source="BGR" target="ZAF">
      <data key="d0">359083</data>
    </edge>
    <edge source="BGR" target="ZWE">
      <data key="d0">60703</data>
    </edge>
    <edge source="BGR" target="ESP">
      <data key="d0">219576292</data>
    </edge>
    <edge source="BGR" target="SWE">
      <data key="d0">829061</data>
    </edge>
    <edge source="BGR" target="CHE">
      <data key="d0">358077</data>
    </edge>
    <edge source="BGR" target="ARE">
      <data key="d0">1095437</data>
    </edge>
    <edge source="BGR" target="TUN">
      <data key="d0">19597025</data>
    </edge>
    <edge source="BGR" target="TUR">
      <data key="d0">32564515</data>
    </edge>
    <edge source="BGR" target="UKR">
      <data key="d0">3672445</data>
    </edge>
    <edge source="BGR" target="MKD">
      <data key="d0">6793866</data>
    </edge>
    <edge source="BGR" target="EGY">
      <data key="d0">12411787</data>
    </edge>
    <edge source="BGR" target="GBR">
      <data key="d0">16912322</data>
    </edge>
    <edge source="BGR" target="USA">
      <data key="d0">5430965</data>
    </edge>
    <edge source="BGR" target="URY">
      <data key="d0">223692</data>
    </edge>
    <edge source="HRV" target="ALB">
      <data key="d0">3267552</data>
    </edge>
    <edge source="HRV" target="AUS">
      <data key="d0">1115077</data>
    </edge>
    <edge source="HRV" target="AUT">
      <data key="d0">12107880</data>
    </edge>
    <edge source="HRV" target="BEL">
      <data key="d0">3885620</data>
    </edge>
    <edge source="HRV" target="BGR">
      <data key="d0">325357</data>
    </edge>
    <edge source="HRV" target="BDI">
      <data key="d0">14643</data>
    </edge>
    <edge source="HRV" target="CAN">
      <data key="d0">1057136</data>
    </edge>
    <edge source="HRV" target="CHN">
      <data key="d0">29204</data>
    </edge>
    <edge source="HRV" target="CZE">
      <data key="d0">145924</data>
    </edge>
    <edge source="HRV" target="FRA">
      <data key="d0">1951508</data>
    </edge>
    <edge source="HRV" target="PSE">
      <data key="d0">95775</data>
    </edge>
    <edge source="HRV" target="DEU">
      <data key="d0">3661662</data>
    </edge>
    <edge source="HRV" target="GRC">
      <data key="d0">2975443</data>
    </edge>
    <edge source="HRV" target="HKG">
      <data key="d0">111669</data>
    </edge>
    <edge source="HRV" target="HUN">
      <data key="d0">2406890</data>
    </edge>
    <edge source="HRV" target="ISR">
      <data key="d0">512994</data>
    </edge>
    <edge source="HRV" target="ITA">
      <data key="d0">111509758</data>
    </edge>
    <edge source="HRV" target="JOR">
      <data key="d0">78059</data>
    </edge>
    <edge source="HRV" target="OMN">
      <data key="d0">15216</data>
    </edge>
    <edge source="HRV" target="NLD">
      <data key="d0">539056</data>
    </edge>
    <edge source="HRV" target="NOR">
      <data key="d0">14938</data>
    </edge>
    <edge source="HRV" target="POL">
      <data key="d0">5438031</data>
    </edge>
    <edge source="HRV" target="PRT">
      <data key="d0">155893</data>
    </edge>
    <edge source="HRV" target="ROU">
      <data key="d0">4668085</data>
    </edge>
    <edge source="HRV" target="RUS">
      <data key="d0">55196</data>
    </edge>
    <edge source="HRV" target="SAU">
      <data key="d0">8251179</data>
    </edge>
    <edge source="HRV" target="SRB">
      <data key="d0">11390628</data>
    </edge>
    <edge source="HRV" target="SVK">
      <data key="d0">359897</data>
    </edge>
    <edge source="HRV" target="VNM">
      <data key="d0">185469</data>
    </edge>
    <edge source="HRV" target="SVN">
      <data key="d0">38367087</data>
    </edge>
    <edge source="HRV" target="ESP">
      <data key="d0">126219</data>
    </edge>
    <edge source="HRV" target="SWE">
      <data key="d0">700512</data>
    </edge>
    <edge source="HRV" target="CHE">
      <data key="d0">356681</data>
    </edge>
    <edge source="HRV" target="ARE">
      <data key="d0">134855</data>
    </edge>
    <edge source="HRV" target="TUR">
      <data key="d0">396770</data>
    </edge>
    <edge source="HRV" target="UKR">
      <data key="d0">295429</data>
    </edge>
    <edge source="HRV" target="MKD">
      <data key="d0">3134690</data>
    </edge>
    <edge source="HRV" target="GBR">
      <data key="d0">2100634</data>
    </edge>
    <edge source="HRV" target="USA">
      <data key="d0">2607236</data>
    </edge>
    <edge source="GRC" target="ALB">
      <data key="d0">10014534</data>
    </edge>
    <edge source="GRC" target="DZA">
      <data key="d0">46842</data>
    </edge>
    <edge source="GRC" target="AUS">
      <data key="d0">3573701</data>
    </edge>
    <edge source="GRC" target="AUT">
      <data key="d0">3615759</data>
    </edge>
    <edge source="GRC" target="BEL">
      <data key="d0">10577383</data>
    </edge>
    <edge source="GRC" target="BRA">
      <data key="d0">48492</data>
    </edge>
    <edge source="GRC" target="BGR">
      <data key="d0">27864112</data>
    </edge>
    <edge source="GRC" target="CMR">
      <data key="d0">29143</data>
    </edge>
    <edge source="GRC" target="CAN">
      <data key="d0">3481949</data>
    </edge>
    <edge source="GRC" target="CHN">
      <data key="d0">2164851</data>
    </edge>
    <edge source="GRC" target="CRI">
      <data key="d0">78059</data>
    </edge>
    <edge source="GRC" target="HRV">
      <data key="d0">106212</data>
    </edge>
    <edge source="GRC" target="CZE">
      <data key="d0">3850364</data>
    </edge>
    <edge source="GRC" target="DNK">
      <data key="d0">2307983</data>
    </edge>
    <edge source="GRC" target="ETH">
      <data key="d0">37148</data>
    </edge>
    <edge source="GRC" target="EST">
      <data key="d0">453679</data>
    </edge>
    <edge source="GRC" target="FIN">
      <data key="d0">1017416</data>
    </edge>
    <edge source="GRC" target="FRA">
      <data key="d0">31210200</data>
    </edge>
    <edge source="GRC" target="PSE">
      <data key="d0">14728</data>
    </edge>
    <edge source="GRC" target="DEU">
      <data key="d0">45068346</data>
    </edge>
    <edge source="GRC" target="HKG">
      <data key="d0">1318395</data>
    </edge>
    <edge source="GRC" target="HUN">
      <data key="d0">6988859</data>
    </edge>
    <edge source="GRC" target="IDN">
      <data key="d0">71493</data>
    </edge>
    <edge source="GRC" target="IRL">
      <data key="d0">635466</data>
    </edge>
    <edge source="GRC" target="ISR">
      <data key="d0">2045556</data>
    </edge>
    <edge source="GRC" target="ITA">
      <data key="d0">71764029</data>
    </edge>
    <edge source="GRC" target="JPN">
      <data key="d0">3419853</data>
    </edge>
    <edge source="GRC" target="JOR">
      <data key="d0">1054847</data>
    </edge>
    <edge source="GRC" target="KOR">
      <data key="d0">498503</data>
    </edge>
    <edge source="GRC" target="LBN">
      <data key="d0">3815157</data>
    </edge>
    <edge source="GRC" target="LVA">
      <data key="d0">141253</data>
    </edge>
    <edge source="GRC" target="LTU">
      <data key="d0">135270</data>
    </edge>
    <edge source="GRC" target="MYS">
      <data key="d0">41628</data>
    </edge>
    <edge source="GRC" target="MUS">
      <data key="d0">11479</data>
    </edge>
    <edge source="GRC" target="MEX">
      <data key="d0">68291</data>
    </edge>
    <edge source="GRC" target="MDA">
      <data key="d0">138123</data>
    </edge>
    <edge source="GRC" target="MAR">
      <data key="d0">113840</data>
    </edge>
    <edge source="GRC" target="OMN">
      <data key="d0">57964</data>
    </edge>
    <edge source="GRC" target="NLD">
      <data key="d0">10266154</data>
    </edge>
    <edge source="GRC" target="NZL">
      <data key="d0">57089</data>
    </edge>
    <edge source="GRC" target="NOR">
      <data key="d0">234869</data>
    </edge>
    <edge source="GRC" target="PAK">
      <data key="d0">211162</data>
    </edge>
    <edge source="GRC" target="PAN">
      <data key="d0">125207</data>
    </edge>
    <edge source="GRC" target="PHL">
      <data key="d0">23861</data>
    </edge>
    <edge source="GRC" target="POL">
      <data key="d0">9322485</data>
    </edge>
    <edge source="GRC" target="PRT">
      <data key="d0">3607100</data>
    </edge>
    <edge source="GRC" target="ROU">
      <data key="d0">16553264</data>
    </edge>
    <edge source="GRC" target="RUS">
      <data key="d0">162907</data>
    </edge>
    <edge source="GRC" target="SAU">
      <data key="d0">5755373</data>
    </edge>
    <edge source="GRC" target="SRB">
      <data key="d0">3019979</data>
    </edge>
    <edge source="GRC" target="IND">
      <data key="d0">72254</data>
    </edge>
    <edge source="GRC" target="SGP">
      <data key="d0">75309</data>
    </edge>
    <edge source="GRC" target="SVK">
      <data key="d0">1650936</data>
    </edge>
    <edge source="GRC" target="SVN">
      <data key="d0">99939</data>
    </edge>
    <edge source="GRC" target="ZAF">
      <data key="d0">227963</data>
    </edge>
    <edge source="GRC" target="ESP">
      <data key="d0">14824184</data>
    </edge>
    <edge source="GRC" target="SWE">
      <data key="d0">3754344</data>
    </edge>
    <edge source="GRC" target="CHE">
      <data key="d0">742285</data>
    </edge>
    <edge source="GRC" target="THA">
      <data key="d0">155027</data>
    </edge>
    <edge source="GRC" target="ARE">
      <data key="d0">1287905</data>
    </edge>
    <edge source="GRC" target="TUN">
      <data key="d0">38238204</data>
    </edge>
    <edge source="GRC" target="TUR">
      <data key="d0">34294053</data>
    </edge>
    <edge source="GRC" target="UKR">
      <data key="d0">118511</data>
    </edge>
    <edge source="GRC" target="MKD">
      <data key="d0">1764562</data>
    </edge>
    <edge source="GRC" target="EGY">
      <data key="d0">6655027</data>
    </edge>
    <edge source="GRC" target="GBR">
      <data key="d0">23185414</data>
    </edge>
    <edge source="GRC" target="USA">
      <data key="d0">14497040</data>
    </edge>
    <edge source="GRC" target="URY">
      <data key="d0">232130</data>
    </edge>
    <edge source="ITA" target="ALB">
      <data key="d0">22203152</data>
    </edge>
    <edge source="ITA" target="DZA">
      <data key="d0">8974557</data>
    </edge>
    <edge source="ITA" target="AZE">
      <data key="d0">716417</data>
    </edge>
    <edge source="ITA" target="ARG">
      <data key="d0">2012924</data>
    </edge>
    <edge source="ITA" target="AUS">
      <data key="d0">82034271</data>
    </edge>
    <edge source="ITA" target="AUT">
      <data key="d0">112537339</data>
    </edge>
    <edge source="ITA" target="ARM">
      <data key="d0">2082205</data>
    </edge>
    <edge source="ITA" target="BEL">
      <data key="d0">160853572</data>
    </edge>
    <edge source="ITA" target="BOL">
      <data key="d0">138623</data>
    </edge>
    <edge source="ITA" target="BRA">
      <data key="d0">33736527</data>
    </edge>
    <edge source="ITA" target="BGR">
      <data key="d0">9503036</data>
    </edge>
    <edge source="ITA" target="BLR">
      <data key="d0">1096809</data>
    </edge>
    <edge source="ITA" target="KHM">
      <data key="d0">405871</data>
    </edge>
    <edge source="ITA" target="CMR">
      <data key="d0">4737990</data>
    </edge>
    <edge source="ITA" target="CAN">
      <data key="d0">72708096</data>
    </edge>
    <edge source="ITA" target="CAF">
      <data key="d0">123481</data>
    </edge>
    <edge source="ITA" target="LKA">
      <data key="d0">233249</data>
    </edge>
    <edge source="ITA" target="CHL">
      <data key="d0">5192046</data>
    </edge>
    <edge source="ITA" target="CHN">
      <data key="d0">45800217</data>
    </edge>
    <edge source="ITA" target="COL">
      <data key="d0">4352305</data>
    </edge>
    <edge source="ITA" target="CRI">
      <data key="d0">2351792</data>
    </edge>
    <edge source="ITA" target="HRV">
      <data key="d0">40537664</data>
    </edge>
    <edge source="ITA" target="CZE">
      <data key="d0">63099190</data>
    </edge>
    <edge source="ITA" target="BEN">
      <data key="d0">475109</data>
    </edge>
    <edge source="ITA" target="DNK">
      <data key="d0">68571486</data>
    </edge>
    <edge source="ITA" target="ECU">
      <data key="d0">981830</data>
    </edge>
    <edge source="ITA" target="SLV">
      <data key="d0">350562</data>
    </edge>
    <edge source="ITA" target="ETH">
      <data key="d0">25212651</data>
    </edge>
    <edge source="ITA" target="EST">
      <data key="d0">3270845</data>
    </edge>
    <edge source="ITA" target="FIN">
      <data key="d0">26130476</data>
    </edge>
    <edge source="ITA" target="FRA">
      <data key="d0">725784608</data>
    </edge>
    <edge source="ITA" target="GEO">
      <data key="d0">3148974</data>
    </edge>
    <edge source="ITA" target="GMB">
      <data key="d0">80348</data>
    </edge>
    <edge source="ITA" target="PSE">
      <data key="d0">1198045</data>
    </edge>
    <edge source="ITA" target="DEU">
      <data key="d0">799835999</data>
    </edge>
    <edge source="ITA" target="GHA">
      <data key="d0">1134136</data>
    </edge>
    <edge source="ITA" target="GRC">
      <data key="d0">47481188</data>
    </edge>
    <edge source="ITA" target="GTM">
      <data key="d0">756243</data>
    </edge>
    <edge source="ITA" target="HND">
      <data key="d0">833820</data>
    </edge>
    <edge source="ITA" target="HKG">
      <data key="d0">30544288</data>
    </edge>
    <edge source="ITA" target="HUN">
      <data key="d0">37669982</data>
    </edge>
    <edge source="ITA" target="IDN">
      <data key="d0">5967132</data>
    </edge>
    <edge source="ITA" target="IRL">
      <data key="d0">23469641</data>
    </edge>
    <edge source="ITA" target="ISR">
      <data key="d0">62251963</data>
    </edge>
    <edge source="ITA" target="CIV">
      <data key="d0">1462978</data>
    </edge>
    <edge source="ITA" target="JAM">
      <data key="d0">124918</data>
    </edge>
    <edge source="ITA" target="JPN">
      <data key="d0">102807074</data>
    </edge>
    <edge source="ITA" target="KAZ">
      <data key="d0">2720969</data>
    </edge>
    <edge source="ITA" target="JOR">
      <data key="d0">7619256</data>
    </edge>
    <edge source="ITA" target="KOR">
      <data key="d0">47515826</data>
    </edge>
    <edge source="ITA" target="LBN">
      <data key="d0">25998993</data>
    </edge>
    <edge source="ITA" target="LVA">
      <data key="d0">5696468</data>
    </edge>
    <edge source="ITA" target="LTU">
      <data key="d0">6444443</data>
    </edge>
    <edge source="ITA" target="MDG">
      <data key="d0">222909</data>
    </edge>
    <edge source="ITA" target="MWI">
      <data key="d0">531595</data>
    </edge>
    <edge source="ITA" target="MYS">
      <data key="d0">7811743</data>
    </edge>
    <edge source="ITA" target="MRT">
      <data key="d0">211053</data>
    </edge>
    <edge source="ITA" target="MUS">
      <data key="d0">1874832</data>
    </edge>
    <edge source="ITA" target="MEX">
      <data key="d0">14426277</data>
    </edge>
    <edge source="ITA" target="MDA">
      <data key="d0">1585846</data>
    </edge>
    <edge source="ITA" target="MAR">
      <data key="d0">9725521</data>
    </edge>
    <edge source="ITA" target="MOZ">
      <data key="d0">1027426</data>
    </edge>
    <edge source="ITA" target="OMN">
      <data key="d0">6631031</data>
    </edge>
    <edge source="ITA" target="NAM">
      <data key="d0">181942</data>
    </edge>
    <edge source="ITA" target="NLD">
      <data key="d0">145802156</data>
    </edge>
    <edge source="ITA" target="NZL">
      <data key="d0">5157025</data>
    </edge>
    <edge source="ITA" target="NIC">
      <data key="d0">267250</data>
    </edge>
    <edge source="ITA" target="NER">
      <data key="d0">457321</data>
    </edge>
    <edge source="ITA" target="NOR">
      <data key="d0">24987386</data>
    </edge>
    <edge source="ITA" target="PAK">
      <data key="d0">3043000</data>
    </edge>
    <edge source="ITA" target="PAN">
      <data key="d0">2233019</data>
    </edge>
    <edge source="ITA" target="PRY">
      <data key="d0">317811</data>
    </edge>
    <edge source="ITA" target="PER">
      <data key="d0">1981809</data>
    </edge>
    <edge source="ITA" target="PHL">
      <data key="d0">6314354</data>
    </edge>
    <edge source="ITA" target="POL">
      <data key="d0">77165783</data>
    </edge>
    <edge source="ITA" target="PRT">
      <data key="d0">40426561</data>
    </edge>
    <edge source="ITA" target="ROU">
      <data key="d0">47557238</data>
    </edge>
    <edge source="ITA" target="RUS">
      <data key="d0">48704623</data>
    </edge>
    <edge source="ITA" target="SAU">
      <data key="d0">81615191</data>
    </edge>
    <edge source="ITA" target="SEN">
      <data key="d0">3223676</data>
    </edge>
    <edge source="ITA" target="SRB">
      <data key="d0">14946506</data>
    </edge>
    <edge source="ITA" target="IND">
      <data key="d0">5675143</data>
    </edge>
    <edge source="ITA" target="SGP">
      <data key="d0">9944337</data>
    </edge>
    <edge source="ITA" target="SVK">
      <data key="d0">19308566</data>
    </edge>
    <edge source="ITA" target="VNM">
      <data key="d0">3507135</data>
    </edge>
    <edge source="ITA" target="SVN">
      <data key="d0">39333768</data>
    </edge>
    <edge source="ITA" target="ZAF">
      <data key="d0">19816934</data>
    </edge>
    <edge source="ITA" target="ZWE">
      <data key="d0">89665</data>
    </edge>
    <edge source="ITA" target="ESP">
      <data key="d0">187470028</data>
    </edge>
    <edge source="ITA" target="SWE">
      <data key="d0">98235962</data>
    </edge>
    <edge source="ITA" target="CHE">
      <data key="d0">144338460</data>
    </edge>
    <edge source="ITA" target="THA">
      <data key="d0">10909372</data>
    </edge>
    <edge source="ITA" target="TGO">
      <data key="d0">3736886</data>
    </edge>
    <edge source="ITA" target="ARE">
      <data key="d0">36175775</data>
    </edge>
    <edge source="ITA" target="TUN">
      <data key="d0">108822861</data>
    </edge>
    <edge source="ITA" target="TUR">
      <data key="d0">35187465</data>
    </edge>
    <edge source="ITA" target="UGA">
      <data key="d0">158077</data>
    </edge>
    <edge source="ITA" target="UKR">
      <data key="d0">9651432</data>
    </edge>
    <edge source="ITA" target="MKD">
      <data key="d0">3927387</data>
    </edge>
    <edge source="ITA" target="EGY">
      <data key="d0">11493807</data>
    </edge>
    <edge source="ITA" target="GBR">
      <data key="d0">490121659</data>
    </edge>
    <edge source="ITA" target="TZA">
      <data key="d0">1772917</data>
    </edge>
    <edge source="ITA" target="USA">
      <data key="d0">440762509</data>
    </edge>
    <edge source="ITA" target="BFA">
      <data key="d0">4046258</data>
    </edge>
    <edge source="ITA" target="URY">
      <data key="d0">1968480</data>
    </edge>
    <edge source="LBN" target="DZA">
      <data key="d0">1641380</data>
    </edge>
    <edge source="LBN" target="AUS">
      <data key="d0">409041</data>
    </edge>
    <edge source="LBN" target="AUT">
      <data key="d0">17283</data>
    </edge>
    <edge source="LBN" target="BEL">
      <data key="d0">55531</data>
    </edge>
    <edge source="LBN" target="BRA">
      <data key="d0">35786</data>
    </edge>
    <edge source="LBN" target="CMR">
      <data key="d0">21158</data>
    </edge>
    <edge source="LBN" target="CAN">
      <data key="d0">393671</data>
    </edge>
    <edge source="LBN" target="CAF">
      <data key="d0">18274</data>
    </edge>
    <edge source="LBN" target="CHN">
      <data key="d0">35101</data>
    </edge>
    <edge source="LBN" target="COL">
      <data key="d0">69155</data>
    </edge>
    <edge source="LBN" target="BEN">
      <data key="d0">61461</data>
    </edge>
    <edge source="LBN" target="DNK">
      <data key="d0">193230</data>
    </edge>
    <edge source="LBN" target="FRA">
      <data key="d0">397960</data>
    </edge>
    <edge source="LBN" target="GMB">
      <data key="d0">14754</data>
    </edge>
    <edge source="LBN" target="DEU">
      <data key="d0">772740</data>
    </edge>
    <edge source="LBN" target="GHA">
      <data key="d0">223875</data>
    </edge>
    <edge source="LBN" target="GRC">
      <data key="d0">58425</data>
    </edge>
    <edge source="LBN" target="ITA">
      <data key="d0">56970</data>
    </edge>
    <edge source="LBN" target="CIV">
      <data key="d0">246798</data>
    </edge>
    <edge source="LBN" target="KAZ">
      <data key="d0">13263</data>
    </edge>
    <edge source="LBN" target="JOR">
      <data key="d0">6027776</data>
    </edge>
    <edge source="LBN" target="MYS">
      <data key="d0">44889</data>
    </edge>
    <edge source="LBN" target="MUS">
      <data key="d0">10477</data>
    </edge>
    <edge source="LBN" target="MAR">
      <data key="d0">113706</data>
    </edge>
    <edge source="LBN" target="OMN">
      <data key="d0">4214236</data>
    </edge>
    <edge source="LBN" target="NLD">
      <data key="d0">75914</data>
    </edge>
    <edge source="LBN" target="NER">
      <data key="d0">14217</data>
    </edge>
    <edge source="LBN" target="PAN">
      <data key="d0">16094</data>
    </edge>
    <edge source="LBN" target="PRY">
      <data key="d0">13013</data>
    </edge>
    <edge source="LBN" target="PER">
      <data key="d0">14048</data>
    </edge>
    <edge source="LBN" target="RUS">
      <data key="d0">451602</data>
    </edge>
    <edge source="LBN" target="SAU">
      <data key="d0">9405060</data>
    </edge>
    <edge source="LBN" target="SEN">
      <data key="d0">53055</data>
    </edge>
    <edge source="LBN" target="IND">
      <data key="d0">25332</data>
    </edge>
    <edge source="LBN" target="ESP">
      <data key="d0">29169</data>
    </edge>
    <edge source="LBN" target="SWE">
      <data key="d0">690288</data>
    </edge>
    <edge source="LBN" target="CHE">
      <data key="d0">131249</data>
    </edge>
    <edge source="LBN" target="THA">
      <data key="d0">21187</data>
    </edge>
    <edge source="LBN" target="TGO">
      <data key="d0">20559</data>
    </edge>
    <edge source="LBN" target="ARE">
      <data key="d0">1293101</data>
    </edge>
    <edge source="LBN" target="TUN">
      <data key="d0">2792125</data>
    </edge>
    <edge source="LBN" target="TUR">
      <data key="d0">1462326</data>
    </edge>
    <edge source="LBN" target="EGY">
      <data key="d0">227808</data>
    </edge>
    <edge source="LBN" target="GBR">
      <data key="d0">721055</data>
    </edge>
    <edge source="LBN" target="USA">
      <data key="d0">950728</data>
    </edge>
    <edge source="POL" target="ALB">
      <data key="d0">1362247</data>
    </edge>
    <edge source="POL" target="DZA">
      <data key="d0">54378926</data>
    </edge>
    <edge source="POL" target="AZE">
      <data key="d0">989987</data>
    </edge>
    <edge source="POL" target="ARG">
      <data key="d0">657065</data>
    </edge>
    <edge source="POL" target="AUS">
      <data key="d0">1393957</data>
    </edge>
    <edge source="POL" target="AUT">
      <data key="d0">30710337</data>
    </edge>
    <edge source="POL" target="ARM">
      <data key="d0">659853</data>
    </edge>
    <edge source="POL" target="BEL">
      <data key="d0">78432939</data>
    </edge>
    <edge source="POL" target="BRA">
      <data key="d0">4403859</data>
    </edge>
    <edge source="POL" target="BGR">
      <data key="d0">17116519</data>
    </edge>
    <edge source="POL" target="BLR">
      <data key="d0">3892855</data>
    </edge>
    <edge source="POL" target="KHM">
      <data key="d0">5061372</data>
    </edge>
    <edge source="POL" target="CAN">
      <data key="d0">4834431</data>
    </edge>
    <edge source="POL" target="LKA">
      <data key="d0">25240</data>
    </edge>
    <edge source="POL" target="CHL">
      <data key="d0">1618934</data>
    </edge>
    <edge source="POL" target="CHN">
      <data key="d0">3418681</data>
    </edge>
    <edge source="POL" target="COL">
      <data key="d0">1096606</data>
    </edge>
    <edge source="POL" target="CRI">
      <data key="d0">159830</data>
    </edge>
    <edge source="POL" target="HRV">
      <data key="d0">21989495</data>
    </edge>
    <edge source="POL" target="CZE">
      <data key="d0">122407661</data>
    </edge>
    <edge source="POL" target="BEN">
      <data key="d0">36192</data>
    </edge>
    <edge source="POL" target="DNK">
      <data key="d0">49005952</data>
    </edge>
    <edge source="POL" target="ECU">
      <data key="d0">238247</data>
    </edge>
    <edge source="POL" target="SLV">
      <data key="d0">19218</data>
    </edge>
    <edge source="POL" target="ETH">
      <data key="d0">483580</data>
    </edge>
    <edge source="POL" target="EST">
      <data key="d0">11115129</data>
    </edge>
    <edge source="POL" target="FIN">
      <data key="d0">14407257</data>
    </edge>
    <edge source="POL" target="FRA">
      <data key="d0">136435827</data>
    </edge>
    <edge source="POL" target="GEO">
      <data key="d0">774144</data>
    </edge>
    <edge source="POL" target="GMB">
      <data key="d0">18602</data>
    </edge>
    <edge source="POL" target="PSE">
      <data key="d0">837615</data>
    </edge>
    <edge source="POL" target="DEU">
      <data key="d0">804285235</data>
    </edge>
    <edge source="POL" target="GHA">
      <data key="d0">201062</data>
    </edge>
    <edge source="POL" target="GRC">
      <data key="d0">17224742</data>
    </edge>
    <edge source="POL" target="GTM">
      <data key="d0">45806</data>
    </edge>
    <edge source="POL" target="HND">
      <data key="d0">16313</data>
    </edge>
    <edge source="POL" target="HKG">
      <data key="d0">3081944</data>
    </edge>
    <edge source="POL" target="HUN">
      <data key="d0">51738267</data>
    </edge>
    <edge source="POL" target="IDN">
      <data key="d0">38254</data>
    </edge>
    <edge source="POL" target="IRL">
      <data key="d0">13050018</data>
    </edge>
    <edge source="POL" target="ISR">
      <data key="d0">18497804</data>
    </edge>
    <edge source="POL" target="ITA">
      <data key="d0">103015052</data>
    </edge>
    <edge source="POL" target="CIV">
      <data key="d0">26891</data>
    </edge>
    <edge source="POL" target="JPN">
      <data key="d0">1156422</data>
    </edge>
    <edge source="POL" target="KAZ">
      <data key="d0">909881</data>
    </edge>
    <edge source="POL" target="JOR">
      <data key="d0">2189516</data>
    </edge>
    <edge source="POL" target="KOR">
      <data key="d0">1763152</data>
    </edge>
    <edge source="POL" target="KGZ">
      <data key="d0">204447</data>
    </edge>
    <edge source="POL" target="LBN">
      <data key="d0">2070120</data>
    </edge>
    <edge source="POL" target="LVA">
      <data key="d0">19722894</data>
    </edge>
    <edge source="POL" target="LTU">
      <data key="d0">40922970</data>
    </edge>
    <edge source="POL" target="MWI">
      <data key="d0">1535303</data>
    </edge>
    <edge source="POL" target="MYS">
      <data key="d0">1933891</data>
    </edge>
    <edge source="POL" target="MRT">
      <data key="d0">36191</data>
    </edge>
    <edge source="POL" target="MUS">
      <data key="d0">134103</data>
    </edge>
    <edge source="POL" target="MEX">
      <data key="d0">600962</data>
    </edge>
    <edge source="POL" target="MDA">
      <data key="d0">442933</data>
    </edge>
    <edge source="POL" target="MAR">
      <data key="d0">10566249</data>
    </edge>
    <edge source="POL" target="MOZ">
      <data key="d0">25278600</data>
    </edge>
    <edge source="POL" target="OMN">
      <data key="d0">975574</data>
    </edge>
    <edge source="POL" target="NLD">
      <data key="d0">64092555</data>
    </edge>
    <edge source="POL" target="NZL">
      <data key="d0">227148</data>
    </edge>
    <edge source="POL" target="NIC">
      <data key="d0">17821</data>
    </edge>
    <edge source="POL" target="NOR">
      <data key="d0">27288070</data>
    </edge>
    <edge source="POL" target="PAK">
      <data key="d0">139008</data>
    </edge>
    <edge source="POL" target="PAN">
      <data key="d0">1622512</data>
    </edge>
    <edge source="POL" target="PRY">
      <data key="d0">37308</data>
    </edge>
    <edge source="POL" target="PER">
      <data key="d0">100365</data>
    </edge>
    <edge source="POL" target="PHL">
      <data key="d0">731655</data>
    </edge>
    <edge source="POL" target="PRT">
      <data key="d0">19188016</data>
    </edge>
    <edge source="POL" target="ROU">
      <data key="d0">74008561</data>
    </edge>
    <edge source="POL" target="RUS">
      <data key="d0">59920591</data>
    </edge>
    <edge source="POL" target="SAU">
      <data key="d0">277976390</data>
    </edge>
    <edge source="POL" target="SEN">
      <data key="d0">3450274</data>
    </edge>
    <edge source="POL" target="SRB">
      <data key="d0">6919283</data>
    </edge>
    <edge source="POL" target="IND">
      <data key="d0">50057</data>
    </edge>
    <edge source="POL" target="SGP">
      <data key="d0">2008242</data>
    </edge>
    <edge source="POL" target="SVK">
      <data key="d0">43016564</data>
    </edge>
    <edge source="POL" target="VNM">
      <data key="d0">196324</data>
    </edge>
    <edge source="POL" target="SVN">
      <data key="d0">8282059</data>
    </edge>
    <edge source="POL" target="ZAF">
      <data key="d0">37034239</data>
    </edge>
    <edge source="POL" target="ZWE">
      <data key="d0">6540105</data>
    </edge>
    <edge source="POL" target="ESP">
      <data key="d0">123723446</data>
    </edge>
    <edge source="POL" target="SWE">
      <data key="d0">42389387</data>
    </edge>
    <edge source="POL" target="CHE">
      <data key="d0">11556747</data>
    </edge>
    <edge source="POL" target="THA">
      <data key="d0">1469943</data>
    </edge>
    <edge source="POL" target="ARE">
      <data key="d0">6694250</data>
    </edge>
    <edge source="POL" target="TUN">
      <data key="d0">125997</data>
    </edge>
    <edge source="POL" target="TUR">
      <data key="d0">5869492</data>
    </edge>
    <edge source="POL" target="UGA">
      <data key="d0">2926619</data>
    </edge>
    <edge source="POL" target="UKR">
      <data key="d0">14370535</data>
    </edge>
    <edge source="POL" target="MKD">
      <data key="d0">1050697</data>
    </edge>
    <edge source="POL" target="EGY">
      <data key="d0">77860682</data>
    </edge>
    <edge source="POL" target="GBR">
      <data key="d0">219533901</data>
    </edge>
    <edge source="POL" target="TZA">
      <data key="d0">16942851</data>
    </edge>
    <edge source="POL" target="USA">
      <data key="d0">18891752</data>
    </edge>
    <edge source="POL" target="URY">
      <data key="d0">203622</data>
    </edge>
    <edge source="ROU" target="ALB">
      <data key="d0">2163859</data>
    </edge>
    <edge source="ROU" target="DZA">
      <data key="d0">15595818</data>
    </edge>
    <edge source="ROU" target="AZE">
      <data key="d0">85208</data>
    </edge>
    <edge source="ROU" target="ARG">
      <data key="d0">17869</data>
    </edge>
    <edge source="ROU" target="AUS">
      <data key="d0">513312</data>
    </edge>
    <edge source="ROU" target="AUT">
      <data key="d0">20389634</data>
    </edge>
    <edge source="ROU" target="ARM">
      <data key="d0">65527</data>
    </edge>
    <edge source="ROU" target="BEL">
      <data key="d0">23593979</data>
    </edge>
    <edge source="ROU" target="BRA">
      <data key="d0">69856</data>
    </edge>
    <edge source="ROU" target="BGR">
      <data key="d0">54005925</data>
    </edge>
    <edge source="ROU" target="BLR">
      <data key="d0">1894884</data>
    </edge>
    <edge source="ROU" target="CAN">
      <data key="d0">3085051</data>
    </edge>
    <edge source="ROU" target="LKA">
      <data key="d0">1441491</data>
    </edge>
    <edge source="ROU" target="CHL">
      <data key="d0">64514</data>
    </edge>
    <edge source="ROU" target="CHN">
      <data key="d0">647532</data>
    </edge>
    <edge source="ROU" target="HRV">
      <data key="d0">2592374</data>
    </edge>
    <edge source="ROU" target="CZE">
      <data key="d0">5573023</data>
    </edge>
    <edge source="ROU" target="DNK">
      <data key="d0">1421476</data>
    </edge>
    <edge source="ROU" target="ETH">
      <data key="d0">77865598</data>
    </edge>
    <edge source="ROU" target="EST">
      <data key="d0">62874</data>
    </edge>
    <edge source="ROU" target="FIN">
      <data key="d0">50451</data>
    </edge>
    <edge source="ROU" target="FRA">
      <data key="d0">50460326</data>
    </edge>
    <edge source="ROU" target="GEO">
      <data key="d0">389877</data>
    </edge>
    <edge source="ROU" target="DEU">
      <data key="d0">33409518</data>
    </edge>
    <edge source="ROU" target="GRC">
      <data key="d0">57359111</data>
    </edge>
    <edge source="ROU" target="HUN">
      <data key="d0">56629512</data>
    </edge>
    <edge source="ROU" target="IDN">
      <data key="d0">21641552</data>
    </edge>
    <edge source="ROU" target="IRL">
      <data key="d0">24840706</data>
    </edge>
    <edge source="ROU" target="ISR">
      <data key="d0">66663809</data>
    </edge>
    <edge source="ROU" target="ITA">
      <data key="d0">113217682</data>
    </edge>
    <edge source="ROU" target="CIV">
      <data key="d0">4093718</data>
    </edge>
    <edge source="ROU" target="JPN">
      <data key="d0">10912176</data>
    </edge>
    <edge source="ROU" target="JOR">
      <data key="d0">188326872</data>
    </edge>
    <edge source="ROU" target="KOR">
      <data key="d0">20439524</data>
    </edge>
    <edge source="ROU" target="LBN">
      <data key="d0">38998646</data>
    </edge>
    <edge source="ROU" target="LVA">
      <data key="d0">291637</data>
    </edge>
    <edge source="ROU" target="LTU">
      <data key="d0">333031</data>
    </edge>
    <edge source="ROU" target="MDG">
      <data key="d0">214300</data>
    </edge>
    <edge source="ROU" target="MYS">
      <data key="d0">8443139</data>
    </edge>
    <edge source="ROU" target="MEX">
      <data key="d0">71507</data>
    </edge>
    <edge source="ROU" target="MDA">
      <data key="d0">11568580</data>
    </edge>
    <edge source="ROU" target="MAR">
      <data key="d0">44940751</data>
    </edge>
    <edge source="ROU" target="MOZ">
      <data key="d0">1094973</data>
    </edge>
    <edge source="ROU" target="OMN">
      <data key="d0">3701975</data>
    </edge>
    <edge source="ROU" target="NLD">
      <data key="d0">61543180</data>
    </edge>
    <edge source="ROU" target="NOR">
      <data key="d0">37431</data>
    </edge>
    <edge source="ROU" target="PHL">
      <data key="d0">2332260</data>
    </edge>
    <edge source="ROU" target="POL">
      <data key="d0">13335184</data>
    </edge>
    <edge source="ROU" target="PRT">
      <data key="d0">37923040</data>
    </edge>
    <edge source="ROU" target="RUS">
      <data key="d0">35598516</data>
    </edge>
    <edge source="ROU" target="SAU">
      <data key="d0">95677526</data>
    </edge>
    <edge source="ROU" target="SRB">
      <data key="d0">16674141</data>
    </edge>
    <edge source="ROU" target="SVK">
      <data key="d0">4282733</data>
    </edge>
    <edge source="ROU" target="VNM">
      <data key="d0">169260426</data>
    </edge>
    <edge source="ROU" target="SVN">
      <data key="d0">467967</data>
    </edge>
    <edge source="ROU" target="ZAF">
      <data key="d0">1859717</data>
    </edge>
    <edge source="ROU" target="ZWE">
      <data key="d0">1553100</data>
    </edge>
    <edge source="ROU" target="ESP">
      <data key="d0">186946421</data>
    </edge>
    <edge source="ROU" target="SWE">
      <data key="d0">564652</data>
    </edge>
    <edge source="ROU" target="CHE">
      <data key="d0">4450764</data>
    </edge>
    <edge source="ROU" target="ARE">
      <data key="d0">36988998</data>
    </edge>
    <edge source="ROU" target="TUN">
      <data key="d0">36491119</data>
    </edge>
    <edge source="ROU" target="TUR">
      <data key="d0">41681523</data>
    </edge>
    <edge source="ROU" target="UGA">
      <data key="d0">142450</data>
    </edge>
    <edge source="ROU" target="UKR">
      <data key="d0">34409294</data>
    </edge>
    <edge source="ROU" target="MKD">
      <data key="d0">1653832</data>
    </edge>
    <edge source="ROU" target="EGY">
      <data key="d0">286553079</data>
    </edge>
    <edge source="ROU" target="GBR">
      <data key="d0">18571093</data>
    </edge>
    <edge source="ROU" target="USA">
      <data key="d0">9041398</data>
    </edge>
    <edge source="ROU" target="URY">
      <data key="d0">32077</data>
    </edge>
    <edge source="SRB" target="ALB">
      <data key="d0">24501274</data>
    </edge>
    <edge source="SRB" target="DZA">
      <data key="d0">53698</data>
    </edge>
    <edge source="SRB" target="AZE">
      <data key="d0">209953</data>
    </edge>
    <edge source="SRB" target="AUS">
      <data key="d0">507434</data>
    </edge>
    <edge source="SRB" target="AUT">
      <data key="d0">11811411</data>
    </edge>
    <edge source="SRB" target="BEL">
      <data key="d0">304165</data>
    </edge>
    <edge source="SRB" target="BGR">
      <data key="d0">4105429</data>
    </edge>
    <edge source="SRB" target="BLR">
      <data key="d0">11138</data>
    </edge>
    <edge source="SRB" target="CAN">
      <data key="d0">525966</data>
    </edge>
    <edge source="SRB" target="CAF">
      <data key="d0">27827</data>
    </edge>
    <edge source="SRB" target="CHL">
      <data key="d0">29285</data>
    </edge>
    <edge source="SRB" target="HRV">
      <data key="d0">17633138</data>
    </edge>
    <edge source="SRB" target="CZE">
      <data key="d0">37577</data>
    </edge>
    <edge source="SRB" target="FRA">
      <data key="d0">2655689</data>
    </edge>
    <edge source="SRB" target="GEO">
      <data key="d0">192602</data>
    </edge>
    <edge source="SRB" target="DEU">
      <data key="d0">5791266</data>
    </edge>
    <edge source="SRB" target="GRC">
      <data key="d0">1659136</data>
    </edge>
    <edge source="SRB" target="HUN">
      <data key="d0">5472490</data>
    </edge>
    <edge source="SRB" target="ISR">
      <data key="d0">138533</data>
    </edge>
    <edge source="SRB" target="ITA">
      <data key="d0">33983342</data>
    </edge>
    <edge source="SRB" target="KAZ">
      <data key="d0">23092</data>
    </edge>
    <edge source="SRB" target="JOR">
      <data key="d0">31388</data>
    </edge>
    <edge source="SRB" target="LBN">
      <data key="d0">399826</data>
    </edge>
    <edge source="SRB" target="MYS">
      <data key="d0">38688</data>
    </edge>
    <edge source="SRB" target="MDA">
      <data key="d0">161424</data>
    </edge>
    <edge source="SRB" target="MAR">
      <data key="d0">597411</data>
    </edge>
    <edge source="SRB" target="NLD">
      <data key="d0">732403</data>
    </edge>
    <edge source="SRB" target="POL">
      <data key="d0">574858</data>
    </edge>
    <edge source="SRB" target="ROU">
      <data key="d0">334136935</data>
    </edge>
    <edge source="SRB" target="RUS">
      <data key="d0">7513368</data>
    </edge>
    <edge source="SRB" target="SVK">
      <data key="d0">250710</data>
    </edge>
    <edge source="SRB" target="SVN">
      <data key="d0">7929557</data>
    </edge>
    <edge source="SRB" target="ESP">
      <data key="d0">47438</data>
    </edge>
    <edge source="SRB" target="SWE">
      <data key="d0">1050391</data>
    </edge>
    <edge source="SRB" target="CHE">
      <data key="d0">1499379</data>
    </edge>
    <edge source="SRB" target="ARE">
      <data key="d0">246636</data>
    </edge>
    <edge source="SRB" target="TUR">
      <data key="d0">887191</data>
    </edge>
    <edge source="SRB" target="UKR">
      <data key="d0">498379</data>
    </edge>
    <edge source="SRB" target="MKD">
      <data key="d0">39619694</data>
    </edge>
    <edge source="SRB" target="GBR">
      <data key="d0">1274964</data>
    </edge>
    <edge source="SRB" target="USA">
      <data key="d0">1653232</data>
    </edge>
    <edge source="MKD" target="ALB">
      <data key="d0">3407623</data>
    </edge>
    <edge source="MKD" target="DZA">
      <data key="d0">337619</data>
    </edge>
    <edge source="MKD" target="AZE">
      <data key="d0">91011</data>
    </edge>
    <edge source="MKD" target="AUS">
      <data key="d0">428059</data>
    </edge>
    <edge source="MKD" target="AUT">
      <data key="d0">192467</data>
    </edge>
    <edge source="MKD" target="BEL">
      <data key="d0">112532</data>
    </edge>
    <edge source="MKD" target="BGR">
      <data key="d0">2765137</data>
    </edge>
    <edge source="MKD" target="CAN">
      <data key="d0">271856</data>
    </edge>
    <edge source="MKD" target="CHN">
      <data key="d0">183348</data>
    </edge>
    <edge source="MKD" target="HRV">
      <data key="d0">8329772</data>
    </edge>
    <edge source="MKD" target="CZE">
      <data key="d0">563540</data>
    </edge>
    <edge source="MKD" target="DNK">
      <data key="d0">28313</data>
    </edge>
    <edge source="MKD" target="FIN">
      <data key="d0">17840</data>
    </edge>
    <edge source="MKD" target="FRA">
      <data key="d0">117868</data>
    </edge>
    <edge source="MKD" target="PSE">
      <data key="d0">152952</data>
    </edge>
    <edge source="MKD" target="DEU">
      <data key="d0">1072353</data>
    </edge>
    <edge source="MKD" target="GRC">
      <data key="d0">1151320</data>
    </edge>
    <edge source="MKD" target="HKG">
      <data key="d0">27470</data>
    </edge>
    <edge source="MKD" target="HUN">
      <data key="d0">1081732</data>
    </edge>
    <edge source="MKD" target="ISR">
      <data key="d0">2922670</data>
    </edge>
    <edge source="MKD" target="ITA">
      <data key="d0">1755352</data>
    </edge>
    <edge source="MKD" target="LBN">
      <data key="d0">69180</data>
    </edge>
    <edge source="MKD" target="MYS">
      <data key="d0">42714</data>
    </edge>
    <edge source="MKD" target="MUS">
      <data key="d0">37971</data>
    </edge>
    <edge source="MKD" target="NLD">
      <data key="d0">237686</data>
    </edge>
    <edge source="MKD" target="NOR">
      <data key="d0">134295</data>
    </edge>
    <edge source="MKD" target="POL">
      <data key="d0">90577</data>
    </edge>
    <edge source="MKD" target="PRT">
      <data key="d0">46437</data>
    </edge>
    <edge source="MKD" target="ROU">
      <data key="d0">11014462</data>
    </edge>
    <edge source="MKD" target="SAU">
      <data key="d0">107491</data>
    </edge>
    <edge source="MKD" target="SRB">
      <data key="d0">22721373</data>
    </edge>
    <edge source="MKD" target="SVK">
      <data key="d0">385299</data>
    </edge>
    <edge source="MKD" target="SVN">
      <data key="d0">2492089</data>
    </edge>
    <edge source="MKD" target="ESP">
      <data key="d0">618519</data>
    </edge>
    <edge source="MKD" target="SWE">
      <data key="d0">360233</data>
    </edge>
    <edge source="MKD" target="CHE">
      <data key="d0">472017</data>
    </edge>
    <edge source="MKD" target="ARE">
      <data key="d0">100063</data>
    </edge>
    <edge source="MKD" target="TUR">
      <data key="d0">745897</data>
    </edge>
    <edge source="MKD" target="GBR">
      <data key="d0">506518</data>
    </edge>
    <edge source="MKD" target="USA">
      <data key="d0">749031</data>
    </edge>
    <edge source="GBR" target="DZA">
      <data key="d0">94351748</data>
    </edge>
    <edge source="GBR" target="AZE">
      <data key="d0">109935</data>
    </edge>
    <edge source="GBR" target="ARG">
      <data key="d0">14497</data>
    </edge>
    <edge source="GBR" target="AUS">
      <data key="d0">68463118</data>
    </edge>
    <edge source="GBR" target="AUT">
      <data key="d0">7113010</data>
    </edge>
    <edge source="GBR" target="BEL">
      <data key="d0">113078194</data>
    </edge>
    <edge source="GBR" target="BOL">
      <data key="d0">108900</data>
    </edge>
    <edge source="GBR" target="BRA">
      <data key="d0">1414847</data>
    </edge>
    <edge source="GBR" target="BGR">
      <data key="d0">1699672</data>
    </edge>
    <edge source="GBR" target="KHM">
      <data key="d0">591268</data>
    </edge>
    <edge source="GBR" target="CMR">
      <data key="d0">658445</data>
    </edge>
    <edge source="GBR" target="CAN">
      <data key="d0">50318182</data>
    </edge>
    <edge source="GBR" target="LKA">
      <data key="d0">66351</data>
    </edge>
    <edge source="GBR" target="CHL">
      <data key="d0">481120</data>
    </edge>
    <edge source="GBR" target="CHN">
      <data key="d0">19308749</data>
    </edge>
    <edge source="GBR" target="COL">
      <data key="d0">669935</data>
    </edge>
    <edge source="GBR" target="CRI">
      <data key="d0">331824</data>
    </edge>
    <edge source="GBR" target="HRV">
      <data key="d0">1652915</data>
    </edge>
    <edge source="GBR" target="CZE">
      <data key="d0">13627730</data>
    </edge>
    <edge source="GBR" target="BEN">
      <data key="d0">257143</data>
    </edge>
    <edge source="GBR" target="DNK">
      <data key="d0">28797338</data>
    </edge>
    <edge source="GBR" target="ETH">
      <data key="d0">221657</data>
    </edge>
    <edge source="GBR" target="EST">
      <data key="d0">801949</data>
    </edge>
    <edge source="GBR" target="FIN">
      <data key="d0">14462862</data>
    </edge>
    <edge source="GBR" target="FRA">
      <data key="d0">213455231</data>
    </edge>
    <edge source="GBR" target="GEO">
      <data key="d0">96271</data>
    </edge>
    <edge source="GBR" target="GMB">
      <data key="d0">419223</data>
    </edge>
    <edge source="GBR" target="PSE">
      <data key="d0">265635</data>
    </edge>
    <edge source="GBR" target="DEU">
      <data key="d0">106696934</data>
    </edge>
    <edge source="GBR" target="GHA">
      <data key="d0">6553159</data>
    </edge>
    <edge source="GBR" target="GRC">
      <data key="d0">24434958</data>
    </edge>
    <edge source="GBR" target="GTM">
      <data key="d0">59755</data>
    </edge>
    <edge source="GBR" target="HKG">
      <data key="d0">24033913</data>
    </edge>
    <edge source="GBR" target="HUN">
      <data key="d0">3432237</data>
    </edge>
    <edge source="GBR" target="IDN">
      <data key="d0">9308307</data>
    </edge>
    <edge source="GBR" target="IRL">
      <data key="d0">779095125</data>
    </edge>
    <edge source="GBR" target="ISR">
      <data key="d0">13583238</data>
    </edge>
    <edge source="GBR" target="ITA">
      <data key="d0">74786548</data>
    </edge>
    <edge source="GBR" target="CIV">
      <data key="d0">777328</data>
    </edge>
    <edge source="GBR" target="JAM">
      <data key="d0">636045</data>
    </edge>
    <edge source="GBR" target="JPN">
      <data key="d0">67792914</data>
    </edge>
    <edge source="GBR" target="KAZ">
      <data key="d0">109442</data>
    </edge>
    <edge source="GBR" target="JOR">
      <data key="d0">6347015</data>
    </edge>
    <edge source="GBR" target="KOR">
      <data key="d0">4328045</data>
    </edge>
    <edge source="GBR" target="LBN">
      <data key="d0">7706694</data>
    </edge>
    <edge source="GBR" target="LVA">
      <data key="d0">609386</data>
    </edge>
    <edge source="GBR" target="LTU">
      <data key="d0">2419389</data>
    </edge>
    <edge source="GBR" target="MWI">
      <data key="d0">13514</data>
    </edge>
    <edge source="GBR" target="MYS">
      <data key="d0">10737211</data>
    </edge>
    <edge source="GBR" target="MRT">
      <data key="d0">144560</data>
    </edge>
    <edge source="GBR" target="MUS">
      <data key="d0">4390291</data>
    </edge>
    <edge source="GBR" target="MEX">
      <data key="d0">369533</data>
    </edge>
    <edge source="GBR" target="MAR">
      <data key="d0">4446606</data>
    </edge>
    <edge source="GBR" target="OMN">
      <data key="d0">6056689</data>
    </edge>
    <edge source="GBR" target="NLD">
      <data key="d0">210935273</data>
    </edge>
    <edge source="GBR" target="NZL">
      <data key="d0">4987834</data>
    </edge>
    <edge source="GBR" target="NOR">
      <data key="d0">12508284</data>
    </edge>
    <edge source="GBR" target="PAK">
      <data key="d0">6107328</data>
    </edge>
    <edge source="GBR" target="PAN">
      <data key="d0">521028</data>
    </edge>
    <edge source="GBR" target="PER">
      <data key="d0">343615</data>
    </edge>
    <edge source="GBR" target="PHL">
      <data key="d0">4769365</data>
    </edge>
    <edge source="GBR" target="POL">
      <data key="d0">22159863</data>
    </edge>
    <edge source="GBR" target="PRT">
      <data key="d0">97573511</data>
    </edge>
    <edge source="GBR" target="ROU">
      <data key="d0">1784429</data>
    </edge>
    <edge source="GBR" target="RUS">
      <data key="d0">6838819</data>
    </edge>
    <edge source="GBR" target="SAU">
      <data key="d0">73650882</data>
    </edge>
    <edge source="GBR" target="SEN">
      <data key="d0">377453</data>
    </edge>
    <edge source="GBR" target="SRB">
      <data key="d0">23650</data>
    </edge>
    <edge source="GBR" target="IND">
      <data key="d0">4707755</data>
    </edge>
    <edge source="GBR" target="SGP">
      <data key="d0">14143003</data>
    </edge>
    <edge source="GBR" target="SVK">
      <data key="d0">541002</data>
    </edge>
    <edge source="GBR" target="VNM">
      <data key="d0">18357816</data>
    </edge>
    <edge source="GBR" target="SVN">
      <data key="d0">639873</data>
    </edge>
    <edge source="GBR" target="ZAF">
      <data key="d0">13306278</data>
    </edge>
    <edge source="GBR" target="ZWE">
      <data key="d0">23414</data>
    </edge>
    <edge source="GBR" target="ESP">
      <data key="d0">328228661</data>
    </edge>
    <edge source="GBR" target="SWE">
      <data key="d0">53290402</data>
    </edge>
    <edge source="GBR" target="CHE">
      <data key="d0">11941862</data>
    </edge>
    <edge source="GBR" target="THA">
      <data key="d0">16033795</data>
    </edge>
    <edge source="GBR" target="TGO">
      <data key="d0">309251</data>
    </edge>
    <edge source="GBR" target="ARE">
      <data key="d0">83436318</data>
    </edge>
    <edge source="GBR" target="TUN">
      <data key="d0">41105535</data>
    </edge>
    <edge source="GBR" target="TUR">
      <data key="d0">3804609</data>
    </edge>
    <edge source="GBR" target="UGA">
      <data key="d0">280910</data>
    </edge>
    <edge source="GBR" target="UKR">
      <data key="d0">362013</data>
    </edge>
    <edge source="GBR" target="MKD">
      <data key="d0">35954</data>
    </edge>
    <edge source="GBR" target="EGY">
      <data key="d0">2968240</data>
    </edge>
    <edge source="GBR" target="TZA">
      <data key="d0">207280</data>
    </edge>
    <edge source="GBR" target="USA">
      <data key="d0">116316463</data>
    </edge>
    <edge source="GBR" target="BFA">
      <data key="d0">355957</data>
    </edge>
    <edge source="GBR" target="URY">
      <data key="d0">108861</data>
    </edge>
    <edge source="DZA" target="CAN">
      <data key="d0">91854</data>
    </edge>
    <edge source="DZA" target="FRA">
      <data key="d0">46614</data>
    </edge>
    <edge source="DZA" target="GMB">
      <data key="d0">62290</data>
    </edge>
    <edge source="DZA" target="GHA">
      <data key="d0">54910</data>
    </edge>
    <edge source="DZA" target="CIV">
      <data key="d0">77119</data>
    </edge>
    <edge source="DZA" target="JOR">
      <data key="d0">49328</data>
    </edge>
    <edge source="DZA" target="LBN">
      <data key="d0">180356</data>
    </edge>
    <edge source="DZA" target="MRT">
      <data key="d0">364057</data>
    </edge>
    <edge source="DZA" target="PRT">
      <data key="d0">13679</data>
    </edge>
    <edge source="DZA" target="TGO">
      <data key="d0">23496</data>
    </edge>
    <edge source="DZA" target="TUN">
      <data key="d0">781505</data>
    </edge>
    <edge source="CAN" target="DZA">
      <data key="d0">264885746</data>
    </edge>
    <edge source="CAN" target="ARG">
      <data key="d0">2312331</data>
    </edge>
    <edge source="CAN" target="AUS">
      <data key="d0">14219299</data>
    </edge>
    <edge source="CAN" target="BEL">
      <data key="d0">75053121</data>
    </edge>
    <edge source="CAN" target="BRA">
      <data key="d0">40469708</data>
    </edge>
    <edge source="CAN" target="BGR">
      <data key="d0">59692</data>
    </edge>
    <edge source="CAN" target="BDI">
      <data key="d0">438309</data>
    </edge>
    <edge source="CAN" target="CMR">
      <data key="d0">34340023</data>
    </edge>
    <edge source="CAN" target="LKA">
      <data key="d0">87451723</data>
    </edge>
    <edge source="CAN" target="CHL">
      <data key="d0">49662912</data>
    </edge>
    <edge source="CAN" target="CHN">
      <data key="d0">351655837</data>
    </edge>
    <edge source="CAN" target="COL">
      <data key="d0">250306442</data>
    </edge>
    <edge source="CAN" target="CRI">
      <data key="d0">23436831</data>
    </edge>
    <edge source="CAN" target="DNK">
      <data key="d0">128413</data>
    </edge>
    <edge source="CAN" target="ECU">
      <data key="d0">105837045</data>
    </edge>
    <edge source="CAN" target="SLV">
      <data key="d0">4851417</data>
    </edge>
    <edge source="CAN" target="FRA">
      <data key="d0">15065866</data>
    </edge>
    <edge source="CAN" target="DEU">
      <data key="d0">21026920</data>
    </edge>
    <edge source="CAN" target="GHA">
      <data key="d0">97039664</data>
    </edge>
    <edge source="CAN" target="GRC">
      <data key="d0">1222698</data>
    </edge>
    <edge source="CAN" target="GTM">
      <data key="d0">6650961</data>
    </edge>
    <edge source="CAN" target="HND">
      <data key="d0">414893</data>
    </edge>
    <edge source="CAN" target="HKG">
      <data key="d0">3298568</data>
    </edge>
    <edge source="CAN" target="HUN">
      <data key="d0">14881</data>
    </edge>
    <edge source="CAN" target="IDN">
      <data key="d0">319975155</data>
    </edge>
    <edge source="CAN" target="IRL">
      <data key="d0">10077407</data>
    </edge>
    <edge source="CAN" target="ISR">
      <data key="d0">601114</data>
    </edge>
    <edge source="CAN" target="ITA">
      <data key="d0">298856906</data>
    </edge>
    <edge source="CAN" target="CIV">
      <data key="d0">4999759</data>
    </edge>
    <edge source="CAN" target="JAM">
      <data key="d0">2367850</data>
    </edge>
    <edge source="CAN" target="JPN">
      <data key="d0">558604949</data>
    </edge>
    <edge source="CAN" target="JOR">
      <data key="d0">222408</data>
    </edge>
    <edge source="CAN" target="KOR">
      <data key="d0">69083493</data>
    </edge>
    <edge source="CAN" target="LBN">
      <data key="d0">14701986</data>
    </edge>
    <edge source="CAN" target="MWI">
      <data key="d0">4872003</data>
    </edge>
    <edge source="CAN" target="MYS">
      <data key="d0">40352206</data>
    </edge>
    <edge source="CAN" target="MUS">
      <data key="d0">115078</data>
    </edge>
    <edge source="CAN" target="MEX">
      <data key="d0">309040264</data>
    </edge>
    <edge source="CAN" target="MAR">
      <data key="d0">183411551</data>
    </edge>
    <edge source="CAN" target="MOZ">
      <data key="d0">22642851</data>
    </edge>
    <edge source="CAN" target="OMN">
      <data key="d0">18534972</data>
    </edge>
    <edge source="CAN" target="NAM">
      <data key="d0">1536876</data>
    </edge>
    <edge source="CAN" target="NLD">
      <data key="d0">34378803</data>
    </edge>
    <edge source="CAN" target="NZL">
      <data key="d0">4104288</data>
    </edge>
    <edge source="CAN" target="NIC">
      <data key="d0">133820</data>
    </edge>
    <edge source="CAN" target="NER">
      <data key="d0">9624495</data>
    </edge>
    <edge source="CAN" target="PAK">
      <data key="d0">302184</data>
    </edge>
    <edge source="CAN" target="PAN">
      <data key="d0">671649</data>
    </edge>
    <edge source="CAN" target="PER">
      <data key="d0">254628754</data>
    </edge>
    <edge source="CAN" target="PHL">
      <data key="d0">10232237</data>
    </edge>
    <edge source="CAN" target="POL">
      <data key="d0">26291</data>
    </edge>
    <edge source="CAN" target="PRT">
      <data key="d0">43504004</data>
    </edge>
    <edge source="CAN" target="RUS">
      <data key="d0">470255</data>
    </edge>
    <edge source="CAN" target="SAU">
      <data key="d0">28929415</data>
    </edge>
    <edge source="CAN" target="SEN">
      <data key="d0">3777703</data>
    </edge>
    <edge source="CAN" target="IND">
      <data key="d0">7267470</data>
    </edge>
    <edge source="CAN" target="SGP">
      <data key="d0">3669269</data>
    </edge>
    <edge source="CAN" target="VNM">
      <data key="d0">16011539</data>
    </edge>
    <edge source="CAN" target="ZAF">
      <data key="d0">36753786</data>
    </edge>
    <edge source="CAN" target="ZWE">
      <data key="d0">5966698</data>
    </edge>
    <edge source="CAN" target="ESP">
      <data key="d0">55490992</data>
    </edge>
    <edge source="CAN" target="SWE">
      <data key="d0">275870</data>
    </edge>
    <edge source="CAN" target="CHE">
      <data key="d0">299004</data>
    </edge>
    <edge source="CAN" target="THA">
      <data key="d0">26377420</data>
    </edge>
    <edge source="CAN" target="TGO">
      <data key="d0">8548637</data>
    </edge>
    <edge source="CAN" target="ARE">
      <data key="d0">84348050</data>
    </edge>
    <edge source="CAN" target="TUN">
      <data key="d0">32209705</data>
    </edge>
    <edge source="CAN" target="TUR">
      <data key="d0">54915270</data>
    </edge>
    <edge source="CAN" target="UGA">
      <data key="d0">3499437</data>
    </edge>
    <edge source="CAN" target="EGY">
      <data key="d0">1436526</data>
    </edge>
    <edge source="CAN" target="GBR">
      <data key="d0">109737070</data>
    </edge>
    <edge source="CAN" target="TZA">
      <data key="d0">14015863</data>
    </edge>
    <edge source="CAN" target="USA">
      <data key="d0">4483655150</data>
    </edge>
    <edge source="CAN" target="BFA">
      <data key="d0">4186273</data>
    </edge>
    <edge source="CAN" target="URY">
      <data key="d0">48847</data>
    </edge>
    <edge source="FRA" target="ALB">
      <data key="d0">1039196</data>
    </edge>
    <edge source="FRA" target="DZA">
      <data key="d0">704647594</data>
    </edge>
    <edge source="FRA" target="AZE">
      <data key="d0">556892</data>
    </edge>
    <edge source="FRA" target="ARG">
      <data key="d0">245242</data>
    </edge>
    <edge source="FRA" target="AUS">
      <data key="d0">23640646</data>
    </edge>
    <edge source="FRA" target="AUT">
      <data key="d0">62205596</data>
    </edge>
    <edge source="FRA" target="ARM">
      <data key="d0">39496</data>
    </edge>
    <edge source="FRA" target="BEL">
      <data key="d0">1346815454</data>
    </edge>
    <edge source="FRA" target="BWA">
      <data key="d0">365426</data>
    </edge>
    <edge source="FRA" target="BRA">
      <data key="d0">15536616</data>
    </edge>
    <edge source="FRA" target="BGR">
      <data key="d0">7573511</data>
    </edge>
    <edge source="FRA" target="BDI">
      <data key="d0">232482</data>
    </edge>
    <edge source="FRA" target="BLR">
      <data key="d0">923934</data>
    </edge>
    <edge source="FRA" target="KHM">
      <data key="d0">2367387</data>
    </edge>
    <edge source="FRA" target="CMR">
      <data key="d0">96238367</data>
    </edge>
    <edge source="FRA" target="CAN">
      <data key="d0">18451410</data>
    </edge>
    <edge source="FRA" target="CAF">
      <data key="d0">6133131</data>
    </edge>
    <edge source="FRA" target="LKA">
      <data key="d0">63903</data>
    </edge>
    <edge source="FRA" target="CHL">
      <data key="d0">2852595</data>
    </edge>
    <edge source="FRA" target="CHN">
      <data key="d0">130792548</data>
    </edge>
    <edge source="FRA" target="COL">
      <data key="d0">5605476</data>
    </edge>
    <edge source="FRA" target="CRI">
      <data key="d0">867627</data>
    </edge>
    <edge source="FRA" target="HRV">
      <data key="d0">4800822</data>
    </edge>
    <edge source="FRA" target="CZE">
      <data key="d0">30811555</data>
    </edge>
    <edge source="FRA" target="BEN">
      <data key="d0">7359582</data>
    </edge>
    <edge source="FRA" target="DNK">
      <data key="d0">47497363</data>
    </edge>
    <edge source="FRA" target="ECU">
      <data key="d0">991839</data>
    </edge>
    <edge source="FRA" target="ETH">
      <data key="d0">6324472</data>
    </edge>
    <edge source="FRA" target="EST">
      <data key="d0">2553587</data>
    </edge>
    <edge source="FRA" target="FIN">
      <data key="d0">25084232</data>
    </edge>
    <edge source="FRA" target="GEO">
      <data key="d0">407145</data>
    </edge>
    <edge source="FRA" target="GMB">
      <data key="d0">3644074</data>
    </edge>
    <edge source="FRA" target="PSE">
      <data key="d0">48819</data>
    </edge>
    <edge source="FRA" target="DEU">
      <data key="d0">919397255</data>
    </edge>
    <edge source="FRA" target="GHA">
      <data key="d0">14574905</data>
    </edge>
    <edge source="FRA" target="GRC">
      <data key="d0">60724863</data>
    </edge>
    <edge source="FRA" target="GTM">
      <data key="d0">1229127</data>
    </edge>
    <edge source="FRA" target="HKG">
      <data key="d0">11765297</data>
    </edge>
    <edge source="FRA" target="HUN">
      <data key="d0">39019484</data>
    </edge>
    <edge source="FRA" target="IDN">
      <data key="d0">13252345</data>
    </edge>
    <edge source="FRA" target="IRL">
      <data key="d0">73257921</data>
    </edge>
    <edge source="FRA" target="ISR">
      <data key="d0">13000428</data>
    </edge>
    <edge source="FRA" target="ITA">
      <data key="d0">673805639</data>
    </edge>
    <edge source="FRA" target="CIV">
      <data key="d0">148774226</data>
    </edge>
    <edge source="FRA" target="JAM">
      <data key="d0">1308978</data>
    </edge>
    <edge source="FRA" target="JPN">
      <data key="d0">80998376</data>
    </edge>
    <edge source="FRA" target="KAZ">
      <data key="d0">848254</data>
    </edge>
    <edge source="FRA" target="JOR">
      <data key="d0">40261291</data>
    </edge>
    <edge source="FRA" target="KOR">
      <data key="d0">35927277</data>
    </edge>
    <edge source="FRA" target="KGZ">
      <data key="d0">52040</data>
    </edge>
    <edge source="FRA" target="LBN">
      <data key="d0">7303229</data>
    </edge>
    <edge source="FRA" target="LVA">
      <data key="d0">1545280</data>
    </edge>
    <edge source="FRA" target="LTU">
      <data key="d0">5821484</data>
    </edge>
    <edge source="FRA" target="MDG">
      <data key="d0">7582912</data>
    </edge>
    <edge source="FRA" target="MYS">
      <data key="d0">9477835</data>
    </edge>
    <edge source="FRA" target="MRT">
      <data key="d0">24369966</data>
    </edge>
    <edge source="FRA" target="MUS">
      <data key="d0">26727794</data>
    </edge>
    <edge source="FRA" target="MEX">
      <data key="d0">64218283</data>
    </edge>
    <edge source="FRA" target="MDA">
      <data key="d0">756713</data>
    </edge>
    <edge source="FRA" target="MAR">
      <data key="d0">547109962</data>
    </edge>
    <edge source="FRA" target="MOZ">
      <data key="d0">3554051</data>
    </edge>
    <edge source="FRA" target="OMN">
      <data key="d0">2245410</data>
    </edge>
    <edge source="FRA" target="NAM">
      <data key="d0">1207232</data>
    </edge>
    <edge source="FRA" target="NLD">
      <data key="d0">857010609</data>
    </edge>
    <edge source="FRA" target="NZL">
      <data key="d0">1959292</data>
    </edge>
    <edge source="FRA" target="NER">
      <data key="d0">4112724</data>
    </edge>
    <edge source="FRA" target="NOR">
      <data key="d0">23903324</data>
    </edge>
    <edge source="FRA" target="PAK">
      <data key="d0">515191</data>
    </edge>
    <edge source="FRA" target="PAN">
      <data key="d0">4485523</data>
    </edge>
    <edge source="FRA" target="PRY">
      <data key="d0">65687</data>
    </edge>
    <edge source="FRA" target="PER">
      <data key="d0">182584</data>
    </edge>
    <edge source="FRA" target="PHL">
      <data key="d0">3409353</data>
    </edge>
    <edge source="FRA" target="POL">
      <data key="d0">81274231</data>
    </edge>
    <edge source="FRA" target="PRT">
      <data key="d0">216949622</data>
    </edge>
    <edge source="FRA" target="ROU">
      <data key="d0">37619492</data>
    </edge>
    <edge source="FRA" target="RUS">
      <data key="d0">22559868</data>
    </edge>
    <edge source="FRA" target="SAU">
      <data key="d0">144925852</data>
    </edge>
    <edge source="FRA" target="SEN">
      <data key="d0">64487170</data>
    </edge>
    <edge source="FRA" target="SRB">
      <data key="d0">8112413</data>
    </edge>
    <edge source="FRA" target="IND">
      <data key="d0">32082215</data>
    </edge>
    <edge source="FRA" target="SGP">
      <data key="d0">7136948</data>
    </edge>
    <edge source="FRA" target="SVK">
      <data key="d0">8058496</data>
    </edge>
    <edge source="FRA" target="VNM">
      <data key="d0">62082921</data>
    </edge>
    <edge source="FRA" target="SVN">
      <data key="d0">6000881</data>
    </edge>
    <edge source="FRA" target="ZAF">
      <data key="d0">19738330</data>
    </edge>
    <edge source="FRA" target="ESP">
      <data key="d0">959608927</data>
    </edge>
    <edge source="FRA" target="SWE">
      <data key="d0">43375821</data>
    </edge>
    <edge source="FRA" target="CHE">
      <data key="d0">174518118</data>
    </edge>
    <edge source="FRA" target="THA">
      <data key="d0">64862573</data>
    </edge>
    <edge source="FRA" target="TGO">
      <data key="d0">11278173</data>
    </edge>
    <edge source="FRA" target="ARE">
      <data key="d0">22115357</data>
    </edge>
    <edge source="FRA" target="TUN">
      <data key="d0">77666008</data>
    </edge>
    <edge source="FRA" target="TUR">
      <data key="d0">17780300</data>
    </edge>
    <edge source="FRA" target="UGA">
      <data key="d0">879424</data>
    </edge>
    <edge source="FRA" target="UKR">
      <data key="d0">14642341</data>
    </edge>
    <edge source="FRA" target="EGY">
      <data key="d0">133349844</data>
    </edge>
    <edge source="FRA" target="GBR">
      <data key="d0">722796627</data>
    </edge>
    <edge source="FRA" target="TZA">
      <data key="d0">505891</data>
    </edge>
    <edge source="FRA" target="USA">
      <data key="d0">141155204</data>
    </edge>
    <edge source="FRA" target="BFA">
      <data key="d0">22363970</data>
    </edge>
    <edge source="FRA" target="URY">
      <data key="d0">4733539</data>
    </edge>
    <edge source="GHA" target="AUS">
      <data key="d0">16507</data>
    </edge>
    <edge source="GHA" target="CHN">
      <data key="d0">15964</data>
    </edge>
    <edge source="GHA" target="BEN">
      <data key="d0">1847304</data>
    </edge>
    <edge source="GHA" target="FRA">
      <data key="d0">254611</data>
    </edge>
    <edge source="GHA" target="CIV">
      <data key="d0">52043</data>
    </edge>
    <edge source="GHA" target="MAR">
      <data key="d0">898984</data>
    </edge>
    <edge source="GHA" target="NLD">
      <data key="d0">13107</data>
    </edge>
    <edge source="GHA" target="NER">
      <data key="d0">3568959</data>
    </edge>
    <edge source="GHA" target="TGO">
      <data key="d0">8696808</data>
    </edge>
    <edge source="GHA" target="TUR">
      <data key="d0">17631</data>
    </edge>
    <edge source="GHA" target="GBR">
      <data key="d0">311370</data>
    </edge>
    <edge source="GHA" target="USA">
      <data key="d0">159991</data>
    </edge>
    <edge source="GHA" target="BFA">
      <data key="d0">11153925</data>
    </edge>
    <edge source="CIV" target="CAN">
      <data key="d0">31636</data>
    </edge>
    <edge source="CIV" target="BEN">
      <data key="d0">1155147</data>
    </edge>
    <edge source="CIV" target="FRA">
      <data key="d0">42451</data>
    </edge>
    <edge source="CIV" target="GMB">
      <data key="d0">47443</data>
    </edge>
    <edge source="CIV" target="GHA">
      <data key="d0">13724497</data>
    </edge>
    <edge source="CIV" target="ISR">
      <data key="d0">13255</data>
    </edge>
    <edge source="CIV" target="MRT">
      <data key="d0">90372</data>
    </edge>
    <edge source="CIV" target="NLD">
      <data key="d0">14696</data>
    </edge>
    <edge source="CIV" target="NER">
      <data key="d0">685452</data>
    </edge>
    <edge source="CIV" target="SEN">
      <data key="d0">1149390</data>
    </edge>
    <edge source="CIV" target="TGO">
      <data key="d0">268820</data>
    </edge>
    <edge source="CIV" target="BFA">
      <data key="d0">40693182</data>
    </edge>
    <edge source="JOR" target="AUS">
      <data key="d0">18196</data>
    </edge>
    <edge source="JOR" target="CAN">
      <data key="d0">27631</data>
    </edge>
    <edge source="JOR" target="FRA">
      <data key="d0">22261</data>
    </edge>
    <edge source="JOR" target="PSE">
      <data key="d0">1310040</data>
    </edge>
    <edge source="JOR" target="DEU">
      <data key="d0">172870</data>
    </edge>
    <edge source="JOR" target="GHA">
      <data key="d0">10007</data>
    </edge>
    <edge source="JOR" target="ISR">
      <data key="d0">626294</data>
    </edge>
    <edge source="JOR" target="LBN">
      <data key="d0">2304509</data>
    </edge>
    <edge source="JOR" target="MYS">
      <data key="d0">46556</data>
    </edge>
    <edge source="JOR" target="MAR">
      <data key="d0">898676</data>
    </edge>
    <edge source="JOR" target="OMN">
      <data key="d0">514455</data>
    </edge>
    <edge source="JOR" target="NLD">
      <data key="d0">168911</data>
    </edge>
    <edge source="JOR" target="ROU">
      <data key="d0">67394</data>
    </edge>
    <edge source="JOR" target="SAU">
      <data key="d0">3552960</data>
    </edge>
    <edge source="JOR" target="IND">
      <data key="d0">31554</data>
    </edge>
    <edge source="JOR" target="SWE">
      <data key="d0">115131</data>
    </edge>
    <edge source="JOR" target="ARE">
      <data key="d0">915724</data>
    </edge>
    <edge source="JOR" target="TUR">
      <data key="d0">384311</data>
    </edge>
    <edge source="JOR" target="EGY">
      <data key="d0">83466</data>
    </edge>
    <edge source="JOR" target="GBR">
      <data key="d0">12332</data>
    </edge>
    <edge source="JOR" target="USA">
      <data key="d0">2614071</data>
    </edge>
    <edge source="PRT" target="ALB">
      <data key="d0">1091572</data>
    </edge>
    <edge source="PRT" target="DZA">
      <data key="d0">70904</data>
    </edge>
    <edge source="PRT" target="AZE">
      <data key="d0">149640</data>
    </edge>
    <edge source="PRT" target="ARG">
      <data key="d0">18962</data>
    </edge>
    <edge source="PRT" target="AUS">
      <data key="d0">1259194</data>
    </edge>
    <edge source="PRT" target="AUT">
      <data key="d0">747527</data>
    </edge>
    <edge source="PRT" target="ARM">
      <data key="d0">39007</data>
    </edge>
    <edge source="PRT" target="BEL">
      <data key="d0">4151960</data>
    </edge>
    <edge source="PRT" target="BRA">
      <data key="d0">3103535</data>
    </edge>
    <edge source="PRT" target="BGR">
      <data key="d0">697698</data>
    </edge>
    <edge source="PRT" target="CMR">
      <data key="d0">395565</data>
    </edge>
    <edge source="PRT" target="CAN">
      <data key="d0">2872954</data>
    </edge>
    <edge source="PRT" target="CHL">
      <data key="d0">804176</data>
    </edge>
    <edge source="PRT" target="CHN">
      <data key="d0">2686061</data>
    </edge>
    <edge source="PRT" target="COL">
      <data key="d0">117428</data>
    </edge>
    <edge source="PRT" target="CRI">
      <data key="d0">22131</data>
    </edge>
    <edge source="PRT" target="HRV">
      <data key="d0">88952</data>
    </edge>
    <edge source="PRT" target="CZE">
      <data key="d0">190971</data>
    </edge>
    <edge source="PRT" target="BEN">
      <data key="d0">10619</data>
    </edge>
    <edge source="PRT" target="DNK">
      <data key="d0">688818</data>
    </edge>
    <edge source="PRT" target="ECU">
      <data key="d0">54887</data>
    </edge>
    <edge source="PRT" target="ETH">
      <data key="d0">2897098</data>
    </edge>
    <edge source="PRT" target="EST">
      <data key="d0">71833</data>
    </edge>
    <edge source="PRT" target="FIN">
      <data key="d0">496935</data>
    </edge>
    <edge source="PRT" target="FRA">
      <data key="d0">41884670</data>
    </edge>
    <edge source="PRT" target="PSE">
      <data key="d0">75435</data>
    </edge>
    <edge source="PRT" target="DEU">
      <data key="d0">8607786</data>
    </edge>
    <edge source="PRT" target="GHA">
      <data key="d0">513584</data>
    </edge>
    <edge source="PRT" target="GRC">
      <data key="d0">587026</data>
    </edge>
    <edge source="PRT" target="HKG">
      <data key="d0">1127201</data>
    </edge>
    <edge source="PRT" target="HUN">
      <data key="d0">167863</data>
    </edge>
    <edge source="PRT" target="IRL">
      <data key="d0">4525909</data>
    </edge>
    <edge source="PRT" target="ISR">
      <data key="d0">2445649</data>
    </edge>
    <edge source="PRT" target="ITA">
      <data key="d0">12228732</data>
    </edge>
    <edge source="PRT" target="CIV">
      <data key="d0">75247</data>
    </edge>
    <edge source="PRT" target="JPN">
      <data key="d0">1258435</data>
    </edge>
    <edge source="PRT" target="JOR">
      <data key="d0">3280838</data>
    </edge>
    <edge source="PRT" target="KOR">
      <data key="d0">1211740</data>
    </edge>
    <edge source="PRT" target="LBN">
      <data key="d0">210471</data>
    </edge>
    <edge source="PRT" target="LVA">
      <data key="d0">11272</data>
    </edge>
    <edge source="PRT" target="LTU">
      <data key="d0">141846</data>
    </edge>
    <edge source="PRT" target="MYS">
      <data key="d0">140832</data>
    </edge>
    <edge source="PRT" target="MUS">
      <data key="d0">153005</data>
    </edge>
    <edge source="PRT" target="MEX">
      <data key="d0">220236</data>
    </edge>
    <edge source="PRT" target="MAR">
      <data key="d0">816163</data>
    </edge>
    <edge source="PRT" target="MOZ">
      <data key="d0">1067508</data>
    </edge>
    <edge source="PRT" target="OMN">
      <data key="d0">544292</data>
    </edge>
    <edge source="PRT" target="NAM">
      <data key="d0">33503</data>
    </edge>
    <edge source="PRT" target="NLD">
      <data key="d0">7811153</data>
    </edge>
    <edge source="PRT" target="NZL">
      <data key="d0">80716</data>
    </edge>
    <edge source="PRT" target="PAK">
      <data key="d0">37899</data>
    </edge>
    <edge source="PRT" target="PAN">
      <data key="d0">87294</data>
    </edge>
    <edge source="PRT" target="PER">
      <data key="d0">492397</data>
    </edge>
    <edge source="PRT" target="PHL">
      <data key="d0">40467</data>
    </edge>
    <edge source="PRT" target="POL">
      <data key="d0">9291533</data>
    </edge>
    <edge source="PRT" target="ROU">
      <data key="d0">1042025</data>
    </edge>
    <edge source="PRT" target="RUS">
      <data key="d0">468622</data>
    </edge>
    <edge source="PRT" target="SAU">
      <data key="d0">857857</data>
    </edge>
    <edge source="PRT" target="SEN">
      <data key="d0">116531</data>
    </edge>
    <edge source="PRT" target="SRB">
      <data key="d0">18834</data>
    </edge>
    <edge source="PRT" target="SGP">
      <data key="d0">94996</data>
    </edge>
    <edge source="PRT" target="SVK">
      <data key="d0">94246</data>
    </edge>
    <edge source="PRT" target="VNM">
      <data key="d0">30665</data>
    </edge>
    <edge source="PRT" target="SVN">
      <data key="d0">46297</data>
    </edge>
    <edge source="PRT" target="ZAF">
      <data key="d0">3658442</data>
    </edge>
    <edge source="PRT" target="ESP">
      <data key="d0">163430173</data>
    </edge>
    <edge source="PRT" target="SWE">
      <data key="d0">54752</data>
    </edge>
    <edge source="PRT" target="CHE">
      <data key="d0">3827981</data>
    </edge>
    <edge source="PRT" target="THA">
      <data key="d0">182379</data>
    </edge>
    <edge source="PRT" target="ARE">
      <data key="d0">859023</data>
    </edge>
    <edge source="PRT" target="TUR">
      <data key="d0">2064352</data>
    </edge>
    <edge source="PRT" target="UKR">
      <data key="d0">233173</data>
    </edge>
    <edge source="PRT" target="EGY">
      <data key="d0">47927</data>
    </edge>
    <edge source="PRT" target="GBR">
      <data key="d0">19889316</data>
    </edge>
    <edge source="PRT" target="USA">
      <data key="d0">10989780</data>
    </edge>
    <edge source="PRT" target="BFA">
      <data key="d0">12816</data>
    </edge>
    <edge source="PRT" target="URY">
      <data key="d0">64105</data>
    </edge>
    <edge source="TGO" target="BEN">
      <data key="d0">514110</data>
    </edge>
    <edge source="TGO" target="FRA">
      <data key="d0">10719</data>
    </edge>
    <edge source="TGO" target="NER">
      <data key="d0">74574</data>
    </edge>
    <edge source="TGO" target="BFA">
      <data key="d0">19412</data>
    </edge>
    <edge source="TUN" target="DZA">
      <data key="d0">3538072</data>
    </edge>
    <edge source="TUN" target="BEL">
      <data key="d0">49066</data>
    </edge>
    <edge source="TUN" target="CMR">
      <data key="d0">262821</data>
    </edge>
    <edge source="TUN" target="CAN">
      <data key="d0">296663</data>
    </edge>
    <edge source="TUN" target="BEN">
      <data key="d0">1988413</data>
    </edge>
    <edge source="TUN" target="ETH">
      <data key="d0">4901301</data>
    </edge>
    <edge source="TUN" target="FRA">
      <data key="d0">4287234</data>
    </edge>
    <edge source="TUN" target="GMB">
      <data key="d0">50169</data>
    </edge>
    <edge source="TUN" target="PSE">
      <data key="d0">85810</data>
    </edge>
    <edge source="TUN" target="DEU">
      <data key="d0">80887</data>
    </edge>
    <edge source="TUN" target="HKG">
      <data key="d0">143268</data>
    </edge>
    <edge source="TUN" target="ITA">
      <data key="d0">1058887</data>
    </edge>
    <edge source="TUN" target="CIV">
      <data key="d0">1872617</data>
    </edge>
    <edge source="TUN" target="JPN">
      <data key="d0">76184</data>
    </edge>
    <edge source="TUN" target="JOR">
      <data key="d0">765214</data>
    </edge>
    <edge source="TUN" target="KOR">
      <data key="d0">51360</data>
    </edge>
    <edge source="TUN" target="LBN">
      <data key="d0">746728</data>
    </edge>
    <edge source="TUN" target="MDG">
      <data key="d0">409968</data>
    </edge>
    <edge source="TUN" target="MYS">
      <data key="d0">185863</data>
    </edge>
    <edge source="TUN" target="MRT">
      <data key="d0">294392</data>
    </edge>
    <edge source="TUN" target="MUS">
      <data key="d0">42115</data>
    </edge>
    <edge source="TUN" target="MAR">
      <data key="d0">1313417</data>
    </edge>
    <edge source="TUN" target="OMN">
      <data key="d0">42970</data>
    </edge>
    <edge source="TUN" target="NZL">
      <data key="d0">134659</data>
    </edge>
    <edge source="TUN" target="NER">
      <data key="d0">2054469</data>
    </edge>
    <edge source="TUN" target="PAN">
      <data key="d0">59501</data>
    </edge>
    <edge source="TUN" target="SAU">
      <data key="d0">647759</data>
    </edge>
    <edge source="TUN" target="SEN">
      <data key="d0">886009</data>
    </edge>
    <edge source="TUN" target="SGP">
      <data key="d0">108572</data>
    </edge>
    <edge source="TUN" target="VNM">
      <data key="d0">10859</data>
    </edge>
    <edge source="TUN" target="ESP">
      <data key="d0">41418</data>
    </edge>
    <edge source="TUN" target="SWE">
      <data key="d0">97757</data>
    </edge>
    <edge source="TUN" target="CHE">
      <data key="d0">59152</data>
    </edge>
    <edge source="TUN" target="TGO">
      <data key="d0">191776</data>
    </edge>
    <edge source="TUN" target="ARE">
      <data key="d0">23004</data>
    </edge>
    <edge source="TUN" target="TUR">
      <data key="d0">244074</data>
    </edge>
    <edge source="TUN" target="EGY">
      <data key="d0">26376</data>
    </edge>
    <edge source="TUN" target="GBR">
      <data key="d0">21019</data>
    </edge>
    <edge source="TUN" target="USA">
      <data key="d0">32363</data>
    </edge>
    <edge source="TUN" target="BFA">
      <data key="d0">38665</data>
    </edge>
    <edge source="AZE" target="GEO">
      <data key="d0">528309</data>
    </edge>
    <edge source="AZE" target="ISR">
      <data key="d0">11863</data>
    </edge>
    <edge source="AZE" target="RUS">
      <data key="d0">79258</data>
    </edge>
    <edge source="GEO" target="AZE">
      <data key="d0">719165</data>
    </edge>
    <edge source="GEO" target="ARM">
      <data key="d0">2309739</data>
    </edge>
    <edge source="GEO" target="KAZ">
      <data key="d0">128100</data>
    </edge>
    <edge source="GEO" target="RUS">
      <data key="d0">873591</data>
    </edge>
    <edge source="GEO" target="TUR">
      <data key="d0">20876</data>
    </edge>
    <edge source="GEO" target="UKR">
      <data key="d0">17806</data>
    </edge>
    <edge source="GEO" target="USA">
      <data key="d0">25424</data>
    </edge>
    <edge source="ISR" target="AZE">
      <data key="d0">20000</data>
    </edge>
    <edge source="ISR" target="ARG">
      <data key="d0">464000</data>
    </edge>
    <edge source="ISR" target="AUS">
      <data key="d0">4413000</data>
    </edge>
    <edge source="ISR" target="AUT">
      <data key="d0">66000</data>
    </edge>
    <edge source="ISR" target="BEL">
      <data key="d0">2978000</data>
    </edge>
    <edge source="ISR" target="BRA">
      <data key="d0">179000</data>
    </edge>
    <edge source="ISR" target="BGR">
      <data key="d0">137000</data>
    </edge>
    <edge source="ISR" target="CAN">
      <data key="d0">4018000</data>
    </edge>
    <edge source="ISR" target="CHL">
      <data key="d0">17000</data>
    </edge>
    <edge source="ISR" target="CHN">
      <data key="d0">34000</data>
    </edge>
    <edge source="ISR" target="HRV">
      <data key="d0">31000</data>
    </edge>
    <edge source="ISR" target="DNK">
      <data key="d0">594000</data>
    </edge>
    <edge source="ISR" target="FRA">
      <data key="d0">5323000</data>
    </edge>
    <edge source="ISR" target="GEO">
      <data key="d0">30000</data>
    </edge>
    <edge source="ISR" target="DEU">
      <data key="d0">1864000</data>
    </edge>
    <edge source="ISR" target="GHA">
      <data key="d0">11000</data>
    </edge>
    <edge source="ISR" target="GRC">
      <data key="d0">53000</data>
    </edge>
    <edge source="ISR" target="HKG">
      <data key="d0">146000</data>
    </edge>
    <edge source="ISR" target="HUN">
      <data key="d0">170000</data>
    </edge>
    <edge source="ISR" target="IRL">
      <data key="d0">36000</data>
    </edge>
    <edge source="ISR" target="ITA">
      <data key="d0">1292000</data>
    </edge>
    <edge source="ISR" target="CIV">
      <data key="d0">27000</data>
    </edge>
    <edge source="ISR" target="JPN">
      <data key="d0">238000</data>
    </edge>
    <edge source="ISR" target="JOR">
      <data key="d0">3854000</data>
    </edge>
    <edge source="ISR" target="KOR">
      <data key="d0">30000</data>
    </edge>
    <edge source="ISR" target="LVA">
      <data key="d0">28000</data>
    </edge>
    <edge source="ISR" target="MEX">
      <data key="d0">232000</data>
    </edge>
    <edge source="ISR" target="NLD">
      <data key="d0">2328000</data>
    </edge>
    <edge source="ISR" target="NZL">
      <data key="d0">52000</data>
    </edge>
    <edge source="ISR" target="NOR">
      <data key="d0">13000</data>
    </edge>
    <edge source="ISR" target="PAN">
      <data key="d0">46000</data>
    </edge>
    <edge source="ISR" target="PHL">
      <data key="d0">11000</data>
    </edge>
    <edge source="ISR" target="POL">
      <data key="d0">39000</data>
    </edge>
    <edge source="ISR" target="ROU">
      <data key="d0">27000</data>
    </edge>
    <edge source="ISR" target="RUS">
      <data key="d0">411000</data>
    </edge>
    <edge source="ISR" target="IND">
      <data key="d0">1090000</data>
    </edge>
    <edge source="ISR" target="SGP">
      <data key="d0">48000</data>
    </edge>
    <edge source="ISR" target="SVK">
      <data key="d0">81000</data>
    </edge>
    <edge source="ISR" target="VNM">
      <data key="d0">89000</data>
    </edge>
    <edge source="ISR" target="SVN">
      <data key="d0">673000</data>
    </edge>
    <edge source="ISR" target="ZAF">
      <data key="d0">1195000</data>
    </edge>
    <edge source="ISR" target="ESP">
      <data key="d0">684000</data>
    </edge>
    <edge source="ISR" target="SWE">
      <data key="d0">131000</data>
    </edge>
    <edge source="ISR" target="CHE">
      <data key="d0">168000</data>
    </edge>
    <edge source="ISR" target="THA">
      <data key="d0">68000</data>
    </edge>
    <edge source="ISR" target="TUR">
      <data key="d0">87000</data>
    </edge>
    <edge source="ISR" target="UKR">
      <data key="d0">218000</data>
    </edge>
    <edge source="ISR" target="EGY">
      <data key="d0">53000</data>
    </edge>
    <edge source="ISR" target="GBR">
      <data key="d0">6790000</data>
    </edge>
    <edge source="ISR" target="USA">
      <data key="d0">46563000</data>
    </edge>
    <edge source="ISR" target="URY">
      <data key="d0">148000</data>
    </edge>
    <edge source="RUS" target="ALB">
      <data key="d0">22835928</data>
    </edge>
    <edge source="RUS" target="DZA">
      <data key="d0">44126485</data>
    </edge>
    <edge source="RUS" target="AZE">
      <data key="d0">234480412</data>
    </edge>
    <edge source="RUS" target="AUS">
      <data key="d0">80323</data>
    </edge>
    <edge source="RUS" target="AUT">
      <data key="d0">112290</data>
    </edge>
    <edge source="RUS" target="ARM">
      <data key="d0">48898905</data>
    </edge>
    <edge source="RUS" target="BEL">
      <data key="d0">2657606</data>
    </edge>
    <edge source="RUS" target="BRA">
      <data key="d0">1176680</data>
    </edge>
    <edge source="RUS" target="BGR">
      <data key="d0">214304</data>
    </edge>
    <edge source="RUS" target="BDI">
      <data key="d0">6332744</data>
    </edge>
    <edge source="RUS" target="BLR">
      <data key="d0">95052007</data>
    </edge>
    <edge source="RUS" target="CMR">
      <data key="d0">21544639</data>
    </edge>
    <edge source="RUS" target="CAN">
      <data key="d0">744308</data>
    </edge>
    <edge source="RUS" target="LKA">
      <data key="d0">35619776</data>
    </edge>
    <edge source="RUS" target="CHN">
      <data key="d0">67819094</data>
    </edge>
    <edge source="RUS" target="CRI">
      <data key="d0">16524</data>
    </edge>
    <edge source="RUS" target="HRV">
      <data key="d0">113581</data>
    </edge>
    <edge source="RUS" target="CZE">
      <data key="d0">237775</data>
    </edge>
    <edge source="RUS" target="BEN">
      <data key="d0">11153</data>
    </edge>
    <edge source="RUS" target="DNK">
      <data key="d0">13048823</data>
    </edge>
    <edge source="RUS" target="ECU">
      <data key="d0">1458724</data>
    </edge>
    <edge source="RUS" target="ETH">
      <data key="d0">17802748</data>
    </edge>
    <edge source="RUS" target="EST">
      <data key="d0">929471</data>
    </edge>
    <edge source="RUS" target="FIN">
      <data key="d0">165811</data>
    </edge>
    <edge source="RUS" target="GEO">
      <data key="d0">116823764</data>
    </edge>
    <edge source="RUS" target="GMB">
      <data key="d0">3018642</data>
    </edge>
    <edge source="RUS" target="PSE">
      <data key="d0">1018092</data>
    </edge>
    <edge source="RUS" target="DEU">
      <data key="d0">21597375</data>
    </edge>
    <edge source="RUS" target="GHA">
      <data key="d0">28055141</data>
    </edge>
    <edge source="RUS" target="GRC">
      <data key="d0">50281528</data>
    </edge>
    <edge source="RUS" target="HKG">
      <data key="d0">75506</data>
    </edge>
    <edge source="RUS" target="IDN">
      <data key="d0">29053827</data>
    </edge>
    <edge source="RUS" target="ISR">
      <data key="d0">100262955</data>
    </edge>
    <edge source="RUS" target="ITA">
      <data key="d0">56808925</data>
    </edge>
    <edge source="RUS" target="CIV">
      <data key="d0">14422677</data>
    </edge>
    <edge source="RUS" target="JPN">
      <data key="d0">51162893</data>
    </edge>
    <edge source="RUS" target="KAZ">
      <data key="d0">138201423</data>
    </edge>
    <edge source="RUS" target="JOR">
      <data key="d0">79099271</data>
    </edge>
    <edge source="RUS" target="KOR">
      <data key="d0">174191899</data>
    </edge>
    <edge source="RUS" target="KGZ">
      <data key="d0">28204573</data>
    </edge>
    <edge source="RUS" target="LBN">
      <data key="d0">197053398</data>
    </edge>
    <edge source="RUS" target="LVA">
      <data key="d0">81453749</data>
    </edge>
    <edge source="RUS" target="LTU">
      <data key="d0">5871898</data>
    </edge>
    <edge source="RUS" target="MWI">
      <data key="d0">9896831</data>
    </edge>
    <edge source="RUS" target="MYS">
      <data key="d0">12565767</data>
    </edge>
    <edge source="RUS" target="MRT">
      <data key="d0">19585155</data>
    </edge>
    <edge source="RUS" target="MUS">
      <data key="d0">18963</data>
    </edge>
    <edge source="RUS" target="MEX">
      <data key="d0">82553928</data>
    </edge>
    <edge source="RUS" target="MDA">
      <data key="d0">11508604</data>
    </edge>
    <edge source="RUS" target="MAR">
      <data key="d0">123974365</data>
    </edge>
    <edge source="RUS" target="MOZ">
      <data key="d0">36338966</data>
    </edge>
    <edge source="RUS" target="OMN">
      <data key="d0">26639038</data>
    </edge>
    <edge source="RUS" target="NAM">
      <data key="d0">3643110</data>
    </edge>
    <edge source="RUS" target="NLD">
      <data key="d0">96120931</data>
    </edge>
    <edge source="RUS" target="NZL">
      <data key="d0">49745</data>
    </edge>
    <edge source="RUS" target="NIC">
      <data key="d0">11306745</data>
    </edge>
    <edge source="RUS" target="NOR">
      <data key="d0">13375967</data>
    </edge>
    <edge source="RUS" target="PAK">
      <data key="d0">13772</data>
    </edge>
    <edge source="RUS" target="PER">
      <data key="d0">25661357</data>
    </edge>
    <edge source="RUS" target="PHL">
      <data key="d0">2895815</data>
    </edge>
    <edge source="RUS" target="POL">
      <data key="d0">1486705</data>
    </edge>
    <edge source="RUS" target="ROU">
      <data key="d0">24027952</data>
    </edge>
    <edge source="RUS" target="SAU">
      <data key="d0">208634164</data>
    </edge>
    <edge source="RUS" target="SEN">
      <data key="d0">35049823</data>
    </edge>
    <edge source="RUS" target="SRB">
      <data key="d0">999275</data>
    </edge>
    <edge source="RUS" target="IND">
      <data key="d0">8126525</data>
    </edge>
    <edge source="RUS" target="SGP">
      <data key="d0">75660</data>
    </edge>
    <edge source="RUS" target="VNM">
      <data key="d0">25354122</data>
    </edge>
    <edge source="RUS" target="ZAF">
      <data key="d0">119041866</data>
    </edge>
    <edge source="RUS" target="ZWE">
      <data key="d0">8461565</data>
    </edge>
    <edge source="RUS" target="ESP">
      <data key="d0">30281217</data>
    </edge>
    <edge source="RUS" target="SWE">
      <data key="d0">1570164</data>
    </edge>
    <edge source="RUS" target="CHE">
      <data key="d0">20193550</data>
    </edge>
    <edge source="RUS" target="THA">
      <data key="d0">9545058</data>
    </edge>
    <edge source="RUS" target="ARE">
      <data key="d0">73699689</data>
    </edge>
    <edge source="RUS" target="TUN">
      <data key="d0">25216457</data>
    </edge>
    <edge source="RUS" target="TUR">
      <data key="d0">602050529</data>
    </edge>
    <edge source="RUS" target="UGA">
      <data key="d0">12555996</data>
    </edge>
    <edge source="RUS" target="UKR">
      <data key="d0">24904341</data>
    </edge>
    <edge source="RUS" target="EGY">
      <data key="d0">998647651</data>
    </edge>
    <edge source="RUS" target="GBR">
      <data key="d0">11844679</data>
    </edge>
    <edge source="RUS" target="TZA">
      <data key="d0">62879684</data>
    </edge>
    <edge source="RUS" target="USA">
      <data key="d0">5912731</data>
    </edge>
    <edge source="RUS" target="BFA">
      <data key="d0">1823804</data>
    </edge>
    <edge source="ARG" target="ALB">
      <data key="d0">123251</data>
    </edge>
    <edge source="ARG" target="DZA">
      <data key="d0">463742154</data>
    </edge>
    <edge source="ARG" target="AZE">
      <data key="d0">136590</data>
    </edge>
    <edge source="ARG" target="AUS">
      <data key="d0">492815</data>
    </edge>
    <edge source="ARG" target="ARM">
      <data key="d0">111272</data>
    </edge>
    <edge source="ARG" target="BEL">
      <data key="d0">877599</data>
    </edge>
    <edge source="ARG" target="BOL">
      <data key="d0">140616695</data>
    </edge>
    <edge source="ARG" target="BRA">
      <data key="d0">1595194057</data>
    </edge>
    <edge source="ARG" target="BGR">
      <data key="d0">453073</data>
    </edge>
    <edge source="ARG" target="BDI">
      <data key="d0">356000</data>
    </edge>
    <edge source="ARG" target="CMR">
      <data key="d0">3822047</data>
    </edge>
    <edge source="ARG" target="CAN">
      <data key="d0">2441815</data>
    </edge>
    <edge source="ARG" target="CHL">
      <data key="d0">239097939</data>
    </edge>
    <edge source="ARG" target="CHN">
      <data key="d0">7285344</data>
    </edge>
    <edge source="ARG" target="COL">
      <data key="d0">112816850</data>
    </edge>
    <edge source="ARG" target="CRI">
      <data key="d0">10254363</data>
    </edge>
    <edge source="ARG" target="HRV">
      <data key="d0">103697</data>
    </edge>
    <edge source="ARG" target="CZE">
      <data key="d0">692820</data>
    </edge>
    <edge source="ARG" target="BEN">
      <data key="d0">456920</data>
    </edge>
    <edge source="ARG" target="DNK">
      <data key="d0">1055318</data>
    </edge>
    <edge source="ARG" target="ECU">
      <data key="d0">50007023</data>
    </edge>
    <edge source="ARG" target="SLV">
      <data key="d0">390937</data>
    </edge>
    <edge source="ARG" target="ETH">
      <data key="d0">1111149</data>
    </edge>
    <edge source="ARG" target="EST">
      <data key="d0">86661</data>
    </edge>
    <edge source="ARG" target="FRA">
      <data key="d0">1405443</data>
    </edge>
    <edge source="ARG" target="GEO">
      <data key="d0">177220</data>
    </edge>
    <edge source="ARG" target="GMB">
      <data key="d0">2457580</data>
    </edge>
    <edge source="ARG" target="DEU">
      <data key="d0">633769</data>
    </edge>
    <edge source="ARG" target="GHA">
      <data key="d0">7774870</data>
    </edge>
    <edge source="ARG" target="GRC">
      <data key="d0">638061</data>
    </edge>
    <edge source="ARG" target="GTM">
      <data key="d0">159553</data>
    </edge>
    <edge source="ARG" target="HND">
      <data key="d0">1473696</data>
    </edge>
    <edge source="ARG" target="HKG">
      <data key="d0">14004</data>
    </edge>
    <edge source="ARG" target="IDN">
      <data key="d0">302748375</data>
    </edge>
    <edge source="ARG" target="IRL">
      <data key="d0">103779</data>
    </edge>
    <edge source="ARG" target="ISR">
      <data key="d0">809552</data>
    </edge>
    <edge source="ARG" target="ITA">
      <data key="d0">26294270</data>
    </edge>
    <edge source="ARG" target="CIV">
      <data key="d0">234835</data>
    </edge>
    <edge source="ARG" target="JAM">
      <data key="d0">893817</data>
    </edge>
    <edge source="ARG" target="JPN">
      <data key="d0">73934983</data>
    </edge>
    <edge source="ARG" target="JOR">
      <data key="d0">105830102</data>
    </edge>
    <edge source="ARG" target="KOR">
      <data key="d0">355296252</data>
    </edge>
    <edge source="ARG" target="LBN">
      <data key="d0">789107</data>
    </edge>
    <edge source="ARG" target="LVA">
      <data key="d0">74272</data>
    </edge>
    <edge source="ARG" target="LTU">
      <data key="d0">50956</data>
    </edge>
    <edge source="ARG" target="MDG">
      <data key="d0">2056059</data>
    </edge>
    <edge source="ARG" target="MWI">
      <data key="d0">5162000</data>
    </edge>
    <edge source="ARG" target="MYS">
      <data key="d0">325308017</data>
    </edge>
    <edge source="ARG" target="MRT">
      <data key="d0">4618930</data>
    </edge>
    <edge source="ARG" target="MUS">
      <data key="d0">15681575</data>
    </edge>
    <edge source="ARG" target="MEX">
      <data key="d0">24002483</data>
    </edge>
    <edge source="ARG" target="MAR">
      <data key="d0">189391561</data>
    </edge>
    <edge source="ARG" target="MOZ">
      <data key="d0">10755484</data>
    </edge>
    <edge source="ARG" target="OMN">
      <data key="d0">31373341</data>
    </edge>
    <edge source="ARG" target="NAM">
      <data key="d0">5720469</data>
    </edge>
    <edge source="ARG" target="NLD">
      <data key="d0">25036137</data>
    </edge>
    <edge source="ARG" target="NZL">
      <data key="d0">204060</data>
    </edge>
    <edge source="ARG" target="NIC">
      <data key="d0">4785859</data>
    </edge>
    <edge source="ARG" target="NER">
      <data key="d0">32458</data>
    </edge>
    <edge source="ARG" target="NOR">
      <data key="d0">133630</data>
    </edge>
    <edge source="ARG" target="PAK">
      <data key="d0">3577941</data>
    </edge>
    <edge source="ARG" target="PAN">
      <data key="d0">2564072</data>
    </edge>
    <edge source="ARG" target="PRY">
      <data key="d0">38314663</data>
    </edge>
    <edge source="ARG" target="PER">
      <data key="d0">64415827</data>
    </edge>
    <edge source="ARG" target="PHL">
      <data key="d0">60373921</data>
    </edge>
    <edge source="ARG" target="POL">
      <data key="d0">9421869</data>
    </edge>
    <edge source="ARG" target="PRT">
      <data key="d0">380624</data>
    </edge>
    <edge source="ARG" target="ROU">
      <data key="d0">136295</data>
    </edge>
    <edge source="ARG" target="RUS">
      <data key="d0">358656</data>
    </edge>
    <edge source="ARG" target="SAU">
      <data key="d0">428389559</data>
    </edge>
    <edge source="ARG" target="SEN">
      <data key="d0">35399439</data>
    </edge>
    <edge source="ARG" target="SRB">
      <data key="d0">18847</data>
    </edge>
    <edge source="ARG" target="IND">
      <data key="d0">28521986</data>
    </edge>
    <edge source="ARG" target="VNM">
      <data key="d0">871205665</data>
    </edge>
    <edge source="ARG" target="SVN">
      <data key="d0">44330</data>
    </edge>
    <edge source="ARG" target="ZAF">
      <data key="d0">306080618</data>
    </edge>
    <edge source="ARG" target="ESP">
      <data key="d0">16942798</data>
    </edge>
    <edge source="ARG" target="CHE">
      <data key="d0">203245</data>
    </edge>
    <edge source="ARG" target="THA">
      <data key="d0">147646015</data>
    </edge>
    <edge source="ARG" target="TGO">
      <data key="d0">69720</data>
    </edge>
    <edge source="ARG" target="ARE">
      <data key="d0">78091505</data>
    </edge>
    <edge source="ARG" target="TUN">
      <data key="d0">21533596</data>
    </edge>
    <edge source="ARG" target="TUR">
      <data key="d0">16311004</data>
    </edge>
    <edge source="ARG" target="UGA">
      <data key="d0">9814000</data>
    </edge>
    <edge source="ARG" target="MKD">
      <data key="d0">199100</data>
    </edge>
    <edge source="ARG" target="EGY">
      <data key="d0">541286983</data>
    </edge>
    <edge source="ARG" target="GBR">
      <data key="d0">30465048</data>
    </edge>
    <edge source="ARG" target="TZA">
      <data key="d0">8645121</data>
    </edge>
    <edge source="ARG" target="USA">
      <data key="d0">88024249</data>
    </edge>
    <edge source="ARG" target="BFA">
      <data key="d0">76329</data>
    </edge>
    <edge source="ARG" target="URY">
      <data key="d0">68398759</data>
    </edge>
    <edge source="AUS" target="ARG">
      <data key="d0">102952</data>
    </edge>
    <edge source="AUS" target="BEL">
      <data key="d0">379998</data>
    </edge>
    <edge source="AUS" target="BRA">
      <data key="d0">104924</data>
    </edge>
    <edge source="AUS" target="KHM">
      <data key="d0">14244731</data>
    </edge>
    <edge source="AUS" target="CAN">
      <data key="d0">4811550</data>
    </edge>
    <edge source="AUS" target="LKA">
      <data key="d0">6733771</data>
    </edge>
    <edge source="AUS" target="CHL">
      <data key="d0">213543</data>
    </edge>
    <edge source="AUS" target="CHN">
      <data key="d0">830204239</data>
    </edge>
    <edge source="AUS" target="COL">
      <data key="d0">87903</data>
    </edge>
    <edge source="AUS" target="ETH">
      <data key="d0">865068</data>
    </edge>
    <edge source="AUS" target="FRA">
      <data key="d0">90446</data>
    </edge>
    <edge source="AUS" target="DEU">
      <data key="d0">207110</data>
    </edge>
    <edge source="AUS" target="HKG">
      <data key="d0">15407392</data>
    </edge>
    <edge source="AUS" target="HUN">
      <data key="d0">14637</data>
    </edge>
    <edge source="AUS" target="IDN">
      <data key="d0">741320517</data>
    </edge>
    <edge source="AUS" target="IRL">
      <data key="d0">15875</data>
    </edge>
    <edge source="AUS" target="ISR">
      <data key="d0">1314232</data>
    </edge>
    <edge source="AUS" target="ITA">
      <data key="d0">55345354</data>
    </edge>
    <edge source="AUS" target="JPN">
      <data key="d0">377414411</data>
    </edge>
    <edge source="AUS" target="JOR">
      <data key="d0">13512</data>
    </edge>
    <edge source="AUS" target="KOR">
      <data key="d0">330586373</data>
    </edge>
    <edge source="AUS" target="LBN">
      <data key="d0">31802</data>
    </edge>
    <edge source="AUS" target="MWI">
      <data key="d0">13593890</data>
    </edge>
    <edge source="AUS" target="MYS">
      <data key="d0">204589129</data>
    </edge>
    <edge source="AUS" target="MUS">
      <data key="d0">10454059</data>
    </edge>
    <edge source="AUS" target="MEX">
      <data key="d0">97278</data>
    </edge>
    <edge source="AUS" target="MOZ">
      <data key="d0">8817679</data>
    </edge>
    <edge source="AUS" target="OMN">
      <data key="d0">32747698</data>
    </edge>
    <edge source="AUS" target="NLD">
      <data key="d0">468914</data>
    </edge>
    <edge source="AUS" target="NZL">
      <data key="d0">217928108</data>
    </edge>
    <edge source="AUS" target="NOR">
      <data key="d0">46393</data>
    </edge>
    <edge source="AUS" target="PAK">
      <data key="d0">292187</data>
    </edge>
    <edge source="AUS" target="PAN">
      <data key="d0">13942</data>
    </edge>
    <edge source="AUS" target="PHL">
      <data key="d0">254667775</data>
    </edge>
    <edge source="AUS" target="PRT">
      <data key="d0">34020</data>
    </edge>
    <edge source="AUS" target="ROU">
      <data key="d0">83264</data>
    </edge>
    <edge source="AUS" target="SAU">
      <data key="d0">51817727</data>
    </edge>
    <edge source="AUS" target="IND">
      <data key="d0">214506334</data>
    </edge>
    <edge source="AUS" target="SGP">
      <data key="d0">39387942</data>
    </edge>
    <edge source="AUS" target="VNM">
      <data key="d0">401638560</data>
    </edge>
    <edge source="AUS" target="ZAF">
      <data key="d0">16750329</data>
    </edge>
    <edge source="AUS" target="ESP">
      <data key="d0">782985</data>
    </edge>
    <edge source="AUS" target="CHE">
      <data key="d0">74487</data>
    </edge>
    <edge source="AUS" target="THA">
      <data key="d0">129531337</data>
    </edge>
    <edge source="AUS" target="ARE">
      <data key="d0">114982892</data>
    </edge>
    <edge source="AUS" target="EGY">
      <data key="d0">37230820</data>
    </edge>
    <edge source="AUS" target="GBR">
      <data key="d0">3790356</data>
    </edge>
    <edge source="AUS" target="USA">
      <data key="d0">9348658</data>
    </edge>
    <edge source="AUS" target="URY">
      <data key="d0">186646</data>
    </edge>
    <edge source="ARM" target="GEO">
      <data key="d0">909220</data>
    </edge>
    <edge source="ARM" target="RUS">
      <data key="d0">98344</data>
    </edge>
    <edge source="ARM" target="USA">
      <data key="d0">64921</data>
    </edge>
    <edge source="BEL" target="ALB">
      <data key="d0">48773</data>
    </edge>
    <edge source="BEL" target="DZA">
      <data key="d0">7928686</data>
    </edge>
    <edge source="BEL" target="AZE">
      <data key="d0">24513</data>
    </edge>
    <edge source="BEL" target="ARG">
      <data key="d0">263277</data>
    </edge>
    <edge source="BEL" target="AUS">
      <data key="d0">20574410</data>
    </edge>
    <edge source="BEL" target="AUT">
      <data key="d0">28277707</data>
    </edge>
    <edge source="BEL" target="ARM">
      <data key="d0">69102</data>
    </edge>
    <edge source="BEL" target="BWA">
      <data key="d0">509858</data>
    </edge>
    <edge source="BEL" target="BRA">
      <data key="d0">42116768</data>
    </edge>
    <edge source="BEL" target="BGR">
      <data key="d0">2847042</data>
    </edge>
    <edge source="BEL" target="BDI">
      <data key="d0">5375378</data>
    </edge>
    <edge source="BEL" target="BLR">
      <data key="d0">100870</data>
    </edge>
    <edge source="BEL" target="KHM">
      <data key="d0">3257749</data>
    </edge>
    <edge source="BEL" target="CMR">
      <data key="d0">2647583</data>
    </edge>
    <edge source="BEL" target="CAN">
      <data key="d0">26689288</data>
    </edge>
    <edge source="BEL" target="LKA">
      <data key="d0">1071375</data>
    </edge>
    <edge source="BEL" target="CHL">
      <data key="d0">3064561</data>
    </edge>
    <edge source="BEL" target="CHN">
      <data key="d0">9970437</data>
    </edge>
    <edge source="BEL" target="COL">
      <data key="d0">829690</data>
    </edge>
    <edge source="BEL" target="CRI">
      <data key="d0">475484</data>
    </edge>
    <edge source="BEL" target="HRV">
      <data key="d0">8583045</data>
    </edge>
    <edge source="BEL" target="CZE">
      <data key="d0">26441971</data>
    </edge>
    <edge source="BEL" target="BEN">
      <data key="d0">3310024</data>
    </edge>
    <edge source="BEL" target="DNK">
      <data key="d0">40085360</data>
    </edge>
    <edge source="BEL" target="ECU">
      <data key="d0">150119</data>
    </edge>
    <edge source="BEL" target="SLV">
      <data key="d0">3829157</data>
    </edge>
    <edge source="BEL" target="ETH">
      <data key="d0">8173547</data>
    </edge>
    <edge source="BEL" target="EST">
      <data key="d0">3716551</data>
    </edge>
    <edge source="BEL" target="FIN">
      <data key="d0">23725146</data>
    </edge>
    <edge source="BEL" target="FRA">
      <data key="d0">914265383</data>
    </edge>
    <edge source="BEL" target="GEO">
      <data key="d0">141057</data>
    </edge>
    <edge source="BEL" target="GMB">
      <data key="d0">20796</data>
    </edge>
    <edge source="BEL" target="DEU">
      <data key="d0">456006426</data>
    </edge>
    <edge source="BEL" target="GHA">
      <data key="d0">3719966</data>
    </edge>
    <edge source="BEL" target="GRC">
      <data key="d0">16192006</data>
    </edge>
    <edge source="BEL" target="GTM">
      <data key="d0">3820251</data>
    </edge>
    <edge source="BEL" target="HND">
      <data key="d0">242714</data>
    </edge>
    <edge source="BEL" target="HKG">
      <data key="d0">3910986</data>
    </edge>
    <edge source="BEL" target="HUN">
      <data key="d0">11056065</data>
    </edge>
    <edge source="BEL" target="IDN">
      <data key="d0">5317937</data>
    </edge>
    <edge source="BEL" target="IRL">
      <data key="d0">21129452</data>
    </edge>
    <edge source="BEL" target="ISR">
      <data key="d0">12506666</data>
    </edge>
    <edge source="BEL" target="ITA">
      <data key="d0">125647961</data>
    </edge>
    <edge source="BEL" target="CIV">
      <data key="d0">11711923</data>
    </edge>
    <edge source="BEL" target="JAM">
      <data key="d0">590855</data>
    </edge>
    <edge source="BEL" target="JPN">
      <data key="d0">36485833</data>
    </edge>
    <edge source="BEL" target="KAZ">
      <data key="d0">83798</data>
    </edge>
    <edge source="BEL" target="JOR">
      <data key="d0">3312587</data>
    </edge>
    <edge source="BEL" target="KOR">
      <data key="d0">24564484</data>
    </edge>
    <edge source="BEL" target="KGZ">
      <data key="d0">15602</data>
    </edge>
    <edge source="BEL" target="LBN">
      <data key="d0">11250673</data>
    </edge>
    <edge source="BEL" target="LVA">
      <data key="d0">2528810</data>
    </edge>
    <edge source="BEL" target="LTU">
      <data key="d0">2249177</data>
    </edge>
    <edge source="BEL" target="MDG">
      <data key="d0">6903216</data>
    </edge>
    <edge source="BEL" target="MYS">
      <data key="d0">4902853</data>
    </edge>
    <edge source="BEL" target="MRT">
      <data key="d0">32539</data>
    </edge>
    <edge source="BEL" target="MUS">
      <data key="d0">1642077</data>
    </edge>
    <edge source="BEL" target="MEX">
      <data key="d0">19922192</data>
    </edge>
    <edge source="BEL" target="MDA">
      <data key="d0">176253</data>
    </edge>
    <edge source="BEL" target="MAR">
      <data key="d0">3674593</data>
    </edge>
    <edge source="BEL" target="MOZ">
      <data key="d0">3335036</data>
    </edge>
    <edge source="BEL" target="OMN">
      <data key="d0">4325757</data>
    </edge>
    <edge source="BEL" target="NAM">
      <data key="d0">511963</data>
    </edge>
    <edge source="BEL" target="NLD">
      <data key="d0">951440167</data>
    </edge>
    <edge source="BEL" target="NZL">
      <data key="d0">1698050</data>
    </edge>
    <edge source="BEL" target="NER">
      <data key="d0">159998</data>
    </edge>
    <edge source="BEL" target="NOR">
      <data key="d0">26249735</data>
    </edge>
    <edge source="BEL" target="PAK">
      <data key="d0">12742</data>
    </edge>
    <edge source="BEL" target="PAN">
      <data key="d0">3228070</data>
    </edge>
    <edge source="BEL" target="PRY">
      <data key="d0">28233</data>
    </edge>
    <edge source="BEL" target="PER">
      <data key="d0">10257837</data>
    </edge>
    <edge source="BEL" target="PHL">
      <data key="d0">9983209</data>
    </edge>
    <edge source="BEL" target="POL">
      <data key="d0">54036025</data>
    </edge>
    <edge source="BEL" target="PRT">
      <data key="d0">13812094</data>
    </edge>
    <edge source="BEL" target="ROU">
      <data key="d0">9901778</data>
    </edge>
    <edge source="BEL" target="RUS">
      <data key="d0">15369534</data>
    </edge>
    <edge source="BEL" target="SAU">
      <data key="d0">26387859</data>
    </edge>
    <edge source="BEL" target="SEN">
      <data key="d0">219838</data>
    </edge>
    <edge source="BEL" target="SRB">
      <data key="d0">1595882</data>
    </edge>
    <edge source="BEL" target="IND">
      <data key="d0">728283</data>
    </edge>
    <edge source="BEL" target="SGP">
      <data key="d0">7336165</data>
    </edge>
    <edge source="BEL" target="SVK">
      <data key="d0">2381309</data>
    </edge>
    <edge source="BEL" target="VNM">
      <data key="d0">25177633</data>
    </edge>
    <edge source="BEL" target="SVN">
      <data key="d0">6260678</data>
    </edge>
    <edge source="BEL" target="ZAF">
      <data key="d0">22270590</data>
    </edge>
    <edge source="BEL" target="ESP">
      <data key="d0">99172016</data>
    </edge>
    <edge source="BEL" target="SWE">
      <data key="d0">60320689</data>
    </edge>
    <edge source="BEL" target="CHE">
      <data key="d0">29238967</data>
    </edge>
    <edge source="BEL" target="THA">
      <data key="d0">3039827</data>
    </edge>
    <edge source="BEL" target="TGO">
      <data key="d0">4563121</data>
    </edge>
    <edge source="BEL" target="ARE">
      <data key="d0">19258772</data>
    </edge>
    <edge source="BEL" target="TUN">
      <data key="d0">1777097</data>
    </edge>
    <edge source="BEL" target="TUR">
      <data key="d0">19922619</data>
    </edge>
    <edge source="BEL" target="UGA">
      <data key="d0">82386</data>
    </edge>
    <edge source="BEL" target="UKR">
      <data key="d0">1141494</data>
    </edge>
    <edge source="BEL" target="MKD">
      <data key="d0">30252</data>
    </edge>
    <edge source="BEL" target="EGY">
      <data key="d0">5193182</data>
    </edge>
    <edge source="BEL" target="GBR">
      <data key="d0">407664215</data>
    </edge>
    <edge source="BEL" target="TZA">
      <data key="d0">5829119</data>
    </edge>
    <edge source="BEL" target="USA">
      <data key="d0">94248233</data>
    </edge>
    <edge source="BEL" target="BFA">
      <data key="d0">1608693</data>
    </edge>
    <edge source="BEL" target="URY">
      <data key="d0">191633</data>
    </edge>
    <edge source="BOL" target="ARG">
      <data key="d0">139219</data>
    </edge>
    <edge source="BOL" target="AUS">
      <data key="d0">2830436</data>
    </edge>
    <edge source="BOL" target="BEL">
      <data key="d0">1359246</data>
    </edge>
    <edge source="BOL" target="BRA">
      <data key="d0">2265167</data>
    </edge>
    <edge source="BOL" target="BGR">
      <data key="d0">15632</data>
    </edge>
    <edge source="BOL" target="CAN">
      <data key="d0">7315310</data>
    </edge>
    <edge source="BOL" target="CHL">
      <data key="d0">1346851</data>
    </edge>
    <edge source="BOL" target="CHN">
      <data key="d0">126171</data>
    </edge>
    <edge source="BOL" target="COL">
      <data key="d0">893247</data>
    </edge>
    <edge source="BOL" target="CRI">
      <data key="d0">60219</data>
    </edge>
    <edge source="BOL" target="HRV">
      <data key="d0">37500</data>
    </edge>
    <edge source="BOL" target="DNK">
      <data key="d0">128422</data>
    </edge>
    <edge source="BOL" target="ECU">
      <data key="d0">1121516</data>
    </edge>
    <edge source="BOL" target="FRA">
      <data key="d0">8356418</data>
    </edge>
    <edge source="BOL" target="DEU">
      <data key="d0">5193869</data>
    </edge>
    <edge source="BOL" target="GRC">
      <data key="d0">40776</data>
    </edge>
    <edge source="BOL" target="GTM">
      <data key="d0">37830</data>
    </edge>
    <edge source="BOL" target="HKG">
      <data key="d0">58977</data>
    </edge>
    <edge source="BOL" target="ISR">
      <data key="d0">470155</data>
    </edge>
    <edge source="BOL" target="ITA">
      <data key="d0">969703</data>
    </edge>
    <edge source="BOL" target="JPN">
      <data key="d0">329009</data>
    </edge>
    <edge source="BOL" target="LBN">
      <data key="d0">42121</data>
    </edge>
    <edge source="BOL" target="MYS">
      <data key="d0">230249</data>
    </edge>
    <edge source="BOL" target="MEX">
      <data key="d0">897188</data>
    </edge>
    <edge source="BOL" target="NLD">
      <data key="d0">6537360</data>
    </edge>
    <edge source="BOL" target="NZL">
      <data key="d0">138280</data>
    </edge>
    <edge source="BOL" target="PAN">
      <data key="d0">12287</data>
    </edge>
    <edge source="BOL" target="PRY">
      <data key="d0">1671432</data>
    </edge>
    <edge source="BOL" target="PER">
      <data key="d0">8741211</data>
    </edge>
    <edge source="BOL" target="POL">
      <data key="d0">28606</data>
    </edge>
    <edge source="BOL" target="ROU">
      <data key="d0">30200</data>
    </edge>
    <edge source="BOL" target="SEN">
      <data key="d0">20400</data>
    </edge>
    <edge source="BOL" target="SGP">
      <data key="d0">31965</data>
    </edge>
    <edge source="BOL" target="ESP">
      <data key="d0">2290551</data>
    </edge>
    <edge source="BOL" target="CHE">
      <data key="d0">445588</data>
    </edge>
    <edge source="BOL" target="THA">
      <data key="d0">116715</data>
    </edge>
    <edge source="BOL" target="ARE">
      <data key="d0">404881</data>
    </edge>
    <edge source="BOL" target="TUR">
      <data key="d0">14890</data>
    </edge>
    <edge source="BOL" target="GBR">
      <data key="d0">440192</data>
    </edge>
    <edge source="BOL" target="USA">
      <data key="d0">46078698</data>
    </edge>
    <edge source="BOL" target="URY">
      <data key="d0">1280084</data>
    </edge>
    <edge source="BRA" target="DZA">
      <data key="d0">86215148</data>
    </edge>
    <edge source="BRA" target="ARG">
      <data key="d0">14349389</data>
    </edge>
    <edge source="BRA" target="AUS">
      <data key="d0">675890</data>
    </edge>
    <edge source="BRA" target="BEL">
      <data key="d0">2643504</data>
    </edge>
    <edge source="BRA" target="BOL">
      <data key="d0">22798517</data>
    </edge>
    <edge source="BRA" target="BGR">
      <data key="d0">57517</data>
    </edge>
    <edge source="BRA" target="CMR">
      <data key="d0">28898</data>
    </edge>
    <edge source="BRA" target="CAN">
      <data key="d0">1110432</data>
    </edge>
    <edge source="BRA" target="CHL">
      <data key="d0">9175517</data>
    </edge>
    <edge source="BRA" target="CHN">
      <data key="d0">29685469</data>
    </edge>
    <edge source="BRA" target="COL">
      <data key="d0">23499822</data>
    </edge>
    <edge source="BRA" target="CRI">
      <data key="d0">12504990</data>
    </edge>
    <edge source="BRA" target="BEN">
      <data key="d0">425834</data>
    </edge>
    <edge source="BRA" target="ECU">
      <data key="d0">14474435</data>
    </edge>
    <edge source="BRA" target="SLV">
      <data key="d0">114157</data>
    </edge>
    <edge source="BRA" target="FRA">
      <data key="d0">540467</data>
    </edge>
    <edge source="BRA" target="GMB">
      <data key="d0">15924839</data>
    </edge>
    <edge source="BRA" target="PSE">
      <data key="d0">470749</data>
    </edge>
    <edge source="BRA" target="DEU">
      <data key="d0">108687</data>
    </edge>
    <edge source="BRA" target="GHA">
      <data key="d0">146755</data>
    </edge>
    <edge source="BRA" target="GRC">
      <data key="d0">13074</data>
    </edge>
    <edge source="BRA" target="GTM">
      <data key="d0">2412700</data>
    </edge>
    <edge source="BRA" target="HND">
      <data key="d0">859997</data>
    </edge>
    <edge source="BRA" target="HKG">
      <data key="d0">96414</data>
    </edge>
    <edge source="BRA" target="HUN">
      <data key="d0">11323</data>
    </edge>
    <edge source="BRA" target="IDN">
      <data key="d0">138048634</data>
    </edge>
    <edge source="BRA" target="ISR">
      <data key="d0">8861820</data>
    </edge>
    <edge source="BRA" target="ITA">
      <data key="d0">6460902</data>
    </edge>
    <edge source="BRA" target="CIV">
      <data key="d0">98219</data>
    </edge>
    <edge source="BRA" target="JPN">
      <data key="d0">458125805</data>
    </edge>
    <edge source="BRA" target="JOR">
      <data key="d0">8455153</data>
    </edge>
    <edge source="BRA" target="KOR">
      <data key="d0">252851616</data>
    </edge>
    <edge source="BRA" target="LBN">
      <data key="d0">434077</data>
    </edge>
    <edge source="BRA" target="LTU">
      <data key="d0">78460</data>
    </edge>
    <edge source="BRA" target="MDG">
      <data key="d0">50240</data>
    </edge>
    <edge source="BRA" target="MYS">
      <data key="d0">272659212</data>
    </edge>
    <edge source="BRA" target="MRT">
      <data key="d0">46716</data>
    </edge>
    <edge source="BRA" target="MUS">
      <data key="d0">149313</data>
    </edge>
    <edge source="BRA" target="MEX">
      <data key="d0">3893827</data>
    </edge>
    <edge source="BRA" target="MAR">
      <data key="d0">27823469</data>
    </edge>
    <edge source="BRA" target="MOZ">
      <data key="d0">784605</data>
    </edge>
    <edge source="BRA" target="OMN">
      <data key="d0">10524411</data>
    </edge>
    <edge source="BRA" target="NAM">
      <data key="d0">424986</data>
    </edge>
    <edge source="BRA" target="NLD">
      <data key="d0">102324879</data>
    </edge>
    <edge source="BRA" target="NZL">
      <data key="d0">52637</data>
    </edge>
    <edge source="BRA" target="NIC">
      <data key="d0">29323045</data>
    </edge>
    <edge source="BRA" target="NER">
      <data key="d0">16927</data>
    </edge>
    <edge source="BRA" target="PAK">
      <data key="d0">408944</data>
    </edge>
    <edge source="BRA" target="PAN">
      <data key="d0">4449301</data>
    </edge>
    <edge source="BRA" target="PRY">
      <data key="d0">58343625</data>
    </edge>
    <edge source="BRA" target="PER">
      <data key="d0">35174317</data>
    </edge>
    <edge source="BRA" target="PHL">
      <data key="d0">43922998</data>
    </edge>
    <edge source="BRA" target="PRT">
      <data key="d0">16513528</data>
    </edge>
    <edge source="BRA" target="RUS">
      <data key="d0">284157</data>
    </edge>
    <edge source="BRA" target="SAU">
      <data key="d0">111005953</data>
    </edge>
    <edge source="BRA" target="SEN">
      <data key="d0">44099875</data>
    </edge>
    <edge source="BRA" target="IND">
      <data key="d0">1486909</data>
    </edge>
    <edge source="BRA" target="SGP">
      <data key="d0">73000</data>
    </edge>
    <edge source="BRA" target="VNM">
      <data key="d0">514604598</data>
    </edge>
    <edge source="BRA" target="ZAF">
      <data key="d0">57959128</data>
    </edge>
    <edge source="BRA" target="ESP">
      <data key="d0">59821628</data>
    </edge>
    <edge source="BRA" target="CHE">
      <data key="d0">10076502</data>
    </edge>
    <edge source="BRA" target="THA">
      <data key="d0">2076638</data>
    </edge>
    <edge source="BRA" target="TGO">
      <data key="d0">96911</data>
    </edge>
    <edge source="BRA" target="ARE">
      <data key="d0">28515025</data>
    </edge>
    <edge source="BRA" target="TUN">
      <data key="d0">434432</data>
    </edge>
    <edge source="BRA" target="TUR">
      <data key="d0">821948</data>
    </edge>
    <edge source="BRA" target="UKR">
      <data key="d0">21004</data>
    </edge>
    <edge source="BRA" target="EGY">
      <data key="d0">248062507</data>
    </edge>
    <edge source="BRA" target="GBR">
      <data key="d0">504358</data>
    </edge>
    <edge source="BRA" target="USA">
      <data key="d0">86527581</data>
    </edge>
    <edge source="BRA" target="URY">
      <data key="d0">18847438</data>
    </edge>
    <edge source="CMR" target="BEL">
      <data key="d0">10876</data>
    </edge>
    <edge source="CMR" target="CAN">
      <data key="d0">11216</data>
    </edge>
    <edge source="CMR" target="CAF">
      <data key="d0">819859</data>
    </edge>
    <edge source="CMR" target="USA">
      <data key="d0">70787</data>
    </edge>
    <edge source="CHL" target="ARG">
      <data key="d0">3177511</data>
    </edge>
    <edge source="CHL" target="AUS">
      <data key="d0">252370</data>
    </edge>
    <edge source="CHL" target="AUT">
      <data key="d0">1079593</data>
    </edge>
    <edge source="CHL" target="BOL">
      <data key="d0">6306366</data>
    </edge>
    <edge source="CHL" target="BRA">
      <data key="d0">1210138</data>
    </edge>
    <edge source="CHL" target="CAN">
      <data key="d0">512490</data>
    </edge>
    <edge source="CHL" target="CHN">
      <data key="d0">982708</data>
    </edge>
    <edge source="CHL" target="COL">
      <data key="d0">29370455</data>
    </edge>
    <edge source="CHL" target="CRI">
      <data key="d0">2926379</data>
    </edge>
    <edge source="CHL" target="HRV">
      <data key="d0">18300</data>
    </edge>
    <edge source="CHL" target="ECU">
      <data key="d0">19697204</data>
    </edge>
    <edge source="CHL" target="SLV">
      <data key="d0">398959</data>
    </edge>
    <edge source="CHL" target="FRA">
      <data key="d0">6415050</data>
    </edge>
    <edge source="CHL" target="DEU">
      <data key="d0">4729920</data>
    </edge>
    <edge source="CHL" target="GTM">
      <data key="d0">12171191</data>
    </edge>
    <edge source="CHL" target="HND">
      <data key="d0">724330</data>
    </edge>
    <edge source="CHL" target="HUN">
      <data key="d0">342882</data>
    </edge>
    <edge source="CHL" target="ITA">
      <data key="d0">145160</data>
    </edge>
    <edge source="CHL" target="JAM">
      <data key="d0">197721</data>
    </edge>
    <edge source="CHL" target="JPN">
      <data key="d0">910185</data>
    </edge>
    <edge source="CHL" target="KOR">
      <data key="d0">227932</data>
    </edge>
    <edge source="CHL" target="MEX">
      <data key="d0">5742814</data>
    </edge>
    <edge source="CHL" target="NLD">
      <data key="d0">5883820</data>
    </edge>
    <edge source="CHL" target="NIC">
      <data key="d0">6558907</data>
    </edge>
    <edge source="CHL" target="PAN">
      <data key="d0">3091955</data>
    </edge>
    <edge source="CHL" target="PRY">
      <data key="d0">5233159</data>
    </edge>
    <edge source="CHL" target="PER">
      <data key="d0">34480102</data>
    </edge>
    <edge source="CHL" target="PHL">
      <data key="d0">53254</data>
    </edge>
    <edge source="CHL" target="SRB">
      <data key="d0">25072</data>
    </edge>
    <edge source="CHL" target="IND">
      <data key="d0">126775</data>
    </edge>
    <edge source="CHL" target="ZAF">
      <data key="d0">876805</data>
    </edge>
    <edge source="CHL" target="ESP">
      <data key="d0">218219</data>
    </edge>
    <edge source="CHL" target="SWE">
      <data key="d0">13116</data>
    </edge>
    <edge source="CHL" target="UKR">
      <data key="d0">48602</data>
    </edge>
    <edge source="CHL" target="USA">
      <data key="d0">66318577</data>
    </edge>
    <edge source="CHL" target="URY">
      <data key="d0">2161225</data>
    </edge>
    <edge source="CHN" target="ALB">
      <data key="d0">381360</data>
    </edge>
    <edge source="CHN" target="DZA">
      <data key="d0">53460</data>
    </edge>
    <edge source="CHN" target="AZE">
      <data key="d0">102513</data>
    </edge>
    <edge source="CHN" target="ARG">
      <data key="d0">15972</data>
    </edge>
    <edge source="CHN" target="AUS">
      <data key="d0">31861433</data>
    </edge>
    <edge source="CHN" target="ARM">
      <data key="d0">307430</data>
    </edge>
    <edge source="CHN" target="BEL">
      <data key="d0">1306736</data>
    </edge>
    <edge source="CHN" target="BOL">
      <data key="d0">66048</data>
    </edge>
    <edge source="CHN" target="BRA">
      <data key="d0">2322492</data>
    </edge>
    <edge source="CHN" target="BDI">
      <data key="d0">363030</data>
    </edge>
    <edge source="CHN" target="BLR">
      <data key="d0">70662</data>
    </edge>
    <edge source="CHN" target="KHM">
      <data key="d0">7257707</data>
    </edge>
    <edge source="CHN" target="CMR">
      <data key="d0">3764188</data>
    </edge>
    <edge source="CHN" target="CAN">
      <data key="d0">21515150</data>
    </edge>
    <edge source="CHN" target="LKA">
      <data key="d0">80630</data>
    </edge>
    <edge source="CHN" target="CHL">
      <data key="d0">1584510</data>
    </edge>
    <edge source="CHN" target="COL">
      <data key="d0">376411</data>
    </edge>
    <edge source="CHN" target="CRI">
      <data key="d0">250036</data>
    </edge>
    <edge source="CHN" target="CZE">
      <data key="d0">330701</data>
    </edge>
    <edge source="CHN" target="BEN">
      <data key="d0">930232</data>
    </edge>
    <edge source="CHN" target="DNK">
      <data key="d0">72645</data>
    </edge>
    <edge source="CHN" target="ECU">
      <data key="d0">134238</data>
    </edge>
    <edge source="CHN" target="SLV">
      <data key="d0">16050</data>
    </edge>
    <edge source="CHN" target="ETH">
      <data key="d0">3357267</data>
    </edge>
    <edge source="CHN" target="EST">
      <data key="d0">69197</data>
    </edge>
    <edge source="CHN" target="FRA">
      <data key="d0">3219753</data>
    </edge>
    <edge source="CHN" target="GEO">
      <data key="d0">4643398</data>
    </edge>
    <edge source="CHN" target="PSE">
      <data key="d0">57952</data>
    </edge>
    <edge source="CHN" target="DEU">
      <data key="d0">6654679</data>
    </edge>
    <edge source="CHN" target="GHA">
      <data key="d0">5078366</data>
    </edge>
    <edge source="CHN" target="GRC">
      <data key="d0">97983</data>
    </edge>
    <edge source="CHN" target="GTM">
      <data key="d0">1217360</data>
    </edge>
    <edge source="CHN" target="HND">
      <data key="d0">116252</data>
    </edge>
    <edge source="CHN" target="HKG">
      <data key="d0">240241982</data>
    </edge>
    <edge source="CHN" target="HUN">
      <data key="d0">22700</data>
    </edge>
    <edge source="CHN" target="IDN">
      <data key="d0">11804666</data>
    </edge>
    <edge source="CHN" target="IRL">
      <data key="d0">63716</data>
    </edge>
    <edge source="CHN" target="ISR">
      <data key="d0">5767246</data>
    </edge>
    <edge source="CHN" target="ITA">
      <data key="d0">3217819</data>
    </edge>
    <edge source="CHN" target="CIV">
      <data key="d0">18547260</data>
    </edge>
    <edge source="CHN" target="JPN">
      <data key="d0">204546055</data>
    </edge>
    <edge source="CHN" target="KAZ">
      <data key="d0">20321</data>
    </edge>
    <edge source="CHN" target="JOR">
      <data key="d0">198065</data>
    </edge>
    <edge source="CHN" target="KOR">
      <data key="d0">194585702</data>
    </edge>
    <edge source="CHN" target="LBN">
      <data key="d0">977657</data>
    </edge>
    <edge source="CHN" target="LTU">
      <data key="d0">11951</data>
    </edge>
    <edge source="CHN" target="MDG">
      <data key="d0">37734</data>
    </edge>
    <edge source="CHN" target="MWI">
      <data key="d0">4992962</data>
    </edge>
    <edge source="CHN" target="MYS">
      <data key="d0">26886506</data>
    </edge>
    <edge source="CHN" target="MUS">
      <data key="d0">929468</data>
    </edge>
    <edge source="CHN" target="MEX">
      <data key="d0">1696299</data>
    </edge>
    <edge source="CHN" target="MAR">
      <data key="d0">511594</data>
    </edge>
    <edge source="CHN" target="MOZ">
      <data key="d0">8013188</data>
    </edge>
    <edge source="CHN" target="OMN">
      <data key="d0">367212</data>
    </edge>
    <edge source="CHN" target="NAM">
      <data key="d0">1095658</data>
    </edge>
    <edge source="CHN" target="NLD">
      <data key="d0">10277681</data>
    </edge>
    <edge source="CHN" target="NZL">
      <data key="d0">9103974</data>
    </edge>
    <edge source="CHN" target="NIC">
      <data key="d0">138936</data>
    </edge>
    <edge source="CHN" target="NER">
      <data key="d0">4174531</data>
    </edge>
    <edge source="CHN" target="NOR">
      <data key="d0">63981</data>
    </edge>
    <edge source="CHN" target="PAK">
      <data key="d0">32809830</data>
    </edge>
    <edge source="CHN" target="PAN">
      <data key="d0">992045</data>
    </edge>
    <edge source="CHN" target="PRY">
      <data key="d0">516654</data>
    </edge>
    <edge source="CHN" target="PER">
      <data key="d0">516927</data>
    </edge>
    <edge source="CHN" target="PHL">
      <data key="d0">56191553</data>
    </edge>
    <edge source="CHN" target="POL">
      <data key="d0">713975</data>
    </edge>
    <edge source="CHN" target="PRT">
      <data key="d0">713149</data>
    </edge>
    <edge source="CHN" target="RUS">
      <data key="d0">13985599</data>
    </edge>
    <edge source="CHN" target="SAU">
      <data key="d0">11730912</data>
    </edge>
    <edge source="CHN" target="SEN">
      <data key="d0">60480</data>
    </edge>
    <edge source="CHN" target="IND">
      <data key="d0">5305482</data>
    </edge>
    <edge source="CHN" target="SGP">
      <data key="d0">30490495</data>
    </edge>
    <edge source="CHN" target="VNM">
      <data key="d0">41898358</data>
    </edge>
    <edge source="CHN" target="ZAF">
      <data key="d0">966349</data>
    </edge>
    <edge source="CHN" target="ZWE">
      <data key="d0">14784808</data>
    </edge>
    <edge source="CHN" target="ESP">
      <data key="d0">1363932</data>
    </edge>
    <edge source="CHN" target="SWE">
      <data key="d0">218719</data>
    </edge>
    <edge source="CHN" target="CHE">
      <data key="d0">154588</data>
    </edge>
    <edge source="CHN" target="THA">
      <data key="d0">83631006</data>
    </edge>
    <edge source="CHN" target="TGO">
      <data key="d0">1237455</data>
    </edge>
    <edge source="CHN" target="ARE">
      <data key="d0">3196969</data>
    </edge>
    <edge source="CHN" target="TUN">
      <data key="d0">175040</data>
    </edge>
    <edge source="CHN" target="TUR">
      <data key="d0">2089353</data>
    </edge>
    <edge source="CHN" target="UGA">
      <data key="d0">3380089</data>
    </edge>
    <edge source="CHN" target="UKR">
      <data key="d0">590491</data>
    </edge>
    <edge source="CHN" target="EGY">
      <data key="d0">1480304</data>
    </edge>
    <edge source="CHN" target="GBR">
      <data key="d0">10505633</data>
    </edge>
    <edge source="CHN" target="TZA">
      <data key="d0">111094</data>
    </edge>
    <edge source="CHN" target="USA">
      <data key="d0">67682405</data>
    </edge>
    <edge source="CHN" target="URY">
      <data key="d0">635874</data>
    </edge>
    <edge source="COL" target="AUS">
      <data key="d0">333710</data>
    </edge>
    <edge source="COL" target="BOL">
      <data key="d0">2275370</data>
    </edge>
    <edge source="COL" target="BRA">
      <data key="d0">777120</data>
    </edge>
    <edge source="COL" target="CAN">
      <data key="d0">442470</data>
    </edge>
    <edge source="COL" target="CHL">
      <data key="d0">2870645</data>
    </edge>
    <edge source="COL" target="CRI">
      <data key="d0">3493630</data>
    </edge>
    <edge source="COL" target="BEN">
      <data key="d0">52542</data>
    </edge>
    <edge source="COL" target="ECU">
      <data key="d0">17535780</data>
    </edge>
    <edge source="COL" target="SLV">
      <data key="d0">170791</data>
    </edge>
    <edge source="COL" target="FRA">
      <data key="d0">277186</data>
    </edge>
    <edge source="COL" target="GHA">
      <data key="d0">250439</data>
    </edge>
    <edge source="COL" target="GTM">
      <data key="d0">934883</data>
    </edge>
    <edge source="COL" target="HND">
      <data key="d0">115172</data>
    </edge>
    <edge source="COL" target="ISR">
      <data key="d0">217744</data>
    </edge>
    <edge source="COL" target="ITA">
      <data key="d0">11843</data>
    </edge>
    <edge source="COL" target="JAM">
      <data key="d0">774870</data>
    </edge>
    <edge source="COL" target="MUS">
      <data key="d0">50497</data>
    </edge>
    <edge source="COL" target="MEX">
      <data key="d0">175449</data>
    </edge>
    <edge source="COL" target="NLD">
      <data key="d0">167406</data>
    </edge>
    <edge source="COL" target="NER">
      <data key="d0">21220</data>
    </edge>
    <edge source="COL" target="PAN">
      <data key="d0">6360858</data>
    </edge>
    <edge source="COL" target="PER">
      <data key="d0">4915794</data>
    </edge>
    <edge source="COL" target="PHL">
      <data key="d0">10864</data>
    </edge>
    <edge source="COL" target="PRT">
      <data key="d0">12024</data>
    </edge>
    <edge source="COL" target="SGP">
      <data key="d0">15620</data>
    </edge>
    <edge source="COL" target="ESP">
      <data key="d0">2538158</data>
    </edge>
    <edge source="COL" target="SWE">
      <data key="d0">20555</data>
    </edge>
    <edge source="COL" target="TGO">
      <data key="d0">328333</data>
    </edge>
    <edge source="COL" target="GBR">
      <data key="d0">537905</data>
    </edge>
    <edge source="COL" target="USA">
      <data key="d0">29923897</data>
    </edge>
    <edge source="CRI" target="BOL">
      <data key="d0">80446</data>
    </edge>
    <edge source="CRI" target="CHL">
      <data key="d0">1648676</data>
    </edge>
    <edge source="CRI" target="COL">
      <data key="d0">516219</data>
    </edge>
    <edge source="CRI" target="ECU">
      <data key="d0">123780</data>
    </edge>
    <edge source="CRI" target="SLV">
      <data key="d0">11294993</data>
    </edge>
    <edge source="CRI" target="FRA">
      <data key="d0">830144</data>
    </edge>
    <edge source="CRI" target="GTM">
      <data key="d0">27723057</data>
    </edge>
    <edge source="CRI" target="HND">
      <data key="d0">11597425</data>
    </edge>
    <edge source="CRI" target="JAM">
      <data key="d0">2544537</data>
    </edge>
    <edge source="CRI" target="MEX">
      <data key="d0">326864</data>
    </edge>
    <edge source="CRI" target="NIC">
      <data key="d0">30659580</data>
    </edge>
    <edge source="CRI" target="PAN">
      <data key="d0">24199066</data>
    </edge>
    <edge source="CRI" target="PER">
      <data key="d0">65396</data>
    </edge>
    <edge source="CRI" target="PHL">
      <data key="d0">258677</data>
    </edge>
    <edge source="CRI" target="SAU">
      <data key="d0">33990</data>
    </edge>
    <edge source="CRI" target="USA">
      <data key="d0">7213073</data>
    </edge>
    <edge source="CZE" target="ALB">
      <data key="d0">264983</data>
    </edge>
    <edge source="CZE" target="DZA">
      <data key="d0">712598</data>
    </edge>
    <edge source="CZE" target="AZE">
      <data key="d0">310119</data>
    </edge>
    <edge source="CZE" target="AUS">
      <data key="d0">5081038</data>
    </edge>
    <edge source="CZE" target="AUT">
      <data key="d0">104565394</data>
    </edge>
    <edge source="CZE" target="ARM">
      <data key="d0">30881</data>
    </edge>
    <edge source="CZE" target="BEL">
      <data key="d0">23510743</data>
    </edge>
    <edge source="CZE" target="BRA">
      <data key="d0">1341570</data>
    </edge>
    <edge source="CZE" target="BGR">
      <data key="d0">9636189</data>
    </edge>
    <edge source="CZE" target="BLR">
      <data key="d0">312720</data>
    </edge>
    <edge source="CZE" target="CAN">
      <data key="d0">197542</data>
    </edge>
    <edge source="CZE" target="LKA">
      <data key="d0">715077</data>
    </edge>
    <edge source="CZE" target="CHL">
      <data key="d0">24487</data>
    </edge>
    <edge source="CZE" target="CHN">
      <data key="d0">753607</data>
    </edge>
    <edge source="CZE" target="CRI">
      <data key="d0">85980</data>
    </edge>
    <edge source="CZE" target="HRV">
      <data key="d0">9848686</data>
    </edge>
    <edge source="CZE" target="DNK">
      <data key="d0">10276959</data>
    </edge>
    <edge source="CZE" target="EST">
      <data key="d0">945384</data>
    </edge>
    <edge source="CZE" target="FIN">
      <data key="d0">2317861</data>
    </edge>
    <edge source="CZE" target="FRA">
      <data key="d0">32344778</data>
    </edge>
    <edge source="CZE" target="GEO">
      <data key="d0">177208</data>
    </edge>
    <edge source="CZE" target="DEU">
      <data key="d0">524937367</data>
    </edge>
    <edge source="CZE" target="GHA">
      <data key="d0">28242</data>
    </edge>
    <edge source="CZE" target="GRC">
      <data key="d0">2696398</data>
    </edge>
    <edge source="CZE" target="HUN">
      <data key="d0">45841016</data>
    </edge>
    <edge source="CZE" target="IDN">
      <data key="d0">35054</data>
    </edge>
    <edge source="CZE" target="IRL">
      <data key="d0">2825324</data>
    </edge>
    <edge source="CZE" target="ISR">
      <data key="d0">3797350</data>
    </edge>
    <edge source="CZE" target="ITA">
      <data key="d0">33415483</data>
    </edge>
    <edge source="CZE" target="JPN">
      <data key="d0">5411419</data>
    </edge>
    <edge source="CZE" target="KAZ">
      <data key="d0">105466</data>
    </edge>
    <edge source="CZE" target="JOR">
      <data key="d0">533628</data>
    </edge>
    <edge source="CZE" target="KOR">
      <data key="d0">248403</data>
    </edge>
    <edge source="CZE" target="KGZ">
      <data key="d0">29677</data>
    </edge>
    <edge source="CZE" target="LBN">
      <data key="d0">1850252</data>
    </edge>
    <edge source="CZE" target="LVA">
      <data key="d0">1139738</data>
    </edge>
    <edge source="CZE" target="LTU">
      <data key="d0">3715415</data>
    </edge>
    <edge source="CZE" target="MYS">
      <data key="d0">144754</data>
    </edge>
    <edge source="CZE" target="MUS">
      <data key="d0">97265</data>
    </edge>
    <edge source="CZE" target="MEX">
      <data key="d0">2034979</data>
    </edge>
    <edge source="CZE" target="MDA">
      <data key="d0">299997</data>
    </edge>
    <edge source="CZE" target="MAR">
      <data key="d0">697320</data>
    </edge>
    <edge source="CZE" target="NLD">
      <data key="d0">8356538</data>
    </edge>
    <edge source="CZE" target="NOR">
      <data key="d0">5999123</data>
    </edge>
    <edge source="CZE" target="PAN">
      <data key="d0">109120</data>
    </edge>
    <edge source="CZE" target="PHL">
      <data key="d0">166143</data>
    </edge>
    <edge source="CZE" target="POL">
      <data key="d0">160504362</data>
    </edge>
    <edge source="CZE" target="PRT">
      <data key="d0">5076985</data>
    </edge>
    <edge source="CZE" target="ROU">
      <data key="d0">23780971</data>
    </edge>
    <edge source="CZE" target="RUS">
      <data key="d0">4971627</data>
    </edge>
    <edge source="CZE" target="SAU">
      <data key="d0">974582</data>
    </edge>
    <edge source="CZE" target="SRB">
      <data key="d0">1932975</data>
    </edge>
    <edge source="CZE" target="IND">
      <data key="d0">14448</data>
    </edge>
    <edge source="CZE" target="SVK">
      <data key="d0">164240927</data>
    </edge>
    <edge source="CZE" target="VNM">
      <data key="d0">196329</data>
    </edge>
    <edge source="CZE" target="SVN">
      <data key="d0">2546983</data>
    </edge>
    <edge source="CZE" target="ZAF">
      <data key="d0">37848</data>
    </edge>
    <edge source="CZE" target="ESP">
      <data key="d0">15326005</data>
    </edge>
    <edge source="CZE" target="SWE">
      <data key="d0">1356976</data>
    </edge>
    <edge source="CZE" target="CHE">
      <data key="d0">4662085</data>
    </edge>
    <edge source="CZE" target="THA">
      <data key="d0">3374005</data>
    </edge>
    <edge source="CZE" target="ARE">
      <data key="d0">2550307</data>
    </edge>
    <edge source="CZE" target="TUN">
      <data key="d0">46797</data>
    </edge>
    <edge source="CZE" target="TUR">
      <data key="d0">1668195</data>
    </edge>
    <edge source="CZE" target="UKR">
      <data key="d0">1100451</data>
    </edge>
    <edge source="CZE" target="MKD">
      <data key="d0">1034910</data>
    </edge>
    <edge source="CZE" target="EGY">
      <data key="d0">358779</data>
    </edge>
    <edge source="CZE" target="GBR">
      <data key="d0">73363564</data>
    </edge>
    <edge source="CZE" target="USA">
      <data key="d0">2021169</data>
    </edge>
    <edge source="BEN" target="ITA">
      <data key="d0">201871</data>
    </edge>
    <edge source="BEN" target="NER">
      <data key="d0">65212</data>
    </edge>
    <edge source="BEN" target="SEN">
      <data key="d0">11365</data>
    </edge>
    <edge source="BEN" target="VNM">
      <data key="d0">17743</data>
    </edge>
    <edge source="BEN" target="ESP">
      <data key="d0">15773</data>
    </edge>
    <edge source="BEN" target="TGO">
      <data key="d0">76516</data>
    </edge>
    <edge source="BEN" target="TUR">
      <data key="d0">133481</data>
    </edge>
    <edge source="BEN" target="USA">
      <data key="d0">10671</data>
    </edge>
    <edge source="DNK" target="DZA">
      <data key="d0">63636</data>
    </edge>
    <edge source="DNK" target="AZE">
      <data key="d0">118723</data>
    </edge>
    <edge source="DNK" target="ARG">
      <data key="d0">92223</data>
    </edge>
    <edge source="DNK" target="AUS">
      <data key="d0">3461997</data>
    </edge>
    <edge source="DNK" target="AUT">
      <data key="d0">1219235</data>
    </edge>
    <edge source="DNK" target="BEL">
      <data key="d0">12723597</data>
    </edge>
    <edge source="DNK" target="BRA">
      <data key="d0">278192</data>
    </edge>
    <edge source="DNK" target="BGR">
      <data key="d0">162356</data>
    </edge>
    <edge source="DNK" target="BLR">
      <data key="d0">86447</data>
    </edge>
    <edge source="DNK" target="KHM">
      <data key="d0">4199401</data>
    </edge>
    <edge source="DNK" target="CMR">
      <data key="d0">78619</data>
    </edge>
    <edge source="DNK" target="CAN">
      <data key="d0">14566115</data>
    </edge>
    <edge source="DNK" target="CAF">
      <data key="d0">18957</data>
    </edge>
    <edge source="DNK" target="LKA">
      <data key="d0">195727</data>
    </edge>
    <edge source="DNK" target="CHL">
      <data key="d0">1369702</data>
    </edge>
    <edge source="DNK" target="CHN">
      <data key="d0">48038714</data>
    </edge>
    <edge source="DNK" target="COL">
      <data key="d0">389081</data>
    </edge>
    <edge source="DNK" target="CRI">
      <data key="d0">173315</data>
    </edge>
    <edge source="DNK" target="HRV">
      <data key="d0">185639</data>
    </edge>
    <edge source="DNK" target="CZE">
      <data key="d0">718232</data>
    </edge>
    <edge source="DNK" target="ECU">
      <data key="d0">119466</data>
    </edge>
    <edge source="DNK" target="SLV">
      <data key="d0">26363</data>
    </edge>
    <edge source="DNK" target="ETH">
      <data key="d0">5050875</data>
    </edge>
    <edge source="DNK" target="EST">
      <data key="d0">2917211</data>
    </edge>
    <edge source="DNK" target="FIN">
      <data key="d0">16061196</data>
    </edge>
    <edge source="DNK" target="FRA">
      <data key="d0">27598776</data>
    </edge>
    <edge source="DNK" target="GEO">
      <data key="d0">56353</data>
    </edge>
    <edge source="DNK" target="DEU">
      <data key="d0">173884118</data>
    </edge>
    <edge source="DNK" target="GHA">
      <data key="d0">95061</data>
    </edge>
    <edge source="DNK" target="GRC">
      <data key="d0">564502</data>
    </edge>
    <edge source="DNK" target="GTM">
      <data key="d0">133927</data>
    </edge>
    <edge source="DNK" target="HND">
      <data key="d0">39274</data>
    </edge>
    <edge source="DNK" target="HKG">
      <data key="d0">30560782</data>
    </edge>
    <edge source="DNK" target="HUN">
      <data key="d0">531890</data>
    </edge>
    <edge source="DNK" target="IDN">
      <data key="d0">668135</data>
    </edge>
    <edge source="DNK" target="IRL">
      <data key="d0">27879035</data>
    </edge>
    <edge source="DNK" target="ISR">
      <data key="d0">807392</data>
    </edge>
    <edge source="DNK" target="ITA">
      <data key="d0">8878336</data>
    </edge>
    <edge source="DNK" target="JAM">
      <data key="d0">45173</data>
    </edge>
    <edge source="DNK" target="JPN">
      <data key="d0">6418008</data>
    </edge>
    <edge source="DNK" target="JOR">
      <data key="d0">67260</data>
    </edge>
    <edge source="DNK" target="KOR">
      <data key="d0">5346598</data>
    </edge>
    <edge source="DNK" target="LBN">
      <data key="d0">37590</data>
    </edge>
    <edge source="DNK" target="LVA">
      <data key="d0">1628815</data>
    </edge>
    <edge source="DNK" target="LTU">
      <data key="d0">3099517</data>
    </edge>
    <edge source="DNK" target="MWI">
      <data key="d0">1575913</data>
    </edge>
    <edge source="DNK" target="MYS">
      <data key="d0">4926548</data>
    </edge>
    <edge source="DNK" target="MUS">
      <data key="d0">140985</data>
    </edge>
    <edge source="DNK" target="MEX">
      <data key="d0">2832778</data>
    </edge>
    <edge source="DNK" target="MDA">
      <data key="d0">10856</data>
    </edge>
    <edge source="DNK" target="MAR">
      <data key="d0">1523629</data>
    </edge>
    <edge source="DNK" target="OMN">
      <data key="d0">259311</data>
    </edge>
    <edge source="DNK" target="NLD">
      <data key="d0">53582308</data>
    </edge>
    <edge source="DNK" target="NZL">
      <data key="d0">348615</data>
    </edge>
    <edge source="DNK" target="NIC">
      <data key="d0">14616</data>
    </edge>
    <edge source="DNK" target="NOR">
      <data key="d0">61872568</data>
    </edge>
    <edge source="DNK" target="PAN">
      <data key="d0">578485</data>
    </edge>
    <edge source="DNK" target="PRY">
      <data key="d0">67433</data>
    </edge>
    <edge source="DNK" target="PER">
      <data key="d0">555147</data>
    </edge>
    <edge source="DNK" target="PHL">
      <data key="d0">5717174</data>
    </edge>
    <edge source="DNK" target="POL">
      <data key="d0">9893131</data>
    </edge>
    <edge source="DNK" target="PRT">
      <data key="d0">2761106</data>
    </edge>
    <edge source="DNK" target="ROU">
      <data key="d0">632518</data>
    </edge>
    <edge source="DNK" target="RUS">
      <data key="d0">8150846</data>
    </edge>
    <edge source="DNK" target="SAU">
      <data key="d0">860728</data>
    </edge>
    <edge source="DNK" target="SRB">
      <data key="d0">189827</data>
    </edge>
    <edge source="DNK" target="IND">
      <data key="d0">295856</data>
    </edge>
    <edge source="DNK" target="SGP">
      <data key="d0">939965</data>
    </edge>
    <edge source="DNK" target="SVK">
      <data key="d0">360649</data>
    </edge>
    <edge source="DNK" target="VNM">
      <data key="d0">24986195</data>
    </edge>
    <edge source="DNK" target="SVN">
      <data key="d0">123088</data>
    </edge>
    <edge source="DNK" target="ZAF">
      <data key="d0">1496069</data>
    </edge>
    <edge source="DNK" target="ESP">
      <data key="d0">76742467</data>
    </edge>
    <edge source="DNK" target="SWE">
      <data key="d0">104296450</data>
    </edge>
    <edge source="DNK" target="CHE">
      <data key="d0">2221399</data>
    </edge>
    <edge source="DNK" target="THA">
      <data key="d0">1404788</data>
    </edge>
    <edge source="DNK" target="ARE">
      <data key="d0">1831418</data>
    </edge>
    <edge source="DNK" target="TUR">
      <data key="d0">12476984</data>
    </edge>
    <edge source="DNK" target="UKR">
      <data key="d0">67531</data>
    </edge>
    <edge source="DNK" target="MKD">
      <data key="d0">47269</data>
    </edge>
    <edge source="DNK" target="EGY">
      <data key="d0">59071</data>
    </edge>
    <edge source="DNK" target="GBR">
      <data key="d0">37359051</data>
    </edge>
    <edge source="DNK" target="USA">
      <data key="d0">50068948</data>
    </edge>
    <edge source="DNK" target="URY">
      <data key="d0">276974</data>
    </edge>
    <edge source="ECU" target="BEL">
      <data key="d0">11200</data>
    </edge>
    <edge source="ECU" target="BOL">
      <data key="d0">52374</data>
    </edge>
    <edge source="ECU" target="CAN">
      <data key="d0">1025400</data>
    </edge>
    <edge source="ECU" target="CHL">
      <data key="d0">131667</data>
    </edge>
    <edge source="ECU" target="COL">
      <data key="d0">699848</data>
    </edge>
    <edge source="ECU" target="CRI">
      <data key="d0">155151</data>
    </edge>
    <edge source="ECU" target="FRA">
      <data key="d0">378046</data>
    </edge>
    <edge source="ECU" target="DEU">
      <data key="d0">361070</data>
    </edge>
    <edge source="ECU" target="ISR">
      <data key="d0">390500</data>
    </edge>
    <edge source="ECU" target="ITA">
      <data key="d0">92342</data>
    </edge>
    <edge source="ECU" target="NLD">
      <data key="d0">132000</data>
    </edge>
    <edge source="ECU" target="PER">
      <data key="d0">4054213</data>
    </edge>
    <edge source="ECU" target="PRT">
      <data key="d0">103836</data>
    </edge>
    <edge source="ECU" target="ESP">
      <data key="d0">750432</data>
    </edge>
    <edge source="ECU" target="GBR">
      <data key="d0">164000</data>
    </edge>
    <edge source="ECU" target="USA">
      <data key="d0">5190279</data>
    </edge>
    <edge source="SLV" target="CAN">
      <data key="d0">17831</data>
    </edge>
    <edge source="SLV" target="CRI">
      <data key="d0">8610089</data>
    </edge>
    <edge source="SLV" target="GTM">
      <data key="d0">73804624</data>
    </edge>
    <edge source="SLV" target="HND">
      <data key="d0">65674331</data>
    </edge>
    <edge source="SLV" target="MEX">
      <data key="d0">85828</data>
    </edge>
    <edge source="SLV" target="NIC">
      <data key="d0">18977926</data>
    </edge>
    <edge source="SLV" target="PAN">
      <data key="d0">625662</data>
    </edge>
    <edge source="SLV" target="PRT">
      <data key="d0">21630</data>
    </edge>
    <edge source="SLV" target="ESP">
      <data key="d0">58003</data>
    </edge>
    <edge source="SLV" target="USA">
      <data key="d0">15117948</data>
    </edge>
    <edge source="ETH" target="AUS">
      <data key="d0">34199</data>
    </edge>
    <edge source="ETH" target="CAN">
      <data key="d0">274700</data>
    </edge>
    <edge source="ETH" target="CHN">
      <data key="d0">203607</data>
    </edge>
    <edge source="ETH" target="FIN">
      <data key="d0">41063</data>
    </edge>
    <edge source="ETH" target="DEU">
      <data key="d0">35306</data>
    </edge>
    <edge source="ETH" target="ISR">
      <data key="d0">3530080</data>
    </edge>
    <edge source="ETH" target="NLD">
      <data key="d0">34508</data>
    </edge>
    <edge source="ETH" target="NOR">
      <data key="d0">385945</data>
    </edge>
    <edge source="ETH" target="ZAF">
      <data key="d0">288313</data>
    </edge>
    <edge source="ETH" target="SWE">
      <data key="d0">731790</data>
    </edge>
    <edge source="ETH" target="CHE">
      <data key="d0">46133</data>
    </edge>
    <edge source="ETH" target="ARE">
      <data key="d0">1960458</data>
    </edge>
    <edge source="ETH" target="TUR">
      <data key="d0">814496</data>
    </edge>
    <edge source="ETH" target="GBR">
      <data key="d0">135049</data>
    </edge>
    <edge source="ETH" target="USA">
      <data key="d0">4329625</data>
    </edge>
    <edge source="EST" target="DZA">
      <data key="d0">4814276</data>
    </edge>
    <edge source="EST" target="BEL">
      <data key="d0">165321</data>
    </edge>
    <edge source="EST" target="BGR">
      <data key="d0">56712</data>
    </edge>
    <edge source="EST" target="BLR">
      <data key="d0">379837</data>
    </edge>
    <edge source="EST" target="CZE">
      <data key="d0">95960</data>
    </edge>
    <edge source="EST" target="DNK">
      <data key="d0">1974229</data>
    </edge>
    <edge source="EST" target="FIN">
      <data key="d0">33189295</data>
    </edge>
    <edge source="EST" target="FRA">
      <data key="d0">22246</data>
    </edge>
    <edge source="EST" target="GEO">
      <data key="d0">12522</data>
    </edge>
    <edge source="EST" target="DEU">
      <data key="d0">19465049</data>
    </edge>
    <edge source="EST" target="HUN">
      <data key="d0">15030</data>
    </edge>
    <edge source="EST" target="IRL">
      <data key="d0">2310149</data>
    </edge>
    <edge source="EST" target="ITA">
      <data key="d0">84866</data>
    </edge>
    <edge source="EST" target="LVA">
      <data key="d0">16781665</data>
    </edge>
    <edge source="EST" target="LTU">
      <data key="d0">8618530</data>
    </edge>
    <edge source="EST" target="MAR">
      <data key="d0">4363019</data>
    </edge>
    <edge source="EST" target="NLD">
      <data key="d0">6311817</data>
    </edge>
    <edge source="EST" target="NOR">
      <data key="d0">994265</data>
    </edge>
    <edge source="EST" target="POL">
      <data key="d0">739122</data>
    </edge>
    <edge source="EST" target="ROU">
      <data key="d0">24681</data>
    </edge>
    <edge source="EST" target="RUS">
      <data key="d0">3511644</data>
    </edge>
    <edge source="EST" target="SAU">
      <data key="d0">31129743</data>
    </edge>
    <edge source="EST" target="SRB">
      <data key="d0">17586</data>
    </edge>
    <edge source="EST" target="SVK">
      <data key="d0">31205</data>
    </edge>
    <edge source="EST" target="ESP">
      <data key="d0">10453734</data>
    </edge>
    <edge source="EST" target="SWE">
      <data key="d0">17511880</data>
    </edge>
    <edge source="EST" target="TUN">
      <data key="d0">4155678</data>
    </edge>
    <edge source="EST" target="UKR">
      <data key="d0">411149</data>
    </edge>
    <edge source="EST" target="EGY">
      <data key="d0">21226</data>
    </edge>
    <edge source="EST" target="GBR">
      <data key="d0">3727609</data>
    </edge>
    <edge source="EST" target="URY">
      <data key="d0">109615</data>
    </edge>
    <edge source="DEU" target="ALB">
      <data key="d0">1337660</data>
    </edge>
    <edge source="DEU" target="DZA">
      <data key="d0">128023112</data>
    </edge>
    <edge source="DEU" target="AZE">
      <data key="d0">2946435</data>
    </edge>
    <edge source="DEU" target="ARG">
      <data key="d0">699094</data>
    </edge>
    <edge source="DEU" target="AUS">
      <data key="d0">39415844</data>
    </edge>
    <edge source="DEU" target="AUT">
      <data key="d0">593080365</data>
    </edge>
    <edge source="DEU" target="ARM">
      <data key="d0">221165</data>
    </edge>
    <edge source="DEU" target="BEL">
      <data key="d0">529183219</data>
    </edge>
    <edge source="DEU" target="BOL">
      <data key="d0">42151</data>
    </edge>
    <edge source="DEU" target="BRA">
      <data key="d0">9141613</data>
    </edge>
    <edge source="DEU" target="BGR">
      <data key="d0">15359586</data>
    </edge>
    <edge source="DEU" target="BDI">
      <data key="d0">2598404</data>
    </edge>
    <edge source="DEU" target="BLR">
      <data key="d0">3916181</data>
    </edge>
    <edge source="DEU" target="KHM">
      <data key="d0">3240129</data>
    </edge>
    <edge source="DEU" target="CMR">
      <data key="d0">9709521</data>
    </edge>
    <edge source="DEU" target="CAN">
      <data key="d0">33425005</data>
    </edge>
    <edge source="DEU" target="CAF">
      <data key="d0">10052</data>
    </edge>
    <edge source="DEU" target="LKA">
      <data key="d0">11718277</data>
    </edge>
    <edge source="DEU" target="CHL">
      <data key="d0">10025269</data>
    </edge>
    <edge source="DEU" target="CHN">
      <data key="d0">26136054</data>
    </edge>
    <edge source="DEU" target="COL">
      <data key="d0">2469680</data>
    </edge>
    <edge source="DEU" target="CRI">
      <data key="d0">4999187</data>
    </edge>
    <edge source="DEU" target="HRV">
      <data key="d0">33573164</data>
    </edge>
    <edge source="DEU" target="CZE">
      <data key="d0">112373896</data>
    </edge>
    <edge source="DEU" target="BEN">
      <data key="d0">30916</data>
    </edge>
    <edge source="DEU" target="DNK">
      <data key="d0">214427956</data>
    </edge>
    <edge source="DEU" target="ECU">
      <data key="d0">200804</data>
    </edge>
    <edge source="DEU" target="SLV">
      <data key="d0">96495</data>
    </edge>
    <edge source="DEU" target="ETH">
      <data key="d0">8739338</data>
    </edge>
    <edge source="DEU" target="EST">
      <data key="d0">7180132</data>
    </edge>
    <edge source="DEU" target="FIN">
      <data key="d0">79915767</data>
    </edge>
    <edge source="DEU" target="FRA">
      <data key="d0">796962214</data>
    </edge>
    <edge source="DEU" target="GEO">
      <data key="d0">2048257</data>
    </edge>
    <edge source="DEU" target="GMB">
      <data key="d0">198853</data>
    </edge>
    <edge source="DEU" target="PSE">
      <data key="d0">436598</data>
    </edge>
    <edge source="DEU" target="GHA">
      <data key="d0">4430253</data>
    </edge>
    <edge source="DEU" target="GRC">
      <data key="d0">59542129</data>
    </edge>
    <edge source="DEU" target="GTM">
      <data key="d0">235615</data>
    </edge>
    <edge source="DEU" target="HND">
      <data key="d0">91495</data>
    </edge>
    <edge source="DEU" target="HKG">
      <data key="d0">12588683</data>
    </edge>
    <edge source="DEU" target="HUN">
      <data key="d0">61652040</data>
    </edge>
    <edge source="DEU" target="IDN">
      <data key="d0">1643737</data>
    </edge>
    <edge source="DEU" target="IRL">
      <data key="d0">59049419</data>
    </edge>
    <edge source="DEU" target="ISR">
      <data key="d0">30596912</data>
    </edge>
    <edge source="DEU" target="ITA">
      <data key="d0">512100167</data>
    </edge>
    <edge source="DEU" target="CIV">
      <data key="d0">2395260</data>
    </edge>
    <edge source="DEU" target="JAM">
      <data key="d0">2509599</data>
    </edge>
    <edge source="DEU" target="JPN">
      <data key="d0">37271575</data>
    </edge>
    <edge source="DEU" target="KAZ">
      <data key="d0">1722289</data>
    </edge>
    <edge source="DEU" target="JOR">
      <data key="d0">11773956</data>
    </edge>
    <edge source="DEU" target="KOR">
      <data key="d0">16340800</data>
    </edge>
    <edge source="DEU" target="KGZ">
      <data key="d0">79669</data>
    </edge>
    <edge source="DEU" target="LBN">
      <data key="d0">4431965</data>
    </edge>
    <edge source="DEU" target="LVA">
      <data key="d0">7446540</data>
    </edge>
    <edge source="DEU" target="LTU">
      <data key="d0">11056433</data>
    </edge>
    <edge source="DEU" target="MDG">
      <data key="d0">19397</data>
    </edge>
    <edge source="DEU" target="MWI">
      <data key="d0">1049932</data>
    </edge>
    <edge source="DEU" target="MYS">
      <data key="d0">12806316</data>
    </edge>
    <edge source="DEU" target="MRT">
      <data key="d0">4925133</data>
    </edge>
    <edge source="DEU" target="MUS">
      <data key="d0">302741</data>
    </edge>
    <edge source="DEU" target="MEX">
      <data key="d0">7275588</data>
    </edge>
    <edge source="DEU" target="MDA">
      <data key="d0">1776070</data>
    </edge>
    <edge source="DEU" target="MAR">
      <data key="d0">26810026</data>
    </edge>
    <edge source="DEU" target="MOZ">
      <data key="d0">14116904</data>
    </edge>
    <edge source="DEU" target="OMN">
      <data key="d0">43325187</data>
    </edge>
    <edge source="DEU" target="NAM">
      <data key="d0">15106811</data>
    </edge>
    <edge source="DEU" target="NLD">
      <data key="d0">1152464244</data>
    </edge>
    <edge source="DEU" target="NZL">
      <data key="d0">2091503</data>
    </edge>
    <edge source="DEU" target="NIC">
      <data key="d0">3311629</data>
    </edge>
    <edge source="DEU" target="NER">
      <data key="d0">297346</data>
    </edge>
    <edge source="DEU" target="NOR">
      <data key="d0">89119966</data>
    </edge>
    <edge source="DEU" target="PAK">
      <data key="d0">567517</data>
    </edge>
    <edge source="DEU" target="PAN">
      <data key="d0">1396869</data>
    </edge>
    <edge source="DEU" target="PRY">
      <data key="d0">391996</data>
    </edge>
    <edge source="DEU" target="PER">
      <data key="d0">807366</data>
    </edge>
    <edge source="DEU" target="PHL">
      <data key="d0">6516146</data>
    </edge>
    <edge source="DEU" target="POL">
      <data key="d0">309672590</data>
    </edge>
    <edge source="DEU" target="PRT">
      <data key="d0">59823744</data>
    </edge>
    <edge source="DEU" target="ROU">
      <data key="d0">60468870</data>
    </edge>
    <edge source="DEU" target="RUS">
      <data key="d0">74330789</data>
    </edge>
    <edge source="DEU" target="SAU">
      <data key="d0">496206326</data>
    </edge>
    <edge source="DEU" target="SEN">
      <data key="d0">7017054</data>
    </edge>
    <edge source="DEU" target="SRB">
      <data key="d0">6420248</data>
    </edge>
    <edge source="DEU" target="IND">
      <data key="d0">777134</data>
    </edge>
    <edge source="DEU" target="SGP">
      <data key="d0">6715234</data>
    </edge>
    <edge source="DEU" target="SVK">
      <data key="d0">37934889</data>
    </edge>
    <edge source="DEU" target="VNM">
      <data key="d0">25245432</data>
    </edge>
    <edge source="DEU" target="SVN">
      <data key="d0">28088972</data>
    </edge>
    <edge source="DEU" target="ZAF">
      <data key="d0">38670296</data>
    </edge>
    <edge source="DEU" target="ZWE">
      <data key="d0">530251</data>
    </edge>
    <edge source="DEU" target="ESP">
      <data key="d0">280197872</data>
    </edge>
    <edge source="DEU" target="SWE">
      <data key="d0">159572211</data>
    </edge>
    <edge source="DEU" target="CHE">
      <data key="d0">287842693</data>
    </edge>
    <edge source="DEU" target="THA">
      <data key="d0">21975756</data>
    </edge>
    <edge source="DEU" target="TGO">
      <data key="d0">80519</data>
    </edge>
    <edge source="DEU" target="ARE">
      <data key="d0">53250895</data>
    </edge>
    <edge source="DEU" target="TUN">
      <data key="d0">943406</data>
    </edge>
    <edge source="DEU" target="TUR">
      <data key="d0">65767052</data>
    </edge>
    <edge source="DEU" target="UGA">
      <data key="d0">17040823</data>
    </edge>
    <edge source="DEU" target="UKR">
      <data key="d0">10163593</data>
    </edge>
    <edge source="DEU" target="MKD">
      <data key="d0">1458626</data>
    </edge>
    <edge source="DEU" target="EGY">
      <data key="d0">16537894</data>
    </edge>
    <edge source="DEU" target="GBR">
      <data key="d0">683150871</data>
    </edge>
    <edge source="DEU" target="TZA">
      <data key="d0">31580819</data>
    </edge>
    <edge source="DEU" target="USA">
      <data key="d0">164698194</data>
    </edge>
    <edge source="DEU" target="BFA">
      <data key="d0">1240610</data>
    </edge>
    <edge source="DEU" target="URY">
      <data key="d0">461355</data>
    </edge>
    <edge source="GTM" target="CHL">
      <data key="d0">13248</data>
    </edge>
    <edge source="GTM" target="COL">
      <data key="d0">71888</data>
    </edge>
    <edge source="GTM" target="CRI">
      <data key="d0">20940049</data>
    </edge>
    <edge source="GTM" target="SLV">
      <data key="d0">51881589</data>
    </edge>
    <edge source="GTM" target="HND">
      <data key="d0">61205338</data>
    </edge>
    <edge source="GTM" target="JAM">
      <data key="d0">106970</data>
    </edge>
    <edge source="GTM" target="MEX">
      <data key="d0">6834551</data>
    </edge>
    <edge source="GTM" target="NIC">
      <data key="d0">20271579</data>
    </edge>
    <edge source="GTM" target="PAN">
      <data key="d0">19931062</data>
    </edge>
    <edge source="GTM" target="PER">
      <data key="d0">83007</data>
    </edge>
    <edge source="GTM" target="ESP">
      <data key="d0">25266</data>
    </edge>
    <edge source="GTM" target="USA">
      <data key="d0">5448902</data>
    </edge>
    <edge source="HND" target="CAN">
      <data key="d0">20036</data>
    </edge>
    <edge source="HND" target="COL">
      <data key="d0">5273632</data>
    </edge>
    <edge source="HND" target="CRI">
      <data key="d0">9200646</data>
    </edge>
    <edge source="HND" target="SLV">
      <data key="d0">24067731</data>
    </edge>
    <edge source="HND" target="GTM">
      <data key="d0">30113414</data>
    </edge>
    <edge source="HND" target="NIC">
      <data key="d0">17248804</data>
    </edge>
    <edge source="HND" target="PAN">
      <data key="d0">137299</data>
    </edge>
    <edge source="HND" target="IND">
      <data key="d0">213292</data>
    </edge>
    <edge source="HND" target="ESP">
      <data key="d0">145747</data>
    </edge>
    <edge source="HND" target="USA">
      <data key="d0">5106951</data>
    </edge>
    <edge source="HKG" target="AUS">
      <data key="d0">5586475</data>
    </edge>
    <edge source="HKG" target="BEL">
      <data key="d0">133096</data>
    </edge>
    <edge source="HKG" target="KHM">
      <data key="d0">610890</data>
    </edge>
    <edge source="HKG" target="CAN">
      <data key="d0">9405886</data>
    </edge>
    <edge source="HKG" target="CHN">
      <data key="d0">174226089</data>
    </edge>
    <edge source="HKG" target="CRI">
      <data key="d0">41172</data>
    </edge>
    <edge source="HKG" target="FRA">
      <data key="d0">518372</data>
    </edge>
    <edge source="HKG" target="DEU">
      <data key="d0">182339</data>
    </edge>
    <edge source="HKG" target="GHA">
      <data key="d0">18003</data>
    </edge>
    <edge source="HKG" target="GTM">
      <data key="d0">26800</data>
    </edge>
    <edge source="HKG" target="IDN">
      <data key="d0">453537</data>
    </edge>
    <edge source="HKG" target="IRL">
      <data key="d0">23391</data>
    </edge>
    <edge source="HKG" target="ITA">
      <data key="d0">79796</data>
    </edge>
    <edge source="HKG" target="JAM">
      <data key="d0">50522</data>
    </edge>
    <edge source="HKG" target="JPN">
      <data key="d0">133876</data>
    </edge>
    <edge source="HKG" target="KOR">
      <data key="d0">1306988</data>
    </edge>
    <edge source="HKG" target="MYS">
      <data key="d0">2438965</data>
    </edge>
    <edge source="HKG" target="MUS">
      <data key="d0">39011</data>
    </edge>
    <edge source="HKG" target="NLD">
      <data key="d0">3492882</data>
    </edge>
    <edge source="HKG" target="NZL">
      <data key="d0">1052625</data>
    </edge>
    <edge source="HKG" target="NOR">
      <data key="d0">18146</data>
    </edge>
    <edge source="HKG" target="PAN">
      <data key="d0">167113</data>
    </edge>
    <edge source="HKG" target="PER">
      <data key="d0">50966</data>
    </edge>
    <edge source="HKG" target="PHL">
      <data key="d0">599587</data>
    </edge>
    <edge source="HKG" target="IND">
      <data key="d0">24802</data>
    </edge>
    <edge source="HKG" target="SGP">
      <data key="d0">6050180</data>
    </edge>
    <edge source="HKG" target="VNM">
      <data key="d0">2940893</data>
    </edge>
    <edge source="HKG" target="ZAF">
      <data key="d0">160316</data>
    </edge>
    <edge source="HKG" target="ESP">
      <data key="d0">51238</data>
    </edge>
    <edge source="HKG" target="SWE">
      <data key="d0">472957</data>
    </edge>
    <edge source="HKG" target="CHE">
      <data key="d0">244550</data>
    </edge>
    <edge source="HKG" target="THA">
      <data key="d0">767876</data>
    </edge>
    <edge source="HKG" target="ARE">
      <data key="d0">300613</data>
    </edge>
    <edge source="HKG" target="GBR">
      <data key="d0">3336916</data>
    </edge>
    <edge source="HKG" target="USA">
      <data key="d0">13378159</data>
    </edge>
    <edge source="IDN" target="DZA">
      <data key="d0">181726</data>
    </edge>
    <edge source="IDN" target="AUS">
      <data key="d0">22142853</data>
    </edge>
    <edge source="IDN" target="AUT">
      <data key="d0">12136</data>
    </edge>
    <edge source="IDN" target="ARM">
      <data key="d0">29532</data>
    </edge>
    <edge source="IDN" target="BEL">
      <data key="d0">221182</data>
    </edge>
    <edge source="IDN" target="BRA">
      <data key="d0">2628990</data>
    </edge>
    <edge source="IDN" target="KHM">
      <data key="d0">2139260</data>
    </edge>
    <edge source="IDN" target="CMR">
      <data key="d0">97181</data>
    </edge>
    <edge source="IDN" target="CAN">
      <data key="d0">684595</data>
    </edge>
    <edge source="IDN" target="LKA">
      <data key="d0">266651</data>
    </edge>
    <edge source="IDN" target="CHL">
      <data key="d0">462513</data>
    </edge>
    <edge source="IDN" target="CHN">
      <data key="d0">179255814</data>
    </edge>
    <edge source="IDN" target="COL">
      <data key="d0">109988</data>
    </edge>
    <edge source="IDN" target="BEN">
      <data key="d0">30775</data>
    </edge>
    <edge source="IDN" target="FRA">
      <data key="d0">34058</data>
    </edge>
    <edge source="IDN" target="GEO">
      <data key="d0">38781</data>
    </edge>
    <edge source="IDN" target="PSE">
      <data key="d0">256468</data>
    </edge>
    <edge source="IDN" target="DEU">
      <data key="d0">135598</data>
    </edge>
    <edge source="IDN" target="GHA">
      <data key="d0">509691</data>
    </edge>
    <edge source="IDN" target="HKG">
      <data key="d0">15058431</data>
    </edge>
    <edge source="IDN" target="ISR">
      <data key="d0">1079203</data>
    </edge>
    <edge source="IDN" target="ITA">
      <data key="d0">17322</data>
    </edge>
    <edge source="IDN" target="JPN">
      <data key="d0">8273005</data>
    </edge>
    <edge source="IDN" target="JOR">
      <data key="d0">1187752</data>
    </edge>
    <edge source="IDN" target="KOR">
      <data key="d0">19249663</data>
    </edge>
    <edge source="IDN" target="LBN">
      <data key="d0">790204</data>
    </edge>
    <edge source="IDN" target="MDG">
      <data key="d0">65340</data>
    </edge>
    <edge source="IDN" target="MYS">
      <data key="d0">28169970</data>
    </edge>
    <edge source="IDN" target="MUS">
      <data key="d0">2753715</data>
    </edge>
    <edge source="IDN" target="MEX">
      <data key="d0">6546922</data>
    </edge>
    <edge source="IDN" target="OMN">
      <data key="d0">1210393</data>
    </edge>
    <edge source="IDN" target="NLD">
      <data key="d0">3310178</data>
    </edge>
    <edge source="IDN" target="NZL">
      <data key="d0">2834124</data>
    </edge>
    <edge source="IDN" target="NER">
      <data key="d0">11600</data>
    </edge>
    <edge source="IDN" target="PAK">
      <data key="d0">1526127</data>
    </edge>
    <edge source="IDN" target="PER">
      <data key="d0">76663</data>
    </edge>
    <edge source="IDN" target="PHL">
      <data key="d0">54377268</data>
    </edge>
    <edge source="IDN" target="PRT">
      <data key="d0">210421</data>
    </edge>
    <edge source="IDN" target="ROU">
      <data key="d0">28600</data>
    </edge>
    <edge source="IDN" target="SAU">
      <data key="d0">4481467</data>
    </edge>
    <edge source="IDN" target="SEN">
      <data key="d0">997138</data>
    </edge>
    <edge source="IDN" target="IND">
      <data key="d0">2841821</data>
    </edge>
    <edge source="IDN" target="SGP">
      <data key="d0">12964487</data>
    </edge>
    <edge source="IDN" target="VNM">
      <data key="d0">78899100</data>
    </edge>
    <edge source="IDN" target="ZAF">
      <data key="d0">1155530</data>
    </edge>
    <edge source="IDN" target="ESP">
      <data key="d0">642259</data>
    </edge>
    <edge source="IDN" target="SWE">
      <data key="d0">58220</data>
    </edge>
    <edge source="IDN" target="CHE">
      <data key="d0">37683</data>
    </edge>
    <edge source="IDN" target="THA">
      <data key="d0">47180863</data>
    </edge>
    <edge source="IDN" target="TGO">
      <data key="d0">96554</data>
    </edge>
    <edge source="IDN" target="ARE">
      <data key="d0">7251342</data>
    </edge>
    <edge source="IDN" target="TUR">
      <data key="d0">2325339</data>
    </edge>
    <edge source="IDN" target="UGA">
      <data key="d0">57707</data>
    </edge>
    <edge source="IDN" target="EGY">
      <data key="d0">186921</data>
    </edge>
    <edge source="IDN" target="GBR">
      <data key="d0">1287591</data>
    </edge>
    <edge source="IDN" target="USA">
      <data key="d0">21660026</data>
    </edge>
    <edge source="IDN" target="URY">
      <data key="d0">30433</data>
    </edge>
    <edge source="IRL" target="AZE">
      <data key="d0">21316</data>
    </edge>
    <edge source="IRL" target="AUS">
      <data key="d0">4401801</data>
    </edge>
    <edge source="IRL" target="AUT">
      <data key="d0">823505</data>
    </edge>
    <edge source="IRL" target="BEL">
      <data key="d0">2182667</data>
    </edge>
    <edge source="IRL" target="BGR">
      <data key="d0">55365</data>
    </edge>
    <edge source="IRL" target="CAN">
      <data key="d0">1171732</data>
    </edge>
    <edge source="IRL" target="CHN">
      <data key="d0">63852</data>
    </edge>
    <edge source="IRL" target="CZE">
      <data key="d0">19339</data>
    </edge>
    <edge source="IRL" target="DNK">
      <data key="d0">4334405</data>
    </edge>
    <edge source="IRL" target="FIN">
      <data key="d0">103690</data>
    </edge>
    <edge source="IRL" target="FRA">
      <data key="d0">1275694</data>
    </edge>
    <edge source="IRL" target="DEU">
      <data key="d0">3506132</data>
    </edge>
    <edge source="IRL" target="GRC">
      <data key="d0">28554</data>
    </edge>
    <edge source="IRL" target="ISR">
      <data key="d0">346824</data>
    </edge>
    <edge source="IRL" target="ITA">
      <data key="d0">156117</data>
    </edge>
    <edge source="IRL" target="JPN">
      <data key="d0">18729</data>
    </edge>
    <edge source="IRL" target="KOR">
      <data key="d0">204906</data>
    </edge>
    <edge source="IRL" target="MYS">
      <data key="d0">150500</data>
    </edge>
    <edge source="IRL" target="MUS">
      <data key="d0">24751</data>
    </edge>
    <edge source="IRL" target="OMN">
      <data key="d0">30811</data>
    </edge>
    <edge source="IRL" target="NLD">
      <data key="d0">3094457</data>
    </edge>
    <edge source="IRL" target="NOR">
      <data key="d0">41327</data>
    </edge>
    <edge source="IRL" target="PAK">
      <data key="d0">121467</data>
    </edge>
    <edge source="IRL" target="POL">
      <data key="d0">1752358</data>
    </edge>
    <edge source="IRL" target="PRT">
      <data key="d0">26002</data>
    </edge>
    <edge source="IRL" target="RUS">
      <data key="d0">30986</data>
    </edge>
    <edge source="IRL" target="SAU">
      <data key="d0">1308460</data>
    </edge>
    <edge source="IRL" target="IND">
      <data key="d0">46806</data>
    </edge>
    <edge source="IRL" target="SVK">
      <data key="d0">873868</data>
    </edge>
    <edge source="IRL" target="VNM">
      <data key="d0">41190</data>
    </edge>
    <edge source="IRL" target="ZAF">
      <data key="d0">281437</data>
    </edge>
    <edge source="IRL" target="ESP">
      <data key="d0">2576215</data>
    </edge>
    <edge source="IRL" target="SWE">
      <data key="d0">1625097</data>
    </edge>
    <edge source="IRL" target="CHE">
      <data key="d0">739270</data>
    </edge>
    <edge source="IRL" target="ARE">
      <data key="d0">1763650</data>
    </edge>
    <edge source="IRL" target="GBR">
      <data key="d0">299199674</data>
    </edge>
    <edge source="IRL" target="USA">
      <data key="d0">8543963</data>
    </edge>
    <edge source="IRL" target="URY">
      <data key="d0">202725</data>
    </edge>
    <edge source="JAM" target="CAN">
      <data key="d0">1748029</data>
    </edge>
    <edge source="JAM" target="FRA">
      <data key="d0">36248</data>
    </edge>
    <edge source="JAM" target="GBR">
      <data key="d0">2836828</data>
    </edge>
    <edge source="JAM" target="USA">
      <data key="d0">10436353</data>
    </edge>
    <edge source="JPN" target="ARG">
      <data key="d0">31648</data>
    </edge>
    <edge source="JPN" target="AUS">
      <data key="d0">8109159</data>
    </edge>
    <edge source="JPN" target="BEL">
      <data key="d0">564301</data>
    </edge>
    <edge source="JPN" target="BRA">
      <data key="d0">801760</data>
    </edge>
    <edge source="JPN" target="BGR">
      <data key="d0">78757</data>
    </edge>
    <edge source="JPN" target="KHM">
      <data key="d0">304835</data>
    </edge>
    <edge source="JPN" target="CAN">
      <data key="d0">6666218</data>
    </edge>
    <edge source="JPN" target="LKA">
      <data key="d0">11860</data>
    </edge>
    <edge source="JPN" target="CHL">
      <data key="d0">14936</data>
    </edge>
    <edge source="JPN" target="CHN">
      <data key="d0">44232687</data>
    </edge>
    <edge source="JPN" target="BEN">
      <data key="d0">309595</data>
    </edge>
    <edge source="JPN" target="DNK">
      <data key="d0">33941</data>
    </edge>
    <edge source="JPN" target="FIN">
      <data key="d0">26390</data>
    </edge>
    <edge source="JPN" target="FRA">
      <data key="d0">1115950</data>
    </edge>
    <edge source="JPN" target="DEU">
      <data key="d0">1322350</data>
    </edge>
    <edge source="JPN" target="GRC">
      <data key="d0">55949</data>
    </edge>
    <edge source="JPN" target="HKG">
      <data key="d0">226695148</data>
    </edge>
    <edge source="JPN" target="IDN">
      <data key="d0">3857714</data>
    </edge>
    <edge source="JPN" target="ISR">
      <data key="d0">77146</data>
    </edge>
    <edge source="JPN" target="ITA">
      <data key="d0">1527738</data>
    </edge>
    <edge source="JPN" target="JOR">
      <data key="d0">10092</data>
    </edge>
    <edge source="JPN" target="KOR">
      <data key="d0">21876845</data>
    </edge>
    <edge source="JPN" target="LBN">
      <data key="d0">20120</data>
    </edge>
    <edge source="JPN" target="MYS">
      <data key="d0">6183354</data>
    </edge>
    <edge source="JPN" target="MRT">
      <data key="d0">1488133</data>
    </edge>
    <edge source="JPN" target="MEX">
      <data key="d0">523749</data>
    </edge>
    <edge source="JPN" target="OMN">
      <data key="d0">810858</data>
    </edge>
    <edge source="JPN" target="NLD">
      <data key="d0">3031792</data>
    </edge>
    <edge source="JPN" target="NZL">
      <data key="d0">942571</data>
    </edge>
    <edge source="JPN" target="NER">
      <data key="d0">729670</data>
    </edge>
    <edge source="JPN" target="PAN">
      <data key="d0">39733</data>
    </edge>
    <edge source="JPN" target="PHL">
      <data key="d0">2644968</data>
    </edge>
    <edge source="JPN" target="PRT">
      <data key="d0">304853</data>
    </edge>
    <edge source="JPN" target="RUS">
      <data key="d0">879956</data>
    </edge>
    <edge source="JPN" target="SAU">
      <data key="d0">4301684</data>
    </edge>
    <edge source="JPN" target="IND">
      <data key="d0">135626</data>
    </edge>
    <edge source="JPN" target="SGP">
      <data key="d0">32340593</data>
    </edge>
    <edge source="JPN" target="VNM">
      <data key="d0">10703473</data>
    </edge>
    <edge source="JPN" target="ESP">
      <data key="d0">602736</data>
    </edge>
    <edge source="JPN" target="SWE">
      <data key="d0">236667</data>
    </edge>
    <edge source="JPN" target="CHE">
      <data key="d0">519476</data>
    </edge>
    <edge source="JPN" target="THA">
      <data key="d0">14857845</data>
    </edge>
    <edge source="JPN" target="ARE">
      <data key="d0">2837510</data>
    </edge>
    <edge source="JPN" target="UKR">
      <data key="d0">14245</data>
    </edge>
    <edge source="JPN" target="GBR">
      <data key="d0">3131387</data>
    </edge>
    <edge source="JPN" target="USA">
      <data key="d0">65518039</data>
    </edge>
    <edge source="JPN" target="BFA">
      <data key="d0">1648585</data>
    </edge>
    <edge source="KOR" target="DZA">
      <data key="d0">23507</data>
    </edge>
    <edge source="KOR" target="AZE">
      <data key="d0">11123</data>
    </edge>
    <edge source="KOR" target="ARG">
      <data key="d0">567939</data>
    </edge>
    <edge source="KOR" target="AUS">
      <data key="d0">22719349</data>
    </edge>
    <edge source="KOR" target="AUT">
      <data key="d0">362237</data>
    </edge>
    <edge source="KOR" target="BEL">
      <data key="d0">82720</data>
    </edge>
    <edge source="KOR" target="BOL">
      <data key="d0">51598</data>
    </edge>
    <edge source="KOR" target="BRA">
      <data key="d0">1247167</data>
    </edge>
    <edge source="KOR" target="KHM">
      <data key="d0">481886</data>
    </edge>
    <edge source="KOR" target="CAN">
      <data key="d0">11274571</data>
    </edge>
    <edge source="KOR" target="LKA">
      <data key="d0">15575</data>
    </edge>
    <edge source="KOR" target="CHL">
      <data key="d0">731319</data>
    </edge>
    <edge source="KOR" target="CHN">
      <data key="d0">107046417</data>
    </edge>
    <edge source="KOR" target="CRI">
      <data key="d0">18869</data>
    </edge>
    <edge source="KOR" target="CZE">
      <data key="d0">220537</data>
    </edge>
    <edge source="KOR" target="FRA">
      <data key="d0">1310060</data>
    </edge>
    <edge source="KOR" target="DEU">
      <data key="d0">2442554</data>
    </edge>
    <edge source="KOR" target="GHA">
      <data key="d0">170345</data>
    </edge>
    <edge source="KOR" target="GTM">
      <data key="d0">102026</data>
    </edge>
    <edge source="KOR" target="HKG">
      <data key="d0">26265465</data>
    </edge>
    <edge source="KOR" target="IDN">
      <data key="d0">4331681</data>
    </edge>
    <edge source="KOR" target="IRL">
      <data key="d0">93790</data>
    </edge>
    <edge source="KOR" target="ISR">
      <data key="d0">535803</data>
    </edge>
    <edge source="KOR" target="ITA">
      <data key="d0">622383</data>
    </edge>
    <edge source="KOR" target="CIV">
      <data key="d0">36416</data>
    </edge>
    <edge source="KOR" target="JPN">
      <data key="d0">49280507</data>
    </edge>
    <edge source="KOR" target="KAZ">
      <data key="d0">1335000</data>
    </edge>
    <edge source="KOR" target="JOR">
      <data key="d0">15769</data>
    </edge>
    <edge source="KOR" target="KGZ">
      <data key="d0">13897</data>
    </edge>
    <edge source="KOR" target="LBN">
      <data key="d0">117650</data>
    </edge>
    <edge source="KOR" target="LTU">
      <data key="d0">42335</data>
    </edge>
    <edge source="KOR" target="MYS">
      <data key="d0">4986009</data>
    </edge>
    <edge source="KOR" target="MUS">
      <data key="d0">30597</data>
    </edge>
    <edge source="KOR" target="MEX">
      <data key="d0">850674</data>
    </edge>
    <edge source="KOR" target="MDA">
      <data key="d0">13500</data>
    </edge>
    <edge source="KOR" target="OMN">
      <data key="d0">117422</data>
    </edge>
    <edge source="KOR" target="NLD">
      <data key="d0">3362036</data>
    </edge>
    <edge source="KOR" target="NZL">
      <data key="d0">5513531</data>
    </edge>
    <edge source="KOR" target="NIC">
      <data key="d0">21211</data>
    </edge>
    <edge source="KOR" target="NOR">
      <data key="d0">28592</data>
    </edge>
    <edge source="KOR" target="PAK">
      <data key="d0">47919</data>
    </edge>
    <edge source="KOR" target="PRY">
      <data key="d0">317067</data>
    </edge>
    <edge source="KOR" target="PER">
      <data key="d0">273018</data>
    </edge>
    <edge source="KOR" target="PHL">
      <data key="d0">12720901</data>
    </edge>
    <edge source="KOR" target="POL">
      <data key="d0">229441</data>
    </edge>
    <edge source="KOR" target="PRT">
      <data key="d0">41965</data>
    </edge>
    <edge source="KOR" target="RUS">
      <data key="d0">8747465</data>
    </edge>
    <edge source="KOR" target="SAU">
      <data key="d0">6718318</data>
    </edge>
    <edge source="KOR" target="IND">
      <data key="d0">794101</data>
    </edge>
    <edge source="KOR" target="SGP">
      <data key="d0">10131196</data>
    </edge>
    <edge source="KOR" target="SVK">
      <data key="d0">81555</data>
    </edge>
    <edge source="KOR" target="VNM">
      <data key="d0">7783564</data>
    </edge>
    <edge source="KOR" target="ZAF">
      <data key="d0">113834</data>
    </edge>
    <edge source="KOR" target="ESP">
      <data key="d0">407489</data>
    </edge>
    <edge source="KOR" target="SWE">
      <data key="d0">509499</data>
    </edge>
    <edge source="KOR" target="CHE">
      <data key="d0">69803</data>
    </edge>
    <edge source="KOR" target="THA">
      <data key="d0">5787035</data>
    </edge>
    <edge source="KOR" target="ARE">
      <data key="d0">2570007</data>
    </edge>
    <edge source="KOR" target="TUR">
      <data key="d0">121691</data>
    </edge>
    <edge source="KOR" target="UKR">
      <data key="d0">53955</data>
    </edge>
    <edge source="KOR" target="EGY">
      <data key="d0">16774</data>
    </edge>
    <edge source="KOR" target="GBR">
      <data key="d0">3135745</data>
    </edge>
    <edge source="KOR" target="USA">
      <data key="d0">104476197</data>
    </edge>
    <edge source="LVA" target="DZA">
      <data key="d0">59526958</data>
    </edge>
    <edge source="LVA" target="AUS">
      <data key="d0">16096</data>
    </edge>
    <edge source="LVA" target="AUT">
      <data key="d0">13567</data>
    </edge>
    <edge source="LVA" target="BEL">
      <data key="d0">890028</data>
    </edge>
    <edge source="LVA" target="BGR">
      <data key="d0">24536</data>
    </edge>
    <edge source="LVA" target="BLR">
      <data key="d0">35380</data>
    </edge>
    <edge source="LVA" target="CAN">
      <data key="d0">129026</data>
    </edge>
    <edge source="LVA" target="CHN">
      <data key="d0">83313</data>
    </edge>
    <edge source="LVA" target="CZE">
      <data key="d0">2271032</data>
    </edge>
    <edge source="LVA" target="BEN">
      <data key="d0">155346</data>
    </edge>
    <edge source="LVA" target="DNK">
      <data key="d0">11745739</data>
    </edge>
    <edge source="LVA" target="ETH">
      <data key="d0">9979327</data>
    </edge>
    <edge source="LVA" target="EST">
      <data key="d0">31746764</data>
    </edge>
    <edge source="LVA" target="FIN">
      <data key="d0">5159288</data>
    </edge>
    <edge source="LVA" target="FRA">
      <data key="d0">11945389</data>
    </edge>
    <edge source="LVA" target="GEO">
      <data key="d0">25695</data>
    </edge>
    <edge source="LVA" target="GMB">
      <data key="d0">238637</data>
    </edge>
    <edge source="LVA" target="DEU">
      <data key="d0">47694151</data>
    </edge>
    <edge source="LVA" target="GHA">
      <data key="d0">1634719</data>
    </edge>
    <edge source="LVA" target="GRC">
      <data key="d0">108094</data>
    </edge>
    <edge source="LVA" target="GTM">
      <data key="d0">39864</data>
    </edge>
    <edge source="LVA" target="HKG">
      <data key="d0">620911</data>
    </edge>
    <edge source="LVA" target="HUN">
      <data key="d0">16237</data>
    </edge>
    <edge source="LVA" target="IRL">
      <data key="d0">4061027</data>
    </edge>
    <edge source="LVA" target="ISR">
      <data key="d0">478452</data>
    </edge>
    <edge source="LVA" target="ITA">
      <data key="d0">777892</data>
    </edge>
    <edge source="LVA" target="CIV">
      <data key="d0">66234</data>
    </edge>
    <edge source="LVA" target="JPN">
      <data key="d0">489518</data>
    </edge>
    <edge source="LVA" target="JOR">
      <data key="d0">109761</data>
    </edge>
    <edge source="LVA" target="LTU">
      <data key="d0">38048514</data>
    </edge>
    <edge source="LVA" target="MRT">
      <data key="d0">4750015</data>
    </edge>
    <edge source="LVA" target="MUS">
      <data key="d0">38614</data>
    </edge>
    <edge source="LVA" target="MDA">
      <data key="d0">38942</data>
    </edge>
    <edge source="LVA" target="MAR">
      <data key="d0">5617142</data>
    </edge>
    <edge source="LVA" target="NLD">
      <data key="d0">67153600</data>
    </edge>
    <edge source="LVA" target="NER">
      <data key="d0">219496</data>
    </edge>
    <edge source="LVA" target="NOR">
      <data key="d0">1016538</data>
    </edge>
    <edge source="LVA" target="PAK">
      <data key="d0">23619</data>
    </edge>
    <edge source="LVA" target="PAN">
      <data key="d0">50936</data>
    </edge>
    <edge source="LVA" target="PHL">
      <data key="d0">2820338</data>
    </edge>
    <edge source="LVA" target="POL">
      <data key="d0">4028911</data>
    </edge>
    <edge source="LVA" target="PRT">
      <data key="d0">7519812</data>
    </edge>
    <edge source="LVA" target="ROU">
      <data key="d0">65522</data>
    </edge>
    <edge source="LVA" target="RUS">
      <data key="d0">1649670</data>
    </edge>
    <edge source="LVA" target="SAU">
      <data key="d0">61686644</data>
    </edge>
    <edge source="LVA" target="SEN">
      <data key="d0">93120</data>
    </edge>
    <edge source="LVA" target="SGP">
      <data key="d0">26085</data>
    </edge>
    <edge source="LVA" target="SVK">
      <data key="d0">41388</data>
    </edge>
    <edge source="LVA" target="ZAF">
      <data key="d0">1544337</data>
    </edge>
    <edge source="LVA" target="ESP">
      <data key="d0">47792231</data>
    </edge>
    <edge source="LVA" target="SWE">
      <data key="d0">11505974</data>
    </edge>
    <edge source="LVA" target="THA">
      <data key="d0">1926195</data>
    </edge>
    <edge source="LVA" target="TGO">
      <data key="d0">74912</data>
    </edge>
    <edge source="LVA" target="ARE">
      <data key="d0">9175908</data>
    </edge>
    <edge source="LVA" target="TUN">
      <data key="d0">1337598</data>
    </edge>
    <edge source="LVA" target="TUR">
      <data key="d0">17212832</data>
    </edge>
    <edge source="LVA" target="UGA">
      <data key="d0">6354733</data>
    </edge>
    <edge source="LVA" target="UKR">
      <data key="d0">349770</data>
    </edge>
    <edge source="LVA" target="EGY">
      <data key="d0">195896</data>
    </edge>
    <edge source="LVA" target="GBR">
      <data key="d0">7681229</data>
    </edge>
    <edge source="LVA" target="TZA">
      <data key="d0">285187</data>
    </edge>
    <edge source="LVA" target="USA">
      <data key="d0">499070</data>
    </edge>
    <edge source="LVA" target="BFA">
      <data key="d0">340242</data>
    </edge>
    <edge source="LVA" target="URY">
      <data key="d0">26206</data>
    </edge>
    <edge source="LTU" target="DZA">
      <data key="d0">12125105</data>
    </edge>
    <edge source="LTU" target="AZE">
      <data key="d0">125413</data>
    </edge>
    <edge source="LTU" target="AUS">
      <data key="d0">61878</data>
    </edge>
    <edge source="LTU" target="AUT">
      <data key="d0">1917284</data>
    </edge>
    <edge source="LTU" target="BEL">
      <data key="d0">6498696</data>
    </edge>
    <edge source="LTU" target="BGR">
      <data key="d0">638662</data>
    </edge>
    <edge source="LTU" target="BLR">
      <data key="d0">4735715</data>
    </edge>
    <edge source="LTU" target="CAN">
      <data key="d0">182705</data>
    </edge>
    <edge source="LTU" target="CHN">
      <data key="d0">185667</data>
    </edge>
    <edge source="LTU" target="HRV">
      <data key="d0">163631</data>
    </edge>
    <edge source="LTU" target="CZE">
      <data key="d0">3215115</data>
    </edge>
    <edge source="LTU" target="BEN">
      <data key="d0">329597</data>
    </edge>
    <edge source="LTU" target="DNK">
      <data key="d0">8727655</data>
    </edge>
    <edge source="LTU" target="EST">
      <data key="d0">21181192</data>
    </edge>
    <edge source="LTU" target="FIN">
      <data key="d0">5839784</data>
    </edge>
    <edge source="LTU" target="FRA">
      <data key="d0">10940268</data>
    </edge>
    <edge source="LTU" target="GEO">
      <data key="d0">173134</data>
    </edge>
    <edge source="LTU" target="GMB">
      <data key="d0">16889</data>
    </edge>
    <edge source="LTU" target="PSE">
      <data key="d0">169692</data>
    </edge>
    <edge source="LTU" target="DEU">
      <data key="d0">46631829</data>
    </edge>
    <edge source="LTU" target="GHA">
      <data key="d0">188650</data>
    </edge>
    <edge source="LTU" target="GRC">
      <data key="d0">280546</data>
    </edge>
    <edge source="LTU" target="HKG">
      <data key="d0">317938</data>
    </edge>
    <edge source="LTU" target="HUN">
      <data key="d0">624732</data>
    </edge>
    <edge source="LTU" target="IRL">
      <data key="d0">1597896</data>
    </edge>
    <edge source="LTU" target="ISR">
      <data key="d0">1688657</data>
    </edge>
    <edge source="LTU" target="ITA">
      <data key="d0">4329965</data>
    </edge>
    <edge source="LTU" target="JPN">
      <data key="d0">706848</data>
    </edge>
    <edge source="LTU" target="KAZ">
      <data key="d0">792910</data>
    </edge>
    <edge source="LTU" target="JOR">
      <data key="d0">55617</data>
    </edge>
    <edge source="LTU" target="KOR">
      <data key="d0">21856</data>
    </edge>
    <edge source="LTU" target="KGZ">
      <data key="d0">99160</data>
    </edge>
    <edge source="LTU" target="LBN">
      <data key="d0">371649</data>
    </edge>
    <edge source="LTU" target="LVA">
      <data key="d0">109295456</data>
    </edge>
    <edge source="LTU" target="MUS">
      <data key="d0">94055</data>
    </edge>
    <edge source="LTU" target="MAR">
      <data key="d0">634332</data>
    </edge>
    <edge source="LTU" target="MOZ">
      <data key="d0">7771366</data>
    </edge>
    <edge source="LTU" target="NAM">
      <data key="d0">9002224</data>
    </edge>
    <edge source="LTU" target="NLD">
      <data key="d0">35246074</data>
    </edge>
    <edge source="LTU" target="NOR">
      <data key="d0">4002175</data>
    </edge>
    <edge source="LTU" target="PAK">
      <data key="d0">131580</data>
    </edge>
    <edge source="LTU" target="PHL">
      <data key="d0">2603746</data>
    </edge>
    <edge source="LTU" target="POL">
      <data key="d0">18023543</data>
    </edge>
    <edge source="LTU" target="PRT">
      <data key="d0">4226953</data>
    </edge>
    <edge source="LTU" target="ROU">
      <data key="d0">208527</data>
    </edge>
    <edge source="LTU" target="RUS">
      <data key="d0">21590411</data>
    </edge>
    <edge source="LTU" target="SAU">
      <data key="d0">127120335</data>
    </edge>
    <edge source="LTU" target="SEN">
      <data key="d0">3338869</data>
    </edge>
    <edge source="LTU" target="SRB">
      <data key="d0">75045</data>
    </edge>
    <edge source="LTU" target="IND">
      <data key="d0">12090971</data>
    </edge>
    <edge source="LTU" target="SVK">
      <data key="d0">83229</data>
    </edge>
    <edge source="LTU" target="VNM">
      <data key="d0">8407767</data>
    </edge>
    <edge source="LTU" target="ZAF">
      <data key="d0">14276893</data>
    </edge>
    <edge source="LTU" target="ZWE">
      <data key="d0">925249</data>
    </edge>
    <edge source="LTU" target="ESP">
      <data key="d0">88465998</data>
    </edge>
    <edge source="LTU" target="SWE">
      <data key="d0">14121774</data>
    </edge>
    <edge source="LTU" target="CHE">
      <data key="d0">467248</data>
    </edge>
    <edge source="LTU" target="THA">
      <data key="d0">464290</data>
    </edge>
    <edge source="LTU" target="TGO">
      <data key="d0">105383</data>
    </edge>
    <edge source="LTU" target="ARE">
      <data key="d0">31302509</data>
    </edge>
    <edge source="LTU" target="TUR">
      <data key="d0">62910411</data>
    </edge>
    <edge source="LTU" target="UGA">
      <data key="d0">190354</data>
    </edge>
    <edge source="LTU" target="UKR">
      <data key="d0">3744687</data>
    </edge>
    <edge source="LTU" target="MKD">
      <data key="d0">84162</data>
    </edge>
    <edge source="LTU" target="EGY">
      <data key="d0">1196033</data>
    </edge>
    <edge source="LTU" target="GBR">
      <data key="d0">30850163</data>
    </edge>
    <edge source="LTU" target="TZA">
      <data key="d0">4187779</data>
    </edge>
    <edge source="LTU" target="USA">
      <data key="d0">2030879</data>
    </edge>
    <edge source="MDG" target="FRA">
      <data key="d0">295221</data>
    </edge>
    <edge source="MDG" target="MUS">
      <data key="d0">108664</data>
    </edge>
    <edge source="MDG" target="USA">
      <data key="d0">137149</data>
    </edge>
    <edge source="MWI" target="MOZ">
      <data key="d0">1045736</data>
    </edge>
    <edge source="MWI" target="ZAF">
      <data key="d0">954909</data>
    </edge>
    <edge source="MWI" target="ZWE">
      <data key="d0">1560069</data>
    </edge>
    <edge source="MWI" target="GBR">
      <data key="d0">88808</data>
    </edge>
    <edge source="MWI" target="TZA">
      <data key="d0">286086</data>
    </edge>
    <edge source="MYS" target="DZA">
      <data key="d0">5187815</data>
    </edge>
    <edge source="MYS" target="AZE">
      <data key="d0">93530</data>
    </edge>
    <edge source="MYS" target="AUS">
      <data key="d0">42583292</data>
    </edge>
    <edge source="MYS" target="AUT">
      <data key="d0">144166</data>
    </edge>
    <edge source="MYS" target="BEL">
      <data key="d0">409562</data>
    </edge>
    <edge source="MYS" target="BOL">
      <data key="d0">15739</data>
    </edge>
    <edge source="MYS" target="BRA">
      <data key="d0">2536212</data>
    </edge>
    <edge source="MYS" target="KHM">
      <data key="d0">2171400</data>
    </edge>
    <edge source="MYS" target="CMR">
      <data key="d0">25535</data>
    </edge>
    <edge source="MYS" target="CAN">
      <data key="d0">2767689</data>
    </edge>
    <edge source="MYS" target="LKA">
      <data key="d0">2938577</data>
    </edge>
    <edge source="MYS" target="CHL">
      <data key="d0">516258</data>
    </edge>
    <edge source="MYS" target="CHN">
      <data key="d0">81587222</data>
    </edge>
    <edge source="MYS" target="COL">
      <data key="d0">335445</data>
    </edge>
    <edge source="MYS" target="BEN">
      <data key="d0">670516</data>
    </edge>
    <edge source="MYS" target="DNK">
      <data key="d0">36034</data>
    </edge>
    <edge source="MYS" target="ETH">
      <data key="d0">113036</data>
    </edge>
    <edge source="MYS" target="FIN">
      <data key="d0">580882</data>
    </edge>
    <edge source="MYS" target="FRA">
      <data key="d0">2395341</data>
    </edge>
    <edge source="MYS" target="GEO">
      <data key="d0">31523</data>
    </edge>
    <edge source="MYS" target="GMB">
      <data key="d0">99458</data>
    </edge>
    <edge source="MYS" target="PSE">
      <data key="d0">77952</data>
    </edge>
    <edge source="MYS" target="DEU">
      <data key="d0">125580</data>
    </edge>
    <edge source="MYS" target="GHA">
      <data key="d0">1183104</data>
    </edge>
    <edge source="MYS" target="HKG">
      <data key="d0">25403895</data>
    </edge>
    <edge source="MYS" target="IDN">
      <data key="d0">93983121</data>
    </edge>
    <edge source="MYS" target="IRL">
      <data key="d0">16146</data>
    </edge>
    <edge source="MYS" target="ITA">
      <data key="d0">764564</data>
    </edge>
    <edge source="MYS" target="JPN">
      <data key="d0">46289731</data>
    </edge>
    <edge source="MYS" target="JOR">
      <data key="d0">1183864</data>
    </edge>
    <edge source="MYS" target="KOR">
      <data key="d0">41420636</data>
    </edge>
    <edge source="MYS" target="LBN">
      <data key="d0">821994</data>
    </edge>
    <edge source="MYS" target="LVA">
      <data key="d0">35358</data>
    </edge>
    <edge source="MYS" target="MDG">
      <data key="d0">364070</data>
    </edge>
    <edge source="MYS" target="MUS">
      <data key="d0">7428662</data>
    </edge>
    <edge source="MYS" target="MAR">
      <data key="d0">36366</data>
    </edge>
    <edge source="MYS" target="OMN">
      <data key="d0">7141865</data>
    </edge>
    <edge source="MYS" target="NLD">
      <data key="d0">1630405</data>
    </edge>
    <edge source="MYS" target="NZL">
      <data key="d0">4615825</data>
    </edge>
    <edge source="MYS" target="NOR">
      <data key="d0">35200</data>
    </edge>
    <edge source="MYS" target="PAK">
      <data key="d0">2954692</data>
    </edge>
    <edge source="MYS" target="PAN">
      <data key="d0">163857</data>
    </edge>
    <edge source="MYS" target="PRY">
      <data key="d0">738656</data>
    </edge>
    <edge source="MYS" target="PHL">
      <data key="d0">29345136</data>
    </edge>
    <edge source="MYS" target="PRT">
      <data key="d0">106736</data>
    </edge>
    <edge source="MYS" target="RUS">
      <data key="d0">462393</data>
    </edge>
    <edge source="MYS" target="SAU">
      <data key="d0">21122865</data>
    </edge>
    <edge source="MYS" target="SEN">
      <data key="d0">56612</data>
    </edge>
    <edge source="MYS" target="IND">
      <data key="d0">7488234</data>
    </edge>
    <edge source="MYS" target="SGP">
      <data key="d0">129711347</data>
    </edge>
    <edge source="MYS" target="VNM">
      <data key="d0">33443693</data>
    </edge>
    <edge source="MYS" target="ZAF">
      <data key="d0">9353962</data>
    </edge>
    <edge source="MYS" target="ESP">
      <data key="d0">1335173</data>
    </edge>
    <edge source="MYS" target="SWE">
      <data key="d0">119993</data>
    </edge>
    <edge source="MYS" target="THA">
      <data key="d0">75132292</data>
    </edge>
    <edge source="MYS" target="TGO">
      <data key="d0">1538635</data>
    </edge>
    <edge source="MYS" target="ARE">
      <data key="d0">15802753</data>
    </edge>
    <edge source="MYS" target="TUR">
      <data key="d0">1242878</data>
    </edge>
    <edge source="MYS" target="UGA">
      <data key="d0">32856</data>
    </edge>
    <edge source="MYS" target="EGY">
      <data key="d0">126281</data>
    </edge>
    <edge source="MYS" target="GBR">
      <data key="d0">4747175</data>
    </edge>
    <edge source="MYS" target="TZA">
      <data key="d0">29130</data>
    </edge>
    <edge source="MYS" target="USA">
      <data key="d0">15082973</data>
    </edge>
    <edge source="MYS" target="BFA">
      <data key="d0">26524</data>
    </edge>
    <edge source="MYS" target="URY">
      <data key="d0">102347</data>
    </edge>
    <edge source="MUS" target="AUS">
      <data key="d0">54510</data>
    </edge>
    <edge source="MUS" target="CHN">
      <data key="d0">13722</data>
    </edge>
    <edge source="MUS" target="FRA">
      <data key="d0">4762467</data>
    </edge>
    <edge source="MUS" target="ITA">
      <data key="d0">978505</data>
    </edge>
    <edge source="MUS" target="MDG">
      <data key="d0">8943385</data>
    </edge>
    <edge source="MUS" target="MWI">
      <data key="d0">55347</data>
    </edge>
    <edge source="MUS" target="MOZ">
      <data key="d0">59899</data>
    </edge>
    <edge source="MUS" target="NAM">
      <data key="d0">24207</data>
    </edge>
    <edge source="MUS" target="NLD">
      <data key="d0">81646</data>
    </edge>
    <edge source="MUS" target="RUS">
      <data key="d0">283333</data>
    </edge>
    <edge source="MUS" target="IND">
      <data key="d0">449066</data>
    </edge>
    <edge source="MUS" target="ZAF">
      <data key="d0">64104</data>
    </edge>
    <edge source="MUS" target="ZWE">
      <data key="d0">422683</data>
    </edge>
    <edge source="MUS" target="TUN">
      <data key="d0">18008</data>
    </edge>
    <edge source="MUS" target="TUR">
      <data key="d0">209357</data>
    </edge>
    <edge source="MUS" target="GBR">
      <data key="d0">50260</data>
    </edge>
    <edge source="MUS" target="USA">
      <data key="d0">315685</data>
    </edge>
    <edge source="MEX" target="DZA">
      <data key="d0">121643122</data>
    </edge>
    <edge source="MEX" target="ARG">
      <data key="d0">355111</data>
    </edge>
    <edge source="MEX" target="AUS">
      <data key="d0">99951</data>
    </edge>
    <edge source="MEX" target="AUT">
      <data key="d0">35742</data>
    </edge>
    <edge source="MEX" target="BEL">
      <data key="d0">14981</data>
    </edge>
    <edge source="MEX" target="BOL">
      <data key="d0">1352723</data>
    </edge>
    <edge source="MEX" target="BRA">
      <data key="d0">875044</data>
    </edge>
    <edge source="MEX" target="CAN">
      <data key="d0">65152951</data>
    </edge>
    <edge source="MEX" target="CHL">
      <data key="d0">6907984</data>
    </edge>
    <edge source="MEX" target="CHN">
      <data key="d0">871323</data>
    </edge>
    <edge source="MEX" target="COL">
      <data key="d0">12663803</data>
    </edge>
    <edge source="MEX" target="CRI">
      <data key="d0">17757073</data>
    </edge>
    <edge source="MEX" target="CZE">
      <data key="d0">142207</data>
    </edge>
    <edge source="MEX" target="DNK">
      <data key="d0">15191</data>
    </edge>
    <edge source="MEX" target="ECU">
      <data key="d0">6153451</data>
    </edge>
    <edge source="MEX" target="SLV">
      <data key="d0">16160482</data>
    </edge>
    <edge source="MEX" target="FRA">
      <data key="d0">135937</data>
    </edge>
    <edge source="MEX" target="DEU">
      <data key="d0">97930</data>
    </edge>
    <edge source="MEX" target="GTM">
      <data key="d0">67936792</data>
    </edge>
    <edge source="MEX" target="HND">
      <data key="d0">14420679</data>
    </edge>
    <edge source="MEX" target="HKG">
      <data key="d0">139889</data>
    </edge>
    <edge source="MEX" target="ITA">
      <data key="d0">109097117</data>
    </edge>
    <edge source="MEX" target="JAM">
      <data key="d0">2457074</data>
    </edge>
    <edge source="MEX" target="JOR">
      <data key="d0">17582</data>
    </edge>
    <edge source="MEX" target="KOR">
      <data key="d0">125423</data>
    </edge>
    <edge source="MEX" target="LBN">
      <data key="d0">25299</data>
    </edge>
    <edge source="MEX" target="MOZ">
      <data key="d0">31499</data>
    </edge>
    <edge source="MEX" target="NLD">
      <data key="d0">22974486</data>
    </edge>
    <edge source="MEX" target="NZL">
      <data key="d0">34089</data>
    </edge>
    <edge source="MEX" target="NIC">
      <data key="d0">5038414</data>
    </edge>
    <edge source="MEX" target="PAN">
      <data key="d0">27595622</data>
    </edge>
    <edge source="MEX" target="PRY">
      <data key="d0">46010</data>
    </edge>
    <edge source="MEX" target="PER">
      <data key="d0">14536079</data>
    </edge>
    <edge source="MEX" target="PHL">
      <data key="d0">934264</data>
    </edge>
    <edge source="MEX" target="RUS">
      <data key="d0">39122</data>
    </edge>
    <edge source="MEX" target="ZAF">
      <data key="d0">210647510</data>
    </edge>
    <edge source="MEX" target="ZWE">
      <data key="d0">56953354</data>
    </edge>
    <edge source="MEX" target="ESP">
      <data key="d0">276903</data>
    </edge>
    <edge source="MEX" target="SWE">
      <data key="d0">59158</data>
    </edge>
    <edge source="MEX" target="ARE">
      <data key="d0">1480481</data>
    </edge>
    <edge source="MEX" target="TUR">
      <data key="d0">80531028</data>
    </edge>
    <edge source="MEX" target="GBR">
      <data key="d0">150256</data>
    </edge>
    <edge source="MEX" target="TZA">
      <data key="d0">4820000</data>
    </edge>
    <edge source="MEX" target="USA">
      <data key="d0">1327416361</data>
    </edge>
    <edge source="MEX" target="URY">
      <data key="d0">469259</data>
    </edge>
    <edge source="MAR" target="DZA">
      <data key="d0">33022</data>
    </edge>
    <edge source="MAR" target="AUS">
      <data key="d0">26482</data>
    </edge>
    <edge source="MAR" target="BEL">
      <data key="d0">302319</data>
    </edge>
    <edge source="MAR" target="BLR">
      <data key="d0">109721</data>
    </edge>
    <edge source="MAR" target="CMR">
      <data key="d0">97959</data>
    </edge>
    <edge source="MAR" target="CAN">
      <data key="d0">274923</data>
    </edge>
    <edge source="MAR" target="BEN">
      <data key="d0">402218</data>
    </edge>
    <edge source="MAR" target="FRA">
      <data key="d0">1050734</data>
    </edge>
    <edge source="MAR" target="PSE">
      <data key="d0">192897</data>
    </edge>
    <edge source="MAR" target="DEU">
      <data key="d0">31835</data>
    </edge>
    <edge source="MAR" target="ITA">
      <data key="d0">179602</data>
    </edge>
    <edge source="MAR" target="CIV">
      <data key="d0">362573</data>
    </edge>
    <edge source="MAR" target="JOR">
      <data key="d0">579883</data>
    </edge>
    <edge source="MAR" target="LBN">
      <data key="d0">99832</data>
    </edge>
    <edge source="MAR" target="MRT">
      <data key="d0">3595423</data>
    </edge>
    <edge source="MAR" target="NLD">
      <data key="d0">298718</data>
    </edge>
    <edge source="MAR" target="NER">
      <data key="d0">601999</data>
    </edge>
    <edge source="MAR" target="PRT">
      <data key="d0">88005</data>
    </edge>
    <edge source="MAR" target="RUS">
      <data key="d0">37105</data>
    </edge>
    <edge source="MAR" target="SEN">
      <data key="d0">1295752</data>
    </edge>
    <edge source="MAR" target="ESP">
      <data key="d0">2761980</data>
    </edge>
    <edge source="MAR" target="TGO">
      <data key="d0">161375</data>
    </edge>
    <edge source="MAR" target="ARE">
      <data key="d0">22780</data>
    </edge>
    <edge source="MAR" target="TUN">
      <data key="d0">111209</data>
    </edge>
    <edge source="MAR" target="TUR">
      <data key="d0">18534</data>
    </edge>
    <edge source="MAR" target="GBR">
      <data key="d0">26714</data>
    </edge>
    <edge source="MAR" target="USA">
      <data key="d0">519102</data>
    </edge>
    <edge source="MAR" target="BFA">
      <data key="d0">358042</data>
    </edge>
    <edge source="MOZ" target="JPN">
      <data key="d0">234652</data>
    </edge>
    <edge source="MOZ" target="MWI">
      <data key="d0">15057</data>
    </edge>
    <edge source="MOZ" target="ZAF">
      <data key="d0">968407</data>
    </edge>
    <edge source="MOZ" target="ZWE">
      <data key="d0">4465760</data>
    </edge>
    <edge source="OMN" target="DZA">
      <data key="d0">297659</data>
    </edge>
    <edge source="OMN" target="AUS">
      <data key="d0">73036</data>
    </edge>
    <edge source="OMN" target="CMR">
      <data key="d0">334036</data>
    </edge>
    <edge source="OMN" target="CAN">
      <data key="d0">107967</data>
    </edge>
    <edge source="OMN" target="LKA">
      <data key="d0">254930</data>
    </edge>
    <edge source="OMN" target="CHN">
      <data key="d0">635789</data>
    </edge>
    <edge source="OMN" target="PSE">
      <data key="d0">60554</data>
    </edge>
    <edge source="OMN" target="GHA">
      <data key="d0">37121</data>
    </edge>
    <edge source="OMN" target="HKG">
      <data key="d0">43072</data>
    </edge>
    <edge source="OMN" target="JPN">
      <data key="d0">56864</data>
    </edge>
    <edge source="OMN" target="JOR">
      <data key="d0">2638049</data>
    </edge>
    <edge source="OMN" target="KOR">
      <data key="d0">16245</data>
    </edge>
    <edge source="OMN" target="LBN">
      <data key="d0">243874</data>
    </edge>
    <edge source="OMN" target="MDG">
      <data key="d0">14564</data>
    </edge>
    <edge source="OMN" target="MRT">
      <data key="d0">257406</data>
    </edge>
    <edge source="OMN" target="MUS">
      <data key="d0">344299</data>
    </edge>
    <edge source="OMN" target="MAR">
      <data key="d0">17891</data>
    </edge>
    <edge source="OMN" target="NZL">
      <data key="d0">475972</data>
    </edge>
    <edge source="OMN" target="PAK">
      <data key="d0">1568163</data>
    </edge>
    <edge source="OMN" target="SAU">
      <data key="d0">25693316</data>
    </edge>
    <edge source="OMN" target="IND">
      <data key="d0">1037129</data>
    </edge>
    <edge source="OMN" target="SGP">
      <data key="d0">207107</data>
    </edge>
    <edge source="OMN" target="ZAF">
      <data key="d0">173453</data>
    </edge>
    <edge source="OMN" target="THA">
      <data key="d0">73800</data>
    </edge>
    <edge source="OMN" target="TGO">
      <data key="d0">14520</data>
    </edge>
    <edge source="OMN" target="ARE">
      <data key="d0">64506831</data>
    </edge>
    <edge source="OMN" target="TUN">
      <data key="d0">90471</data>
    </edge>
    <edge source="OMN" target="TUR">
      <data key="d0">383878</data>
    </edge>
    <edge source="OMN" target="GBR">
      <data key="d0">171996</data>
    </edge>
    <edge source="OMN" target="TZA">
      <data key="d0">2162732</data>
    </edge>
    <edge source="OMN" target="USA">
      <data key="d0">633573</data>
    </edge>
    <edge source="NAM" target="NLD">
      <data key="d0">155393</data>
    </edge>
    <edge source="NAM" target="ZAF">
      <data key="d0">793777</data>
    </edge>
    <edge source="NLD" target="ALB">
      <data key="d0">101958</data>
    </edge>
    <edge source="NLD" target="DZA">
      <data key="d0">802865</data>
    </edge>
    <edge source="NLD" target="AZE">
      <data key="d0">93300</data>
    </edge>
    <edge source="NLD" target="ARG">
      <data key="d0">858182</data>
    </edge>
    <edge source="NLD" target="AUS">
      <data key="d0">24065177</data>
    </edge>
    <edge source="NLD" target="AUT">
      <data key="d0">38635469</data>
    </edge>
    <edge source="NLD" target="BEL">
      <data key="d0">533213846</data>
    </edge>
    <edge source="NLD" target="BRA">
      <data key="d0">2551993</data>
    </edge>
    <edge source="NLD" target="BGR">
      <data key="d0">3142367</data>
    </edge>
    <edge source="NLD" target="BLR">
      <data key="d0">132751</data>
    </edge>
    <edge source="NLD" target="KHM">
      <data key="d0">5556659</data>
    </edge>
    <edge source="NLD" target="CMR">
      <data key="d0">182488</data>
    </edge>
    <edge source="NLD" target="CAN">
      <data key="d0">6599485</data>
    </edge>
    <edge source="NLD" target="CAF">
      <data key="d0">37539</data>
    </edge>
    <edge source="NLD" target="LKA">
      <data key="d0">1980831</data>
    </edge>
    <edge source="NLD" target="CHL">
      <data key="d0">1719758</data>
    </edge>
    <edge source="NLD" target="CHN">
      <data key="d0">6422359</data>
    </edge>
    <edge source="NLD" target="COL">
      <data key="d0">122764</data>
    </edge>
    <edge source="NLD" target="CRI">
      <data key="d0">1961161</data>
    </edge>
    <edge source="NLD" target="HRV">
      <data key="d0">1654420</data>
    </edge>
    <edge source="NLD" target="CZE">
      <data key="d0">14919869</data>
    </edge>
    <edge source="NLD" target="BEN">
      <data key="d0">206937</data>
    </edge>
    <edge source="NLD" target="DNK">
      <data key="d0">66084346</data>
    </edge>
    <edge source="NLD" target="ECU">
      <data key="d0">31661</data>
    </edge>
    <edge source="NLD" target="SLV">
      <data key="d0">28013</data>
    </edge>
    <edge source="NLD" target="ETH">
      <data key="d0">4054874</data>
    </edge>
    <edge source="NLD" target="EST">
      <data key="d0">1281323</data>
    </edge>
    <edge source="NLD" target="FIN">
      <data key="d0">24842099</data>
    </edge>
    <edge source="NLD" target="FRA">
      <data key="d0">300309072</data>
    </edge>
    <edge source="NLD" target="GEO">
      <data key="d0">149520</data>
    </edge>
    <edge source="NLD" target="GMB">
      <data key="d0">82962</data>
    </edge>
    <edge source="NLD" target="PSE">
      <data key="d0">761640</data>
    </edge>
    <edge source="NLD" target="DEU">
      <data key="d0">719222065</data>
    </edge>
    <edge source="NLD" target="GHA">
      <data key="d0">895959</data>
    </edge>
    <edge source="NLD" target="GRC">
      <data key="d0">12539372</data>
    </edge>
    <edge source="NLD" target="GTM">
      <data key="d0">1183406</data>
    </edge>
    <edge source="NLD" target="HND">
      <data key="d0">6261927</data>
    </edge>
    <edge source="NLD" target="HKG">
      <data key="d0">16044966</data>
    </edge>
    <edge source="NLD" target="HUN">
      <data key="d0">8232427</data>
    </edge>
    <edge source="NLD" target="IDN">
      <data key="d0">182723</data>
    </edge>
    <edge source="NLD" target="IRL">
      <data key="d0">40131003</data>
    </edge>
    <edge source="NLD" target="ISR">
      <data key="d0">13689489</data>
    </edge>
    <edge source="NLD" target="ITA">
      <data key="d0">47139612</data>
    </edge>
    <edge source="NLD" target="CIV">
      <data key="d0">137605</data>
    </edge>
    <edge source="NLD" target="JAM">
      <data key="d0">65819</data>
    </edge>
    <edge source="NLD" target="JPN">
      <data key="d0">18590447</data>
    </edge>
    <edge source="NLD" target="KAZ">
      <data key="d0">225742</data>
    </edge>
    <edge source="NLD" target="JOR">
      <data key="d0">2331407</data>
    </edge>
    <edge source="NLD" target="KOR">
      <data key="d0">10365961</data>
    </edge>
    <edge source="NLD" target="LBN">
      <data key="d0">1815397</data>
    </edge>
    <edge source="NLD" target="LVA">
      <data key="d0">2358498</data>
    </edge>
    <edge source="NLD" target="LTU">
      <data key="d0">2751456</data>
    </edge>
    <edge source="NLD" target="MDG">
      <data key="d0">42578</data>
    </edge>
    <edge source="NLD" target="MYS">
      <data key="d0">4978544</data>
    </edge>
    <edge source="NLD" target="MUS">
      <data key="d0">378876</data>
    </edge>
    <edge source="NLD" target="MEX">
      <data key="d0">160764</data>
    </edge>
    <edge source="NLD" target="MDA">
      <data key="d0">71328</data>
    </edge>
    <edge source="NLD" target="MAR">
      <data key="d0">6230441</data>
    </edge>
    <edge source="NLD" target="MOZ">
      <data key="d0">308169</data>
    </edge>
    <edge source="NLD" target="OMN">
      <data key="d0">891724</data>
    </edge>
    <edge source="NLD" target="NAM">
      <data key="d0">1602663</data>
    </edge>
    <edge source="NLD" target="NZL">
      <data key="d0">3634321</data>
    </edge>
    <edge source="NLD" target="NIC">
      <data key="d0">70190</data>
    </edge>
    <edge source="NLD" target="NER">
      <data key="d0">85118</data>
    </edge>
    <edge source="NLD" target="NOR">
      <data key="d0">24223032</data>
    </edge>
    <edge source="NLD" target="PAK">
      <data key="d0">372866</data>
    </edge>
    <edge source="NLD" target="PAN">
      <data key="d0">907436</data>
    </edge>
    <edge source="NLD" target="PRY">
      <data key="d0">321209</data>
    </edge>
    <edge source="NLD" target="PER">
      <data key="d0">2214314</data>
    </edge>
    <edge source="NLD" target="PHL">
      <data key="d0">4883880</data>
    </edge>
    <edge source="NLD" target="POL">
      <data key="d0">33756236</data>
    </edge>
    <edge source="NLD" target="PRT">
      <data key="d0">13191665</data>
    </edge>
    <edge source="NLD" target="ROU">
      <data key="d0">8400549</data>
    </edge>
    <edge source="NLD" target="RUS">
      <data key="d0">7537190</data>
    </edge>
    <edge source="NLD" target="SAU">
      <data key="d0">17532896</data>
    </edge>
    <edge source="NLD" target="SEN">
      <data key="d0">375795</data>
    </edge>
    <edge source="NLD" target="SRB">
      <data key="d0">1127392</data>
    </edge>
    <edge source="NLD" target="IND">
      <data key="d0">1885881</data>
    </edge>
    <edge source="NLD" target="SGP">
      <data key="d0">7195688</data>
    </edge>
    <edge source="NLD" target="SVK">
      <data key="d0">5705835</data>
    </edge>
    <edge source="NLD" target="VNM">
      <data key="d0">776352</data>
    </edge>
    <edge source="NLD" target="SVN">
      <data key="d0">3012442</data>
    </edge>
    <edge source="NLD" target="ZAF">
      <data key="d0">3157167</data>
    </edge>
    <edge source="NLD" target="ZWE">
      <data key="d0">12335</data>
    </edge>
    <edge source="NLD" target="ESP">
      <data key="d0">61509582</data>
    </edge>
    <edge source="NLD" target="SWE">
      <data key="d0">55642817</data>
    </edge>
    <edge source="NLD" target="CHE">
      <data key="d0">26157854</data>
    </edge>
    <edge source="NLD" target="THA">
      <data key="d0">2347796</data>
    </edge>
    <edge source="NLD" target="TGO">
      <data key="d0">27009</data>
    </edge>
    <edge source="NLD" target="ARE">
      <data key="d0">18251226</data>
    </edge>
    <edge source="NLD" target="TUN">
      <data key="d0">323676</data>
    </edge>
    <edge source="NLD" target="TUR">
      <data key="d0">17534957</data>
    </edge>
    <edge source="NLD" target="UGA">
      <data key="d0">31840</data>
    </edge>
    <edge source="NLD" target="UKR">
      <data key="d0">2778251</data>
    </edge>
    <edge source="NLD" target="MKD">
      <data key="d0">57350</data>
    </edge>
    <edge source="NLD" target="EGY">
      <data key="d0">861575</data>
    </edge>
    <edge source="NLD" target="GBR">
      <data key="d0">353230212</data>
    </edge>
    <edge source="NLD" target="TZA">
      <data key="d0">659080</data>
    </edge>
    <edge source="NLD" target="USA">
      <data key="d0">42670870</data>
    </edge>
    <edge source="NLD" target="BFA">
      <data key="d0">129283</data>
    </edge>
    <edge source="NLD" target="URY">
      <data key="d0">1106394</data>
    </edge>
    <edge source="NZL" target="AUS">
      <data key="d0">125029169</data>
    </edge>
    <edge source="NZL" target="BEL">
      <data key="d0">55553</data>
    </edge>
    <edge source="NZL" target="CHL">
      <data key="d0">144656</data>
    </edge>
    <edge source="NZL" target="CHN">
      <data key="d0">7597857</data>
    </edge>
    <edge source="NZL" target="CZE">
      <data key="d0">10766</data>
    </edge>
    <edge source="NZL" target="DNK">
      <data key="d0">58634</data>
    </edge>
    <edge source="NZL" target="FRA">
      <data key="d0">3200849</data>
    </edge>
    <edge source="NZL" target="DEU">
      <data key="d0">121112</data>
    </edge>
    <edge source="NZL" target="HKG">
      <data key="d0">2961241</data>
    </edge>
    <edge source="NZL" target="IDN">
      <data key="d0">19056</data>
    </edge>
    <edge source="NZL" target="ISR">
      <data key="d0">84292</data>
    </edge>
    <edge source="NZL" target="JPN">
      <data key="d0">7760890</data>
    </edge>
    <edge source="NZL" target="JOR">
      <data key="d0">53553</data>
    </edge>
    <edge source="NZL" target="KOR">
      <data key="d0">165384</data>
    </edge>
    <edge source="NZL" target="MYS">
      <data key="d0">1037889</data>
    </edge>
    <edge source="NZL" target="OMN">
      <data key="d0">16501</data>
    </edge>
    <edge source="NZL" target="NLD">
      <data key="d0">11210108</data>
    </edge>
    <edge source="NZL" target="PHL">
      <data key="d0">1356703</data>
    </edge>
    <edge source="NZL" target="RUS">
      <data key="d0">295762</data>
    </edge>
    <edge source="NZL" target="SAU">
      <data key="d0">1736337</data>
    </edge>
    <edge source="NZL" target="IND">
      <data key="d0">23506</data>
    </edge>
    <edge source="NZL" target="SGP">
      <data key="d0">1562759</data>
    </edge>
    <edge source="NZL" target="VNM">
      <data key="d0">632927</data>
    </edge>
    <edge source="NZL" target="ZAF">
      <data key="d0">153487</data>
    </edge>
    <edge source="NZL" target="ESP">
      <data key="d0">11529</data>
    </edge>
    <edge source="NZL" target="THA">
      <data key="d0">1230620</data>
    </edge>
    <edge source="NZL" target="ARE">
      <data key="d0">411913</data>
    </edge>
    <edge source="NZL" target="GBR">
      <data key="d0">2777968</data>
    </edge>
    <edge source="NZL" target="USA">
      <data key="d0">3382055</data>
    </edge>
    <edge source="NIC" target="CHL">
      <data key="d0">224606</data>
    </edge>
    <edge source="NIC" target="CRI">
      <data key="d0">8106189</data>
    </edge>
    <edge source="NIC" target="SLV">
      <data key="d0">4299508</data>
    </edge>
    <edge source="NIC" target="GTM">
      <data key="d0">1408055</data>
    </edge>
    <edge source="NIC" target="HND">
      <data key="d0">4074251</data>
    </edge>
    <edge source="NIC" target="JAM">
      <data key="d0">363184</data>
    </edge>
    <edge source="NIC" target="MEX">
      <data key="d0">603287</data>
    </edge>
    <edge source="NIC" target="PAN">
      <data key="d0">3473007</data>
    </edge>
    <edge source="NIC" target="USA">
      <data key="d0">556722</data>
    </edge>
    <edge source="NER" target="DZA">
      <data key="d0">997123</data>
    </edge>
    <edge source="NER" target="CHN">
      <data key="d0">5113319</data>
    </edge>
    <edge source="NER" target="BEN">
      <data key="d0">24928</data>
    </edge>
    <edge source="NER" target="FRA">
      <data key="d0">72728</data>
    </edge>
    <edge source="NER" target="HKG">
      <data key="d0">479858</data>
    </edge>
    <edge source="NER" target="IDN">
      <data key="d0">1560354</data>
    </edge>
    <edge source="NER" target="ITA">
      <data key="d0">97782</data>
    </edge>
    <edge source="NER" target="LBN">
      <data key="d0">177342</data>
    </edge>
    <edge source="NER" target="MYS">
      <data key="d0">319309</data>
    </edge>
    <edge source="NER" target="NAM">
      <data key="d0">24761</data>
    </edge>
    <edge source="NER" target="NIC">
      <data key="d0">48184</data>
    </edge>
    <edge source="NER" target="PAK">
      <data key="d0">150574</data>
    </edge>
    <edge source="NER" target="IND">
      <data key="d0">18509938</data>
    </edge>
    <edge source="NER" target="SGP">
      <data key="d0">1360877</data>
    </edge>
    <edge source="NER" target="ESP">
      <data key="d0">39275</data>
    </edge>
    <edge source="NER" target="THA">
      <data key="d0">106998611</data>
    </edge>
    <edge source="NER" target="ARE">
      <data key="d0">271725</data>
    </edge>
    <edge source="NER" target="TUN">
      <data key="d0">86998</data>
    </edge>
    <edge source="NER" target="TUR">
      <data key="d0">2922121</data>
    </edge>
    <edge source="NER" target="EGY">
      <data key="d0">19911</data>
    </edge>
    <edge source="NER" target="BFA">
      <data key="d0">20829</data>
    </edge>
    <edge source="NOR" target="AUS">
      <data key="d0">49249</data>
    </edge>
    <edge source="NOR" target="AUT">
      <data key="d0">77146</data>
    </edge>
    <edge source="NOR" target="BEL">
      <data key="d0">24866</data>
    </edge>
    <edge source="NOR" target="BRA">
      <data key="d0">10085</data>
    </edge>
    <edge source="NOR" target="BGR">
      <data key="d0">62273</data>
    </edge>
    <edge source="NOR" target="CAN">
      <data key="d0">32087</data>
    </edge>
    <edge source="NOR" target="CHN">
      <data key="d0">292957</data>
    </edge>
    <edge source="NOR" target="CZE">
      <data key="d0">20620</data>
    </edge>
    <edge source="NOR" target="DNK">
      <data key="d0">9468425</data>
    </edge>
    <edge source="NOR" target="EST">
      <data key="d0">102539</data>
    </edge>
    <edge source="NOR" target="FIN">
      <data key="d0">4657224</data>
    </edge>
    <edge source="NOR" target="FRA">
      <data key="d0">2933602</data>
    </edge>
    <edge source="NOR" target="DEU">
      <data key="d0">633169</data>
    </edge>
    <edge source="NOR" target="GRC">
      <data key="d0">163510</data>
    </edge>
    <edge source="NOR" target="IRL">
      <data key="d0">27898</data>
    </edge>
    <edge source="NOR" target="ITA">
      <data key="d0">1708953</data>
    </edge>
    <edge source="NOR" target="JPN">
      <data key="d0">69219</data>
    </edge>
    <edge source="NOR" target="KOR">
      <data key="d0">73827</data>
    </edge>
    <edge source="NOR" target="LVA">
      <data key="d0">156568</data>
    </edge>
    <edge source="NOR" target="LTU">
      <data key="d0">251816</data>
    </edge>
    <edge source="NOR" target="MYS">
      <data key="d0">242525</data>
    </edge>
    <edge source="NOR" target="NLD">
      <data key="d0">218067</data>
    </edge>
    <edge source="NOR" target="NZL">
      <data key="d0">11565</data>
    </edge>
    <edge source="NOR" target="POL">
      <data key="d0">20321</data>
    </edge>
    <edge source="NOR" target="PRT">
      <data key="d0">13964</data>
    </edge>
    <edge source="NOR" target="RUS">
      <data key="d0">21700</data>
    </edge>
    <edge source="NOR" target="SAU">
      <data key="d0">28399</data>
    </edge>
    <edge source="NOR" target="IND">
      <data key="d0">17430</data>
    </edge>
    <edge source="NOR" target="SGP">
      <data key="d0">280829</data>
    </edge>
    <edge source="NOR" target="ZAF">
      <data key="d0">55518</data>
    </edge>
    <edge source="NOR" target="ESP">
      <data key="d0">174610</data>
    </edge>
    <edge source="NOR" target="SWE">
      <data key="d0">9597042</data>
    </edge>
    <edge source="NOR" target="THA">
      <data key="d0">264906</data>
    </edge>
    <edge source="NOR" target="ARE">
      <data key="d0">173593</data>
    </edge>
    <edge source="NOR" target="EGY">
      <data key="d0">23734</data>
    </edge>
    <edge source="NOR" target="GBR">
      <data key="d0">810708</data>
    </edge>
    <edge source="NOR" target="USA">
      <data key="d0">2360800</data>
    </edge>
    <edge source="PAK" target="ALB">
      <data key="d0">1561818</data>
    </edge>
    <edge source="PAK" target="DZA">
      <data key="d0">3961844</data>
    </edge>
    <edge source="PAK" target="AZE">
      <data key="d0">53705566</data>
    </edge>
    <edge source="PAK" target="ARG">
      <data key="d0">20666</data>
    </edge>
    <edge source="PAK" target="AUS">
      <data key="d0">17386479</data>
    </edge>
    <edge source="PAK" target="AUT">
      <data key="d0">132553</data>
    </edge>
    <edge source="PAK" target="BEL">
      <data key="d0">31967556</data>
    </edge>
    <edge source="PAK" target="BWA">
      <data key="d0">10312</data>
    </edge>
    <edge source="PAK" target="BRA">
      <data key="d0">41662</data>
    </edge>
    <edge source="PAK" target="BGR">
      <data key="d0">104077</data>
    </edge>
    <edge source="PAK" target="CMR">
      <data key="d0">5929568</data>
    </edge>
    <edge source="PAK" target="CAN">
      <data key="d0">10813413</data>
    </edge>
    <edge source="PAK" target="LKA">
      <data key="d0">9442251</data>
    </edge>
    <edge source="PAK" target="CHL">
      <data key="d0">2591754</data>
    </edge>
    <edge source="PAK" target="CHN">
      <data key="d0">220846328</data>
    </edge>
    <edge source="PAK" target="HRV">
      <data key="d0">166257</data>
    </edge>
    <edge source="PAK" target="CZE">
      <data key="d0">214861</data>
    </edge>
    <edge source="PAK" target="BEN">
      <data key="d0">23179672</data>
    </edge>
    <edge source="PAK" target="DNK">
      <data key="d0">4037013</data>
    </edge>
    <edge source="PAK" target="EST">
      <data key="d0">52202</data>
    </edge>
    <edge source="PAK" target="FIN">
      <data key="d0">142204</data>
    </edge>
    <edge source="PAK" target="FRA">
      <data key="d0">7893859</data>
    </edge>
    <edge source="PAK" target="GEO">
      <data key="d0">3041420</data>
    </edge>
    <edge source="PAK" target="GMB">
      <data key="d0">8892849</data>
    </edge>
    <edge source="PAK" target="PSE">
      <data key="d0">786285</data>
    </edge>
    <edge source="PAK" target="DEU">
      <data key="d0">7692468</data>
    </edge>
    <edge source="PAK" target="GHA">
      <data key="d0">4170651</data>
    </edge>
    <edge source="PAK" target="GRC">
      <data key="d0">901485</data>
    </edge>
    <edge source="PAK" target="HKG">
      <data key="d0">2177383</data>
    </edge>
    <edge source="PAK" target="HUN">
      <data key="d0">161927</data>
    </edge>
    <edge source="PAK" target="IDN">
      <data key="d0">41176872</data>
    </edge>
    <edge source="PAK" target="IRL">
      <data key="d0">571210</data>
    </edge>
    <edge source="PAK" target="ITA">
      <data key="d0">16057055</data>
    </edge>
    <edge source="PAK" target="CIV">
      <data key="d0">43570033</data>
    </edge>
    <edge source="PAK" target="JPN">
      <data key="d0">1032019</data>
    </edge>
    <edge source="PAK" target="KAZ">
      <data key="d0">15540555</data>
    </edge>
    <edge source="PAK" target="JOR">
      <data key="d0">955927</data>
    </edge>
    <edge source="PAK" target="KOR">
      <data key="d0">294719</data>
    </edge>
    <edge source="PAK" target="LBN">
      <data key="d0">1347937</data>
    </edge>
    <edge source="PAK" target="LVA">
      <data key="d0">293192</data>
    </edge>
    <edge source="PAK" target="LTU">
      <data key="d0">3807368</data>
    </edge>
    <edge source="PAK" target="MDG">
      <data key="d0">33736000</data>
    </edge>
    <edge source="PAK" target="MYS">
      <data key="d0">50227489</data>
    </edge>
    <edge source="PAK" target="MRT">
      <data key="d0">4438427</data>
    </edge>
    <edge source="PAK" target="MUS">
      <data key="d0">8272178</data>
    </edge>
    <edge source="PAK" target="MAR">
      <data key="d0">167309</data>
    </edge>
    <edge source="PAK" target="MOZ">
      <data key="d0">82296681</data>
    </edge>
    <edge source="PAK" target="OMN">
      <data key="d0">51590971</data>
    </edge>
    <edge source="PAK" target="NLD">
      <data key="d0">12254195</data>
    </edge>
    <edge source="PAK" target="NZL">
      <data key="d0">2232676</data>
    </edge>
    <edge source="PAK" target="NOR">
      <data key="d0">1659652</data>
    </edge>
    <edge source="PAK" target="PAN">
      <data key="d0">15876</data>
    </edge>
    <edge source="PAK" target="PHL">
      <data key="d0">285576</data>
    </edge>
    <edge source="PAK" target="POL">
      <data key="d0">2748626</data>
    </edge>
    <edge source="PAK" target="PRT">
      <data key="d0">2076607</data>
    </edge>
    <edge source="PAK" target="ROU">
      <data key="d0">941629</data>
    </edge>
    <edge source="PAK" target="RUS">
      <data key="d0">13674040</data>
    </edge>
    <edge source="PAK" target="SAU">
      <data key="d0">65958792</data>
    </edge>
    <edge source="PAK" target="SEN">
      <data key="d0">15098744</data>
    </edge>
    <edge source="PAK" target="SRB">
      <data key="d0">18909</data>
    </edge>
    <edge source="PAK" target="IND">
      <data key="d0">259531</data>
    </edge>
    <edge source="PAK" target="SGP">
      <data key="d0">1808668</data>
    </edge>
    <edge source="PAK" target="VNM">
      <data key="d0">102197</data>
    </edge>
    <edge source="PAK" target="SVN">
      <data key="d0">18507</data>
    </edge>
    <edge source="PAK" target="ZAF">
      <data key="d0">7142829</data>
    </edge>
    <edge source="PAK" target="ZWE">
      <data key="d0">7508449</data>
    </edge>
    <edge source="PAK" target="ESP">
      <data key="d0">15066498</data>
    </edge>
    <edge source="PAK" target="SWE">
      <data key="d0">4144146</data>
    </edge>
    <edge source="PAK" target="CHE">
      <data key="d0">464034</data>
    </edge>
    <edge source="PAK" target="THA">
      <data key="d0">337017</data>
    </edge>
    <edge source="PAK" target="TGO">
      <data key="d0">10224605</data>
    </edge>
    <edge source="PAK" target="ARE">
      <data key="d0">138098285</data>
    </edge>
    <edge source="PAK" target="TUN">
      <data key="d0">2222549</data>
    </edge>
    <edge source="PAK" target="TUR">
      <data key="d0">7090168</data>
    </edge>
    <edge source="PAK" target="UGA">
      <data key="d0">162934</data>
    </edge>
    <edge source="PAK" target="UKR">
      <data key="d0">6828415</data>
    </edge>
    <edge source="PAK" target="EGY">
      <data key="d0">465173</data>
    </edge>
    <edge source="PAK" target="GBR">
      <data key="d0">33600123</data>
    </edge>
    <edge source="PAK" target="TZA">
      <data key="d0">62590919</data>
    </edge>
    <edge source="PAK" target="USA">
      <data key="d0">28014803</data>
    </edge>
    <edge source="PAN" target="CHL">
      <data key="d0">37390</data>
    </edge>
    <edge source="PAN" target="COL">
      <data key="d0">290277</data>
    </edge>
    <edge source="PAN" target="CRI">
      <data key="d0">813074</data>
    </edge>
    <edge source="PAN" target="SLV">
      <data key="d0">15469</data>
    </edge>
    <edge source="PAN" target="GTM">
      <data key="d0">20795</data>
    </edge>
    <edge source="PAN" target="JAM">
      <data key="d0">101374</data>
    </edge>
    <edge source="PAN" target="MEX">
      <data key="d0">14979</data>
    </edge>
    <edge source="PAN" target="PER">
      <data key="d0">14829</data>
    </edge>
    <edge source="PAN" target="USA">
      <data key="d0">249033</data>
    </edge>
    <edge source="PAN" target="URY">
      <data key="d0">39670</data>
    </edge>
    <edge source="PRY" target="ARG">
      <data key="d0">2835474</data>
    </edge>
    <edge source="PRY" target="AUS">
      <data key="d0">51820</data>
    </edge>
    <edge source="PRY" target="BEL">
      <data key="d0">3974182</data>
    </edge>
    <edge source="PRY" target="BOL">
      <data key="d0">503109</data>
    </edge>
    <edge source="PRY" target="BRA">
      <data key="d0">570060475</data>
    </edge>
    <edge source="PRY" target="CHL">
      <data key="d0">18712858</data>
    </edge>
    <edge source="PRY" target="COL">
      <data key="d0">10373732</data>
    </edge>
    <edge source="PRY" target="CRI">
      <data key="d0">6015300</data>
    </edge>
    <edge source="PRY" target="GMB">
      <data key="d0">3682756</data>
    </edge>
    <edge source="PRY" target="DEU">
      <data key="d0">282336</data>
    </edge>
    <edge source="PRY" target="GTM">
      <data key="d0">25177</data>
    </edge>
    <edge source="PRY" target="HND">
      <data key="d0">164090</data>
    </edge>
    <edge source="PRY" target="IDN">
      <data key="d0">257559</data>
    </edge>
    <edge source="PRY" target="ISR">
      <data key="d0">183793</data>
    </edge>
    <edge source="PRY" target="LBN">
      <data key="d0">52042</data>
    </edge>
    <edge source="PRY" target="MAR">
      <data key="d0">4536041</data>
    </edge>
    <edge source="PRY" target="OMN">
      <data key="d0">2194577</data>
    </edge>
    <edge source="PRY" target="NLD">
      <data key="d0">2069896</data>
    </edge>
    <edge source="PRY" target="NIC">
      <data key="d0">6083975</data>
    </edge>
    <edge source="PRY" target="PAN">
      <data key="d0">286228</data>
    </edge>
    <edge source="PRY" target="PER">
      <data key="d0">749345</data>
    </edge>
    <edge source="PRY" target="SGP">
      <data key="d0">130044</data>
    </edge>
    <edge source="PRY" target="ZAF">
      <data key="d0">14199970</data>
    </edge>
    <edge source="PRY" target="ESP">
      <data key="d0">47551</data>
    </edge>
    <edge source="PRY" target="ARE">
      <data key="d0">34027</data>
    </edge>
    <edge source="PRY" target="TUR">
      <data key="d0">38000</data>
    </edge>
    <edge source="PRY" target="GBR">
      <data key="d0">318183</data>
    </edge>
    <edge source="PRY" target="USA">
      <data key="d0">2586909</data>
    </edge>
    <edge source="PRY" target="URY">
      <data key="d0">18311235</data>
    </edge>
    <edge source="PER" target="ARG">
      <data key="d0">481533</data>
    </edge>
    <edge source="PER" target="AUS">
      <data key="d0">4037474</data>
    </edge>
    <edge source="PER" target="BEL">
      <data key="d0">1228997</data>
    </edge>
    <edge source="PER" target="BOL">
      <data key="d0">18452813</data>
    </edge>
    <edge source="PER" target="BRA">
      <data key="d0">3191853</data>
    </edge>
    <edge source="PER" target="BGR">
      <data key="d0">135285</data>
    </edge>
    <edge source="PER" target="CAN">
      <data key="d0">8966583</data>
    </edge>
    <edge source="PER" target="CHL">
      <data key="d0">29572611</data>
    </edge>
    <edge source="PER" target="CHN">
      <data key="d0">788136</data>
    </edge>
    <edge source="PER" target="COL">
      <data key="d0">26229904</data>
    </edge>
    <edge source="PER" target="CRI">
      <data key="d0">2001541</data>
    </edge>
    <edge source="PER" target="HRV">
      <data key="d0">11051</data>
    </edge>
    <edge source="PER" target="CZE">
      <data key="d0">23771</data>
    </edge>
    <edge source="PER" target="DNK">
      <data key="d0">530888</data>
    </edge>
    <edge source="PER" target="ECU">
      <data key="d0">19516577</data>
    </edge>
    <edge source="PER" target="SLV">
      <data key="d0">2250538</data>
    </edge>
    <edge source="PER" target="FRA">
      <data key="d0">7115040</data>
    </edge>
    <edge source="PER" target="DEU">
      <data key="d0">5366925</data>
    </edge>
    <edge source="PER" target="GRC">
      <data key="d0">421256</data>
    </edge>
    <edge source="PER" target="GTM">
      <data key="d0">1290721</data>
    </edge>
    <edge source="PER" target="HND">
      <data key="d0">906445</data>
    </edge>
    <edge source="PER" target="HKG">
      <data key="d0">1002703</data>
    </edge>
    <edge source="PER" target="IDN">
      <data key="d0">81770</data>
    </edge>
    <edge source="PER" target="ISR">
      <data key="d0">2182999</data>
    </edge>
    <edge source="PER" target="ITA">
      <data key="d0">8107216</data>
    </edge>
    <edge source="PER" target="JAM">
      <data key="d0">209837</data>
    </edge>
    <edge source="PER" target="JPN">
      <data key="d0">4925292</data>
    </edge>
    <edge source="PER" target="JOR">
      <data key="d0">31689</data>
    </edge>
    <edge source="PER" target="KOR">
      <data key="d0">656883</data>
    </edge>
    <edge source="PER" target="LBN">
      <data key="d0">166641</data>
    </edge>
    <edge source="PER" target="LTU">
      <data key="d0">156637</data>
    </edge>
    <edge source="PER" target="MYS">
      <data key="d0">58446</data>
    </edge>
    <edge source="PER" target="MEX">
      <data key="d0">2181361</data>
    </edge>
    <edge source="PER" target="NLD">
      <data key="d0">12847188</data>
    </edge>
    <edge source="PER" target="NZL">
      <data key="d0">523270</data>
    </edge>
    <edge source="PER" target="NIC">
      <data key="d0">3336903</data>
    </edge>
    <edge source="PER" target="NOR">
      <data key="d0">14270</data>
    </edge>
    <edge source="PER" target="PAN">
      <data key="d0">5276274</data>
    </edge>
    <edge source="PER" target="PRY">
      <data key="d0">139209</data>
    </edge>
    <edge source="PER" target="POL">
      <data key="d0">625072</data>
    </edge>
    <edge source="PER" target="PRT">
      <data key="d0">235574</data>
    </edge>
    <edge source="PER" target="RUS">
      <data key="d0">604336</data>
    </edge>
    <edge source="PER" target="SAU">
      <data key="d0">180767</data>
    </edge>
    <edge source="PER" target="IND">
      <data key="d0">250764</data>
    </edge>
    <edge source="PER" target="SGP">
      <data key="d0">520942</data>
    </edge>
    <edge source="PER" target="VNM">
      <data key="d0">269336</data>
    </edge>
    <edge source="PER" target="SVN">
      <data key="d0">62140</data>
    </edge>
    <edge source="PER" target="ZAF">
      <data key="d0">291180</data>
    </edge>
    <edge source="PER" target="ESP">
      <data key="d0">14480471</data>
    </edge>
    <edge source="PER" target="SWE">
      <data key="d0">509040</data>
    </edge>
    <edge source="PER" target="CHE">
      <data key="d0">77370</data>
    </edge>
    <edge source="PER" target="THA">
      <data key="d0">435907</data>
    </edge>
    <edge source="PER" target="ARE">
      <data key="d0">474032</data>
    </edge>
    <edge source="PER" target="TUR">
      <data key="d0">621281</data>
    </edge>
    <edge source="PER" target="EGY">
      <data key="d0">14506</data>
    </edge>
    <edge source="PER" target="GBR">
      <data key="d0">7809622</data>
    </edge>
    <edge source="PER" target="USA">
      <data key="d0">70284039</data>
    </edge>
    <edge source="PER" target="URY">
      <data key="d0">186646</data>
    </edge>
    <edge source="PHL" target="AUS">
      <data key="d0">2679368</data>
    </edge>
    <edge source="PHL" target="CAN">
      <data key="d0">10330358</data>
    </edge>
    <edge source="PHL" target="LKA">
      <data key="d0">204900</data>
    </edge>
    <edge source="PHL" target="CHN">
      <data key="d0">2698384</data>
    </edge>
    <edge source="PHL" target="CRI">
      <data key="d0">19105</data>
    </edge>
    <edge source="PHL" target="HRV">
      <data key="d0">13964</data>
    </edge>
    <edge source="PHL" target="DEU">
      <data key="d0">92717</data>
    </edge>
    <edge source="PHL" target="GRC">
      <data key="d0">20215</data>
    </edge>
    <edge source="PHL" target="HKG">
      <data key="d0">6036608</data>
    </edge>
    <edge source="PHL" target="IDN">
      <data key="d0">4711614</data>
    </edge>
    <edge source="PHL" target="ISR">
      <data key="d0">373753</data>
    </edge>
    <edge source="PHL" target="ITA">
      <data key="d0">1985152</data>
    </edge>
    <edge source="PHL" target="JPN">
      <data key="d0">1216881</data>
    </edge>
    <edge source="PHL" target="JOR">
      <data key="d0">69790</data>
    </edge>
    <edge source="PHL" target="KOR">
      <data key="d0">11168095</data>
    </edge>
    <edge source="PHL" target="LBN">
      <data key="d0">205266</data>
    </edge>
    <edge source="PHL" target="MYS">
      <data key="d0">8386554</data>
    </edge>
    <edge source="PHL" target="MUS">
      <data key="d0">267565</data>
    </edge>
    <edge source="PHL" target="OMN">
      <data key="d0">729199</data>
    </edge>
    <edge source="PHL" target="NLD">
      <data key="d0">1723966</data>
    </edge>
    <edge source="PHL" target="NZL">
      <data key="d0">1952036</data>
    </edge>
    <edge source="PHL" target="NOR">
      <data key="d0">220497</data>
    </edge>
    <edge source="PHL" target="PAK">
      <data key="d0">354646</data>
    </edge>
    <edge source="PHL" target="PRT">
      <data key="d0">21469</data>
    </edge>
    <edge source="PHL" target="SAU">
      <data key="d0">9701046</data>
    </edge>
    <edge source="PHL" target="IND">
      <data key="d0">53729</data>
    </edge>
    <edge source="PHL" target="SGP">
      <data key="d0">4975581</data>
    </edge>
    <edge source="PHL" target="VNM">
      <data key="d0">2666806</data>
    </edge>
    <edge source="PHL" target="ESP">
      <data key="d0">179119</data>
    </edge>
    <edge source="PHL" target="SWE">
      <data key="d0">43127</data>
    </edge>
    <edge source="PHL" target="CHE">
      <data key="d0">190202</data>
    </edge>
    <edge source="PHL" target="THA">
      <data key="d0">9519632</data>
    </edge>
    <edge source="PHL" target="ARE">
      <data key="d0">18842210</data>
    </edge>
    <edge source="PHL" target="GBR">
      <data key="d0">2013579</data>
    </edge>
    <edge source="PHL" target="USA">
      <data key="d0">22779543</data>
    </edge>
    <edge source="PHL" target="URY">
      <data key="d0">40620</data>
    </edge>
    <edge source="SAU" target="DZA">
      <data key="d0">492859</data>
    </edge>
    <edge source="SAU" target="AUS">
      <data key="d0">196556</data>
    </edge>
    <edge source="SAU" target="BEL">
      <data key="d0">156552</data>
    </edge>
    <edge source="SAU" target="CAN">
      <data key="d0">88010</data>
    </edge>
    <edge source="SAU" target="CHN">
      <data key="d0">482724</data>
    </edge>
    <edge source="SAU" target="HRV">
      <data key="d0">528863</data>
    </edge>
    <edge source="SAU" target="BEN">
      <data key="d0">66141</data>
    </edge>
    <edge source="SAU" target="DNK">
      <data key="d0">243229</data>
    </edge>
    <edge source="SAU" target="FRA">
      <data key="d0">28803</data>
    </edge>
    <edge source="SAU" target="PSE">
      <data key="d0">2578176</data>
    </edge>
    <edge source="SAU" target="DEU">
      <data key="d0">123214</data>
    </edge>
    <edge source="SAU" target="GHA">
      <data key="d0">91744</data>
    </edge>
    <edge source="SAU" target="GRC">
      <data key="d0">91210</data>
    </edge>
    <edge source="SAU" target="HKG">
      <data key="d0">168020</data>
    </edge>
    <edge source="SAU" target="CIV">
      <data key="d0">130415</data>
    </edge>
    <edge source="SAU" target="JOR">
      <data key="d0">56708150</data>
    </edge>
    <edge source="SAU" target="KOR">
      <data key="d0">33870</data>
    </edge>
    <edge source="SAU" target="LBN">
      <data key="d0">18495823</data>
    </edge>
    <edge source="SAU" target="MYS">
      <data key="d0">156818</data>
    </edge>
    <edge source="SAU" target="MRT">
      <data key="d0">419783</data>
    </edge>
    <edge source="SAU" target="MAR">
      <data key="d0">811564</data>
    </edge>
    <edge source="SAU" target="OMN">
      <data key="d0">38483026</data>
    </edge>
    <edge source="SAU" target="NLD">
      <data key="d0">317371</data>
    </edge>
    <edge source="SAU" target="PAK">
      <data key="d0">204024</data>
    </edge>
    <edge source="SAU" target="PRT">
      <data key="d0">33337</data>
    </edge>
    <edge source="SAU" target="SEN">
      <data key="d0">226693</data>
    </edge>
    <edge source="SAU" target="SRB">
      <data key="d0">442186</data>
    </edge>
    <edge source="SAU" target="IND">
      <data key="d0">2571775</data>
    </edge>
    <edge source="SAU" target="ZAF">
      <data key="d0">3820726</data>
    </edge>
    <edge source="SAU" target="SWE">
      <data key="d0">328306</data>
    </edge>
    <edge source="SAU" target="CHE">
      <data key="d0">34670</data>
    </edge>
    <edge source="SAU" target="THA">
      <data key="d0">75742</data>
    </edge>
    <edge source="SAU" target="ARE">
      <data key="d0">136472673</data>
    </edge>
    <edge source="SAU" target="TUN">
      <data key="d0">390713</data>
    </edge>
    <edge source="SAU" target="TUR">
      <data key="d0">1508981</data>
    </edge>
    <edge source="SAU" target="EGY">
      <data key="d0">5409983</data>
    </edge>
    <edge source="SAU" target="GBR">
      <data key="d0">386179</data>
    </edge>
    <edge source="SAU" target="TZA">
      <data key="d0">40804</data>
    </edge>
    <edge source="SAU" target="USA">
      <data key="d0">953714</data>
    </edge>
    <edge source="SEN" target="BEL">
      <data key="d0">10699</data>
    </edge>
    <edge source="SEN" target="CAN">
      <data key="d0">21082</data>
    </edge>
    <edge source="SEN" target="FRA">
      <data key="d0">146650</data>
    </edge>
    <edge source="SEN" target="GMB">
      <data key="d0">2555024</data>
    </edge>
    <edge source="SEN" target="DEU">
      <data key="d0">13373</data>
    </edge>
    <edge source="SEN" target="GHA">
      <data key="d0">161588</data>
    </edge>
    <edge source="SEN" target="ITA">
      <data key="d0">170160</data>
    </edge>
    <edge source="SEN" target="CIV">
      <data key="d0">54733</data>
    </edge>
    <edge source="SEN" target="MRT">
      <data key="d0">2720955</data>
    </edge>
    <edge source="SEN" target="NLD">
      <data key="d0">117480</data>
    </edge>
    <edge source="SEN" target="NER">
      <data key="d0">163945</data>
    </edge>
    <edge source="SEN" target="ESP">
      <data key="d0">143455</data>
    </edge>
    <edge source="SEN" target="TGO">
      <data key="d0">22010</data>
    </edge>
    <edge source="SEN" target="GBR">
      <data key="d0">246537</data>
    </edge>
    <edge source="SEN" target="USA">
      <data key="d0">150656</data>
    </edge>
    <edge source="SEN" target="BFA">
      <data key="d0">155883</data>
    </edge>
    <edge source="IND" target="ALB">
      <data key="d0">558721</data>
    </edge>
    <edge source="IND" target="DZA">
      <data key="d0">22437629</data>
    </edge>
    <edge source="IND" target="AZE">
      <data key="d0">10413376</data>
    </edge>
    <edge source="IND" target="ARG">
      <data key="d0">76098</data>
    </edge>
    <edge source="IND" target="AUS">
      <data key="d0">55865133</data>
    </edge>
    <edge source="IND" target="AUT">
      <data key="d0">1119948</data>
    </edge>
    <edge source="IND" target="ARM">
      <data key="d0">53445</data>
    </edge>
    <edge source="IND" target="BEL">
      <data key="d0">35796307</data>
    </edge>
    <edge source="IND" target="BWA">
      <data key="d0">487822</data>
    </edge>
    <edge source="IND" target="BRA">
      <data key="d0">42473</data>
    </edge>
    <edge source="IND" target="BGR">
      <data key="d0">503596</data>
    </edge>
    <edge source="IND" target="BDI">
      <data key="d0">807740</data>
    </edge>
    <edge source="IND" target="BLR">
      <data key="d0">1195273</data>
    </edge>
    <edge source="IND" target="KHM">
      <data key="d0">4054103</data>
    </edge>
    <edge source="IND" target="CMR">
      <data key="d0">27242751</data>
    </edge>
    <edge source="IND" target="CAN">
      <data key="d0">54769365</data>
    </edge>
    <edge source="IND" target="CAF">
      <data key="d0">413193</data>
    </edge>
    <edge source="IND" target="LKA">
      <data key="d0">17402475</data>
    </edge>
    <edge source="IND" target="CHL">
      <data key="d0">303136</data>
    </edge>
    <edge source="IND" target="CHN">
      <data key="d0">896306</data>
    </edge>
    <edge source="IND" target="COL">
      <data key="d0">261758</data>
    </edge>
    <edge source="IND" target="CRI">
      <data key="d0">478479</data>
    </edge>
    <edge source="IND" target="HRV">
      <data key="d0">379471</data>
    </edge>
    <edge source="IND" target="CZE">
      <data key="d0">331947</data>
    </edge>
    <edge source="IND" target="BEN">
      <data key="d0">246514472</data>
    </edge>
    <edge source="IND" target="DNK">
      <data key="d0">1507910</data>
    </edge>
    <edge source="IND" target="ETH">
      <data key="d0">24582919</data>
    </edge>
    <edge source="IND" target="EST">
      <data key="d0">66301</data>
    </edge>
    <edge source="IND" target="FIN">
      <data key="d0">641945</data>
    </edge>
    <edge source="IND" target="FRA">
      <data key="d0">29632604</data>
    </edge>
    <edge source="IND" target="GEO">
      <data key="d0">11450839</data>
    </edge>
    <edge source="IND" target="GMB">
      <data key="d0">9825539</data>
    </edge>
    <edge source="IND" target="DEU">
      <data key="d0">20397787</data>
    </edge>
    <edge source="IND" target="GHA">
      <data key="d0">47258398</data>
    </edge>
    <edge source="IND" target="GRC">
      <data key="d0">1937233</data>
    </edge>
    <edge source="IND" target="GTM">
      <data key="d0">143766</data>
    </edge>
    <edge source="IND" target="HND">
      <data key="d0">108501</data>
    </edge>
    <edge source="IND" target="HKG">
      <data key="d0">4985743</data>
    </edge>
    <edge source="IND" target="HUN">
      <data key="d0">129635</data>
    </edge>
    <edge source="IND" target="IDN">
      <data key="d0">15804533</data>
    </edge>
    <edge source="IND" target="IRL">
      <data key="d0">1549244</data>
    </edge>
    <edge source="IND" target="ISR">
      <data key="d0">30130394</data>
    </edge>
    <edge source="IND" target="ITA">
      <data key="d0">27006677</data>
    </edge>
    <edge source="IND" target="CIV">
      <data key="d0">122203541</data>
    </edge>
    <edge source="IND" target="JAM">
      <data key="d0">826542</data>
    </edge>
    <edge source="IND" target="JPN">
      <data key="d0">6507397</data>
    </edge>
    <edge source="IND" target="KAZ">
      <data key="d0">537255</data>
    </edge>
    <edge source="IND" target="JOR">
      <data key="d0">36782619</data>
    </edge>
    <edge source="IND" target="KOR">
      <data key="d0">9361289</data>
    </edge>
    <edge source="IND" target="KGZ">
      <data key="d0">44053</data>
    </edge>
    <edge source="IND" target="LBN">
      <data key="d0">11599110</data>
    </edge>
    <edge source="IND" target="LVA">
      <data key="d0">117766</data>
    </edge>
    <edge source="IND" target="LTU">
      <data key="d0">111536</data>
    </edge>
    <edge source="IND" target="MDG">
      <data key="d0">37809316</data>
    </edge>
    <edge source="IND" target="MWI">
      <data key="d0">228301</data>
    </edge>
    <edge source="IND" target="MYS">
      <data key="d0">41617493</data>
    </edge>
    <edge source="IND" target="MRT">
      <data key="d0">3938550</data>
    </edge>
    <edge source="IND" target="MUS">
      <data key="d0">29442758</data>
    </edge>
    <edge source="IND" target="MEX">
      <data key="d0">534504</data>
    </edge>
    <edge source="IND" target="MDA">
      <data key="d0">198665</data>
    </edge>
    <edge source="IND" target="MAR">
      <data key="d0">1804608</data>
    </edge>
    <edge source="IND" target="MOZ">
      <data key="d0">7798579</data>
    </edge>
    <edge source="IND" target="OMN">
      <data key="d0">115549080</data>
    </edge>
    <edge source="IND" target="NAM">
      <data key="d0">8298099</data>
    </edge>
    <edge source="IND" target="NLD">
      <data key="d0">48043624</data>
    </edge>
    <edge source="IND" target="NZL">
      <data key="d0">9995446</data>
    </edge>
    <edge source="IND" target="NIC">
      <data key="d0">237897</data>
    </edge>
    <edge source="IND" target="NER">
      <data key="d0">27174739</data>
    </edge>
    <edge source="IND" target="NOR">
      <data key="d0">2987919</data>
    </edge>
    <edge source="IND" target="PAK">
      <data key="d0">8128165</data>
    </edge>
    <edge source="IND" target="PAN">
      <data key="d0">196637</data>
    </edge>
    <edge source="IND" target="PRY">
      <data key="d0">136551</data>
    </edge>
    <edge source="IND" target="PER">
      <data key="d0">85237</data>
    </edge>
    <edge source="IND" target="PHL">
      <data key="d0">20065616</data>
    </edge>
    <edge source="IND" target="POL">
      <data key="d0">5259241</data>
    </edge>
    <edge source="IND" target="PRT">
      <data key="d0">4895686</data>
    </edge>
    <edge source="IND" target="ROU">
      <data key="d0">166273</data>
    </edge>
    <edge source="IND" target="RUS">
      <data key="d0">33340699</data>
    </edge>
    <edge source="IND" target="SAU">
      <data key="d0">726965385</data>
    </edge>
    <edge source="IND" target="SEN">
      <data key="d0">155010896</data>
    </edge>
    <edge source="IND" target="SRB">
      <data key="d0">10159</data>
    </edge>
    <edge source="IND" target="SGP">
      <data key="d0">62359551</data>
    </edge>
    <edge source="IND" target="VNM">
      <data key="d0">4615607</data>
    </edge>
    <edge source="IND" target="SVN">
      <data key="d0">136511</data>
    </edge>
    <edge source="IND" target="ZAF">
      <data key="d0">109987250</data>
    </edge>
    <edge source="IND" target="ZWE">
      <data key="d0">1979115</data>
    </edge>
    <edge source="IND" target="ESP">
      <data key="d0">4240021</data>
    </edge>
    <edge source="IND" target="SWE">
      <data key="d0">9400065</data>
    </edge>
    <edge source="IND" target="CHE">
      <data key="d0">4887716</data>
    </edge>
    <edge source="IND" target="THA">
      <data key="d0">7006924</data>
    </edge>
    <edge source="IND" target="TGO">
      <data key="d0">30141460</data>
    </edge>
    <edge source="IND" target="ARE">
      <data key="d0">707625741</data>
    </edge>
    <edge source="IND" target="TUN">
      <data key="d0">7984421</data>
    </edge>
    <edge source="IND" target="TUR">
      <data key="d0">113211244</data>
    </edge>
    <edge source="IND" target="UGA">
      <data key="d0">6613408</data>
    </edge>
    <edge source="IND" target="UKR">
      <data key="d0">8586894</data>
    </edge>
    <edge source="IND" target="EGY">
      <data key="d0">43789987</data>
    </edge>
    <edge source="IND" target="GBR">
      <data key="d0">147592475</data>
    </edge>
    <edge source="IND" target="TZA">
      <data key="d0">16792868</data>
    </edge>
    <edge source="IND" target="USA">
      <data key="d0">258178268</data>
    </edge>
    <edge source="IND" target="BFA">
      <data key="d0">10932164</data>
    </edge>
    <edge source="IND" target="URY">
      <data key="d0">143213</data>
    </edge>
    <edge source="VNM" target="DZA">
      <data key="d0">15183554</data>
    </edge>
    <edge source="VNM" target="ARG">
      <data key="d0">71942</data>
    </edge>
    <edge source="VNM" target="AUS">
      <data key="d0">12468221</data>
    </edge>
    <edge source="VNM" target="BEL">
      <data key="d0">4167814</data>
    </edge>
    <edge source="VNM" target="BOL">
      <data key="d0">13205</data>
    </edge>
    <edge source="VNM" target="BRA">
      <data key="d0">1014087</data>
    </edge>
    <edge source="VNM" target="BGR">
      <data key="d0">60450</data>
    </edge>
    <edge source="VNM" target="BLR">
      <data key="d0">12350</data>
    </edge>
    <edge source="VNM" target="KHM">
      <data key="d0">23488648</data>
    </edge>
    <edge source="VNM" target="CMR">
      <data key="d0">1040571</data>
    </edge>
    <edge source="VNM" target="CAN">
      <data key="d0">9663141</data>
    </edge>
    <edge source="VNM" target="CAF">
      <data key="d0">35144</data>
    </edge>
    <edge source="VNM" target="LKA">
      <data key="d0">262418</data>
    </edge>
    <edge source="VNM" target="CHL">
      <data key="d0">2228766</data>
    </edge>
    <edge source="VNM" target="CHN">
      <data key="d0">847597274</data>
    </edge>
    <edge source="VNM" target="COL">
      <data key="d0">52638</data>
    </edge>
    <edge source="VNM" target="CRI">
      <data key="d0">110288</data>
    </edge>
    <edge source="VNM" target="HRV">
      <data key="d0">654225</data>
    </edge>
    <edge source="VNM" target="CZE">
      <data key="d0">550061</data>
    </edge>
    <edge source="VNM" target="BEN">
      <data key="d0">2175824</data>
    </edge>
    <edge source="VNM" target="DNK">
      <data key="d0">591146</data>
    </edge>
    <edge source="VNM" target="ECU">
      <data key="d0">10200</data>
    </edge>
    <edge source="VNM" target="FIN">
      <data key="d0">26335</data>
    </edge>
    <edge source="VNM" target="FRA">
      <data key="d0">16989243</data>
    </edge>
    <edge source="VNM" target="GEO">
      <data key="d0">143378</data>
    </edge>
    <edge source="VNM" target="GMB">
      <data key="d0">165036</data>
    </edge>
    <edge source="VNM" target="DEU">
      <data key="d0">8024152</data>
    </edge>
    <edge source="VNM" target="GHA">
      <data key="d0">237441726</data>
    </edge>
    <edge source="VNM" target="GRC">
      <data key="d0">227033</data>
    </edge>
    <edge source="VNM" target="HKG">
      <data key="d0">58377771</data>
    </edge>
    <edge source="VNM" target="HUN">
      <data key="d0">763271</data>
    </edge>
    <edge source="VNM" target="IDN">
      <data key="d0">131788156</data>
    </edge>
    <edge source="VNM" target="IRL">
      <data key="d0">204286</data>
    </edge>
    <edge source="VNM" target="ISR">
      <data key="d0">2352798</data>
    </edge>
    <edge source="VNM" target="ITA">
      <data key="d0">875233</data>
    </edge>
    <edge source="VNM" target="CIV">
      <data key="d0">91262366</data>
    </edge>
    <edge source="VNM" target="JAM">
      <data key="d0">23120</data>
    </edge>
    <edge source="VNM" target="JPN">
      <data key="d0">24340464</data>
    </edge>
    <edge source="VNM" target="JOR">
      <data key="d0">493808</data>
    </edge>
    <edge source="VNM" target="KOR">
      <data key="d0">32371944</data>
    </edge>
    <edge source="VNM" target="LBN">
      <data key="d0">413061</data>
    </edge>
    <edge source="VNM" target="LTU">
      <data key="d0">3234368</data>
    </edge>
    <edge source="VNM" target="MDG">
      <data key="d0">556690</data>
    </edge>
    <edge source="VNM" target="MYS">
      <data key="d0">123744997</data>
    </edge>
    <edge source="VNM" target="MUS">
      <data key="d0">84698</data>
    </edge>
    <edge source="VNM" target="MEX">
      <data key="d0">1210478</data>
    </edge>
    <edge source="VNM" target="MAR">
      <data key="d0">181997</data>
    </edge>
    <edge source="VNM" target="MOZ">
      <data key="d0">14937560</data>
    </edge>
    <edge source="VNM" target="OMN">
      <data key="d0">521300</data>
    </edge>
    <edge source="VNM" target="NLD">
      <data key="d0">9686206</data>
    </edge>
    <edge source="VNM" target="NZL">
      <data key="d0">1762356</data>
    </edge>
    <edge source="VNM" target="NOR">
      <data key="d0">1858286</data>
    </edge>
    <edge source="VNM" target="PAK">
      <data key="d0">52880</data>
    </edge>
    <edge source="VNM" target="PAN">
      <data key="d0">103327</data>
    </edge>
    <edge source="VNM" target="PER">
      <data key="d0">48974</data>
    </edge>
    <edge source="VNM" target="PHL">
      <data key="d0">193138322</data>
    </edge>
    <edge source="VNM" target="POL">
      <data key="d0">2284035</data>
    </edge>
    <edge source="VNM" target="PRT">
      <data key="d0">681492</data>
    </edge>
    <edge source="VNM" target="ROU">
      <data key="d0">38925</data>
    </edge>
    <edge source="VNM" target="RUS">
      <data key="d0">15297072</data>
    </edge>
    <edge source="VNM" target="SAU">
      <data key="d0">10873580</data>
    </edge>
    <edge source="VNM" target="SEN">
      <data key="d0">1111173</data>
    </edge>
    <edge source="VNM" target="IND">
      <data key="d0">408220</data>
    </edge>
    <edge source="VNM" target="SGP">
      <data key="d0">54809551</data>
    </edge>
    <edge source="VNM" target="SVK">
      <data key="d0">18476</data>
    </edge>
    <edge source="VNM" target="SVN">
      <data key="d0">58567</data>
    </edge>
    <edge source="VNM" target="ZAF">
      <data key="d0">10350267</data>
    </edge>
    <edge source="VNM" target="ESP">
      <data key="d0">795959</data>
    </edge>
    <edge source="VNM" target="SWE">
      <data key="d0">641017</data>
    </edge>
    <edge source="VNM" target="CHE">
      <data key="d0">148996</data>
    </edge>
    <edge source="VNM" target="THA">
      <data key="d0">23405112</data>
    </edge>
    <edge source="VNM" target="TGO">
      <data key="d0">2685947</data>
    </edge>
    <edge source="VNM" target="ARE">
      <data key="d0">21252330</data>
    </edge>
    <edge source="VNM" target="TUR">
      <data key="d0">1429810</data>
    </edge>
    <edge source="VNM" target="UKR">
      <data key="d0">2025020</data>
    </edge>
    <edge source="VNM" target="EGY">
      <data key="d0">92500</data>
    </edge>
    <edge source="VNM" target="GBR">
      <data key="d0">12060554</data>
    </edge>
    <edge source="VNM" target="TZA">
      <data key="d0">7119077</data>
    </edge>
    <edge source="VNM" target="USA">
      <data key="d0">44294111</data>
    </edge>
    <edge source="VNM" target="BFA">
      <data key="d0">37152</data>
    </edge>
    <edge source="SVN" target="AUS">
      <data key="d0">15526</data>
    </edge>
    <edge source="SVN" target="AUT">
      <data key="d0">10609692</data>
    </edge>
    <edge source="SVN" target="BEL">
      <data key="d0">207674</data>
    </edge>
    <edge source="SVN" target="BGR">
      <data key="d0">167256</data>
    </edge>
    <edge source="SVN" target="BLR">
      <data key="d0">14930</data>
    </edge>
    <edge source="SVN" target="CAN">
      <data key="d0">112058</data>
    </edge>
    <edge source="SVN" target="CHN">
      <data key="d0">17550</data>
    </edge>
    <edge source="SVN" target="COL">
      <data key="d0">162934</data>
    </edge>
    <edge source="SVN" target="HRV">
      <data key="d0">15367752</data>
    </edge>
    <edge source="SVN" target="CZE">
      <data key="d0">732455</data>
    </edge>
    <edge source="SVN" target="FRA">
      <data key="d0">531715</data>
    </edge>
    <edge source="SVN" target="DEU">
      <data key="d0">584984</data>
    </edge>
    <edge source="SVN" target="GRC">
      <data key="d0">58224</data>
    </edge>
    <edge source="SVN" target="HUN">
      <data key="d0">758381</data>
    </edge>
    <edge source="SVN" target="IRL">
      <data key="d0">23511</data>
    </edge>
    <edge source="SVN" target="ISR">
      <data key="d0">105128</data>
    </edge>
    <edge source="SVN" target="ITA">
      <data key="d0">46961731</data>
    </edge>
    <edge source="SVN" target="JOR">
      <data key="d0">82924</data>
    </edge>
    <edge source="SVN" target="LTU">
      <data key="d0">104682</data>
    </edge>
    <edge source="SVN" target="MYS">
      <data key="d0">36646</data>
    </edge>
    <edge source="SVN" target="MDA">
      <data key="d0">173696</data>
    </edge>
    <edge source="SVN" target="NLD">
      <data key="d0">23864</data>
    </edge>
    <edge source="SVN" target="POL">
      <data key="d0">834724</data>
    </edge>
    <edge source="SVN" target="ROU">
      <data key="d0">86852</data>
    </edge>
    <edge source="SVN" target="RUS">
      <data key="d0">822444</data>
    </edge>
    <edge source="SVN" target="SRB">
      <data key="d0">441670</data>
    </edge>
    <edge source="SVN" target="SVK">
      <data key="d0">190522</data>
    </edge>
    <edge source="SVN" target="ESP">
      <data key="d0">1441789</data>
    </edge>
    <edge source="SVN" target="SWE">
      <data key="d0">607932</data>
    </edge>
    <edge source="SVN" target="CHE">
      <data key="d0">735170</data>
    </edge>
    <edge source="SVN" target="THA">
      <data key="d0">2830077</data>
    </edge>
    <edge source="SVN" target="ARE">
      <data key="d0">16273</data>
    </edge>
    <edge source="SVN" target="UKR">
      <data key="d0">88049</data>
    </edge>
    <edge source="SVN" target="MKD">
      <data key="d0">325102</data>
    </edge>
    <edge source="SVN" target="GBR">
      <data key="d0">101222</data>
    </edge>
    <edge source="SVN" target="USA">
      <data key="d0">245476</data>
    </edge>
    <edge source="ZAF" target="AUS">
      <data key="d0">5125018</data>
    </edge>
    <edge source="ZAF" target="BWA">
      <data key="d0">128906173</data>
    </edge>
    <edge source="ZAF" target="BRA">
      <data key="d0">13707</data>
    </edge>
    <edge source="ZAF" target="CMR">
      <data key="d0">2483285</data>
    </edge>
    <edge source="ZAF" target="CAN">
      <data key="d0">1125778</data>
    </edge>
    <edge source="ZAF" target="LKA">
      <data key="d0">561284</data>
    </edge>
    <edge source="ZAF" target="CHL">
      <data key="d0">684097</data>
    </edge>
    <edge source="ZAF" target="CHN">
      <data key="d0">2136506</data>
    </edge>
    <edge source="ZAF" target="COL">
      <data key="d0">53571</data>
    </edge>
    <edge source="ZAF" target="BEN">
      <data key="d0">17098</data>
    </edge>
    <edge source="ZAF" target="DNK">
      <data key="d0">75385</data>
    </edge>
    <edge source="ZAF" target="ETH">
      <data key="d0">170555</data>
    </edge>
    <edge source="ZAF" target="FRA">
      <data key="d0">1343411</data>
    </edge>
    <edge source="ZAF" target="GEO">
      <data key="d0">69786</data>
    </edge>
    <edge source="ZAF" target="DEU">
      <data key="d0">29117</data>
    </edge>
    <edge source="ZAF" target="GHA">
      <data key="d0">2257200</data>
    </edge>
    <edge source="ZAF" target="HKG">
      <data key="d0">98691</data>
    </edge>
    <edge source="ZAF" target="IRL">
      <data key="d0">10928</data>
    </edge>
    <edge source="ZAF" target="ISR">
      <data key="d0">538561</data>
    </edge>
    <edge source="ZAF" target="ITA">
      <data key="d0">1851905</data>
    </edge>
    <edge source="ZAF" target="CIV">
      <data key="d0">2204937</data>
    </edge>
    <edge source="ZAF" target="JPN">
      <data key="d0">132778</data>
    </edge>
    <edge source="ZAF" target="KOR">
      <data key="d0">1108655</data>
    </edge>
    <edge source="ZAF" target="MDG">
      <data key="d0">4057222</data>
    </edge>
    <edge source="ZAF" target="MWI">
      <data key="d0">4711429</data>
    </edge>
    <edge source="ZAF" target="MYS">
      <data key="d0">480223</data>
    </edge>
    <edge source="ZAF" target="MRT">
      <data key="d0">363574</data>
    </edge>
    <edge source="ZAF" target="MUS">
      <data key="d0">3861632</data>
    </edge>
    <edge source="ZAF" target="MOZ">
      <data key="d0">69316823</data>
    </edge>
    <edge source="ZAF" target="OMN">
      <data key="d0">75064</data>
    </edge>
    <edge source="ZAF" target="NAM">
      <data key="d0">83709436</data>
    </edge>
    <edge source="ZAF" target="NLD">
      <data key="d0">619305</data>
    </edge>
    <edge source="ZAF" target="NZL">
      <data key="d0">343264</data>
    </edge>
    <edge source="ZAF" target="PAK">
      <data key="d0">16744</data>
    </edge>
    <edge source="ZAF" target="PHL">
      <data key="d0">3593581</data>
    </edge>
    <edge source="ZAF" target="RUS">
      <data key="d0">222552</data>
    </edge>
    <edge source="ZAF" target="SAU">
      <data key="d0">166194</data>
    </edge>
    <edge source="ZAF" target="SEN">
      <data key="d0">228526</data>
    </edge>
    <edge source="ZAF" target="IND">
      <data key="d0">302892</data>
    </edge>
    <edge source="ZAF" target="SGP">
      <data key="d0">160735</data>
    </edge>
    <edge source="ZAF" target="VNM">
      <data key="d0">868346</data>
    </edge>
    <edge source="ZAF" target="ZWE">
      <data key="d0">178248719</data>
    </edge>
    <edge source="ZAF" target="ESP">
      <data key="d0">1073228</data>
    </edge>
    <edge source="ZAF" target="CHE">
      <data key="d0">25617</data>
    </edge>
    <edge source="ZAF" target="THA">
      <data key="d0">2890100</data>
    </edge>
    <edge source="ZAF" target="TGO">
      <data key="d0">166494</data>
    </edge>
    <edge source="ZAF" target="ARE">
      <data key="d0">3324300</data>
    </edge>
    <edge source="ZAF" target="UGA">
      <data key="d0">432768</data>
    </edge>
    <edge source="ZAF" target="GBR">
      <data key="d0">3985996</data>
    </edge>
    <edge source="ZAF" target="TZA">
      <data key="d0">2412001</data>
    </edge>
    <edge source="ZAF" target="USA">
      <data key="d0">1397288</data>
    </edge>
    <edge source="ESP" target="ALB">
      <data key="d0">3421425</data>
    </edge>
    <edge source="ESP" target="DZA">
      <data key="d0">15954961</data>
    </edge>
    <edge source="ESP" target="AZE">
      <data key="d0">53262</data>
    </edge>
    <edge source="ESP" target="ARG">
      <data key="d0">214024</data>
    </edge>
    <edge source="ESP" target="AUS">
      <data key="d0">17473081</data>
    </edge>
    <edge source="ESP" target="AUT">
      <data key="d0">5177152</data>
    </edge>
    <edge source="ESP" target="ARM">
      <data key="d0">70240</data>
    </edge>
    <edge source="ESP" target="BEL">
      <data key="d0">93415656</data>
    </edge>
    <edge source="ESP" target="BOL">
      <data key="d0">39166</data>
    </edge>
    <edge source="ESP" target="BRA">
      <data key="d0">1459001</data>
    </edge>
    <edge source="ESP" target="BGR">
      <data key="d0">5055503</data>
    </edge>
    <edge source="ESP" target="CMR">
      <data key="d0">561996</data>
    </edge>
    <edge source="ESP" target="CAN">
      <data key="d0">6484148</data>
    </edge>
    <edge source="ESP" target="LKA">
      <data key="d0">71608</data>
    </edge>
    <edge source="ESP" target="CHL">
      <data key="d0">8899250</data>
    </edge>
    <edge source="ESP" target="CHN">
      <data key="d0">12683882</data>
    </edge>
    <edge source="ESP" target="COL">
      <data key="d0">4376102</data>
    </edge>
    <edge source="ESP" target="CRI">
      <data key="d0">680807</data>
    </edge>
    <edge source="ESP" target="HRV">
      <data key="d0">765455</data>
    </edge>
    <edge source="ESP" target="CZE">
      <data key="d0">2789970</data>
    </edge>
    <edge source="ESP" target="BEN">
      <data key="d0">3029635</data>
    </edge>
    <edge source="ESP" target="DNK">
      <data key="d0">8411195</data>
    </edge>
    <edge source="ESP" target="ECU">
      <data key="d0">2011673</data>
    </edge>
    <edge source="ESP" target="SLV">
      <data key="d0">135635</data>
    </edge>
    <edge source="ESP" target="ETH">
      <data key="d0">77520</data>
    </edge>
    <edge source="ESP" target="EST">
      <data key="d0">566529</data>
    </edge>
    <edge source="ESP" target="FIN">
      <data key="d0">6650731</data>
    </edge>
    <edge source="ESP" target="FRA">
      <data key="d0">425054588</data>
    </edge>
    <edge source="ESP" target="GEO">
      <data key="d0">311107</data>
    </edge>
    <edge source="ESP" target="GMB">
      <data key="d0">281051</data>
    </edge>
    <edge source="ESP" target="DEU">
      <data key="d0">77133481</data>
    </edge>
    <edge source="ESP" target="GHA">
      <data key="d0">200109</data>
    </edge>
    <edge source="ESP" target="GRC">
      <data key="d0">14401613</data>
    </edge>
    <edge source="ESP" target="GTM">
      <data key="d0">680773</data>
    </edge>
    <edge source="ESP" target="HND">
      <data key="d0">58030</data>
    </edge>
    <edge source="ESP" target="HKG">
      <data key="d0">1450919</data>
    </edge>
    <edge source="ESP" target="HUN">
      <data key="d0">2498368</data>
    </edge>
    <edge source="ESP" target="IDN">
      <data key="d0">16825</data>
    </edge>
    <edge source="ESP" target="IRL">
      <data key="d0">4369141</data>
    </edge>
    <edge source="ESP" target="ISR">
      <data key="d0">10655193</data>
    </edge>
    <edge source="ESP" target="ITA">
      <data key="d0">144370068</data>
    </edge>
    <edge source="ESP" target="CIV">
      <data key="d0">3265913</data>
    </edge>
    <edge source="ESP" target="JPN">
      <data key="d0">3007608</data>
    </edge>
    <edge source="ESP" target="JOR">
      <data key="d0">2059299</data>
    </edge>
    <edge source="ESP" target="KOR">
      <data key="d0">3370313</data>
    </edge>
    <edge source="ESP" target="LBN">
      <data key="d0">5013939</data>
    </edge>
    <edge source="ESP" target="LVA">
      <data key="d0">864288</data>
    </edge>
    <edge source="ESP" target="LTU">
      <data key="d0">1114705</data>
    </edge>
    <edge source="ESP" target="MDG">
      <data key="d0">242867</data>
    </edge>
    <edge source="ESP" target="MYS">
      <data key="d0">454675</data>
    </edge>
    <edge source="ESP" target="MRT">
      <data key="d0">4704622</data>
    </edge>
    <edge source="ESP" target="MUS">
      <data key="d0">227615</data>
    </edge>
    <edge source="ESP" target="MEX">
      <data key="d0">6410053</data>
    </edge>
    <edge source="ESP" target="MDA">
      <data key="d0">164638</data>
    </edge>
    <edge source="ESP" target="MAR">
      <data key="d0">28531352</data>
    </edge>
    <edge source="ESP" target="MOZ">
      <data key="d0">151339</data>
    </edge>
    <edge source="ESP" target="OMN">
      <data key="d0">1982131</data>
    </edge>
    <edge source="ESP" target="NLD">
      <data key="d0">52456175</data>
    </edge>
    <edge source="ESP" target="NZL">
      <data key="d0">2281495</data>
    </edge>
    <edge source="ESP" target="NIC">
      <data key="d0">29781</data>
    </edge>
    <edge source="ESP" target="NER">
      <data key="d0">41117</data>
    </edge>
    <edge source="ESP" target="NOR">
      <data key="d0">10887588</data>
    </edge>
    <edge source="ESP" target="PAK">
      <data key="d0">160775</data>
    </edge>
    <edge source="ESP" target="PAN">
      <data key="d0">2594552</data>
    </edge>
    <edge source="ESP" target="PRY">
      <data key="d0">801289</data>
    </edge>
    <edge source="ESP" target="PER">
      <data key="d0">1282371</data>
    </edge>
    <edge source="ESP" target="PHL">
      <data key="d0">215381</data>
    </edge>
    <edge source="ESP" target="POL">
      <data key="d0">33622474</data>
    </edge>
    <edge source="ESP" target="PRT">
      <data key="d0">378882401</data>
    </edge>
    <edge source="ESP" target="ROU">
      <data key="d0">7851567</data>
    </edge>
    <edge source="ESP" target="RUS">
      <data key="d0">2272137</data>
    </edge>
    <edge source="ESP" target="SAU">
      <data key="d0">18649960</data>
    </edge>
    <edge source="ESP" target="SEN">
      <data key="d0">2755946</data>
    </edge>
    <edge source="ESP" target="SRB">
      <data key="d0">1058677</data>
    </edge>
    <edge source="ESP" target="IND">
      <data key="d0">565479</data>
    </edge>
    <edge source="ESP" target="SGP">
      <data key="d0">460037</data>
    </edge>
    <edge source="ESP" target="SVK">
      <data key="d0">2820795</data>
    </edge>
    <edge source="ESP" target="VNM">
      <data key="d0">1710646</data>
    </edge>
    <edge source="ESP" target="SVN">
      <data key="d0">538024</data>
    </edge>
    <edge source="ESP" target="ZAF">
      <data key="d0">3452146</data>
    </edge>
    <edge source="ESP" target="SWE">
      <data key="d0">12285115</data>
    </edge>
    <edge source="ESP" target="CHE">
      <data key="d0">20998338</data>
    </edge>
    <edge source="ESP" target="THA">
      <data key="d0">359301</data>
    </edge>
    <edge source="ESP" target="TGO">
      <data key="d0">13301</data>
    </edge>
    <edge source="ESP" target="ARE">
      <data key="d0">14846753</data>
    </edge>
    <edge source="ESP" target="TUN">
      <data key="d0">21729613</data>
    </edge>
    <edge source="ESP" target="TUR">
      <data key="d0">2922720</data>
    </edge>
    <edge source="ESP" target="UGA">
      <data key="d0">28401</data>
    </edge>
    <edge source="ESP" target="UKR">
      <data key="d0">264876</data>
    </edge>
    <edge source="ESP" target="MKD">
      <data key="d0">160299</data>
    </edge>
    <edge source="ESP" target="EGY">
      <data key="d0">2580794</data>
    </edge>
    <edge source="ESP" target="GBR">
      <data key="d0">187702101</data>
    </edge>
    <edge source="ESP" target="USA">
      <data key="d0">45449545</data>
    </edge>
    <edge source="ESP" target="BFA">
      <data key="d0">139704</data>
    </edge>
    <edge source="ESP" target="URY">
      <data key="d0">1019352</data>
    </edge>
    <edge source="CHE" target="AZE">
      <data key="d0">64271</data>
    </edge>
    <edge source="CHE" target="AUS">
      <data key="d0">1743434</data>
    </edge>
    <edge source="CHE" target="AUT">
      <data key="d0">18315168</data>
    </edge>
    <edge source="CHE" target="ARM">
      <data key="d0">12384</data>
    </edge>
    <edge source="CHE" target="BEL">
      <data key="d0">15940316</data>
    </edge>
    <edge source="CHE" target="BRA">
      <data key="d0">207473</data>
    </edge>
    <edge source="CHE" target="BGR">
      <data key="d0">205933</data>
    </edge>
    <edge source="CHE" target="BLR">
      <data key="d0">10888</data>
    </edge>
    <edge source="CHE" target="KHM">
      <data key="d0">62035</data>
    </edge>
    <edge source="CHE" target="CAN">
      <data key="d0">2430527</data>
    </edge>
    <edge source="CHE" target="LKA">
      <data key="d0">21945</data>
    </edge>
    <edge source="CHE" target="CHL">
      <data key="d0">49611</data>
    </edge>
    <edge source="CHE" target="CHN">
      <data key="d0">4036042</data>
    </edge>
    <edge source="CHE" target="CRI">
      <data key="d0">83041</data>
    </edge>
    <edge source="CHE" target="HRV">
      <data key="d0">376900</data>
    </edge>
    <edge source="CHE" target="CZE">
      <data key="d0">2421736</data>
    </edge>
    <edge source="CHE" target="DNK">
      <data key="d0">577821</data>
    </edge>
    <edge source="CHE" target="ETH">
      <data key="d0">44501</data>
    </edge>
    <edge source="CHE" target="FIN">
      <data key="d0">1510742</data>
    </edge>
    <edge source="CHE" target="FRA">
      <data key="d0">92475855</data>
    </edge>
    <edge source="CHE" target="DEU">
      <data key="d0">54868440</data>
    </edge>
    <edge source="CHE" target="GHA">
      <data key="d0">12842</data>
    </edge>
    <edge source="CHE" target="GRC">
      <data key="d0">211445</data>
    </edge>
    <edge source="CHE" target="HKG">
      <data key="d0">1504830</data>
    </edge>
    <edge source="CHE" target="HUN">
      <data key="d0">481918</data>
    </edge>
    <edge source="CHE" target="IDN">
      <data key="d0">482449</data>
    </edge>
    <edge source="CHE" target="IRL">
      <data key="d0">46397</data>
    </edge>
    <edge source="CHE" target="ISR">
      <data key="d0">2034906</data>
    </edge>
    <edge source="CHE" target="ITA">
      <data key="d0">40265880</data>
    </edge>
    <edge source="CHE" target="CIV">
      <data key="d0">13479</data>
    </edge>
    <edge source="CHE" target="JPN">
      <data key="d0">3657977</data>
    </edge>
    <edge source="CHE" target="JOR">
      <data key="d0">133080</data>
    </edge>
    <edge source="CHE" target="KOR">
      <data key="d0">800884</data>
    </edge>
    <edge source="CHE" target="LBN">
      <data key="d0">131126</data>
    </edge>
    <edge source="CHE" target="LTU">
      <data key="d0">14685</data>
    </edge>
    <edge source="CHE" target="MYS">
      <data key="d0">67512</data>
    </edge>
    <edge source="CHE" target="MEX">
      <data key="d0">24450</data>
    </edge>
    <edge source="CHE" target="MAR">
      <data key="d0">116782</data>
    </edge>
    <edge source="CHE" target="OMN">
      <data key="d0">62878</data>
    </edge>
    <edge source="CHE" target="NLD">
      <data key="d0">4405797</data>
    </edge>
    <edge source="CHE" target="NZL">
      <data key="d0">16025</data>
    </edge>
    <edge source="CHE" target="NOR">
      <data key="d0">2593754</data>
    </edge>
    <edge source="CHE" target="PAK">
      <data key="d0">47074</data>
    </edge>
    <edge source="CHE" target="PAN">
      <data key="d0">19326</data>
    </edge>
    <edge source="CHE" target="PHL">
      <data key="d0">99755</data>
    </edge>
    <edge source="CHE" target="POL">
      <data key="d0">80994</data>
    </edge>
    <edge source="CHE" target="PRT">
      <data key="d0">36500</data>
    </edge>
    <edge source="CHE" target="ROU">
      <data key="d0">45447</data>
    </edge>
    <edge source="CHE" target="RUS">
      <data key="d0">500010</data>
    </edge>
    <edge source="CHE" target="SAU">
      <data key="d0">6693170</data>
    </edge>
    <edge source="CHE" target="SRB">
      <data key="d0">68259</data>
    </edge>
    <edge source="CHE" target="IND">
      <data key="d0">61425</data>
    </edge>
    <edge source="CHE" target="SGP">
      <data key="d0">2743757</data>
    </edge>
    <edge source="CHE" target="SVK">
      <data key="d0">553775</data>
    </edge>
    <edge source="CHE" target="VNM">
      <data key="d0">161334</data>
    </edge>
    <edge source="CHE" target="SVN">
      <data key="d0">20333</data>
    </edge>
    <edge source="CHE" target="ESP">
      <data key="d0">9751572</data>
    </edge>
    <edge source="CHE" target="SWE">
      <data key="d0">3778300</data>
    </edge>
    <edge source="CHE" target="THA">
      <data key="d0">1705427</data>
    </edge>
    <edge source="CHE" target="ARE">
      <data key="d0">4621588</data>
    </edge>
    <edge source="CHE" target="TUR">
      <data key="d0">1949448</data>
    </edge>
    <edge source="CHE" target="UKR">
      <data key="d0">25549</data>
    </edge>
    <edge source="CHE" target="MKD">
      <data key="d0">23189</data>
    </edge>
    <edge source="CHE" target="EGY">
      <data key="d0">83947</data>
    </edge>
    <edge source="CHE" target="GBR">
      <data key="d0">21643874</data>
    </edge>
    <edge source="CHE" target="USA">
      <data key="d0">17372959</data>
    </edge>
    <edge source="THA" target="ALB">
      <data key="d0">49870</data>
    </edge>
    <edge source="THA" target="DZA">
      <data key="d0">13287184</data>
    </edge>
    <edge source="THA" target="ARG">
      <data key="d0">32084</data>
    </edge>
    <edge source="THA" target="AUS">
      <data key="d0">127906807</data>
    </edge>
    <edge source="THA" target="AUT">
      <data key="d0">1205023</data>
    </edge>
    <edge source="THA" target="ARM">
      <data key="d0">157776</data>
    </edge>
    <edge source="THA" target="BEL">
      <data key="d0">37487519</data>
    </edge>
    <edge source="THA" target="BRA">
      <data key="d0">2560828</data>
    </edge>
    <edge source="THA" target="BGR">
      <data key="d0">160159</data>
    </edge>
    <edge source="THA" target="BLR">
      <data key="d0">609294</data>
    </edge>
    <edge source="THA" target="KHM">
      <data key="d0">29767518</data>
    </edge>
    <edge source="THA" target="CMR">
      <data key="d0">168904995</data>
    </edge>
    <edge source="THA" target="CAN">
      <data key="d0">87650554</data>
    </edge>
    <edge source="THA" target="LKA">
      <data key="d0">2781238</data>
    </edge>
    <edge source="THA" target="CHL">
      <data key="d0">3175086</data>
    </edge>
    <edge source="THA" target="CHN">
      <data key="d0">525522029</data>
    </edge>
    <edge source="THA" target="COL">
      <data key="d0">163233</data>
    </edge>
    <edge source="THA" target="HRV">
      <data key="d0">285525</data>
    </edge>
    <edge source="THA" target="CZE">
      <data key="d0">4755188</data>
    </edge>
    <edge source="THA" target="BEN">
      <data key="d0">513918508</data>
    </edge>
    <edge source="THA" target="DNK">
      <data key="d0">4571941</data>
    </edge>
    <edge source="THA" target="ECU">
      <data key="d0">1394795</data>
    </edge>
    <edge source="THA" target="ETH">
      <data key="d0">728488</data>
    </edge>
    <edge source="THA" target="EST">
      <data key="d0">135657</data>
    </edge>
    <edge source="THA" target="FIN">
      <data key="d0">1827330</data>
    </edge>
    <edge source="THA" target="FRA">
      <data key="d0">58451475</data>
    </edge>
    <edge source="THA" target="GEO">
      <data key="d0">3682965</data>
    </edge>
    <edge source="THA" target="GMB">
      <data key="d0">1736694</data>
    </edge>
    <edge source="THA" target="DEU">
      <data key="d0">17988805</data>
    </edge>
    <edge source="THA" target="GHA">
      <data key="d0">93795853</data>
    </edge>
    <edge source="THA" target="GRC">
      <data key="d0">763304</data>
    </edge>
    <edge source="THA" target="GTM">
      <data key="d0">15317</data>
    </edge>
    <edge source="THA" target="HKG">
      <data key="d0">203717869</data>
    </edge>
    <edge source="THA" target="HUN">
      <data key="d0">139612</data>
    </edge>
    <edge source="THA" target="IDN">
      <data key="d0">185446315</data>
    </edge>
    <edge source="THA" target="IRL">
      <data key="d0">1784477</data>
    </edge>
    <edge source="THA" target="ISR">
      <data key="d0">39625014</data>
    </edge>
    <edge source="THA" target="ITA">
      <data key="d0">15897917</data>
    </edge>
    <edge source="THA" target="CIV">
      <data key="d0">257637058</data>
    </edge>
    <edge source="THA" target="JAM">
      <data key="d0">698696</data>
    </edge>
    <edge source="THA" target="JPN">
      <data key="d0">198008507</data>
    </edge>
    <edge source="THA" target="JOR">
      <data key="d0">5377425</data>
    </edge>
    <edge source="THA" target="KOR">
      <data key="d0">17702186</data>
    </edge>
    <edge source="THA" target="LBN">
      <data key="d0">7342509</data>
    </edge>
    <edge source="THA" target="LVA">
      <data key="d0">71042</data>
    </edge>
    <edge source="THA" target="LTU">
      <data key="d0">671017</data>
    </edge>
    <edge source="THA" target="MDG">
      <data key="d0">1522458</data>
    </edge>
    <edge source="THA" target="MYS">
      <data key="d0">228473776</data>
    </edge>
    <edge source="THA" target="MRT">
      <data key="d0">14088458</data>
    </edge>
    <edge source="THA" target="MUS">
      <data key="d0">2155886</data>
    </edge>
    <edge source="THA" target="MEX">
      <data key="d0">1461005</data>
    </edge>
    <edge source="THA" target="MAR">
      <data key="d0">278057</data>
    </edge>
    <edge source="THA" target="MOZ">
      <data key="d0">116560084</data>
    </edge>
    <edge source="THA" target="OMN">
      <data key="d0">2175053</data>
    </edge>
    <edge source="THA" target="NAM">
      <data key="d0">487100</data>
    </edge>
    <edge source="THA" target="NLD">
      <data key="d0">55472027</data>
    </edge>
    <edge source="THA" target="NZL">
      <data key="d0">23512242</data>
    </edge>
    <edge source="THA" target="NER">
      <data key="d0">20342527</data>
    </edge>
    <edge source="THA" target="NOR">
      <data key="d0">7300935</data>
    </edge>
    <edge source="THA" target="PAK">
      <data key="d0">11962811</data>
    </edge>
    <edge source="THA" target="PAN">
      <data key="d0">49071</data>
    </edge>
    <edge source="THA" target="PER">
      <data key="d0">12974483</data>
    </edge>
    <edge source="THA" target="PHL">
      <data key="d0">270365700</data>
    </edge>
    <edge source="THA" target="POL">
      <data key="d0">6168210</data>
    </edge>
    <edge source="THA" target="PRT">
      <data key="d0">2829975</data>
    </edge>
    <edge source="THA" target="ROU">
      <data key="d0">92203</data>
    </edge>
    <edge source="THA" target="RUS">
      <data key="d0">14637121</data>
    </edge>
    <edge source="THA" target="SAU">
      <data key="d0">49350086</data>
    </edge>
    <edge source="THA" target="SEN">
      <data key="d0">86744012</data>
    </edge>
    <edge source="THA" target="SRB">
      <data key="d0">152979</data>
    </edge>
    <edge source="THA" target="IND">
      <data key="d0">2574648</data>
    </edge>
    <edge source="THA" target="SGP">
      <data key="d0">115165265</data>
    </edge>
    <edge source="THA" target="VNM">
      <data key="d0">54609119</data>
    </edge>
    <edge source="THA" target="SVN">
      <data key="d0">146193</data>
    </edge>
    <edge source="THA" target="ZAF">
      <data key="d0">239108404</data>
    </edge>
    <edge source="THA" target="ZWE">
      <data key="d0">3040343</data>
    </edge>
    <edge source="THA" target="ESP">
      <data key="d0">19820976</data>
    </edge>
    <edge source="THA" target="SWE">
      <data key="d0">12204691</data>
    </edge>
    <edge source="THA" target="CHE">
      <data key="d0">13278930</data>
    </edge>
    <edge source="THA" target="TGO">
      <data key="d0">22751118</data>
    </edge>
    <edge source="THA" target="ARE">
      <data key="d0">26210492</data>
    </edge>
    <edge source="THA" target="TUN">
      <data key="d0">529627</data>
    </edge>
    <edge source="THA" target="TUR">
      <data key="d0">20778803</data>
    </edge>
    <edge source="THA" target="UGA">
      <data key="d0">119731</data>
    </edge>
    <edge source="THA" target="UKR">
      <data key="d0">1048576</data>
    </edge>
    <edge source="THA" target="MKD">
      <data key="d0">17622</data>
    </edge>
    <edge source="THA" target="EGY">
      <data key="d0">3422978</data>
    </edge>
    <edge source="THA" target="GBR">
      <data key="d0">52590910</data>
    </edge>
    <edge source="THA" target="TZA">
      <data key="d0">8481247</data>
    </edge>
    <edge source="THA" target="USA">
      <data key="d0">467901916</data>
    </edge>
    <edge source="THA" target="BFA">
      <data key="d0">11083541</data>
    </edge>
    <edge source="THA" target="URY">
      <data key="d0">93608</data>
    </edge>
    <edge source="ARE" target="DZA">
      <data key="d0">177466</data>
    </edge>
    <edge source="ARE" target="AZE">
      <data key="d0">61753</data>
    </edge>
    <edge source="ARE" target="ARG">
      <data key="d0">268331</data>
    </edge>
    <edge source="ARE" target="AUS">
      <data key="d0">2372752</data>
    </edge>
    <edge source="ARE" target="ARM">
      <data key="d0">369556</data>
    </edge>
    <edge source="ARE" target="BGR">
      <data key="d0">20514</data>
    </edge>
    <edge source="ARE" target="BDI">
      <data key="d0">30810</data>
    </edge>
    <edge source="ARE" target="KHM">
      <data key="d0">63770</data>
    </edge>
    <edge source="ARE" target="CMR">
      <data key="d0">466742</data>
    </edge>
    <edge source="ARE" target="CAN">
      <data key="d0">1263688</data>
    </edge>
    <edge source="ARE" target="LKA">
      <data key="d0">4716015</data>
    </edge>
    <edge source="ARE" target="CHL">
      <data key="d0">26875</data>
    </edge>
    <edge source="ARE" target="CHN">
      <data key="d0">993317</data>
    </edge>
    <edge source="ARE" target="CRI">
      <data key="d0">51198</data>
    </edge>
    <edge source="ARE" target="BEN">
      <data key="d0">227427</data>
    </edge>
    <edge source="ARE" target="DNK">
      <data key="d0">92035</data>
    </edge>
    <edge source="ARE" target="ETH">
      <data key="d0">993870</data>
    </edge>
    <edge source="ARE" target="FRA">
      <data key="d0">340277</data>
    </edge>
    <edge source="ARE" target="GEO">
      <data key="d0">77248</data>
    </edge>
    <edge source="ARE" target="GMB">
      <data key="d0">358740</data>
    </edge>
    <edge source="ARE" target="DEU">
      <data key="d0">260367</data>
    </edge>
    <edge source="ARE" target="GHA">
      <data key="d0">1411541</data>
    </edge>
    <edge source="ARE" target="GRC">
      <data key="d0">66880</data>
    </edge>
    <edge source="ARE" target="GTM">
      <data key="d0">28768</data>
    </edge>
    <edge source="ARE" target="HND">
      <data key="d0">117524</data>
    </edge>
    <edge source="ARE" target="HKG">
      <data key="d0">1033972</data>
    </edge>
    <edge source="ARE" target="IDN">
      <data key="d0">136510</data>
    </edge>
    <edge source="ARE" target="IRL">
      <data key="d0">86929</data>
    </edge>
    <edge source="ARE" target="ITA">
      <data key="d0">506243</data>
    </edge>
    <edge source="ARE" target="CIV">
      <data key="d0">58341</data>
    </edge>
    <edge source="ARE" target="JAM">
      <data key="d0">190626</data>
    </edge>
    <edge source="ARE" target="JPN">
      <data key="d0">725307</data>
    </edge>
    <edge source="ARE" target="JOR">
      <data key="d0">5375525</data>
    </edge>
    <edge source="ARE" target="KOR">
      <data key="d0">329703</data>
    </edge>
    <edge source="ARE" target="LBN">
      <data key="d0">9690010</data>
    </edge>
    <edge source="ARE" target="MDG">
      <data key="d0">86972</data>
    </edge>
    <edge source="ARE" target="MWI">
      <data key="d0">21671</data>
    </edge>
    <edge source="ARE" target="MYS">
      <data key="d0">204009</data>
    </edge>
    <edge source="ARE" target="MRT">
      <data key="d0">758041</data>
    </edge>
    <edge source="ARE" target="MUS">
      <data key="d0">509487</data>
    </edge>
    <edge source="ARE" target="MAR">
      <data key="d0">1481151</data>
    </edge>
    <edge source="ARE" target="MOZ">
      <data key="d0">660488</data>
    </edge>
    <edge source="ARE" target="OMN">
      <data key="d0">62792246</data>
    </edge>
    <edge source="ARE" target="NAM">
      <data key="d0">111352</data>
    </edge>
    <edge source="ARE" target="NZL">
      <data key="d0">1329276</data>
    </edge>
    <edge source="ARE" target="NER">
      <data key="d0">1030310</data>
    </edge>
    <edge source="ARE" target="NOR">
      <data key="d0">62154</data>
    </edge>
    <edge source="ARE" target="PAK">
      <data key="d0">8245698</data>
    </edge>
    <edge source="ARE" target="PHL">
      <data key="d0">2084973</data>
    </edge>
    <edge source="ARE" target="PRT">
      <data key="d0">31611</data>
    </edge>
    <edge source="ARE" target="ROU">
      <data key="d0">12195</data>
    </edge>
    <edge source="ARE" target="RUS">
      <data key="d0">48412</data>
    </edge>
    <edge source="ARE" target="SAU">
      <data key="d0">52166452</data>
    </edge>
    <edge source="ARE" target="SEN">
      <data key="d0">250180</data>
    </edge>
    <edge source="ARE" target="IND">
      <data key="d0">10003018</data>
    </edge>
    <edge source="ARE" target="SGP">
      <data key="d0">1413897</data>
    </edge>
    <edge source="ARE" target="VNM">
      <data key="d0">1406397</data>
    </edge>
    <edge source="ARE" target="ZAF">
      <data key="d0">2112745</data>
    </edge>
    <edge source="ARE" target="ESP">
      <data key="d0">83548</data>
    </edge>
    <edge source="ARE" target="SWE">
      <data key="d0">95203</data>
    </edge>
    <edge source="ARE" target="CHE">
      <data key="d0">26050</data>
    </edge>
    <edge source="ARE" target="THA">
      <data key="d0">60479</data>
    </edge>
    <edge source="ARE" target="TGO">
      <data key="d0">154558</data>
    </edge>
    <edge source="ARE" target="TUN">
      <data key="d0">518449</data>
    </edge>
    <edge source="ARE" target="TUR">
      <data key="d0">925313</data>
    </edge>
    <edge source="ARE" target="UGA">
      <data key="d0">429888</data>
    </edge>
    <edge source="ARE" target="EGY">
      <data key="d0">12810569</data>
    </edge>
    <edge source="ARE" target="GBR">
      <data key="d0">834630</data>
    </edge>
    <edge source="ARE" target="TZA">
      <data key="d0">3356137</data>
    </edge>
    <edge source="ARE" target="USA">
      <data key="d0">13081084</data>
    </edge>
    <edge source="TUR" target="ALB">
      <data key="d0">13468841</data>
    </edge>
    <edge source="TUR" target="DZA">
      <data key="d0">16938463</data>
    </edge>
    <edge source="TUR" target="AZE">
      <data key="d0">24262234</data>
    </edge>
    <edge source="TUR" target="AUS">
      <data key="d0">3028257</data>
    </edge>
    <edge source="TUR" target="AUT">
      <data key="d0">1432456</data>
    </edge>
    <edge source="TUR" target="BEL">
      <data key="d0">22813281</data>
    </edge>
    <edge source="TUR" target="BOL">
      <data key="d0">1749110</data>
    </edge>
    <edge source="TUR" target="BWA">
      <data key="d0">241317</data>
    </edge>
    <edge source="TUR" target="BRA">
      <data key="d0">295205</data>
    </edge>
    <edge source="TUR" target="BGR">
      <data key="d0">7115426</data>
    </edge>
    <edge source="TUR" target="BDI">
      <data key="d0">31070</data>
    </edge>
    <edge source="TUR" target="BLR">
      <data key="d0">18201</data>
    </edge>
    <edge source="TUR" target="KHM">
      <data key="d0">237438</data>
    </edge>
    <edge source="TUR" target="CMR">
      <data key="d0">12538499</data>
    </edge>
    <edge source="TUR" target="CAN">
      <data key="d0">12077183</data>
    </edge>
    <edge source="TUR" target="CAF">
      <data key="d0">101201</data>
    </edge>
    <edge source="TUR" target="LKA">
      <data key="d0">130469</data>
    </edge>
    <edge source="TUR" target="CHL">
      <data key="d0">372448</data>
    </edge>
    <edge source="TUR" target="CHN">
      <data key="d0">26129438</data>
    </edge>
    <edge source="TUR" target="COL">
      <data key="d0">1895439</data>
    </edge>
    <edge source="TUR" target="CRI">
      <data key="d0">1004599</data>
    </edge>
    <edge source="TUR" target="HRV">
      <data key="d0">773516</data>
    </edge>
    <edge source="TUR" target="CZE">
      <data key="d0">1753226</data>
    </edge>
    <edge source="TUR" target="BEN">
      <data key="d0">69593966</data>
    </edge>
    <edge source="TUR" target="DNK">
      <data key="d0">1205738</data>
    </edge>
    <edge source="TUR" target="SLV">
      <data key="d0">111016</data>
    </edge>
    <edge source="TUR" target="ETH">
      <data key="d0">1703592</data>
    </edge>
    <edge source="TUR" target="EST">
      <data key="d0">29276</data>
    </edge>
    <edge source="TUR" target="FIN">
      <data key="d0">43531</data>
    </edge>
    <edge source="TUR" target="FRA">
      <data key="d0">15998221</data>
    </edge>
    <edge source="TUR" target="GEO">
      <data key="d0">5783373</data>
    </edge>
    <edge source="TUR" target="GMB">
      <data key="d0">3671881</data>
    </edge>
    <edge source="TUR" target="PSE">
      <data key="d0">33683915</data>
    </edge>
    <edge source="TUR" target="DEU">
      <data key="d0">60265518</data>
    </edge>
    <edge source="TUR" target="GHA">
      <data key="d0">24117802</data>
    </edge>
    <edge source="TUR" target="GRC">
      <data key="d0">1966774</data>
    </edge>
    <edge source="TUR" target="GTM">
      <data key="d0">540893</data>
    </edge>
    <edge source="TUR" target="HND">
      <data key="d0">258890</data>
    </edge>
    <edge source="TUR" target="HKG">
      <data key="d0">2302087</data>
    </edge>
    <edge source="TUR" target="HUN">
      <data key="d0">2628837</data>
    </edge>
    <edge source="TUR" target="IDN">
      <data key="d0">21483130</data>
    </edge>
    <edge source="TUR" target="IRL">
      <data key="d0">53802</data>
    </edge>
    <edge source="TUR" target="ISR">
      <data key="d0">54547323</data>
    </edge>
    <edge source="TUR" target="ITA">
      <data key="d0">10547979</data>
    </edge>
    <edge source="TUR" target="CIV">
      <data key="d0">7994632</data>
    </edge>
    <edge source="TUR" target="JAM">
      <data key="d0">339532</data>
    </edge>
    <edge source="TUR" target="JPN">
      <data key="d0">46481024</data>
    </edge>
    <edge source="TUR" target="KAZ">
      <data key="d0">3757046</data>
    </edge>
    <edge source="TUR" target="JOR">
      <data key="d0">21831096</data>
    </edge>
    <edge source="TUR" target="KOR">
      <data key="d0">7911422</data>
    </edge>
    <edge source="TUR" target="KGZ">
      <data key="d0">750783</data>
    </edge>
    <edge source="TUR" target="LBN">
      <data key="d0">60951168</data>
    </edge>
    <edge source="TUR" target="LVA">
      <data key="d0">103264</data>
    </edge>
    <edge source="TUR" target="LTU">
      <data key="d0">222531</data>
    </edge>
    <edge source="TUR" target="MDG">
      <data key="d0">28285892</data>
    </edge>
    <edge source="TUR" target="MWI">
      <data key="d0">70504</data>
    </edge>
    <edge source="TUR" target="MYS">
      <data key="d0">7481224</data>
    </edge>
    <edge source="TUR" target="MRT">
      <data key="d0">6545402</data>
    </edge>
    <edge source="TUR" target="MUS">
      <data key="d0">2425568</data>
    </edge>
    <edge source="TUR" target="MEX">
      <data key="d0">56334</data>
    </edge>
    <edge source="TUR" target="MDA">
      <data key="d0">423954</data>
    </edge>
    <edge source="TUR" target="MAR">
      <data key="d0">8628973</data>
    </edge>
    <edge source="TUR" target="MOZ">
      <data key="d0">225781</data>
    </edge>
    <edge source="TUR" target="OMN">
      <data key="d0">8548534</data>
    </edge>
    <edge source="TUR" target="NLD">
      <data key="d0">8714473</data>
    </edge>
    <edge source="TUR" target="NZL">
      <data key="d0">401426</data>
    </edge>
    <edge source="TUR" target="NIC">
      <data key="d0">136361</data>
    </edge>
    <edge source="TUR" target="NER">
      <data key="d0">8260945</data>
    </edge>
    <edge source="TUR" target="NOR">
      <data key="d0">2434258</data>
    </edge>
    <edge source="TUR" target="PAK">
      <data key="d0">3027955</data>
    </edge>
    <edge source="TUR" target="PAN">
      <data key="d0">1243019</data>
    </edge>
    <edge source="TUR" target="PRY">
      <data key="d0">42459</data>
    </edge>
    <edge source="TUR" target="PER">
      <data key="d0">39106</data>
    </edge>
    <edge source="TUR" target="PHL">
      <data key="d0">27560932</data>
    </edge>
    <edge source="TUR" target="POL">
      <data key="d0">3206930</data>
    </edge>
    <edge source="TUR" target="ROU">
      <data key="d0">16723797</data>
    </edge>
    <edge source="TUR" target="RUS">
      <data key="d0">1313727</data>
    </edge>
    <edge source="TUR" target="SAU">
      <data key="d0">89068984</data>
    </edge>
    <edge source="TUR" target="SEN">
      <data key="d0">24143095</data>
    </edge>
    <edge source="TUR" target="SRB">
      <data key="d0">8333206</data>
    </edge>
    <edge source="TUR" target="IND">
      <data key="d0">1124532</data>
    </edge>
    <edge source="TUR" target="SGP">
      <data key="d0">1842621</data>
    </edge>
    <edge source="TUR" target="SVK">
      <data key="d0">1347922</data>
    </edge>
    <edge source="TUR" target="VNM">
      <data key="d0">1037412</data>
    </edge>
    <edge source="TUR" target="ZAF">
      <data key="d0">3017746</data>
    </edge>
    <edge source="TUR" target="ZWE">
      <data key="d0">88960</data>
    </edge>
    <edge source="TUR" target="ESP">
      <data key="d0">2638907</data>
    </edge>
    <edge source="TUR" target="SWE">
      <data key="d0">4606081</data>
    </edge>
    <edge source="TUR" target="CHE">
      <data key="d0">2181550</data>
    </edge>
    <edge source="TUR" target="THA">
      <data key="d0">7646633</data>
    </edge>
    <edge source="TUR" target="TGO">
      <data key="d0">16870944</data>
    </edge>
    <edge source="TUR" target="ARE">
      <data key="d0">25497816</data>
    </edge>
    <edge source="TUR" target="TUN">
      <data key="d0">4914427</data>
    </edge>
    <edge source="TUR" target="UGA">
      <data key="d0">620350</data>
    </edge>
    <edge source="TUR" target="UKR">
      <data key="d0">5688545</data>
    </edge>
    <edge source="TUR" target="MKD">
      <data key="d0">7715071</data>
    </edge>
    <edge source="TUR" target="EGY">
      <data key="d0">13571041</data>
    </edge>
    <edge source="TUR" target="GBR">
      <data key="d0">24357191</data>
    </edge>
    <edge source="TUR" target="TZA">
      <data key="d0">11644473</data>
    </edge>
    <edge source="TUR" target="USA">
      <data key="d0">37642864</data>
    </edge>
    <edge source="TUR" target="BFA">
      <data key="d0">2143180</data>
    </edge>
    <edge source="TUR" target="URY">
      <data key="d0">111785</data>
    </edge>
    <edge source="UGA" target="BDI">
      <data key="d0">4614068</data>
    </edge>
    <edge source="UGA" target="CAN">
      <data key="d0">19024</data>
    </edge>
    <edge source="UGA" target="CAF">
      <data key="d0">36261</data>
    </edge>
    <edge source="UGA" target="IND">
      <data key="d0">488463</data>
    </edge>
    <edge source="UGA" target="TZA">
      <data key="d0">2555714</data>
    </edge>
    <edge source="EGY" target="ALB">
      <data key="d0">109217</data>
    </edge>
    <edge source="EGY" target="DZA">
      <data key="d0">1410262</data>
    </edge>
    <edge source="EGY" target="AUS">
      <data key="d0">693551</data>
    </edge>
    <edge source="EGY" target="AUT">
      <data key="d0">32926</data>
    </edge>
    <edge source="EGY" target="BEL">
      <data key="d0">5747885</data>
    </edge>
    <edge source="EGY" target="BGR">
      <data key="d0">11388</data>
    </edge>
    <edge source="EGY" target="BDI">
      <data key="d0">1385394</data>
    </edge>
    <edge source="EGY" target="KHM">
      <data key="d0">402757</data>
    </edge>
    <edge source="EGY" target="CMR">
      <data key="d0">35490</data>
    </edge>
    <edge source="EGY" target="CAN">
      <data key="d0">67278</data>
    </edge>
    <edge source="EGY" target="LKA">
      <data key="d0">148529</data>
    </edge>
    <edge source="EGY" target="CHL">
      <data key="d0">17902</data>
    </edge>
    <edge source="EGY" target="CZE">
      <data key="d0">23301</data>
    </edge>
    <edge source="EGY" target="BEN">
      <data key="d0">973209</data>
    </edge>
    <edge source="EGY" target="DNK">
      <data key="d0">147167</data>
    </edge>
    <edge source="EGY" target="ETH">
      <data key="d0">1680010</data>
    </edge>
    <edge source="EGY" target="FRA">
      <data key="d0">30840</data>
    </edge>
    <edge source="EGY" target="GMB">
      <data key="d0">330069</data>
    </edge>
    <edge source="EGY" target="PSE">
      <data key="d0">9271068</data>
    </edge>
    <edge source="EGY" target="DEU">
      <data key="d0">253698</data>
    </edge>
    <edge source="EGY" target="GHA">
      <data key="d0">391519</data>
    </edge>
    <edge source="EGY" target="HKG">
      <data key="d0">52113</data>
    </edge>
    <edge source="EGY" target="ISR">
      <data key="d0">5030810</data>
    </edge>
    <edge source="EGY" target="ITA">
      <data key="d0">33218</data>
    </edge>
    <edge source="EGY" target="CIV">
      <data key="d0">37104</data>
    </edge>
    <edge source="EGY" target="JAM">
      <data key="d0">20895</data>
    </edge>
    <edge source="EGY" target="JPN">
      <data key="d0">232317</data>
    </edge>
    <edge source="EGY" target="JOR">
      <data key="d0">9593791</data>
    </edge>
    <edge source="EGY" target="KOR">
      <data key="d0">183834</data>
    </edge>
    <edge source="EGY" target="LBN">
      <data key="d0">9290655</data>
    </edge>
    <edge source="EGY" target="MWI">
      <data key="d0">243988</data>
    </edge>
    <edge source="EGY" target="MYS">
      <data key="d0">14469</data>
    </edge>
    <edge source="EGY" target="MRT">
      <data key="d0">531163</data>
    </edge>
    <edge source="EGY" target="MUS">
      <data key="d0">40926</data>
    </edge>
    <edge source="EGY" target="MAR">
      <data key="d0">1851810</data>
    </edge>
    <edge source="EGY" target="MOZ">
      <data key="d0">1426519</data>
    </edge>
    <edge source="EGY" target="OMN">
      <data key="d0">1782467</data>
    </edge>
    <edge source="EGY" target="NLD">
      <data key="d0">3620547</data>
    </edge>
    <edge source="EGY" target="NER">
      <data key="d0">3339675</data>
    </edge>
    <edge source="EGY" target="PAK">
      <data key="d0">162509</data>
    </edge>
    <edge source="EGY" target="ROU">
      <data key="d0">480351</data>
    </edge>
    <edge source="EGY" target="RUS">
      <data key="d0">979637</data>
    </edge>
    <edge source="EGY" target="SAU">
      <data key="d0">20035060</data>
    </edge>
    <edge source="EGY" target="SEN">
      <data key="d0">2715841</data>
    </edge>
    <edge source="EGY" target="IND">
      <data key="d0">201700</data>
    </edge>
    <edge source="EGY" target="SGP">
      <data key="d0">132256</data>
    </edge>
    <edge source="EGY" target="SVN">
      <data key="d0">15015</data>
    </edge>
    <edge source="EGY" target="ZAF">
      <data key="d0">240737</data>
    </edge>
    <edge source="EGY" target="ZWE">
      <data key="d0">9495956</data>
    </edge>
    <edge source="EGY" target="ESP">
      <data key="d0">1829006</data>
    </edge>
    <edge source="EGY" target="SWE">
      <data key="d0">42733</data>
    </edge>
    <edge source="EGY" target="TGO">
      <data key="d0">245279</data>
    </edge>
    <edge source="EGY" target="ARE">
      <data key="d0">3953640</data>
    </edge>
    <edge source="EGY" target="TUN">
      <data key="d0">775395</data>
    </edge>
    <edge source="EGY" target="TUR">
      <data key="d0">1803415</data>
    </edge>
    <edge source="EGY" target="UGA">
      <data key="d0">1055685</data>
    </edge>
    <edge source="EGY" target="GBR">
      <data key="d0">2872230</data>
    </edge>
    <edge source="EGY" target="TZA">
      <data key="d0">75685</data>
    </edge>
    <edge source="EGY" target="USA">
      <data key="d0">660321</data>
    </edge>
    <edge source="TZA" target="BDI">
      <data key="d0">1802545</data>
    </edge>
    <edge source="TZA" target="MWI">
      <data key="d0">1965798</data>
    </edge>
    <edge source="TZA" target="MOZ">
      <data key="d0">1331871</data>
    </edge>
    <edge source="TZA" target="OMN">
      <data key="d0">10003</data>
    </edge>
    <edge source="TZA" target="PAK">
      <data key="d0">39718</data>
    </edge>
    <edge source="TZA" target="VNM">
      <data key="d0">17851</data>
    </edge>
    <edge source="TZA" target="ZAF">
      <data key="d0">70227</data>
    </edge>
    <edge source="TZA" target="ZWE">
      <data key="d0">33108</data>
    </edge>
    <edge source="TZA" target="UGA">
      <data key="d0">195329</data>
    </edge>
    <edge source="USA" target="ALB">
      <data key="d0">1334960</data>
    </edge>
    <edge source="USA" target="DZA">
      <data key="d0">202991083</data>
    </edge>
    <edge source="USA" target="AZE">
      <data key="d0">18227</data>
    </edge>
    <edge source="USA" target="ARG">
      <data key="d0">17575595</data>
    </edge>
    <edge source="USA" target="AUS">
      <data key="d0">65520100</data>
    </edge>
    <edge source="USA" target="AUT">
      <data key="d0">1707587</data>
    </edge>
    <edge source="USA" target="ARM">
      <data key="d0">12823</data>
    </edge>
    <edge source="USA" target="BEL">
      <data key="d0">15840563</data>
    </edge>
    <edge source="USA" target="BOL">
      <data key="d0">13584804</data>
    </edge>
    <edge source="USA" target="BWA">
      <data key="d0">62124</data>
    </edge>
    <edge source="USA" target="BRA">
      <data key="d0">329692721</data>
    </edge>
    <edge source="USA" target="BGR">
      <data key="d0">448340</data>
    </edge>
    <edge source="USA" target="BDI">
      <data key="d0">14496</data>
    </edge>
    <edge source="USA" target="BLR">
      <data key="d0">23200</data>
    </edge>
    <edge source="USA" target="KHM">
      <data key="d0">1202495</data>
    </edge>
    <edge source="USA" target="CMR">
      <data key="d0">12499663</data>
    </edge>
    <edge source="USA" target="CAN">
      <data key="d0">2583999231</data>
    </edge>
    <edge source="USA" target="LKA">
      <data key="d0">13134101</data>
    </edge>
    <edge source="USA" target="CHL">
      <data key="d0">221621026</data>
    </edge>
    <edge source="USA" target="CHN">
      <data key="d0">1372332994</data>
    </edge>
    <edge source="USA" target="COL">
      <data key="d0">1043065446</data>
    </edge>
    <edge source="USA" target="CRI">
      <data key="d0">214655308</data>
    </edge>
    <edge source="USA" target="HRV">
      <data key="d0">25813</data>
    </edge>
    <edge source="USA" target="CZE">
      <data key="d0">291206</data>
    </edge>
    <edge source="USA" target="BEN">
      <data key="d0">6172901</data>
    </edge>
    <edge source="USA" target="DNK">
      <data key="d0">2139861</data>
    </edge>
    <edge source="USA" target="ECU">
      <data key="d0">56794985</data>
    </edge>
    <edge source="USA" target="SLV">
      <data key="d0">215226630</data>
    </edge>
    <edge source="USA" target="ETH">
      <data key="d0">94575171</data>
    </edge>
    <edge source="USA" target="EST">
      <data key="d0">217604</data>
    </edge>
    <edge source="USA" target="FIN">
      <data key="d0">687499</data>
    </edge>
    <edge source="USA" target="FRA">
      <data key="d0">25115686</data>
    </edge>
    <edge source="USA" target="GEO">
      <data key="d0">115680</data>
    </edge>
    <edge source="USA" target="GMB">
      <data key="d0">25000</data>
    </edge>
    <edge source="USA" target="DEU">
      <data key="d0">18510625</data>
    </edge>
    <edge source="USA" target="GHA">
      <data key="d0">2949654</data>
    </edge>
    <edge source="USA" target="GRC">
      <data key="d0">2270901</data>
    </edge>
    <edge source="USA" target="GTM">
      <data key="d0">347115191</data>
    </edge>
    <edge source="USA" target="HND">
      <data key="d0">262410979</data>
    </edge>
    <edge source="USA" target="HKG">
      <data key="d0">40546425</data>
    </edge>
    <edge source="USA" target="HUN">
      <data key="d0">1072997</data>
    </edge>
    <edge source="USA" target="IDN">
      <data key="d0">263593027</data>
    </edge>
    <edge source="USA" target="IRL">
      <data key="d0">50282297</data>
    </edge>
    <edge source="USA" target="ISR">
      <data key="d0">149262315</data>
    </edge>
    <edge source="USA" target="ITA">
      <data key="d0">122555557</data>
    </edge>
    <edge source="USA" target="CIV">
      <data key="d0">13410794</data>
    </edge>
    <edge source="USA" target="JAM">
      <data key="d0">115043396</data>
    </edge>
    <edge source="USA" target="JPN">
      <data key="d0">3084680962</data>
    </edge>
    <edge source="USA" target="KAZ">
      <data key="d0">177018</data>
    </edge>
    <edge source="USA" target="JOR">
      <data key="d0">125694779</data>
    </edge>
    <edge source="USA" target="KOR">
      <data key="d0">1318690949</data>
    </edge>
    <edge source="USA" target="LBN">
      <data key="d0">15358665</data>
    </edge>
    <edge source="USA" target="LVA">
      <data key="d0">973271</data>
    </edge>
    <edge source="USA" target="LTU">
      <data key="d0">1106752</data>
    </edge>
    <edge source="USA" target="MDG">
      <data key="d0">5382424</data>
    </edge>
    <edge source="USA" target="MWI">
      <data key="d0">5390733</data>
    </edge>
    <edge source="USA" target="MYS">
      <data key="d0">85350628</data>
    </edge>
    <edge source="USA" target="MRT">
      <data key="d0">675075</data>
    </edge>
    <edge source="USA" target="MUS">
      <data key="d0">79423</data>
    </edge>
    <edge source="USA" target="MEX">
      <data key="d0">4327197084</data>
    </edge>
    <edge source="USA" target="MDA">
      <data key="d0">19468</data>
    </edge>
    <edge source="USA" target="MAR">
      <data key="d0">237089524</data>
    </edge>
    <edge source="USA" target="MOZ">
      <data key="d0">11142270</data>
    </edge>
    <edge source="USA" target="OMN">
      <data key="d0">19002072</data>
    </edge>
    <edge source="USA" target="NAM">
      <data key="d0">9121777</data>
    </edge>
    <edge source="USA" target="NLD">
      <data key="d0">34008159</data>
    </edge>
    <edge source="USA" target="NZL">
      <data key="d0">18075137</data>
    </edge>
    <edge source="USA" target="NIC">
      <data key="d0">74553278</data>
    </edge>
    <edge source="USA" target="NER">
      <data key="d0">63695</data>
    </edge>
    <edge source="USA" target="NOR">
      <data key="d0">4520868</data>
    </edge>
    <edge source="USA" target="PAK">
      <data key="d0">76243140</data>
    </edge>
    <edge source="USA" target="PAN">
      <data key="d0">168670239</data>
    </edge>
    <edge source="USA" target="PRY">
      <data key="d0">2546629</data>
    </edge>
    <edge source="USA" target="PER">
      <data key="d0">549623628</data>
    </edge>
    <edge source="USA" target="PHL">
      <data key="d0">661019816</data>
    </edge>
    <edge source="USA" target="POL">
      <data key="d0">1839605</data>
    </edge>
    <edge source="USA" target="PRT">
      <data key="d0">29390957</data>
    </edge>
    <edge source="USA" target="ROU">
      <data key="d0">430028</data>
    </edge>
    <edge source="USA" target="RUS">
      <data key="d0">5015597</data>
    </edge>
    <edge source="USA" target="SAU">
      <data key="d0">495229352</data>
    </edge>
    <edge source="USA" target="SEN">
      <data key="d0">8425309</data>
    </edge>
    <edge source="USA" target="SRB">
      <data key="d0">244519</data>
    </edge>
    <edge source="USA" target="IND">
      <data key="d0">5299663</data>
    </edge>
    <edge source="USA" target="SGP">
      <data key="d0">46618019</data>
    </edge>
    <edge source="USA" target="SVK">
      <data key="d0">63301</data>
    </edge>
    <edge source="USA" target="VNM">
      <data key="d0">164353453</data>
    </edge>
    <edge source="USA" target="SVN">
      <data key="d0">184427</data>
    </edge>
    <edge source="USA" target="ZAF">
      <data key="d0">118037792</data>
    </edge>
    <edge source="USA" target="ZWE">
      <data key="d0">3691516</data>
    </edge>
    <edge source="USA" target="ESP">
      <data key="d0">43685890</data>
    </edge>
    <edge source="USA" target="SWE">
      <data key="d0">7858350</data>
    </edge>
    <edge source="USA" target="CHE">
      <data key="d0">10600825</data>
    </edge>
    <edge source="USA" target="THA">
      <data key="d0">160323650</data>
    </edge>
    <edge source="USA" target="TGO">
      <data key="d0">488928</data>
    </edge>
    <edge source="USA" target="ARE">
      <data key="d0">77472070</data>
    </edge>
    <edge source="USA" target="TUN">
      <data key="d0">33003098</data>
    </edge>
    <edge source="USA" target="TUR">
      <data key="d0">34557255</data>
    </edge>
    <edge source="USA" target="UGA">
      <data key="d0">479835</data>
    </edge>
    <edge source="USA" target="UKR">
      <data key="d0">1941660</data>
    </edge>
    <edge source="USA" target="EGY">
      <data key="d0">185101083</data>
    </edge>
    <edge source="USA" target="GBR">
      <data key="d0">126345140</data>
    </edge>
    <edge source="USA" target="TZA">
      <data key="d0">22525088</data>
    </edge>
    <edge source="USA" target="BFA">
      <data key="d0">4042991</data>
    </edge>
    <edge source="USA" target="URY">
      <data key="d0">2675224</data>
    </edge>
    <edge source="BFA" target="CMR">
      <data key="d0">26882</data>
    </edge>
    <edge source="BFA" target="FRA">
      <data key="d0">45397</data>
    </edge>
    <edge source="BFA" target="GHA">
      <data key="d0">33060</data>
    </edge>
    <edge source="BFA" target="CIV">
      <data key="d0">480005</data>
    </edge>
    <edge source="BFA" target="NER">
      <data key="d0">3794231</data>
    </edge>
    <edge source="BFA" target="SEN">
      <data key="d0">116028</data>
    </edge>
    <edge source="URY" target="ARG">
      <data key="d0">3238678</data>
    </edge>
    <edge source="URY" target="BEL">
      <data key="d0">13056841</data>
    </edge>
    <edge source="URY" target="BOL">
      <data key="d0">3440125</data>
    </edge>
    <edge source="URY" target="BRA">
      <data key="d0">263888751</data>
    </edge>
    <edge source="URY" target="CAN">
      <data key="d0">402045</data>
    </edge>
    <edge source="URY" target="CHL">
      <data key="d0">6826341</data>
    </edge>
    <edge source="URY" target="COL">
      <data key="d0">27362866</data>
    </edge>
    <edge source="URY" target="CRI">
      <data key="d0">15091686</data>
    </edge>
    <edge source="URY" target="DNK">
      <data key="d0">99558</data>
    </edge>
    <edge source="URY" target="SLV">
      <data key="d0">367794</data>
    </edge>
    <edge source="URY" target="FRA">
      <data key="d0">3976646</data>
    </edge>
    <edge source="URY" target="DEU">
      <data key="d0">4768465</data>
    </edge>
    <edge source="URY" target="GTM">
      <data key="d0">3238941</data>
    </edge>
    <edge source="URY" target="HND">
      <data key="d0">1007940</data>
    </edge>
    <edge source="URY" target="IDN">
      <data key="d0">1077389</data>
    </edge>
    <edge source="URY" target="ISR">
      <data key="d0">2010975</data>
    </edge>
    <edge source="URY" target="ITA">
      <data key="d0">836459</data>
    </edge>
    <edge source="URY" target="JAM">
      <data key="d0">185677</data>
    </edge>
    <edge source="URY" target="JPN">
      <data key="d0">365386</data>
    </edge>
    <edge source="URY" target="MYS">
      <data key="d0">80523</data>
    </edge>
    <edge source="URY" target="MEX">
      <data key="d0">33638505</data>
    </edge>
    <edge source="URY" target="NLD">
      <data key="d0">4921714</data>
    </edge>
    <edge source="URY" target="NIC">
      <data key="d0">1623948</data>
    </edge>
    <edge source="URY" target="PAN">
      <data key="d0">2679271</data>
    </edge>
    <edge source="URY" target="PRY">
      <data key="d0">6857049</data>
    </edge>
    <edge source="URY" target="PER">
      <data key="d0">104683518</data>
    </edge>
    <edge source="URY" target="PHL">
      <data key="d0">130260</data>
    </edge>
    <edge source="URY" target="SEN">
      <data key="d0">3120244</data>
    </edge>
    <edge source="URY" target="VNM">
      <data key="d0">673590</data>
    </edge>
    <edge source="URY" target="ZAF">
      <data key="d0">935263</data>
    </edge>
    <edge source="URY" target="ESP">
      <data key="d0">2462426</data>
    </edge>
    <edge source="URY" target="CHE">
      <data key="d0">46725</data>
    </edge>
    <edge source="URY" target="ARE">
      <data key="d0">162887</data>
    </edge>
    <edge source="URY" target="TUR">
      <data key="d0">815072</data>
    </edge>
    <edge source="URY" target="GBR">
      <data key="d0">5069915</data>
    </edge>
    <edge source="URY" target="USA">
      <data key="d0">2170954</data>
    </edge>
    <edge source="KHM" target="DZA">
      <data key="d0">52533</data>
    </edge>
    <edge source="KHM" target="AUS">
      <data key="d0">993856</data>
    </edge>
    <edge source="KHM" target="AUT">
      <data key="d0">437903</data>
    </edge>
    <edge source="KHM" target="BEL">
      <data key="d0">12204563</data>
    </edge>
    <edge source="KHM" target="BGR">
      <data key="d0">1413069</data>
    </edge>
    <edge source="KHM" target="CMR">
      <data key="d0">20644</data>
    </edge>
    <edge source="KHM" target="CAN">
      <data key="d0">496935</data>
    </edge>
    <edge source="KHM" target="CHN">
      <data key="d0">71805282</data>
    </edge>
    <edge source="KHM" target="HRV">
      <data key="d0">1670068</data>
    </edge>
    <edge source="KHM" target="CZE">
      <data key="d0">9913395</data>
    </edge>
    <edge source="KHM" target="BEN">
      <data key="d0">18526</data>
    </edge>
    <edge source="KHM" target="DNK">
      <data key="d0">3407220</data>
    </edge>
    <edge source="KHM" target="EST">
      <data key="d0">209539</data>
    </edge>
    <edge source="KHM" target="FIN">
      <data key="d0">375416</data>
    </edge>
    <edge source="KHM" target="FRA">
      <data key="d0">50376781</data>
    </edge>
    <edge source="KHM" target="DEU">
      <data key="d0">10896657</data>
    </edge>
    <edge source="KHM" target="GHA">
      <data key="d0">61139</data>
    </edge>
    <edge source="KHM" target="GRC">
      <data key="d0">2657072</data>
    </edge>
    <edge source="KHM" target="HKG">
      <data key="d0">3989482</data>
    </edge>
    <edge source="KHM" target="HUN">
      <data key="d0">4292453</data>
    </edge>
    <edge source="KHM" target="IRL">
      <data key="d0">81299</data>
    </edge>
    <edge source="KHM" target="ISR">
      <data key="d0">18562</data>
    </edge>
    <edge source="KHM" target="ITA">
      <data key="d0">10059486</data>
    </edge>
    <edge source="KHM" target="CIV">
      <data key="d0">40910</data>
    </edge>
    <edge source="KHM" target="JPN">
      <data key="d0">33164</data>
    </edge>
    <edge source="KHM" target="KOR">
      <data key="d0">56070</data>
    </edge>
    <edge source="KHM" target="LBN">
      <data key="d0">19793</data>
    </edge>
    <edge source="KHM" target="LVA">
      <data key="d0">1061120</data>
    </edge>
    <edge source="KHM" target="LTU">
      <data key="d0">1359856</data>
    </edge>
    <edge source="KHM" target="MYS">
      <data key="d0">25407174</data>
    </edge>
    <edge source="KHM" target="MRT">
      <data key="d0">19004</data>
    </edge>
    <edge source="KHM" target="MDA">
      <data key="d0">128633</data>
    </edge>
    <edge source="KHM" target="NAM">
      <data key="d0">73333</data>
    </edge>
    <edge source="KHM" target="NLD">
      <data key="d0">20422916</data>
    </edge>
    <edge source="KHM" target="NZL">
      <data key="d0">570544</data>
    </edge>
    <edge source="KHM" target="POL">
      <data key="d0">26226978</data>
    </edge>
    <edge source="KHM" target="PRT">
      <data key="d0">6143859</data>
    </edge>
    <edge source="KHM" target="ROU">
      <data key="d0">2129747</data>
    </edge>
    <edge source="KHM" target="RUS">
      <data key="d0">1121672</data>
    </edge>
    <edge source="KHM" target="SAU">
      <data key="d0">148272</data>
    </edge>
    <edge source="KHM" target="SEN">
      <data key="d0">34173</data>
    </edge>
    <edge source="KHM" target="SGP">
      <data key="d0">2743936</data>
    </edge>
    <edge source="KHM" target="SVK">
      <data key="d0">28605</data>
    </edge>
    <edge source="KHM" target="VNM">
      <data key="d0">145145</data>
    </edge>
    <edge source="KHM" target="SVN">
      <data key="d0">794476</data>
    </edge>
    <edge source="KHM" target="ESP">
      <data key="d0">3804781</data>
    </edge>
    <edge source="KHM" target="SWE">
      <data key="d0">4189539</data>
    </edge>
    <edge source="KHM" target="CHE">
      <data key="d0">41871</data>
    </edge>
    <edge source="KHM" target="ARE">
      <data key="d0">16288</data>
    </edge>
    <edge source="KHM" target="TUR">
      <data key="d0">194598</data>
    </edge>
    <edge source="KHM" target="UKR">
      <data key="d0">22815</data>
    </edge>
    <edge source="KHM" target="GBR">
      <data key="d0">9775832</data>
    </edge>
    <edge source="KHM" target="USA">
      <data key="d0">1482845</data>
    </edge>
    <edge source="LKA" target="AUS">
      <data key="d0">1180937</data>
    </edge>
    <edge source="LKA" target="BEL">
      <data key="d0">27352</data>
    </edge>
    <edge source="LKA" target="BGR">
      <data key="d0">22167</data>
    </edge>
    <edge source="LKA" target="KHM">
      <data key="d0">1386843</data>
    </edge>
    <edge source="LKA" target="CAN">
      <data key="d0">1070093</data>
    </edge>
    <edge source="LKA" target="CHN">
      <data key="d0">31257</data>
    </edge>
    <edge source="LKA" target="BEN">
      <data key="d0">26792</data>
    </edge>
    <edge source="LKA" target="DNK">
      <data key="d0">48656</data>
    </edge>
    <edge source="LKA" target="EST">
      <data key="d0">12372</data>
    </edge>
    <edge source="LKA" target="FRA">
      <data key="d0">212252</data>
    </edge>
    <edge source="LKA" target="GMB">
      <data key="d0">110302</data>
    </edge>
    <edge source="LKA" target="DEU">
      <data key="d0">341575</data>
    </edge>
    <edge source="LKA" target="GHA">
      <data key="d0">5880867</data>
    </edge>
    <edge source="LKA" target="GTM">
      <data key="d0">47140</data>
    </edge>
    <edge source="LKA" target="HKG">
      <data key="d0">1719301</data>
    </edge>
    <edge source="LKA" target="IDN">
      <data key="d0">3451386</data>
    </edge>
    <edge source="LKA" target="IRL">
      <data key="d0">22615</data>
    </edge>
    <edge source="LKA" target="ISR">
      <data key="d0">25167</data>
    </edge>
    <edge source="LKA" target="ITA">
      <data key="d0">568904</data>
    </edge>
    <edge source="LKA" target="CIV">
      <data key="d0">116516</data>
    </edge>
    <edge source="LKA" target="JPN">
      <data key="d0">75994</data>
    </edge>
    <edge source="LKA" target="JOR">
      <data key="d0">190757</data>
    </edge>
    <edge source="LKA" target="KOR">
      <data key="d0">1237786</data>
    </edge>
    <edge source="LKA" target="LBN">
      <data key="d0">97754</data>
    </edge>
    <edge source="LKA" target="MYS">
      <data key="d0">2522795</data>
    </edge>
    <edge source="LKA" target="OMN">
      <data key="d0">64512</data>
    </edge>
    <edge source="LKA" target="NLD">
      <data key="d0">30437</data>
    </edge>
    <edge source="LKA" target="NZL">
      <data key="d0">346965</data>
    </edge>
    <edge source="LKA" target="NOR">
      <data key="d0">164298</data>
    </edge>
    <edge source="LKA" target="PAK">
      <data key="d0">44479</data>
    </edge>
    <edge source="LKA" target="PHL">
      <data key="d0">1289938</data>
    </edge>
    <edge source="LKA" target="SAU">
      <data key="d0">243787</data>
    </edge>
    <edge source="LKA" target="SEN">
      <data key="d0">39150</data>
    </edge>
    <edge source="LKA" target="IND">
      <data key="d0">1347673</data>
    </edge>
    <edge source="LKA" target="SGP">
      <data key="d0">4145311</data>
    </edge>
    <edge source="LKA" target="VNM">
      <data key="d0">174063</data>
    </edge>
    <edge source="LKA" target="SWE">
      <data key="d0">19345</data>
    </edge>
    <edge source="LKA" target="CHE">
      <data key="d0">266529</data>
    </edge>
    <edge source="LKA" target="THA">
      <data key="d0">6569806</data>
    </edge>
    <edge source="LKA" target="TGO">
      <data key="d0">114352</data>
    </edge>
    <edge source="LKA" target="ARE">
      <data key="d0">2234558</data>
    </edge>
    <edge source="LKA" target="TUR">
      <data key="d0">31228</data>
    </edge>
    <edge source="LKA" target="GBR">
      <data key="d0">1750721</data>
    </edge>
    <edge source="LKA" target="USA">
      <data key="d0">1209099</data>
    </edge>
    <edge source="HUN" target="ALB">
      <data key="d0">269295</data>
    </edge>
    <edge source="HUN" target="AZE">
      <data key="d0">433630</data>
    </edge>
    <edge source="HUN" target="AUS">
      <data key="d0">153099</data>
    </edge>
    <edge source="HUN" target="AUT">
      <data key="d0">172567153</data>
    </edge>
    <edge source="HUN" target="BEL">
      <data key="d0">19791211</data>
    </edge>
    <edge source="HUN" target="BRA">
      <data key="d0">139065</data>
    </edge>
    <edge source="HUN" target="BGR">
      <data key="d0">15391206</data>
    </edge>
    <edge source="HUN" target="BDI">
      <data key="d0">13347</data>
    </edge>
    <edge source="HUN" target="BLR">
      <data key="d0">4127722</data>
    </edge>
    <edge source="HUN" target="CMR">
      <data key="d0">102202</data>
    </edge>
    <edge source="HUN" target="CAN">
      <data key="d0">140277</data>
    </edge>
    <edge source="HUN" target="CHL">
      <data key="d0">108592</data>
    </edge>
    <edge source="HUN" target="CHN">
      <data key="d0">506407</data>
    </edge>
    <edge source="HUN" target="HRV">
      <data key="d0">29860020</data>
    </edge>
    <edge source="HUN" target="CZE">
      <data key="d0">32687741</data>
    </edge>
    <edge source="HUN" target="DNK">
      <data key="d0">1228878</data>
    </edge>
    <edge source="HUN" target="EST">
      <data key="d0">223915</data>
    </edge>
    <edge source="HUN" target="FIN">
      <data key="d0">440097</data>
    </edge>
    <edge source="HUN" target="FRA">
      <data key="d0">30549965</data>
    </edge>
    <edge source="HUN" target="GEO">
      <data key="d0">2702427</data>
    </edge>
    <edge source="HUN" target="DEU">
      <data key="d0">131850585</data>
    </edge>
    <edge source="HUN" target="GRC">
      <data key="d0">14091071</data>
    </edge>
    <edge source="HUN" target="HKG">
      <data key="d0">15803</data>
    </edge>
    <edge source="HUN" target="IRL">
      <data key="d0">954089</data>
    </edge>
    <edge source="HUN" target="ISR">
      <data key="d0">444982</data>
    </edge>
    <edge source="HUN" target="ITA">
      <data key="d0">361473721</data>
    </edge>
    <edge source="HUN" target="KAZ">
      <data key="d0">123989</data>
    </edge>
    <edge source="HUN" target="KOR">
      <data key="d0">15128</data>
    </edge>
    <edge source="HUN" target="LBN">
      <data key="d0">163723</data>
    </edge>
    <edge source="HUN" target="LVA">
      <data key="d0">134044</data>
    </edge>
    <edge source="HUN" target="LTU">
      <data key="d0">1551992</data>
    </edge>
    <edge source="HUN" target="MDA">
      <data key="d0">2961478</data>
    </edge>
    <edge source="HUN" target="MAR">
      <data key="d0">457710</data>
    </edge>
    <edge source="HUN" target="NLD">
      <data key="d0">76560686</data>
    </edge>
    <edge source="HUN" target="NOR">
      <data key="d0">584246</data>
    </edge>
    <edge source="HUN" target="POL">
      <data key="d0">29322032</data>
    </edge>
    <edge source="HUN" target="PRT">
      <data key="d0">781168</data>
    </edge>
    <edge source="HUN" target="ROU">
      <data key="d0">257963788</data>
    </edge>
    <edge source="HUN" target="RUS">
      <data key="d0">62467305</data>
    </edge>
    <edge source="HUN" target="SAU">
      <data key="d0">82461</data>
    </edge>
    <edge source="HUN" target="SEN">
      <data key="d0">36554</data>
    </edge>
    <edge source="HUN" target="SRB">
      <data key="d0">14254076</data>
    </edge>
    <edge source="HUN" target="SVK">
      <data key="d0">62661748</data>
    </edge>
    <edge source="HUN" target="SVN">
      <data key="d0">32067610</data>
    </edge>
    <edge source="HUN" target="ZAF">
      <data key="d0">126818</data>
    </edge>
    <edge source="HUN" target="ESP">
      <data key="d0">7297324</data>
    </edge>
    <edge source="HUN" target="SWE">
      <data key="d0">2660390</data>
    </edge>
    <edge source="HUN" target="CHE">
      <data key="d0">8949260</data>
    </edge>
    <edge source="HUN" target="ARE">
      <data key="d0">81334</data>
    </edge>
    <edge source="HUN" target="TUR">
      <data key="d0">1097245</data>
    </edge>
    <edge source="HUN" target="UKR">
      <data key="d0">45975650</data>
    </edge>
    <edge source="HUN" target="MKD">
      <data key="d0">1621098</data>
    </edge>
    <edge source="HUN" target="EGY">
      <data key="d0">20568</data>
    </edge>
    <edge source="HUN" target="GBR">
      <data key="d0">3563105</data>
    </edge>
    <edge source="HUN" target="USA">
      <data key="d0">808410</data>
    </edge>
    <edge source="HUN" target="URY">
      <data key="d0">171286</data>
    </edge>
    <edge source="SGP" target="AUS">
      <data key="d0">10861936</data>
    </edge>
    <edge source="SGP" target="BEL">
      <data key="d0">1538933</data>
    </edge>
    <edge source="SGP" target="BRA">
      <data key="d0">14372</data>
    </edge>
    <edge source="SGP" target="KHM">
      <data key="d0">2225619</data>
    </edge>
    <edge source="SGP" target="CAN">
      <data key="d0">5676071</data>
    </edge>
    <edge source="SGP" target="LKA">
      <data key="d0">1360586</data>
    </edge>
    <edge source="SGP" target="CHL">
      <data key="d0">45391</data>
    </edge>
    <edge source="SGP" target="CHN">
      <data key="d0">6376896</data>
    </edge>
    <edge source="SGP" target="COL">
      <data key="d0">13576</data>
    </edge>
    <edge source="SGP" target="BEN">
      <data key="d0">2975817</data>
    </edge>
    <edge source="SGP" target="DNK">
      <data key="d0">743507</data>
    </edge>
    <edge source="SGP" target="FRA">
      <data key="d0">4172901</data>
    </edge>
    <edge source="SGP" target="DEU">
      <data key="d0">534820</data>
    </edge>
    <edge source="SGP" target="GRC">
      <data key="d0">251448</data>
    </edge>
    <edge source="SGP" target="HKG">
      <data key="d0">9453118</data>
    </edge>
    <edge source="SGP" target="IDN">
      <data key="d0">30271361</data>
    </edge>
    <edge source="SGP" target="IRL">
      <data key="d0">610671</data>
    </edge>
    <edge source="SGP" target="ISR">
      <data key="d0">96850</data>
    </edge>
    <edge source="SGP" target="ITA">
      <data key="d0">1007286</data>
    </edge>
    <edge source="SGP" target="JPN">
      <data key="d0">29041667</data>
    </edge>
    <edge source="SGP" target="JOR">
      <data key="d0">136552</data>
    </edge>
    <edge source="SGP" target="KOR">
      <data key="d0">14003519</data>
    </edge>
    <edge source="SGP" target="LBN">
      <data key="d0">480920</data>
    </edge>
    <edge source="SGP" target="LVA">
      <data key="d0">28868</data>
    </edge>
    <edge source="SGP" target="MYS">
      <data key="d0">35707503</data>
    </edge>
    <edge source="SGP" target="MUS">
      <data key="d0">1276592</data>
    </edge>
    <edge source="SGP" target="OMN">
      <data key="d0">950458</data>
    </edge>
    <edge source="SGP" target="NLD">
      <data key="d0">8115069</data>
    </edge>
    <edge source="SGP" target="NZL">
      <data key="d0">669281</data>
    </edge>
    <edge source="SGP" target="NOR">
      <data key="d0">1418483</data>
    </edge>
    <edge source="SGP" target="PAK">
      <data key="d0">267186</data>
    </edge>
    <edge source="SGP" target="PER">
      <data key="d0">147131</data>
    </edge>
    <edge source="SGP" target="PHL">
      <data key="d0">5458628</data>
    </edge>
    <edge source="SGP" target="POL">
      <data key="d0">28827</data>
    </edge>
    <edge source="SGP" target="PRT">
      <data key="d0">126107</data>
    </edge>
    <edge source="SGP" target="RUS">
      <data key="d0">239698</data>
    </edge>
    <edge source="SGP" target="SAU">
      <data key="d0">4499356</data>
    </edge>
    <edge source="SGP" target="IND">
      <data key="d0">2592866</data>
    </edge>
    <edge source="SGP" target="VNM">
      <data key="d0">5137684</data>
    </edge>
    <edge source="SGP" target="ZAF">
      <data key="d0">532953</data>
    </edge>
    <edge source="SGP" target="ESP">
      <data key="d0">1353195</data>
    </edge>
    <edge source="SGP" target="SWE">
      <data key="d0">835116</data>
    </edge>
    <edge source="SGP" target="CHE">
      <data key="d0">415258</data>
    </edge>
    <edge source="SGP" target="THA">
      <data key="d0">10000946</data>
    </edge>
    <edge source="SGP" target="ARE">
      <data key="d0">4723799</data>
    </edge>
    <edge source="SGP" target="TUR">
      <data key="d0">391517</data>
    </edge>
    <edge source="SGP" target="UKR">
      <data key="d0">31757</data>
    </edge>
    <edge source="SGP" target="GBR">
      <data key="d0">11733251</data>
    </edge>
    <edge source="SGP" target="USA">
      <data key="d0">15567983</data>
    </edge>
    <edge source="AUT" target="ALB">
      <data key="d0">394262</data>
    </edge>
    <edge source="AUT" target="AZE">
      <data key="d0">641336</data>
    </edge>
    <edge source="AUT" target="AUS">
      <data key="d0">248411</data>
    </edge>
    <edge source="AUT" target="ARM">
      <data key="d0">21203</data>
    </edge>
    <edge source="AUT" target="BEL">
      <data key="d0">10629716</data>
    </edge>
    <edge source="AUT" target="BRA">
      <data key="d0">11343</data>
    </edge>
    <edge source="AUT" target="BGR">
      <data key="d0">6952650</data>
    </edge>
    <edge source="AUT" target="BLR">
      <data key="d0">1468965</data>
    </edge>
    <edge source="AUT" target="CMR">
      <data key="d0">18201</data>
    </edge>
    <edge source="AUT" target="CAN">
      <data key="d0">1010241</data>
    </edge>
    <edge source="AUT" target="CHL">
      <data key="d0">31413</data>
    </edge>
    <edge source="AUT" target="CHN">
      <data key="d0">7879979</data>
    </edge>
    <edge source="AUT" target="COL">
      <data key="d0">44483</data>
    </edge>
    <edge source="AUT" target="HRV">
      <data key="d0">26906887</data>
    </edge>
    <edge source="AUT" target="CZE">
      <data key="d0">31972027</data>
    </edge>
    <edge source="AUT" target="DNK">
      <data key="d0">6890481</data>
    </edge>
    <edge source="AUT" target="ETH">
      <data key="d0">13266</data>
    </edge>
    <edge source="AUT" target="EST">
      <data key="d0">552739</data>
    </edge>
    <edge source="AUT" target="FIN">
      <data key="d0">940240</data>
    </edge>
    <edge source="AUT" target="FRA">
      <data key="d0">54392332</data>
    </edge>
    <edge source="AUT" target="GEO">
      <data key="d0">319317</data>
    </edge>
    <edge source="AUT" target="PSE">
      <data key="d0">12898</data>
    </edge>
    <edge source="AUT" target="DEU">
      <data key="d0">444067575</data>
    </edge>
    <edge source="AUT" target="GRC">
      <data key="d0">9680741</data>
    </edge>
    <edge source="AUT" target="HKG">
      <data key="d0">811326</data>
    </edge>
    <edge source="AUT" target="HUN">
      <data key="d0">39559913</data>
    </edge>
    <edge source="AUT" target="IRL">
      <data key="d0">1473820</data>
    </edge>
    <edge source="AUT" target="ISR">
      <data key="d0">1276600</data>
    </edge>
    <edge source="AUT" target="ITA">
      <data key="d0">345126212</data>
    </edge>
    <edge source="AUT" target="JPN">
      <data key="d0">1036128</data>
    </edge>
    <edge source="AUT" target="KAZ">
      <data key="d0">271611</data>
    </edge>
    <edge source="AUT" target="JOR">
      <data key="d0">530087</data>
    </edge>
    <edge source="AUT" target="KOR">
      <data key="d0">214151</data>
    </edge>
    <edge source="AUT" target="KGZ">
      <data key="d0">20467</data>
    </edge>
    <edge source="AUT" target="LBN">
      <data key="d0">55987</data>
    </edge>
    <edge source="AUT" target="LVA">
      <data key="d0">1075266</data>
    </edge>
    <edge source="AUT" target="LTU">
      <data key="d0">2733740</data>
    </edge>
    <edge source="AUT" target="MYS">
      <data key="d0">546211</data>
    </edge>
    <edge source="AUT" target="MEX">
      <data key="d0">381794</data>
    </edge>
    <edge source="AUT" target="MDA">
      <data key="d0">57033</data>
    </edge>
    <edge source="AUT" target="OMN">
      <data key="d0">22017</data>
    </edge>
    <edge source="AUT" target="NLD">
      <data key="d0">40540651</data>
    </edge>
    <edge source="AUT" target="NOR">
      <data key="d0">6245279</data>
    </edge>
    <edge source="AUT" target="PER">
      <data key="d0">68063</data>
    </edge>
    <edge source="AUT" target="POL">
      <data key="d0">42474785</data>
    </edge>
    <edge source="AUT" target="PRT">
      <data key="d0">3728107</data>
    </edge>
    <edge source="AUT" target="ROU">
      <data key="d0">22809052</data>
    </edge>
    <edge source="AUT" target="RUS">
      <data key="d0">7852752</data>
    </edge>
    <edge source="AUT" target="SAU">
      <data key="d0">179943</data>
    </edge>
    <edge source="AUT" target="SRB">
      <data key="d0">4632711</data>
    </edge>
    <edge source="AUT" target="IND">
      <data key="d0">10226</data>
    </edge>
    <edge source="AUT" target="SGP">
      <data key="d0">277014</data>
    </edge>
    <edge source="AUT" target="SVK">
      <data key="d0">24532995</data>
    </edge>
    <edge source="AUT" target="VNM">
      <data key="d0">132077</data>
    </edge>
    <edge source="AUT" target="SVN">
      <data key="d0">34325331</data>
    </edge>
    <edge source="AUT" target="ZAF">
      <data key="d0">545580</data>
    </edge>
    <edge source="AUT" target="ESP">
      <data key="d0">6666889</data>
    </edge>
    <edge source="AUT" target="SWE">
      <data key="d0">2285618</data>
    </edge>
    <edge source="AUT" target="CHE">
      <data key="d0">86616962</data>
    </edge>
    <edge source="AUT" target="THA">
      <data key="d0">41101</data>
    </edge>
    <edge source="AUT" target="ARE">
      <data key="d0">1129268</data>
    </edge>
    <edge source="AUT" target="TUR">
      <data key="d0">7016313</data>
    </edge>
    <edge source="AUT" target="UKR">
      <data key="d0">7502540</data>
    </edge>
    <edge source="AUT" target="MKD">
      <data key="d0">1449280</data>
    </edge>
    <edge source="AUT" target="GBR">
      <data key="d0">37356925</data>
    </edge>
    <edge source="AUT" target="USA">
      <data key="d0">4483566</data>
    </edge>
    <edge source="AUT" target="URY">
      <data key="d0">39792</data>
    </edge>
    <edge source="BLR" target="AZE">
      <data key="d0">163000</data>
    </edge>
    <edge source="BLR" target="ARM">
      <data key="d0">500800</data>
    </edge>
    <edge source="BLR" target="BRA">
      <data key="d0">10600</data>
    </edge>
    <edge source="BLR" target="BGR">
      <data key="d0">31500</data>
    </edge>
    <edge source="BLR" target="CAN">
      <data key="d0">17400</data>
    </edge>
    <edge source="BLR" target="CHN">
      <data key="d0">268700</data>
    </edge>
    <edge source="BLR" target="EST">
      <data key="d0">48200</data>
    </edge>
    <edge source="BLR" target="GEO">
      <data key="d0">427700</data>
    </edge>
    <edge source="BLR" target="DEU">
      <data key="d0">273300</data>
    </edge>
    <edge source="BLR" target="ISR">
      <data key="d0">72600</data>
    </edge>
    <edge source="BLR" target="KAZ">
      <data key="d0">3360600</data>
    </edge>
    <edge source="BLR" target="KOR">
      <data key="d0">11500</data>
    </edge>
    <edge source="BLR" target="KGZ">
      <data key="d0">184500</data>
    </edge>
    <edge source="BLR" target="LVA">
      <data key="d0">259100</data>
    </edge>
    <edge source="BLR" target="LTU">
      <data key="d0">1006100</data>
    </edge>
    <edge source="BLR" target="MYS">
      <data key="d0">27000</data>
    </edge>
    <edge source="BLR" target="MDA">
      <data key="d0">1142000</data>
    </edge>
    <edge source="BLR" target="PAN">
      <data key="d0">10800</data>
    </edge>
    <edge source="BLR" target="POL">
      <data key="d0">12200</data>
    </edge>
    <edge source="BLR" target="RUS">
      <data key="d0">94367200</data>
    </edge>
    <edge source="BLR" target="SRB">
      <data key="d0">840400</data>
    </edge>
    <edge source="BLR" target="SVK">
      <data key="d0">10000</data>
    </edge>
    <edge source="BLR" target="VNM">
      <data key="d0">575200</data>
    </edge>
    <edge source="BLR" target="UKR">
      <data key="d0">9250300</data>
    </edge>
    <edge source="BLR" target="USA">
      <data key="d0">331000</data>
    </edge>
    <edge source="FIN" target="DZA">
      <data key="d0">9231312</data>
    </edge>
    <edge source="FIN" target="AZE">
      <data key="d0">28878</data>
    </edge>
    <edge source="FIN" target="AUS">
      <data key="d0">2053433</data>
    </edge>
    <edge source="FIN" target="AUT">
      <data key="d0">459623</data>
    </edge>
    <edge source="FIN" target="BEL">
      <data key="d0">9278663</data>
    </edge>
    <edge source="FIN" target="BGR">
      <data key="d0">46904</data>
    </edge>
    <edge source="FIN" target="BLR">
      <data key="d0">305120</data>
    </edge>
    <edge source="FIN" target="CAN">
      <data key="d0">656627</data>
    </edge>
    <edge source="FIN" target="LKA">
      <data key="d0">238792</data>
    </edge>
    <edge source="FIN" target="CHL">
      <data key="d0">22537</data>
    </edge>
    <edge source="FIN" target="CHN">
      <data key="d0">2023660</data>
    </edge>
    <edge source="FIN" target="CRI">
      <data key="d0">322952</data>
    </edge>
    <edge source="FIN" target="HRV">
      <data key="d0">11014</data>
    </edge>
    <edge source="FIN" target="CZE">
      <data key="d0">509363</data>
    </edge>
    <edge source="FIN" target="DNK">
      <data key="d0">4646764</data>
    </edge>
    <edge source="FIN" target="ECU">
      <data key="d0">35894</data>
    </edge>
    <edge source="FIN" target="EST">
      <data key="d0">10137590</data>
    </edge>
    <edge source="FIN" target="FRA">
      <data key="d0">2278418</data>
    </edge>
    <edge source="FIN" target="GEO">
      <data key="d0">99782</data>
    </edge>
    <edge source="FIN" target="DEU">
      <data key="d0">42918929</data>
    </edge>
    <edge source="FIN" target="GRC">
      <data key="d0">262445</data>
    </edge>
    <edge source="FIN" target="HUN">
      <data key="d0">60321</data>
    </edge>
    <edge source="FIN" target="IRL">
      <data key="d0">90951</data>
    </edge>
    <edge source="FIN" target="ISR">
      <data key="d0">399013</data>
    </edge>
    <edge source="FIN" target="ITA">
      <data key="d0">2016654</data>
    </edge>
    <edge source="FIN" target="JPN">
      <data key="d0">2574685</data>
    </edge>
    <edge source="FIN" target="KOR">
      <data key="d0">857997</data>
    </edge>
    <edge source="FIN" target="LVA">
      <data key="d0">1951744</data>
    </edge>
    <edge source="FIN" target="LTU">
      <data key="d0">5251726</data>
    </edge>
    <edge source="FIN" target="MYS">
      <data key="d0">354356</data>
    </edge>
    <edge source="FIN" target="MDA">
      <data key="d0">15361</data>
    </edge>
    <edge source="FIN" target="MAR">
      <data key="d0">8896122</data>
    </edge>
    <edge source="FIN" target="NLD">
      <data key="d0">20585795</data>
    </edge>
    <edge source="FIN" target="NOR">
      <data key="d0">7751974</data>
    </edge>
    <edge source="FIN" target="PHL">
      <data key="d0">20299</data>
    </edge>
    <edge source="FIN" target="POL">
      <data key="d0">2662593</data>
    </edge>
    <edge source="FIN" target="PRT">
      <data key="d0">2359836</data>
    </edge>
    <edge source="FIN" target="ROU">
      <data key="d0">70985</data>
    </edge>
    <edge source="FIN" target="RUS">
      <data key="d0">30043798</data>
    </edge>
    <edge source="FIN" target="SAU">
      <data key="d0">22770</data>
    </edge>
    <edge source="FIN" target="SRB">
      <data key="d0">10338</data>
    </edge>
    <edge source="FIN" target="IND">
      <data key="d0">12061</data>
    </edge>
    <edge source="FIN" target="SGP">
      <data key="d0">39061</data>
    </edge>
    <edge source="FIN" target="SVK">
      <data key="d0">812085</data>
    </edge>
    <edge source="FIN" target="VNM">
      <data key="d0">8754873</data>
    </edge>
    <edge source="FIN" target="ZAF">
      <data key="d0">201117</data>
    </edge>
    <edge source="FIN" target="ESP">
      <data key="d0">19978355</data>
    </edge>
    <edge source="FIN" target="SWE">
      <data key="d0">30076008</data>
    </edge>
    <edge source="FIN" target="CHE">
      <data key="d0">3751852</data>
    </edge>
    <edge source="FIN" target="ARE">
      <data key="d0">71471</data>
    </edge>
    <edge source="FIN" target="TUN">
      <data key="d0">3849713</data>
    </edge>
    <edge source="FIN" target="TUR">
      <data key="d0">65406</data>
    </edge>
    <edge source="FIN" target="UKR">
      <data key="d0">1302175</data>
    </edge>
    <edge source="FIN" target="GBR">
      <data key="d0">4925309</data>
    </edge>
    <edge source="FIN" target="USA">
      <data key="d0">6193017</data>
    </edge>
    <edge source="PSE" target="CAN">
      <data key="d0">11370</data>
    </edge>
    <edge source="PSE" target="DEU">
      <data key="d0">10252</data>
    </edge>
    <edge source="PSE" target="ISR">
      <data key="d0">16968744</data>
    </edge>
    <edge source="PSE" target="JPN">
      <data key="d0">23520</data>
    </edge>
    <edge source="PSE" target="JOR">
      <data key="d0">678437</data>
    </edge>
    <edge source="PSE" target="KOR">
      <data key="d0">340002</data>
    </edge>
    <edge source="PSE" target="SAU">
      <data key="d0">59902</data>
    </edge>
    <edge source="PSE" target="ARE">
      <data key="d0">87407</data>
    </edge>
    <edge source="PSE" target="GBR">
      <data key="d0">294464</data>
    </edge>
    <edge source="PSE" target="USA">
      <data key="d0">560790</data>
    </edge>
    <edge source="KAZ" target="AZE">
      <data key="d0">9153978</data>
    </edge>
    <edge source="KAZ" target="CHN">
      <data key="d0">60516592</data>
    </edge>
    <edge source="KAZ" target="FIN">
      <data key="d0">970750</data>
    </edge>
    <edge source="KAZ" target="GEO">
      <data key="d0">173406</data>
    </edge>
    <edge source="KAZ" target="DEU">
      <data key="d0">1086809</data>
    </edge>
    <edge source="KAZ" target="ITA">
      <data key="d0">42384090</data>
    </edge>
    <edge source="KAZ" target="KGZ">
      <data key="d0">54727564</data>
    </edge>
    <edge source="KAZ" target="LTU">
      <data key="d0">80594</data>
    </edge>
    <edge source="KAZ" target="MDA">
      <data key="d0">732088</data>
    </edge>
    <edge source="KAZ" target="NLD">
      <data key="d0">1709897</data>
    </edge>
    <edge source="KAZ" target="NOR">
      <data key="d0">700000</data>
    </edge>
    <edge source="KAZ" target="POL">
      <data key="d0">4403227</data>
    </edge>
    <edge source="KAZ" target="RUS">
      <data key="d0">89569729</data>
    </edge>
    <edge source="KAZ" target="SWE">
      <data key="d0">11898002</data>
    </edge>
    <edge source="KAZ" target="ARE">
      <data key="d0">207040</data>
    </edge>
    <edge source="KAZ" target="TUN">
      <data key="d0">1562978</data>
    </edge>
    <edge source="KAZ" target="TUR">
      <data key="d0">13350939</data>
    </edge>
    <edge source="KAZ" target="UKR">
      <data key="d0">3742447</data>
    </edge>
    <edge source="KAZ" target="GBR">
      <data key="d0">882400</data>
    </edge>
    <edge source="KAZ" target="USA">
      <data key="d0">4354020</data>
    </edge>
    <edge source="KGZ" target="CHN">
      <data key="d0">139100</data>
    </edge>
    <edge source="KGZ" target="KAZ">
      <data key="d0">2309615</data>
    </edge>
    <edge source="KGZ" target="RUS">
      <data key="d0">119558</data>
    </edge>
    <edge source="MDA" target="AUS">
      <data key="d0">24063</data>
    </edge>
    <edge source="MDA" target="BGR">
      <data key="d0">39881</data>
    </edge>
    <edge source="MDA" target="BLR">
      <data key="d0">4066173</data>
    </edge>
    <edge source="MDA" target="KHM">
      <data key="d0">100774</data>
    </edge>
    <edge source="MDA" target="CAN">
      <data key="d0">219821</data>
    </edge>
    <edge source="MDA" target="CHN">
      <data key="d0">13377</data>
    </edge>
    <edge source="MDA" target="CZE">
      <data key="d0">10300</data>
    </edge>
    <edge source="MDA" target="EST">
      <data key="d0">154129</data>
    </edge>
    <edge source="MDA" target="FRA">
      <data key="d0">10578702</data>
    </edge>
    <edge source="MDA" target="GEO">
      <data key="d0">286058</data>
    </edge>
    <edge source="MDA" target="DEU">
      <data key="d0">1537985</data>
    </edge>
    <edge source="MDA" target="GRC">
      <data key="d0">20187595</data>
    </edge>
    <edge source="MDA" target="HUN">
      <data key="d0">24762</data>
    </edge>
    <edge source="MDA" target="IDN">
      <data key="d0">3801185</data>
    </edge>
    <edge source="MDA" target="ISR">
      <data key="d0">4790827</data>
    </edge>
    <edge source="MDA" target="ITA">
      <data key="d0">19635228</data>
    </edge>
    <edge source="MDA" target="LBN">
      <data key="d0">6923505</data>
    </edge>
    <edge source="MDA" target="LVA">
      <data key="d0">243394</data>
    </edge>
    <edge source="MDA" target="MYS">
      <data key="d0">10233565</data>
    </edge>
    <edge source="MDA" target="OMN">
      <data key="d0">429936</data>
    </edge>
    <edge source="MDA" target="NLD">
      <data key="d0">6947131</data>
    </edge>
    <edge source="MDA" target="NOR">
      <data key="d0">24535</data>
    </edge>
    <edge source="MDA" target="PAK">
      <data key="d0">80002</data>
    </edge>
    <edge source="MDA" target="PHL">
      <data key="d0">246439</data>
    </edge>
    <edge source="MDA" target="POL">
      <data key="d0">365014</data>
    </edge>
    <edge source="MDA" target="ROU">
      <data key="d0">34907790</data>
    </edge>
    <edge source="MDA" target="RUS">
      <data key="d0">918315</data>
    </edge>
    <edge source="MDA" target="SRB">
      <data key="d0">106470</data>
    </edge>
    <edge source="MDA" target="IND">
      <data key="d0">147997</data>
    </edge>
    <edge source="MDA" target="ZWE">
      <data key="d0">79648</data>
    </edge>
    <edge source="MDA" target="ESP">
      <data key="d0">564839</data>
    </edge>
    <edge source="MDA" target="CHE">
      <data key="d0">11281653</data>
    </edge>
    <edge source="MDA" target="THA">
      <data key="d0">438716</data>
    </edge>
    <edge source="MDA" target="TUR">
      <data key="d0">2806021</data>
    </edge>
    <edge source="MDA" target="UKR">
      <data key="d0">2502166</data>
    </edge>
    <edge source="MDA" target="GBR">
      <data key="d0">15186650</data>
    </edge>
    <edge source="MDA" target="USA">
      <data key="d0">852945</data>
    </edge>
    <edge source="SVK" target="ALB">
      <data key="d0">37915</data>
    </edge>
    <edge source="SVK" target="AUT">
      <data key="d0">99408161</data>
    </edge>
    <edge source="SVK" target="BEL">
      <data key="d0">261404</data>
    </edge>
    <edge source="SVK" target="BRA">
      <data key="d0">18803</data>
    </edge>
    <edge source="SVK" target="BGR">
      <data key="d0">2520215</data>
    </edge>
    <edge source="SVK" target="BLR">
      <data key="d0">2130938</data>
    </edge>
    <edge source="SVK" target="CAN">
      <data key="d0">173960</data>
    </edge>
    <edge source="SVK" target="CHN">
      <data key="d0">49582</data>
    </edge>
    <edge source="SVK" target="HRV">
      <data key="d0">3538818</data>
    </edge>
    <edge source="SVK" target="CZE">
      <data key="d0">106156861</data>
    </edge>
    <edge source="SVK" target="DNK">
      <data key="d0">369812</data>
    </edge>
    <edge source="SVK" target="FRA">
      <data key="d0">2041998</data>
    </edge>
    <edge source="SVK" target="DEU">
      <data key="d0">54137117</data>
    </edge>
    <edge source="SVK" target="GRC">
      <data key="d0">792774</data>
    </edge>
    <edge source="SVK" target="HUN">
      <data key="d0">81578948</data>
    </edge>
    <edge source="SVK" target="IRL">
      <data key="d0">607424</data>
    </edge>
    <edge source="SVK" target="ISR">
      <data key="d0">48614</data>
    </edge>
    <edge source="SVK" target="ITA">
      <data key="d0">44700732</data>
    </edge>
    <edge source="SVK" target="JPN">
      <data key="d0">33775</data>
    </edge>
    <edge source="SVK" target="KOR">
      <data key="d0">21832</data>
    </edge>
    <edge source="SVK" target="LVA">
      <data key="d0">125187</data>
    </edge>
    <edge source="SVK" target="LTU">
      <data key="d0">824859</data>
    </edge>
    <edge source="SVK" target="MDA">
      <data key="d0">499636</data>
    </edge>
    <edge source="SVK" target="NLD">
      <data key="d0">27329335</data>
    </edge>
    <edge source="SVK" target="NOR">
      <data key="d0">110631</data>
    </edge>
    <edge source="SVK" target="POL">
      <data key="d0">135443486</data>
    </edge>
    <edge source="SVK" target="ROU">
      <data key="d0">30140629</data>
    </edge>
    <edge source="SVK" target="RUS">
      <data key="d0">3198639</data>
    </edge>
    <edge source="SVK" target="SAU">
      <data key="d0">11830</data>
    </edge>
    <edge source="SVK" target="SRB">
      <data key="d0">930943</data>
    </edge>
    <edge source="SVK" target="SVN">
      <data key="d0">4894372</data>
    </edge>
    <edge source="SVK" target="ESP">
      <data key="d0">27022</data>
    </edge>
    <edge source="SVK" target="SWE">
      <data key="d0">323872</data>
    </edge>
    <edge source="SVK" target="CHE">
      <data key="d0">10600256</data>
    </edge>
    <edge source="SVK" target="TUR">
      <data key="d0">1991202</data>
    </edge>
    <edge source="SVK" target="UKR">
      <data key="d0">454258</data>
    </edge>
    <edge source="SVK" target="MKD">
      <data key="d0">1493331</data>
    </edge>
    <edge source="SVK" target="GBR">
      <data key="d0">1428905</data>
    </edge>
    <edge source="SVK" target="USA">
      <data key="d0">37378</data>
    </edge>
    <edge source="SWE" target="DZA">
      <data key="d0">58161231</data>
    </edge>
    <edge source="SWE" target="AUS">
      <data key="d0">2268863</data>
    </edge>
    <edge source="SWE" target="AUT">
      <data key="d0">2557120</data>
    </edge>
    <edge source="SWE" target="BEL">
      <data key="d0">13015034</data>
    </edge>
    <edge source="SWE" target="BGR">
      <data key="d0">244872</data>
    </edge>
    <edge source="SWE" target="CAN">
      <data key="d0">5298770</data>
    </edge>
    <edge source="SWE" target="CHL">
      <data key="d0">115303</data>
    </edge>
    <edge source="SWE" target="CHN">
      <data key="d0">5934104</data>
    </edge>
    <edge source="SWE" target="CRI">
      <data key="d0">3401658</data>
    </edge>
    <edge source="SWE" target="HRV">
      <data key="d0">407301</data>
    </edge>
    <edge source="SWE" target="CZE">
      <data key="d0">1739361</data>
    </edge>
    <edge source="SWE" target="DNK">
      <data key="d0">117368371</data>
    </edge>
    <edge source="SWE" target="EST">
      <data key="d0">3192219</data>
    </edge>
    <edge source="SWE" target="FIN">
      <data key="d0">76261270</data>
    </edge>
    <edge source="SWE" target="FRA">
      <data key="d0">38534896</data>
    </edge>
    <edge source="SWE" target="DEU">
      <data key="d0">127618250</data>
    </edge>
    <edge source="SWE" target="GHA">
      <data key="d0">650886</data>
    </edge>
    <edge source="SWE" target="GRC">
      <data key="d0">1095725</data>
    </edge>
    <edge source="SWE" target="GTM">
      <data key="d0">5742206</data>
    </edge>
    <edge source="SWE" target="HKG">
      <data key="d0">3019265</data>
    </edge>
    <edge source="SWE" target="HUN">
      <data key="d0">1141448</data>
    </edge>
    <edge source="SWE" target="IDN">
      <data key="d0">26428</data>
    </edge>
    <edge source="SWE" target="IRL">
      <data key="d0">11744485</data>
    </edge>
    <edge source="SWE" target="ISR">
      <data key="d0">2608690</data>
    </edge>
    <edge source="SWE" target="ITA">
      <data key="d0">6903416</data>
    </edge>
    <edge source="SWE" target="JAM">
      <data key="d0">413616</data>
    </edge>
    <edge source="SWE" target="JPN">
      <data key="d0">1544071</data>
    </edge>
    <edge source="SWE" target="KOR">
      <data key="d0">959139</data>
    </edge>
    <edge source="SWE" target="LBN">
      <data key="d0">115303</data>
    </edge>
    <edge source="SWE" target="LVA">
      <data key="d0">1427716</data>
    </edge>
    <edge source="SWE" target="LTU">
      <data key="d0">4502411</data>
    </edge>
    <edge source="SWE" target="MYS">
      <data key="d0">183712</data>
    </edge>
    <edge source="SWE" target="MAR">
      <data key="d0">3839948</data>
    </edge>
    <edge source="SWE" target="OMN">
      <data key="d0">20348</data>
    </edge>
    <edge source="SWE" target="NLD">
      <data key="d0">43078937</data>
    </edge>
    <edge source="SWE" target="NZL">
      <data key="d0">24908</data>
    </edge>
    <edge source="SWE" target="NIC">
      <data key="d0">2628102</data>
    </edge>
    <edge source="SWE" target="NOR">
      <data key="d0">198496553</data>
    </edge>
    <edge source="SWE" target="PAN">
      <data key="d0">3386807</data>
    </edge>
    <edge source="SWE" target="PER">
      <data key="d0">7195181</data>
    </edge>
    <edge source="SWE" target="POL">
      <data key="d0">12697426</data>
    </edge>
    <edge source="SWE" target="PRT">
      <data key="d0">7799759</data>
    </edge>
    <edge source="SWE" target="ROU">
      <data key="d0">761628</data>
    </edge>
    <edge source="SWE" target="RUS">
      <data key="d0">9341609</data>
    </edge>
    <edge source="SWE" target="SAU">
      <data key="d0">639426</data>
    </edge>
    <edge source="SWE" target="SRB">
      <data key="d0">18243</data>
    </edge>
    <edge source="SWE" target="SGP">
      <data key="d0">442851</data>
    </edge>
    <edge source="SWE" target="SVK">
      <data key="d0">753325</data>
    </edge>
    <edge source="SWE" target="SVN">
      <data key="d0">11226</data>
    </edge>
    <edge source="SWE" target="ESP">
      <data key="d0">53741146</data>
    </edge>
    <edge source="SWE" target="CHE">
      <data key="d0">3787325</data>
    </edge>
    <edge source="SWE" target="THA">
      <data key="d0">56950</data>
    </edge>
    <edge source="SWE" target="ARE">
      <data key="d0">1301305</data>
    </edge>
    <edge source="SWE" target="TUR">
      <data key="d0">5484821</data>
    </edge>
    <edge source="SWE" target="UGA">
      <data key="d0">623055</data>
    </edge>
    <edge source="SWE" target="UKR">
      <data key="d0">30872</data>
    </edge>
    <edge source="SWE" target="GBR">
      <data key="d0">32620321</data>
    </edge>
    <edge source="SWE" target="USA">
      <data key="d0">17527736</data>
    </edge>
    <edge source="UKR" target="ALB">
      <data key="d0">872488</data>
    </edge>
    <edge source="UKR" target="DZA">
      <data key="d0">73117628</data>
    </edge>
    <edge source="UKR" target="AZE">
      <data key="d0">9269385</data>
    </edge>
    <edge source="UKR" target="AUS">
      <data key="d0">70058</data>
    </edge>
    <edge source="UKR" target="AUT">
      <data key="d0">3989339</data>
    </edge>
    <edge source="UKR" target="ARM">
      <data key="d0">3629662</data>
    </edge>
    <edge source="UKR" target="BEL">
      <data key="d0">67396213</data>
    </edge>
    <edge source="UKR" target="BRA">
      <data key="d0">315719</data>
    </edge>
    <edge source="UKR" target="BGR">
      <data key="d0">1162629</data>
    </edge>
    <edge source="UKR" target="BLR">
      <data key="d0">32887010</data>
    </edge>
    <edge source="UKR" target="KHM">
      <data key="d0">572290</data>
    </edge>
    <edge source="UKR" target="CMR">
      <data key="d0">1394136</data>
    </edge>
    <edge source="UKR" target="CAN">
      <data key="d0">351588</data>
    </edge>
    <edge source="UKR" target="LKA">
      <data key="d0">477876</data>
    </edge>
    <edge source="UKR" target="CHN">
      <data key="d0">482331185</data>
    </edge>
    <edge source="UKR" target="CRI">
      <data key="d0">712375</data>
    </edge>
    <edge source="UKR" target="HRV">
      <data key="d0">578317</data>
    </edge>
    <edge source="UKR" target="CZE">
      <data key="d0">1647423</data>
    </edge>
    <edge source="UKR" target="BEN">
      <data key="d0">380094</data>
    </edge>
    <edge source="UKR" target="DNK">
      <data key="d0">879908</data>
    </edge>
    <edge source="UKR" target="ECU">
      <data key="d0">2554567</data>
    </edge>
    <edge source="UKR" target="ETH">
      <data key="d0">35741152</data>
    </edge>
    <edge source="UKR" target="EST">
      <data key="d0">2684644</data>
    </edge>
    <edge source="UKR" target="FRA">
      <data key="d0">748053</data>
    </edge>
    <edge source="UKR" target="GEO">
      <data key="d0">12779318</data>
    </edge>
    <edge source="UKR" target="PSE">
      <data key="d0">5740765</data>
    </edge>
    <edge source="UKR" target="DEU">
      <data key="d0">48053103</data>
    </edge>
    <edge source="UKR" target="GHA">
      <data key="d0">205637</data>
    </edge>
    <edge source="UKR" target="GRC">
      <data key="d0">17840575</data>
    </edge>
    <edge source="UKR" target="HKG">
      <data key="d0">25762976</data>
    </edge>
    <edge source="UKR" target="HUN">
      <data key="d0">1906129</data>
    </edge>
    <edge source="UKR" target="IDN">
      <data key="d0">332592659</data>
    </edge>
    <edge source="UKR" target="IRL">
      <data key="d0">36433408</data>
    </edge>
    <edge source="UKR" target="ISR">
      <data key="d0">185653143</data>
    </edge>
    <edge source="UKR" target="ITA">
      <data key="d0">263553749</data>
    </edge>
    <edge source="UKR" target="CIV">
      <data key="d0">34933</data>
    </edge>
    <edge source="UKR" target="JPN">
      <data key="d0">36600307</data>
    </edge>
    <edge source="UKR" target="KAZ">
      <data key="d0">16920229</data>
    </edge>
    <edge source="UKR" target="JOR">
      <data key="d0">48015131</data>
    </edge>
    <edge source="UKR" target="KOR">
      <data key="d0">268543539</data>
    </edge>
    <edge source="UKR" target="KGZ">
      <data key="d0">3175924</data>
    </edge>
    <edge source="UKR" target="LBN">
      <data key="d0">109124230</data>
    </edge>
    <edge source="UKR" target="LVA">
      <data key="d0">4017228</data>
    </edge>
    <edge source="UKR" target="LTU">
      <data key="d0">6581005</data>
    </edge>
    <edge source="UKR" target="MDG">
      <data key="d0">18336</data>
    </edge>
    <edge source="UKR" target="MYS">
      <data key="d0">13635394</data>
    </edge>
    <edge source="UKR" target="MRT">
      <data key="d0">8660063</data>
    </edge>
    <edge source="UKR" target="MUS">
      <data key="d0">32579</data>
    </edge>
    <edge source="UKR" target="MEX">
      <data key="d0">40172320</data>
    </edge>
    <edge source="UKR" target="MDA">
      <data key="d0">26819094</data>
    </edge>
    <edge source="UKR" target="MAR">
      <data key="d0">143869831</data>
    </edge>
    <edge source="UKR" target="MOZ">
      <data key="d0">2301745</data>
    </edge>
    <edge source="UKR" target="OMN">
      <data key="d0">11539127</data>
    </edge>
    <edge source="UKR" target="NLD">
      <data key="d0">204392817</data>
    </edge>
    <edge source="UKR" target="NZL">
      <data key="d0">68444</data>
    </edge>
    <edge source="UKR" target="NOR">
      <data key="d0">19181</data>
    </edge>
    <edge source="UKR" target="PAK">
      <data key="d0">8822244</data>
    </edge>
    <edge source="UKR" target="PAN">
      <data key="d0">5355531</data>
    </edge>
    <edge source="UKR" target="PHL">
      <data key="d0">139872181</data>
    </edge>
    <edge source="UKR" target="POL">
      <data key="d0">30849942</data>
    </edge>
    <edge source="UKR" target="PRT">
      <data key="d0">119499797</data>
    </edge>
    <edge source="UKR" target="ROU">
      <data key="d0">19840555</data>
    </edge>
    <edge source="UKR" target="RUS">
      <data key="d0">3389736</data>
    </edge>
    <edge source="UKR" target="SAU">
      <data key="d0">289154130</data>
    </edge>
    <edge source="UKR" target="SEN">
      <data key="d0">5455338</data>
    </edge>
    <edge source="UKR" target="SRB">
      <data key="d0">94369</data>
    </edge>
    <edge source="UKR" target="IND">
      <data key="d0">315668159</data>
    </edge>
    <edge source="UKR" target="SGP">
      <data key="d0">10735935</data>
    </edge>
    <edge source="UKR" target="SVK">
      <data key="d0">248393</data>
    </edge>
    <edge source="UKR" target="VNM">
      <data key="d0">11771424</data>
    </edge>
    <edge source="UKR" target="SVN">
      <data key="d0">263427</data>
    </edge>
    <edge source="UKR" target="ZAF">
      <data key="d0">41310670</data>
    </edge>
    <edge source="UKR" target="ZWE">
      <data key="d0">5314243</data>
    </edge>
    <edge source="UKR" target="ESP">
      <data key="d0">433571852</data>
    </edge>
    <edge source="UKR" target="SWE">
      <data key="d0">106867</data>
    </edge>
    <edge source="UKR" target="CHE">
      <data key="d0">16275641</data>
    </edge>
    <edge source="UKR" target="THA">
      <data key="d0">300517311</data>
    </edge>
    <edge source="UKR" target="TGO">
      <data key="d0">20708</data>
    </edge>
    <edge source="UKR" target="ARE">
      <data key="d0">16075407</data>
    </edge>
    <edge source="UKR" target="TUN">
      <data key="d0">188455178</data>
    </edge>
    <edge source="UKR" target="TUR">
      <data key="d0">19753302</data>
    </edge>
    <edge source="UKR" target="MKD">
      <data key="d0">10498</data>
    </edge>
    <edge source="UKR" target="EGY">
      <data key="d0">757366402</data>
    </edge>
    <edge source="UKR" target="GBR">
      <data key="d0">26953595</data>
    </edge>
    <edge source="UKR" target="USA">
      <data key="d0">3589020</data>
    </edge>
    <edge source="UKR" target="BFA">
      <data key="d0">1384724</data>
    </edge>
    <edge source="BWA" target="NAM">
      <data key="d0">510089</data>
    </edge>
    <edge source="BWA" target="ZAF">
      <data key="d0">2837629</data>
    </edge>
    <edge source="BWA" target="ZWE">
      <data key="d0">1255697</data>
    </edge>
    <edge source="ZWE" target="BWA">
      <data key="d0">153196</data>
    </edge>
    <edge source="ZWE" target="MDG">
      <data key="d0">105790</data>
    </edge>
    <edge source="ZWE" target="MOZ">
      <data key="d0">241904</data>
    </edge>
    <edge source="ZWE" target="ZAF">
      <data key="d0">553636</data>
    </edge>
  </graph>
</graphml>
