# Supplementary material for: Core-periphery structure in sectoral international trade networks: A new approach to an old theory
Source: PLoS One. 2020 Apr 2;15(4):e0229547. doi: 10.1371/journal.pone.0229547 (PMC7117750; doi:10.1371/journal.pone.0229547)
Supplement: S8 File — (ZIP) [file pone.0229547.s008.zip › S8_File/Networks 2016/41-ANIMAL OILS AND FATS.graphml]

<?xml version='1.0' encoding='utf-8'?>
<graphml xmlns="http://graphml.graphdrawing.org/xmlns" xmlns:xsi="http://www.w3.org/2001/XMLSchema-instance" xsi:schemaLocation="http://graphml.graphdrawing.org/xmlns http://graphml.graphdrawing.org/xmlns/1.0/graphml.xsd">
  <key attr.name="weight" attr.type="long" for="edge" id="d0" />
  <graph edgedefault="directed">
    <node id="ALB" />
    <node id="GRC" />
    <node id="ARG" />
    <node id="BOL" />
    <node id="BRA" />
    <node id="BLR" />
    <node id="CHL" />
    <node id="CHN" />
    <node id="DEU" />
    <node id="ISR" />
    <node id="JPN" />
    <node id="NLD" />
    <node id="PRY" />
    <node id="RUS" />
    <node id="ZAF" />
    <node id="ESP" />
    <node id="URY" />
    <node id="AUS" />
    <node id="BEL" />
    <node id="CAN" />
    <node id="LKA" />
    <node id="FRA" />
    <node id="HKG" />
    <node id="IDN" />
    <node id="IRL" />
    <node id="KOR" />
    <node id="MDG" />
    <node id="MYS" />
    <node id="NZL" />
    <node id="PAK" />
    <node id="PHL" />
    <node id="SAU" />
    <node id="IND" />
    <node id="SGP" />
    <node id="VNM" />
    <node id="CHE" />
    <node id="THA" />
    <node id="MKD" />
    <node id="GBR" />
    <node id="USA" />
    <node id="AUT" />
    <node id="BGR" />
    <node id="HRV" />
    <node id="CZE" />
    <node id="DNK" />
    <node id="EST" />
    <node id="FIN" />
    <node id="HUN" />
    <node id="ITA" />
    <node id="MDA" />
    <node id="NOR" />
    <node id="POL" />
    <node id="ROU" />
    <node id="SRB" />
    <node id="SVK" />
    <node id="SVN" />
    <node id="SWE" />
    <node id="TUR" />
    <node id="UKR" />
    <node id="ARM" />
    <node id="DZA" />
    <node id="AZE" />
    <node id="CMR" />
    <node id="GEO" />
    <node id="GTM" />
    <node id="LBN" />
    <node id="LTU" />
    <node id="MEX" />
    <node id="MAR" />
    <node id="PRT" />
    <node id="SEN" />
    <node id="TGO" />
    <node id="TUN" />
    <node id="PER" />
    <node id="BWA" />
    <node id="COL" />
    <node id="CRI" />
    <node id="JOR" />
    <node id="ARE" />
    <node id="KAZ" />
    <node id="KGZ" />
    <node id="JAM" />
    <node id="PAN" />
    <node id="ECU" />
    <node id="HND" />
    <node id="PSE" />
    <node id="CIV" />
    <node id="LVA" />
    <node id="UGA" />
    <node id="EGY" />
    <node id="TZA" />
    <node id="SLV" />
    <node id="NIC" />
    <node id="MUS" />
    <node id="GMB" />
    <node id="GHA" />
    <node id="NAM" />
    <node id="ETH" />
    <node id="MRT" />
    <node id="MOZ" />
    <node id="OMN" />
    <node id="ZWE" />
    <node id="KHM" />
    <node id="MWI" />
    <node id="CAF" />
    <edge source="ALB" target="GRC">
      <data key="d0">76582</data>
    </edge>
    <edge source="GRC" target="ALB">
      <data key="d0">42934</data>
    </edge>
    <edge source="GRC" target="BEL">
      <data key="d0">229976</data>
    </edge>
    <edge source="GRC" target="BGR">
      <data key="d0">242807</data>
    </edge>
    <edge source="GRC" target="ITA">
      <data key="d0">658550</data>
    </edge>
    <edge source="GRC" target="NLD">
      <data key="d0">11308</data>
    </edge>
    <edge source="GRC" target="NOR">
      <data key="d0">210799</data>
    </edge>
    <edge source="GRC" target="SRB">
      <data key="d0">105283</data>
    </edge>
    <edge source="GRC" target="SVN">
      <data key="d0">14623</data>
    </edge>
    <edge source="GRC" target="SWE">
      <data key="d0">598445</data>
    </edge>
    <edge source="ARG" target="BOL">
      <data key="d0">238498</data>
    </edge>
    <edge source="ARG" target="BRA">
      <data key="d0">2316902</data>
    </edge>
    <edge source="ARG" target="BLR">
      <data key="d0">60445</data>
    </edge>
    <edge source="ARG" target="CHL">
      <data key="d0">1701331</data>
    </edge>
    <edge source="ARG" target="CHN">
      <data key="d0">15565</data>
    </edge>
    <edge source="ARG" target="DEU">
      <data key="d0">208609</data>
    </edge>
    <edge source="ARG" target="ISR">
      <data key="d0">685357</data>
    </edge>
    <edge source="ARG" target="JPN">
      <data key="d0">521022</data>
    </edge>
    <edge source="ARG" target="NLD">
      <data key="d0">785090</data>
    </edge>
    <edge source="ARG" target="PRY">
      <data key="d0">117201</data>
    </edge>
    <edge source="ARG" target="RUS">
      <data key="d0">1513168</data>
    </edge>
    <edge source="ARG" target="ZAF">
      <data key="d0">757350</data>
    </edge>
    <edge source="ARG" target="ESP">
      <data key="d0">61113</data>
    </edge>
    <edge source="ARG" target="URY">
      <data key="d0">2436869</data>
    </edge>
    <edge source="BOL" target="PER">
      <data key="d0">97242</data>
    </edge>
    <edge source="BRA" target="ARG">
      <data key="d0">592197</data>
    </edge>
    <edge source="BRA" target="AUS">
      <data key="d0">147910</data>
    </edge>
    <edge source="BRA" target="BOL">
      <data key="d0">3522730</data>
    </edge>
    <edge source="BRA" target="BLR">
      <data key="d0">53010</data>
    </edge>
    <edge source="BRA" target="CHL">
      <data key="d0">462790</data>
    </edge>
    <edge source="BRA" target="CHN">
      <data key="d0">297056</data>
    </edge>
    <edge source="BRA" target="COL">
      <data key="d0">491366</data>
    </edge>
    <edge source="BRA" target="CRI">
      <data key="d0">14189</data>
    </edge>
    <edge source="BRA" target="HKG">
      <data key="d0">111457</data>
    </edge>
    <edge source="BRA" target="ISR">
      <data key="d0">325915</data>
    </edge>
    <edge source="BRA" target="JOR">
      <data key="d0">18824</data>
    </edge>
    <edge source="BRA" target="LBN">
      <data key="d0">144664</data>
    </edge>
    <edge source="BRA" target="MYS">
      <data key="d0">61806</data>
    </edge>
    <edge source="BRA" target="MEX">
      <data key="d0">897357</data>
    </edge>
    <edge source="BRA" target="PER">
      <data key="d0">41322</data>
    </edge>
    <edge source="BRA" target="PHL">
      <data key="d0">67712</data>
    </edge>
    <edge source="BRA" target="RUS">
      <data key="d0">3475168</data>
    </edge>
    <edge source="BRA" target="SAU">
      <data key="d0">306111</data>
    </edge>
    <edge source="BRA" target="ARE">
      <data key="d0">168315</data>
    </edge>
    <edge source="BRA" target="USA">
      <data key="d0">523585</data>
    </edge>
    <edge source="BRA" target="URY">
      <data key="d0">962906</data>
    </edge>
    <edge source="BLR" target="ARM">
      <data key="d0">13200</data>
    </edge>
    <edge source="BLR" target="KAZ">
      <data key="d0">158100</data>
    </edge>
    <edge source="BLR" target="KGZ">
      <data key="d0">45500</data>
    </edge>
    <edge source="BLR" target="POL">
      <data key="d0">81500</data>
    </edge>
    <edge source="BLR" target="RUS">
      <data key="d0">7691100</data>
    </edge>
    <edge source="CHL" target="ARG">
      <data key="d0">457110</data>
    </edge>
    <edge source="CHL" target="AUS">
      <data key="d0">406856</data>
    </edge>
    <edge source="CHL" target="BOL">
      <data key="d0">216412</data>
    </edge>
    <edge source="CHL" target="BRA">
      <data key="d0">7154363</data>
    </edge>
    <edge source="CHL" target="BLR">
      <data key="d0">100691</data>
    </edge>
    <edge source="CHL" target="CAN">
      <data key="d0">3300910</data>
    </edge>
    <edge source="CHL" target="CHN">
      <data key="d0">8235223</data>
    </edge>
    <edge source="CHL" target="COL">
      <data key="d0">2506294</data>
    </edge>
    <edge source="CHL" target="ECU">
      <data key="d0">2441916</data>
    </edge>
    <edge source="CHL" target="FRA">
      <data key="d0">769781</data>
    </edge>
    <edge source="CHL" target="GRC">
      <data key="d0">4145274</data>
    </edge>
    <edge source="CHL" target="HND">
      <data key="d0">1198650</data>
    </edge>
    <edge source="CHL" target="HKG">
      <data key="d0">171135</data>
    </edge>
    <edge source="CHL" target="IDN">
      <data key="d0">5343624</data>
    </edge>
    <edge source="CHL" target="JPN">
      <data key="d0">10672618</data>
    </edge>
    <edge source="CHL" target="KOR">
      <data key="d0">862652</data>
    </edge>
    <edge source="CHL" target="LTU">
      <data key="d0">328921</data>
    </edge>
    <edge source="CHL" target="MYS">
      <data key="d0">1263517</data>
    </edge>
    <edge source="CHL" target="MEX">
      <data key="d0">7533974</data>
    </edge>
    <edge source="CHL" target="NLD">
      <data key="d0">7717000</data>
    </edge>
    <edge source="CHL" target="NOR">
      <data key="d0">94612</data>
    </edge>
    <edge source="CHL" target="PER">
      <data key="d0">2816473</data>
    </edge>
    <edge source="CHL" target="RUS">
      <data key="d0">4216998</data>
    </edge>
    <edge source="CHL" target="SGP">
      <data key="d0">228226</data>
    </edge>
    <edge source="CHL" target="VNM">
      <data key="d0">11094306</data>
    </edge>
    <edge source="CHL" target="ESP">
      <data key="d0">154593</data>
    </edge>
    <edge source="CHL" target="THA">
      <data key="d0">3395264</data>
    </edge>
    <edge source="CHL" target="TUR">
      <data key="d0">8105402</data>
    </edge>
    <edge source="CHL" target="GBR">
      <data key="d0">54800</data>
    </edge>
    <edge source="CHL" target="USA">
      <data key="d0">4896688</data>
    </edge>
    <edge source="CHL" target="URY">
      <data key="d0">1727137</data>
    </edge>
    <edge source="CHN" target="ARG">
      <data key="d0">28877</data>
    </edge>
    <edge source="CHN" target="AUS">
      <data key="d0">5385109</data>
    </edge>
    <edge source="CHN" target="BEL">
      <data key="d0">5446861</data>
    </edge>
    <edge source="CHN" target="BRA">
      <data key="d0">2186061</data>
    </edge>
    <edge source="CHN" target="BGR">
      <data key="d0">13800</data>
    </edge>
    <edge source="CHN" target="CAN">
      <data key="d0">13469951</data>
    </edge>
    <edge source="CHN" target="LKA">
      <data key="d0">12533</data>
    </edge>
    <edge source="CHN" target="CHL">
      <data key="d0">32610911</data>
    </edge>
    <edge source="CHN" target="COL">
      <data key="d0">137676</data>
    </edge>
    <edge source="CHN" target="CRI">
      <data key="d0">147549</data>
    </edge>
    <edge source="CHN" target="HRV">
      <data key="d0">95550</data>
    </edge>
    <edge source="CHN" target="CZE">
      <data key="d0">928658</data>
    </edge>
    <edge source="CHN" target="DNK">
      <data key="d0">249352</data>
    </edge>
    <edge source="CHN" target="ECU">
      <data key="d0">38777</data>
    </edge>
    <edge source="CHN" target="FIN">
      <data key="d0">217359</data>
    </edge>
    <edge source="CHN" target="FRA">
      <data key="d0">79850</data>
    </edge>
    <edge source="CHN" target="PSE">
      <data key="d0">16000</data>
    </edge>
    <edge source="CHN" target="DEU">
      <data key="d0">4024480</data>
    </edge>
    <edge source="CHN" target="GRC">
      <data key="d0">172746</data>
    </edge>
    <edge source="CHN" target="GTM">
      <data key="d0">59180</data>
    </edge>
    <edge source="CHN" target="HND">
      <data key="d0">126680</data>
    </edge>
    <edge source="CHN" target="HKG">
      <data key="d0">3489336</data>
    </edge>
    <edge source="CHN" target="HUN">
      <data key="d0">245132</data>
    </edge>
    <edge source="CHN" target="IDN">
      <data key="d0">1018377</data>
    </edge>
    <edge source="CHN" target="IRL">
      <data key="d0">114375</data>
    </edge>
    <edge source="CHN" target="ISR">
      <data key="d0">610184</data>
    </edge>
    <edge source="CHN" target="ITA">
      <data key="d0">275084</data>
    </edge>
    <edge source="CHN" target="CIV">
      <data key="d0">343692</data>
    </edge>
    <edge source="CHN" target="JPN">
      <data key="d0">10057843</data>
    </edge>
    <edge source="CHN" target="KAZ">
      <data key="d0">54400</data>
    </edge>
    <edge source="CHN" target="JOR">
      <data key="d0">11448</data>
    </edge>
    <edge source="CHN" target="KOR">
      <data key="d0">5161295</data>
    </edge>
    <edge source="CHN" target="LBN">
      <data key="d0">179799</data>
    </edge>
    <edge source="CHN" target="LVA">
      <data key="d0">61369</data>
    </edge>
    <edge source="CHN" target="LTU">
      <data key="d0">104511</data>
    </edge>
    <edge source="CHN" target="MYS">
      <data key="d0">128644</data>
    </edge>
    <edge source="CHN" target="MEX">
      <data key="d0">379851</data>
    </edge>
    <edge source="CHN" target="MAR">
      <data key="d0">97200</data>
    </edge>
    <edge source="CHN" target="NLD">
      <data key="d0">1851845</data>
    </edge>
    <edge source="CHN" target="NZL">
      <data key="d0">1642196</data>
    </edge>
    <edge source="CHN" target="NOR">
      <data key="d0">1730711</data>
    </edge>
    <edge source="CHN" target="PAK">
      <data key="d0">298642</data>
    </edge>
    <edge source="CHN" target="PAN">
      <data key="d0">22135</data>
    </edge>
    <edge source="CHN" target="PER">
      <data key="d0">634671</data>
    </edge>
    <edge source="CHN" target="PHL">
      <data key="d0">89843</data>
    </edge>
    <edge source="CHN" target="POL">
      <data key="d0">1002844</data>
    </edge>
    <edge source="CHN" target="PRT">
      <data key="d0">73001</data>
    </edge>
    <edge source="CHN" target="ROU">
      <data key="d0">133904</data>
    </edge>
    <edge source="CHN" target="RUS">
      <data key="d0">599710</data>
    </edge>
    <edge source="CHN" target="SAU">
      <data key="d0">193802</data>
    </edge>
    <edge source="CHN" target="SEN">
      <data key="d0">219810</data>
    </edge>
    <edge source="CHN" target="IND">
      <data key="d0">2074299</data>
    </edge>
    <edge source="CHN" target="SGP">
      <data key="d0">5378768</data>
    </edge>
    <edge source="CHN" target="VNM">
      <data key="d0">10119953</data>
    </edge>
    <edge source="CHN" target="ZAF">
      <data key="d0">1163412</data>
    </edge>
    <edge source="CHN" target="ESP">
      <data key="d0">3531284</data>
    </edge>
    <edge source="CHN" target="SWE">
      <data key="d0">272770</data>
    </edge>
    <edge source="CHN" target="THA">
      <data key="d0">1320784</data>
    </edge>
    <edge source="CHN" target="ARE">
      <data key="d0">341255</data>
    </edge>
    <edge source="CHN" target="TUR">
      <data key="d0">371386</data>
    </edge>
    <edge source="CHN" target="UGA">
      <data key="d0">34440</data>
    </edge>
    <edge source="CHN" target="UKR">
      <data key="d0">169135</data>
    </edge>
    <edge source="CHN" target="EGY">
      <data key="d0">53475</data>
    </edge>
    <edge source="CHN" target="GBR">
      <data key="d0">8915235</data>
    </edge>
    <edge source="CHN" target="TZA">
      <data key="d0">26000</data>
    </edge>
    <edge source="CHN" target="USA">
      <data key="d0">42018278</data>
    </edge>
    <edge source="CHN" target="URY">
      <data key="d0">523169</data>
    </edge>
    <edge source="DEU" target="DZA">
      <data key="d0">87549</data>
    </edge>
    <edge source="DEU" target="AZE">
      <data key="d0">289843</data>
    </edge>
    <edge source="DEU" target="ARG">
      <data key="d0">216591</data>
    </edge>
    <edge source="DEU" target="AUS">
      <data key="d0">78965</data>
    </edge>
    <edge source="DEU" target="AUT">
      <data key="d0">14916027</data>
    </edge>
    <edge source="DEU" target="ARM">
      <data key="d0">17342</data>
    </edge>
    <edge source="DEU" target="BEL">
      <data key="d0">18312374</data>
    </edge>
    <edge source="DEU" target="BOL">
      <data key="d0">29400</data>
    </edge>
    <edge source="DEU" target="BRA">
      <data key="d0">1780440</data>
    </edge>
    <edge source="DEU" target="BGR">
      <data key="d0">2130951</data>
    </edge>
    <edge source="DEU" target="BLR">
      <data key="d0">13894</data>
    </edge>
    <edge source="DEU" target="CAN">
      <data key="d0">81534</data>
    </edge>
    <edge source="DEU" target="CHL">
      <data key="d0">561503</data>
    </edge>
    <edge source="DEU" target="CHN">
      <data key="d0">35591999</data>
    </edge>
    <edge source="DEU" target="COL">
      <data key="d0">63290</data>
    </edge>
    <edge source="DEU" target="CRI">
      <data key="d0">17046</data>
    </edge>
    <edge source="DEU" target="HRV">
      <data key="d0">2490038</data>
    </edge>
    <edge source="DEU" target="CZE">
      <data key="d0">15105736</data>
    </edge>
    <edge source="DEU" target="DNK">
      <data key="d0">20930605</data>
    </edge>
    <edge source="DEU" target="ECU">
      <data key="d0">11900</data>
    </edge>
    <edge source="DEU" target="EST">
      <data key="d0">621054</data>
    </edge>
    <edge source="DEU" target="FIN">
      <data key="d0">149416</data>
    </edge>
    <edge source="DEU" target="FRA">
      <data key="d0">12194979</data>
    </edge>
    <edge source="DEU" target="GEO">
      <data key="d0">9909079</data>
    </edge>
    <edge source="DEU" target="GHA">
      <data key="d0">432328</data>
    </edge>
    <edge source="DEU" target="GRC">
      <data key="d0">7725112</data>
    </edge>
    <edge source="DEU" target="GTM">
      <data key="d0">17667</data>
    </edge>
    <edge source="DEU" target="HND">
      <data key="d0">27077</data>
    </edge>
    <edge source="DEU" target="HKG">
      <data key="d0">102836</data>
    </edge>
    <edge source="DEU" target="HUN">
      <data key="d0">4645180</data>
    </edge>
    <edge source="DEU" target="IDN">
      <data key="d0">367115</data>
    </edge>
    <edge source="DEU" target="IRL">
      <data key="d0">406954</data>
    </edge>
    <edge source="DEU" target="ISR">
      <data key="d0">85417</data>
    </edge>
    <edge source="DEU" target="ITA">
      <data key="d0">17795621</data>
    </edge>
    <edge source="DEU" target="JPN">
      <data key="d0">1089084</data>
    </edge>
    <edge source="DEU" target="KOR">
      <data key="d0">2939557</data>
    </edge>
    <edge source="DEU" target="KGZ">
      <data key="d0">332939</data>
    </edge>
    <edge source="DEU" target="LVA">
      <data key="d0">158110</data>
    </edge>
    <edge source="DEU" target="LTU">
      <data key="d0">3174441</data>
    </edge>
    <edge source="DEU" target="MYS">
      <data key="d0">170005</data>
    </edge>
    <edge source="DEU" target="MEX">
      <data key="d0">3139730</data>
    </edge>
    <edge source="DEU" target="MDA">
      <data key="d0">577574</data>
    </edge>
    <edge source="DEU" target="NAM">
      <data key="d0">18987</data>
    </edge>
    <edge source="DEU" target="NLD">
      <data key="d0">131305497</data>
    </edge>
    <edge source="DEU" target="NZL">
      <data key="d0">28135</data>
    </edge>
    <edge source="DEU" target="NOR">
      <data key="d0">1108076</data>
    </edge>
    <edge source="DEU" target="PAK">
      <data key="d0">131207</data>
    </edge>
    <edge source="DEU" target="PER">
      <data key="d0">10800</data>
    </edge>
    <edge source="DEU" target="PHL">
      <data key="d0">10019932</data>
    </edge>
    <edge source="DEU" target="POL">
      <data key="d0">7033173</data>
    </edge>
    <edge source="DEU" target="PRT">
      <data key="d0">81993</data>
    </edge>
    <edge source="DEU" target="ROU">
      <data key="d0">3868774</data>
    </edge>
    <edge source="DEU" target="RUS">
      <data key="d0">1082788</data>
    </edge>
    <edge source="DEU" target="SRB">
      <data key="d0">1094737</data>
    </edge>
    <edge source="DEU" target="IND">
      <data key="d0">414328</data>
    </edge>
    <edge source="DEU" target="SGP">
      <data key="d0">1798976</data>
    </edge>
    <edge source="DEU" target="SVK">
      <data key="d0">703874</data>
    </edge>
    <edge source="DEU" target="VNM">
      <data key="d0">204835</data>
    </edge>
    <edge source="DEU" target="SVN">
      <data key="d0">391659</data>
    </edge>
    <edge source="DEU" target="ZAF">
      <data key="d0">614757</data>
    </edge>
    <edge source="DEU" target="ESP">
      <data key="d0">1551099</data>
    </edge>
    <edge source="DEU" target="SWE">
      <data key="d0">1408384</data>
    </edge>
    <edge source="DEU" target="CHE">
      <data key="d0">5521417</data>
    </edge>
    <edge source="DEU" target="THA">
      <data key="d0">365042</data>
    </edge>
    <edge source="DEU" target="ARE">
      <data key="d0">90314</data>
    </edge>
    <edge source="DEU" target="TUR">
      <data key="d0">473846</data>
    </edge>
    <edge source="DEU" target="UKR">
      <data key="d0">9609434</data>
    </edge>
    <edge source="DEU" target="MKD">
      <data key="d0">149656</data>
    </edge>
    <edge source="DEU" target="EGY">
      <data key="d0">23670</data>
    </edge>
    <edge source="DEU" target="GBR">
      <data key="d0">10845770</data>
    </edge>
    <edge source="DEU" target="USA">
      <data key="d0">1572470</data>
    </edge>
    <edge source="DEU" target="URY">
      <data key="d0">60325</data>
    </edge>
    <edge source="ISR" target="AUS">
      <data key="d0">1902000</data>
    </edge>
    <edge source="ISR" target="CAN">
      <data key="d0">1088000</data>
    </edge>
    <edge source="ISR" target="COL">
      <data key="d0">50000</data>
    </edge>
    <edge source="ISR" target="FRA">
      <data key="d0">182000</data>
    </edge>
    <edge source="ISR" target="DEU">
      <data key="d0">642000</data>
    </edge>
    <edge source="ISR" target="HKG">
      <data key="d0">44000</data>
    </edge>
    <edge source="ISR" target="ITA">
      <data key="d0">85000</data>
    </edge>
    <edge source="ISR" target="JPN">
      <data key="d0">36000</data>
    </edge>
    <edge source="ISR" target="IND">
      <data key="d0">18000</data>
    </edge>
    <edge source="ISR" target="SGP">
      <data key="d0">34000</data>
    </edge>
    <edge source="ISR" target="ESP">
      <data key="d0">43000</data>
    </edge>
    <edge source="ISR" target="TUR">
      <data key="d0">123000</data>
    </edge>
    <edge source="JPN" target="ARG">
      <data key="d0">15055</data>
    </edge>
    <edge source="JPN" target="AUS">
      <data key="d0">334927</data>
    </edge>
    <edge source="JPN" target="BEL">
      <data key="d0">905066</data>
    </edge>
    <edge source="JPN" target="BRA">
      <data key="d0">621705</data>
    </edge>
    <edge source="JPN" target="CAN">
      <data key="d0">617036</data>
    </edge>
    <edge source="JPN" target="CHL">
      <data key="d0">2346551</data>
    </edge>
    <edge source="JPN" target="CHN">
      <data key="d0">886696</data>
    </edge>
    <edge source="JPN" target="COL">
      <data key="d0">113904</data>
    </edge>
    <edge source="JPN" target="FRA">
      <data key="d0">105009</data>
    </edge>
    <edge source="JPN" target="DEU">
      <data key="d0">9081444</data>
    </edge>
    <edge source="JPN" target="GTM">
      <data key="d0">13518</data>
    </edge>
    <edge source="JPN" target="HKG">
      <data key="d0">761502</data>
    </edge>
    <edge source="JPN" target="IDN">
      <data key="d0">237726</data>
    </edge>
    <edge source="JPN" target="ISR">
      <data key="d0">248693</data>
    </edge>
    <edge source="JPN" target="KOR">
      <data key="d0">1594561</data>
    </edge>
    <edge source="JPN" target="MYS">
      <data key="d0">407201</data>
    </edge>
    <edge source="JPN" target="MEX">
      <data key="d0">158057</data>
    </edge>
    <edge source="JPN" target="NLD">
      <data key="d0">6526476</data>
    </edge>
    <edge source="JPN" target="NZL">
      <data key="d0">42781</data>
    </edge>
    <edge source="JPN" target="PHL">
      <data key="d0">91170</data>
    </edge>
    <edge source="JPN" target="RUS">
      <data key="d0">15276</data>
    </edge>
    <edge source="JPN" target="IND">
      <data key="d0">545222</data>
    </edge>
    <edge source="JPN" target="SGP">
      <data key="d0">33020</data>
    </edge>
    <edge source="JPN" target="VNM">
      <data key="d0">935932</data>
    </edge>
    <edge source="JPN" target="ESP">
      <data key="d0">34862</data>
    </edge>
    <edge source="JPN" target="CHE">
      <data key="d0">3470660</data>
    </edge>
    <edge source="JPN" target="THA">
      <data key="d0">223361</data>
    </edge>
    <edge source="JPN" target="GBR">
      <data key="d0">2685161</data>
    </edge>
    <edge source="JPN" target="USA">
      <data key="d0">5235553</data>
    </edge>
    <edge source="NLD" target="AZE">
      <data key="d0">62198</data>
    </edge>
    <edge source="NLD" target="AUS">
      <data key="d0">753828</data>
    </edge>
    <edge source="NLD" target="AUT">
      <data key="d0">2976603</data>
    </edge>
    <edge source="NLD" target="ARM">
      <data key="d0">108441</data>
    </edge>
    <edge source="NLD" target="BEL">
      <data key="d0">27296092</data>
    </edge>
    <edge source="NLD" target="BOL">
      <data key="d0">11097</data>
    </edge>
    <edge source="NLD" target="BRA">
      <data key="d0">244299</data>
    </edge>
    <edge source="NLD" target="BGR">
      <data key="d0">327605</data>
    </edge>
    <edge source="NLD" target="CAN">
      <data key="d0">1949379</data>
    </edge>
    <edge source="NLD" target="CHL">
      <data key="d0">240249</data>
    </edge>
    <edge source="NLD" target="CHN">
      <data key="d0">12435809</data>
    </edge>
    <edge source="NLD" target="HRV">
      <data key="d0">874871</data>
    </edge>
    <edge source="NLD" target="CZE">
      <data key="d0">6952892</data>
    </edge>
    <edge source="NLD" target="DNK">
      <data key="d0">3676279</data>
    </edge>
    <edge source="NLD" target="ECU">
      <data key="d0">15450</data>
    </edge>
    <edge source="NLD" target="SLV">
      <data key="d0">71886</data>
    </edge>
    <edge source="NLD" target="EST">
      <data key="d0">39755</data>
    </edge>
    <edge source="NLD" target="FIN">
      <data key="d0">26138059</data>
    </edge>
    <edge source="NLD" target="FRA">
      <data key="d0">13465270</data>
    </edge>
    <edge source="NLD" target="GEO">
      <data key="d0">697601</data>
    </edge>
    <edge source="NLD" target="DEU">
      <data key="d0">44338852</data>
    </edge>
    <edge source="NLD" target="GHA">
      <data key="d0">32972</data>
    </edge>
    <edge source="NLD" target="GRC">
      <data key="d0">338153</data>
    </edge>
    <edge source="NLD" target="HKG">
      <data key="d0">3247933</data>
    </edge>
    <edge source="NLD" target="HUN">
      <data key="d0">2475214</data>
    </edge>
    <edge source="NLD" target="IRL">
      <data key="d0">1657174</data>
    </edge>
    <edge source="NLD" target="ISR">
      <data key="d0">41335</data>
    </edge>
    <edge source="NLD" target="ITA">
      <data key="d0">6318497</data>
    </edge>
    <edge source="NLD" target="JPN">
      <data key="d0">1933141</data>
    </edge>
    <edge source="NLD" target="KOR">
      <data key="d0">499533</data>
    </edge>
    <edge source="NLD" target="LBN">
      <data key="d0">95703</data>
    </edge>
    <edge source="NLD" target="LVA">
      <data key="d0">30719</data>
    </edge>
    <edge source="NLD" target="LTU">
      <data key="d0">87353</data>
    </edge>
    <edge source="NLD" target="MYS">
      <data key="d0">140108</data>
    </edge>
    <edge source="NLD" target="MEX">
      <data key="d0">800181</data>
    </edge>
    <edge source="NLD" target="NOR">
      <data key="d0">381412</data>
    </edge>
    <edge source="NLD" target="PHL">
      <data key="d0">2757694</data>
    </edge>
    <edge source="NLD" target="POL">
      <data key="d0">3321208</data>
    </edge>
    <edge source="NLD" target="PRT">
      <data key="d0">2555549</data>
    </edge>
    <edge source="NLD" target="ROU">
      <data key="d0">1000176</data>
    </edge>
    <edge source="NLD" target="RUS">
      <data key="d0">2468482</data>
    </edge>
    <edge source="NLD" target="SAU">
      <data key="d0">118821</data>
    </edge>
    <edge source="NLD" target="SRB">
      <data key="d0">22109</data>
    </edge>
    <edge source="NLD" target="SGP">
      <data key="d0">150946</data>
    </edge>
    <edge source="NLD" target="SVK">
      <data key="d0">304003</data>
    </edge>
    <edge source="NLD" target="SVN">
      <data key="d0">292814</data>
    </edge>
    <edge source="NLD" target="ZAF">
      <data key="d0">71459</data>
    </edge>
    <edge source="NLD" target="ESP">
      <data key="d0">4892845</data>
    </edge>
    <edge source="NLD" target="SWE">
      <data key="d0">31403975</data>
    </edge>
    <edge source="NLD" target="CHE">
      <data key="d0">2129679</data>
    </edge>
    <edge source="NLD" target="THA">
      <data key="d0">826974</data>
    </edge>
    <edge source="NLD" target="ARE">
      <data key="d0">37555</data>
    </edge>
    <edge source="NLD" target="TUR">
      <data key="d0">26062</data>
    </edge>
    <edge source="NLD" target="UKR">
      <data key="d0">1956061</data>
    </edge>
    <edge source="NLD" target="EGY">
      <data key="d0">42928</data>
    </edge>
    <edge source="NLD" target="GBR">
      <data key="d0">19862046</data>
    </edge>
    <edge source="NLD" target="USA">
      <data key="d0">1256702</data>
    </edge>
    <edge source="PRY" target="BRA">
      <data key="d0">20898821</data>
    </edge>
    <edge source="PRY" target="ISR">
      <data key="d0">596130</data>
    </edge>
    <edge source="PRY" target="JOR">
      <data key="d0">91650</data>
    </edge>
    <edge source="PRY" target="LBN">
      <data key="d0">67248</data>
    </edge>
    <edge source="PRY" target="PER">
      <data key="d0">53868</data>
    </edge>
    <edge source="PRY" target="RUS">
      <data key="d0">846248</data>
    </edge>
    <edge source="PRY" target="SRB">
      <data key="d0">44366</data>
    </edge>
    <edge source="RUS" target="BLR">
      <data key="d0">1983430</data>
    </edge>
    <edge source="RUS" target="GEO">
      <data key="d0">17798</data>
    </edge>
    <edge source="RUS" target="JPN">
      <data key="d0">13396</data>
    </edge>
    <edge source="RUS" target="KAZ">
      <data key="d0">98011</data>
    </edge>
    <edge source="RUS" target="KOR">
      <data key="d0">179034</data>
    </edge>
    <edge source="RUS" target="LVA">
      <data key="d0">17175</data>
    </edge>
    <edge source="RUS" target="LTU">
      <data key="d0">69246</data>
    </edge>
    <edge source="RUS" target="SGP">
      <data key="d0">68753</data>
    </edge>
    <edge source="RUS" target="UKR">
      <data key="d0">453671</data>
    </edge>
    <edge source="ZAF" target="BEL">
      <data key="d0">2232299</data>
    </edge>
    <edge source="ZAF" target="BWA">
      <data key="d0">208898</data>
    </edge>
    <edge source="ZAF" target="CAN">
      <data key="d0">325843</data>
    </edge>
    <edge source="ZAF" target="CHL">
      <data key="d0">987761</data>
    </edge>
    <edge source="ZAF" target="CHN">
      <data key="d0">385826</data>
    </edge>
    <edge source="ZAF" target="COL">
      <data key="d0">228293</data>
    </edge>
    <edge source="ZAF" target="DNK">
      <data key="d0">497784</data>
    </edge>
    <edge source="ZAF" target="JPN">
      <data key="d0">2200195</data>
    </edge>
    <edge source="ZAF" target="MWI">
      <data key="d0">28122</data>
    </edge>
    <edge source="ZAF" target="MYS">
      <data key="d0">199917</data>
    </edge>
    <edge source="ZAF" target="MOZ">
      <data key="d0">715114</data>
    </edge>
    <edge source="ZAF" target="NAM">
      <data key="d0">450098</data>
    </edge>
    <edge source="ZAF" target="NLD">
      <data key="d0">979288</data>
    </edge>
    <edge source="ZAF" target="PER">
      <data key="d0">249300</data>
    </edge>
    <edge source="ZAF" target="SAU">
      <data key="d0">339773</data>
    </edge>
    <edge source="ZAF" target="ZWE">
      <data key="d0">954489</data>
    </edge>
    <edge source="ZAF" target="ESP">
      <data key="d0">991698</data>
    </edge>
    <edge source="ZAF" target="THA">
      <data key="d0">277515</data>
    </edge>
    <edge source="ZAF" target="ARE">
      <data key="d0">25213</data>
    </edge>
    <edge source="ZAF" target="EGY">
      <data key="d0">27902</data>
    </edge>
    <edge source="ZAF" target="GBR">
      <data key="d0">638516</data>
    </edge>
    <edge source="ESP" target="ALB">
      <data key="d0">47154</data>
    </edge>
    <edge source="ESP" target="AZE">
      <data key="d0">437863</data>
    </edge>
    <edge source="ESP" target="AUS">
      <data key="d0">2080854</data>
    </edge>
    <edge source="ESP" target="AUT">
      <data key="d0">328686</data>
    </edge>
    <edge source="ESP" target="BEL">
      <data key="d0">355414</data>
    </edge>
    <edge source="ESP" target="BRA">
      <data key="d0">10407</data>
    </edge>
    <edge source="ESP" target="BGR">
      <data key="d0">775113</data>
    </edge>
    <edge source="ESP" target="CAN">
      <data key="d0">174593</data>
    </edge>
    <edge source="ESP" target="CHL">
      <data key="d0">24975</data>
    </edge>
    <edge source="ESP" target="CHN">
      <data key="d0">20853804</data>
    </edge>
    <edge source="ESP" target="HRV">
      <data key="d0">495952</data>
    </edge>
    <edge source="ESP" target="CZE">
      <data key="d0">922606</data>
    </edge>
    <edge source="ESP" target="DNK">
      <data key="d0">3385600</data>
    </edge>
    <edge source="ESP" target="EST">
      <data key="d0">461820</data>
    </edge>
    <edge source="ESP" target="FRA">
      <data key="d0">16637533</data>
    </edge>
    <edge source="ESP" target="GEO">
      <data key="d0">2266020</data>
    </edge>
    <edge source="ESP" target="DEU">
      <data key="d0">11329989</data>
    </edge>
    <edge source="ESP" target="GRC">
      <data key="d0">2611621</data>
    </edge>
    <edge source="ESP" target="HKG">
      <data key="d0">439942</data>
    </edge>
    <edge source="ESP" target="HUN">
      <data key="d0">1981769</data>
    </edge>
    <edge source="ESP" target="IRL">
      <data key="d0">2400670</data>
    </edge>
    <edge source="ESP" target="ITA">
      <data key="d0">15266636</data>
    </edge>
    <edge source="ESP" target="JPN">
      <data key="d0">5574246</data>
    </edge>
    <edge source="ESP" target="KOR">
      <data key="d0">630607</data>
    </edge>
    <edge source="ESP" target="LVA">
      <data key="d0">178906</data>
    </edge>
    <edge source="ESP" target="LTU">
      <data key="d0">527346</data>
    </edge>
    <edge source="ESP" target="MYS">
      <data key="d0">297645</data>
    </edge>
    <edge source="ESP" target="MDA">
      <data key="d0">18598</data>
    </edge>
    <edge source="ESP" target="MAR">
      <data key="d0">63802</data>
    </edge>
    <edge source="ESP" target="NLD">
      <data key="d0">10010836</data>
    </edge>
    <edge source="ESP" target="NZL">
      <data key="d0">43592</data>
    </edge>
    <edge source="ESP" target="PHL">
      <data key="d0">4996785</data>
    </edge>
    <edge source="ESP" target="POL">
      <data key="d0">1974623</data>
    </edge>
    <edge source="ESP" target="PRT">
      <data key="d0">20653885</data>
    </edge>
    <edge source="ESP" target="ROU">
      <data key="d0">2349495</data>
    </edge>
    <edge source="ESP" target="SAU">
      <data key="d0">14105</data>
    </edge>
    <edge source="ESP" target="SRB">
      <data key="d0">177358</data>
    </edge>
    <edge source="ESP" target="IND">
      <data key="d0">55829</data>
    </edge>
    <edge source="ESP" target="SGP">
      <data key="d0">567544</data>
    </edge>
    <edge source="ESP" target="SVK">
      <data key="d0">488114</data>
    </edge>
    <edge source="ESP" target="VNM">
      <data key="d0">435302</data>
    </edge>
    <edge source="ESP" target="SVN">
      <data key="d0">33349</data>
    </edge>
    <edge source="ESP" target="ZAF">
      <data key="d0">381037</data>
    </edge>
    <edge source="ESP" target="SWE">
      <data key="d0">148389</data>
    </edge>
    <edge source="ESP" target="CHE">
      <data key="d0">154236</data>
    </edge>
    <edge source="ESP" target="THA">
      <data key="d0">339070</data>
    </edge>
    <edge source="ESP" target="ARE">
      <data key="d0">29323</data>
    </edge>
    <edge source="ESP" target="TUR">
      <data key="d0">17073</data>
    </edge>
    <edge source="ESP" target="UKR">
      <data key="d0">137231</data>
    </edge>
    <edge source="ESP" target="MKD">
      <data key="d0">129866</data>
    </edge>
    <edge source="ESP" target="EGY">
      <data key="d0">26465</data>
    </edge>
    <edge source="ESP" target="GBR">
      <data key="d0">2090247</data>
    </edge>
    <edge source="ESP" target="USA">
      <data key="d0">709974</data>
    </edge>
    <edge source="ESP" target="URY">
      <data key="d0">735399</data>
    </edge>
    <edge source="URY" target="ARG">
      <data key="d0">117731</data>
    </edge>
    <edge source="URY" target="BEL">
      <data key="d0">343042</data>
    </edge>
    <edge source="URY" target="BRA">
      <data key="d0">9839006</data>
    </edge>
    <edge source="URY" target="CAF">
      <data key="d0">29949</data>
    </edge>
    <edge source="URY" target="LKA">
      <data key="d0">22745</data>
    </edge>
    <edge source="URY" target="CHL">
      <data key="d0">21547</data>
    </edge>
    <edge source="URY" target="CHN">
      <data key="d0">2316564</data>
    </edge>
    <edge source="URY" target="COL">
      <data key="d0">760426</data>
    </edge>
    <edge source="URY" target="CRI">
      <data key="d0">10065</data>
    </edge>
    <edge source="URY" target="FRA">
      <data key="d0">259229</data>
    </edge>
    <edge source="URY" target="DEU">
      <data key="d0">804876</data>
    </edge>
    <edge source="URY" target="GTM">
      <data key="d0">137910</data>
    </edge>
    <edge source="URY" target="IDN">
      <data key="d0">101850</data>
    </edge>
    <edge source="URY" target="ISR">
      <data key="d0">952637</data>
    </edge>
    <edge source="URY" target="ITA">
      <data key="d0">2816990</data>
    </edge>
    <edge source="URY" target="JPN">
      <data key="d0">531035</data>
    </edge>
    <edge source="URY" target="MEX">
      <data key="d0">506757</data>
    </edge>
    <edge source="URY" target="NLD">
      <data key="d0">10265130</data>
    </edge>
    <edge source="URY" target="PAK">
      <data key="d0">77360</data>
    </edge>
    <edge source="URY" target="PAN">
      <data key="d0">153878</data>
    </edge>
    <edge source="URY" target="PRY">
      <data key="d0">35908</data>
    </edge>
    <edge source="URY" target="PER">
      <data key="d0">238815</data>
    </edge>
    <edge source="URY" target="RUS">
      <data key="d0">2425502</data>
    </edge>
    <edge source="URY" target="SGP">
      <data key="d0">246624</data>
    </edge>
    <edge source="URY" target="ZAF">
      <data key="d0">1240821</data>
    </edge>
    <edge source="URY" target="TGO">
      <data key="d0">98952</data>
    </edge>
    <edge source="URY" target="TUR">
      <data key="d0">677582</data>
    </edge>
    <edge source="URY" target="EGY">
      <data key="d0">180886</data>
    </edge>
    <edge source="URY" target="USA">
      <data key="d0">318159</data>
    </edge>
    <edge source="AUS" target="BEL">
      <data key="d0">505410</data>
    </edge>
    <edge source="AUS" target="CAN">
      <data key="d0">574407</data>
    </edge>
    <edge source="AUS" target="LKA">
      <data key="d0">580471</data>
    </edge>
    <edge source="AUS" target="CHN">
      <data key="d0">17458768</data>
    </edge>
    <edge source="AUS" target="FRA">
      <data key="d0">80291</data>
    </edge>
    <edge source="AUS" target="DEU">
      <data key="d0">23641</data>
    </edge>
    <edge source="AUS" target="HKG">
      <data key="d0">1007644</data>
    </edge>
    <edge source="AUS" target="IDN">
      <data key="d0">3249190</data>
    </edge>
    <edge source="AUS" target="IRL">
      <data key="d0">12208</data>
    </edge>
    <edge source="AUS" target="JPN">
      <data key="d0">6321938</data>
    </edge>
    <edge source="AUS" target="KOR">
      <data key="d0">7069337</data>
    </edge>
    <edge source="AUS" target="MDG">
      <data key="d0">863387</data>
    </edge>
    <edge source="AUS" target="MYS">
      <data key="d0">218599</data>
    </edge>
    <edge source="AUS" target="NZL">
      <data key="d0">3966841</data>
    </edge>
    <edge source="AUS" target="PAK">
      <data key="d0">246641</data>
    </edge>
    <edge source="AUS" target="PHL">
      <data key="d0">669416</data>
    </edge>
    <edge source="AUS" target="SAU">
      <data key="d0">71809</data>
    </edge>
    <edge source="AUS" target="IND">
      <data key="d0">493148</data>
    </edge>
    <edge source="AUS" target="SGP">
      <data key="d0">249979273</data>
    </edge>
    <edge source="AUS" target="VNM">
      <data key="d0">100803</data>
    </edge>
    <edge source="AUS" target="ZAF">
      <data key="d0">170003</data>
    </edge>
    <edge source="AUS" target="CHE">
      <data key="d0">13728</data>
    </edge>
    <edge source="AUS" target="THA">
      <data key="d0">1126334</data>
    </edge>
    <edge source="AUS" target="MKD">
      <data key="d0">10087</data>
    </edge>
    <edge source="AUS" target="GBR">
      <data key="d0">848551</data>
    </edge>
    <edge source="AUS" target="USA">
      <data key="d0">1390088</data>
    </edge>
    <edge source="AUS" target="URY">
      <data key="d0">1007562</data>
    </edge>
    <edge source="BEL" target="DZA">
      <data key="d0">125346</data>
    </edge>
    <edge source="BEL" target="AZE">
      <data key="d0">52894</data>
    </edge>
    <edge source="BEL" target="AUS">
      <data key="d0">275879</data>
    </edge>
    <edge source="BEL" target="AUT">
      <data key="d0">357783</data>
    </edge>
    <edge source="BEL" target="ARM">
      <data key="d0">31546</data>
    </edge>
    <edge source="BEL" target="BOL">
      <data key="d0">44825</data>
    </edge>
    <edge source="BEL" target="BGR">
      <data key="d0">439506</data>
    </edge>
    <edge source="BEL" target="BLR">
      <data key="d0">43721</data>
    </edge>
    <edge source="BEL" target="CMR">
      <data key="d0">18064</data>
    </edge>
    <edge source="BEL" target="CAN">
      <data key="d0">88914</data>
    </edge>
    <edge source="BEL" target="CHL">
      <data key="d0">11126</data>
    </edge>
    <edge source="BEL" target="CHN">
      <data key="d0">1451290</data>
    </edge>
    <edge source="BEL" target="HRV">
      <data key="d0">370208</data>
    </edge>
    <edge source="BEL" target="CZE">
      <data key="d0">854089</data>
    </edge>
    <edge source="BEL" target="DNK">
      <data key="d0">359027</data>
    </edge>
    <edge source="BEL" target="EST">
      <data key="d0">28980</data>
    </edge>
    <edge source="BEL" target="FRA">
      <data key="d0">18503176</data>
    </edge>
    <edge source="BEL" target="GEO">
      <data key="d0">301247</data>
    </edge>
    <edge source="BEL" target="DEU">
      <data key="d0">13051105</data>
    </edge>
    <edge source="BEL" target="GRC">
      <data key="d0">548147</data>
    </edge>
    <edge source="BEL" target="GTM">
      <data key="d0">58357</data>
    </edge>
    <edge source="BEL" target="HKG">
      <data key="d0">85091</data>
    </edge>
    <edge source="BEL" target="HUN">
      <data key="d0">443767</data>
    </edge>
    <edge source="BEL" target="IDN">
      <data key="d0">113151</data>
    </edge>
    <edge source="BEL" target="IRL">
      <data key="d0">2920464</data>
    </edge>
    <edge source="BEL" target="ISR">
      <data key="d0">133102</data>
    </edge>
    <edge source="BEL" target="ITA">
      <data key="d0">7697730</data>
    </edge>
    <edge source="BEL" target="KOR">
      <data key="d0">933208</data>
    </edge>
    <edge source="BEL" target="LBN">
      <data key="d0">43720</data>
    </edge>
    <edge source="BEL" target="LTU">
      <data key="d0">163215</data>
    </edge>
    <edge source="BEL" target="MYS">
      <data key="d0">249314</data>
    </edge>
    <edge source="BEL" target="MEX">
      <data key="d0">11662</data>
    </edge>
    <edge source="BEL" target="MDA">
      <data key="d0">19145</data>
    </edge>
    <edge source="BEL" target="MAR">
      <data key="d0">563313</data>
    </edge>
    <edge source="BEL" target="NLD">
      <data key="d0">43508869</data>
    </edge>
    <edge source="BEL" target="NOR">
      <data key="d0">7813067</data>
    </edge>
    <edge source="BEL" target="PHL">
      <data key="d0">2168550</data>
    </edge>
    <edge source="BEL" target="POL">
      <data key="d0">1047441</data>
    </edge>
    <edge source="BEL" target="PRT">
      <data key="d0">117974</data>
    </edge>
    <edge source="BEL" target="ROU">
      <data key="d0">216549</data>
    </edge>
    <edge source="BEL" target="RUS">
      <data key="d0">466447</data>
    </edge>
    <edge source="BEL" target="SEN">
      <data key="d0">47197</data>
    </edge>
    <edge source="BEL" target="SRB">
      <data key="d0">218756</data>
    </edge>
    <edge source="BEL" target="IND">
      <data key="d0">86219</data>
    </edge>
    <edge source="BEL" target="SVK">
      <data key="d0">210529</data>
    </edge>
    <edge source="BEL" target="SVN">
      <data key="d0">53485</data>
    </edge>
    <edge source="BEL" target="ZAF">
      <data key="d0">63834</data>
    </edge>
    <edge source="BEL" target="ESP">
      <data key="d0">1781941</data>
    </edge>
    <edge source="BEL" target="SWE">
      <data key="d0">252812</data>
    </edge>
    <edge source="BEL" target="CHE">
      <data key="d0">490788</data>
    </edge>
    <edge source="BEL" target="THA">
      <data key="d0">183246</data>
    </edge>
    <edge source="BEL" target="TGO">
      <data key="d0">17205</data>
    </edge>
    <edge source="BEL" target="TUN">
      <data key="d0">42751</data>
    </edge>
    <edge source="BEL" target="TUR">
      <data key="d0">57221</data>
    </edge>
    <edge source="BEL" target="UKR">
      <data key="d0">429173</data>
    </edge>
    <edge source="BEL" target="GBR">
      <data key="d0">6243200</data>
    </edge>
    <edge source="BEL" target="USA">
      <data key="d0">3371455</data>
    </edge>
    <edge source="BEL" target="URY">
      <data key="d0">566974</data>
    </edge>
    <edge source="CAN" target="AUS">
      <data key="d0">925746</data>
    </edge>
    <edge source="CAN" target="BEL">
      <data key="d0">722982</data>
    </edge>
    <edge source="CAN" target="BRA">
      <data key="d0">390772</data>
    </edge>
    <edge source="CAN" target="CHL">
      <data key="d0">1028367</data>
    </edge>
    <edge source="CAN" target="CHN">
      <data key="d0">7235269</data>
    </edge>
    <edge source="CAN" target="COL">
      <data key="d0">1341952</data>
    </edge>
    <edge source="CAN" target="FRA">
      <data key="d0">210767</data>
    </edge>
    <edge source="CAN" target="GTM">
      <data key="d0">1564673</data>
    </edge>
    <edge source="CAN" target="HKG">
      <data key="d0">1286668</data>
    </edge>
    <edge source="CAN" target="IDN">
      <data key="d0">49376</data>
    </edge>
    <edge source="CAN" target="ISR">
      <data key="d0">213663</data>
    </edge>
    <edge source="CAN" target="ITA">
      <data key="d0">14866</data>
    </edge>
    <edge source="CAN" target="JAM">
      <data key="d0">12061</data>
    </edge>
    <edge source="CAN" target="JPN">
      <data key="d0">48492761</data>
    </edge>
    <edge source="CAN" target="JOR">
      <data key="d0">65185</data>
    </edge>
    <edge source="CAN" target="KOR">
      <data key="d0">9101147</data>
    </edge>
    <edge source="CAN" target="LTU">
      <data key="d0">64322</data>
    </edge>
    <edge source="CAN" target="MEX">
      <data key="d0">10920211</data>
    </edge>
    <edge source="CAN" target="NLD">
      <data key="d0">1294126</data>
    </edge>
    <edge source="CAN" target="NZL">
      <data key="d0">702641</data>
    </edge>
    <edge source="CAN" target="NOR">
      <data key="d0">150607</data>
    </edge>
    <edge source="CAN" target="PAN">
      <data key="d0">165861</data>
    </edge>
    <edge source="CAN" target="PRY">
      <data key="d0">65470</data>
    </edge>
    <edge source="CAN" target="PER">
      <data key="d0">32373</data>
    </edge>
    <edge source="CAN" target="PHL">
      <data key="d0">1585331</data>
    </edge>
    <edge source="CAN" target="ROU">
      <data key="d0">127662</data>
    </edge>
    <edge source="CAN" target="SAU">
      <data key="d0">11829</data>
    </edge>
    <edge source="CAN" target="SGP">
      <data key="d0">34451892</data>
    </edge>
    <edge source="CAN" target="VNM">
      <data key="d0">95217</data>
    </edge>
    <edge source="CAN" target="CHE">
      <data key="d0">1578328</data>
    </edge>
    <edge source="CAN" target="THA">
      <data key="d0">48315</data>
    </edge>
    <edge source="CAN" target="ARE">
      <data key="d0">72684</data>
    </edge>
    <edge source="CAN" target="UKR">
      <data key="d0">23137</data>
    </edge>
    <edge source="CAN" target="USA">
      <data key="d0">79642381</data>
    </edge>
    <edge source="LKA" target="JPN">
      <data key="d0">240312</data>
    </edge>
    <edge source="FRA" target="DZA">
      <data key="d0">28882</data>
    </edge>
    <edge source="FRA" target="AZE">
      <data key="d0">285565</data>
    </edge>
    <edge source="FRA" target="AUS">
      <data key="d0">318656</data>
    </edge>
    <edge source="FRA" target="AUT">
      <data key="d0">1369680</data>
    </edge>
    <edge source="FRA" target="BEL">
      <data key="d0">49079386</data>
    </edge>
    <edge source="FRA" target="BGR">
      <data key="d0">1511109</data>
    </edge>
    <edge source="FRA" target="CAN">
      <data key="d0">1096869</data>
    </edge>
    <edge source="FRA" target="CHN">
      <data key="d0">7422577</data>
    </edge>
    <edge source="FRA" target="COL">
      <data key="d0">1198255</data>
    </edge>
    <edge source="FRA" target="HRV">
      <data key="d0">79986</data>
    </edge>
    <edge source="FRA" target="CZE">
      <data key="d0">1044259</data>
    </edge>
    <edge source="FRA" target="DNK">
      <data key="d0">314819</data>
    </edge>
    <edge source="FRA" target="FIN">
      <data key="d0">27808</data>
    </edge>
    <edge source="FRA" target="GEO">
      <data key="d0">50957</data>
    </edge>
    <edge source="FRA" target="DEU">
      <data key="d0">12609875</data>
    </edge>
    <edge source="FRA" target="GRC">
      <data key="d0">926451</data>
    </edge>
    <edge source="FRA" target="HKG">
      <data key="d0">167426</data>
    </edge>
    <edge source="FRA" target="HUN">
      <data key="d0">397715</data>
    </edge>
    <edge source="FRA" target="IDN">
      <data key="d0">332786</data>
    </edge>
    <edge source="FRA" target="IRL">
      <data key="d0">679568</data>
    </edge>
    <edge source="FRA" target="ISR">
      <data key="d0">205788</data>
    </edge>
    <edge source="FRA" target="ITA">
      <data key="d0">12610556</data>
    </edge>
    <edge source="FRA" target="CIV">
      <data key="d0">13960</data>
    </edge>
    <edge source="FRA" target="JPN">
      <data key="d0">2558751</data>
    </edge>
    <edge source="FRA" target="KOR">
      <data key="d0">1563863</data>
    </edge>
    <edge source="FRA" target="MDG">
      <data key="d0">29931</data>
    </edge>
    <edge source="FRA" target="MYS">
      <data key="d0">139703</data>
    </edge>
    <edge source="FRA" target="MUS">
      <data key="d0">47672</data>
    </edge>
    <edge source="FRA" target="MAR">
      <data key="d0">172878</data>
    </edge>
    <edge source="FRA" target="NLD">
      <data key="d0">59297759</data>
    </edge>
    <edge source="FRA" target="NZL">
      <data key="d0">18825</data>
    </edge>
    <edge source="FRA" target="NOR">
      <data key="d0">3617571</data>
    </edge>
    <edge source="FRA" target="PAK">
      <data key="d0">186859</data>
    </edge>
    <edge source="FRA" target="PER">
      <data key="d0">3481683</data>
    </edge>
    <edge source="FRA" target="PHL">
      <data key="d0">5981824</data>
    </edge>
    <edge source="FRA" target="POL">
      <data key="d0">4954323</data>
    </edge>
    <edge source="FRA" target="PRT">
      <data key="d0">567417</data>
    </edge>
    <edge source="FRA" target="ROU">
      <data key="d0">3343887</data>
    </edge>
    <edge source="FRA" target="RUS">
      <data key="d0">591875</data>
    </edge>
    <edge source="FRA" target="SRB">
      <data key="d0">85637</data>
    </edge>
    <edge source="FRA" target="IND">
      <data key="d0">67679</data>
    </edge>
    <edge source="FRA" target="SGP">
      <data key="d0">167650</data>
    </edge>
    <edge source="FRA" target="SVK">
      <data key="d0">157507</data>
    </edge>
    <edge source="FRA" target="VNM">
      <data key="d0">71883</data>
    </edge>
    <edge source="FRA" target="SVN">
      <data key="d0">99396</data>
    </edge>
    <edge source="FRA" target="ZAF">
      <data key="d0">31618</data>
    </edge>
    <edge source="FRA" target="ESP">
      <data key="d0">95279019</data>
    </edge>
    <edge source="FRA" target="SWE">
      <data key="d0">179398</data>
    </edge>
    <edge source="FRA" target="CHE">
      <data key="d0">1588602</data>
    </edge>
    <edge source="FRA" target="THA">
      <data key="d0">220552</data>
    </edge>
    <edge source="FRA" target="ARE">
      <data key="d0">51787</data>
    </edge>
    <edge source="FRA" target="TUN">
      <data key="d0">13677</data>
    </edge>
    <edge source="FRA" target="UKR">
      <data key="d0">110833</data>
    </edge>
    <edge source="FRA" target="EGY">
      <data key="d0">39314</data>
    </edge>
    <edge source="FRA" target="GBR">
      <data key="d0">15162658</data>
    </edge>
    <edge source="FRA" target="USA">
      <data key="d0">41270</data>
    </edge>
    <edge source="HKG" target="CHN">
      <data key="d0">2866472</data>
    </edge>
    <edge source="HKG" target="VNM">
      <data key="d0">14145</data>
    </edge>
    <edge source="HKG" target="THA">
      <data key="d0">10670</data>
    </edge>
    <edge source="IDN" target="JPN">
      <data key="d0">3703062</data>
    </edge>
    <edge source="IDN" target="KOR">
      <data key="d0">796501</data>
    </edge>
    <edge source="IDN" target="MYS">
      <data key="d0">357083</data>
    </edge>
    <edge source="IDN" target="NZL">
      <data key="d0">313650</data>
    </edge>
    <edge source="IDN" target="SGP">
      <data key="d0">34068</data>
    </edge>
    <edge source="IDN" target="VNM">
      <data key="d0">159673</data>
    </edge>
    <edge source="IRL" target="BEL">
      <data key="d0">4739088</data>
    </edge>
    <edge source="IRL" target="CAN">
      <data key="d0">14662</data>
    </edge>
    <edge source="IRL" target="CHN">
      <data key="d0">2421881</data>
    </edge>
    <edge source="IRL" target="DNK">
      <data key="d0">90765</data>
    </edge>
    <edge source="IRL" target="FRA">
      <data key="d0">765722</data>
    </edge>
    <edge source="IRL" target="DEU">
      <data key="d0">4450125</data>
    </edge>
    <edge source="IRL" target="ITA">
      <data key="d0">435137</data>
    </edge>
    <edge source="IRL" target="MAR">
      <data key="d0">863831</data>
    </edge>
    <edge source="IRL" target="NLD">
      <data key="d0">49357921</data>
    </edge>
    <edge source="IRL" target="PHL">
      <data key="d0">1802633</data>
    </edge>
    <edge source="IRL" target="ESP">
      <data key="d0">10107</data>
    </edge>
    <edge source="IRL" target="SWE">
      <data key="d0">11358</data>
    </edge>
    <edge source="IRL" target="TUR">
      <data key="d0">99164</data>
    </edge>
    <edge source="IRL" target="GBR">
      <data key="d0">11403862</data>
    </edge>
    <edge source="KOR" target="LKA">
      <data key="d0">16300</data>
    </edge>
    <edge source="KOR" target="CHN">
      <data key="d0">76018</data>
    </edge>
    <edge source="KOR" target="IDN">
      <data key="d0">600967</data>
    </edge>
    <edge source="KOR" target="JPN">
      <data key="d0">2369208</data>
    </edge>
    <edge source="KOR" target="MYS">
      <data key="d0">60424</data>
    </edge>
    <edge source="KOR" target="NOR">
      <data key="d0">1428054</data>
    </edge>
    <edge source="KOR" target="PER">
      <data key="d0">319018</data>
    </edge>
    <edge source="KOR" target="PHL">
      <data key="d0">456784</data>
    </edge>
    <edge source="KOR" target="IND">
      <data key="d0">159940</data>
    </edge>
    <edge source="KOR" target="VNM">
      <data key="d0">2856526</data>
    </edge>
    <edge source="KOR" target="THA">
      <data key="d0">254327</data>
    </edge>
    <edge source="MYS" target="CHN">
      <data key="d0">213322</data>
    </edge>
    <edge source="MYS" target="HKG">
      <data key="d0">53136</data>
    </edge>
    <edge source="MYS" target="IDN">
      <data key="d0">13872</data>
    </edge>
    <edge source="MYS" target="JPN">
      <data key="d0">71095</data>
    </edge>
    <edge source="MYS" target="KOR">
      <data key="d0">105498</data>
    </edge>
    <edge source="MYS" target="SGP">
      <data key="d0">994865</data>
    </edge>
    <edge source="MYS" target="VNM">
      <data key="d0">173506</data>
    </edge>
    <edge source="MYS" target="THA">
      <data key="d0">54264</data>
    </edge>
    <edge source="NZL" target="AUS">
      <data key="d0">5908969</data>
    </edge>
    <edge source="NZL" target="CAN">
      <data key="d0">132768</data>
    </edge>
    <edge source="NZL" target="LKA">
      <data key="d0">479113</data>
    </edge>
    <edge source="NZL" target="CHN">
      <data key="d0">26157467</data>
    </edge>
    <edge source="NZL" target="GRC">
      <data key="d0">28780</data>
    </edge>
    <edge source="NZL" target="HKG">
      <data key="d0">54426</data>
    </edge>
    <edge source="NZL" target="IDN">
      <data key="d0">322390</data>
    </edge>
    <edge source="NZL" target="JAM">
      <data key="d0">13033</data>
    </edge>
    <edge source="NZL" target="JPN">
      <data key="d0">414588</data>
    </edge>
    <edge source="NZL" target="KOR">
      <data key="d0">290989</data>
    </edge>
    <edge source="NZL" target="MYS">
      <data key="d0">1276544</data>
    </edge>
    <edge source="NZL" target="NLD">
      <data key="d0">17838</data>
    </edge>
    <edge source="NZL" target="NOR">
      <data key="d0">139809</data>
    </edge>
    <edge source="NZL" target="PAK">
      <data key="d0">663739</data>
    </edge>
    <edge source="NZL" target="PHL">
      <data key="d0">3419645</data>
    </edge>
    <edge source="NZL" target="IND">
      <data key="d0">74010</data>
    </edge>
    <edge source="NZL" target="SGP">
      <data key="d0">58162906</data>
    </edge>
    <edge source="NZL" target="VNM">
      <data key="d0">494991</data>
    </edge>
    <edge source="NZL" target="ZAF">
      <data key="d0">96907</data>
    </edge>
    <edge source="NZL" target="ESP">
      <data key="d0">27792</data>
    </edge>
    <edge source="NZL" target="SWE">
      <data key="d0">20071</data>
    </edge>
    <edge source="NZL" target="THA">
      <data key="d0">2257062</data>
    </edge>
    <edge source="NZL" target="GBR">
      <data key="d0">300619</data>
    </edge>
    <edge source="NZL" target="USA">
      <data key="d0">601263</data>
    </edge>
    <edge source="PAK" target="CHN">
      <data key="d0">34837</data>
    </edge>
    <edge source="PHL" target="JPN">
      <data key="d0">1067781</data>
    </edge>
    <edge source="PHL" target="KOR">
      <data key="d0">129620</data>
    </edge>
    <edge source="PHL" target="PER">
      <data key="d0">237906</data>
    </edge>
    <edge source="PHL" target="THA">
      <data key="d0">92138</data>
    </edge>
    <edge source="SAU" target="JOR">
      <data key="d0">28003</data>
    </edge>
    <edge source="SAU" target="PAK">
      <data key="d0">401648</data>
    </edge>
    <edge source="IND" target="AZE">
      <data key="d0">38817</data>
    </edge>
    <edge source="IND" target="AUS">
      <data key="d0">2365190</data>
    </edge>
    <edge source="IND" target="BEL">
      <data key="d0">355726</data>
    </edge>
    <edge source="IND" target="CAN">
      <data key="d0">345698</data>
    </edge>
    <edge source="IND" target="LKA">
      <data key="d0">76915</data>
    </edge>
    <edge source="IND" target="CHL">
      <data key="d0">1755486</data>
    </edge>
    <edge source="IND" target="CHN">
      <data key="d0">1913622</data>
    </edge>
    <edge source="IND" target="HKG">
      <data key="d0">80541</data>
    </edge>
    <edge source="IND" target="ITA">
      <data key="d0">33169</data>
    </edge>
    <edge source="IND" target="JPN">
      <data key="d0">446342</data>
    </edge>
    <edge source="IND" target="KOR">
      <data key="d0">59443</data>
    </edge>
    <edge source="IND" target="MWI">
      <data key="d0">15929</data>
    </edge>
    <edge source="IND" target="MYS">
      <data key="d0">1303211</data>
    </edge>
    <edge source="IND" target="PAK">
      <data key="d0">5147434</data>
    </edge>
    <edge source="IND" target="PER">
      <data key="d0">160672</data>
    </edge>
    <edge source="IND" target="PHL">
      <data key="d0">31169</data>
    </edge>
    <edge source="IND" target="RUS">
      <data key="d0">279444</data>
    </edge>
    <edge source="IND" target="SAU">
      <data key="d0">847249</data>
    </edge>
    <edge source="IND" target="VNM">
      <data key="d0">1164451</data>
    </edge>
    <edge source="IND" target="ZAF">
      <data key="d0">70349</data>
    </edge>
    <edge source="IND" target="THA">
      <data key="d0">693746</data>
    </edge>
    <edge source="IND" target="ARE">
      <data key="d0">267446</data>
    </edge>
    <edge source="IND" target="TUR">
      <data key="d0">103033</data>
    </edge>
    <edge source="IND" target="EGY">
      <data key="d0">148182</data>
    </edge>
    <edge source="IND" target="GBR">
      <data key="d0">576837</data>
    </edge>
    <edge source="IND" target="TZA">
      <data key="d0">157642</data>
    </edge>
    <edge source="IND" target="USA">
      <data key="d0">666710</data>
    </edge>
    <edge source="IND" target="URY">
      <data key="d0">48838</data>
    </edge>
    <edge source="SGP" target="ARG">
      <data key="d0">39972</data>
    </edge>
    <edge source="SGP" target="AUS">
      <data key="d0">388670</data>
    </edge>
    <edge source="SGP" target="BEL">
      <data key="d0">549119</data>
    </edge>
    <edge source="SGP" target="BRA">
      <data key="d0">115008</data>
    </edge>
    <edge source="SGP" target="CHL">
      <data key="d0">44852</data>
    </edge>
    <edge source="SGP" target="CHN">
      <data key="d0">915138</data>
    </edge>
    <edge source="SGP" target="COL">
      <data key="d0">18413</data>
    </edge>
    <edge source="SGP" target="DEU">
      <data key="d0">3111538</data>
    </edge>
    <edge source="SGP" target="GRC">
      <data key="d0">74053</data>
    </edge>
    <edge source="SGP" target="HKG">
      <data key="d0">222163</data>
    </edge>
    <edge source="SGP" target="IDN">
      <data key="d0">748282</data>
    </edge>
    <edge source="SGP" target="JPN">
      <data key="d0">10657</data>
    </edge>
    <edge source="SGP" target="KOR">
      <data key="d0">658252</data>
    </edge>
    <edge source="SGP" target="MYS">
      <data key="d0">175312</data>
    </edge>
    <edge source="SGP" target="MEX">
      <data key="d0">130373</data>
    </edge>
    <edge source="SGP" target="NZL">
      <data key="d0">25053</data>
    </edge>
    <edge source="SGP" target="PHL">
      <data key="d0">119820</data>
    </edge>
    <edge source="SGP" target="RUS">
      <data key="d0">24673</data>
    </edge>
    <edge source="SGP" target="VNM">
      <data key="d0">109878</data>
    </edge>
    <edge source="SGP" target="ZAF">
      <data key="d0">133427</data>
    </edge>
    <edge source="SGP" target="CHE">
      <data key="d0">721644</data>
    </edge>
    <edge source="SGP" target="THA">
      <data key="d0">605016</data>
    </edge>
    <edge source="SGP" target="ARE">
      <data key="d0">35785</data>
    </edge>
    <edge source="SGP" target="TUR">
      <data key="d0">13911</data>
    </edge>
    <edge source="SGP" target="GBR">
      <data key="d0">133828</data>
    </edge>
    <edge source="SGP" target="USA">
      <data key="d0">2295051</data>
    </edge>
    <edge source="VNM" target="AUS">
      <data key="d0">447611</data>
    </edge>
    <edge source="VNM" target="KHM">
      <data key="d0">1537837</data>
    </edge>
    <edge source="VNM" target="CHN">
      <data key="d0">9255459</data>
    </edge>
    <edge source="VNM" target="IDN">
      <data key="d0">28458</data>
    </edge>
    <edge source="VNM" target="KOR">
      <data key="d0">118699</data>
    </edge>
    <edge source="VNM" target="MYS">
      <data key="d0">658180</data>
    </edge>
    <edge source="VNM" target="PHL">
      <data key="d0">137364</data>
    </edge>
    <edge source="VNM" target="SGP">
      <data key="d0">17738063</data>
    </edge>
    <edge source="CHE" target="AUT">
      <data key="d0">600836</data>
    </edge>
    <edge source="CHE" target="BRA">
      <data key="d0">68150</data>
    </edge>
    <edge source="CHE" target="CHN">
      <data key="d0">131682</data>
    </edge>
    <edge source="CHE" target="DNK">
      <data key="d0">53384</data>
    </edge>
    <edge source="CHE" target="FRA">
      <data key="d0">180763</data>
    </edge>
    <edge source="CHE" target="DEU">
      <data key="d0">1009288</data>
    </edge>
    <edge source="CHE" target="HUN">
      <data key="d0">55167</data>
    </edge>
    <edge source="CHE" target="IDN">
      <data key="d0">2183737</data>
    </edge>
    <edge source="CHE" target="ITA">
      <data key="d0">938407</data>
    </edge>
    <edge source="CHE" target="JPN">
      <data key="d0">142063</data>
    </edge>
    <edge source="CHE" target="MEX">
      <data key="d0">606300</data>
    </edge>
    <edge source="CHE" target="NLD">
      <data key="d0">4303125</data>
    </edge>
    <edge source="CHE" target="PER">
      <data key="d0">28200</data>
    </edge>
    <edge source="CHE" target="PHL">
      <data key="d0">888364</data>
    </edge>
    <edge source="CHE" target="ROU">
      <data key="d0">80838</data>
    </edge>
    <edge source="CHE" target="RUS">
      <data key="d0">290412</data>
    </edge>
    <edge source="CHE" target="SGP">
      <data key="d0">12891</data>
    </edge>
    <edge source="CHE" target="ZAF">
      <data key="d0">253333</data>
    </edge>
    <edge source="CHE" target="THA">
      <data key="d0">371365</data>
    </edge>
    <edge source="CHE" target="TUR">
      <data key="d0">853581</data>
    </edge>
    <edge source="THA" target="AUS">
      <data key="d0">1174349</data>
    </edge>
    <edge source="THA" target="CAN">
      <data key="d0">1377117</data>
    </edge>
    <edge source="THA" target="CHN">
      <data key="d0">622446</data>
    </edge>
    <edge source="THA" target="HKG">
      <data key="d0">74338</data>
    </edge>
    <edge source="THA" target="IDN">
      <data key="d0">48712</data>
    </edge>
    <edge source="THA" target="JPN">
      <data key="d0">4047876</data>
    </edge>
    <edge source="THA" target="KOR">
      <data key="d0">120600</data>
    </edge>
    <edge source="THA" target="MYS">
      <data key="d0">256056</data>
    </edge>
    <edge source="THA" target="NLD">
      <data key="d0">254189</data>
    </edge>
    <edge source="THA" target="NOR">
      <data key="d0">2305381</data>
    </edge>
    <edge source="THA" target="VNM">
      <data key="d0">833439</data>
    </edge>
    <edge source="THA" target="SWE">
      <data key="d0">35343</data>
    </edge>
    <edge source="THA" target="GBR">
      <data key="d0">2122627</data>
    </edge>
    <edge source="GBR" target="ARG">
      <data key="d0">176530</data>
    </edge>
    <edge source="GBR" target="AUS">
      <data key="d0">190990</data>
    </edge>
    <edge source="GBR" target="AUT">
      <data key="d0">70341</data>
    </edge>
    <edge source="GBR" target="BEL">
      <data key="d0">15861666</data>
    </edge>
    <edge source="GBR" target="BRA">
      <data key="d0">878170</data>
    </edge>
    <edge source="GBR" target="BGR">
      <data key="d0">95542</data>
    </edge>
    <edge source="GBR" target="CAN">
      <data key="d0">1228080</data>
    </edge>
    <edge source="GBR" target="LKA">
      <data key="d0">566553</data>
    </edge>
    <edge source="GBR" target="CHL">
      <data key="d0">24589</data>
    </edge>
    <edge source="GBR" target="CHN">
      <data key="d0">3643139</data>
    </edge>
    <edge source="GBR" target="COL">
      <data key="d0">212129</data>
    </edge>
    <edge source="GBR" target="HRV">
      <data key="d0">312214</data>
    </edge>
    <edge source="GBR" target="CZE">
      <data key="d0">2196856</data>
    </edge>
    <edge source="GBR" target="DNK">
      <data key="d0">2370793</data>
    </edge>
    <edge source="GBR" target="EST">
      <data key="d0">14837</data>
    </edge>
    <edge source="GBR" target="FIN">
      <data key="d0">247929</data>
    </edge>
    <edge source="GBR" target="FRA">
      <data key="d0">10324632</data>
    </edge>
    <edge source="GBR" target="DEU">
      <data key="d0">12313241</data>
    </edge>
    <edge source="GBR" target="GRC">
      <data key="d0">1003023</data>
    </edge>
    <edge source="GBR" target="HKG">
      <data key="d0">397331</data>
    </edge>
    <edge source="GBR" target="HUN">
      <data key="d0">128132</data>
    </edge>
    <edge source="GBR" target="IDN">
      <data key="d0">361061</data>
    </edge>
    <edge source="GBR" target="IRL">
      <data key="d0">17726357</data>
    </edge>
    <edge source="GBR" target="ISR">
      <data key="d0">459136</data>
    </edge>
    <edge source="GBR" target="ITA">
      <data key="d0">5180520</data>
    </edge>
    <edge source="GBR" target="JPN">
      <data key="d0">638494</data>
    </edge>
    <edge source="GBR" target="JOR">
      <data key="d0">64854</data>
    </edge>
    <edge source="GBR" target="KOR">
      <data key="d0">29813</data>
    </edge>
    <edge source="GBR" target="LBN">
      <data key="d0">181935</data>
    </edge>
    <edge source="GBR" target="LTU">
      <data key="d0">141879</data>
    </edge>
    <edge source="GBR" target="MYS">
      <data key="d0">35695</data>
    </edge>
    <edge source="GBR" target="MEX">
      <data key="d0">352820</data>
    </edge>
    <edge source="GBR" target="MAR">
      <data key="d0">51168</data>
    </edge>
    <edge source="GBR" target="NLD">
      <data key="d0">71797838</data>
    </edge>
    <edge source="GBR" target="NZL">
      <data key="d0">43562</data>
    </edge>
    <edge source="GBR" target="NOR">
      <data key="d0">224977</data>
    </edge>
    <edge source="GBR" target="PAK">
      <data key="d0">42290</data>
    </edge>
    <edge source="GBR" target="PAN">
      <data key="d0">1173629</data>
    </edge>
    <edge source="GBR" target="PER">
      <data key="d0">32698</data>
    </edge>
    <edge source="GBR" target="PHL">
      <data key="d0">34583</data>
    </edge>
    <edge source="GBR" target="POL">
      <data key="d0">4657214</data>
    </edge>
    <edge source="GBR" target="PRT">
      <data key="d0">419951</data>
    </edge>
    <edge source="GBR" target="ROU">
      <data key="d0">113119</data>
    </edge>
    <edge source="GBR" target="SAU">
      <data key="d0">70291</data>
    </edge>
    <edge source="GBR" target="IND">
      <data key="d0">1012157</data>
    </edge>
    <edge source="GBR" target="SGP">
      <data key="d0">197119</data>
    </edge>
    <edge source="GBR" target="SVK">
      <data key="d0">36408</data>
    </edge>
    <edge source="GBR" target="ZAF">
      <data key="d0">525339</data>
    </edge>
    <edge source="GBR" target="ESP">
      <data key="d0">2464381</data>
    </edge>
    <edge source="GBR" target="SWE">
      <data key="d0">1423365</data>
    </edge>
    <edge source="GBR" target="CHE">
      <data key="d0">43822</data>
    </edge>
    <edge source="GBR" target="THA">
      <data key="d0">61163</data>
    </edge>
    <edge source="GBR" target="ARE">
      <data key="d0">432237</data>
    </edge>
    <edge source="GBR" target="TUR">
      <data key="d0">1483789</data>
    </edge>
    <edge source="GBR" target="EGY">
      <data key="d0">104197</data>
    </edge>
    <edge source="GBR" target="USA">
      <data key="d0">3032723</data>
    </edge>
    <edge source="GBR" target="URY">
      <data key="d0">47787</data>
    </edge>
    <edge source="USA" target="AZE">
      <data key="d0">28320</data>
    </edge>
    <edge source="USA" target="ARG">
      <data key="d0">107595</data>
    </edge>
    <edge source="USA" target="AUS">
      <data key="d0">5443628</data>
    </edge>
    <edge source="USA" target="AUT">
      <data key="d0">27353</data>
    </edge>
    <edge source="USA" target="ARM">
      <data key="d0">24802</data>
    </edge>
    <edge source="USA" target="BEL">
      <data key="d0">194559</data>
    </edge>
    <edge source="USA" target="BRA">
      <data key="d0">1505075</data>
    </edge>
    <edge source="USA" target="BGR">
      <data key="d0">17155</data>
    </edge>
    <edge source="USA" target="CAN">
      <data key="d0">64328620</data>
    </edge>
    <edge source="USA" target="CHL">
      <data key="d0">6116276</data>
    </edge>
    <edge source="USA" target="CHN">
      <data key="d0">9068210</data>
    </edge>
    <edge source="USA" target="COL">
      <data key="d0">1370572</data>
    </edge>
    <edge source="USA" target="CRI">
      <data key="d0">570831</data>
    </edge>
    <edge source="USA" target="HRV">
      <data key="d0">606123</data>
    </edge>
    <edge source="USA" target="DNK">
      <data key="d0">68837853</data>
    </edge>
    <edge source="USA" target="ECU">
      <data key="d0">52964</data>
    </edge>
    <edge source="USA" target="SLV">
      <data key="d0">3284414</data>
    </edge>
    <edge source="USA" target="EST">
      <data key="d0">511056</data>
    </edge>
    <edge source="USA" target="FIN">
      <data key="d0">1470000</data>
    </edge>
    <edge source="USA" target="FRA">
      <data key="d0">109154</data>
    </edge>
    <edge source="USA" target="GEO">
      <data key="d0">65343</data>
    </edge>
    <edge source="USA" target="DEU">
      <data key="d0">28124261</data>
    </edge>
    <edge source="USA" target="GHA">
      <data key="d0">15000</data>
    </edge>
    <edge source="USA" target="GRC">
      <data key="d0">17715</data>
    </edge>
    <edge source="USA" target="GTM">
      <data key="d0">13956234</data>
    </edge>
    <edge source="USA" target="HND">
      <data key="d0">11635434</data>
    </edge>
    <edge source="USA" target="HKG">
      <data key="d0">8870695</data>
    </edge>
    <edge source="USA" target="HUN">
      <data key="d0">22748</data>
    </edge>
    <edge source="USA" target="IDN">
      <data key="d0">2312256</data>
    </edge>
    <edge source="USA" target="IRL">
      <data key="d0">63360</data>
    </edge>
    <edge source="USA" target="ISR">
      <data key="d0">303513</data>
    </edge>
    <edge source="USA" target="ITA">
      <data key="d0">181358</data>
    </edge>
    <edge source="USA" target="JAM">
      <data key="d0">858056</data>
    </edge>
    <edge source="USA" target="JPN">
      <data key="d0">5877864</data>
    </edge>
    <edge source="USA" target="KAZ">
      <data key="d0">11019</data>
    </edge>
    <edge source="USA" target="JOR">
      <data key="d0">105014</data>
    </edge>
    <edge source="USA" target="KOR">
      <data key="d0">12609062</data>
    </edge>
    <edge source="USA" target="LBN">
      <data key="d0">59431</data>
    </edge>
    <edge source="USA" target="MYS">
      <data key="d0">1036380</data>
    </edge>
    <edge source="USA" target="MEX">
      <data key="d0">240260110</data>
    </edge>
    <edge source="USA" target="MAR">
      <data key="d0">4358714</data>
    </edge>
    <edge source="USA" target="OMN">
      <data key="d0">11146</data>
    </edge>
    <edge source="USA" target="NLD">
      <data key="d0">9963117</data>
    </edge>
    <edge source="USA" target="NZL">
      <data key="d0">1959359</data>
    </edge>
    <edge source="USA" target="NIC">
      <data key="d0">2615962</data>
    </edge>
    <edge source="USA" target="NOR">
      <data key="d0">9455218</data>
    </edge>
    <edge source="USA" target="PAK">
      <data key="d0">14488</data>
    </edge>
    <edge source="USA" target="PAN">
      <data key="d0">682614</data>
    </edge>
    <edge source="USA" target="PRY">
      <data key="d0">197086</data>
    </edge>
    <edge source="USA" target="PER">
      <data key="d0">1637538</data>
    </edge>
    <edge source="USA" target="PHL">
      <data key="d0">392710</data>
    </edge>
    <edge source="USA" target="POL">
      <data key="d0">146206</data>
    </edge>
    <edge source="USA" target="PRT">
      <data key="d0">78119</data>
    </edge>
    <edge source="USA" target="ROU">
      <data key="d0">20000</data>
    </edge>
    <edge source="USA" target="RUS">
      <data key="d0">3264550</data>
    </edge>
    <edge source="USA" target="SAU">
      <data key="d0">22534</data>
    </edge>
    <edge source="USA" target="IND">
      <data key="d0">328153</data>
    </edge>
    <edge source="USA" target="SGP">
      <data key="d0">42459649</data>
    </edge>
    <edge source="USA" target="VNM">
      <data key="d0">963320</data>
    </edge>
    <edge source="USA" target="ZAF">
      <data key="d0">426330</data>
    </edge>
    <edge source="USA" target="ESP">
      <data key="d0">5828069</data>
    </edge>
    <edge source="USA" target="CHE">
      <data key="d0">235875</data>
    </edge>
    <edge source="USA" target="THA">
      <data key="d0">334591</data>
    </edge>
    <edge source="USA" target="ARE">
      <data key="d0">1535655</data>
    </edge>
    <edge source="USA" target="TUR">
      <data key="d0">14534925</data>
    </edge>
    <edge source="USA" target="UKR">
      <data key="d0">295121</data>
    </edge>
    <edge source="USA" target="EGY">
      <data key="d0">28500</data>
    </edge>
    <edge source="USA" target="GBR">
      <data key="d0">38377002</data>
    </edge>
    <edge source="USA" target="URY">
      <data key="d0">278252</data>
    </edge>
    <edge source="AUT" target="BEL">
      <data key="d0">195679</data>
    </edge>
    <edge source="AUT" target="BGR">
      <data key="d0">146592</data>
    </edge>
    <edge source="AUT" target="HRV">
      <data key="d0">650329</data>
    </edge>
    <edge source="AUT" target="CZE">
      <data key="d0">2841612</data>
    </edge>
    <edge source="AUT" target="DNK">
      <data key="d0">23172</data>
    </edge>
    <edge source="AUT" target="EST">
      <data key="d0">82770</data>
    </edge>
    <edge source="AUT" target="FIN">
      <data key="d0">74767</data>
    </edge>
    <edge source="AUT" target="FRA">
      <data key="d0">49056</data>
    </edge>
    <edge source="AUT" target="DEU">
      <data key="d0">4765963</data>
    </edge>
    <edge source="AUT" target="HKG">
      <data key="d0">15213</data>
    </edge>
    <edge source="AUT" target="HUN">
      <data key="d0">1774258</data>
    </edge>
    <edge source="AUT" target="ITA">
      <data key="d0">3887803</data>
    </edge>
    <edge source="AUT" target="MDA">
      <data key="d0">18593</data>
    </edge>
    <edge source="AUT" target="NLD">
      <data key="d0">1852741</data>
    </edge>
    <edge source="AUT" target="NOR">
      <data key="d0">37940</data>
    </edge>
    <edge source="AUT" target="POL">
      <data key="d0">238421</data>
    </edge>
    <edge source="AUT" target="ROU">
      <data key="d0">917176</data>
    </edge>
    <edge source="AUT" target="SRB">
      <data key="d0">287784</data>
    </edge>
    <edge source="AUT" target="SGP">
      <data key="d0">12245</data>
    </edge>
    <edge source="AUT" target="SVK">
      <data key="d0">1267947</data>
    </edge>
    <edge source="AUT" target="SVN">
      <data key="d0">1044041</data>
    </edge>
    <edge source="AUT" target="ESP">
      <data key="d0">13890</data>
    </edge>
    <edge source="AUT" target="SWE">
      <data key="d0">83281</data>
    </edge>
    <edge source="AUT" target="CHE">
      <data key="d0">87359</data>
    </edge>
    <edge source="AUT" target="TUR">
      <data key="d0">20072</data>
    </edge>
    <edge source="AUT" target="UKR">
      <data key="d0">11585</data>
    </edge>
    <edge source="AUT" target="MKD">
      <data key="d0">63832</data>
    </edge>
    <edge source="AUT" target="GBR">
      <data key="d0">11544</data>
    </edge>
    <edge source="BGR" target="AUT">
      <data key="d0">779594</data>
    </edge>
    <edge source="BGR" target="ARM">
      <data key="d0">308310</data>
    </edge>
    <edge source="BGR" target="BEL">
      <data key="d0">33405</data>
    </edge>
    <edge source="BGR" target="FRA">
      <data key="d0">201796</data>
    </edge>
    <edge source="BGR" target="GRC">
      <data key="d0">495103</data>
    </edge>
    <edge source="BGR" target="ROU">
      <data key="d0">32239</data>
    </edge>
    <edge source="BGR" target="ESP">
      <data key="d0">559374</data>
    </edge>
    <edge source="BGR" target="GBR">
      <data key="d0">111528</data>
    </edge>
    <edge source="HRV" target="DEU">
      <data key="d0">63001</data>
    </edge>
    <edge source="HRV" target="HUN">
      <data key="d0">16600</data>
    </edge>
    <edge source="HRV" target="ITA">
      <data key="d0">69179</data>
    </edge>
    <edge source="HRV" target="LVA">
      <data key="d0">12367</data>
    </edge>
    <edge source="HRV" target="SRB">
      <data key="d0">108622</data>
    </edge>
    <edge source="HRV" target="SVK">
      <data key="d0">1761654</data>
    </edge>
    <edge source="HRV" target="SVN">
      <data key="d0">558411</data>
    </edge>
    <edge source="HRV" target="SWE">
      <data key="d0">31987</data>
    </edge>
    <edge source="HRV" target="MKD">
      <data key="d0">29534</data>
    </edge>
    <edge source="CZE" target="AUT">
      <data key="d0">397727</data>
    </edge>
    <edge source="CZE" target="HRV">
      <data key="d0">74214</data>
    </edge>
    <edge source="CZE" target="FRA">
      <data key="d0">39358</data>
    </edge>
    <edge source="CZE" target="DEU">
      <data key="d0">3626734</data>
    </edge>
    <edge source="CZE" target="HUN">
      <data key="d0">36411</data>
    </edge>
    <edge source="CZE" target="ITA">
      <data key="d0">77872</data>
    </edge>
    <edge source="CZE" target="NLD">
      <data key="d0">1027758</data>
    </edge>
    <edge source="CZE" target="POL">
      <data key="d0">495817</data>
    </edge>
    <edge source="CZE" target="ROU">
      <data key="d0">14931</data>
    </edge>
    <edge source="CZE" target="SRB">
      <data key="d0">20783</data>
    </edge>
    <edge source="CZE" target="SVK">
      <data key="d0">1660612</data>
    </edge>
    <edge source="CZE" target="ESP">
      <data key="d0">28586</data>
    </edge>
    <edge source="CZE" target="SWE">
      <data key="d0">12774</data>
    </edge>
    <edge source="CZE" target="GBR">
      <data key="d0">469687</data>
    </edge>
    <edge source="DNK" target="DZA">
      <data key="d0">18254</data>
    </edge>
    <edge source="DNK" target="AZE">
      <data key="d0">715502</data>
    </edge>
    <edge source="DNK" target="ARG">
      <data key="d0">765183</data>
    </edge>
    <edge source="DNK" target="AUS">
      <data key="d0">360256</data>
    </edge>
    <edge source="DNK" target="AUT">
      <data key="d0">27648</data>
    </edge>
    <edge source="DNK" target="ARM">
      <data key="d0">127619</data>
    </edge>
    <edge source="DNK" target="BEL">
      <data key="d0">729653</data>
    </edge>
    <edge source="DNK" target="BRA">
      <data key="d0">387572</data>
    </edge>
    <edge source="DNK" target="BGR">
      <data key="d0">35473</data>
    </edge>
    <edge source="DNK" target="CAN">
      <data key="d0">877785</data>
    </edge>
    <edge source="DNK" target="CHN">
      <data key="d0">11857707</data>
    </edge>
    <edge source="DNK" target="HRV">
      <data key="d0">186962</data>
    </edge>
    <edge source="DNK" target="CZE">
      <data key="d0">1237119</data>
    </edge>
    <edge source="DNK" target="EST">
      <data key="d0">337128</data>
    </edge>
    <edge source="DNK" target="FIN">
      <data key="d0">3189924</data>
    </edge>
    <edge source="DNK" target="FRA">
      <data key="d0">375639</data>
    </edge>
    <edge source="DNK" target="GEO">
      <data key="d0">147890</data>
    </edge>
    <edge source="DNK" target="DEU">
      <data key="d0">4456829</data>
    </edge>
    <edge source="DNK" target="GRC">
      <data key="d0">1849096</data>
    </edge>
    <edge source="DNK" target="HKG">
      <data key="d0">207846</data>
    </edge>
    <edge source="DNK" target="HUN">
      <data key="d0">54159</data>
    </edge>
    <edge source="DNK" target="IDN">
      <data key="d0">783447</data>
    </edge>
    <edge source="DNK" target="IRL">
      <data key="d0">385953</data>
    </edge>
    <edge source="DNK" target="ITA">
      <data key="d0">1539161</data>
    </edge>
    <edge source="DNK" target="JPN">
      <data key="d0">3518602</data>
    </edge>
    <edge source="DNK" target="JOR">
      <data key="d0">26267</data>
    </edge>
    <edge source="DNK" target="KOR">
      <data key="d0">1192437</data>
    </edge>
    <edge source="DNK" target="LTU">
      <data key="d0">1267191</data>
    </edge>
    <edge source="DNK" target="MEX">
      <data key="d0">40369</data>
    </edge>
    <edge source="DNK" target="MDA">
      <data key="d0">85316</data>
    </edge>
    <edge source="DNK" target="NLD">
      <data key="d0">21895572</data>
    </edge>
    <edge source="DNK" target="NZL">
      <data key="d0">73818</data>
    </edge>
    <edge source="DNK" target="NOR">
      <data key="d0">198745032</data>
    </edge>
    <edge source="DNK" target="PRY">
      <data key="d0">10063</data>
    </edge>
    <edge source="DNK" target="PHL">
      <data key="d0">1729979</data>
    </edge>
    <edge source="DNK" target="POL">
      <data key="d0">2984668</data>
    </edge>
    <edge source="DNK" target="PRT">
      <data key="d0">51108</data>
    </edge>
    <edge source="DNK" target="ROU">
      <data key="d0">226741</data>
    </edge>
    <edge source="DNK" target="SRB">
      <data key="d0">435108</data>
    </edge>
    <edge source="DNK" target="SGP">
      <data key="d0">459344</data>
    </edge>
    <edge source="DNK" target="SVK">
      <data key="d0">20471</data>
    </edge>
    <edge source="DNK" target="VNM">
      <data key="d0">676925</data>
    </edge>
    <edge source="DNK" target="ESP">
      <data key="d0">829049</data>
    </edge>
    <edge source="DNK" target="SWE">
      <data key="d0">2489421</data>
    </edge>
    <edge source="DNK" target="CHE">
      <data key="d0">60726</data>
    </edge>
    <edge source="DNK" target="THA">
      <data key="d0">271985</data>
    </edge>
    <edge source="DNK" target="UKR">
      <data key="d0">578417</data>
    </edge>
    <edge source="DNK" target="GBR">
      <data key="d0">46328714</data>
    </edge>
    <edge source="DNK" target="USA">
      <data key="d0">2102791</data>
    </edge>
    <edge source="DNK" target="URY">
      <data key="d0">108122</data>
    </edge>
    <edge source="EST" target="CZE">
      <data key="d0">80660</data>
    </edge>
    <edge source="EST" target="DNK">
      <data key="d0">16654</data>
    </edge>
    <edge source="EST" target="FIN">
      <data key="d0">77622</data>
    </edge>
    <edge source="EST" target="GRC">
      <data key="d0">24669</data>
    </edge>
    <edge source="EST" target="HUN">
      <data key="d0">14470</data>
    </edge>
    <edge source="EST" target="LVA">
      <data key="d0">402822</data>
    </edge>
    <edge source="EST" target="LTU">
      <data key="d0">94196</data>
    </edge>
    <edge source="EST" target="POL">
      <data key="d0">12444</data>
    </edge>
    <edge source="FIN" target="AZE">
      <data key="d0">113988</data>
    </edge>
    <edge source="FIN" target="DNK">
      <data key="d0">80723</data>
    </edge>
    <edge source="FIN" target="EST">
      <data key="d0">230115</data>
    </edge>
    <edge source="FIN" target="GEO">
      <data key="d0">22684</data>
    </edge>
    <edge source="FIN" target="LVA">
      <data key="d0">81252</data>
    </edge>
    <edge source="FIN" target="LTU">
      <data key="d0">75368</data>
    </edge>
    <edge source="FIN" target="NZL">
      <data key="d0">299130</data>
    </edge>
    <edge source="FIN" target="POL">
      <data key="d0">63512</data>
    </edge>
    <edge source="FIN" target="ROU">
      <data key="d0">14586</data>
    </edge>
    <edge source="FIN" target="RUS">
      <data key="d0">342581</data>
    </edge>
    <edge source="FIN" target="SGP">
      <data key="d0">57920</data>
    </edge>
    <edge source="FIN" target="SWE">
      <data key="d0">21637</data>
    </edge>
    <edge source="FIN" target="MKD">
      <data key="d0">11870</data>
    </edge>
    <edge source="FIN" target="URY">
      <data key="d0">165476</data>
    </edge>
    <edge source="HUN" target="AUT">
      <data key="d0">42470</data>
    </edge>
    <edge source="HUN" target="BGR">
      <data key="d0">390629</data>
    </edge>
    <edge source="HUN" target="CAN">
      <data key="d0">24307</data>
    </edge>
    <edge source="HUN" target="CHN">
      <data key="d0">1318806</data>
    </edge>
    <edge source="HUN" target="HRV">
      <data key="d0">101696</data>
    </edge>
    <edge source="HUN" target="CZE">
      <data key="d0">596202</data>
    </edge>
    <edge source="HUN" target="DNK">
      <data key="d0">12852</data>
    </edge>
    <edge source="HUN" target="FRA">
      <data key="d0">2021345</data>
    </edge>
    <edge source="HUN" target="DEU">
      <data key="d0">1834285</data>
    </edge>
    <edge source="HUN" target="ISR">
      <data key="d0">56970</data>
    </edge>
    <edge source="HUN" target="ITA">
      <data key="d0">1659902</data>
    </edge>
    <edge source="HUN" target="LVA">
      <data key="d0">10186</data>
    </edge>
    <edge source="HUN" target="MDA">
      <data key="d0">80851</data>
    </edge>
    <edge source="HUN" target="NLD">
      <data key="d0">599222</data>
    </edge>
    <edge source="HUN" target="POL">
      <data key="d0">239112</data>
    </edge>
    <edge source="HUN" target="ROU">
      <data key="d0">2696317</data>
    </edge>
    <edge source="HUN" target="SRB">
      <data key="d0">526928</data>
    </edge>
    <edge source="HUN" target="SVK">
      <data key="d0">2337720</data>
    </edge>
    <edge source="HUN" target="SVN">
      <data key="d0">208008</data>
    </edge>
    <edge source="HUN" target="CHE">
      <data key="d0">19348</data>
    </edge>
    <edge source="HUN" target="UKR">
      <data key="d0">100557</data>
    </edge>
    <edge source="HUN" target="GBR">
      <data key="d0">97256</data>
    </edge>
    <edge source="ITA" target="ALB">
      <data key="d0">639033</data>
    </edge>
    <edge source="ITA" target="AZE">
      <data key="d0">37321</data>
    </edge>
    <edge source="ITA" target="AUT">
      <data key="d0">2081527</data>
    </edge>
    <edge source="ITA" target="ARM">
      <data key="d0">1373365</data>
    </edge>
    <edge source="ITA" target="BEL">
      <data key="d0">7954130</data>
    </edge>
    <edge source="ITA" target="BGR">
      <data key="d0">1019954</data>
    </edge>
    <edge source="ITA" target="CHN">
      <data key="d0">48680</data>
    </edge>
    <edge source="ITA" target="HRV">
      <data key="d0">344832</data>
    </edge>
    <edge source="ITA" target="CZE">
      <data key="d0">4126324</data>
    </edge>
    <edge source="ITA" target="DNK">
      <data key="d0">278267</data>
    </edge>
    <edge source="ITA" target="ETH">
      <data key="d0">10175</data>
    </edge>
    <edge source="ITA" target="EST">
      <data key="d0">18115</data>
    </edge>
    <edge source="ITA" target="FIN">
      <data key="d0">2726750</data>
    </edge>
    <edge source="ITA" target="FRA">
      <data key="d0">12633185</data>
    </edge>
    <edge source="ITA" target="GEO">
      <data key="d0">1145277</data>
    </edge>
    <edge source="ITA" target="DEU">
      <data key="d0">3428175</data>
    </edge>
    <edge source="ITA" target="GRC">
      <data key="d0">408475</data>
    </edge>
    <edge source="ITA" target="HKG">
      <data key="d0">53105</data>
    </edge>
    <edge source="ITA" target="HUN">
      <data key="d0">1381863</data>
    </edge>
    <edge source="ITA" target="IRL">
      <data key="d0">22394</data>
    </edge>
    <edge source="ITA" target="JPN">
      <data key="d0">673316</data>
    </edge>
    <edge source="ITA" target="LTU">
      <data key="d0">68160</data>
    </edge>
    <edge source="ITA" target="MDA">
      <data key="d0">27513</data>
    </edge>
    <edge source="ITA" target="NLD">
      <data key="d0">7738666</data>
    </edge>
    <edge source="ITA" target="POL">
      <data key="d0">575226</data>
    </edge>
    <edge source="ITA" target="PRT">
      <data key="d0">83746</data>
    </edge>
    <edge source="ITA" target="ROU">
      <data key="d0">1696566</data>
    </edge>
    <edge source="ITA" target="RUS">
      <data key="d0">506821</data>
    </edge>
    <edge source="ITA" target="SRB">
      <data key="d0">463195</data>
    </edge>
    <edge source="ITA" target="SVK">
      <data key="d0">251895</data>
    </edge>
    <edge source="ITA" target="SVN">
      <data key="d0">326396</data>
    </edge>
    <edge source="ITA" target="ESP">
      <data key="d0">13432840</data>
    </edge>
    <edge source="ITA" target="SWE">
      <data key="d0">23609</data>
    </edge>
    <edge source="ITA" target="CHE">
      <data key="d0">248877</data>
    </edge>
    <edge source="ITA" target="THA">
      <data key="d0">564742</data>
    </edge>
    <edge source="ITA" target="TUN">
      <data key="d0">31776</data>
    </edge>
    <edge source="ITA" target="TUR">
      <data key="d0">696794</data>
    </edge>
    <edge source="ITA" target="EGY">
      <data key="d0">85657</data>
    </edge>
    <edge source="ITA" target="GBR">
      <data key="d0">7061706</data>
    </edge>
    <edge source="ITA" target="USA">
      <data key="d0">22242</data>
    </edge>
    <edge source="MDA" target="ROU">
      <data key="d0">11238</data>
    </edge>
    <edge source="MDA" target="RUS">
      <data key="d0">11900</data>
    </edge>
    <edge source="NOR" target="AUS">
      <data key="d0">22947</data>
    </edge>
    <edge source="NOR" target="AUT">
      <data key="d0">130099</data>
    </edge>
    <edge source="NOR" target="BEL">
      <data key="d0">3320836</data>
    </edge>
    <edge source="NOR" target="BRA">
      <data key="d0">506423</data>
    </edge>
    <edge source="NOR" target="CAN">
      <data key="d0">1115751</data>
    </edge>
    <edge source="NOR" target="CHL">
      <data key="d0">285884</data>
    </edge>
    <edge source="NOR" target="CHN">
      <data key="d0">4583053</data>
    </edge>
    <edge source="NOR" target="CZE">
      <data key="d0">250695</data>
    </edge>
    <edge source="NOR" target="DNK">
      <data key="d0">10185000</data>
    </edge>
    <edge source="NOR" target="FIN">
      <data key="d0">2142381</data>
    </edge>
    <edge source="NOR" target="FRA">
      <data key="d0">1803039</data>
    </edge>
    <edge source="NOR" target="GEO">
      <data key="d0">47280</data>
    </edge>
    <edge source="NOR" target="DEU">
      <data key="d0">2969707</data>
    </edge>
    <edge source="NOR" target="GRC">
      <data key="d0">17488673</data>
    </edge>
    <edge source="NOR" target="HKG">
      <data key="d0">627431</data>
    </edge>
    <edge source="NOR" target="HUN">
      <data key="d0">71626</data>
    </edge>
    <edge source="NOR" target="IDN">
      <data key="d0">249481</data>
    </edge>
    <edge source="NOR" target="ISR">
      <data key="d0">183294</data>
    </edge>
    <edge source="NOR" target="ITA">
      <data key="d0">1124423</data>
    </edge>
    <edge source="NOR" target="JPN">
      <data key="d0">28267</data>
    </edge>
    <edge source="NOR" target="KOR">
      <data key="d0">149141</data>
    </edge>
    <edge source="NOR" target="LVA">
      <data key="d0">157315</data>
    </edge>
    <edge source="NOR" target="LTU">
      <data key="d0">1237692</data>
    </edge>
    <edge source="NOR" target="MYS">
      <data key="d0">70778</data>
    </edge>
    <edge source="NOR" target="NLD">
      <data key="d0">9080519</data>
    </edge>
    <edge source="NOR" target="PAK">
      <data key="d0">15768</data>
    </edge>
    <edge source="NOR" target="PHL">
      <data key="d0">69636</data>
    </edge>
    <edge source="NOR" target="POL">
      <data key="d0">2123278</data>
    </edge>
    <edge source="NOR" target="ROU">
      <data key="d0">1816988</data>
    </edge>
    <edge source="NOR" target="SGP">
      <data key="d0">59640</data>
    </edge>
    <edge source="NOR" target="VNM">
      <data key="d0">1091239</data>
    </edge>
    <edge source="NOR" target="SVN">
      <data key="d0">63907</data>
    </edge>
    <edge source="NOR" target="ZAF">
      <data key="d0">438997</data>
    </edge>
    <edge source="NOR" target="ESP">
      <data key="d0">5300360</data>
    </edge>
    <edge source="NOR" target="SWE">
      <data key="d0">1837291</data>
    </edge>
    <edge source="NOR" target="CHE">
      <data key="d0">31616</data>
    </edge>
    <edge source="NOR" target="THA">
      <data key="d0">816243</data>
    </edge>
    <edge source="NOR" target="TUR">
      <data key="d0">20880529</data>
    </edge>
    <edge source="NOR" target="GBR">
      <data key="d0">15569759</data>
    </edge>
    <edge source="NOR" target="USA">
      <data key="d0">15626936</data>
    </edge>
    <edge source="POL" target="ALB">
      <data key="d0">82546</data>
    </edge>
    <edge source="POL" target="AUT">
      <data key="d0">307026</data>
    </edge>
    <edge source="POL" target="ARM">
      <data key="d0">15531</data>
    </edge>
    <edge source="POL" target="BEL">
      <data key="d0">223835</data>
    </edge>
    <edge source="POL" target="BGR">
      <data key="d0">1540397</data>
    </edge>
    <edge source="POL" target="BLR">
      <data key="d0">74681</data>
    </edge>
    <edge source="POL" target="CAN">
      <data key="d0">30845</data>
    </edge>
    <edge source="POL" target="CHL">
      <data key="d0">633424</data>
    </edge>
    <edge source="POL" target="COL">
      <data key="d0">125012</data>
    </edge>
    <edge source="POL" target="HRV">
      <data key="d0">43831</data>
    </edge>
    <edge source="POL" target="CZE">
      <data key="d0">3554306</data>
    </edge>
    <edge source="POL" target="DNK">
      <data key="d0">1494957</data>
    </edge>
    <edge source="POL" target="ECU">
      <data key="d0">32478</data>
    </edge>
    <edge source="POL" target="EST">
      <data key="d0">795401</data>
    </edge>
    <edge source="POL" target="FIN">
      <data key="d0">44231</data>
    </edge>
    <edge source="POL" target="FRA">
      <data key="d0">2963885</data>
    </edge>
    <edge source="POL" target="GEO">
      <data key="d0">3924941</data>
    </edge>
    <edge source="POL" target="DEU">
      <data key="d0">5696081</data>
    </edge>
    <edge source="POL" target="GRC">
      <data key="d0">94048</data>
    </edge>
    <edge source="POL" target="HKG">
      <data key="d0">480838</data>
    </edge>
    <edge source="POL" target="HUN">
      <data key="d0">2228363</data>
    </edge>
    <edge source="POL" target="IRL">
      <data key="d0">52998</data>
    </edge>
    <edge source="POL" target="ISR">
      <data key="d0">743320</data>
    </edge>
    <edge source="POL" target="ITA">
      <data key="d0">1226172</data>
    </edge>
    <edge source="POL" target="KAZ">
      <data key="d0">1209739</data>
    </edge>
    <edge source="POL" target="LVA">
      <data key="d0">2440887</data>
    </edge>
    <edge source="POL" target="LTU">
      <data key="d0">2116952</data>
    </edge>
    <edge source="POL" target="MEX">
      <data key="d0">540000</data>
    </edge>
    <edge source="POL" target="MDA">
      <data key="d0">318878</data>
    </edge>
    <edge source="POL" target="NLD">
      <data key="d0">1479373</data>
    </edge>
    <edge source="POL" target="PRT">
      <data key="d0">57381</data>
    </edge>
    <edge source="POL" target="ROU">
      <data key="d0">399914</data>
    </edge>
    <edge source="POL" target="RUS">
      <data key="d0">2579319</data>
    </edge>
    <edge source="POL" target="SAU">
      <data key="d0">13861</data>
    </edge>
    <edge source="POL" target="SRB">
      <data key="d0">15949</data>
    </edge>
    <edge source="POL" target="IND">
      <data key="d0">118635</data>
    </edge>
    <edge source="POL" target="SVK">
      <data key="d0">2751030</data>
    </edge>
    <edge source="POL" target="VNM">
      <data key="d0">151323</data>
    </edge>
    <edge source="POL" target="ESP">
      <data key="d0">201619</data>
    </edge>
    <edge source="POL" target="SWE">
      <data key="d0">19314</data>
    </edge>
    <edge source="POL" target="CHE">
      <data key="d0">429572</data>
    </edge>
    <edge source="POL" target="THA">
      <data key="d0">25173</data>
    </edge>
    <edge source="POL" target="TUR">
      <data key="d0">20826</data>
    </edge>
    <edge source="POL" target="UKR">
      <data key="d0">13596352</data>
    </edge>
    <edge source="POL" target="GBR">
      <data key="d0">1804162</data>
    </edge>
    <edge source="POL" target="USA">
      <data key="d0">34474</data>
    </edge>
    <edge source="ROU" target="AUT">
      <data key="d0">13981</data>
    </edge>
    <edge source="ROU" target="BGR">
      <data key="d0">176929</data>
    </edge>
    <edge source="ROU" target="CHN">
      <data key="d0">946492</data>
    </edge>
    <edge source="ROU" target="FRA">
      <data key="d0">35641</data>
    </edge>
    <edge source="ROU" target="DEU">
      <data key="d0">13083</data>
    </edge>
    <edge source="ROU" target="HUN">
      <data key="d0">368446</data>
    </edge>
    <edge source="ROU" target="ITA">
      <data key="d0">247519</data>
    </edge>
    <edge source="ROU" target="POL">
      <data key="d0">29497</data>
    </edge>
    <edge source="ROU" target="SVK">
      <data key="d0">1432160</data>
    </edge>
    <edge source="ROU" target="ESP">
      <data key="d0">89934</data>
    </edge>
    <edge source="ROU" target="CHE">
      <data key="d0">90568</data>
    </edge>
    <edge source="ROU" target="GBR">
      <data key="d0">52080</data>
    </edge>
    <edge source="SRB" target="BLR">
      <data key="d0">131123</data>
    </edge>
    <edge source="SRB" target="RUS">
      <data key="d0">360427</data>
    </edge>
    <edge source="SRB" target="SVK">
      <data key="d0">1661477</data>
    </edge>
    <edge source="SRB" target="MKD">
      <data key="d0">130800</data>
    </edge>
    <edge source="SVK" target="AUT">
      <data key="d0">30250</data>
    </edge>
    <edge source="SVK" target="HRV">
      <data key="d0">282192</data>
    </edge>
    <edge source="SVK" target="CZE">
      <data key="d0">197626</data>
    </edge>
    <edge source="SVK" target="HUN">
      <data key="d0">113374</data>
    </edge>
    <edge source="SVK" target="ITA">
      <data key="d0">12213</data>
    </edge>
    <edge source="SVK" target="POL">
      <data key="d0">2456777</data>
    </edge>
    <edge source="SVK" target="ESP">
      <data key="d0">17775</data>
    </edge>
    <edge source="SVK" target="GBR">
      <data key="d0">40885</data>
    </edge>
    <edge source="SVN" target="HRV">
      <data key="d0">148157</data>
    </edge>
    <edge source="SVN" target="HUN">
      <data key="d0">40570</data>
    </edge>
    <edge source="SVN" target="ITA">
      <data key="d0">648058</data>
    </edge>
    <edge source="SVN" target="SRB">
      <data key="d0">22684</data>
    </edge>
    <edge source="SVN" target="SVK">
      <data key="d0">43325</data>
    </edge>
    <edge source="SVN" target="MKD">
      <data key="d0">77033</data>
    </edge>
    <edge source="SWE" target="AUT">
      <data key="d0">479453</data>
    </edge>
    <edge source="SWE" target="BEL">
      <data key="d0">1654930</data>
    </edge>
    <edge source="SWE" target="BGR">
      <data key="d0">66071</data>
    </edge>
    <edge source="SWE" target="CHN">
      <data key="d0">1376731</data>
    </edge>
    <edge source="SWE" target="HRV">
      <data key="d0">12513</data>
    </edge>
    <edge source="SWE" target="DNK">
      <data key="d0">6669654</data>
    </edge>
    <edge source="SWE" target="EST">
      <data key="d0">149098</data>
    </edge>
    <edge source="SWE" target="FIN">
      <data key="d0">1317793</data>
    </edge>
    <edge source="SWE" target="FRA">
      <data key="d0">1616457</data>
    </edge>
    <edge source="SWE" target="GEO">
      <data key="d0">97762</data>
    </edge>
    <edge source="SWE" target="DEU">
      <data key="d0">4994727</data>
    </edge>
    <edge source="SWE" target="GRC">
      <data key="d0">278784</data>
    </edge>
    <edge source="SWE" target="HUN">
      <data key="d0">34497</data>
    </edge>
    <edge source="SWE" target="IRL">
      <data key="d0">722804</data>
    </edge>
    <edge source="SWE" target="ITA">
      <data key="d0">444488</data>
    </edge>
    <edge source="SWE" target="JPN">
      <data key="d0">181490</data>
    </edge>
    <edge source="SWE" target="KOR">
      <data key="d0">33445</data>
    </edge>
    <edge source="SWE" target="KGZ">
      <data key="d0">43618</data>
    </edge>
    <edge source="SWE" target="LVA">
      <data key="d0">569379</data>
    </edge>
    <edge source="SWE" target="LTU">
      <data key="d0">49933</data>
    </edge>
    <edge source="SWE" target="MYS">
      <data key="d0">157985</data>
    </edge>
    <edge source="SWE" target="MDA">
      <data key="d0">17892</data>
    </edge>
    <edge source="SWE" target="NLD">
      <data key="d0">3320151</data>
    </edge>
    <edge source="SWE" target="NZL">
      <data key="d0">19295</data>
    </edge>
    <edge source="SWE" target="NOR">
      <data key="d0">696142</data>
    </edge>
    <edge source="SWE" target="POL">
      <data key="d0">1076196</data>
    </edge>
    <edge source="SWE" target="RUS">
      <data key="d0">2089127</data>
    </edge>
    <edge source="SWE" target="SRB">
      <data key="d0">46776</data>
    </edge>
    <edge source="SWE" target="IND">
      <data key="d0">22686</data>
    </edge>
    <edge source="SWE" target="SGP">
      <data key="d0">199382</data>
    </edge>
    <edge source="SWE" target="SVK">
      <data key="d0">194821</data>
    </edge>
    <edge source="SWE" target="ESP">
      <data key="d0">181373</data>
    </edge>
    <edge source="SWE" target="UKR">
      <data key="d0">349650</data>
    </edge>
    <edge source="SWE" target="MKD">
      <data key="d0">15085</data>
    </edge>
    <edge source="SWE" target="GBR">
      <data key="d0">1076780</data>
    </edge>
    <edge source="SWE" target="USA">
      <data key="d0">181490</data>
    </edge>
    <edge source="TUR" target="AZE">
      <data key="d0">55433</data>
    </edge>
    <edge source="TUR" target="COL">
      <data key="d0">1059064</data>
    </edge>
    <edge source="TUR" target="FRA">
      <data key="d0">2243968</data>
    </edge>
    <edge source="TUR" target="GEO">
      <data key="d0">23275</data>
    </edge>
    <edge source="TUR" target="GRC">
      <data key="d0">45288</data>
    </edge>
    <edge source="TUR" target="ITA">
      <data key="d0">207235</data>
    </edge>
    <edge source="TUR" target="NLD">
      <data key="d0">4001675</data>
    </edge>
    <edge source="TUR" target="NOR">
      <data key="d0">4941575</data>
    </edge>
    <edge source="TUR" target="PAK">
      <data key="d0">141569</data>
    </edge>
    <edge source="TUR" target="PER">
      <data key="d0">3402510</data>
    </edge>
    <edge source="TUR" target="VNM">
      <data key="d0">1139011</data>
    </edge>
    <edge source="TUR" target="THA">
      <data key="d0">1136980</data>
    </edge>
    <edge source="TUR" target="ARE">
      <data key="d0">394302</data>
    </edge>
    <edge source="TUR" target="MKD">
      <data key="d0">23628</data>
    </edge>
    <edge source="TUR" target="GBR">
      <data key="d0">160924</data>
    </edge>
    <edge source="UKR" target="AZE">
      <data key="d0">19199</data>
    </edge>
    <edge source="UKR" target="AUS">
      <data key="d0">27825</data>
    </edge>
    <edge source="UKR" target="BLR">
      <data key="d0">16999</data>
    </edge>
    <edge source="UKR" target="CZE">
      <data key="d0">67850</data>
    </edge>
    <edge source="UKR" target="GEO">
      <data key="d0">15737</data>
    </edge>
    <edge source="UKR" target="ISR">
      <data key="d0">684290</data>
    </edge>
    <edge source="UKR" target="KAZ">
      <data key="d0">25137</data>
    </edge>
    <edge source="UKR" target="NLD">
      <data key="d0">221598</data>
    </edge>
    <edge source="UKR" target="POL">
      <data key="d0">774249</data>
    </edge>
    <edge source="UKR" target="SVK">
      <data key="d0">146163</data>
    </edge>
    <edge source="ARM" target="RUS">
      <data key="d0">93966</data>
    </edge>
    <edge source="GEO" target="AZE">
      <data key="d0">58179</data>
    </edge>
    <edge source="GEO" target="ARM">
      <data key="d0">82500</data>
    </edge>
    <edge source="GEO" target="CHL">
      <data key="d0">584922</data>
    </edge>
    <edge source="GEO" target="PER">
      <data key="d0">601654</data>
    </edge>
    <edge source="GEO" target="POL">
      <data key="d0">38897</data>
    </edge>
    <edge source="GEO" target="TUR">
      <data key="d0">4675030</data>
    </edge>
    <edge source="GTM" target="CRI">
      <data key="d0">15453</data>
    </edge>
    <edge source="GTM" target="ECU">
      <data key="d0">35239</data>
    </edge>
    <edge source="GTM" target="SLV">
      <data key="d0">42449</data>
    </edge>
    <edge source="LBN" target="PAK">
      <data key="d0">45206</data>
    </edge>
    <edge source="LTU" target="DNK">
      <data key="d0">38760</data>
    </edge>
    <edge source="LTU" target="EST">
      <data key="d0">363577</data>
    </edge>
    <edge source="LTU" target="GEO">
      <data key="d0">127344</data>
    </edge>
    <edge source="LTU" target="DEU">
      <data key="d0">94179</data>
    </edge>
    <edge source="LTU" target="IRL">
      <data key="d0">48187</data>
    </edge>
    <edge source="LTU" target="ITA">
      <data key="d0">219406</data>
    </edge>
    <edge source="LTU" target="KAZ">
      <data key="d0">68332</data>
    </edge>
    <edge source="LTU" target="LBN">
      <data key="d0">30228</data>
    </edge>
    <edge source="LTU" target="LVA">
      <data key="d0">1385662</data>
    </edge>
    <edge source="LTU" target="POL">
      <data key="d0">1319905</data>
    </edge>
    <edge source="LTU" target="RUS">
      <data key="d0">179074</data>
    </edge>
    <edge source="LTU" target="SRB">
      <data key="d0">11415</data>
    </edge>
    <edge source="LTU" target="ESP">
      <data key="d0">11581</data>
    </edge>
    <edge source="LTU" target="SWE">
      <data key="d0">46890</data>
    </edge>
    <edge source="LTU" target="THA">
      <data key="d0">123493</data>
    </edge>
    <edge source="LTU" target="UKR">
      <data key="d0">181383</data>
    </edge>
    <edge source="LTU" target="GBR">
      <data key="d0">84573</data>
    </edge>
    <edge source="MEX" target="ARG">
      <data key="d0">16904</data>
    </edge>
    <edge source="MEX" target="CAN">
      <data key="d0">3447386</data>
    </edge>
    <edge source="MEX" target="CHL">
      <data key="d0">1488989</data>
    </edge>
    <edge source="MEX" target="CRI">
      <data key="d0">25571</data>
    </edge>
    <edge source="MEX" target="GTM">
      <data key="d0">176598</data>
    </edge>
    <edge source="MEX" target="HND">
      <data key="d0">147285</data>
    </edge>
    <edge source="MEX" target="JPN">
      <data key="d0">3891985</data>
    </edge>
    <edge source="MEX" target="NIC">
      <data key="d0">154081</data>
    </edge>
    <edge source="MEX" target="NOR">
      <data key="d0">54022</data>
    </edge>
    <edge source="MEX" target="VNM">
      <data key="d0">19551</data>
    </edge>
    <edge source="MEX" target="USA">
      <data key="d0">2042976</data>
    </edge>
    <edge source="MAR" target="AUS">
      <data key="d0">38439</data>
    </edge>
    <edge source="MAR" target="CHL">
      <data key="d0">3026667</data>
    </edge>
    <edge source="MAR" target="CHN">
      <data key="d0">8581042</data>
    </edge>
    <edge source="MAR" target="COL">
      <data key="d0">398714</data>
    </edge>
    <edge source="MAR" target="DNK">
      <data key="d0">2684769</data>
    </edge>
    <edge source="MAR" target="FRA">
      <data key="d0">19746579</data>
    </edge>
    <edge source="MAR" target="JPN">
      <data key="d0">5212431</data>
    </edge>
    <edge source="MAR" target="KOR">
      <data key="d0">1204023</data>
    </edge>
    <edge source="MAR" target="NLD">
      <data key="d0">1358895</data>
    </edge>
    <edge source="MAR" target="NOR">
      <data key="d0">11805381</data>
    </edge>
    <edge source="MAR" target="PER">
      <data key="d0">25525122</data>
    </edge>
    <edge source="MAR" target="ESP">
      <data key="d0">1800844</data>
    </edge>
    <edge source="MAR" target="GBR">
      <data key="d0">319676</data>
    </edge>
    <edge source="MAR" target="USA">
      <data key="d0">309190</data>
    </edge>
    <edge source="PRT" target="AUS">
      <data key="d0">333527</data>
    </edge>
    <edge source="PRT" target="BEL">
      <data key="d0">13490</data>
    </edge>
    <edge source="PRT" target="CHN">
      <data key="d0">170550</data>
    </edge>
    <edge source="PRT" target="FRA">
      <data key="d0">588309</data>
    </edge>
    <edge source="PRT" target="JPN">
      <data key="d0">2898329</data>
    </edge>
    <edge source="PRT" target="POL">
      <data key="d0">68984</data>
    </edge>
    <edge source="PRT" target="ESP">
      <data key="d0">4033230</data>
    </edge>
    <edge source="PRT" target="GBR">
      <data key="d0">23174</data>
    </edge>
    <edge source="PRT" target="USA">
      <data key="d0">41485</data>
    </edge>
    <edge source="SEN" target="CHL">
      <data key="d0">126612</data>
    </edge>
    <edge source="SEN" target="DNK">
      <data key="d0">334344</data>
    </edge>
    <edge source="SEN" target="FRA">
      <data key="d0">495359</data>
    </edge>
    <edge source="SEN" target="PRT">
      <data key="d0">120356</data>
    </edge>
    <edge source="SEN" target="ESP">
      <data key="d0">362397</data>
    </edge>
    <edge source="PER" target="AUS">
      <data key="d0">11077801</data>
    </edge>
    <edge source="PER" target="BEL">
      <data key="d0">36333990</data>
    </edge>
    <edge source="PER" target="BOL">
      <data key="d0">10250</data>
    </edge>
    <edge source="PER" target="BRA">
      <data key="d0">6348627</data>
    </edge>
    <edge source="PER" target="CAN">
      <data key="d0">50810250</data>
    </edge>
    <edge source="PER" target="CHL">
      <data key="d0">18094245</data>
    </edge>
    <edge source="PER" target="CHN">
      <data key="d0">19356293</data>
    </edge>
    <edge source="PER" target="COL">
      <data key="d0">2717006</data>
    </edge>
    <edge source="PER" target="DNK">
      <data key="d0">48017513</data>
    </edge>
    <edge source="PER" target="DEU">
      <data key="d0">360261</data>
    </edge>
    <edge source="PER" target="JPN">
      <data key="d0">1658833</data>
    </edge>
    <edge source="PER" target="KOR">
      <data key="d0">3979927</data>
    </edge>
    <edge source="PER" target="NLD">
      <data key="d0">12666189</data>
    </edge>
    <edge source="PER" target="NZL">
      <data key="d0">4166532</data>
    </edge>
    <edge source="PER" target="NOR">
      <data key="d0">10527326</data>
    </edge>
    <edge source="PER" target="PAN">
      <data key="d0">2864046</data>
    </edge>
    <edge source="PER" target="VNM">
      <data key="d0">211857</data>
    </edge>
    <edge source="PER" target="THA">
      <data key="d0">141238</data>
    </edge>
    <edge source="PER" target="GBR">
      <data key="d0">1920454</data>
    </edge>
    <edge source="PER" target="USA">
      <data key="d0">38773500</data>
    </edge>
    <edge source="BWA" target="ZAF">
      <data key="d0">73429</data>
    </edge>
    <edge source="CRI" target="CHN">
      <data key="d0">30600</data>
    </edge>
    <edge source="CRI" target="SLV">
      <data key="d0">141241</data>
    </edge>
    <edge source="CRI" target="FRA">
      <data key="d0">138996</data>
    </edge>
    <edge source="CRI" target="NIC">
      <data key="d0">1419251</data>
    </edge>
    <edge source="CRI" target="PAN">
      <data key="d0">440420</data>
    </edge>
    <edge source="CRI" target="TUR">
      <data key="d0">18000</data>
    </edge>
    <edge source="JOR" target="PAK">
      <data key="d0">16104</data>
    </edge>
    <edge source="JOR" target="SAU">
      <data key="d0">60366</data>
    </edge>
    <edge source="JOR" target="IND">
      <data key="d0">27961</data>
    </edge>
    <edge source="ARE" target="JPN">
      <data key="d0">4080122</data>
    </edge>
    <edge source="ARE" target="LBN">
      <data key="d0">35249</data>
    </edge>
    <edge source="ARE" target="OMN">
      <data key="d0">25125</data>
    </edge>
    <edge source="ARE" target="SEN">
      <data key="d0">13397</data>
    </edge>
    <edge source="ARE" target="IND">
      <data key="d0">104259</data>
    </edge>
    <edge source="KAZ" target="DEU">
      <data key="d0">99696</data>
    </edge>
    <edge source="KAZ" target="RUS">
      <data key="d0">268085</data>
    </edge>
    <edge source="KAZ" target="UKR">
      <data key="d0">77000</data>
    </edge>
    <edge source="PAN" target="CRI">
      <data key="d0">73930</data>
    </edge>
    <edge source="PAN" target="DNK">
      <data key="d0">8385367</data>
    </edge>
    <edge source="PAN" target="SLV">
      <data key="d0">43604</data>
    </edge>
    <edge source="ECU" target="AUS">
      <data key="d0">1257178</data>
    </edge>
    <edge source="ECU" target="BEL">
      <data key="d0">8220947</data>
    </edge>
    <edge source="ECU" target="CAN">
      <data key="d0">3859609</data>
    </edge>
    <edge source="ECU" target="CHL">
      <data key="d0">2902405</data>
    </edge>
    <edge source="ECU" target="CHN">
      <data key="d0">282000</data>
    </edge>
    <edge source="ECU" target="COL">
      <data key="d0">763907</data>
    </edge>
    <edge source="ECU" target="SLV">
      <data key="d0">63840</data>
    </edge>
    <edge source="ECU" target="FRA">
      <data key="d0">2599313</data>
    </edge>
    <edge source="ECU" target="GTM">
      <data key="d0">562476</data>
    </edge>
    <edge source="ECU" target="HND">
      <data key="d0">842380</data>
    </edge>
    <edge source="ECU" target="JPN">
      <data key="d0">28620</data>
    </edge>
    <edge source="ECU" target="MEX">
      <data key="d0">224843</data>
    </edge>
    <edge source="ECU" target="PER">
      <data key="d0">1318855</data>
    </edge>
    <edge source="ECU" target="VNM">
      <data key="d0">966114</data>
    </edge>
    <edge source="ECU" target="ESP">
      <data key="d0">269346</data>
    </edge>
    <edge source="ECU" target="TUR">
      <data key="d0">704320</data>
    </edge>
    <edge source="HND" target="SLV">
      <data key="d0">40680</data>
    </edge>
    <edge source="HND" target="GTM">
      <data key="d0">349025</data>
    </edge>
    <edge source="HND" target="NIC">
      <data key="d0">135950</data>
    </edge>
    <edge source="HND" target="USA">
      <data key="d0">14053</data>
    </edge>
    <edge source="PSE" target="ISR">
      <data key="d0">15657</data>
    </edge>
    <edge source="CIV" target="BEL">
      <data key="d0">141086</data>
    </edge>
    <edge source="CIV" target="FRA">
      <data key="d0">202077</data>
    </edge>
    <edge source="CIV" target="JPN">
      <data key="d0">42916</data>
    </edge>
    <edge source="CIV" target="MAR">
      <data key="d0">87721</data>
    </edge>
    <edge source="LVA" target="DNK">
      <data key="d0">582312</data>
    </edge>
    <edge source="LVA" target="EST">
      <data key="d0">10710</data>
    </edge>
    <edge source="LVA" target="FRA">
      <data key="d0">2780379</data>
    </edge>
    <edge source="LVA" target="GRC">
      <data key="d0">16285</data>
    </edge>
    <edge source="LVA" target="ITA">
      <data key="d0">139190</data>
    </edge>
    <edge source="LVA" target="LTU">
      <data key="d0">258057</data>
    </edge>
    <edge source="LVA" target="POL">
      <data key="d0">157513</data>
    </edge>
    <edge source="LVA" target="ESP">
      <data key="d0">1343003</data>
    </edge>
    <edge source="LVA" target="UKR">
      <data key="d0">86200</data>
    </edge>
    <edge source="EGY" target="BEL">
      <data key="d0">137493</data>
    </edge>
    <edge source="EGY" target="PSE">
      <data key="d0">52449</data>
    </edge>
    <edge source="EGY" target="JPN">
      <data key="d0">42137</data>
    </edge>
    <edge source="EGY" target="JOR">
      <data key="d0">20417</data>
    </edge>
    <edge source="EGY" target="LBN">
      <data key="d0">130064</data>
    </edge>
    <edge source="SLV" target="CRI">
      <data key="d0">89250</data>
    </edge>
    <edge source="SLV" target="GTM">
      <data key="d0">105000</data>
    </edge>
    <edge source="SLV" target="HND">
      <data key="d0">50664</data>
    </edge>
    <edge source="SLV" target="NIC">
      <data key="d0">12193</data>
    </edge>
    <edge source="NIC" target="SLV">
      <data key="d0">600959</data>
    </edge>
    <edge source="NIC" target="GTM">
      <data key="d0">69794</data>
    </edge>
    <edge source="NIC" target="HND">
      <data key="d0">417174</data>
    </edge>
    <edge source="NIC" target="USA">
      <data key="d0">69300</data>
    </edge>
    <edge source="MUS" target="AUS">
      <data key="d0">517195</data>
    </edge>
    <edge source="MUS" target="CAN">
      <data key="d0">25420</data>
    </edge>
    <edge source="MUS" target="CHN">
      <data key="d0">325563</data>
    </edge>
    <edge source="MUS" target="FRA">
      <data key="d0">200111</data>
    </edge>
    <edge source="MUS" target="IDN">
      <data key="d0">71841</data>
    </edge>
    <edge source="MUS" target="ITA">
      <data key="d0">29731</data>
    </edge>
    <edge source="MUS" target="MYS">
      <data key="d0">232291</data>
    </edge>
    <edge source="MUS" target="NLD">
      <data key="d0">661220</data>
    </edge>
    <edge source="MUS" target="NZL">
      <data key="d0">40534</data>
    </edge>
    <edge source="MUS" target="SAU">
      <data key="d0">65913</data>
    </edge>
    <edge source="MUS" target="ESP">
      <data key="d0">157242</data>
    </edge>
    <edge source="MUS" target="THA">
      <data key="d0">620234</data>
    </edge>
    <edge source="MUS" target="EGY">
      <data key="d0">120782</data>
    </edge>
    <edge source="GMB" target="DNK">
      <data key="d0">82792</data>
    </edge>
    <edge source="GMB" target="TUN">
      <data key="d0">11815</data>
    </edge>
    <edge source="NAM" target="BWA">
      <data key="d0">346241</data>
    </edge>
    <edge source="NAM" target="JPN">
      <data key="d0">382883</data>
    </edge>
    <edge source="NAM" target="MYS">
      <data key="d0">263662</data>
    </edge>
    <edge source="NAM" target="ZAF">
      <data key="d0">586852</data>
    </edge>
    <edge source="NAM" target="ZWE">
      <data key="d0">131959</data>
    </edge>
    <edge source="MRT" target="CHN">
      <data key="d0">152048</data>
    </edge>
    <edge source="MRT" target="DNK">
      <data key="d0">7068344</data>
    </edge>
    <edge source="MRT" target="FRA">
      <data key="d0">9422057</data>
    </edge>
    <edge source="MRT" target="DEU">
      <data key="d0">1001587</data>
    </edge>
    <edge source="MRT" target="GRC">
      <data key="d0">378699</data>
    </edge>
    <edge source="MRT" target="IDN">
      <data key="d0">100505</data>
    </edge>
    <edge source="MRT" target="JPN">
      <data key="d0">46253</data>
    </edge>
    <edge source="MRT" target="NLD">
      <data key="d0">1238253</data>
    </edge>
    <edge source="MRT" target="NOR">
      <data key="d0">746592</data>
    </edge>
    <edge source="MRT" target="PER">
      <data key="d0">1022147</data>
    </edge>
    <edge source="MRT" target="PRT">
      <data key="d0">11753</data>
    </edge>
    <edge source="MRT" target="VNM">
      <data key="d0">229011</data>
    </edge>
    <edge source="MRT" target="ESP">
      <data key="d0">1874716</data>
    </edge>
    <edge source="MRT" target="ARE">
      <data key="d0">317497</data>
    </edge>
    <edge source="MRT" target="TUN">
      <data key="d0">254787</data>
    </edge>
    <edge source="MRT" target="TUR">
      <data key="d0">540528</data>
    </edge>
    <edge source="MRT" target="GBR">
      <data key="d0">495576</data>
    </edge>
    <edge source="MOZ" target="JPN">
      <data key="d0">244659</data>
    </edge>
    <edge source="OMN" target="LKA">
      <data key="d0">589630</data>
    </edge>
    <edge source="OMN" target="CHN">
      <data key="d0">6641145</data>
    </edge>
    <edge source="OMN" target="JPN">
      <data key="d0">446222</data>
    </edge>
    <edge source="OMN" target="MYS">
      <data key="d0">1219185</data>
    </edge>
    <edge source="OMN" target="SAU">
      <data key="d0">87465</data>
    </edge>
    <edge source="OMN" target="IND">
      <data key="d0">1296111</data>
    </edge>
    <edge source="OMN" target="VNM">
      <data key="d0">9906996</data>
    </edge>
    <edge source="OMN" target="ESP">
      <data key="d0">54471</data>
    </edge>
    <edge source="OMN" target="ARE">
      <data key="d0">14018</data>
    </edge>
    <edge source="OMN" target="EGY">
      <data key="d0">888163</data>
    </edge>
  </graph>
</graphml>
