# Supplementary material for: Core-periphery structure in sectoral international trade networks: A new approach to an old theory
Source: PLoS One. 2020 Apr 2;15(4):e0229547. doi: 10.1371/journal.pone.0229547 (PMC7117750; doi:10.1371/journal.pone.0229547)
Supplement: S8 File — (ZIP) [file pone.0229547.s008.zip › S8_File/Networks 2016/42-FIXED VEG. FATS AND OILS.graphml]

<?xml version='1.0' encoding='utf-8'?>
<graphml xmlns="http://graphml.graphdrawing.org/xmlns" xmlns:xsi="http://www.w3.org/2001/XMLSchema-instance" xsi:schemaLocation="http://graphml.graphdrawing.org/xmlns http://graphml.graphdrawing.org/xmlns/1.0/graphml.xsd">
  <key attr.name="weight" attr.type="long" for="edge" id="d0" />
  <graph edgedefault="directed">
    <node id="ALB" />
    <node id="SRB" />
    <node id="MKD" />
    <node id="USA" />
    <node id="DZA" />
    <node id="CAN" />
    <node id="FRA" />
    <node id="SAU" />
    <node id="ARE" />
    <node id="AZE" />
    <node id="BLR" />
    <node id="GEO" />
    <node id="KAZ" />
    <node id="KGZ" />
    <node id="ARG" />
    <node id="AUS" />
    <node id="BEL" />
    <node id="BOL" />
    <node id="BRA" />
    <node id="CHL" />
    <node id="CHN" />
    <node id="COL" />
    <node id="CRI" />
    <node id="ECU" />
    <node id="SLV" />
    <node id="DEU" />
    <node id="GTM" />
    <node id="HND" />
    <node id="HKG" />
    <node id="ITA" />
    <node id="JPN" />
    <node id="JOR" />
    <node id="KOR" />
    <node id="LTU" />
    <node id="MDG" />
    <node id="MYS" />
    <node id="MUS" />
    <node id="MEX" />
    <node id="MAR" />
    <node id="MOZ" />
    <node id="OMN" />
    <node id="NLD" />
    <node id="NZL" />
    <node id="NIC" />
    <node id="NOR" />
    <node id="PAK" />
    <node id="PAN" />
    <node id="PRY" />
    <node id="PER" />
    <node id="PHL" />
    <node id="PRT" />
    <node id="RUS" />
    <node id="SEN" />
    <node id="IND" />
    <node id="SGP" />
    <node id="VNM" />
    <node id="ZAF" />
    <node id="ESP" />
    <node id="THA" />
    <node id="TUN" />
    <node id="TUR" />
    <node id="EGY" />
    <node id="TZA" />
    <node id="URY" />
    <node id="IDN" />
    <node id="SWE" />
    <node id="GBR" />
    <node id="AUT" />
    <node id="BGR" />
    <node id="HRV" />
    <node id="CZE" />
    <node id="DNK" />
    <node id="EST" />
    <node id="FIN" />
    <node id="GRC" />
    <node id="HUN" />
    <node id="IRL" />
    <node id="LVA" />
    <node id="POL" />
    <node id="ROU" />
    <node id="SVK" />
    <node id="SVN" />
    <node id="CHE" />
    <node id="UKR" />
    <node id="BDI" />
    <node id="CMR" />
    <node id="LKA" />
    <node id="ETH" />
    <node id="GMB" />
    <node id="PSE" />
    <node id="GHA" />
    <node id="ISR" />
    <node id="CIV" />
    <node id="JAM" />
    <node id="LBN" />
    <node id="MRT" />
    <node id="MDA" />
    <node id="TGO" />
    <node id="BFA" />
    <node id="BWA" />
    <node id="CAF" />
    <node id="KHM" />
    <node id="BEN" />
    <node id="NER" />
    <node id="ARM" />
    <node id="MWI" />
    <node id="UGA" />
    <node id="NAM" />
    <node id="ZWE" />
    <edge source="ALB" target="SRB">
      <data key="d0">1456334</data>
    </edge>
    <edge source="ALB" target="MKD">
      <data key="d0">40615</data>
    </edge>
    <edge source="ALB" target="USA">
      <data key="d0">29796</data>
    </edge>
    <edge source="SRB" target="ALB">
      <data key="d0">476349</data>
    </edge>
    <edge source="SRB" target="AUS">
      <data key="d0">22439</data>
    </edge>
    <edge source="SRB" target="AUT">
      <data key="d0">1584192</data>
    </edge>
    <edge source="SRB" target="BEL">
      <data key="d0">901652</data>
    </edge>
    <edge source="SRB" target="BGR">
      <data key="d0">7871142</data>
    </edge>
    <edge source="SRB" target="CAN">
      <data key="d0">14077</data>
    </edge>
    <edge source="SRB" target="CHN">
      <data key="d0">411341</data>
    </edge>
    <edge source="SRB" target="HRV">
      <data key="d0">27472567</data>
    </edge>
    <edge source="SRB" target="CZE">
      <data key="d0">1665645</data>
    </edge>
    <edge source="SRB" target="DEU">
      <data key="d0">9671880</data>
    </edge>
    <edge source="SRB" target="GRC">
      <data key="d0">3816091</data>
    </edge>
    <edge source="SRB" target="HUN">
      <data key="d0">5771608</data>
    </edge>
    <edge source="SRB" target="ITA">
      <data key="d0">14111739</data>
    </edge>
    <edge source="SRB" target="NLD">
      <data key="d0">4632452</data>
    </edge>
    <edge source="SRB" target="POL">
      <data key="d0">3051728</data>
    </edge>
    <edge source="SRB" target="ROU">
      <data key="d0">438582</data>
    </edge>
    <edge source="SRB" target="SVK">
      <data key="d0">8100267</data>
    </edge>
    <edge source="SRB" target="SVN">
      <data key="d0">9133994</data>
    </edge>
    <edge source="SRB" target="SWE">
      <data key="d0">162166</data>
    </edge>
    <edge source="SRB" target="CHE">
      <data key="d0">1961961</data>
    </edge>
    <edge source="SRB" target="TGO">
      <data key="d0">17425</data>
    </edge>
    <edge source="SRB" target="MKD">
      <data key="d0">17672672</data>
    </edge>
    <edge source="SRB" target="GBR">
      <data key="d0">216051</data>
    </edge>
    <edge source="SRB" target="USA">
      <data key="d0">12771</data>
    </edge>
    <edge source="MKD" target="ALB">
      <data key="d0">8712378</data>
    </edge>
    <edge source="MKD" target="AUS">
      <data key="d0">54167</data>
    </edge>
    <edge source="MKD" target="GRC">
      <data key="d0">60809</data>
    </edge>
    <edge source="MKD" target="NLD">
      <data key="d0">43269</data>
    </edge>
    <edge source="MKD" target="ROU">
      <data key="d0">17090</data>
    </edge>
    <edge source="MKD" target="SRB">
      <data key="d0">10837812</data>
    </edge>
    <edge source="USA" target="DZA">
      <data key="d0">9859199</data>
    </edge>
    <edge source="USA" target="ARG">
      <data key="d0">237350</data>
    </edge>
    <edge source="USA" target="AUS">
      <data key="d0">5306215</data>
    </edge>
    <edge source="USA" target="BEL">
      <data key="d0">1151142</data>
    </edge>
    <edge source="USA" target="BOL">
      <data key="d0">33479</data>
    </edge>
    <edge source="USA" target="BRA">
      <data key="d0">1640385</data>
    </edge>
    <edge source="USA" target="BGR">
      <data key="d0">36906</data>
    </edge>
    <edge source="USA" target="BDI">
      <data key="d0">146735</data>
    </edge>
    <edge source="USA" target="KHM">
      <data key="d0">127383</data>
    </edge>
    <edge source="USA" target="CMR">
      <data key="d0">3625232</data>
    </edge>
    <edge source="USA" target="CAN">
      <data key="d0">309951062</data>
    </edge>
    <edge source="USA" target="LKA">
      <data key="d0">24214</data>
    </edge>
    <edge source="USA" target="CHL">
      <data key="d0">830242</data>
    </edge>
    <edge source="USA" target="CHN">
      <data key="d0">118701575</data>
    </edge>
    <edge source="USA" target="COL">
      <data key="d0">78514559</data>
    </edge>
    <edge source="USA" target="CRI">
      <data key="d0">2772184</data>
    </edge>
    <edge source="USA" target="HRV">
      <data key="d0">48620</data>
    </edge>
    <edge source="USA" target="BEN">
      <data key="d0">638101</data>
    </edge>
    <edge source="USA" target="DNK">
      <data key="d0">20453</data>
    </edge>
    <edge source="USA" target="ECU">
      <data key="d0">853228</data>
    </edge>
    <edge source="USA" target="SLV">
      <data key="d0">3003094</data>
    </edge>
    <edge source="USA" target="ETH">
      <data key="d0">11163238</data>
    </edge>
    <edge source="USA" target="EST">
      <data key="d0">51466</data>
    </edge>
    <edge source="USA" target="FIN">
      <data key="d0">49401939</data>
    </edge>
    <edge source="USA" target="FRA">
      <data key="d0">5425027</data>
    </edge>
    <edge source="USA" target="GMB">
      <data key="d0">10400</data>
    </edge>
    <edge source="USA" target="DEU">
      <data key="d0">6668014</data>
    </edge>
    <edge source="USA" target="GRC">
      <data key="d0">159322</data>
    </edge>
    <edge source="USA" target="GTM">
      <data key="d0">36414380</data>
    </edge>
    <edge source="USA" target="HND">
      <data key="d0">9700461</data>
    </edge>
    <edge source="USA" target="HKG">
      <data key="d0">4538729</data>
    </edge>
    <edge source="USA" target="IDN">
      <data key="d0">2978164</data>
    </edge>
    <edge source="USA" target="IRL">
      <data key="d0">413418</data>
    </edge>
    <edge source="USA" target="ISR">
      <data key="d0">2957217</data>
    </edge>
    <edge source="USA" target="ITA">
      <data key="d0">2106711</data>
    </edge>
    <edge source="USA" target="CIV">
      <data key="d0">207304</data>
    </edge>
    <edge source="USA" target="JAM">
      <data key="d0">26661699</data>
    </edge>
    <edge source="USA" target="JPN">
      <data key="d0">28192915</data>
    </edge>
    <edge source="USA" target="JOR">
      <data key="d0">4096612</data>
    </edge>
    <edge source="USA" target="KOR">
      <data key="d0">76488254</data>
    </edge>
    <edge source="USA" target="LBN">
      <data key="d0">2426225</data>
    </edge>
    <edge source="USA" target="LVA">
      <data key="d0">482935</data>
    </edge>
    <edge source="USA" target="MDG">
      <data key="d0">1262864</data>
    </edge>
    <edge source="USA" target="MWI">
      <data key="d0">828811</data>
    </edge>
    <edge source="USA" target="MYS">
      <data key="d0">6348372</data>
    </edge>
    <edge source="USA" target="MRT">
      <data key="d0">120809</data>
    </edge>
    <edge source="USA" target="MUS">
      <data key="d0">36078</data>
    </edge>
    <edge source="USA" target="MEX">
      <data key="d0">324261759</data>
    </edge>
    <edge source="USA" target="MAR">
      <data key="d0">13705616</data>
    </edge>
    <edge source="USA" target="MOZ">
      <data key="d0">4208929</data>
    </edge>
    <edge source="USA" target="OMN">
      <data key="d0">5344447</data>
    </edge>
    <edge source="USA" target="NLD">
      <data key="d0">28950084</data>
    </edge>
    <edge source="USA" target="NZL">
      <data key="d0">357601</data>
    </edge>
    <edge source="USA" target="NIC">
      <data key="d0">11809488</data>
    </edge>
    <edge source="USA" target="NER">
      <data key="d0">85360</data>
    </edge>
    <edge source="USA" target="NOR">
      <data key="d0">32593</data>
    </edge>
    <edge source="USA" target="PAK">
      <data key="d0">10299726</data>
    </edge>
    <edge source="USA" target="PAN">
      <data key="d0">11042375</data>
    </edge>
    <edge source="USA" target="PER">
      <data key="d0">32170911</data>
    </edge>
    <edge source="USA" target="PHL">
      <data key="d0">1464620</data>
    </edge>
    <edge source="USA" target="POL">
      <data key="d0">71406</data>
    </edge>
    <edge source="USA" target="PRT">
      <data key="d0">114455</data>
    </edge>
    <edge source="USA" target="RUS">
      <data key="d0">30906</data>
    </edge>
    <edge source="USA" target="SAU">
      <data key="d0">81412523</data>
    </edge>
    <edge source="USA" target="SEN">
      <data key="d0">5939585</data>
    </edge>
    <edge source="USA" target="IND">
      <data key="d0">3711475</data>
    </edge>
    <edge source="USA" target="SGP">
      <data key="d0">20171881</data>
    </edge>
    <edge source="USA" target="VNM">
      <data key="d0">5814561</data>
    </edge>
    <edge source="USA" target="SVN">
      <data key="d0">18782</data>
    </edge>
    <edge source="USA" target="ZAF">
      <data key="d0">8303738</data>
    </edge>
    <edge source="USA" target="ZWE">
      <data key="d0">378888</data>
    </edge>
    <edge source="USA" target="ESP">
      <data key="d0">65234125</data>
    </edge>
    <edge source="USA" target="SWE">
      <data key="d0">369165</data>
    </edge>
    <edge source="USA" target="CHE">
      <data key="d0">281022</data>
    </edge>
    <edge source="USA" target="THA">
      <data key="d0">964227</data>
    </edge>
    <edge source="USA" target="TGO">
      <data key="d0">1887483</data>
    </edge>
    <edge source="USA" target="ARE">
      <data key="d0">31908974</data>
    </edge>
    <edge source="USA" target="TUN">
      <data key="d0">7111525</data>
    </edge>
    <edge source="USA" target="TUR">
      <data key="d0">14284628</data>
    </edge>
    <edge source="USA" target="UGA">
      <data key="d0">106360</data>
    </edge>
    <edge source="USA" target="UKR">
      <data key="d0">2330728</data>
    </edge>
    <edge source="USA" target="EGY">
      <data key="d0">63514627</data>
    </edge>
    <edge source="USA" target="GBR">
      <data key="d0">6793533</data>
    </edge>
    <edge source="USA" target="TZA">
      <data key="d0">3279285</data>
    </edge>
    <edge source="USA" target="BFA">
      <data key="d0">135598</data>
    </edge>
    <edge source="USA" target="URY">
      <data key="d0">46518</data>
    </edge>
    <edge source="DZA" target="CAN">
      <data key="d0">15262</data>
    </edge>
    <edge source="DZA" target="FRA">
      <data key="d0">149633</data>
    </edge>
    <edge source="DZA" target="SAU">
      <data key="d0">51177</data>
    </edge>
    <edge source="DZA" target="ARE">
      <data key="d0">1418720</data>
    </edge>
    <edge source="CAN" target="DZA">
      <data key="d0">7888479</data>
    </edge>
    <edge source="CAN" target="ARG">
      <data key="d0">92156</data>
    </edge>
    <edge source="CAN" target="AUS">
      <data key="d0">157103</data>
    </edge>
    <edge source="CAN" target="BEL">
      <data key="d0">36181</data>
    </edge>
    <edge source="CAN" target="LKA">
      <data key="d0">43524</data>
    </edge>
    <edge source="CAN" target="CHL">
      <data key="d0">22987335</data>
    </edge>
    <edge source="CAN" target="CHN">
      <data key="d0">438176503</data>
    </edge>
    <edge source="CAN" target="COL">
      <data key="d0">5731775</data>
    </edge>
    <edge source="CAN" target="CRI">
      <data key="d0">156079</data>
    </edge>
    <edge source="CAN" target="DNK">
      <data key="d0">24274</data>
    </edge>
    <edge source="CAN" target="ECU">
      <data key="d0">373351</data>
    </edge>
    <edge source="CAN" target="SLV">
      <data key="d0">83379</data>
    </edge>
    <edge source="CAN" target="FRA">
      <data key="d0">194442</data>
    </edge>
    <edge source="CAN" target="GMB">
      <data key="d0">18856</data>
    </edge>
    <edge source="CAN" target="DEU">
      <data key="d0">4184938</data>
    </edge>
    <edge source="CAN" target="GHA">
      <data key="d0">15604</data>
    </edge>
    <edge source="CAN" target="HKG">
      <data key="d0">31450547</data>
    </edge>
    <edge source="CAN" target="IDN">
      <data key="d0">157360</data>
    </edge>
    <edge source="CAN" target="ISR">
      <data key="d0">93155</data>
    </edge>
    <edge source="CAN" target="JPN">
      <data key="d0">11606121</data>
    </edge>
    <edge source="CAN" target="KOR">
      <data key="d0">89472915</data>
    </edge>
    <edge source="CAN" target="LBN">
      <data key="d0">432367</data>
    </edge>
    <edge source="CAN" target="MYS">
      <data key="d0">43383873</data>
    </edge>
    <edge source="CAN" target="MUS">
      <data key="d0">16503</data>
    </edge>
    <edge source="CAN" target="MEX">
      <data key="d0">42673791</data>
    </edge>
    <edge source="CAN" target="MAR">
      <data key="d0">22934</data>
    </edge>
    <edge source="CAN" target="NLD">
      <data key="d0">705964</data>
    </edge>
    <edge source="CAN" target="NZL">
      <data key="d0">1135973</data>
    </edge>
    <edge source="CAN" target="PAK">
      <data key="d0">63817</data>
    </edge>
    <edge source="CAN" target="PAN">
      <data key="d0">94340</data>
    </edge>
    <edge source="CAN" target="PER">
      <data key="d0">398329</data>
    </edge>
    <edge source="CAN" target="PHL">
      <data key="d0">1327156</data>
    </edge>
    <edge source="CAN" target="POL">
      <data key="d0">14947</data>
    </edge>
    <edge source="CAN" target="PRT">
      <data key="d0">11150623</data>
    </edge>
    <edge source="CAN" target="SAU">
      <data key="d0">242249</data>
    </edge>
    <edge source="CAN" target="IND">
      <data key="d0">24684030</data>
    </edge>
    <edge source="CAN" target="SGP">
      <data key="d0">731136</data>
    </edge>
    <edge source="CAN" target="SVK">
      <data key="d0">517553</data>
    </edge>
    <edge source="CAN" target="VNM">
      <data key="d0">417631</data>
    </edge>
    <edge source="CAN" target="ZAF">
      <data key="d0">54373</data>
    </edge>
    <edge source="CAN" target="ESP">
      <data key="d0">45139</data>
    </edge>
    <edge source="CAN" target="THA">
      <data key="d0">14407</data>
    </edge>
    <edge source="CAN" target="ARE">
      <data key="d0">1013602</data>
    </edge>
    <edge source="CAN" target="TUN">
      <data key="d0">4159540</data>
    </edge>
    <edge source="CAN" target="EGY">
      <data key="d0">3997740</data>
    </edge>
    <edge source="CAN" target="GBR">
      <data key="d0">278061</data>
    </edge>
    <edge source="CAN" target="USA">
      <data key="d0">1826150395</data>
    </edge>
    <edge source="CAN" target="URY">
      <data key="d0">83202</data>
    </edge>
    <edge source="FRA" target="DZA">
      <data key="d0">1069361</data>
    </edge>
    <edge source="FRA" target="ARG">
      <data key="d0">425313</data>
    </edge>
    <edge source="FRA" target="AUS">
      <data key="d0">1685270</data>
    </edge>
    <edge source="FRA" target="AUT">
      <data key="d0">1662562</data>
    </edge>
    <edge source="FRA" target="BEL">
      <data key="d0">205601470</data>
    </edge>
    <edge source="FRA" target="BRA">
      <data key="d0">567747</data>
    </edge>
    <edge source="FRA" target="BGR">
      <data key="d0">4487045</data>
    </edge>
    <edge source="FRA" target="BLR">
      <data key="d0">100037</data>
    </edge>
    <edge source="FRA" target="KHM">
      <data key="d0">33110</data>
    </edge>
    <edge source="FRA" target="CMR">
      <data key="d0">473293</data>
    </edge>
    <edge source="FRA" target="CAN">
      <data key="d0">3274450</data>
    </edge>
    <edge source="FRA" target="CAF">
      <data key="d0">337086</data>
    </edge>
    <edge source="FRA" target="CHL">
      <data key="d0">151577</data>
    </edge>
    <edge source="FRA" target="CHN">
      <data key="d0">14954057</data>
    </edge>
    <edge source="FRA" target="COL">
      <data key="d0">153763</data>
    </edge>
    <edge source="FRA" target="CRI">
      <data key="d0">34592</data>
    </edge>
    <edge source="FRA" target="HRV">
      <data key="d0">21037</data>
    </edge>
    <edge source="FRA" target="CZE">
      <data key="d0">427159</data>
    </edge>
    <edge source="FRA" target="BEN">
      <data key="d0">532653</data>
    </edge>
    <edge source="FRA" target="DNK">
      <data key="d0">10341166</data>
    </edge>
    <edge source="FRA" target="ETH">
      <data key="d0">80158</data>
    </edge>
    <edge source="FRA" target="EST">
      <data key="d0">425202</data>
    </edge>
    <edge source="FRA" target="FIN">
      <data key="d0">691814</data>
    </edge>
    <edge source="FRA" target="DEU">
      <data key="d0">97144324</data>
    </edge>
    <edge source="FRA" target="GHA">
      <data key="d0">52647</data>
    </edge>
    <edge source="FRA" target="GRC">
      <data key="d0">7918134</data>
    </edge>
    <edge source="FRA" target="GTM">
      <data key="d0">140821</data>
    </edge>
    <edge source="FRA" target="HKG">
      <data key="d0">630990</data>
    </edge>
    <edge source="FRA" target="HUN">
      <data key="d0">130359</data>
    </edge>
    <edge source="FRA" target="IDN">
      <data key="d0">3485093</data>
    </edge>
    <edge source="FRA" target="IRL">
      <data key="d0">8304553</data>
    </edge>
    <edge source="FRA" target="ISR">
      <data key="d0">8216196</data>
    </edge>
    <edge source="FRA" target="ITA">
      <data key="d0">57141466</data>
    </edge>
    <edge source="FRA" target="CIV">
      <data key="d0">991033</data>
    </edge>
    <edge source="FRA" target="JPN">
      <data key="d0">5622806</data>
    </edge>
    <edge source="FRA" target="JOR">
      <data key="d0">457295</data>
    </edge>
    <edge source="FRA" target="KOR">
      <data key="d0">8566288</data>
    </edge>
    <edge source="FRA" target="LBN">
      <data key="d0">2498935</data>
    </edge>
    <edge source="FRA" target="LVA">
      <data key="d0">93245</data>
    </edge>
    <edge source="FRA" target="LTU">
      <data key="d0">108277</data>
    </edge>
    <edge source="FRA" target="MDG">
      <data key="d0">697622</data>
    </edge>
    <edge source="FRA" target="MYS">
      <data key="d0">1574452</data>
    </edge>
    <edge source="FRA" target="MRT">
      <data key="d0">18249</data>
    </edge>
    <edge source="FRA" target="MUS">
      <data key="d0">931411</data>
    </edge>
    <edge source="FRA" target="MEX">
      <data key="d0">1070938</data>
    </edge>
    <edge source="FRA" target="MAR">
      <data key="d0">7519026</data>
    </edge>
    <edge source="FRA" target="OMN">
      <data key="d0">476850</data>
    </edge>
    <edge source="FRA" target="NLD">
      <data key="d0">167950229</data>
    </edge>
    <edge source="FRA" target="NZL">
      <data key="d0">115487</data>
    </edge>
    <edge source="FRA" target="NER">
      <data key="d0">365425</data>
    </edge>
    <edge source="FRA" target="NOR">
      <data key="d0">18361517</data>
    </edge>
    <edge source="FRA" target="PAK">
      <data key="d0">30646</data>
    </edge>
    <edge source="FRA" target="PHL">
      <data key="d0">195864</data>
    </edge>
    <edge source="FRA" target="POL">
      <data key="d0">3384206</data>
    </edge>
    <edge source="FRA" target="PRT">
      <data key="d0">30921343</data>
    </edge>
    <edge source="FRA" target="ROU">
      <data key="d0">1037072</data>
    </edge>
    <edge source="FRA" target="RUS">
      <data key="d0">506283</data>
    </edge>
    <edge source="FRA" target="SAU">
      <data key="d0">483136</data>
    </edge>
    <edge source="FRA" target="SEN">
      <data key="d0">288003</data>
    </edge>
    <edge source="FRA" target="SRB">
      <data key="d0">36711</data>
    </edge>
    <edge source="FRA" target="IND">
      <data key="d0">307712</data>
    </edge>
    <edge source="FRA" target="SGP">
      <data key="d0">8350728</data>
    </edge>
    <edge source="FRA" target="SVK">
      <data key="d0">443003</data>
    </edge>
    <edge source="FRA" target="VNM">
      <data key="d0">158055</data>
    </edge>
    <edge source="FRA" target="SVN">
      <data key="d0">690287</data>
    </edge>
    <edge source="FRA" target="ZAF">
      <data key="d0">11690526</data>
    </edge>
    <edge source="FRA" target="ESP">
      <data key="d0">89596302</data>
    </edge>
    <edge source="FRA" target="SWE">
      <data key="d0">9250497</data>
    </edge>
    <edge source="FRA" target="CHE">
      <data key="d0">7522995</data>
    </edge>
    <edge source="FRA" target="THA">
      <data key="d0">358093</data>
    </edge>
    <edge source="FRA" target="TGO">
      <data key="d0">1037308</data>
    </edge>
    <edge source="FRA" target="ARE">
      <data key="d0">3044167</data>
    </edge>
    <edge source="FRA" target="TUN">
      <data key="d0">2885257</data>
    </edge>
    <edge source="FRA" target="TUR">
      <data key="d0">2137417</data>
    </edge>
    <edge source="FRA" target="UKR">
      <data key="d0">25990</data>
    </edge>
    <edge source="FRA" target="EGY">
      <data key="d0">3611970</data>
    </edge>
    <edge source="FRA" target="GBR">
      <data key="d0">153099785</data>
    </edge>
    <edge source="FRA" target="TZA">
      <data key="d0">63261</data>
    </edge>
    <edge source="FRA" target="USA">
      <data key="d0">31226052</data>
    </edge>
    <edge source="FRA" target="BFA">
      <data key="d0">189598</data>
    </edge>
    <edge source="SAU" target="LKA">
      <data key="d0">27469</data>
    </edge>
    <edge source="SAU" target="ETH">
      <data key="d0">6821886</data>
    </edge>
    <edge source="SAU" target="IDN">
      <data key="d0">56540</data>
    </edge>
    <edge source="SAU" target="ITA">
      <data key="d0">81076</data>
    </edge>
    <edge source="SAU" target="JOR">
      <data key="d0">57273818</data>
    </edge>
    <edge source="SAU" target="LBN">
      <data key="d0">10149220</data>
    </edge>
    <edge source="SAU" target="MYS">
      <data key="d0">1633529</data>
    </edge>
    <edge source="SAU" target="OMN">
      <data key="d0">7641185</data>
    </edge>
    <edge source="SAU" target="IND">
      <data key="d0">11158674</data>
    </edge>
    <edge source="SAU" target="ARE">
      <data key="d0">64616035</data>
    </edge>
    <edge source="SAU" target="TUN">
      <data key="d0">363243</data>
    </edge>
    <edge source="SAU" target="TUR">
      <data key="d0">277900</data>
    </edge>
    <edge source="SAU" target="EGY">
      <data key="d0">5430786</data>
    </edge>
    <edge source="SAU" target="GBR">
      <data key="d0">29603</data>
    </edge>
    <edge source="ARE" target="AZE">
      <data key="d0">16762</data>
    </edge>
    <edge source="ARE" target="AUS">
      <data key="d0">68637</data>
    </edge>
    <edge source="ARE" target="AUT">
      <data key="d0">285924</data>
    </edge>
    <edge source="ARE" target="CMR">
      <data key="d0">10322</data>
    </edge>
    <edge source="ARE" target="LKA">
      <data key="d0">26166</data>
    </edge>
    <edge source="ARE" target="CHN">
      <data key="d0">2830398</data>
    </edge>
    <edge source="ARE" target="ETH">
      <data key="d0">3848542</data>
    </edge>
    <edge source="ARE" target="DEU">
      <data key="d0">30954</data>
    </edge>
    <edge source="ARE" target="GHA">
      <data key="d0">12656</data>
    </edge>
    <edge source="ARE" target="HKG">
      <data key="d0">858077</data>
    </edge>
    <edge source="ARE" target="ITA">
      <data key="d0">47193</data>
    </edge>
    <edge source="ARE" target="JOR">
      <data key="d0">2305807</data>
    </edge>
    <edge source="ARE" target="KOR">
      <data key="d0">29502</data>
    </edge>
    <edge source="ARE" target="LBN">
      <data key="d0">167240</data>
    </edge>
    <edge source="ARE" target="MYS">
      <data key="d0">18593010</data>
    </edge>
    <edge source="ARE" target="MRT">
      <data key="d0">20841</data>
    </edge>
    <edge source="ARE" target="MAR">
      <data key="d0">89809</data>
    </edge>
    <edge source="ARE" target="OMN">
      <data key="d0">25999363</data>
    </edge>
    <edge source="ARE" target="NLD">
      <data key="d0">28760</data>
    </edge>
    <edge source="ARE" target="NZL">
      <data key="d0">44185</data>
    </edge>
    <edge source="ARE" target="NER">
      <data key="d0">113274</data>
    </edge>
    <edge source="ARE" target="PAK">
      <data key="d0">1667667</data>
    </edge>
    <edge source="ARE" target="PHL">
      <data key="d0">47085</data>
    </edge>
    <edge source="ARE" target="SAU">
      <data key="d0">13180542</data>
    </edge>
    <edge source="ARE" target="SEN">
      <data key="d0">80250</data>
    </edge>
    <edge source="ARE" target="IND">
      <data key="d0">2631514</data>
    </edge>
    <edge source="ARE" target="SGP">
      <data key="d0">7752123</data>
    </edge>
    <edge source="ARE" target="VNM">
      <data key="d0">150643</data>
    </edge>
    <edge source="ARE" target="ZAF">
      <data key="d0">38804</data>
    </edge>
    <edge source="ARE" target="ESP">
      <data key="d0">537431</data>
    </edge>
    <edge source="ARE" target="TUR">
      <data key="d0">41859</data>
    </edge>
    <edge source="ARE" target="EGY">
      <data key="d0">848934</data>
    </edge>
    <edge source="ARE" target="GBR">
      <data key="d0">35149</data>
    </edge>
    <edge source="ARE" target="TZA">
      <data key="d0">318003</data>
    </edge>
    <edge source="ARE" target="USA">
      <data key="d0">20091</data>
    </edge>
    <edge source="AZE" target="BLR">
      <data key="d0">17963</data>
    </edge>
    <edge source="AZE" target="GEO">
      <data key="d0">3132477</data>
    </edge>
    <edge source="AZE" target="KAZ">
      <data key="d0">156514</data>
    </edge>
    <edge source="AZE" target="KGZ">
      <data key="d0">69215</data>
    </edge>
    <edge source="BLR" target="CHN">
      <data key="d0">959400</data>
    </edge>
    <edge source="BLR" target="EST">
      <data key="d0">240600</data>
    </edge>
    <edge source="BLR" target="ISR">
      <data key="d0">743400</data>
    </edge>
    <edge source="BLR" target="LTU">
      <data key="d0">22169600</data>
    </edge>
    <edge source="BLR" target="NOR">
      <data key="d0">6781300</data>
    </edge>
    <edge source="BLR" target="POL">
      <data key="d0">731100</data>
    </edge>
    <edge source="BLR" target="RUS">
      <data key="d0">1950000</data>
    </edge>
    <edge source="BLR" target="UKR">
      <data key="d0">44300</data>
    </edge>
    <edge source="GEO" target="ARM">
      <data key="d0">1039981</data>
    </edge>
    <edge source="GEO" target="FRA">
      <data key="d0">443240</data>
    </edge>
    <edge source="GEO" target="NLD">
      <data key="d0">1171627</data>
    </edge>
    <edge source="GEO" target="TUR">
      <data key="d0">872063</data>
    </edge>
    <edge source="KAZ" target="BEL">
      <data key="d0">110175</data>
    </edge>
    <edge source="KAZ" target="CHN">
      <data key="d0">22721234</data>
    </edge>
    <edge source="KAZ" target="KGZ">
      <data key="d0">2705677</data>
    </edge>
    <edge source="KAZ" target="RUS">
      <data key="d0">910462</data>
    </edge>
    <edge source="KAZ" target="USA">
      <data key="d0">11828</data>
    </edge>
    <edge source="ARG" target="DZA">
      <data key="d0">123770879</data>
    </edge>
    <edge source="ARG" target="AUS">
      <data key="d0">34502813</data>
    </edge>
    <edge source="ARG" target="BEL">
      <data key="d0">100800</data>
    </edge>
    <edge source="ARG" target="BOL">
      <data key="d0">414624</data>
    </edge>
    <edge source="ARG" target="BRA">
      <data key="d0">80614214</data>
    </edge>
    <edge source="ARG" target="CAN">
      <data key="d0">1332606</data>
    </edge>
    <edge source="ARG" target="CHL">
      <data key="d0">189409985</data>
    </edge>
    <edge source="ARG" target="CHN">
      <data key="d0">141496919</data>
    </edge>
    <edge source="ARG" target="COL">
      <data key="d0">24497229</data>
    </edge>
    <edge source="ARG" target="CRI">
      <data key="d0">2023958</data>
    </edge>
    <edge source="ARG" target="ECU">
      <data key="d0">9349626</data>
    </edge>
    <edge source="ARG" target="SLV">
      <data key="d0">1312607</data>
    </edge>
    <edge source="ARG" target="FRA">
      <data key="d0">29565215</data>
    </edge>
    <edge source="ARG" target="DEU">
      <data key="d0">1666277</data>
    </edge>
    <edge source="ARG" target="GTM">
      <data key="d0">20396994</data>
    </edge>
    <edge source="ARG" target="HND">
      <data key="d0">676816</data>
    </edge>
    <edge source="ARG" target="HKG">
      <data key="d0">9802556</data>
    </edge>
    <edge source="ARG" target="ITA">
      <data key="d0">1363176</data>
    </edge>
    <edge source="ARG" target="JPN">
      <data key="d0">2628415</data>
    </edge>
    <edge source="ARG" target="JOR">
      <data key="d0">478814</data>
    </edge>
    <edge source="ARG" target="KOR">
      <data key="d0">186858645</data>
    </edge>
    <edge source="ARG" target="LTU">
      <data key="d0">2298113</data>
    </edge>
    <edge source="ARG" target="MDG">
      <data key="d0">11194200</data>
    </edge>
    <edge source="ARG" target="MYS">
      <data key="d0">136042104</data>
    </edge>
    <edge source="ARG" target="MUS">
      <data key="d0">15420500</data>
    </edge>
    <edge source="ARG" target="MEX">
      <data key="d0">26939217</data>
    </edge>
    <edge source="ARG" target="MAR">
      <data key="d0">29578290</data>
    </edge>
    <edge source="ARG" target="MOZ">
      <data key="d0">43586560</data>
    </edge>
    <edge source="ARG" target="OMN">
      <data key="d0">1615111</data>
    </edge>
    <edge source="ARG" target="NLD">
      <data key="d0">27614990</data>
    </edge>
    <edge source="ARG" target="NZL">
      <data key="d0">3282461</data>
    </edge>
    <edge source="ARG" target="NIC">
      <data key="d0">2462667</data>
    </edge>
    <edge source="ARG" target="NOR">
      <data key="d0">58779</data>
    </edge>
    <edge source="ARG" target="PAK">
      <data key="d0">53262145</data>
    </edge>
    <edge source="ARG" target="PAN">
      <data key="d0">17111830</data>
    </edge>
    <edge source="ARG" target="PRY">
      <data key="d0">8760439</data>
    </edge>
    <edge source="ARG" target="PER">
      <data key="d0">234431937</data>
    </edge>
    <edge source="ARG" target="PHL">
      <data key="d0">280436</data>
    </edge>
    <edge source="ARG" target="PRT">
      <data key="d0">555021</data>
    </edge>
    <edge source="ARG" target="RUS">
      <data key="d0">31815</data>
    </edge>
    <edge source="ARG" target="SAU">
      <data key="d0">459432</data>
    </edge>
    <edge source="ARG" target="SEN">
      <data key="d0">35629</data>
    </edge>
    <edge source="ARG" target="IND">
      <data key="d0">2020917852</data>
    </edge>
    <edge source="ARG" target="SGP">
      <data key="d0">18355</data>
    </edge>
    <edge source="ARG" target="VNM">
      <data key="d0">28220928</data>
    </edge>
    <edge source="ARG" target="ZAF">
      <data key="d0">32984395</data>
    </edge>
    <edge source="ARG" target="ESP">
      <data key="d0">13146807</data>
    </edge>
    <edge source="ARG" target="THA">
      <data key="d0">246768</data>
    </edge>
    <edge source="ARG" target="ARE">
      <data key="d0">4538639</data>
    </edge>
    <edge source="ARG" target="TUN">
      <data key="d0">35729108</data>
    </edge>
    <edge source="ARG" target="TUR">
      <data key="d0">13695200</data>
    </edge>
    <edge source="ARG" target="EGY">
      <data key="d0">447298026</data>
    </edge>
    <edge source="ARG" target="TZA">
      <data key="d0">4381200</data>
    </edge>
    <edge source="ARG" target="USA">
      <data key="d0">50611328</data>
    </edge>
    <edge source="ARG" target="URY">
      <data key="d0">18487227</data>
    </edge>
    <edge source="AUS" target="CAN">
      <data key="d0">57530</data>
    </edge>
    <edge source="AUS" target="CHL">
      <data key="d0">13993</data>
    </edge>
    <edge source="AUS" target="CHN">
      <data key="d0">2493826</data>
    </edge>
    <edge source="AUS" target="COL">
      <data key="d0">150027</data>
    </edge>
    <edge source="AUS" target="FRA">
      <data key="d0">45211</data>
    </edge>
    <edge source="AUS" target="DEU">
      <data key="d0">51179</data>
    </edge>
    <edge source="AUS" target="HKG">
      <data key="d0">792147</data>
    </edge>
    <edge source="AUS" target="IDN">
      <data key="d0">3001454</data>
    </edge>
    <edge source="AUS" target="ITA">
      <data key="d0">133190</data>
    </edge>
    <edge source="AUS" target="JPN">
      <data key="d0">3821456</data>
    </edge>
    <edge source="AUS" target="KOR">
      <data key="d0">2066653</data>
    </edge>
    <edge source="AUS" target="MYS">
      <data key="d0">595007</data>
    </edge>
    <edge source="AUS" target="MEX">
      <data key="d0">108179</data>
    </edge>
    <edge source="AUS" target="NLD">
      <data key="d0">372239</data>
    </edge>
    <edge source="AUS" target="NZL">
      <data key="d0">10969831</data>
    </edge>
    <edge source="AUS" target="PHL">
      <data key="d0">1829735</data>
    </edge>
    <edge source="AUS" target="IND">
      <data key="d0">54456</data>
    </edge>
    <edge source="AUS" target="SGP">
      <data key="d0">1549243</data>
    </edge>
    <edge source="AUS" target="VNM">
      <data key="d0">52890</data>
    </edge>
    <edge source="AUS" target="ESP">
      <data key="d0">4771139</data>
    </edge>
    <edge source="AUS" target="SWE">
      <data key="d0">10572</data>
    </edge>
    <edge source="AUS" target="THA">
      <data key="d0">857199</data>
    </edge>
    <edge source="AUS" target="ARE">
      <data key="d0">18538</data>
    </edge>
    <edge source="AUS" target="TUN">
      <data key="d0">627942</data>
    </edge>
    <edge source="AUS" target="TUR">
      <data key="d0">41043</data>
    </edge>
    <edge source="AUS" target="GBR">
      <data key="d0">148019</data>
    </edge>
    <edge source="AUS" target="USA">
      <data key="d0">1745132</data>
    </edge>
    <edge source="BEL" target="ALB">
      <data key="d0">28883</data>
    </edge>
    <edge source="BEL" target="DZA">
      <data key="d0">109670</data>
    </edge>
    <edge source="BEL" target="ARG">
      <data key="d0">2940227</data>
    </edge>
    <edge source="BEL" target="AUS">
      <data key="d0">1229979</data>
    </edge>
    <edge source="BEL" target="AUT">
      <data key="d0">7990791</data>
    </edge>
    <edge source="BEL" target="BRA">
      <data key="d0">1846984</data>
    </edge>
    <edge source="BEL" target="BGR">
      <data key="d0">209389</data>
    </edge>
    <edge source="BEL" target="BDI">
      <data key="d0">100463</data>
    </edge>
    <edge source="BEL" target="CMR">
      <data key="d0">74611</data>
    </edge>
    <edge source="BEL" target="CAN">
      <data key="d0">264858</data>
    </edge>
    <edge source="BEL" target="LKA">
      <data key="d0">39415</data>
    </edge>
    <edge source="BEL" target="CHL">
      <data key="d0">765067</data>
    </edge>
    <edge source="BEL" target="CHN">
      <data key="d0">9756682</data>
    </edge>
    <edge source="BEL" target="COL">
      <data key="d0">440658</data>
    </edge>
    <edge source="BEL" target="CRI">
      <data key="d0">42007</data>
    </edge>
    <edge source="BEL" target="HRV">
      <data key="d0">46989</data>
    </edge>
    <edge source="BEL" target="CZE">
      <data key="d0">841733</data>
    </edge>
    <edge source="BEL" target="DNK">
      <data key="d0">2056509</data>
    </edge>
    <edge source="BEL" target="ETH">
      <data key="d0">110601</data>
    </edge>
    <edge source="BEL" target="EST">
      <data key="d0">110306</data>
    </edge>
    <edge source="BEL" target="FIN">
      <data key="d0">937187</data>
    </edge>
    <edge source="BEL" target="FRA">
      <data key="d0">125043540</data>
    </edge>
    <edge source="BEL" target="GEO">
      <data key="d0">127004</data>
    </edge>
    <edge source="BEL" target="GMB">
      <data key="d0">418551</data>
    </edge>
    <edge source="BEL" target="PSE">
      <data key="d0">836767</data>
    </edge>
    <edge source="BEL" target="DEU">
      <data key="d0">109995791</data>
    </edge>
    <edge source="BEL" target="GHA">
      <data key="d0">222572</data>
    </edge>
    <edge source="BEL" target="GRC">
      <data key="d0">3157267</data>
    </edge>
    <edge source="BEL" target="HND">
      <data key="d0">593193</data>
    </edge>
    <edge source="BEL" target="HKG">
      <data key="d0">710961</data>
    </edge>
    <edge source="BEL" target="HUN">
      <data key="d0">2181147</data>
    </edge>
    <edge source="BEL" target="IDN">
      <data key="d0">1999798</data>
    </edge>
    <edge source="BEL" target="IRL">
      <data key="d0">13610067</data>
    </edge>
    <edge source="BEL" target="ISR">
      <data key="d0">16951037</data>
    </edge>
    <edge source="BEL" target="ITA">
      <data key="d0">13916470</data>
    </edge>
    <edge source="BEL" target="CIV">
      <data key="d0">32555</data>
    </edge>
    <edge source="BEL" target="JAM">
      <data key="d0">14653</data>
    </edge>
    <edge source="BEL" target="JPN">
      <data key="d0">1235807</data>
    </edge>
    <edge source="BEL" target="JOR">
      <data key="d0">609304</data>
    </edge>
    <edge source="BEL" target="KOR">
      <data key="d0">2206402</data>
    </edge>
    <edge source="BEL" target="LBN">
      <data key="d0">1056294</data>
    </edge>
    <edge source="BEL" target="LVA">
      <data key="d0">275425</data>
    </edge>
    <edge source="BEL" target="LTU">
      <data key="d0">440254</data>
    </edge>
    <edge source="BEL" target="MDG">
      <data key="d0">314517</data>
    </edge>
    <edge source="BEL" target="MYS">
      <data key="d0">664914</data>
    </edge>
    <edge source="BEL" target="MRT">
      <data key="d0">57558</data>
    </edge>
    <edge source="BEL" target="MEX">
      <data key="d0">131261</data>
    </edge>
    <edge source="BEL" target="MDA">
      <data key="d0">40541</data>
    </edge>
    <edge source="BEL" target="MAR">
      <data key="d0">532017</data>
    </edge>
    <edge source="BEL" target="NLD">
      <data key="d0">165101497</data>
    </edge>
    <edge source="BEL" target="NZL">
      <data key="d0">206165</data>
    </edge>
    <edge source="BEL" target="NIC">
      <data key="d0">56397</data>
    </edge>
    <edge source="BEL" target="NOR">
      <data key="d0">14218954</data>
    </edge>
    <edge source="BEL" target="PAK">
      <data key="d0">18850</data>
    </edge>
    <edge source="BEL" target="PHL">
      <data key="d0">397286</data>
    </edge>
    <edge source="BEL" target="POL">
      <data key="d0">9041939</data>
    </edge>
    <edge source="BEL" target="PRT">
      <data key="d0">4955388</data>
    </edge>
    <edge source="BEL" target="ROU">
      <data key="d0">628305</data>
    </edge>
    <edge source="BEL" target="RUS">
      <data key="d0">459838</data>
    </edge>
    <edge source="BEL" target="SAU">
      <data key="d0">279555</data>
    </edge>
    <edge source="BEL" target="SEN">
      <data key="d0">533646</data>
    </edge>
    <edge source="BEL" target="SRB">
      <data key="d0">59914</data>
    </edge>
    <edge source="BEL" target="IND">
      <data key="d0">10107508</data>
    </edge>
    <edge source="BEL" target="SGP">
      <data key="d0">34820</data>
    </edge>
    <edge source="BEL" target="SVK">
      <data key="d0">756211</data>
    </edge>
    <edge source="BEL" target="VNM">
      <data key="d0">760751</data>
    </edge>
    <edge source="BEL" target="SVN">
      <data key="d0">1622891</data>
    </edge>
    <edge source="BEL" target="ZAF">
      <data key="d0">1930616</data>
    </edge>
    <edge source="BEL" target="ESP">
      <data key="d0">13871042</data>
    </edge>
    <edge source="BEL" target="SWE">
      <data key="d0">81605816</data>
    </edge>
    <edge source="BEL" target="CHE">
      <data key="d0">551839</data>
    </edge>
    <edge source="BEL" target="THA">
      <data key="d0">1106540</data>
    </edge>
    <edge source="BEL" target="TGO">
      <data key="d0">236415</data>
    </edge>
    <edge source="BEL" target="ARE">
      <data key="d0">1398152</data>
    </edge>
    <edge source="BEL" target="TUN">
      <data key="d0">178324</data>
    </edge>
    <edge source="BEL" target="TUR">
      <data key="d0">221877</data>
    </edge>
    <edge source="BEL" target="UKR">
      <data key="d0">542619</data>
    </edge>
    <edge source="BEL" target="EGY">
      <data key="d0">462597</data>
    </edge>
    <edge source="BEL" target="GBR">
      <data key="d0">55027460</data>
    </edge>
    <edge source="BEL" target="TZA">
      <data key="d0">57659</data>
    </edge>
    <edge source="BEL" target="USA">
      <data key="d0">1459635</data>
    </edge>
    <edge source="BEL" target="BFA">
      <data key="d0">28200</data>
    </edge>
    <edge source="BEL" target="URY">
      <data key="d0">119672</data>
    </edge>
    <edge source="BOL" target="ARG">
      <data key="d0">409654</data>
    </edge>
    <edge source="BOL" target="CHL">
      <data key="d0">10656786</data>
    </edge>
    <edge source="BOL" target="COL">
      <data key="d0">218640012</data>
    </edge>
    <edge source="BOL" target="ECU">
      <data key="d0">55576888</data>
    </edge>
    <edge source="BOL" target="PER">
      <data key="d0">15750772</data>
    </edge>
    <edge source="BOL" target="IND">
      <data key="d0">1741368</data>
    </edge>
    <edge source="BRA" target="DZA">
      <data key="d0">89206473</data>
    </edge>
    <edge source="BRA" target="ARG">
      <data key="d0">1509717</data>
    </edge>
    <edge source="BRA" target="AUS">
      <data key="d0">5830654</data>
    </edge>
    <edge source="BRA" target="AUT">
      <data key="d0">14328</data>
    </edge>
    <edge source="BRA" target="BEL">
      <data key="d0">4053188</data>
    </edge>
    <edge source="BRA" target="BOL">
      <data key="d0">9400312</data>
    </edge>
    <edge source="BRA" target="CAN">
      <data key="d0">249294</data>
    </edge>
    <edge source="BRA" target="CHL">
      <data key="d0">6112663</data>
    </edge>
    <edge source="BRA" target="CHN">
      <data key="d0">207517392</data>
    </edge>
    <edge source="BRA" target="COL">
      <data key="d0">2859291</data>
    </edge>
    <edge source="BRA" target="CRI">
      <data key="d0">1008401</data>
    </edge>
    <edge source="BRA" target="ECU">
      <data key="d0">29032</data>
    </edge>
    <edge source="BRA" target="SLV">
      <data key="d0">46047</data>
    </edge>
    <edge source="BRA" target="FRA">
      <data key="d0">624879</data>
    </edge>
    <edge source="BRA" target="DEU">
      <data key="d0">10649978</data>
    </edge>
    <edge source="BRA" target="GTM">
      <data key="d0">626222</data>
    </edge>
    <edge source="BRA" target="HND">
      <data key="d0">25562</data>
    </edge>
    <edge source="BRA" target="HKG">
      <data key="d0">1642311</data>
    </edge>
    <edge source="BRA" target="IDN">
      <data key="d0">21269</data>
    </edge>
    <edge source="BRA" target="ITA">
      <data key="d0">27775800</data>
    </edge>
    <edge source="BRA" target="CIV">
      <data key="d0">81704</data>
    </edge>
    <edge source="BRA" target="JPN">
      <data key="d0">12888410</data>
    </edge>
    <edge source="BRA" target="KOR">
      <data key="d0">4161963</data>
    </edge>
    <edge source="BRA" target="MYS">
      <data key="d0">19546039</data>
    </edge>
    <edge source="BRA" target="MEX">
      <data key="d0">4385127</data>
    </edge>
    <edge source="BRA" target="MAR">
      <data key="d0">777012</data>
    </edge>
    <edge source="BRA" target="MOZ">
      <data key="d0">30165440</data>
    </edge>
    <edge source="BRA" target="OMN">
      <data key="d0">1487752</data>
    </edge>
    <edge source="BRA" target="NLD">
      <data key="d0">13237075</data>
    </edge>
    <edge source="BRA" target="NZL">
      <data key="d0">222024</data>
    </edge>
    <edge source="BRA" target="NIC">
      <data key="d0">53436</data>
    </edge>
    <edge source="BRA" target="PAK">
      <data key="d0">10460253</data>
    </edge>
    <edge source="BRA" target="PAN">
      <data key="d0">186071</data>
    </edge>
    <edge source="BRA" target="PRY">
      <data key="d0">6916822</data>
    </edge>
    <edge source="BRA" target="PER">
      <data key="d0">11551747</data>
    </edge>
    <edge source="BRA" target="PHL">
      <data key="d0">12760</data>
    </edge>
    <edge source="BRA" target="PRT">
      <data key="d0">1204289</data>
    </edge>
    <edge source="BRA" target="SAU">
      <data key="d0">754451</data>
    </edge>
    <edge source="BRA" target="IND">
      <data key="d0">378630733</data>
    </edge>
    <edge source="BRA" target="SGP">
      <data key="d0">1417674</data>
    </edge>
    <edge source="BRA" target="ZAF">
      <data key="d0">3286983</data>
    </edge>
    <edge source="BRA" target="ESP">
      <data key="d0">1049917</data>
    </edge>
    <edge source="BRA" target="CHE">
      <data key="d0">36036</data>
    </edge>
    <edge source="BRA" target="THA">
      <data key="d0">105274</data>
    </edge>
    <edge source="BRA" target="ARE">
      <data key="d0">144564</data>
    </edge>
    <edge source="BRA" target="TUN">
      <data key="d0">16894299</data>
    </edge>
    <edge source="BRA" target="UKR">
      <data key="d0">29715</data>
    </edge>
    <edge source="BRA" target="EGY">
      <data key="d0">3726031</data>
    </edge>
    <edge source="BRA" target="GBR">
      <data key="d0">523973</data>
    </edge>
    <edge source="BRA" target="USA">
      <data key="d0">6493900</data>
    </edge>
    <edge source="BRA" target="URY">
      <data key="d0">8035890</data>
    </edge>
    <edge source="CHL" target="ARG">
      <data key="d0">1541314</data>
    </edge>
    <edge source="CHL" target="AUS">
      <data key="d0">1229061</data>
    </edge>
    <edge source="CHL" target="BEL">
      <data key="d0">98657</data>
    </edge>
    <edge source="CHL" target="BOL">
      <data key="d0">31505</data>
    </edge>
    <edge source="CHL" target="BRA">
      <data key="d0">15930125</data>
    </edge>
    <edge source="CHL" target="BGR">
      <data key="d0">13106</data>
    </edge>
    <edge source="CHL" target="CAN">
      <data key="d0">3661705</data>
    </edge>
    <edge source="CHL" target="CHN">
      <data key="d0">270980</data>
    </edge>
    <edge source="CHL" target="COL">
      <data key="d0">1038367</data>
    </edge>
    <edge source="CHL" target="DNK">
      <data key="d0">164735</data>
    </edge>
    <edge source="CHL" target="ECU">
      <data key="d0">557450</data>
    </edge>
    <edge source="CHL" target="FRA">
      <data key="d0">1059805</data>
    </edge>
    <edge source="CHL" target="GEO">
      <data key="d0">39000</data>
    </edge>
    <edge source="CHL" target="DEU">
      <data key="d0">904826</data>
    </edge>
    <edge source="CHL" target="GTM">
      <data key="d0">10860</data>
    </edge>
    <edge source="CHL" target="HKG">
      <data key="d0">39108</data>
    </edge>
    <edge source="CHL" target="ITA">
      <data key="d0">178326</data>
    </edge>
    <edge source="CHL" target="JPN">
      <data key="d0">1650539</data>
    </edge>
    <edge source="CHL" target="KOR">
      <data key="d0">202875</data>
    </edge>
    <edge source="CHL" target="LVA">
      <data key="d0">48741</data>
    </edge>
    <edge source="CHL" target="MEX">
      <data key="d0">391231</data>
    </edge>
    <edge source="CHL" target="NZL">
      <data key="d0">3116207</data>
    </edge>
    <edge source="CHL" target="NIC">
      <data key="d0">31775</data>
    </edge>
    <edge source="CHL" target="PRY">
      <data key="d0">181900</data>
    </edge>
    <edge source="CHL" target="PER">
      <data key="d0">465577</data>
    </edge>
    <edge source="CHL" target="POL">
      <data key="d0">10111</data>
    </edge>
    <edge source="CHL" target="PRT">
      <data key="d0">534357</data>
    </edge>
    <edge source="CHL" target="RUS">
      <data key="d0">120202</data>
    </edge>
    <edge source="CHL" target="IND">
      <data key="d0">10381</data>
    </edge>
    <edge source="CHL" target="ESP">
      <data key="d0">3299881</data>
    </edge>
    <edge source="CHL" target="SWE">
      <data key="d0">15088</data>
    </edge>
    <edge source="CHL" target="CHE">
      <data key="d0">216792</data>
    </edge>
    <edge source="CHL" target="THA">
      <data key="d0">59366</data>
    </edge>
    <edge source="CHL" target="TUR">
      <data key="d0">960525</data>
    </edge>
    <edge source="CHL" target="GBR">
      <data key="d0">310421</data>
    </edge>
    <edge source="CHL" target="USA">
      <data key="d0">24820476</data>
    </edge>
    <edge source="CHL" target="URY">
      <data key="d0">778820</data>
    </edge>
    <edge source="CHN" target="AUS">
      <data key="d0">4641764</data>
    </edge>
    <edge source="CHN" target="BEL">
      <data key="d0">377001</data>
    </edge>
    <edge source="CHN" target="BOL">
      <data key="d0">10090</data>
    </edge>
    <edge source="CHN" target="BRA">
      <data key="d0">191607</data>
    </edge>
    <edge source="CHN" target="CAN">
      <data key="d0">10368045</data>
    </edge>
    <edge source="CHN" target="CHL">
      <data key="d0">42244</data>
    </edge>
    <edge source="CHN" target="COL">
      <data key="d0">45894</data>
    </edge>
    <edge source="CHN" target="HRV">
      <data key="d0">74115</data>
    </edge>
    <edge source="CHN" target="DNK">
      <data key="d0">20660</data>
    </edge>
    <edge source="CHN" target="FRA">
      <data key="d0">813456</data>
    </edge>
    <edge source="CHN" target="DEU">
      <data key="d0">2889312</data>
    </edge>
    <edge source="CHN" target="GRC">
      <data key="d0">35521</data>
    </edge>
    <edge source="CHN" target="HKG">
      <data key="d0">43552978</data>
    </edge>
    <edge source="CHN" target="IDN">
      <data key="d0">691960</data>
    </edge>
    <edge source="CHN" target="ISR">
      <data key="d0">36170</data>
    </edge>
    <edge source="CHN" target="ITA">
      <data key="d0">247408</data>
    </edge>
    <edge source="CHN" target="CIV">
      <data key="d0">25704</data>
    </edge>
    <edge source="CHN" target="JPN">
      <data key="d0">18509978</data>
    </edge>
    <edge source="CHN" target="KAZ">
      <data key="d0">48960</data>
    </edge>
    <edge source="CHN" target="JOR">
      <data key="d0">14887</data>
    </edge>
    <edge source="CHN" target="KOR">
      <data key="d0">10665788</data>
    </edge>
    <edge source="CHN" target="LTU">
      <data key="d0">57554</data>
    </edge>
    <edge source="CHN" target="MYS">
      <data key="d0">4646100</data>
    </edge>
    <edge source="CHN" target="MEX">
      <data key="d0">104652</data>
    </edge>
    <edge source="CHN" target="MAR">
      <data key="d0">17601</data>
    </edge>
    <edge source="CHN" target="NLD">
      <data key="d0">12354305</data>
    </edge>
    <edge source="CHN" target="NZL">
      <data key="d0">3782045</data>
    </edge>
    <edge source="CHN" target="NOR">
      <data key="d0">43681</data>
    </edge>
    <edge source="CHN" target="PAK">
      <data key="d0">22391</data>
    </edge>
    <edge source="CHN" target="PAN">
      <data key="d0">34000</data>
    </edge>
    <edge source="CHN" target="PER">
      <data key="d0">527325</data>
    </edge>
    <edge source="CHN" target="PHL">
      <data key="d0">263633</data>
    </edge>
    <edge source="CHN" target="POL">
      <data key="d0">111859</data>
    </edge>
    <edge source="CHN" target="PRT">
      <data key="d0">65021</data>
    </edge>
    <edge source="CHN" target="ROU">
      <data key="d0">40291</data>
    </edge>
    <edge source="CHN" target="RUS">
      <data key="d0">540728</data>
    </edge>
    <edge source="CHN" target="SAU">
      <data key="d0">12262</data>
    </edge>
    <edge source="CHN" target="IND">
      <data key="d0">1083106</data>
    </edge>
    <edge source="CHN" target="SGP">
      <data key="d0">8132378</data>
    </edge>
    <edge source="CHN" target="VNM">
      <data key="d0">635298</data>
    </edge>
    <edge source="CHN" target="SVN">
      <data key="d0">62004</data>
    </edge>
    <edge source="CHN" target="ZAF">
      <data key="d0">395510</data>
    </edge>
    <edge source="CHN" target="ESP">
      <data key="d0">661138</data>
    </edge>
    <edge source="CHN" target="SWE">
      <data key="d0">24348</data>
    </edge>
    <edge source="CHN" target="THA">
      <data key="d0">2940260</data>
    </edge>
    <edge source="CHN" target="ARE">
      <data key="d0">735674</data>
    </edge>
    <edge source="CHN" target="TUR">
      <data key="d0">77746</data>
    </edge>
    <edge source="CHN" target="UKR">
      <data key="d0">31684</data>
    </edge>
    <edge source="CHN" target="EGY">
      <data key="d0">107049</data>
    </edge>
    <edge source="CHN" target="GBR">
      <data key="d0">1475670</data>
    </edge>
    <edge source="CHN" target="USA">
      <data key="d0">16736172</data>
    </edge>
    <edge source="COL" target="ARG">
      <data key="d0">6135020</data>
    </edge>
    <edge source="COL" target="AUS">
      <data key="d0">214440</data>
    </edge>
    <edge source="COL" target="BEL">
      <data key="d0">2025710</data>
    </edge>
    <edge source="COL" target="BOL">
      <data key="d0">216165</data>
    </edge>
    <edge source="COL" target="BRA">
      <data key="d0">20978053</data>
    </edge>
    <edge source="COL" target="CAN">
      <data key="d0">694141</data>
    </edge>
    <edge source="COL" target="CHL">
      <data key="d0">9822838</data>
    </edge>
    <edge source="COL" target="CRI">
      <data key="d0">28265</data>
    </edge>
    <edge source="COL" target="ECU">
      <data key="d0">3590119</data>
    </edge>
    <edge source="COL" target="DEU">
      <data key="d0">16530719</data>
    </edge>
    <edge source="COL" target="HKG">
      <data key="d0">10984</data>
    </edge>
    <edge source="COL" target="ISR">
      <data key="d0">19062</data>
    </edge>
    <edge source="COL" target="JPN">
      <data key="d0">347917</data>
    </edge>
    <edge source="COL" target="KOR">
      <data key="d0">60800</data>
    </edge>
    <edge source="COL" target="MEX">
      <data key="d0">46769384</data>
    </edge>
    <edge source="COL" target="NLD">
      <data key="d0">163433096</data>
    </edge>
    <edge source="COL" target="PAN">
      <data key="d0">1875615</data>
    </edge>
    <edge source="COL" target="PER">
      <data key="d0">22244</data>
    </edge>
    <edge source="COL" target="ESP">
      <data key="d0">19419946</data>
    </edge>
    <edge source="COL" target="GBR">
      <data key="d0">165053</data>
    </edge>
    <edge source="COL" target="USA">
      <data key="d0">6619458</data>
    </edge>
    <edge source="COL" target="URY">
      <data key="d0">275742</data>
    </edge>
    <edge source="CRI" target="CHN">
      <data key="d0">34632</data>
    </edge>
    <edge source="CRI" target="SLV">
      <data key="d0">3933837</data>
    </edge>
    <edge source="CRI" target="GTM">
      <data key="d0">613150</data>
    </edge>
    <edge source="CRI" target="HND">
      <data key="d0">1372069</data>
    </edge>
    <edge source="CRI" target="MEX">
      <data key="d0">101994749</data>
    </edge>
    <edge source="CRI" target="NIC">
      <data key="d0">20461949</data>
    </edge>
    <edge source="CRI" target="PAN">
      <data key="d0">3591960</data>
    </edge>
    <edge source="CRI" target="ESP">
      <data key="d0">1921179</data>
    </edge>
    <edge source="CRI" target="USA">
      <data key="d0">12106</data>
    </edge>
    <edge source="ECU" target="ARG">
      <data key="d0">1074098</data>
    </edge>
    <edge source="ECU" target="BOL">
      <data key="d0">379515</data>
    </edge>
    <edge source="ECU" target="BRA">
      <data key="d0">15292071</data>
    </edge>
    <edge source="ECU" target="CAN">
      <data key="d0">713224</data>
    </edge>
    <edge source="ECU" target="CHL">
      <data key="d0">832639</data>
    </edge>
    <edge source="ECU" target="COL">
      <data key="d0">140115368</data>
    </edge>
    <edge source="ECU" target="DEU">
      <data key="d0">28020</data>
    </edge>
    <edge source="ECU" target="ITA">
      <data key="d0">91249</data>
    </edge>
    <edge source="ECU" target="JPN">
      <data key="d0">27250</data>
    </edge>
    <edge source="ECU" target="MEX">
      <data key="d0">26534569</data>
    </edge>
    <edge source="ECU" target="NLD">
      <data key="d0">7705136</data>
    </edge>
    <edge source="ECU" target="PAN">
      <data key="d0">60321</data>
    </edge>
    <edge source="ECU" target="PER">
      <data key="d0">1244339</data>
    </edge>
    <edge source="ECU" target="PRT">
      <data key="d0">258500</data>
    </edge>
    <edge source="ECU" target="ESP">
      <data key="d0">17636777</data>
    </edge>
    <edge source="ECU" target="GBR">
      <data key="d0">226228</data>
    </edge>
    <edge source="ECU" target="USA">
      <data key="d0">4423133</data>
    </edge>
    <edge source="ECU" target="URY">
      <data key="d0">822568</data>
    </edge>
    <edge source="SLV" target="GTM">
      <data key="d0">309056</data>
    </edge>
    <edge source="SLV" target="HND">
      <data key="d0">673926</data>
    </edge>
    <edge source="SLV" target="NIC">
      <data key="d0">1733137</data>
    </edge>
    <edge source="DEU" target="ALB">
      <data key="d0">111225</data>
    </edge>
    <edge source="DEU" target="DZA">
      <data key="d0">15954500</data>
    </edge>
    <edge source="DEU" target="AZE">
      <data key="d0">32682</data>
    </edge>
    <edge source="DEU" target="ARG">
      <data key="d0">52122</data>
    </edge>
    <edge source="DEU" target="AUS">
      <data key="d0">1637298</data>
    </edge>
    <edge source="DEU" target="AUT">
      <data key="d0">58770887</data>
    </edge>
    <edge source="DEU" target="ARM">
      <data key="d0">13379</data>
    </edge>
    <edge source="DEU" target="BEL">
      <data key="d0">133197520</data>
    </edge>
    <edge source="DEU" target="BRA">
      <data key="d0">2358922</data>
    </edge>
    <edge source="DEU" target="BGR">
      <data key="d0">1100013</data>
    </edge>
    <edge source="DEU" target="BLR">
      <data key="d0">810357</data>
    </edge>
    <edge source="DEU" target="CMR">
      <data key="d0">49768</data>
    </edge>
    <edge source="DEU" target="CAN">
      <data key="d0">898970</data>
    </edge>
    <edge source="DEU" target="LKA">
      <data key="d0">78889</data>
    </edge>
    <edge source="DEU" target="CHL">
      <data key="d0">179661</data>
    </edge>
    <edge source="DEU" target="CHN">
      <data key="d0">2346120</data>
    </edge>
    <edge source="DEU" target="COL">
      <data key="d0">136266</data>
    </edge>
    <edge source="DEU" target="CRI">
      <data key="d0">14650</data>
    </edge>
    <edge source="DEU" target="HRV">
      <data key="d0">3243300</data>
    </edge>
    <edge source="DEU" target="CZE">
      <data key="d0">27851766</data>
    </edge>
    <edge source="DEU" target="DNK">
      <data key="d0">82650402</data>
    </edge>
    <edge source="DEU" target="ECU">
      <data key="d0">14108</data>
    </edge>
    <edge source="DEU" target="SLV">
      <data key="d0">29753</data>
    </edge>
    <edge source="DEU" target="EST">
      <data key="d0">1738767</data>
    </edge>
    <edge source="DEU" target="FIN">
      <data key="d0">4825095</data>
    </edge>
    <edge source="DEU" target="FRA">
      <data key="d0">95104025</data>
    </edge>
    <edge source="DEU" target="GEO">
      <data key="d0">44663</data>
    </edge>
    <edge source="DEU" target="GHA">
      <data key="d0">27556</data>
    </edge>
    <edge source="DEU" target="GRC">
      <data key="d0">7112153</data>
    </edge>
    <edge source="DEU" target="GTM">
      <data key="d0">47771</data>
    </edge>
    <edge source="DEU" target="HKG">
      <data key="d0">1513266</data>
    </edge>
    <edge source="DEU" target="HUN">
      <data key="d0">12832035</data>
    </edge>
    <edge source="DEU" target="IDN">
      <data key="d0">595771</data>
    </edge>
    <edge source="DEU" target="IRL">
      <data key="d0">1467815</data>
    </edge>
    <edge source="DEU" target="ISR">
      <data key="d0">6325291</data>
    </edge>
    <edge source="DEU" target="ITA">
      <data key="d0">55259036</data>
    </edge>
    <edge source="DEU" target="CIV">
      <data key="d0">81450</data>
    </edge>
    <edge source="DEU" target="JPN">
      <data key="d0">3598272</data>
    </edge>
    <edge source="DEU" target="KAZ">
      <data key="d0">90428</data>
    </edge>
    <edge source="DEU" target="JOR">
      <data key="d0">144310</data>
    </edge>
    <edge source="DEU" target="KOR">
      <data key="d0">3557315</data>
    </edge>
    <edge source="DEU" target="LBN">
      <data key="d0">129547</data>
    </edge>
    <edge source="DEU" target="LVA">
      <data key="d0">4676941</data>
    </edge>
    <edge source="DEU" target="LTU">
      <data key="d0">13052883</data>
    </edge>
    <edge source="DEU" target="MYS">
      <data key="d0">450734</data>
    </edge>
    <edge source="DEU" target="MUS">
      <data key="d0">215447</data>
    </edge>
    <edge source="DEU" target="MEX">
      <data key="d0">2413932</data>
    </edge>
    <edge source="DEU" target="MDA">
      <data key="d0">52709</data>
    </edge>
    <edge source="DEU" target="MAR">
      <data key="d0">110223519</data>
    </edge>
    <edge source="DEU" target="OMN">
      <data key="d0">133959</data>
    </edge>
    <edge source="DEU" target="NLD">
      <data key="d0">640431993</data>
    </edge>
    <edge source="DEU" target="NZL">
      <data key="d0">134195</data>
    </edge>
    <edge source="DEU" target="NOR">
      <data key="d0">72377094</data>
    </edge>
    <edge source="DEU" target="PAK">
      <data key="d0">559499</data>
    </edge>
    <edge source="DEU" target="PER">
      <data key="d0">47697</data>
    </edge>
    <edge source="DEU" target="PHL">
      <data key="d0">1015204</data>
    </edge>
    <edge source="DEU" target="POL">
      <data key="d0">353190470</data>
    </edge>
    <edge source="DEU" target="PRT">
      <data key="d0">6859621</data>
    </edge>
    <edge source="DEU" target="ROU">
      <data key="d0">15371077</data>
    </edge>
    <edge source="DEU" target="RUS">
      <data key="d0">5734678</data>
    </edge>
    <edge source="DEU" target="SAU">
      <data key="d0">13699347</data>
    </edge>
    <edge source="DEU" target="SEN">
      <data key="d0">4334358</data>
    </edge>
    <edge source="DEU" target="SRB">
      <data key="d0">4329280</data>
    </edge>
    <edge source="DEU" target="IND">
      <data key="d0">778762</data>
    </edge>
    <edge source="DEU" target="SGP">
      <data key="d0">3710828</data>
    </edge>
    <edge source="DEU" target="SVK">
      <data key="d0">11077046</data>
    </edge>
    <edge source="DEU" target="VNM">
      <data key="d0">722165</data>
    </edge>
    <edge source="DEU" target="SVN">
      <data key="d0">10692964</data>
    </edge>
    <edge source="DEU" target="ZAF">
      <data key="d0">4299097</data>
    </edge>
    <edge source="DEU" target="ESP">
      <data key="d0">22028092</data>
    </edge>
    <edge source="DEU" target="SWE">
      <data key="d0">34527429</data>
    </edge>
    <edge source="DEU" target="CHE">
      <data key="d0">33505894</data>
    </edge>
    <edge source="DEU" target="THA">
      <data key="d0">1141532</data>
    </edge>
    <edge source="DEU" target="ARE">
      <data key="d0">221393</data>
    </edge>
    <edge source="DEU" target="TUN">
      <data key="d0">23491</data>
    </edge>
    <edge source="DEU" target="TUR">
      <data key="d0">735209</data>
    </edge>
    <edge source="DEU" target="UKR">
      <data key="d0">949030</data>
    </edge>
    <edge source="DEU" target="MKD">
      <data key="d0">149275</data>
    </edge>
    <edge source="DEU" target="EGY">
      <data key="d0">13991810</data>
    </edge>
    <edge source="DEU" target="GBR">
      <data key="d0">47456649</data>
    </edge>
    <edge source="DEU" target="TZA">
      <data key="d0">21086</data>
    </edge>
    <edge source="DEU" target="USA">
      <data key="d0">2842108</data>
    </edge>
    <edge source="GTM" target="ARG">
      <data key="d0">1783906</data>
    </edge>
    <edge source="GTM" target="BEL">
      <data key="d0">356534</data>
    </edge>
    <edge source="GTM" target="CRI">
      <data key="d0">585064</data>
    </edge>
    <edge source="GTM" target="SLV">
      <data key="d0">42411071</data>
    </edge>
    <edge source="GTM" target="FRA">
      <data key="d0">15000</data>
    </edge>
    <edge source="GTM" target="DEU">
      <data key="d0">83966813</data>
    </edge>
    <edge source="GTM" target="HND">
      <data key="d0">12044007</data>
    </edge>
    <edge source="GTM" target="MEX">
      <data key="d0">139313089</data>
    </edge>
    <edge source="GTM" target="NLD">
      <data key="d0">122382664</data>
    </edge>
    <edge source="GTM" target="NIC">
      <data key="d0">14992028</data>
    </edge>
    <edge source="GTM" target="PAN">
      <data key="d0">4233231</data>
    </edge>
    <edge source="GTM" target="USA">
      <data key="d0">2608934</data>
    </edge>
    <edge source="HND" target="COL">
      <data key="d0">7615259</data>
    </edge>
    <edge source="HND" target="CRI">
      <data key="d0">58751</data>
    </edge>
    <edge source="HND" target="SLV">
      <data key="d0">27243024</data>
    </edge>
    <edge source="HND" target="DEU">
      <data key="d0">42504729</data>
    </edge>
    <edge source="HND" target="GTM">
      <data key="d0">13116527</data>
    </edge>
    <edge source="HND" target="MEX">
      <data key="d0">5917163</data>
    </edge>
    <edge source="HND" target="NLD">
      <data key="d0">182160279</data>
    </edge>
    <edge source="HND" target="NIC">
      <data key="d0">9540971</data>
    </edge>
    <edge source="HND" target="ESP">
      <data key="d0">1791351</data>
    </edge>
    <edge source="HND" target="USA">
      <data key="d0">4255216</data>
    </edge>
    <edge source="HKG" target="AUS">
      <data key="d0">540872</data>
    </edge>
    <edge source="HKG" target="BEL">
      <data key="d0">324619</data>
    </edge>
    <edge source="HKG" target="CAN">
      <data key="d0">754414</data>
    </edge>
    <edge source="HKG" target="CHN">
      <data key="d0">6481759</data>
    </edge>
    <edge source="HKG" target="COL">
      <data key="d0">105236</data>
    </edge>
    <edge source="HKG" target="FRA">
      <data key="d0">73183</data>
    </edge>
    <edge source="HKG" target="DEU">
      <data key="d0">10484</data>
    </edge>
    <edge source="HKG" target="IDN">
      <data key="d0">149657</data>
    </edge>
    <edge source="HKG" target="JPN">
      <data key="d0">96790</data>
    </edge>
    <edge source="HKG" target="LBN">
      <data key="d0">11923</data>
    </edge>
    <edge source="HKG" target="MYS">
      <data key="d0">244863</data>
    </edge>
    <edge source="HKG" target="MOZ">
      <data key="d0">102247</data>
    </edge>
    <edge source="HKG" target="OMN">
      <data key="d0">21923</data>
    </edge>
    <edge source="HKG" target="NLD">
      <data key="d0">532480</data>
    </edge>
    <edge source="HKG" target="NZL">
      <data key="d0">70484</data>
    </edge>
    <edge source="HKG" target="NOR">
      <data key="d0">14514</data>
    </edge>
    <edge source="HKG" target="PAN">
      <data key="d0">55923</data>
    </edge>
    <edge source="HKG" target="PER">
      <data key="d0">142743</data>
    </edge>
    <edge source="HKG" target="PHL">
      <data key="d0">211361</data>
    </edge>
    <edge source="HKG" target="RUS">
      <data key="d0">15616</data>
    </edge>
    <edge source="HKG" target="IND">
      <data key="d0">34341</data>
    </edge>
    <edge source="HKG" target="SGP">
      <data key="d0">159400</data>
    </edge>
    <edge source="HKG" target="VNM">
      <data key="d0">20545</data>
    </edge>
    <edge source="HKG" target="ZAF">
      <data key="d0">23120</data>
    </edge>
    <edge source="HKG" target="ESP">
      <data key="d0">50407</data>
    </edge>
    <edge source="HKG" target="SWE">
      <data key="d0">51658</data>
    </edge>
    <edge source="HKG" target="ARE">
      <data key="d0">16612</data>
    </edge>
    <edge source="HKG" target="TUR">
      <data key="d0">16277</data>
    </edge>
    <edge source="HKG" target="GBR">
      <data key="d0">631449</data>
    </edge>
    <edge source="HKG" target="USA">
      <data key="d0">1307352</data>
    </edge>
    <edge source="ITA" target="ALB">
      <data key="d0">4892310</data>
    </edge>
    <edge source="ITA" target="DZA">
      <data key="d0">14858659</data>
    </edge>
    <edge source="ITA" target="AZE">
      <data key="d0">425457</data>
    </edge>
    <edge source="ITA" target="ARG">
      <data key="d0">437488</data>
    </edge>
    <edge source="ITA" target="AUS">
      <data key="d0">33784324</data>
    </edge>
    <edge source="ITA" target="AUT">
      <data key="d0">43689611</data>
    </edge>
    <edge source="ITA" target="ARM">
      <data key="d0">911900</data>
    </edge>
    <edge source="ITA" target="BEL">
      <data key="d0">36408175</data>
    </edge>
    <edge source="ITA" target="BOL">
      <data key="d0">15100</data>
    </edge>
    <edge source="ITA" target="BRA">
      <data key="d0">17979448</data>
    </edge>
    <edge source="ITA" target="BGR">
      <data key="d0">5040924</data>
    </edge>
    <edge source="ITA" target="BLR">
      <data key="d0">1037856</data>
    </edge>
    <edge source="ITA" target="KHM">
      <data key="d0">590478</data>
    </edge>
    <edge source="ITA" target="CMR">
      <data key="d0">262450</data>
    </edge>
    <edge source="ITA" target="CAN">
      <data key="d0">124242730</data>
    </edge>
    <edge source="ITA" target="CAF">
      <data key="d0">20755</data>
    </edge>
    <edge source="ITA" target="LKA">
      <data key="d0">546519</data>
    </edge>
    <edge source="ITA" target="CHL">
      <data key="d0">456957</data>
    </edge>
    <edge source="ITA" target="CHN">
      <data key="d0">36875832</data>
    </edge>
    <edge source="ITA" target="COL">
      <data key="d0">3109319</data>
    </edge>
    <edge source="ITA" target="CRI">
      <data key="d0">2918741</data>
    </edge>
    <edge source="ITA" target="HRV">
      <data key="d0">11143885</data>
    </edge>
    <edge source="ITA" target="CZE">
      <data key="d0">9265018</data>
    </edge>
    <edge source="ITA" target="DNK">
      <data key="d0">18473682</data>
    </edge>
    <edge source="ITA" target="ECU">
      <data key="d0">2460267</data>
    </edge>
    <edge source="ITA" target="SLV">
      <data key="d0">2607507</data>
    </edge>
    <edge source="ITA" target="ETH">
      <data key="d0">552445</data>
    </edge>
    <edge source="ITA" target="EST">
      <data key="d0">781529</data>
    </edge>
    <edge source="ITA" target="FIN">
      <data key="d0">3961530</data>
    </edge>
    <edge source="ITA" target="FRA">
      <data key="d0">154914759</data>
    </edge>
    <edge source="ITA" target="GEO">
      <data key="d0">352808</data>
    </edge>
    <edge source="ITA" target="DEU">
      <data key="d0">297378783</data>
    </edge>
    <edge source="ITA" target="GHA">
      <data key="d0">239953</data>
    </edge>
    <edge source="ITA" target="GRC">
      <data key="d0">28527100</data>
    </edge>
    <edge source="ITA" target="GTM">
      <data key="d0">1713601</data>
    </edge>
    <edge source="ITA" target="HND">
      <data key="d0">255643</data>
    </edge>
    <edge source="ITA" target="HKG">
      <data key="d0">12299532</data>
    </edge>
    <edge source="ITA" target="HUN">
      <data key="d0">4991613</data>
    </edge>
    <edge source="ITA" target="IDN">
      <data key="d0">5666630</data>
    </edge>
    <edge source="ITA" target="IRL">
      <data key="d0">1620154</data>
    </edge>
    <edge source="ITA" target="ISR">
      <data key="d0">5059218</data>
    </edge>
    <edge source="ITA" target="CIV">
      <data key="d0">203889</data>
    </edge>
    <edge source="ITA" target="JAM">
      <data key="d0">209359</data>
    </edge>
    <edge source="ITA" target="JPN">
      <data key="d0">128441461</data>
    </edge>
    <edge source="ITA" target="KAZ">
      <data key="d0">544314</data>
    </edge>
    <edge source="ITA" target="KOR">
      <data key="d0">22031096</data>
    </edge>
    <edge source="ITA" target="LBN">
      <data key="d0">301910</data>
    </edge>
    <edge source="ITA" target="LVA">
      <data key="d0">4939761</data>
    </edge>
    <edge source="ITA" target="LTU">
      <data key="d0">2383099</data>
    </edge>
    <edge source="ITA" target="MDG">
      <data key="d0">205897</data>
    </edge>
    <edge source="ITA" target="MYS">
      <data key="d0">5118632</data>
    </edge>
    <edge source="ITA" target="MRT">
      <data key="d0">18585</data>
    </edge>
    <edge source="ITA" target="MUS">
      <data key="d0">786505</data>
    </edge>
    <edge source="ITA" target="MEX">
      <data key="d0">10415899</data>
    </edge>
    <edge source="ITA" target="MDA">
      <data key="d0">717957</data>
    </edge>
    <edge source="ITA" target="MAR">
      <data key="d0">1715139</data>
    </edge>
    <edge source="ITA" target="MOZ">
      <data key="d0">116784</data>
    </edge>
    <edge source="ITA" target="OMN">
      <data key="d0">819991</data>
    </edge>
    <edge source="ITA" target="NAM">
      <data key="d0">36880</data>
    </edge>
    <edge source="ITA" target="NLD">
      <data key="d0">33934933</data>
    </edge>
    <edge source="ITA" target="NZL">
      <data key="d0">9875485</data>
    </edge>
    <edge source="ITA" target="NIC">
      <data key="d0">133415</data>
    </edge>
    <edge source="ITA" target="NOR">
      <data key="d0">3449671</data>
    </edge>
    <edge source="ITA" target="PAK">
      <data key="d0">2923657</data>
    </edge>
    <edge source="ITA" target="PAN">
      <data key="d0">2294183</data>
    </edge>
    <edge source="ITA" target="PRY">
      <data key="d0">317526</data>
    </edge>
    <edge source="ITA" target="PER">
      <data key="d0">702136</data>
    </edge>
    <edge source="ITA" target="PHL">
      <data key="d0">4407351</data>
    </edge>
    <edge source="ITA" target="POL">
      <data key="d0">51714495</data>
    </edge>
    <edge source="ITA" target="PRT">
      <data key="d0">1905092</data>
    </edge>
    <edge source="ITA" target="ROU">
      <data key="d0">11800547</data>
    </edge>
    <edge source="ITA" target="RUS">
      <data key="d0">27977053</data>
    </edge>
    <edge source="ITA" target="SAU">
      <data key="d0">18750751</data>
    </edge>
    <edge source="ITA" target="SEN">
      <data key="d0">77186</data>
    </edge>
    <edge source="ITA" target="SRB">
      <data key="d0">10602081</data>
    </edge>
    <edge source="ITA" target="IND">
      <data key="d0">11958326</data>
    </edge>
    <edge source="ITA" target="SGP">
      <data key="d0">5315093</data>
    </edge>
    <edge source="ITA" target="SVK">
      <data key="d0">2243032</data>
    </edge>
    <edge source="ITA" target="VNM">
      <data key="d0">4152130</data>
    </edge>
    <edge source="ITA" target="SVN">
      <data key="d0">14637028</data>
    </edge>
    <edge source="ITA" target="ZAF">
      <data key="d0">6251058</data>
    </edge>
    <edge source="ITA" target="ZWE">
      <data key="d0">175991</data>
    </edge>
    <edge source="ITA" target="ESP">
      <data key="d0">53272483</data>
    </edge>
    <edge source="ITA" target="SWE">
      <data key="d0">25408461</data>
    </edge>
    <edge source="ITA" target="CHE">
      <data key="d0">50408839</data>
    </edge>
    <edge source="ITA" target="THA">
      <data key="d0">4841904</data>
    </edge>
    <edge source="ITA" target="TGO">
      <data key="d0">62415</data>
    </edge>
    <edge source="ITA" target="ARE">
      <data key="d0">5931443</data>
    </edge>
    <edge source="ITA" target="TUN">
      <data key="d0">13311031</data>
    </edge>
    <edge source="ITA" target="TUR">
      <data key="d0">375609</data>
    </edge>
    <edge source="ITA" target="UGA">
      <data key="d0">469620</data>
    </edge>
    <edge source="ITA" target="UKR">
      <data key="d0">1673620</data>
    </edge>
    <edge source="ITA" target="MKD">
      <data key="d0">1680813</data>
    </edge>
    <edge source="ITA" target="EGY">
      <data key="d0">323228</data>
    </edge>
    <edge source="ITA" target="GBR">
      <data key="d0">72006814</data>
    </edge>
    <edge source="ITA" target="TZA">
      <data key="d0">160172</data>
    </edge>
    <edge source="ITA" target="USA">
      <data key="d0">582919777</data>
    </edge>
    <edge source="ITA" target="BFA">
      <data key="d0">61075</data>
    </edge>
    <edge source="ITA" target="URY">
      <data key="d0">1125428</data>
    </edge>
    <edge source="JPN" target="AUS">
      <data key="d0">755591</data>
    </edge>
    <edge source="JPN" target="BEL">
      <data key="d0">12422</data>
    </edge>
    <edge source="JPN" target="BRA">
      <data key="d0">32192</data>
    </edge>
    <edge source="JPN" target="CAN">
      <data key="d0">5421078</data>
    </edge>
    <edge source="JPN" target="CHN">
      <data key="d0">2323107</data>
    </edge>
    <edge source="JPN" target="CZE">
      <data key="d0">27017</data>
    </edge>
    <edge source="JPN" target="FRA">
      <data key="d0">511401</data>
    </edge>
    <edge source="JPN" target="DEU">
      <data key="d0">740112</data>
    </edge>
    <edge source="JPN" target="GRC">
      <data key="d0">20939</data>
    </edge>
    <edge source="JPN" target="HKG">
      <data key="d0">4997937</data>
    </edge>
    <edge source="JPN" target="IDN">
      <data key="d0">311106</data>
    </edge>
    <edge source="JPN" target="ITA">
      <data key="d0">138113</data>
    </edge>
    <edge source="JPN" target="KOR">
      <data key="d0">2978993</data>
    </edge>
    <edge source="JPN" target="LBN">
      <data key="d0">21483</data>
    </edge>
    <edge source="JPN" target="MYS">
      <data key="d0">1591504</data>
    </edge>
    <edge source="JPN" target="MEX">
      <data key="d0">49678</data>
    </edge>
    <edge source="JPN" target="NLD">
      <data key="d0">547146</data>
    </edge>
    <edge source="JPN" target="NZL">
      <data key="d0">230866</data>
    </edge>
    <edge source="JPN" target="PHL">
      <data key="d0">166170</data>
    </edge>
    <edge source="JPN" target="RUS">
      <data key="d0">49991</data>
    </edge>
    <edge source="JPN" target="IND">
      <data key="d0">20562</data>
    </edge>
    <edge source="JPN" target="SGP">
      <data key="d0">2000271</data>
    </edge>
    <edge source="JPN" target="VNM">
      <data key="d0">513988</data>
    </edge>
    <edge source="JPN" target="ZAF">
      <data key="d0">51915</data>
    </edge>
    <edge source="JPN" target="ESP">
      <data key="d0">61013</data>
    </edge>
    <edge source="JPN" target="SWE">
      <data key="d0">33600</data>
    </edge>
    <edge source="JPN" target="THA">
      <data key="d0">1110573</data>
    </edge>
    <edge source="JPN" target="ARE">
      <data key="d0">66124</data>
    </edge>
    <edge source="JPN" target="TUR">
      <data key="d0">26888</data>
    </edge>
    <edge source="JPN" target="UKR">
      <data key="d0">51114</data>
    </edge>
    <edge source="JPN" target="GBR">
      <data key="d0">344669</data>
    </edge>
    <edge source="JPN" target="USA">
      <data key="d0">38679389</data>
    </edge>
    <edge source="JOR" target="DZA">
      <data key="d0">66827</data>
    </edge>
    <edge source="JOR" target="CAN">
      <data key="d0">88642</data>
    </edge>
    <edge source="JOR" target="PSE">
      <data key="d0">19773</data>
    </edge>
    <edge source="JOR" target="DEU">
      <data key="d0">94782</data>
    </edge>
    <edge source="JOR" target="JPN">
      <data key="d0">39275</data>
    </edge>
    <edge source="JOR" target="MYS">
      <data key="d0">46479</data>
    </edge>
    <edge source="JOR" target="OMN">
      <data key="d0">126479</data>
    </edge>
    <edge source="JOR" target="SAU">
      <data key="d0">1469255</data>
    </edge>
    <edge source="JOR" target="CHE">
      <data key="d0">16341</data>
    </edge>
    <edge source="JOR" target="ARE">
      <data key="d0">551333</data>
    </edge>
    <edge source="JOR" target="USA">
      <data key="d0">224273</data>
    </edge>
    <edge source="KOR" target="AUS">
      <data key="d0">720460</data>
    </edge>
    <edge source="KOR" target="KHM">
      <data key="d0">23219</data>
    </edge>
    <edge source="KOR" target="CAN">
      <data key="d0">445245</data>
    </edge>
    <edge source="KOR" target="CHN">
      <data key="d0">2774725</data>
    </edge>
    <edge source="KOR" target="FRA">
      <data key="d0">53579</data>
    </edge>
    <edge source="KOR" target="DEU">
      <data key="d0">28930</data>
    </edge>
    <edge source="KOR" target="HKG">
      <data key="d0">1368106</data>
    </edge>
    <edge source="KOR" target="IDN">
      <data key="d0">803956</data>
    </edge>
    <edge source="KOR" target="ITA">
      <data key="d0">456830</data>
    </edge>
    <edge source="KOR" target="JPN">
      <data key="d0">6559185</data>
    </edge>
    <edge source="KOR" target="KAZ">
      <data key="d0">82249</data>
    </edge>
    <edge source="KOR" target="MYS">
      <data key="d0">6466836</data>
    </edge>
    <edge source="KOR" target="MEX">
      <data key="d0">186302</data>
    </edge>
    <edge source="KOR" target="OMN">
      <data key="d0">3775556</data>
    </edge>
    <edge source="KOR" target="NLD">
      <data key="d0">41083</data>
    </edge>
    <edge source="KOR" target="NZL">
      <data key="d0">113536</data>
    </edge>
    <edge source="KOR" target="PAK">
      <data key="d0">58657</data>
    </edge>
    <edge source="KOR" target="PHL">
      <data key="d0">370745</data>
    </edge>
    <edge source="KOR" target="RUS">
      <data key="d0">999276</data>
    </edge>
    <edge source="KOR" target="SAU">
      <data key="d0">313628</data>
    </edge>
    <edge source="KOR" target="SGP">
      <data key="d0">453150</data>
    </edge>
    <edge source="KOR" target="VNM">
      <data key="d0">571379</data>
    </edge>
    <edge source="KOR" target="ESP">
      <data key="d0">87930</data>
    </edge>
    <edge source="KOR" target="THA">
      <data key="d0">550247</data>
    </edge>
    <edge source="KOR" target="ARE">
      <data key="d0">9706878</data>
    </edge>
    <edge source="KOR" target="GBR">
      <data key="d0">161541</data>
    </edge>
    <edge source="KOR" target="USA">
      <data key="d0">2627613</data>
    </edge>
    <edge source="LTU" target="AUT">
      <data key="d0">22926</data>
    </edge>
    <edge source="LTU" target="BGR">
      <data key="d0">215881</data>
    </edge>
    <edge source="LTU" target="BLR">
      <data key="d0">756301</data>
    </edge>
    <edge source="LTU" target="CZE">
      <data key="d0">278041</data>
    </edge>
    <edge source="LTU" target="DNK">
      <data key="d0">10440</data>
    </edge>
    <edge source="LTU" target="EST">
      <data key="d0">6966963</data>
    </edge>
    <edge source="LTU" target="FIN">
      <data key="d0">427730</data>
    </edge>
    <edge source="LTU" target="DEU">
      <data key="d0">1312181</data>
    </edge>
    <edge source="LTU" target="HUN">
      <data key="d0">3134332</data>
    </edge>
    <edge source="LTU" target="IRL">
      <data key="d0">10846</data>
    </edge>
    <edge source="LTU" target="ISR">
      <data key="d0">3174516</data>
    </edge>
    <edge source="LTU" target="ITA">
      <data key="d0">49340</data>
    </edge>
    <edge source="LTU" target="JPN">
      <data key="d0">30271</data>
    </edge>
    <edge source="LTU" target="KAZ">
      <data key="d0">306012</data>
    </edge>
    <edge source="LTU" target="KGZ">
      <data key="d0">12278</data>
    </edge>
    <edge source="LTU" target="LVA">
      <data key="d0">8317314</data>
    </edge>
    <edge source="LTU" target="NLD">
      <data key="d0">889415</data>
    </edge>
    <edge source="LTU" target="POL">
      <data key="d0">45994752</data>
    </edge>
    <edge source="LTU" target="ROU">
      <data key="d0">65364</data>
    </edge>
    <edge source="LTU" target="RUS">
      <data key="d0">7851672</data>
    </edge>
    <edge source="LTU" target="SVK">
      <data key="d0">79830</data>
    </edge>
    <edge source="LTU" target="SVN">
      <data key="d0">64800</data>
    </edge>
    <edge source="LTU" target="ESP">
      <data key="d0">161797</data>
    </edge>
    <edge source="LTU" target="SWE">
      <data key="d0">1950733</data>
    </edge>
    <edge source="LTU" target="ARE">
      <data key="d0">18910</data>
    </edge>
    <edge source="LTU" target="TUR">
      <data key="d0">17415</data>
    </edge>
    <edge source="LTU" target="UKR">
      <data key="d0">34751</data>
    </edge>
    <edge source="LTU" target="GBR">
      <data key="d0">121466</data>
    </edge>
    <edge source="LTU" target="USA">
      <data key="d0">22030</data>
    </edge>
    <edge source="MDG" target="CAN">
      <data key="d0">27675</data>
    </edge>
    <edge source="MDG" target="FRA">
      <data key="d0">150218</data>
    </edge>
    <edge source="MDG" target="MUS">
      <data key="d0">71007</data>
    </edge>
    <edge source="MDG" target="CHE">
      <data key="d0">722258</data>
    </edge>
    <edge source="MDG" target="USA">
      <data key="d0">22355</data>
    </edge>
    <edge source="MYS" target="ALB">
      <data key="d0">894172</data>
    </edge>
    <edge source="MYS" target="DZA">
      <data key="d0">13996862</data>
    </edge>
    <edge source="MYS" target="ARG">
      <data key="d0">8249709</data>
    </edge>
    <edge source="MYS" target="AUS">
      <data key="d0">129106712</data>
    </edge>
    <edge source="MYS" target="AUT">
      <data key="d0">59060</data>
    </edge>
    <edge source="MYS" target="ARM">
      <data key="d0">33654</data>
    </edge>
    <edge source="MYS" target="BEL">
      <data key="d0">1632411</data>
    </edge>
    <edge source="MYS" target="BRA">
      <data key="d0">27220492</data>
    </edge>
    <edge source="MYS" target="BGR">
      <data key="d0">14604560</data>
    </edge>
    <edge source="MYS" target="KHM">
      <data key="d0">2999871</data>
    </edge>
    <edge source="MYS" target="CMR">
      <data key="d0">17442523</data>
    </edge>
    <edge source="MYS" target="CAN">
      <data key="d0">14885574</data>
    </edge>
    <edge source="MYS" target="CAF">
      <data key="d0">511739</data>
    </edge>
    <edge source="MYS" target="LKA">
      <data key="d0">77793442</data>
    </edge>
    <edge source="MYS" target="CHL">
      <data key="d0">2823724</data>
    </edge>
    <edge source="MYS" target="CHN">
      <data key="d0">993186623</data>
    </edge>
    <edge source="MYS" target="COL">
      <data key="d0">4820424</data>
    </edge>
    <edge source="MYS" target="CRI">
      <data key="d0">115809</data>
    </edge>
    <edge source="MYS" target="HRV">
      <data key="d0">7124497</data>
    </edge>
    <edge source="MYS" target="BEN">
      <data key="d0">254063266</data>
    </edge>
    <edge source="MYS" target="DNK">
      <data key="d0">35575959</data>
    </edge>
    <edge source="MYS" target="SLV">
      <data key="d0">74258</data>
    </edge>
    <edge source="MYS" target="ETH">
      <data key="d0">102647384</data>
    </edge>
    <edge source="MYS" target="EST">
      <data key="d0">341360</data>
    </edge>
    <edge source="MYS" target="FRA">
      <data key="d0">617413</data>
    </edge>
    <edge source="MYS" target="GEO">
      <data key="d0">6051602</data>
    </edge>
    <edge source="MYS" target="GMB">
      <data key="d0">13366378</data>
    </edge>
    <edge source="MYS" target="DEU">
      <data key="d0">20791098</data>
    </edge>
    <edge source="MYS" target="GHA">
      <data key="d0">134840684</data>
    </edge>
    <edge source="MYS" target="GRC">
      <data key="d0">15833305</data>
    </edge>
    <edge source="MYS" target="GTM">
      <data key="d0">1317330</data>
    </edge>
    <edge source="MYS" target="HKG">
      <data key="d0">10064609</data>
    </edge>
    <edge source="MYS" target="HUN">
      <data key="d0">162146</data>
    </edge>
    <edge source="MYS" target="IDN">
      <data key="d0">22864981</data>
    </edge>
    <edge source="MYS" target="IRL">
      <data key="d0">38270</data>
    </edge>
    <edge source="MYS" target="ITA">
      <data key="d0">287383106</data>
    </edge>
    <edge source="MYS" target="CIV">
      <data key="d0">27828221</data>
    </edge>
    <edge source="MYS" target="JAM">
      <data key="d0">1056973</data>
    </edge>
    <edge source="MYS" target="JPN">
      <data key="d0">303670642</data>
    </edge>
    <edge source="MYS" target="KAZ">
      <data key="d0">3975441</data>
    </edge>
    <edge source="MYS" target="JOR">
      <data key="d0">23223881</data>
    </edge>
    <edge source="MYS" target="KOR">
      <data key="d0">116200546</data>
    </edge>
    <edge source="MYS" target="KGZ">
      <data key="d0">755224</data>
    </edge>
    <edge source="MYS" target="LBN">
      <data key="d0">8733808</data>
    </edge>
    <edge source="MYS" target="LVA">
      <data key="d0">21372937</data>
    </edge>
    <edge source="MYS" target="LTU">
      <data key="d0">69084</data>
    </edge>
    <edge source="MYS" target="MDG">
      <data key="d0">43443554</data>
    </edge>
    <edge source="MYS" target="MWI">
      <data key="d0">15764</data>
    </edge>
    <edge source="MYS" target="MRT">
      <data key="d0">46204767</data>
    </edge>
    <edge source="MYS" target="MUS">
      <data key="d0">7220918</data>
    </edge>
    <edge source="MYS" target="MEX">
      <data key="d0">795767</data>
    </edge>
    <edge source="MYS" target="MAR">
      <data key="d0">16503122</data>
    </edge>
    <edge source="MYS" target="MOZ">
      <data key="d0">113408272</data>
    </edge>
    <edge source="MYS" target="OMN">
      <data key="d0">6643841</data>
    </edge>
    <edge source="MYS" target="NAM">
      <data key="d0">1108759</data>
    </edge>
    <edge source="MYS" target="NLD">
      <data key="d0">815103715</data>
    </edge>
    <edge source="MYS" target="NZL">
      <data key="d0">45703009</data>
    </edge>
    <edge source="MYS" target="NER">
      <data key="d0">2883381</data>
    </edge>
    <edge source="MYS" target="NOR">
      <data key="d0">58655</data>
    </edge>
    <edge source="MYS" target="PAK">
      <data key="d0">542057999</data>
    </edge>
    <edge source="MYS" target="PAN">
      <data key="d0">1921869</data>
    </edge>
    <edge source="MYS" target="PER">
      <data key="d0">322464</data>
    </edge>
    <edge source="MYS" target="PHL">
      <data key="d0">466891629</data>
    </edge>
    <edge source="MYS" target="POL">
      <data key="d0">467841</data>
    </edge>
    <edge source="MYS" target="PRT">
      <data key="d0">31770</data>
    </edge>
    <edge source="MYS" target="ROU">
      <data key="d0">6973876</data>
    </edge>
    <edge source="MYS" target="RUS">
      <data key="d0">28575015</data>
    </edge>
    <edge source="MYS" target="SAU">
      <data key="d0">121500746</data>
    </edge>
    <edge source="MYS" target="SEN">
      <data key="d0">22638205</data>
    </edge>
    <edge source="MYS" target="SRB">
      <data key="d0">77251</data>
    </edge>
    <edge source="MYS" target="IND">
      <data key="d0">1746067080</data>
    </edge>
    <edge source="MYS" target="SGP">
      <data key="d0">239915366</data>
    </edge>
    <edge source="MYS" target="VNM">
      <data key="d0">377050504</data>
    </edge>
    <edge source="MYS" target="SVN">
      <data key="d0">33376</data>
    </edge>
    <edge source="MYS" target="ZAF">
      <data key="d0">91358247</data>
    </edge>
    <edge source="MYS" target="ESP">
      <data key="d0">125955796</data>
    </edge>
    <edge source="MYS" target="SWE">
      <data key="d0">11270641</data>
    </edge>
    <edge source="MYS" target="CHE">
      <data key="d0">3093157</data>
    </edge>
    <edge source="MYS" target="THA">
      <data key="d0">42242675</data>
    </edge>
    <edge source="MYS" target="TGO">
      <data key="d0">25772352</data>
    </edge>
    <edge source="MYS" target="ARE">
      <data key="d0">59197212</data>
    </edge>
    <edge source="MYS" target="TUN">
      <data key="d0">6917108</data>
    </edge>
    <edge source="MYS" target="TUR">
      <data key="d0">424271128</data>
    </edge>
    <edge source="MYS" target="UGA">
      <data key="d0">474854</data>
    </edge>
    <edge source="MYS" target="UKR">
      <data key="d0">16365931</data>
    </edge>
    <edge source="MYS" target="MKD">
      <data key="d0">333883</data>
    </edge>
    <edge source="MYS" target="EGY">
      <data key="d0">118951884</data>
    </edge>
    <edge source="MYS" target="GBR">
      <data key="d0">19380162</data>
    </edge>
    <edge source="MYS" target="TZA">
      <data key="d0">218383060</data>
    </edge>
    <edge source="MYS" target="USA">
      <data key="d0">339038620</data>
    </edge>
    <edge source="MYS" target="BFA">
      <data key="d0">1073606</data>
    </edge>
    <edge source="MYS" target="URY">
      <data key="d0">860515</data>
    </edge>
    <edge source="MUS" target="MDG">
      <data key="d0">1589353</data>
    </edge>
    <edge source="MUS" target="NLD">
      <data key="d0">117408</data>
    </edge>
    <edge source="MUS" target="SGP">
      <data key="d0">80827</data>
    </edge>
    <edge source="MUS" target="ZAF">
      <data key="d0">71534</data>
    </edge>
    <edge source="MEX" target="AUS">
      <data key="d0">237884</data>
    </edge>
    <edge source="MEX" target="BRA">
      <data key="d0">2084169</data>
    </edge>
    <edge source="MEX" target="CAN">
      <data key="d0">830242</data>
    </edge>
    <edge source="MEX" target="CHL">
      <data key="d0">358112</data>
    </edge>
    <edge source="MEX" target="CHN">
      <data key="d0">151448</data>
    </edge>
    <edge source="MEX" target="COL">
      <data key="d0">264696</data>
    </edge>
    <edge source="MEX" target="CRI">
      <data key="d0">1027438</data>
    </edge>
    <edge source="MEX" target="ECU">
      <data key="d0">403289</data>
    </edge>
    <edge source="MEX" target="SLV">
      <data key="d0">517116</data>
    </edge>
    <edge source="MEX" target="FRA">
      <data key="d0">2706839</data>
    </edge>
    <edge source="MEX" target="DEU">
      <data key="d0">4452904</data>
    </edge>
    <edge source="MEX" target="GTM">
      <data key="d0">1224769</data>
    </edge>
    <edge source="MEX" target="HND">
      <data key="d0">619231</data>
    </edge>
    <edge source="MEX" target="HKG">
      <data key="d0">148937</data>
    </edge>
    <edge source="MEX" target="ISR">
      <data key="d0">45656</data>
    </edge>
    <edge source="MEX" target="ITA">
      <data key="d0">1303286</data>
    </edge>
    <edge source="MEX" target="JPN">
      <data key="d0">3192776</data>
    </edge>
    <edge source="MEX" target="KOR">
      <data key="d0">1353984</data>
    </edge>
    <edge source="MEX" target="OMN">
      <data key="d0">1809964</data>
    </edge>
    <edge source="MEX" target="NLD">
      <data key="d0">4837035</data>
    </edge>
    <edge source="MEX" target="NZL">
      <data key="d0">250704</data>
    </edge>
    <edge source="MEX" target="NIC">
      <data key="d0">337180</data>
    </edge>
    <edge source="MEX" target="NOR">
      <data key="d0">10134</data>
    </edge>
    <edge source="MEX" target="PAN">
      <data key="d0">216580</data>
    </edge>
    <edge source="MEX" target="PRY">
      <data key="d0">31281</data>
    </edge>
    <edge source="MEX" target="PER">
      <data key="d0">144652</data>
    </edge>
    <edge source="MEX" target="RUS">
      <data key="d0">11115</data>
    </edge>
    <edge source="MEX" target="IND">
      <data key="d0">3097106</data>
    </edge>
    <edge source="MEX" target="SGP">
      <data key="d0">124989</data>
    </edge>
    <edge source="MEX" target="ZAF">
      <data key="d0">44941</data>
    </edge>
    <edge source="MEX" target="ESP">
      <data key="d0">609730</data>
    </edge>
    <edge source="MEX" target="ARE">
      <data key="d0">63986</data>
    </edge>
    <edge source="MEX" target="GBR">
      <data key="d0">5224961</data>
    </edge>
    <edge source="MEX" target="USA">
      <data key="d0">114374186</data>
    </edge>
    <edge source="MEX" target="URY">
      <data key="d0">951065</data>
    </edge>
    <edge source="MAR" target="DZA">
      <data key="d0">107588</data>
    </edge>
    <edge source="MAR" target="AUS">
      <data key="d0">17675</data>
    </edge>
    <edge source="MAR" target="AUT">
      <data key="d0">94304</data>
    </edge>
    <edge source="MAR" target="BEL">
      <data key="d0">2056661</data>
    </edge>
    <edge source="MAR" target="BGR">
      <data key="d0">15552</data>
    </edge>
    <edge source="MAR" target="CMR">
      <data key="d0">10902</data>
    </edge>
    <edge source="MAR" target="CAN">
      <data key="d0">1697460</data>
    </edge>
    <edge source="MAR" target="CHN">
      <data key="d0">235148</data>
    </edge>
    <edge source="MAR" target="CZE">
      <data key="d0">64396</data>
    </edge>
    <edge source="MAR" target="DNK">
      <data key="d0">56280</data>
    </edge>
    <edge source="MAR" target="FIN">
      <data key="d0">24096</data>
    </edge>
    <edge source="MAR" target="FRA">
      <data key="d0">22756515</data>
    </edge>
    <edge source="MAR" target="DEU">
      <data key="d0">2579415</data>
    </edge>
    <edge source="MAR" target="HKG">
      <data key="d0">43917</data>
    </edge>
    <edge source="MAR" target="HUN">
      <data key="d0">39890</data>
    </edge>
    <edge source="MAR" target="IDN">
      <data key="d0">65972</data>
    </edge>
    <edge source="MAR" target="ITA">
      <data key="d0">4610381</data>
    </edge>
    <edge source="MAR" target="CIV">
      <data key="d0">172163</data>
    </edge>
    <edge source="MAR" target="JPN">
      <data key="d0">727836</data>
    </edge>
    <edge source="MAR" target="KOR">
      <data key="d0">85804</data>
    </edge>
    <edge source="MAR" target="MDG">
      <data key="d0">260126</data>
    </edge>
    <edge source="MAR" target="MYS">
      <data key="d0">430825</data>
    </edge>
    <edge source="MAR" target="MRT">
      <data key="d0">8502483</data>
    </edge>
    <edge source="MAR" target="MEX">
      <data key="d0">12253</data>
    </edge>
    <edge source="MAR" target="OMN">
      <data key="d0">10932</data>
    </edge>
    <edge source="MAR" target="NLD">
      <data key="d0">1859429</data>
    </edge>
    <edge source="MAR" target="NZL">
      <data key="d0">12809</data>
    </edge>
    <edge source="MAR" target="NER">
      <data key="d0">13673</data>
    </edge>
    <edge source="MAR" target="PAK">
      <data key="d0">15171</data>
    </edge>
    <edge source="MAR" target="PHL">
      <data key="d0">10135</data>
    </edge>
    <edge source="MAR" target="POL">
      <data key="d0">275120</data>
    </edge>
    <edge source="MAR" target="PRT">
      <data key="d0">755466</data>
    </edge>
    <edge source="MAR" target="RUS">
      <data key="d0">93191</data>
    </edge>
    <edge source="MAR" target="SAU">
      <data key="d0">421792</data>
    </edge>
    <edge source="MAR" target="SEN">
      <data key="d0">3487976</data>
    </edge>
    <edge source="MAR" target="SVK">
      <data key="d0">11803</data>
    </edge>
    <edge source="MAR" target="SVN">
      <data key="d0">29217</data>
    </edge>
    <edge source="MAR" target="ZAF">
      <data key="d0">12126</data>
    </edge>
    <edge source="MAR" target="ESP">
      <data key="d0">20989308</data>
    </edge>
    <edge source="MAR" target="SWE">
      <data key="d0">118384</data>
    </edge>
    <edge source="MAR" target="CHE">
      <data key="d0">213841</data>
    </edge>
    <edge source="MAR" target="THA">
      <data key="d0">95789</data>
    </edge>
    <edge source="MAR" target="TGO">
      <data key="d0">17841</data>
    </edge>
    <edge source="MAR" target="ARE">
      <data key="d0">183865</data>
    </edge>
    <edge source="MAR" target="TUN">
      <data key="d0">62828</data>
    </edge>
    <edge source="MAR" target="TUR">
      <data key="d0">174513</data>
    </edge>
    <edge source="MAR" target="GBR">
      <data key="d0">582143</data>
    </edge>
    <edge source="MAR" target="USA">
      <data key="d0">34250465</data>
    </edge>
    <edge source="MAR" target="BFA">
      <data key="d0">35795</data>
    </edge>
    <edge source="MOZ" target="MDG">
      <data key="d0">123543</data>
    </edge>
    <edge source="MOZ" target="ZAF">
      <data key="d0">982249</data>
    </edge>
    <edge source="MOZ" target="CHE">
      <data key="d0">12938771</data>
    </edge>
    <edge source="MOZ" target="TZA">
      <data key="d0">26869</data>
    </edge>
    <edge source="OMN" target="JOR">
      <data key="d0">78209</data>
    </edge>
    <edge source="OMN" target="LBN">
      <data key="d0">488631</data>
    </edge>
    <edge source="OMN" target="SAU">
      <data key="d0">83632139</data>
    </edge>
    <edge source="OMN" target="SGP">
      <data key="d0">33756</data>
    </edge>
    <edge source="OMN" target="ARE">
      <data key="d0">48348323</data>
    </edge>
    <edge source="OMN" target="TZA">
      <data key="d0">266265</data>
    </edge>
    <edge source="NLD" target="ALB">
      <data key="d0">14509</data>
    </edge>
    <edge source="NLD" target="DZA">
      <data key="d0">16720528</data>
    </edge>
    <edge source="NLD" target="ARG">
      <data key="d0">66641</data>
    </edge>
    <edge source="NLD" target="AUS">
      <data key="d0">1537940</data>
    </edge>
    <edge source="NLD" target="AUT">
      <data key="d0">47785832</data>
    </edge>
    <edge source="NLD" target="BEL">
      <data key="d0">748257992</data>
    </edge>
    <edge source="NLD" target="BRA">
      <data key="d0">1338616</data>
    </edge>
    <edge source="NLD" target="BGR">
      <data key="d0">4140212</data>
    </edge>
    <edge source="NLD" target="BLR">
      <data key="d0">565259</data>
    </edge>
    <edge source="NLD" target="CAN">
      <data key="d0">1907272</data>
    </edge>
    <edge source="NLD" target="CAF">
      <data key="d0">51701</data>
    </edge>
    <edge source="NLD" target="LKA">
      <data key="d0">131631</data>
    </edge>
    <edge source="NLD" target="CHL">
      <data key="d0">35335</data>
    </edge>
    <edge source="NLD" target="CHN">
      <data key="d0">15005156</data>
    </edge>
    <edge source="NLD" target="COL">
      <data key="d0">574187</data>
    </edge>
    <edge source="NLD" target="HRV">
      <data key="d0">5078871</data>
    </edge>
    <edge source="NLD" target="CZE">
      <data key="d0">9022183</data>
    </edge>
    <edge source="NLD" target="DNK">
      <data key="d0">12550957</data>
    </edge>
    <edge source="NLD" target="ECU">
      <data key="d0">425844</data>
    </edge>
    <edge source="NLD" target="ETH">
      <data key="d0">20485</data>
    </edge>
    <edge source="NLD" target="EST">
      <data key="d0">862749</data>
    </edge>
    <edge source="NLD" target="FIN">
      <data key="d0">3747288</data>
    </edge>
    <edge source="NLD" target="FRA">
      <data key="d0">257089744</data>
    </edge>
    <edge source="NLD" target="GMB">
      <data key="d0">16176</data>
    </edge>
    <edge source="NLD" target="DEU">
      <data key="d0">706196051</data>
    </edge>
    <edge source="NLD" target="GHA">
      <data key="d0">1226612</data>
    </edge>
    <edge source="NLD" target="GRC">
      <data key="d0">9323432</data>
    </edge>
    <edge source="NLD" target="HKG">
      <data key="d0">67238</data>
    </edge>
    <edge source="NLD" target="HUN">
      <data key="d0">19011158</data>
    </edge>
    <edge source="NLD" target="IDN">
      <data key="d0">329695</data>
    </edge>
    <edge source="NLD" target="IRL">
      <data key="d0">55832152</data>
    </edge>
    <edge source="NLD" target="ISR">
      <data key="d0">1511382</data>
    </edge>
    <edge source="NLD" target="ITA">
      <data key="d0">92718070</data>
    </edge>
    <edge source="NLD" target="CIV">
      <data key="d0">14036</data>
    </edge>
    <edge source="NLD" target="JPN">
      <data key="d0">4410638</data>
    </edge>
    <edge source="NLD" target="JOR">
      <data key="d0">18118</data>
    </edge>
    <edge source="NLD" target="KOR">
      <data key="d0">2259466</data>
    </edge>
    <edge source="NLD" target="LBN">
      <data key="d0">357608</data>
    </edge>
    <edge source="NLD" target="LVA">
      <data key="d0">458281</data>
    </edge>
    <edge source="NLD" target="LTU">
      <data key="d0">3987284</data>
    </edge>
    <edge source="NLD" target="MDG">
      <data key="d0">11435</data>
    </edge>
    <edge source="NLD" target="MYS">
      <data key="d0">36433</data>
    </edge>
    <edge source="NLD" target="MRT">
      <data key="d0">22378</data>
    </edge>
    <edge source="NLD" target="MEX">
      <data key="d0">126666</data>
    </edge>
    <edge source="NLD" target="MAR">
      <data key="d0">61276003</data>
    </edge>
    <edge source="NLD" target="NER">
      <data key="d0">12064</data>
    </edge>
    <edge source="NLD" target="NOR">
      <data key="d0">10737501</data>
    </edge>
    <edge source="NLD" target="PAK">
      <data key="d0">12028</data>
    </edge>
    <edge source="NLD" target="PAN">
      <data key="d0">34932</data>
    </edge>
    <edge source="NLD" target="PHL">
      <data key="d0">60199</data>
    </edge>
    <edge source="NLD" target="POL">
      <data key="d0">109073319</data>
    </edge>
    <edge source="NLD" target="PRT">
      <data key="d0">11162316</data>
    </edge>
    <edge source="NLD" target="ROU">
      <data key="d0">15820356</data>
    </edge>
    <edge source="NLD" target="RUS">
      <data key="d0">66811435</data>
    </edge>
    <edge source="NLD" target="SAU">
      <data key="d0">1369347</data>
    </edge>
    <edge source="NLD" target="SRB">
      <data key="d0">4914160</data>
    </edge>
    <edge source="NLD" target="IND">
      <data key="d0">10133275</data>
    </edge>
    <edge source="NLD" target="SGP">
      <data key="d0">332476</data>
    </edge>
    <edge source="NLD" target="SVK">
      <data key="d0">3618851</data>
    </edge>
    <edge source="NLD" target="VNM">
      <data key="d0">20310</data>
    </edge>
    <edge source="NLD" target="SVN">
      <data key="d0">566821</data>
    </edge>
    <edge source="NLD" target="ZAF">
      <data key="d0">88764653</data>
    </edge>
    <edge source="NLD" target="ESP">
      <data key="d0">76117006</data>
    </edge>
    <edge source="NLD" target="SWE">
      <data key="d0">55539582</data>
    </edge>
    <edge source="NLD" target="CHE">
      <data key="d0">11771788</data>
    </edge>
    <edge source="NLD" target="THA">
      <data key="d0">379599</data>
    </edge>
    <edge source="NLD" target="TGO">
      <data key="d0">127698</data>
    </edge>
    <edge source="NLD" target="ARE">
      <data key="d0">398045</data>
    </edge>
    <edge source="NLD" target="TUN">
      <data key="d0">1481202</data>
    </edge>
    <edge source="NLD" target="TUR">
      <data key="d0">1362774</data>
    </edge>
    <edge source="NLD" target="UKR">
      <data key="d0">2637193</data>
    </edge>
    <edge source="NLD" target="MKD">
      <data key="d0">51668</data>
    </edge>
    <edge source="NLD" target="EGY">
      <data key="d0">13870937</data>
    </edge>
    <edge source="NLD" target="GBR">
      <data key="d0">218910758</data>
    </edge>
    <edge source="NLD" target="USA">
      <data key="d0">50107023</data>
    </edge>
    <edge source="NZL" target="AUS">
      <data key="d0">2817756</data>
    </edge>
    <edge source="NZL" target="CAN">
      <data key="d0">52030</data>
    </edge>
    <edge source="NZL" target="CHN">
      <data key="d0">538646</data>
    </edge>
    <edge source="NZL" target="HKG">
      <data key="d0">236370</data>
    </edge>
    <edge source="NZL" target="IDN">
      <data key="d0">19044</data>
    </edge>
    <edge source="NZL" target="JPN">
      <data key="d0">2159259</data>
    </edge>
    <edge source="NZL" target="KOR">
      <data key="d0">296857</data>
    </edge>
    <edge source="NZL" target="MYS">
      <data key="d0">68670</data>
    </edge>
    <edge source="NZL" target="NLD">
      <data key="d0">322328</data>
    </edge>
    <edge source="NZL" target="IND">
      <data key="d0">18677</data>
    </edge>
    <edge source="NZL" target="SGP">
      <data key="d0">59816</data>
    </edge>
    <edge source="NZL" target="VNM">
      <data key="d0">28948</data>
    </edge>
    <edge source="NZL" target="CHE">
      <data key="d0">105420</data>
    </edge>
    <edge source="NZL" target="THA">
      <data key="d0">18821</data>
    </edge>
    <edge source="NZL" target="TUN">
      <data key="d0">93745</data>
    </edge>
    <edge source="NZL" target="GBR">
      <data key="d0">596767</data>
    </edge>
    <edge source="NZL" target="USA">
      <data key="d0">550659</data>
    </edge>
    <edge source="NIC" target="CHN">
      <data key="d0">3427619</data>
    </edge>
    <edge source="NIC" target="CRI">
      <data key="d0">22757</data>
    </edge>
    <edge source="NIC" target="SLV">
      <data key="d0">180148</data>
    </edge>
    <edge source="NIC" target="FRA">
      <data key="d0">2437724</data>
    </edge>
    <edge source="NIC" target="HND">
      <data key="d0">427749</data>
    </edge>
    <edge source="NIC" target="HKG">
      <data key="d0">4557640</data>
    </edge>
    <edge source="NIC" target="ITA">
      <data key="d0">8009872</data>
    </edge>
    <edge source="NIC" target="MEX">
      <data key="d0">20634029</data>
    </edge>
    <edge source="NIC" target="NLD">
      <data key="d0">437080</data>
    </edge>
    <edge source="NIC" target="GBR">
      <data key="d0">40115</data>
    </edge>
    <edge source="NIC" target="USA">
      <data key="d0">3220734</data>
    </edge>
    <edge source="NOR" target="DNK">
      <data key="d0">17458103</data>
    </edge>
    <edge source="NOR" target="FRA">
      <data key="d0">6419217</data>
    </edge>
    <edge source="NOR" target="DEU">
      <data key="d0">703008</data>
    </edge>
    <edge source="NOR" target="ITA">
      <data key="d0">56680</data>
    </edge>
    <edge source="NOR" target="NLD">
      <data key="d0">11760510</data>
    </edge>
    <edge source="NOR" target="SWE">
      <data key="d0">26365453</data>
    </edge>
    <edge source="NOR" target="GBR">
      <data key="d0">160901</data>
    </edge>
    <edge source="PAK" target="CAN">
      <data key="d0">13487</data>
    </edge>
    <edge source="PAK" target="LKA">
      <data key="d0">29217</data>
    </edge>
    <edge source="PAK" target="DEU">
      <data key="d0">18248</data>
    </edge>
    <edge source="PAK" target="NOR">
      <data key="d0">18579</data>
    </edge>
    <edge source="PAK" target="SAU">
      <data key="d0">12028</data>
    </edge>
    <edge source="PAK" target="ARE">
      <data key="d0">307448</data>
    </edge>
    <edge source="PAK" target="GBR">
      <data key="d0">116020</data>
    </edge>
    <edge source="PAK" target="USA">
      <data key="d0">86222</data>
    </edge>
    <edge source="PAN" target="CHL">
      <data key="d0">11643</data>
    </edge>
    <edge source="PAN" target="COL">
      <data key="d0">26589</data>
    </edge>
    <edge source="PAN" target="CRI">
      <data key="d0">605212</data>
    </edge>
    <edge source="PAN" target="GTM">
      <data key="d0">1699904</data>
    </edge>
    <edge source="PAN" target="HND">
      <data key="d0">461523</data>
    </edge>
    <edge source="PAN" target="MEX">
      <data key="d0">631250</data>
    </edge>
    <edge source="PAN" target="NLD">
      <data key="d0">19000</data>
    </edge>
    <edge source="PAN" target="NIC">
      <data key="d0">5512843</data>
    </edge>
    <edge source="PAN" target="ESP">
      <data key="d0">707523</data>
    </edge>
    <edge source="PAN" target="USA">
      <data key="d0">34090</data>
    </edge>
    <edge source="PRY" target="DZA">
      <data key="d0">8394916</data>
    </edge>
    <edge source="PRY" target="ARG">
      <data key="d0">57287233</data>
    </edge>
    <edge source="PRY" target="AUS">
      <data key="d0">18277</data>
    </edge>
    <edge source="PRY" target="BEL">
      <data key="d0">939693</data>
    </edge>
    <edge source="PRY" target="BRA">
      <data key="d0">18940204</data>
    </edge>
    <edge source="PRY" target="CHL">
      <data key="d0">59196</data>
    </edge>
    <edge source="PRY" target="COL">
      <data key="d0">71194</data>
    </edge>
    <edge source="PRY" target="DEU">
      <data key="d0">1057330</data>
    </edge>
    <edge source="PRY" target="MYS">
      <data key="d0">9618097</data>
    </edge>
    <edge source="PRY" target="MUS">
      <data key="d0">2821880</data>
    </edge>
    <edge source="PRY" target="MEX">
      <data key="d0">555904</data>
    </edge>
    <edge source="PRY" target="NLD">
      <data key="d0">1011618</data>
    </edge>
    <edge source="PRY" target="PAK">
      <data key="d0">5214699</data>
    </edge>
    <edge source="PRY" target="IND">
      <data key="d0">181681642</data>
    </edge>
    <edge source="PRY" target="ESP">
      <data key="d0">23938695</data>
    </edge>
    <edge source="PRY" target="EGY">
      <data key="d0">16331843</data>
    </edge>
    <edge source="PRY" target="USA">
      <data key="d0">2780919</data>
    </edge>
    <edge source="PRY" target="URY">
      <data key="d0">3482002</data>
    </edge>
    <edge source="PER" target="BEL">
      <data key="d0">14061</data>
    </edge>
    <edge source="PER" target="BOL">
      <data key="d0">1196303</data>
    </edge>
    <edge source="PER" target="BRA">
      <data key="d0">810790</data>
    </edge>
    <edge source="PER" target="CAN">
      <data key="d0">204195</data>
    </edge>
    <edge source="PER" target="CHL">
      <data key="d0">6924754</data>
    </edge>
    <edge source="PER" target="CHN">
      <data key="d0">221595</data>
    </edge>
    <edge source="PER" target="COL">
      <data key="d0">22020287</data>
    </edge>
    <edge source="PER" target="CZE">
      <data key="d0">24630</data>
    </edge>
    <edge source="PER" target="ECU">
      <data key="d0">1828736</data>
    </edge>
    <edge source="PER" target="FRA">
      <data key="d0">1661738</data>
    </edge>
    <edge source="PER" target="DEU">
      <data key="d0">490246</data>
    </edge>
    <edge source="PER" target="ITA">
      <data key="d0">317954</data>
    </edge>
    <edge source="PER" target="JPN">
      <data key="d0">359727</data>
    </edge>
    <edge source="PER" target="KOR">
      <data key="d0">96239</data>
    </edge>
    <edge source="PER" target="LTU">
      <data key="d0">11440</data>
    </edge>
    <edge source="PER" target="MEX">
      <data key="d0">83159</data>
    </edge>
    <edge source="PER" target="PAN">
      <data key="d0">93978</data>
    </edge>
    <edge source="PER" target="ESP">
      <data key="d0">732198</data>
    </edge>
    <edge source="PER" target="THA">
      <data key="d0">21376</data>
    </edge>
    <edge source="PER" target="GBR">
      <data key="d0">755730</data>
    </edge>
    <edge source="PER" target="USA">
      <data key="d0">1002104</data>
    </edge>
    <edge source="PHL" target="ARG">
      <data key="d0">689378</data>
    </edge>
    <edge source="PHL" target="AUS">
      <data key="d0">2113899</data>
    </edge>
    <edge source="PHL" target="BEL">
      <data key="d0">2694685</data>
    </edge>
    <edge source="PHL" target="BRA">
      <data key="d0">4484856</data>
    </edge>
    <edge source="PHL" target="CAN">
      <data key="d0">12089648</data>
    </edge>
    <edge source="PHL" target="LKA">
      <data key="d0">251092</data>
    </edge>
    <edge source="PHL" target="CHL">
      <data key="d0">91327</data>
    </edge>
    <edge source="PHL" target="CHN">
      <data key="d0">21353182</data>
    </edge>
    <edge source="PHL" target="COL">
      <data key="d0">52798</data>
    </edge>
    <edge source="PHL" target="CRI">
      <data key="d0">12960</data>
    </edge>
    <edge source="PHL" target="HRV">
      <data key="d0">179828</data>
    </edge>
    <edge source="PHL" target="CZE">
      <data key="d0">728457</data>
    </edge>
    <edge source="PHL" target="DNK">
      <data key="d0">122987</data>
    </edge>
    <edge source="PHL" target="EST">
      <data key="d0">11570</data>
    </edge>
    <edge source="PHL" target="FIN">
      <data key="d0">79760</data>
    </edge>
    <edge source="PHL" target="FRA">
      <data key="d0">975891</data>
    </edge>
    <edge source="PHL" target="DEU">
      <data key="d0">24283274</data>
    </edge>
    <edge source="PHL" target="HKG">
      <data key="d0">531022</data>
    </edge>
    <edge source="PHL" target="HUN">
      <data key="d0">69705</data>
    </edge>
    <edge source="PHL" target="IDN">
      <data key="d0">3592083</data>
    </edge>
    <edge source="PHL" target="ISR">
      <data key="d0">318635</data>
    </edge>
    <edge source="PHL" target="ITA">
      <data key="d0">32768447</data>
    </edge>
    <edge source="PHL" target="JAM">
      <data key="d0">18856</data>
    </edge>
    <edge source="PHL" target="JPN">
      <data key="d0">52315744</data>
    </edge>
    <edge source="PHL" target="KOR">
      <data key="d0">2473374</data>
    </edge>
    <edge source="PHL" target="LBN">
      <data key="d0">44602</data>
    </edge>
    <edge source="PHL" target="MYS">
      <data key="d0">26609161</data>
    </edge>
    <edge source="PHL" target="MEX">
      <data key="d0">492713</data>
    </edge>
    <edge source="PHL" target="NLD">
      <data key="d0">464188285</data>
    </edge>
    <edge source="PHL" target="NZL">
      <data key="d0">569750</data>
    </edge>
    <edge source="PHL" target="PAK">
      <data key="d0">1367286</data>
    </edge>
    <edge source="PHL" target="POL">
      <data key="d0">858418</data>
    </edge>
    <edge source="PHL" target="PRT">
      <data key="d0">315016</data>
    </edge>
    <edge source="PHL" target="RUS">
      <data key="d0">481705</data>
    </edge>
    <edge source="PHL" target="SAU">
      <data key="d0">14280</data>
    </edge>
    <edge source="PHL" target="IND">
      <data key="d0">15876857</data>
    </edge>
    <edge source="PHL" target="SGP">
      <data key="d0">1432631</data>
    </edge>
    <edge source="PHL" target="VNM">
      <data key="d0">24837</data>
    </edge>
    <edge source="PHL" target="ZAF">
      <data key="d0">996959</data>
    </edge>
    <edge source="PHL" target="ESP">
      <data key="d0">19310294</data>
    </edge>
    <edge source="PHL" target="CHE">
      <data key="d0">29185</data>
    </edge>
    <edge source="PHL" target="THA">
      <data key="d0">124093</data>
    </edge>
    <edge source="PHL" target="ARE">
      <data key="d0">148292</data>
    </edge>
    <edge source="PHL" target="TUR">
      <data key="d0">486680</data>
    </edge>
    <edge source="PHL" target="GBR">
      <data key="d0">2447107</data>
    </edge>
    <edge source="PHL" target="USA">
      <data key="d0">458350260</data>
    </edge>
    <edge source="PHL" target="URY">
      <data key="d0">69840</data>
    </edge>
    <edge source="PRT" target="DZA">
      <data key="d0">4593439</data>
    </edge>
    <edge source="PRT" target="AUS">
      <data key="d0">498717</data>
    </edge>
    <edge source="PRT" target="AUT">
      <data key="d0">86283</data>
    </edge>
    <edge source="PRT" target="BEL">
      <data key="d0">1573952</data>
    </edge>
    <edge source="PRT" target="BOL">
      <data key="d0">71649</data>
    </edge>
    <edge source="PRT" target="BRA">
      <data key="d0">156108949</data>
    </edge>
    <edge source="PRT" target="BGR">
      <data key="d0">196380</data>
    </edge>
    <edge source="PRT" target="CAN">
      <data key="d0">2551421</data>
    </edge>
    <edge source="PRT" target="CHL">
      <data key="d0">1081535</data>
    </edge>
    <edge source="PRT" target="CHN">
      <data key="d0">745482</data>
    </edge>
    <edge source="PRT" target="COL">
      <data key="d0">66838</data>
    </edge>
    <edge source="PRT" target="CZE">
      <data key="d0">54747</data>
    </edge>
    <edge source="PRT" target="DNK">
      <data key="d0">122793</data>
    </edge>
    <edge source="PRT" target="ECU">
      <data key="d0">644182</data>
    </edge>
    <edge source="PRT" target="EST">
      <data key="d0">148252</data>
    </edge>
    <edge source="PRT" target="FIN">
      <data key="d0">104241</data>
    </edge>
    <edge source="PRT" target="FRA">
      <data key="d0">18175040</data>
    </edge>
    <edge source="PRT" target="DEU">
      <data key="d0">2805958</data>
    </edge>
    <edge source="PRT" target="GHA">
      <data key="d0">1357207</data>
    </edge>
    <edge source="PRT" target="GRC">
      <data key="d0">321134</data>
    </edge>
    <edge source="PRT" target="HKG">
      <data key="d0">179680</data>
    </edge>
    <edge source="PRT" target="HUN">
      <data key="d0">539286</data>
    </edge>
    <edge source="PRT" target="IDN">
      <data key="d0">28626</data>
    </edge>
    <edge source="PRT" target="IRL">
      <data key="d0">88889</data>
    </edge>
    <edge source="PRT" target="ISR">
      <data key="d0">1543673</data>
    </edge>
    <edge source="PRT" target="ITA">
      <data key="d0">70055727</data>
    </edge>
    <edge source="PRT" target="CIV">
      <data key="d0">282005</data>
    </edge>
    <edge source="PRT" target="JPN">
      <data key="d0">998444</data>
    </edge>
    <edge source="PRT" target="KOR">
      <data key="d0">3672331</data>
    </edge>
    <edge source="PRT" target="LTU">
      <data key="d0">11355</data>
    </edge>
    <edge source="PRT" target="MEX">
      <data key="d0">384501</data>
    </edge>
    <edge source="PRT" target="MAR">
      <data key="d0">3308343</data>
    </edge>
    <edge source="PRT" target="MOZ">
      <data key="d0">2341794</data>
    </edge>
    <edge source="PRT" target="OMN">
      <data key="d0">188213</data>
    </edge>
    <edge source="PRT" target="NAM">
      <data key="d0">68503</data>
    </edge>
    <edge source="PRT" target="NLD">
      <data key="d0">1694971</data>
    </edge>
    <edge source="PRT" target="NOR">
      <data key="d0">23386</data>
    </edge>
    <edge source="PRT" target="PAK">
      <data key="d0">49430</data>
    </edge>
    <edge source="PRT" target="PAN">
      <data key="d0">13729</data>
    </edge>
    <edge source="PRT" target="PRY">
      <data key="d0">193699</data>
    </edge>
    <edge source="PRT" target="POL">
      <data key="d0">7683452</data>
    </edge>
    <edge source="PRT" target="ROU">
      <data key="d0">21562</data>
    </edge>
    <edge source="PRT" target="RUS">
      <data key="d0">1113741</data>
    </edge>
    <edge source="PRT" target="SAU">
      <data key="d0">409558</data>
    </edge>
    <edge source="PRT" target="IND">
      <data key="d0">348791</data>
    </edge>
    <edge source="PRT" target="SGP">
      <data key="d0">82362</data>
    </edge>
    <edge source="PRT" target="SVK">
      <data key="d0">16606</data>
    </edge>
    <edge source="PRT" target="SVN">
      <data key="d0">315383</data>
    </edge>
    <edge source="PRT" target="ZAF">
      <data key="d0">1196386</data>
    </edge>
    <edge source="PRT" target="ESP">
      <data key="d0">191502654</data>
    </edge>
    <edge source="PRT" target="SWE">
      <data key="d0">353658</data>
    </edge>
    <edge source="PRT" target="CHE">
      <data key="d0">2183150</data>
    </edge>
    <edge source="PRT" target="ARE">
      <data key="d0">854688</data>
    </edge>
    <edge source="PRT" target="TUN">
      <data key="d0">31513</data>
    </edge>
    <edge source="PRT" target="UKR">
      <data key="d0">71408</data>
    </edge>
    <edge source="PRT" target="EGY">
      <data key="d0">4857083</data>
    </edge>
    <edge source="PRT" target="GBR">
      <data key="d0">717222</data>
    </edge>
    <edge source="PRT" target="USA">
      <data key="d0">6046484</data>
    </edge>
    <edge source="PRT" target="URY">
      <data key="d0">35465</data>
    </edge>
    <edge source="RUS" target="ALB">
      <data key="d0">6760244</data>
    </edge>
    <edge source="RUS" target="DZA">
      <data key="d0">135769300</data>
    </edge>
    <edge source="RUS" target="AZE">
      <data key="d0">48131368</data>
    </edge>
    <edge source="RUS" target="ARM">
      <data key="d0">19932524</data>
    </edge>
    <edge source="RUS" target="BEL">
      <data key="d0">17640</data>
    </edge>
    <edge source="RUS" target="BGR">
      <data key="d0">29111</data>
    </edge>
    <edge source="RUS" target="BLR">
      <data key="d0">55811306</data>
    </edge>
    <edge source="RUS" target="CAN">
      <data key="d0">71929</data>
    </edge>
    <edge source="RUS" target="CHN">
      <data key="d0">170367987</data>
    </edge>
    <edge source="RUS" target="CZE">
      <data key="d0">104874</data>
    </edge>
    <edge source="RUS" target="DNK">
      <data key="d0">17147618</data>
    </edge>
    <edge source="RUS" target="EST">
      <data key="d0">503532</data>
    </edge>
    <edge source="RUS" target="FIN">
      <data key="d0">2271048</data>
    </edge>
    <edge source="RUS" target="FRA">
      <data key="d0">3864843</data>
    </edge>
    <edge source="RUS" target="GEO">
      <data key="d0">27311835</data>
    </edge>
    <edge source="RUS" target="DEU">
      <data key="d0">3031765</data>
    </edge>
    <edge source="RUS" target="GHA">
      <data key="d0">1380796</data>
    </edge>
    <edge source="RUS" target="ISR">
      <data key="d0">8047966</data>
    </edge>
    <edge source="RUS" target="ITA">
      <data key="d0">49049</data>
    </edge>
    <edge source="RUS" target="CIV">
      <data key="d0">1089234</data>
    </edge>
    <edge source="RUS" target="JPN">
      <data key="d0">32471</data>
    </edge>
    <edge source="RUS" target="KAZ">
      <data key="d0">132211192</data>
    </edge>
    <edge source="RUS" target="JOR">
      <data key="d0">3081373</data>
    </edge>
    <edge source="RUS" target="KOR">
      <data key="d0">500793</data>
    </edge>
    <edge source="RUS" target="KGZ">
      <data key="d0">31394563</data>
    </edge>
    <edge source="RUS" target="LBN">
      <data key="d0">16449465</data>
    </edge>
    <edge source="RUS" target="LVA">
      <data key="d0">16044209</data>
    </edge>
    <edge source="RUS" target="LTU">
      <data key="d0">40329596</data>
    </edge>
    <edge source="RUS" target="MDG">
      <data key="d0">136721</data>
    </edge>
    <edge source="RUS" target="MYS">
      <data key="d0">8485440</data>
    </edge>
    <edge source="RUS" target="MDA">
      <data key="d0">877691</data>
    </edge>
    <edge source="RUS" target="MAR">
      <data key="d0">4219995</data>
    </edge>
    <edge source="RUS" target="NLD">
      <data key="d0">2424444</data>
    </edge>
    <edge source="RUS" target="NZL">
      <data key="d0">16938</data>
    </edge>
    <edge source="RUS" target="NOR">
      <data key="d0">114069735</data>
    </edge>
    <edge source="RUS" target="POL">
      <data key="d0">1576093</data>
    </edge>
    <edge source="RUS" target="PRT">
      <data key="d0">4359684</data>
    </edge>
    <edge source="RUS" target="SAU">
      <data key="d0">34687527</data>
    </edge>
    <edge source="RUS" target="SRB">
      <data key="d0">1898351</data>
    </edge>
    <edge source="RUS" target="SGP">
      <data key="d0">22128</data>
    </edge>
    <edge source="RUS" target="VNM">
      <data key="d0">1339988</data>
    </edge>
    <edge source="RUS" target="SVN">
      <data key="d0">12225</data>
    </edge>
    <edge source="RUS" target="ESP">
      <data key="d0">15274051</data>
    </edge>
    <edge source="RUS" target="ARE">
      <data key="d0">671552</data>
    </edge>
    <edge source="RUS" target="TUN">
      <data key="d0">47174317</data>
    </edge>
    <edge source="RUS" target="TUR">
      <data key="d0">431034491</data>
    </edge>
    <edge source="RUS" target="UKR">
      <data key="d0">21880808</data>
    </edge>
    <edge source="RUS" target="EGY">
      <data key="d0">193005489</data>
    </edge>
    <edge source="RUS" target="GBR">
      <data key="d0">28619</data>
    </edge>
    <edge source="RUS" target="USA">
      <data key="d0">280528</data>
    </edge>
    <edge source="SEN" target="AUT">
      <data key="d0">34487</data>
    </edge>
    <edge source="SEN" target="CHN">
      <data key="d0">14708617</data>
    </edge>
    <edge source="SEN" target="FRA">
      <data key="d0">5315949</data>
    </edge>
    <edge source="SEN" target="GMB">
      <data key="d0">1632114</data>
    </edge>
    <edge source="SEN" target="ITA">
      <data key="d0">940971</data>
    </edge>
    <edge source="SEN" target="CIV">
      <data key="d0">157487</data>
    </edge>
    <edge source="SEN" target="NLD">
      <data key="d0">4196205</data>
    </edge>
    <edge source="SEN" target="RUS">
      <data key="d0">20330</data>
    </edge>
    <edge source="SEN" target="CHE">
      <data key="d0">316977</data>
    </edge>
    <edge source="SEN" target="ARE">
      <data key="d0">741508</data>
    </edge>
    <edge source="SEN" target="GBR">
      <data key="d0">40378</data>
    </edge>
    <edge source="SEN" target="BFA">
      <data key="d0">10552</data>
    </edge>
    <edge source="IND" target="DZA">
      <data key="d0">49085</data>
    </edge>
    <edge source="IND" target="ARG">
      <data key="d0">771597</data>
    </edge>
    <edge source="IND" target="AUS">
      <data key="d0">3534275</data>
    </edge>
    <edge source="IND" target="BEL">
      <data key="d0">17159972</data>
    </edge>
    <edge source="IND" target="BWA">
      <data key="d0">10440</data>
    </edge>
    <edge source="IND" target="BRA">
      <data key="d0">4773997</data>
    </edge>
    <edge source="IND" target="BLR">
      <data key="d0">58975</data>
    </edge>
    <edge source="IND" target="CAN">
      <data key="d0">1617965</data>
    </edge>
    <edge source="IND" target="LKA">
      <data key="d0">5037011</data>
    </edge>
    <edge source="IND" target="CHL">
      <data key="d0">216986</data>
    </edge>
    <edge source="IND" target="CHN">
      <data key="d0">266216370</data>
    </edge>
    <edge source="IND" target="COL">
      <data key="d0">536131</data>
    </edge>
    <edge source="IND" target="CZE">
      <data key="d0">25290</data>
    </edge>
    <edge source="IND" target="DNK">
      <data key="d0">31568</data>
    </edge>
    <edge source="IND" target="ECU">
      <data key="d0">78437</data>
    </edge>
    <edge source="IND" target="ETH">
      <data key="d0">336326</data>
    </edge>
    <edge source="IND" target="FIN">
      <data key="d0">997125</data>
    </edge>
    <edge source="IND" target="FRA">
      <data key="d0">81844317</data>
    </edge>
    <edge source="IND" target="GEO">
      <data key="d0">81891</data>
    </edge>
    <edge source="IND" target="DEU">
      <data key="d0">2588507</data>
    </edge>
    <edge source="IND" target="GHA">
      <data key="d0">155296</data>
    </edge>
    <edge source="IND" target="GRC">
      <data key="d0">187608</data>
    </edge>
    <edge source="IND" target="GTM">
      <data key="d0">23495</data>
    </edge>
    <edge source="IND" target="HND">
      <data key="d0">16308</data>
    </edge>
    <edge source="IND" target="HKG">
      <data key="d0">586337</data>
    </edge>
    <edge source="IND" target="IDN">
      <data key="d0">11869236</data>
    </edge>
    <edge source="IND" target="IRL">
      <data key="d0">321515</data>
    </edge>
    <edge source="IND" target="ISR">
      <data key="d0">1037453</data>
    </edge>
    <edge source="IND" target="ITA">
      <data key="d0">12485733</data>
    </edge>
    <edge source="IND" target="CIV">
      <data key="d0">11742</data>
    </edge>
    <edge source="IND" target="JPN">
      <data key="d0">18136352</data>
    </edge>
    <edge source="IND" target="JOR">
      <data key="d0">276670</data>
    </edge>
    <edge source="IND" target="KOR">
      <data key="d0">9513386</data>
    </edge>
    <edge source="IND" target="LBN">
      <data key="d0">95363</data>
    </edge>
    <edge source="IND" target="LVA">
      <data key="d0">128323</data>
    </edge>
    <edge source="IND" target="LTU">
      <data key="d0">144078</data>
    </edge>
    <edge source="IND" target="MYS">
      <data key="d0">22433692</data>
    </edge>
    <edge source="IND" target="MUS">
      <data key="d0">116113</data>
    </edge>
    <edge source="IND" target="MEX">
      <data key="d0">4622119</data>
    </edge>
    <edge source="IND" target="MAR">
      <data key="d0">96594</data>
    </edge>
    <edge source="IND" target="MOZ">
      <data key="d0">49170</data>
    </edge>
    <edge source="IND" target="OMN">
      <data key="d0">1145516</data>
    </edge>
    <edge source="IND" target="NLD">
      <data key="d0">73699171</data>
    </edge>
    <edge source="IND" target="NZL">
      <data key="d0">832216</data>
    </edge>
    <edge source="IND" target="NOR">
      <data key="d0">57932</data>
    </edge>
    <edge source="IND" target="PAK">
      <data key="d0">1105841</data>
    </edge>
    <edge source="IND" target="PAN">
      <data key="d0">73972</data>
    </edge>
    <edge source="IND" target="PER">
      <data key="d0">198056</data>
    </edge>
    <edge source="IND" target="PHL">
      <data key="d0">149658</data>
    </edge>
    <edge source="IND" target="POL">
      <data key="d0">433084</data>
    </edge>
    <edge source="IND" target="ROU">
      <data key="d0">22217</data>
    </edge>
    <edge source="IND" target="RUS">
      <data key="d0">6492421</data>
    </edge>
    <edge source="IND" target="SAU">
      <data key="d0">3119438</data>
    </edge>
    <edge source="IND" target="SGP">
      <data key="d0">3309556</data>
    </edge>
    <edge source="IND" target="VNM">
      <data key="d0">1047355</data>
    </edge>
    <edge source="IND" target="SVN">
      <data key="d0">341246</data>
    </edge>
    <edge source="IND" target="ZAF">
      <data key="d0">3443876</data>
    </edge>
    <edge source="IND" target="ESP">
      <data key="d0">1714847</data>
    </edge>
    <edge source="IND" target="CHE">
      <data key="d0">37690</data>
    </edge>
    <edge source="IND" target="THA">
      <data key="d0">23521097</data>
    </edge>
    <edge source="IND" target="ARE">
      <data key="d0">11672696</data>
    </edge>
    <edge source="IND" target="TUR">
      <data key="d0">6232479</data>
    </edge>
    <edge source="IND" target="UKR">
      <data key="d0">716543</data>
    </edge>
    <edge source="IND" target="EGY">
      <data key="d0">4315022</data>
    </edge>
    <edge source="IND" target="GBR">
      <data key="d0">13835984</data>
    </edge>
    <edge source="IND" target="TZA">
      <data key="d0">128864</data>
    </edge>
    <edge source="IND" target="USA">
      <data key="d0">74531791</data>
    </edge>
    <edge source="SGP" target="DZA">
      <data key="d0">84151</data>
    </edge>
    <edge source="SGP" target="AZE">
      <data key="d0">103784</data>
    </edge>
    <edge source="SGP" target="ARG">
      <data key="d0">97536</data>
    </edge>
    <edge source="SGP" target="AUS">
      <data key="d0">10397156</data>
    </edge>
    <edge source="SGP" target="BEL">
      <data key="d0">39955</data>
    </edge>
    <edge source="SGP" target="KHM">
      <data key="d0">670685</data>
    </edge>
    <edge source="SGP" target="CAN">
      <data key="d0">1142518</data>
    </edge>
    <edge source="SGP" target="LKA">
      <data key="d0">2547737</data>
    </edge>
    <edge source="SGP" target="CHN">
      <data key="d0">454553</data>
    </edge>
    <edge source="SGP" target="HRV">
      <data key="d0">135981</data>
    </edge>
    <edge source="SGP" target="BEN">
      <data key="d0">2559121</data>
    </edge>
    <edge source="SGP" target="FRA">
      <data key="d0">1710849</data>
    </edge>
    <edge source="SGP" target="DEU">
      <data key="d0">399460</data>
    </edge>
    <edge source="SGP" target="GHA">
      <data key="d0">1078518</data>
    </edge>
    <edge source="SGP" target="GRC">
      <data key="d0">86110</data>
    </edge>
    <edge source="SGP" target="HKG">
      <data key="d0">3612293</data>
    </edge>
    <edge source="SGP" target="IDN">
      <data key="d0">6619906</data>
    </edge>
    <edge source="SGP" target="IRL">
      <data key="d0">171624</data>
    </edge>
    <edge source="SGP" target="ISR">
      <data key="d0">725612</data>
    </edge>
    <edge source="SGP" target="CIV">
      <data key="d0">1937241</data>
    </edge>
    <edge source="SGP" target="JPN">
      <data key="d0">1720254</data>
    </edge>
    <edge source="SGP" target="KOR">
      <data key="d0">1542299</data>
    </edge>
    <edge source="SGP" target="LBN">
      <data key="d0">29677</data>
    </edge>
    <edge source="SGP" target="MDG">
      <data key="d0">71433</data>
    </edge>
    <edge source="SGP" target="MYS">
      <data key="d0">13788597</data>
    </edge>
    <edge source="SGP" target="MUS">
      <data key="d0">174694</data>
    </edge>
    <edge source="SGP" target="NAM">
      <data key="d0">518215</data>
    </edge>
    <edge source="SGP" target="NLD">
      <data key="d0">1173425</data>
    </edge>
    <edge source="SGP" target="NZL">
      <data key="d0">389411</data>
    </edge>
    <edge source="SGP" target="NER">
      <data key="d0">891178</data>
    </edge>
    <edge source="SGP" target="NOR">
      <data key="d0">24025</data>
    </edge>
    <edge source="SGP" target="PAK">
      <data key="d0">828761</data>
    </edge>
    <edge source="SGP" target="PHL">
      <data key="d0">8363717</data>
    </edge>
    <edge source="SGP" target="POL">
      <data key="d0">163849</data>
    </edge>
    <edge source="SGP" target="PRT">
      <data key="d0">21205</data>
    </edge>
    <edge source="SGP" target="RUS">
      <data key="d0">845851</data>
    </edge>
    <edge source="SGP" target="SAU">
      <data key="d0">172755</data>
    </edge>
    <edge source="SGP" target="SEN">
      <data key="d0">18073</data>
    </edge>
    <edge source="SGP" target="IND">
      <data key="d0">643965</data>
    </edge>
    <edge source="SGP" target="VNM">
      <data key="d0">782135</data>
    </edge>
    <edge source="SGP" target="ZAF">
      <data key="d0">2499057</data>
    </edge>
    <edge source="SGP" target="ESP">
      <data key="d0">326091</data>
    </edge>
    <edge source="SGP" target="SWE">
      <data key="d0">284639</data>
    </edge>
    <edge source="SGP" target="CHE">
      <data key="d0">94190</data>
    </edge>
    <edge source="SGP" target="THA">
      <data key="d0">1229632</data>
    </edge>
    <edge source="SGP" target="TGO">
      <data key="d0">787014</data>
    </edge>
    <edge source="SGP" target="ARE">
      <data key="d0">994367</data>
    </edge>
    <edge source="SGP" target="TUR">
      <data key="d0">19450</data>
    </edge>
    <edge source="SGP" target="UKR">
      <data key="d0">154369</data>
    </edge>
    <edge source="SGP" target="GBR">
      <data key="d0">1762231</data>
    </edge>
    <edge source="SGP" target="USA">
      <data key="d0">1165141</data>
    </edge>
    <edge source="VNM" target="AUS">
      <data key="d0">87040</data>
    </edge>
    <edge source="VNM" target="BEL">
      <data key="d0">167559</data>
    </edge>
    <edge source="VNM" target="KHM">
      <data key="d0">48698851</data>
    </edge>
    <edge source="VNM" target="CAN">
      <data key="d0">8139841</data>
    </edge>
    <edge source="VNM" target="CHL">
      <data key="d0">491400</data>
    </edge>
    <edge source="VNM" target="CHN">
      <data key="d0">9805867</data>
    </edge>
    <edge source="VNM" target="COL">
      <data key="d0">22805</data>
    </edge>
    <edge source="VNM" target="DNK">
      <data key="d0">74794</data>
    </edge>
    <edge source="VNM" target="FRA">
      <data key="d0">54586</data>
    </edge>
    <edge source="VNM" target="DEU">
      <data key="d0">54842</data>
    </edge>
    <edge source="VNM" target="IDN">
      <data key="d0">144816</data>
    </edge>
    <edge source="VNM" target="JPN">
      <data key="d0">8412170</data>
    </edge>
    <edge source="VNM" target="KOR">
      <data key="d0">16687778</data>
    </edge>
    <edge source="VNM" target="LVA">
      <data key="d0">31172</data>
    </edge>
    <edge source="VNM" target="MYS">
      <data key="d0">2776506</data>
    </edge>
    <edge source="VNM" target="MUS">
      <data key="d0">20144</data>
    </edge>
    <edge source="VNM" target="NLD">
      <data key="d0">872250</data>
    </edge>
    <edge source="VNM" target="NZL">
      <data key="d0">486977</data>
    </edge>
    <edge source="VNM" target="NOR">
      <data key="d0">24240</data>
    </edge>
    <edge source="VNM" target="PAK">
      <data key="d0">1084395</data>
    </edge>
    <edge source="VNM" target="PAN">
      <data key="d0">13750</data>
    </edge>
    <edge source="VNM" target="PHL">
      <data key="d0">4237112</data>
    </edge>
    <edge source="VNM" target="POL">
      <data key="d0">62178</data>
    </edge>
    <edge source="VNM" target="RUS">
      <data key="d0">20850</data>
    </edge>
    <edge source="VNM" target="SGP">
      <data key="d0">62129</data>
    </edge>
    <edge source="VNM" target="ZAF">
      <data key="d0">34080</data>
    </edge>
    <edge source="VNM" target="THA">
      <data key="d0">884874</data>
    </edge>
    <edge source="VNM" target="TUR">
      <data key="d0">191368</data>
    </edge>
    <edge source="VNM" target="UKR">
      <data key="d0">37770</data>
    </edge>
    <edge source="VNM" target="GBR">
      <data key="d0">22733</data>
    </edge>
    <edge source="VNM" target="USA">
      <data key="d0">15067726</data>
    </edge>
    <edge source="ZAF" target="AUS">
      <data key="d0">1290734</data>
    </edge>
    <edge source="ZAF" target="BEL">
      <data key="d0">12932</data>
    </edge>
    <edge source="ZAF" target="BWA">
      <data key="d0">28168874</data>
    </edge>
    <edge source="ZAF" target="CMR">
      <data key="d0">51213</data>
    </edge>
    <edge source="ZAF" target="CAN">
      <data key="d0">141571</data>
    </edge>
    <edge source="ZAF" target="LKA">
      <data key="d0">51842</data>
    </edge>
    <edge source="ZAF" target="CHN">
      <data key="d0">151054</data>
    </edge>
    <edge source="ZAF" target="ETH">
      <data key="d0">462942</data>
    </edge>
    <edge source="ZAF" target="FRA">
      <data key="d0">87255</data>
    </edge>
    <edge source="ZAF" target="DEU">
      <data key="d0">578615</data>
    </edge>
    <edge source="ZAF" target="GHA">
      <data key="d0">31091</data>
    </edge>
    <edge source="ZAF" target="ISR">
      <data key="d0">3188002</data>
    </edge>
    <edge source="ZAF" target="ITA">
      <data key="d0">154091</data>
    </edge>
    <edge source="ZAF" target="JAM">
      <data key="d0">542982</data>
    </edge>
    <edge source="ZAF" target="JPN">
      <data key="d0">84205</data>
    </edge>
    <edge source="ZAF" target="MDG">
      <data key="d0">138668</data>
    </edge>
    <edge source="ZAF" target="MWI">
      <data key="d0">4536148</data>
    </edge>
    <edge source="ZAF" target="MUS">
      <data key="d0">54051</data>
    </edge>
    <edge source="ZAF" target="MOZ">
      <data key="d0">15707063</data>
    </edge>
    <edge source="ZAF" target="NAM">
      <data key="d0">25863171</data>
    </edge>
    <edge source="ZAF" target="NLD">
      <data key="d0">1215425</data>
    </edge>
    <edge source="ZAF" target="NZL">
      <data key="d0">108742</data>
    </edge>
    <edge source="ZAF" target="POL">
      <data key="d0">23596</data>
    </edge>
    <edge source="ZAF" target="ZWE">
      <data key="d0">51754891</data>
    </edge>
    <edge source="ZAF" target="ESP">
      <data key="d0">56795</data>
    </edge>
    <edge source="ZAF" target="SWE">
      <data key="d0">10606</data>
    </edge>
    <edge source="ZAF" target="CHE">
      <data key="d0">31983</data>
    </edge>
    <edge source="ZAF" target="ARE">
      <data key="d0">213532</data>
    </edge>
    <edge source="ZAF" target="UGA">
      <data key="d0">16876</data>
    </edge>
    <edge source="ZAF" target="GBR">
      <data key="d0">374063</data>
    </edge>
    <edge source="ZAF" target="TZA">
      <data key="d0">296160</data>
    </edge>
    <edge source="ZAF" target="USA">
      <data key="d0">376986</data>
    </edge>
    <edge source="ESP" target="ALB">
      <data key="d0">551547</data>
    </edge>
    <edge source="ESP" target="DZA">
      <data key="d0">69850272</data>
    </edge>
    <edge source="ESP" target="AZE">
      <data key="d0">2293402</data>
    </edge>
    <edge source="ESP" target="ARG">
      <data key="d0">257917</data>
    </edge>
    <edge source="ESP" target="AUS">
      <data key="d0">88963277</data>
    </edge>
    <edge source="ESP" target="AUT">
      <data key="d0">11419639</data>
    </edge>
    <edge source="ESP" target="ARM">
      <data key="d0">278425</data>
    </edge>
    <edge source="ESP" target="BEL">
      <data key="d0">52662692</data>
    </edge>
    <edge source="ESP" target="BOL">
      <data key="d0">1207838</data>
    </edge>
    <edge source="ESP" target="BWA">
      <data key="d0">143733</data>
    </edge>
    <edge source="ESP" target="BRA">
      <data key="d0">62480202</data>
    </edge>
    <edge source="ESP" target="BGR">
      <data key="d0">2719534</data>
    </edge>
    <edge source="ESP" target="BLR">
      <data key="d0">941832</data>
    </edge>
    <edge source="ESP" target="KHM">
      <data key="d0">174221</data>
    </edge>
    <edge source="ESP" target="CMR">
      <data key="d0">105555</data>
    </edge>
    <edge source="ESP" target="CAN">
      <data key="d0">9984898</data>
    </edge>
    <edge source="ESP" target="CAF">
      <data key="d0">172181</data>
    </edge>
    <edge source="ESP" target="LKA">
      <data key="d0">637311</data>
    </edge>
    <edge source="ESP" target="CHL">
      <data key="d0">2815315</data>
    </edge>
    <edge source="ESP" target="CHN">
      <data key="d0">153751583</data>
    </edge>
    <edge source="ESP" target="COL">
      <data key="d0">24602704</data>
    </edge>
    <edge source="ESP" target="CRI">
      <data key="d0">3869780</data>
    </edge>
    <edge source="ESP" target="HRV">
      <data key="d0">8193229</data>
    </edge>
    <edge source="ESP" target="CZE">
      <data key="d0">10531789</data>
    </edge>
    <edge source="ESP" target="BEN">
      <data key="d0">43202</data>
    </edge>
    <edge source="ESP" target="DNK">
      <data key="d0">9216627</data>
    </edge>
    <edge source="ESP" target="ECU">
      <data key="d0">6329742</data>
    </edge>
    <edge source="ESP" target="SLV">
      <data key="d0">2532331</data>
    </edge>
    <edge source="ESP" target="ETH">
      <data key="d0">2170741</data>
    </edge>
    <edge source="ESP" target="EST">
      <data key="d0">2549919</data>
    </edge>
    <edge source="ESP" target="FIN">
      <data key="d0">6965745</data>
    </edge>
    <edge source="ESP" target="FRA">
      <data key="d0">406078924</data>
    </edge>
    <edge source="ESP" target="GEO">
      <data key="d0">1096721</data>
    </edge>
    <edge source="ESP" target="DEU">
      <data key="d0">83086894</data>
    </edge>
    <edge source="ESP" target="GHA">
      <data key="d0">3365801</data>
    </edge>
    <edge source="ESP" target="GRC">
      <data key="d0">5628123</data>
    </edge>
    <edge source="ESP" target="GTM">
      <data key="d0">2945979</data>
    </edge>
    <edge source="ESP" target="HND">
      <data key="d0">606161</data>
    </edge>
    <edge source="ESP" target="HKG">
      <data key="d0">4059626</data>
    </edge>
    <edge source="ESP" target="HUN">
      <data key="d0">2793392</data>
    </edge>
    <edge source="ESP" target="IDN">
      <data key="d0">5271666</data>
    </edge>
    <edge source="ESP" target="IRL">
      <data key="d0">12414225</data>
    </edge>
    <edge source="ESP" target="ISR">
      <data key="d0">23718486</data>
    </edge>
    <edge source="ESP" target="ITA">
      <data key="d0">1186828489</data>
    </edge>
    <edge source="ESP" target="CIV">
      <data key="d0">9006943</data>
    </edge>
    <edge source="ESP" target="JAM">
      <data key="d0">446646</data>
    </edge>
    <edge source="ESP" target="JPN">
      <data key="d0">138337232</data>
    </edge>
    <edge source="ESP" target="KAZ">
      <data key="d0">995948</data>
    </edge>
    <edge source="ESP" target="JOR">
      <data key="d0">2341884</data>
    </edge>
    <edge source="ESP" target="KOR">
      <data key="d0">58943198</data>
    </edge>
    <edge source="ESP" target="KGZ">
      <data key="d0">483928</data>
    </edge>
    <edge source="ESP" target="LBN">
      <data key="d0">517245</data>
    </edge>
    <edge source="ESP" target="LVA">
      <data key="d0">2426182</data>
    </edge>
    <edge source="ESP" target="LTU">
      <data key="d0">3795128</data>
    </edge>
    <edge source="ESP" target="MDG">
      <data key="d0">317583</data>
    </edge>
    <edge source="ESP" target="MYS">
      <data key="d0">5614659</data>
    </edge>
    <edge source="ESP" target="MRT">
      <data key="d0">116976</data>
    </edge>
    <edge source="ESP" target="MUS">
      <data key="d0">2075166</data>
    </edge>
    <edge source="ESP" target="MEX">
      <data key="d0">55169050</data>
    </edge>
    <edge source="ESP" target="MDA">
      <data key="d0">203045</data>
    </edge>
    <edge source="ESP" target="MAR">
      <data key="d0">112455205</data>
    </edge>
    <edge source="ESP" target="OMN">
      <data key="d0">4224286</data>
    </edge>
    <edge source="ESP" target="NLD">
      <data key="d0">58859547</data>
    </edge>
    <edge source="ESP" target="NZL">
      <data key="d0">17221503</data>
    </edge>
    <edge source="ESP" target="NIC">
      <data key="d0">687398</data>
    </edge>
    <edge source="ESP" target="NOR">
      <data key="d0">13672890</data>
    </edge>
    <edge source="ESP" target="PAK">
      <data key="d0">9499984</data>
    </edge>
    <edge source="ESP" target="PAN">
      <data key="d0">3263521</data>
    </edge>
    <edge source="ESP" target="PRY">
      <data key="d0">1012847</data>
    </edge>
    <edge source="ESP" target="PER">
      <data key="d0">3214822</data>
    </edge>
    <edge source="ESP" target="PHL">
      <data key="d0">8338502</data>
    </edge>
    <edge source="ESP" target="POL">
      <data key="d0">24170626</data>
    </edge>
    <edge source="ESP" target="PRT">
      <data key="d0">396246901</data>
    </edge>
    <edge source="ESP" target="ROU">
      <data key="d0">6316021</data>
    </edge>
    <edge source="ESP" target="RUS">
      <data key="d0">35527363</data>
    </edge>
    <edge source="ESP" target="SAU">
      <data key="d0">31602252</data>
    </edge>
    <edge source="ESP" target="SEN">
      <data key="d0">1000273</data>
    </edge>
    <edge source="ESP" target="SRB">
      <data key="d0">938623</data>
    </edge>
    <edge source="ESP" target="IND">
      <data key="d0">32329550</data>
    </edge>
    <edge source="ESP" target="SGP">
      <data key="d0">5178246</data>
    </edge>
    <edge source="ESP" target="SVK">
      <data key="d0">3544866</data>
    </edge>
    <edge source="ESP" target="VNM">
      <data key="d0">3257347</data>
    </edge>
    <edge source="ESP" target="SVN">
      <data key="d0">1253703</data>
    </edge>
    <edge source="ESP" target="ZAF">
      <data key="d0">87430012</data>
    </edge>
    <edge source="ESP" target="ZWE">
      <data key="d0">50953</data>
    </edge>
    <edge source="ESP" target="SWE">
      <data key="d0">14374804</data>
    </edge>
    <edge source="ESP" target="CHE">
      <data key="d0">24652692</data>
    </edge>
    <edge source="ESP" target="THA">
      <data key="d0">13785610</data>
    </edge>
    <edge source="ESP" target="TGO">
      <data key="d0">25818</data>
    </edge>
    <edge source="ESP" target="ARE">
      <data key="d0">30993166</data>
    </edge>
    <edge source="ESP" target="TUN">
      <data key="d0">10318265</data>
    </edge>
    <edge source="ESP" target="TUR">
      <data key="d0">10624986</data>
    </edge>
    <edge source="ESP" target="UKR">
      <data key="d0">1775578</data>
    </edge>
    <edge source="ESP" target="MKD">
      <data key="d0">150505</data>
    </edge>
    <edge source="ESP" target="EGY">
      <data key="d0">27604735</data>
    </edge>
    <edge source="ESP" target="GBR">
      <data key="d0">171595248</data>
    </edge>
    <edge source="ESP" target="TZA">
      <data key="d0">976431</data>
    </edge>
    <edge source="ESP" target="USA">
      <data key="d0">530429504</data>
    </edge>
    <edge source="ESP" target="URY">
      <data key="d0">2237853</data>
    </edge>
    <edge source="THA" target="AUS">
      <data key="d0">15288439</data>
    </edge>
    <edge source="THA" target="BEL">
      <data key="d0">49958</data>
    </edge>
    <edge source="THA" target="BOL">
      <data key="d0">10441</data>
    </edge>
    <edge source="THA" target="KHM">
      <data key="d0">10199997</data>
    </edge>
    <edge source="THA" target="CAN">
      <data key="d0">110502</data>
    </edge>
    <edge source="THA" target="CHL">
      <data key="d0">20156</data>
    </edge>
    <edge source="THA" target="CHN">
      <data key="d0">10370386</data>
    </edge>
    <edge source="THA" target="CZE">
      <data key="d0">101827</data>
    </edge>
    <edge source="THA" target="DNK">
      <data key="d0">42731</data>
    </edge>
    <edge source="THA" target="FIN">
      <data key="d0">96564</data>
    </edge>
    <edge source="THA" target="FRA">
      <data key="d0">492532</data>
    </edge>
    <edge source="THA" target="DEU">
      <data key="d0">131140</data>
    </edge>
    <edge source="THA" target="GHA">
      <data key="d0">50270</data>
    </edge>
    <edge source="THA" target="HKG">
      <data key="d0">3802030</data>
    </edge>
    <edge source="THA" target="HUN">
      <data key="d0">45161</data>
    </edge>
    <edge source="THA" target="IDN">
      <data key="d0">6515412</data>
    </edge>
    <edge source="THA" target="IRL">
      <data key="d0">613553</data>
    </edge>
    <edge source="THA" target="ISR">
      <data key="d0">46047</data>
    </edge>
    <edge source="THA" target="ITA">
      <data key="d0">3620110</data>
    </edge>
    <edge source="THA" target="JPN">
      <data key="d0">5209340</data>
    </edge>
    <edge source="THA" target="KAZ">
      <data key="d0">15875</data>
    </edge>
    <edge source="THA" target="JOR">
      <data key="d0">36616</data>
    </edge>
    <edge source="THA" target="KOR">
      <data key="d0">21292915</data>
    </edge>
    <edge source="THA" target="LBN">
      <data key="d0">88226</data>
    </edge>
    <edge source="THA" target="LTU">
      <data key="d0">23901</data>
    </edge>
    <edge source="THA" target="MYS">
      <data key="d0">85610156</data>
    </edge>
    <edge source="THA" target="MEX">
      <data key="d0">157011</data>
    </edge>
    <edge source="THA" target="NLD">
      <data key="d0">882187</data>
    </edge>
    <edge source="THA" target="NZL">
      <data key="d0">3812570</data>
    </edge>
    <edge source="THA" target="NOR">
      <data key="d0">22092</data>
    </edge>
    <edge source="THA" target="PAK">
      <data key="d0">290033</data>
    </edge>
    <edge source="THA" target="PHL">
      <data key="d0">12880614</data>
    </edge>
    <edge source="THA" target="POL">
      <data key="d0">148786</data>
    </edge>
    <edge source="THA" target="RUS">
      <data key="d0">123816</data>
    </edge>
    <edge source="THA" target="SAU">
      <data key="d0">64810</data>
    </edge>
    <edge source="THA" target="IND">
      <data key="d0">32375</data>
    </edge>
    <edge source="THA" target="SGP">
      <data key="d0">2700858</data>
    </edge>
    <edge source="THA" target="VNM">
      <data key="d0">2962303</data>
    </edge>
    <edge source="THA" target="ZAF">
      <data key="d0">67087</data>
    </edge>
    <edge source="THA" target="ESP">
      <data key="d0">96629</data>
    </edge>
    <edge source="THA" target="SWE">
      <data key="d0">341840</data>
    </edge>
    <edge source="THA" target="ARE">
      <data key="d0">199013</data>
    </edge>
    <edge source="THA" target="TUN">
      <data key="d0">21014</data>
    </edge>
    <edge source="THA" target="UKR">
      <data key="d0">23845</data>
    </edge>
    <edge source="THA" target="EGY">
      <data key="d0">12191</data>
    </edge>
    <edge source="THA" target="GBR">
      <data key="d0">3073781</data>
    </edge>
    <edge source="THA" target="USA">
      <data key="d0">4912526</data>
    </edge>
    <edge source="TUN" target="DZA">
      <data key="d0">64233</data>
    </edge>
    <edge source="TUN" target="AUS">
      <data key="d0">1683680</data>
    </edge>
    <edge source="TUN" target="AUT">
      <data key="d0">10516</data>
    </edge>
    <edge source="TUN" target="BEL">
      <data key="d0">1344195</data>
    </edge>
    <edge source="TUN" target="BRA">
      <data key="d0">1734813</data>
    </edge>
    <edge source="TUN" target="CAN">
      <data key="d0">17623708</data>
    </edge>
    <edge source="TUN" target="CHN">
      <data key="d0">1025213</data>
    </edge>
    <edge source="TUN" target="BEN">
      <data key="d0">18522</data>
    </edge>
    <edge source="TUN" target="ECU">
      <data key="d0">152459</data>
    </edge>
    <edge source="TUN" target="ETH">
      <data key="d0">85323</data>
    </edge>
    <edge source="TUN" target="FRA">
      <data key="d0">40216099</data>
    </edge>
    <edge source="TUN" target="DEU">
      <data key="d0">925278</data>
    </edge>
    <edge source="TUN" target="GHA">
      <data key="d0">2356843</data>
    </edge>
    <edge source="TUN" target="ITA">
      <data key="d0">153846503</data>
    </edge>
    <edge source="TUN" target="CIV">
      <data key="d0">2632840</data>
    </edge>
    <edge source="TUN" target="JPN">
      <data key="d0">533202</data>
    </edge>
    <edge source="TUN" target="JOR">
      <data key="d0">1606402</data>
    </edge>
    <edge source="TUN" target="KOR">
      <data key="d0">52566</data>
    </edge>
    <edge source="TUN" target="LBN">
      <data key="d0">47882</data>
    </edge>
    <edge source="TUN" target="LTU">
      <data key="d0">31697</data>
    </edge>
    <edge source="TUN" target="MDG">
      <data key="d0">1127478</data>
    </edge>
    <edge source="TUN" target="MYS">
      <data key="d0">511756</data>
    </edge>
    <edge source="TUN" target="MRT">
      <data key="d0">114628</data>
    </edge>
    <edge source="TUN" target="MUS">
      <data key="d0">426299</data>
    </edge>
    <edge source="TUN" target="MEX">
      <data key="d0">34374</data>
    </edge>
    <edge source="TUN" target="MAR">
      <data key="d0">3024469</data>
    </edge>
    <edge source="TUN" target="OMN">
      <data key="d0">1572399</data>
    </edge>
    <edge source="TUN" target="NOR">
      <data key="d0">37545</data>
    </edge>
    <edge source="TUN" target="PAK">
      <data key="d0">203737</data>
    </edge>
    <edge source="TUN" target="PHL">
      <data key="d0">49509</data>
    </edge>
    <edge source="TUN" target="POL">
      <data key="d0">28305</data>
    </edge>
    <edge source="TUN" target="PRT">
      <data key="d0">5687039</data>
    </edge>
    <edge source="TUN" target="RUS">
      <data key="d0">304502</data>
    </edge>
    <edge source="TUN" target="SAU">
      <data key="d0">7658341</data>
    </edge>
    <edge source="TUN" target="SEN">
      <data key="d0">4265738</data>
    </edge>
    <edge source="TUN" target="SRB">
      <data key="d0">66033</data>
    </edge>
    <edge source="TUN" target="IND">
      <data key="d0">500373</data>
    </edge>
    <edge source="TUN" target="ZAF">
      <data key="d0">11170</data>
    </edge>
    <edge source="TUN" target="ESP">
      <data key="d0">72875644</data>
    </edge>
    <edge source="TUN" target="CHE">
      <data key="d0">1192113</data>
    </edge>
    <edge source="TUN" target="THA">
      <data key="d0">915713</data>
    </edge>
    <edge source="TUN" target="ARE">
      <data key="d0">3093234</data>
    </edge>
    <edge source="TUN" target="TUR">
      <data key="d0">2261125</data>
    </edge>
    <edge source="TUN" target="UKR">
      <data key="d0">125208</data>
    </edge>
    <edge source="TUN" target="EGY">
      <data key="d0">389013</data>
    </edge>
    <edge source="TUN" target="GBR">
      <data key="d0">2801358</data>
    </edge>
    <edge source="TUN" target="USA">
      <data key="d0">67568625</data>
    </edge>
    <edge source="TUN" target="BFA">
      <data key="d0">311781</data>
    </edge>
    <edge source="TUR" target="ALB">
      <data key="d0">34620</data>
    </edge>
    <edge source="TUR" target="DZA">
      <data key="d0">5990321</data>
    </edge>
    <edge source="TUR" target="AZE">
      <data key="d0">2091730</data>
    </edge>
    <edge source="TUR" target="AUS">
      <data key="d0">2170036</data>
    </edge>
    <edge source="TUR" target="AUT">
      <data key="d0">56604</data>
    </edge>
    <edge source="TUR" target="BEL">
      <data key="d0">439338</data>
    </edge>
    <edge source="TUR" target="BRA">
      <data key="d0">154039</data>
    </edge>
    <edge source="TUR" target="BGR">
      <data key="d0">319494</data>
    </edge>
    <edge source="TUR" target="KHM">
      <data key="d0">45150</data>
    </edge>
    <edge source="TUR" target="CMR">
      <data key="d0">27196</data>
    </edge>
    <edge source="TUR" target="CAN">
      <data key="d0">1947752</data>
    </edge>
    <edge source="TUR" target="LKA">
      <data key="d0">210120</data>
    </edge>
    <edge source="TUR" target="CHN">
      <data key="d0">22399735</data>
    </edge>
    <edge source="TUR" target="COL">
      <data key="d0">421789</data>
    </edge>
    <edge source="TUR" target="CRI">
      <data key="d0">159031</data>
    </edge>
    <edge source="TUR" target="BEN">
      <data key="d0">30904</data>
    </edge>
    <edge source="TUR" target="DNK">
      <data key="d0">121626</data>
    </edge>
    <edge source="TUR" target="ETH">
      <data key="d0">2855684</data>
    </edge>
    <edge source="TUR" target="FRA">
      <data key="d0">1962348</data>
    </edge>
    <edge source="TUR" target="GEO">
      <data key="d0">1181998</data>
    </edge>
    <edge source="TUR" target="GMB">
      <data key="d0">104977</data>
    </edge>
    <edge source="TUR" target="PSE">
      <data key="d0">2759642</data>
    </edge>
    <edge source="TUR" target="DEU">
      <data key="d0">4179108</data>
    </edge>
    <edge source="TUR" target="GHA">
      <data key="d0">1046453</data>
    </edge>
    <edge source="TUR" target="GRC">
      <data key="d0">34636</data>
    </edge>
    <edge source="TUR" target="HKG">
      <data key="d0">187908</data>
    </edge>
    <edge source="TUR" target="HUN">
      <data key="d0">43387</data>
    </edge>
    <edge source="TUR" target="IDN">
      <data key="d0">1926793</data>
    </edge>
    <edge source="TUR" target="ISR">
      <data key="d0">10691307</data>
    </edge>
    <edge source="TUR" target="ITA">
      <data key="d0">2900623</data>
    </edge>
    <edge source="TUR" target="CIV">
      <data key="d0">4190748</data>
    </edge>
    <edge source="TUR" target="JPN">
      <data key="d0">5179643</data>
    </edge>
    <edge source="TUR" target="KAZ">
      <data key="d0">964970</data>
    </edge>
    <edge source="TUR" target="JOR">
      <data key="d0">1339883</data>
    </edge>
    <edge source="TUR" target="KOR">
      <data key="d0">3355358</data>
    </edge>
    <edge source="TUR" target="KGZ">
      <data key="d0">84040</data>
    </edge>
    <edge source="TUR" target="LBN">
      <data key="d0">17615901</data>
    </edge>
    <edge source="TUR" target="MDG">
      <data key="d0">52841</data>
    </edge>
    <edge source="TUR" target="MYS">
      <data key="d0">1709180</data>
    </edge>
    <edge source="TUR" target="MRT">
      <data key="d0">85663</data>
    </edge>
    <edge source="TUR" target="MUS">
      <data key="d0">95898</data>
    </edge>
    <edge source="TUR" target="MAR">
      <data key="d0">1035999</data>
    </edge>
    <edge source="TUR" target="OMN">
      <data key="d0">1222791</data>
    </edge>
    <edge source="TUR" target="NLD">
      <data key="d0">3038305</data>
    </edge>
    <edge source="TUR" target="NZL">
      <data key="d0">135145</data>
    </edge>
    <edge source="TUR" target="NOR">
      <data key="d0">1500195</data>
    </edge>
    <edge source="TUR" target="PAK">
      <data key="d0">468563</data>
    </edge>
    <edge source="TUR" target="PAN">
      <data key="d0">246908</data>
    </edge>
    <edge source="TUR" target="PRY">
      <data key="d0">18281</data>
    </edge>
    <edge source="TUR" target="PER">
      <data key="d0">188282</data>
    </edge>
    <edge source="TUR" target="PHL">
      <data key="d0">780408</data>
    </edge>
    <edge source="TUR" target="PRT">
      <data key="d0">337976</data>
    </edge>
    <edge source="TUR" target="ROU">
      <data key="d0">1431910</data>
    </edge>
    <edge source="TUR" target="SAU">
      <data key="d0">14034496</data>
    </edge>
    <edge source="TUR" target="SEN">
      <data key="d0">746556</data>
    </edge>
    <edge source="TUR" target="SRB">
      <data key="d0">151476</data>
    </edge>
    <edge source="TUR" target="IND">
      <data key="d0">813531</data>
    </edge>
    <edge source="TUR" target="SGP">
      <data key="d0">2687349</data>
    </edge>
    <edge source="TUR" target="VNM">
      <data key="d0">72026</data>
    </edge>
    <edge source="TUR" target="ESP">
      <data key="d0">9657458</data>
    </edge>
    <edge source="TUR" target="SWE">
      <data key="d0">547733</data>
    </edge>
    <edge source="TUR" target="CHE">
      <data key="d0">84233</data>
    </edge>
    <edge source="TUR" target="THA">
      <data key="d0">9646013</data>
    </edge>
    <edge source="TUR" target="TGO">
      <data key="d0">1062907</data>
    </edge>
    <edge source="TUR" target="ARE">
      <data key="d0">7150352</data>
    </edge>
    <edge source="TUR" target="TUN">
      <data key="d0">394434</data>
    </edge>
    <edge source="TUR" target="UGA">
      <data key="d0">69219</data>
    </edge>
    <edge source="TUR" target="UKR">
      <data key="d0">140216</data>
    </edge>
    <edge source="TUR" target="MKD">
      <data key="d0">21180</data>
    </edge>
    <edge source="TUR" target="EGY">
      <data key="d0">1460430</data>
    </edge>
    <edge source="TUR" target="GBR">
      <data key="d0">409366</data>
    </edge>
    <edge source="TUR" target="TZA">
      <data key="d0">1471809</data>
    </edge>
    <edge source="TUR" target="USA">
      <data key="d0">18348293</data>
    </edge>
    <edge source="TUR" target="BFA">
      <data key="d0">44696</data>
    </edge>
    <edge source="EGY" target="DZA">
      <data key="d0">8195827</data>
    </edge>
    <edge source="EGY" target="AUS">
      <data key="d0">14425</data>
    </edge>
    <edge source="EGY" target="BRA">
      <data key="d0">27421</data>
    </edge>
    <edge source="EGY" target="BGR">
      <data key="d0">679836</data>
    </edge>
    <edge source="EGY" target="BDI">
      <data key="d0">86038</data>
    </edge>
    <edge source="EGY" target="CAN">
      <data key="d0">32629</data>
    </edge>
    <edge source="EGY" target="CHN">
      <data key="d0">32647</data>
    </edge>
    <edge source="EGY" target="BEN">
      <data key="d0">40790</data>
    </edge>
    <edge source="EGY" target="ETH">
      <data key="d0">4987133</data>
    </edge>
    <edge source="EGY" target="FRA">
      <data key="d0">24668</data>
    </edge>
    <edge source="EGY" target="PSE">
      <data key="d0">7553991</data>
    </edge>
    <edge source="EGY" target="DEU">
      <data key="d0">129111</data>
    </edge>
    <edge source="EGY" target="GHA">
      <data key="d0">785729</data>
    </edge>
    <edge source="EGY" target="IDN">
      <data key="d0">509447</data>
    </edge>
    <edge source="EGY" target="ISR">
      <data key="d0">560783</data>
    </edge>
    <edge source="EGY" target="ITA">
      <data key="d0">1551717</data>
    </edge>
    <edge source="EGY" target="JOR">
      <data key="d0">26553640</data>
    </edge>
    <edge source="EGY" target="LBN">
      <data key="d0">7720656</data>
    </edge>
    <edge source="EGY" target="MWI">
      <data key="d0">132295</data>
    </edge>
    <edge source="EGY" target="MYS">
      <data key="d0">25292</data>
    </edge>
    <edge source="EGY" target="MUS">
      <data key="d0">4770462</data>
    </edge>
    <edge source="EGY" target="MAR">
      <data key="d0">3322181</data>
    </edge>
    <edge source="EGY" target="OMN">
      <data key="d0">14224</data>
    </edge>
    <edge source="EGY" target="NAM">
      <data key="d0">15326</data>
    </edge>
    <edge source="EGY" target="NLD">
      <data key="d0">115697</data>
    </edge>
    <edge source="EGY" target="PHL">
      <data key="d0">19548</data>
    </edge>
    <edge source="EGY" target="ROU">
      <data key="d0">437853</data>
    </edge>
    <edge source="EGY" target="RUS">
      <data key="d0">150853</data>
    </edge>
    <edge source="EGY" target="SAU">
      <data key="d0">7266819</data>
    </edge>
    <edge source="EGY" target="IND">
      <data key="d0">93018</data>
    </edge>
    <edge source="EGY" target="SGP">
      <data key="d0">35576</data>
    </edge>
    <edge source="EGY" target="ESP">
      <data key="d0">6674250</data>
    </edge>
    <edge source="EGY" target="SWE">
      <data key="d0">117521</data>
    </edge>
    <edge source="EGY" target="TGO">
      <data key="d0">33624</data>
    </edge>
    <edge source="EGY" target="ARE">
      <data key="d0">1215995</data>
    </edge>
    <edge source="EGY" target="TUN">
      <data key="d0">322361</data>
    </edge>
    <edge source="EGY" target="TUR">
      <data key="d0">2637723</data>
    </edge>
    <edge source="EGY" target="UGA">
      <data key="d0">371498</data>
    </edge>
    <edge source="EGY" target="TZA">
      <data key="d0">146905</data>
    </edge>
    <edge source="EGY" target="USA">
      <data key="d0">5519255</data>
    </edge>
    <edge source="TZA" target="AUS">
      <data key="d0">30084</data>
    </edge>
    <edge source="TZA" target="BDI">
      <data key="d0">1951476</data>
    </edge>
    <edge source="TZA" target="CHN">
      <data key="d0">4574849</data>
    </edge>
    <edge source="TZA" target="ISR">
      <data key="d0">45183</data>
    </edge>
    <edge source="TZA" target="MWI">
      <data key="d0">552952</data>
    </edge>
    <edge source="TZA" target="MYS">
      <data key="d0">2863772</data>
    </edge>
    <edge source="TZA" target="NLD">
      <data key="d0">405382</data>
    </edge>
    <edge source="TZA" target="IND">
      <data key="d0">249657</data>
    </edge>
    <edge source="TZA" target="ZWE">
      <data key="d0">578362</data>
    </edge>
    <edge source="TZA" target="CHE">
      <data key="d0">1801462</data>
    </edge>
    <edge source="TZA" target="UGA">
      <data key="d0">28475</data>
    </edge>
    <edge source="TZA" target="GBR">
      <data key="d0">77175</data>
    </edge>
    <edge source="URY" target="ARG">
      <data key="d0">74704</data>
    </edge>
    <edge source="URY" target="BRA">
      <data key="d0">2879528</data>
    </edge>
    <edge source="URY" target="FRA">
      <data key="d0">11448</data>
    </edge>
    <edge source="URY" target="PRT">
      <data key="d0">57849</data>
    </edge>
    <edge source="URY" target="USA">
      <data key="d0">184668</data>
    </edge>
    <edge source="IDN" target="ALB">
      <data key="d0">179044</data>
    </edge>
    <edge source="IDN" target="DZA">
      <data key="d0">38864156</data>
    </edge>
    <edge source="IDN" target="ARG">
      <data key="d0">4889006</data>
    </edge>
    <edge source="IDN" target="AUS">
      <data key="d0">267215</data>
    </edge>
    <edge source="IDN" target="BEL">
      <data key="d0">5519385</data>
    </edge>
    <edge source="IDN" target="BRA">
      <data key="d0">295487433</data>
    </edge>
    <edge source="IDN" target="BGR">
      <data key="d0">656401</data>
    </edge>
    <edge source="IDN" target="KHM">
      <data key="d0">807127</data>
    </edge>
    <edge source="IDN" target="CMR">
      <data key="d0">6456503</data>
    </edge>
    <edge source="IDN" target="CAN">
      <data key="d0">1843467</data>
    </edge>
    <edge source="IDN" target="LKA">
      <data key="d0">2573846</data>
    </edge>
    <edge source="IDN" target="CHN">
      <data key="d0">2353491065</data>
    </edge>
    <edge source="IDN" target="COL">
      <data key="d0">4158298</data>
    </edge>
    <edge source="IDN" target="HRV">
      <data key="d0">2687814</data>
    </edge>
    <edge source="IDN" target="BEN">
      <data key="d0">140211298</data>
    </edge>
    <edge source="IDN" target="DNK">
      <data key="d0">3998508</data>
    </edge>
    <edge source="IDN" target="ETH">
      <data key="d0">2016962</data>
    </edge>
    <edge source="IDN" target="EST">
      <data key="d0">692315</data>
    </edge>
    <edge source="IDN" target="FRA">
      <data key="d0">15468187</data>
    </edge>
    <edge source="IDN" target="GEO">
      <data key="d0">29263436</data>
    </edge>
    <edge source="IDN" target="GMB">
      <data key="d0">20573356</data>
    </edge>
    <edge source="IDN" target="DEU">
      <data key="d0">133555613</data>
    </edge>
    <edge source="IDN" target="GHA">
      <data key="d0">25487724</data>
    </edge>
    <edge source="IDN" target="GRC">
      <data key="d0">29532291</data>
    </edge>
    <edge source="IDN" target="HKG">
      <data key="d0">3573011</data>
    </edge>
    <edge source="IDN" target="HUN">
      <data key="d0">256551</data>
    </edge>
    <edge source="IDN" target="ISR">
      <data key="d0">17513304</data>
    </edge>
    <edge source="IDN" target="ITA">
      <data key="d0">566068773</data>
    </edge>
    <edge source="IDN" target="CIV">
      <data key="d0">27162380</data>
    </edge>
    <edge source="IDN" target="JAM">
      <data key="d0">1616993</data>
    </edge>
    <edge source="IDN" target="JPN">
      <data key="d0">166093488</data>
    </edge>
    <edge source="IDN" target="KAZ">
      <data key="d0">78266</data>
    </edge>
    <edge source="IDN" target="JOR">
      <data key="d0">7727083</data>
    </edge>
    <edge source="IDN" target="KOR">
      <data key="d0">201130288</data>
    </edge>
    <edge source="IDN" target="KGZ">
      <data key="d0">842400</data>
    </edge>
    <edge source="IDN" target="LBN">
      <data key="d0">847312</data>
    </edge>
    <edge source="IDN" target="LVA">
      <data key="d0">34817</data>
    </edge>
    <edge source="IDN" target="LTU">
      <data key="d0">39139</data>
    </edge>
    <edge source="IDN" target="MDG">
      <data key="d0">22254244</data>
    </edge>
    <edge source="IDN" target="MWI">
      <data key="d0">103093</data>
    </edge>
    <edge source="IDN" target="MYS">
      <data key="d0">621425970</data>
    </edge>
    <edge source="IDN" target="MRT">
      <data key="d0">49651937</data>
    </edge>
    <edge source="IDN" target="MUS">
      <data key="d0">158096</data>
    </edge>
    <edge source="IDN" target="MEX">
      <data key="d0">16277235</data>
    </edge>
    <edge source="IDN" target="MAR">
      <data key="d0">11861600</data>
    </edge>
    <edge source="IDN" target="MOZ">
      <data key="d0">8370069</data>
    </edge>
    <edge source="IDN" target="OMN">
      <data key="d0">104829687</data>
    </edge>
    <edge source="IDN" target="NLD">
      <data key="d0">988120320</data>
    </edge>
    <edge source="IDN" target="NZL">
      <data key="d0">155661</data>
    </edge>
    <edge source="IDN" target="NIC">
      <data key="d0">129335</data>
    </edge>
    <edge source="IDN" target="NER">
      <data key="d0">8276171</data>
    </edge>
    <edge source="IDN" target="PAK">
      <data key="d0">1302711214</data>
    </edge>
    <edge source="IDN" target="PAN">
      <data key="d0">2323060</data>
    </edge>
    <edge source="IDN" target="PER">
      <data key="d0">17376</data>
    </edge>
    <edge source="IDN" target="PHL">
      <data key="d0">251712979</data>
    </edge>
    <edge source="IDN" target="POL">
      <data key="d0">7535546</data>
    </edge>
    <edge source="IDN" target="PRT">
      <data key="d0">63925</data>
    </edge>
    <edge source="IDN" target="ROU">
      <data key="d0">991787</data>
    </edge>
    <edge source="IDN" target="RUS">
      <data key="d0">447009601</data>
    </edge>
    <edge source="IDN" target="SAU">
      <data key="d0">174868422</data>
    </edge>
    <edge source="IDN" target="SEN">
      <data key="d0">23688302</data>
    </edge>
    <edge source="IDN" target="SRB">
      <data key="d0">17518</data>
    </edge>
    <edge source="IDN" target="IND">
      <data key="d0">3482088931</data>
    </edge>
    <edge source="IDN" target="SGP">
      <data key="d0">493592785</data>
    </edge>
    <edge source="IDN" target="VNM">
      <data key="d0">122607255</data>
    </edge>
    <edge source="IDN" target="SVN">
      <data key="d0">385688</data>
    </edge>
    <edge source="IDN" target="ZAF">
      <data key="d0">203757137</data>
    </edge>
    <edge source="IDN" target="ESP">
      <data key="d0">706741477</data>
    </edge>
    <edge source="IDN" target="SWE">
      <data key="d0">8239403</data>
    </edge>
    <edge source="IDN" target="THA">
      <data key="d0">65579788</data>
    </edge>
    <edge source="IDN" target="TGO">
      <data key="d0">28362796</data>
    </edge>
    <edge source="IDN" target="ARE">
      <data key="d0">159633789</data>
    </edge>
    <edge source="IDN" target="TUN">
      <data key="d0">25749077</data>
    </edge>
    <edge source="IDN" target="TUR">
      <data key="d0">18456197</data>
    </edge>
    <edge source="IDN" target="UGA">
      <data key="d0">3545422</data>
    </edge>
    <edge source="IDN" target="UKR">
      <data key="d0">253611996</data>
    </edge>
    <edge source="IDN" target="MKD">
      <data key="d0">66550</data>
    </edge>
    <edge source="IDN" target="EGY">
      <data key="d0">656614225</data>
    </edge>
    <edge source="IDN" target="GBR">
      <data key="d0">45643451</data>
    </edge>
    <edge source="IDN" target="TZA">
      <data key="d0">114189941</data>
    </edge>
    <edge source="IDN" target="USA">
      <data key="d0">918248498</data>
    </edge>
    <edge source="IDN" target="BFA">
      <data key="d0">879743</data>
    </edge>
    <edge source="IDN" target="URY">
      <data key="d0">2411993</data>
    </edge>
    <edge source="SWE" target="DZA">
      <data key="d0">353626</data>
    </edge>
    <edge source="SWE" target="AUS">
      <data key="d0">27832</data>
    </edge>
    <edge source="SWE" target="AUT">
      <data key="d0">2584016</data>
    </edge>
    <edge source="SWE" target="BEL">
      <data key="d0">1349250</data>
    </edge>
    <edge source="SWE" target="BRA">
      <data key="d0">498514</data>
    </edge>
    <edge source="SWE" target="BGR">
      <data key="d0">494421</data>
    </edge>
    <edge source="SWE" target="BLR">
      <data key="d0">184648</data>
    </edge>
    <edge source="SWE" target="CAN">
      <data key="d0">155530</data>
    </edge>
    <edge source="SWE" target="LKA">
      <data key="d0">15085</data>
    </edge>
    <edge source="SWE" target="CHL">
      <data key="d0">214818</data>
    </edge>
    <edge source="SWE" target="CHN">
      <data key="d0">270131</data>
    </edge>
    <edge source="SWE" target="COL">
      <data key="d0">347896</data>
    </edge>
    <edge source="SWE" target="HRV">
      <data key="d0">525293</data>
    </edge>
    <edge source="SWE" target="CZE">
      <data key="d0">965922</data>
    </edge>
    <edge source="SWE" target="DNK">
      <data key="d0">5451026</data>
    </edge>
    <edge source="SWE" target="EST">
      <data key="d0">148513</data>
    </edge>
    <edge source="SWE" target="FIN">
      <data key="d0">4981045</data>
    </edge>
    <edge source="SWE" target="FRA">
      <data key="d0">2723057</data>
    </edge>
    <edge source="SWE" target="DEU">
      <data key="d0">9571980</data>
    </edge>
    <edge source="SWE" target="GRC">
      <data key="d0">876463</data>
    </edge>
    <edge source="SWE" target="HUN">
      <data key="d0">322520</data>
    </edge>
    <edge source="SWE" target="IDN">
      <data key="d0">16138</data>
    </edge>
    <edge source="SWE" target="IRL">
      <data key="d0">1971135</data>
    </edge>
    <edge source="SWE" target="ISR">
      <data key="d0">68293</data>
    </edge>
    <edge source="SWE" target="ITA">
      <data key="d0">612881</data>
    </edge>
    <edge source="SWE" target="JPN">
      <data key="d0">1051755</data>
    </edge>
    <edge source="SWE" target="KOR">
      <data key="d0">86418</data>
    </edge>
    <edge source="SWE" target="LVA">
      <data key="d0">476061</data>
    </edge>
    <edge source="SWE" target="LTU">
      <data key="d0">422971</data>
    </edge>
    <edge source="SWE" target="MYS">
      <data key="d0">1611429</data>
    </edge>
    <edge source="SWE" target="MEX">
      <data key="d0">220782</data>
    </edge>
    <edge source="SWE" target="MDA">
      <data key="d0">29001</data>
    </edge>
    <edge source="SWE" target="MAR">
      <data key="d0">345089</data>
    </edge>
    <edge source="SWE" target="NLD">
      <data key="d0">8327742</data>
    </edge>
    <edge source="SWE" target="NOR">
      <data key="d0">30569550</data>
    </edge>
    <edge source="SWE" target="PHL">
      <data key="d0">3574963</data>
    </edge>
    <edge source="SWE" target="POL">
      <data key="d0">2857421</data>
    </edge>
    <edge source="SWE" target="ROU">
      <data key="d0">567508</data>
    </edge>
    <edge source="SWE" target="RUS">
      <data key="d0">16277067</data>
    </edge>
    <edge source="SWE" target="SAU">
      <data key="d0">375026</data>
    </edge>
    <edge source="SWE" target="SEN">
      <data key="d0">84547</data>
    </edge>
    <edge source="SWE" target="SRB">
      <data key="d0">252941</data>
    </edge>
    <edge source="SWE" target="SVK">
      <data key="d0">330822</data>
    </edge>
    <edge source="SWE" target="ZAF">
      <data key="d0">290127</data>
    </edge>
    <edge source="SWE" target="ESP">
      <data key="d0">179619</data>
    </edge>
    <edge source="SWE" target="CHE">
      <data key="d0">469864</data>
    </edge>
    <edge source="SWE" target="THA">
      <data key="d0">16255</data>
    </edge>
    <edge source="SWE" target="ARE">
      <data key="d0">403910</data>
    </edge>
    <edge source="SWE" target="TUR">
      <data key="d0">603058</data>
    </edge>
    <edge source="SWE" target="UKR">
      <data key="d0">941014</data>
    </edge>
    <edge source="SWE" target="EGY">
      <data key="d0">2198115</data>
    </edge>
    <edge source="SWE" target="GBR">
      <data key="d0">2483214</data>
    </edge>
    <edge source="SWE" target="USA">
      <data key="d0">1488993</data>
    </edge>
    <edge source="SWE" target="URY">
      <data key="d0">52506</data>
    </edge>
    <edge source="GBR" target="ARG">
      <data key="d0">157946</data>
    </edge>
    <edge source="GBR" target="AUS">
      <data key="d0">895522</data>
    </edge>
    <edge source="GBR" target="AUT">
      <data key="d0">357104</data>
    </edge>
    <edge source="GBR" target="BEL">
      <data key="d0">10605725</data>
    </edge>
    <edge source="GBR" target="BRA">
      <data key="d0">152350</data>
    </edge>
    <edge source="GBR" target="BGR">
      <data key="d0">101182</data>
    </edge>
    <edge source="GBR" target="BLR">
      <data key="d0">53442</data>
    </edge>
    <edge source="GBR" target="CAN">
      <data key="d0">1197266</data>
    </edge>
    <edge source="GBR" target="LKA">
      <data key="d0">258262</data>
    </edge>
    <edge source="GBR" target="CHL">
      <data key="d0">29677</data>
    </edge>
    <edge source="GBR" target="CHN">
      <data key="d0">2972768</data>
    </edge>
    <edge source="GBR" target="COL">
      <data key="d0">69620</data>
    </edge>
    <edge source="GBR" target="HRV">
      <data key="d0">713968</data>
    </edge>
    <edge source="GBR" target="CZE">
      <data key="d0">891857</data>
    </edge>
    <edge source="GBR" target="DNK">
      <data key="d0">1890376</data>
    </edge>
    <edge source="GBR" target="EST">
      <data key="d0">249691</data>
    </edge>
    <edge source="GBR" target="FIN">
      <data key="d0">1541994</data>
    </edge>
    <edge source="GBR" target="FRA">
      <data key="d0">12748812</data>
    </edge>
    <edge source="GBR" target="GEO">
      <data key="d0">78728</data>
    </edge>
    <edge source="GBR" target="GMB">
      <data key="d0">19643</data>
    </edge>
    <edge source="GBR" target="DEU">
      <data key="d0">37528780</data>
    </edge>
    <edge source="GBR" target="GHA">
      <data key="d0">23143</data>
    </edge>
    <edge source="GBR" target="GRC">
      <data key="d0">1602588</data>
    </edge>
    <edge source="GBR" target="HKG">
      <data key="d0">586307</data>
    </edge>
    <edge source="GBR" target="HUN">
      <data key="d0">272923</data>
    </edge>
    <edge source="GBR" target="IDN">
      <data key="d0">43523</data>
    </edge>
    <edge source="GBR" target="IRL">
      <data key="d0">61227902</data>
    </edge>
    <edge source="GBR" target="ISR">
      <data key="d0">3184308</data>
    </edge>
    <edge source="GBR" target="ITA">
      <data key="d0">2944542</data>
    </edge>
    <edge source="GBR" target="CIV">
      <data key="d0">25746</data>
    </edge>
    <edge source="GBR" target="JPN">
      <data key="d0">512182</data>
    </edge>
    <edge source="GBR" target="JOR">
      <data key="d0">53496</data>
    </edge>
    <edge source="GBR" target="KOR">
      <data key="d0">1154616</data>
    </edge>
    <edge source="GBR" target="LBN">
      <data key="d0">26976</data>
    </edge>
    <edge source="GBR" target="LVA">
      <data key="d0">83442</data>
    </edge>
    <edge source="GBR" target="LTU">
      <data key="d0">240246</data>
    </edge>
    <edge source="GBR" target="MYS">
      <data key="d0">317090</data>
    </edge>
    <edge source="GBR" target="MEX">
      <data key="d0">136281</data>
    </edge>
    <edge source="GBR" target="MAR">
      <data key="d0">18774</data>
    </edge>
    <edge source="GBR" target="NLD">
      <data key="d0">48285318</data>
    </edge>
    <edge source="GBR" target="NZL">
      <data key="d0">455334</data>
    </edge>
    <edge source="GBR" target="NOR">
      <data key="d0">35251770</data>
    </edge>
    <edge source="GBR" target="PAK">
      <data key="d0">175628</data>
    </edge>
    <edge source="GBR" target="PHL">
      <data key="d0">488201</data>
    </edge>
    <edge source="GBR" target="POL">
      <data key="d0">12544647</data>
    </edge>
    <edge source="GBR" target="PRT">
      <data key="d0">642593</data>
    </edge>
    <edge source="GBR" target="ROU">
      <data key="d0">327020</data>
    </edge>
    <edge source="GBR" target="RUS">
      <data key="d0">79901</data>
    </edge>
    <edge source="GBR" target="SAU">
      <data key="d0">380418</data>
    </edge>
    <edge source="GBR" target="SEN">
      <data key="d0">41847</data>
    </edge>
    <edge source="GBR" target="SRB">
      <data key="d0">22341</data>
    </edge>
    <edge source="GBR" target="IND">
      <data key="d0">97399</data>
    </edge>
    <edge source="GBR" target="SGP">
      <data key="d0">280933</data>
    </edge>
    <edge source="GBR" target="SVK">
      <data key="d0">135004</data>
    </edge>
    <edge source="GBR" target="VNM">
      <data key="d0">44026</data>
    </edge>
    <edge source="GBR" target="SVN">
      <data key="d0">172906</data>
    </edge>
    <edge source="GBR" target="ZAF">
      <data key="d0">339599</data>
    </edge>
    <edge source="GBR" target="ZWE">
      <data key="d0">10861</data>
    </edge>
    <edge source="GBR" target="ESP">
      <data key="d0">4200665</data>
    </edge>
    <edge source="GBR" target="SWE">
      <data key="d0">2235136</data>
    </edge>
    <edge source="GBR" target="CHE">
      <data key="d0">474480</data>
    </edge>
    <edge source="GBR" target="THA">
      <data key="d0">385914</data>
    </edge>
    <edge source="GBR" target="ARE">
      <data key="d0">636754</data>
    </edge>
    <edge source="GBR" target="TUR">
      <data key="d0">380153</data>
    </edge>
    <edge source="GBR" target="UKR">
      <data key="d0">42350</data>
    </edge>
    <edge source="GBR" target="EGY">
      <data key="d0">187269</data>
    </edge>
    <edge source="GBR" target="USA">
      <data key="d0">7986325</data>
    </edge>
    <edge source="AUT" target="AUS">
      <data key="d0">37414</data>
    </edge>
    <edge source="AUT" target="BEL">
      <data key="d0">508519</data>
    </edge>
    <edge source="AUT" target="BGR">
      <data key="d0">25916</data>
    </edge>
    <edge source="AUT" target="CAN">
      <data key="d0">68601</data>
    </edge>
    <edge source="AUT" target="CHN">
      <data key="d0">49445</data>
    </edge>
    <edge source="AUT" target="HRV">
      <data key="d0">535244</data>
    </edge>
    <edge source="AUT" target="CZE">
      <data key="d0">6931887</data>
    </edge>
    <edge source="AUT" target="DNK">
      <data key="d0">919013</data>
    </edge>
    <edge source="AUT" target="EST">
      <data key="d0">39814</data>
    </edge>
    <edge source="AUT" target="FIN">
      <data key="d0">194330</data>
    </edge>
    <edge source="AUT" target="FRA">
      <data key="d0">1205708</data>
    </edge>
    <edge source="AUT" target="DEU">
      <data key="d0">112082370</data>
    </edge>
    <edge source="AUT" target="GRC">
      <data key="d0">146423</data>
    </edge>
    <edge source="AUT" target="HKG">
      <data key="d0">23131</data>
    </edge>
    <edge source="AUT" target="HUN">
      <data key="d0">6745465</data>
    </edge>
    <edge source="AUT" target="IRL">
      <data key="d0">72178</data>
    </edge>
    <edge source="AUT" target="ITA">
      <data key="d0">7504742</data>
    </edge>
    <edge source="AUT" target="JPN">
      <data key="d0">61439</data>
    </edge>
    <edge source="AUT" target="KOR">
      <data key="d0">246084</data>
    </edge>
    <edge source="AUT" target="LVA">
      <data key="d0">63779</data>
    </edge>
    <edge source="AUT" target="MEX">
      <data key="d0">38295</data>
    </edge>
    <edge source="AUT" target="NLD">
      <data key="d0">2490726</data>
    </edge>
    <edge source="AUT" target="NOR">
      <data key="d0">405106</data>
    </edge>
    <edge source="AUT" target="POL">
      <data key="d0">11333118</data>
    </edge>
    <edge source="AUT" target="ROU">
      <data key="d0">817232</data>
    </edge>
    <edge source="AUT" target="RUS">
      <data key="d0">351766</data>
    </edge>
    <edge source="AUT" target="SRB">
      <data key="d0">308851</data>
    </edge>
    <edge source="AUT" target="IND">
      <data key="d0">23777</data>
    </edge>
    <edge source="AUT" target="SVK">
      <data key="d0">6634721</data>
    </edge>
    <edge source="AUT" target="SVN">
      <data key="d0">6091428</data>
    </edge>
    <edge source="AUT" target="ZAF">
      <data key="d0">40965</data>
    </edge>
    <edge source="AUT" target="ESP">
      <data key="d0">271380</data>
    </edge>
    <edge source="AUT" target="SWE">
      <data key="d0">141571</data>
    </edge>
    <edge source="AUT" target="CHE">
      <data key="d0">11549800</data>
    </edge>
    <edge source="AUT" target="TUR">
      <data key="d0">11979</data>
    </edge>
    <edge source="AUT" target="UKR">
      <data key="d0">11396</data>
    </edge>
    <edge source="AUT" target="MKD">
      <data key="d0">46063</data>
    </edge>
    <edge source="AUT" target="GBR">
      <data key="d0">390497</data>
    </edge>
    <edge source="AUT" target="USA">
      <data key="d0">762605</data>
    </edge>
    <edge source="BGR" target="ALB">
      <data key="d0">2078840</data>
    </edge>
    <edge source="BGR" target="AUS">
      <data key="d0">28377</data>
    </edge>
    <edge source="BGR" target="AUT">
      <data key="d0">9520827</data>
    </edge>
    <edge source="BGR" target="BLR">
      <data key="d0">329314</data>
    </edge>
    <edge source="BGR" target="CAN">
      <data key="d0">14520</data>
    </edge>
    <edge source="BGR" target="CAF">
      <data key="d0">173614</data>
    </edge>
    <edge source="BGR" target="CHN">
      <data key="d0">523417</data>
    </edge>
    <edge source="BGR" target="HRV">
      <data key="d0">70494</data>
    </edge>
    <edge source="BGR" target="CZE">
      <data key="d0">1107310</data>
    </edge>
    <edge source="BGR" target="FRA">
      <data key="d0">7719710</data>
    </edge>
    <edge source="BGR" target="DEU">
      <data key="d0">1114349</data>
    </edge>
    <edge source="BGR" target="GRC">
      <data key="d0">73248236</data>
    </edge>
    <edge source="BGR" target="HUN">
      <data key="d0">3501933</data>
    </edge>
    <edge source="BGR" target="ITA">
      <data key="d0">26892833</data>
    </edge>
    <edge source="BGR" target="JPN">
      <data key="d0">40298</data>
    </edge>
    <edge source="BGR" target="JOR">
      <data key="d0">301595</data>
    </edge>
    <edge source="BGR" target="KOR">
      <data key="d0">18014</data>
    </edge>
    <edge source="BGR" target="LBN">
      <data key="d0">22718</data>
    </edge>
    <edge source="BGR" target="MAR">
      <data key="d0">17565039</data>
    </edge>
    <edge source="BGR" target="NLD">
      <data key="d0">4437440</data>
    </edge>
    <edge source="BGR" target="POL">
      <data key="d0">733037</data>
    </edge>
    <edge source="BGR" target="ROU">
      <data key="d0">22198207</data>
    </edge>
    <edge source="BGR" target="SRB">
      <data key="d0">4090360</data>
    </edge>
    <edge source="BGR" target="IND">
      <data key="d0">92002</data>
    </edge>
    <edge source="BGR" target="SVK">
      <data key="d0">551413</data>
    </edge>
    <edge source="BGR" target="SVN">
      <data key="d0">1494052</data>
    </edge>
    <edge source="BGR" target="ZAF">
      <data key="d0">30812749</data>
    </edge>
    <edge source="BGR" target="ESP">
      <data key="d0">7358139</data>
    </edge>
    <edge source="BGR" target="SWE">
      <data key="d0">32544</data>
    </edge>
    <edge source="BGR" target="CHE">
      <data key="d0">19186</data>
    </edge>
    <edge source="BGR" target="ARE">
      <data key="d0">169770</data>
    </edge>
    <edge source="BGR" target="TUR">
      <data key="d0">9639329</data>
    </edge>
    <edge source="BGR" target="UKR">
      <data key="d0">43959</data>
    </edge>
    <edge source="BGR" target="MKD">
      <data key="d0">24175495</data>
    </edge>
    <edge source="BGR" target="EGY">
      <data key="d0">21326</data>
    </edge>
    <edge source="BGR" target="GBR">
      <data key="d0">116351</data>
    </edge>
    <edge source="BGR" target="USA">
      <data key="d0">155080</data>
    </edge>
    <edge source="HRV" target="AUT">
      <data key="d0">370471</data>
    </edge>
    <edge source="HRV" target="BEL">
      <data key="d0">27038</data>
    </edge>
    <edge source="HRV" target="BGR">
      <data key="d0">34704</data>
    </edge>
    <edge source="HRV" target="CZE">
      <data key="d0">807976</data>
    </edge>
    <edge source="HRV" target="FRA">
      <data key="d0">23786</data>
    </edge>
    <edge source="HRV" target="DEU">
      <data key="d0">2961619</data>
    </edge>
    <edge source="HRV" target="GRC">
      <data key="d0">229020</data>
    </edge>
    <edge source="HRV" target="HUN">
      <data key="d0">10954547</data>
    </edge>
    <edge source="HRV" target="ITA">
      <data key="d0">6002203</data>
    </edge>
    <edge source="HRV" target="JPN">
      <data key="d0">34967</data>
    </edge>
    <edge source="HRV" target="NLD">
      <data key="d0">14162</data>
    </edge>
    <edge source="HRV" target="NOR">
      <data key="d0">51003</data>
    </edge>
    <edge source="HRV" target="POL">
      <data key="d0">3348126</data>
    </edge>
    <edge source="HRV" target="ROU">
      <data key="d0">105106</data>
    </edge>
    <edge source="HRV" target="RUS">
      <data key="d0">51606</data>
    </edge>
    <edge source="HRV" target="SRB">
      <data key="d0">669079</data>
    </edge>
    <edge source="HRV" target="SVK">
      <data key="d0">5152647</data>
    </edge>
    <edge source="HRV" target="SVN">
      <data key="d0">9947800</data>
    </edge>
    <edge source="HRV" target="SWE">
      <data key="d0">78603</data>
    </edge>
    <edge source="HRV" target="CHE">
      <data key="d0">91742</data>
    </edge>
    <edge source="HRV" target="MKD">
      <data key="d0">16375</data>
    </edge>
    <edge source="HRV" target="GBR">
      <data key="d0">32627</data>
    </edge>
    <edge source="HRV" target="USA">
      <data key="d0">197040</data>
    </edge>
    <edge source="CZE" target="AUT">
      <data key="d0">66213793</data>
    </edge>
    <edge source="CZE" target="BEL">
      <data key="d0">3777536</data>
    </edge>
    <edge source="CZE" target="BGR">
      <data key="d0">84882735</data>
    </edge>
    <edge source="CZE" target="CHN">
      <data key="d0">28933</data>
    </edge>
    <edge source="CZE" target="HRV">
      <data key="d0">694205</data>
    </edge>
    <edge source="CZE" target="EST">
      <data key="d0">91904</data>
    </edge>
    <edge source="CZE" target="FIN">
      <data key="d0">42480</data>
    </edge>
    <edge source="CZE" target="FRA">
      <data key="d0">843110</data>
    </edge>
    <edge source="CZE" target="DEU">
      <data key="d0">47497765</data>
    </edge>
    <edge source="CZE" target="GRC">
      <data key="d0">220498</data>
    </edge>
    <edge source="CZE" target="HUN">
      <data key="d0">27447256</data>
    </edge>
    <edge source="CZE" target="ISR">
      <data key="d0">57561</data>
    </edge>
    <edge source="CZE" target="ITA">
      <data key="d0">7129086</data>
    </edge>
    <edge source="CZE" target="LVA">
      <data key="d0">4623446</data>
    </edge>
    <edge source="CZE" target="LTU">
      <data key="d0">730292</data>
    </edge>
    <edge source="CZE" target="MYS">
      <data key="d0">32073</data>
    </edge>
    <edge source="CZE" target="NLD">
      <data key="d0">4327997</data>
    </edge>
    <edge source="CZE" target="POL">
      <data key="d0">185495850</data>
    </edge>
    <edge source="CZE" target="ROU">
      <data key="d0">5386350</data>
    </edge>
    <edge source="CZE" target="RUS">
      <data key="d0">205654</data>
    </edge>
    <edge source="CZE" target="SVK">
      <data key="d0">52877313</data>
    </edge>
    <edge source="CZE" target="ESP">
      <data key="d0">21159</data>
    </edge>
    <edge source="CZE" target="SWE">
      <data key="d0">20393</data>
    </edge>
    <edge source="CZE" target="CHE">
      <data key="d0">25626</data>
    </edge>
    <edge source="CZE" target="UKR">
      <data key="d0">10005</data>
    </edge>
    <edge source="CZE" target="GBR">
      <data key="d0">31257133</data>
    </edge>
    <edge source="CZE" target="USA">
      <data key="d0">156860</data>
    </edge>
    <edge source="DNK" target="BEL">
      <data key="d0">66539</data>
    </edge>
    <edge source="DNK" target="CHN">
      <data key="d0">80482</data>
    </edge>
    <edge source="DNK" target="CZE">
      <data key="d0">103606</data>
    </edge>
    <edge source="DNK" target="EST">
      <data key="d0">33908</data>
    </edge>
    <edge source="DNK" target="FIN">
      <data key="d0">3897124</data>
    </edge>
    <edge source="DNK" target="FRA">
      <data key="d0">123266</data>
    </edge>
    <edge source="DNK" target="DEU">
      <data key="d0">7284245</data>
    </edge>
    <edge source="DNK" target="HKG">
      <data key="d0">13444</data>
    </edge>
    <edge source="DNK" target="HUN">
      <data key="d0">11294</data>
    </edge>
    <edge source="DNK" target="IRL">
      <data key="d0">22679</data>
    </edge>
    <edge source="DNK" target="LVA">
      <data key="d0">19114</data>
    </edge>
    <edge source="DNK" target="LTU">
      <data key="d0">270329</data>
    </edge>
    <edge source="DNK" target="NLD">
      <data key="d0">27914320</data>
    </edge>
    <edge source="DNK" target="NOR">
      <data key="d0">33914608</data>
    </edge>
    <edge source="DNK" target="POL">
      <data key="d0">6740034</data>
    </edge>
    <edge source="DNK" target="ROU">
      <data key="d0">122132</data>
    </edge>
    <edge source="DNK" target="RUS">
      <data key="d0">75026</data>
    </edge>
    <edge source="DNK" target="IND">
      <data key="d0">35792</data>
    </edge>
    <edge source="DNK" target="SVK">
      <data key="d0">21124</data>
    </edge>
    <edge source="DNK" target="SWE">
      <data key="d0">129152816</data>
    </edge>
    <edge source="DNK" target="CHE">
      <data key="d0">39738</data>
    </edge>
    <edge source="DNK" target="TUR">
      <data key="d0">750345</data>
    </edge>
    <edge source="DNK" target="UKR">
      <data key="d0">16769</data>
    </edge>
    <edge source="DNK" target="EGY">
      <data key="d0">25674</data>
    </edge>
    <edge source="DNK" target="GBR">
      <data key="d0">2555395</data>
    </edge>
    <edge source="DNK" target="USA">
      <data key="d0">3943502</data>
    </edge>
    <edge source="DNK" target="URY">
      <data key="d0">13495691</data>
    </edge>
    <edge source="EST" target="CHN">
      <data key="d0">28628</data>
    </edge>
    <edge source="EST" target="DNK">
      <data key="d0">53689</data>
    </edge>
    <edge source="EST" target="FIN">
      <data key="d0">3783634</data>
    </edge>
    <edge source="EST" target="DEU">
      <data key="d0">601674</data>
    </edge>
    <edge source="EST" target="ISR">
      <data key="d0">4244307</data>
    </edge>
    <edge source="EST" target="ITA">
      <data key="d0">39064</data>
    </edge>
    <edge source="EST" target="LVA">
      <data key="d0">15362434</data>
    </edge>
    <edge source="EST" target="LTU">
      <data key="d0">18091113</data>
    </edge>
    <edge source="EST" target="NLD">
      <data key="d0">36095</data>
    </edge>
    <edge source="EST" target="POL">
      <data key="d0">395222</data>
    </edge>
    <edge source="EST" target="RUS">
      <data key="d0">562152</data>
    </edge>
    <edge source="EST" target="SVK">
      <data key="d0">39980</data>
    </edge>
    <edge source="EST" target="SWE">
      <data key="d0">450436</data>
    </edge>
    <edge source="FIN" target="AUS">
      <data key="d0">23515</data>
    </edge>
    <edge source="FIN" target="CHN">
      <data key="d0">72560</data>
    </edge>
    <edge source="FIN" target="DNK">
      <data key="d0">128869</data>
    </edge>
    <edge source="FIN" target="EST">
      <data key="d0">295521</data>
    </edge>
    <edge source="FIN" target="FRA">
      <data key="d0">281800</data>
    </edge>
    <edge source="FIN" target="DEU">
      <data key="d0">218491</data>
    </edge>
    <edge source="FIN" target="ITA">
      <data key="d0">64299</data>
    </edge>
    <edge source="FIN" target="LVA">
      <data key="d0">76489</data>
    </edge>
    <edge source="FIN" target="LTU">
      <data key="d0">3586285</data>
    </edge>
    <edge source="FIN" target="NLD">
      <data key="d0">597724</data>
    </edge>
    <edge source="FIN" target="NOR">
      <data key="d0">23989</data>
    </edge>
    <edge source="FIN" target="POL">
      <data key="d0">10966</data>
    </edge>
    <edge source="FIN" target="RUS">
      <data key="d0">831872</data>
    </edge>
    <edge source="FIN" target="ESP">
      <data key="d0">261305</data>
    </edge>
    <edge source="FIN" target="SWE">
      <data key="d0">1451072</data>
    </edge>
    <edge source="FIN" target="CHE">
      <data key="d0">283319</data>
    </edge>
    <edge source="FIN" target="GBR">
      <data key="d0">5136142</data>
    </edge>
    <edge source="FIN" target="USA">
      <data key="d0">201167</data>
    </edge>
    <edge source="GRC" target="ALB">
      <data key="d0">1695985</data>
    </edge>
    <edge source="GRC" target="AZE">
      <data key="d0">160974</data>
    </edge>
    <edge source="GRC" target="AUS">
      <data key="d0">7606946</data>
    </edge>
    <edge source="GRC" target="AUT">
      <data key="d0">14180900</data>
    </edge>
    <edge source="GRC" target="BEL">
      <data key="d0">3383394</data>
    </edge>
    <edge source="GRC" target="BRA">
      <data key="d0">2485773</data>
    </edge>
    <edge source="GRC" target="BGR">
      <data key="d0">13853777</data>
    </edge>
    <edge source="GRC" target="BLR">
      <data key="d0">16008</data>
    </edge>
    <edge source="GRC" target="CAN">
      <data key="d0">15940720</data>
    </edge>
    <edge source="GRC" target="CHN">
      <data key="d0">4670651</data>
    </edge>
    <edge source="GRC" target="CRI">
      <data key="d0">97936</data>
    </edge>
    <edge source="GRC" target="HRV">
      <data key="d0">1111667</data>
    </edge>
    <edge source="GRC" target="CZE">
      <data key="d0">3493320</data>
    </edge>
    <edge source="GRC" target="DNK">
      <data key="d0">991763</data>
    </edge>
    <edge source="GRC" target="EST">
      <data key="d0">649226</data>
    </edge>
    <edge source="GRC" target="FIN">
      <data key="d0">2454237</data>
    </edge>
    <edge source="GRC" target="FRA">
      <data key="d0">6701097</data>
    </edge>
    <edge source="GRC" target="GEO">
      <data key="d0">40832</data>
    </edge>
    <edge source="GRC" target="DEU">
      <data key="d0">48645243</data>
    </edge>
    <edge source="GRC" target="GHA">
      <data key="d0">18396</data>
    </edge>
    <edge source="GRC" target="HKG">
      <data key="d0">216757</data>
    </edge>
    <edge source="GRC" target="HUN">
      <data key="d0">476804</data>
    </edge>
    <edge source="GRC" target="IRL">
      <data key="d0">285194</data>
    </edge>
    <edge source="GRC" target="ISR">
      <data key="d0">400433</data>
    </edge>
    <edge source="GRC" target="ITA">
      <data key="d0">449421786</data>
    </edge>
    <edge source="GRC" target="JPN">
      <data key="d0">4346433</data>
    </edge>
    <edge source="GRC" target="KAZ">
      <data key="d0">104118</data>
    </edge>
    <edge source="GRC" target="KOR">
      <data key="d0">746269</data>
    </edge>
    <edge source="GRC" target="LVA">
      <data key="d0">114707</data>
    </edge>
    <edge source="GRC" target="LTU">
      <data key="d0">402321</data>
    </edge>
    <edge source="GRC" target="MDG">
      <data key="d0">66618</data>
    </edge>
    <edge source="GRC" target="MYS">
      <data key="d0">10279</data>
    </edge>
    <edge source="GRC" target="MEX">
      <data key="d0">75068</data>
    </edge>
    <edge source="GRC" target="MDA">
      <data key="d0">76452</data>
    </edge>
    <edge source="GRC" target="NLD">
      <data key="d0">2612115</data>
    </edge>
    <edge source="GRC" target="NZL">
      <data key="d0">642808</data>
    </edge>
    <edge source="GRC" target="NOR">
      <data key="d0">1543009</data>
    </edge>
    <edge source="GRC" target="PAN">
      <data key="d0">96231</data>
    </edge>
    <edge source="GRC" target="POL">
      <data key="d0">1749341</data>
    </edge>
    <edge source="GRC" target="ROU">
      <data key="d0">8260322</data>
    </edge>
    <edge source="GRC" target="RUS">
      <data key="d0">6286106</data>
    </edge>
    <edge source="GRC" target="SAU">
      <data key="d0">1823933</data>
    </edge>
    <edge source="GRC" target="SRB">
      <data key="d0">1674872</data>
    </edge>
    <edge source="GRC" target="IND">
      <data key="d0">254980</data>
    </edge>
    <edge source="GRC" target="SGP">
      <data key="d0">271619</data>
    </edge>
    <edge source="GRC" target="SVK">
      <data key="d0">253654</data>
    </edge>
    <edge source="GRC" target="VNM">
      <data key="d0">238313</data>
    </edge>
    <edge source="GRC" target="SVN">
      <data key="d0">509490</data>
    </edge>
    <edge source="GRC" target="ZAF">
      <data key="d0">848847</data>
    </edge>
    <edge source="GRC" target="ESP">
      <data key="d0">23755729</data>
    </edge>
    <edge source="GRC" target="SWE">
      <data key="d0">5650521</data>
    </edge>
    <edge source="GRC" target="CHE">
      <data key="d0">5755283</data>
    </edge>
    <edge source="GRC" target="THA">
      <data key="d0">657954</data>
    </edge>
    <edge source="GRC" target="ARE">
      <data key="d0">1408877</data>
    </edge>
    <edge source="GRC" target="TUR">
      <data key="d0">225736</data>
    </edge>
    <edge source="GRC" target="UKR">
      <data key="d0">1104507</data>
    </edge>
    <edge source="GRC" target="MKD">
      <data key="d0">1215407</data>
    </edge>
    <edge source="GRC" target="EGY">
      <data key="d0">2780237</data>
    </edge>
    <edge source="GRC" target="GBR">
      <data key="d0">8012578</data>
    </edge>
    <edge source="GRC" target="USA">
      <data key="d0">37819163</data>
    </edge>
    <edge source="HUN" target="ALB">
      <data key="d0">6968778</data>
    </edge>
    <edge source="HUN" target="DZA">
      <data key="d0">398580</data>
    </edge>
    <edge source="HUN" target="AUS">
      <data key="d0">13268</data>
    </edge>
    <edge source="HUN" target="AUT">
      <data key="d0">21024668</data>
    </edge>
    <edge source="HUN" target="BEL">
      <data key="d0">11587992</data>
    </edge>
    <edge source="HUN" target="BGR">
      <data key="d0">2551061</data>
    </edge>
    <edge source="HUN" target="CHN">
      <data key="d0">253661</data>
    </edge>
    <edge source="HUN" target="HRV">
      <data key="d0">24420695</data>
    </edge>
    <edge source="HUN" target="CZE">
      <data key="d0">30368943</data>
    </edge>
    <edge source="HUN" target="EST">
      <data key="d0">206585</data>
    </edge>
    <edge source="HUN" target="FIN">
      <data key="d0">122224</data>
    </edge>
    <edge source="HUN" target="FRA">
      <data key="d0">5328239</data>
    </edge>
    <edge source="HUN" target="GEO">
      <data key="d0">28439</data>
    </edge>
    <edge source="HUN" target="PSE">
      <data key="d0">1823237</data>
    </edge>
    <edge source="HUN" target="DEU">
      <data key="d0">95463417</data>
    </edge>
    <edge source="HUN" target="GRC">
      <data key="d0">7532214</data>
    </edge>
    <edge source="HUN" target="ISR">
      <data key="d0">3105062</data>
    </edge>
    <edge source="HUN" target="ITA">
      <data key="d0">32657271</data>
    </edge>
    <edge source="HUN" target="JPN">
      <data key="d0">356984</data>
    </edge>
    <edge source="HUN" target="JOR">
      <data key="d0">828804</data>
    </edge>
    <edge source="HUN" target="KOR">
      <data key="d0">317312</data>
    </edge>
    <edge source="HUN" target="LBN">
      <data key="d0">664206</data>
    </edge>
    <edge source="HUN" target="LVA">
      <data key="d0">996457</data>
    </edge>
    <edge source="HUN" target="LTU">
      <data key="d0">2069490</data>
    </edge>
    <edge source="HUN" target="MYS">
      <data key="d0">771467</data>
    </edge>
    <edge source="HUN" target="MRT">
      <data key="d0">13848</data>
    </edge>
    <edge source="HUN" target="OMN">
      <data key="d0">22050</data>
    </edge>
    <edge source="HUN" target="NLD">
      <data key="d0">117833160</data>
    </edge>
    <edge source="HUN" target="NOR">
      <data key="d0">45605</data>
    </edge>
    <edge source="HUN" target="POL">
      <data key="d0">21088743</data>
    </edge>
    <edge source="HUN" target="ROU">
      <data key="d0">20725594</data>
    </edge>
    <edge source="HUN" target="SRB">
      <data key="d0">345900</data>
    </edge>
    <edge source="HUN" target="SGP">
      <data key="d0">21496</data>
    </edge>
    <edge source="HUN" target="SVK">
      <data key="d0">30692854</data>
    </edge>
    <edge source="HUN" target="VNM">
      <data key="d0">18818</data>
    </edge>
    <edge source="HUN" target="SVN">
      <data key="d0">10760322</data>
    </edge>
    <edge source="HUN" target="CHE">
      <data key="d0">6303998</data>
    </edge>
    <edge source="HUN" target="ARE">
      <data key="d0">1132703</data>
    </edge>
    <edge source="HUN" target="TUR">
      <data key="d0">5928031</data>
    </edge>
    <edge source="HUN" target="UKR">
      <data key="d0">11066</data>
    </edge>
    <edge source="HUN" target="MKD">
      <data key="d0">112793</data>
    </edge>
    <edge source="HUN" target="GBR">
      <data key="d0">4302603</data>
    </edge>
    <edge source="IRL" target="FRA">
      <data key="d0">47269</data>
    </edge>
    <edge source="IRL" target="DEU">
      <data key="d0">17072</data>
    </edge>
    <edge source="IRL" target="HKG">
      <data key="d0">79516</data>
    </edge>
    <edge source="IRL" target="ITA">
      <data key="d0">19757</data>
    </edge>
    <edge source="IRL" target="JPN">
      <data key="d0">13809</data>
    </edge>
    <edge source="IRL" target="NLD">
      <data key="d0">11929</data>
    </edge>
    <edge source="IRL" target="SGP">
      <data key="d0">10630</data>
    </edge>
    <edge source="IRL" target="ARE">
      <data key="d0">24959</data>
    </edge>
    <edge source="IRL" target="GBR">
      <data key="d0">646399</data>
    </edge>
    <edge source="LVA" target="EST">
      <data key="d0">2743644</data>
    </edge>
    <edge source="LVA" target="FIN">
      <data key="d0">13224</data>
    </edge>
    <edge source="LVA" target="DEU">
      <data key="d0">642359</data>
    </edge>
    <edge source="LVA" target="HUN">
      <data key="d0">283473</data>
    </edge>
    <edge source="LVA" target="ITA">
      <data key="d0">19620</data>
    </edge>
    <edge source="LVA" target="LTU">
      <data key="d0">8765147</data>
    </edge>
    <edge source="LVA" target="NOR">
      <data key="d0">1476355</data>
    </edge>
    <edge source="LVA" target="POL">
      <data key="d0">869718</data>
    </edge>
    <edge source="LVA" target="RUS">
      <data key="d0">71091</data>
    </edge>
    <edge source="POL" target="AUT">
      <data key="d0">3116875</data>
    </edge>
    <edge source="POL" target="BEL">
      <data key="d0">14850</data>
    </edge>
    <edge source="POL" target="BGR">
      <data key="d0">83160</data>
    </edge>
    <edge source="POL" target="BLR">
      <data key="d0">274168</data>
    </edge>
    <edge source="POL" target="CAN">
      <data key="d0">103760</data>
    </edge>
    <edge source="POL" target="CHN">
      <data key="d0">80467</data>
    </edge>
    <edge source="POL" target="CZE">
      <data key="d0">235239108</data>
    </edge>
    <edge source="POL" target="DNK">
      <data key="d0">3821562</data>
    </edge>
    <edge source="POL" target="EST">
      <data key="d0">3720061</data>
    </edge>
    <edge source="POL" target="FIN">
      <data key="d0">662319</data>
    </edge>
    <edge source="POL" target="DEU">
      <data key="d0">29245034</data>
    </edge>
    <edge source="POL" target="HKG">
      <data key="d0">57036</data>
    </edge>
    <edge source="POL" target="HUN">
      <data key="d0">3003661</data>
    </edge>
    <edge source="POL" target="IRL">
      <data key="d0">82360</data>
    </edge>
    <edge source="POL" target="ISR">
      <data key="d0">2160523</data>
    </edge>
    <edge source="POL" target="ITA">
      <data key="d0">102640</data>
    </edge>
    <edge source="POL" target="LVA">
      <data key="d0">2461921</data>
    </edge>
    <edge source="POL" target="LTU">
      <data key="d0">5301788</data>
    </edge>
    <edge source="POL" target="MDA">
      <data key="d0">19114</data>
    </edge>
    <edge source="POL" target="NLD">
      <data key="d0">20708051</data>
    </edge>
    <edge source="POL" target="NOR">
      <data key="d0">1350515</data>
    </edge>
    <edge source="POL" target="PHL">
      <data key="d0">20259</data>
    </edge>
    <edge source="POL" target="PRT">
      <data key="d0">262364</data>
    </edge>
    <edge source="POL" target="ROU">
      <data key="d0">1823463</data>
    </edge>
    <edge source="POL" target="RUS">
      <data key="d0">3151084</data>
    </edge>
    <edge source="POL" target="SRB">
      <data key="d0">15415</data>
    </edge>
    <edge source="POL" target="SVK">
      <data key="d0">63381973</data>
    </edge>
    <edge source="POL" target="VNM">
      <data key="d0">19431</data>
    </edge>
    <edge source="POL" target="SVN">
      <data key="d0">51747</data>
    </edge>
    <edge source="POL" target="ESP">
      <data key="d0">49045</data>
    </edge>
    <edge source="POL" target="SWE">
      <data key="d0">3305090</data>
    </edge>
    <edge source="POL" target="TUR">
      <data key="d0">57148</data>
    </edge>
    <edge source="POL" target="UKR">
      <data key="d0">1410944</data>
    </edge>
    <edge source="POL" target="GBR">
      <data key="d0">3816880</data>
    </edge>
    <edge source="POL" target="USA">
      <data key="d0">418459</data>
    </edge>
    <edge source="ROU" target="AUT">
      <data key="d0">4353140</data>
    </edge>
    <edge source="ROU" target="BGR">
      <data key="d0">17799588</data>
    </edge>
    <edge source="ROU" target="CHN">
      <data key="d0">54834</data>
    </edge>
    <edge source="ROU" target="HRV">
      <data key="d0">21021</data>
    </edge>
    <edge source="ROU" target="CZE">
      <data key="d0">1818291</data>
    </edge>
    <edge source="ROU" target="FRA">
      <data key="d0">11638775</data>
    </edge>
    <edge source="ROU" target="DEU">
      <data key="d0">5910443</data>
    </edge>
    <edge source="ROU" target="GHA">
      <data key="d0">50994</data>
    </edge>
    <edge source="ROU" target="GRC">
      <data key="d0">7914318</data>
    </edge>
    <edge source="ROU" target="HUN">
      <data key="d0">19633497</data>
    </edge>
    <edge source="ROU" target="ISR">
      <data key="d0">555938</data>
    </edge>
    <edge source="ROU" target="ITA">
      <data key="d0">7742901</data>
    </edge>
    <edge source="ROU" target="KOR">
      <data key="d0">12172</data>
    </edge>
    <edge source="ROU" target="LBN">
      <data key="d0">2100000</data>
    </edge>
    <edge source="ROU" target="MDA">
      <data key="d0">42480</data>
    </edge>
    <edge source="ROU" target="NLD">
      <data key="d0">3951674</data>
    </edge>
    <edge source="ROU" target="POL">
      <data key="d0">2373533</data>
    </edge>
    <edge source="ROU" target="PRT">
      <data key="d0">1146125</data>
    </edge>
    <edge source="ROU" target="SGP">
      <data key="d0">1298300</data>
    </edge>
    <edge source="ROU" target="SVK">
      <data key="d0">2011575</data>
    </edge>
    <edge source="ROU" target="SVN">
      <data key="d0">1966551</data>
    </edge>
    <edge source="ROU" target="ZAF">
      <data key="d0">19704444</data>
    </edge>
    <edge source="ROU" target="ESP">
      <data key="d0">25792557</data>
    </edge>
    <edge source="ROU" target="SWE">
      <data key="d0">11097</data>
    </edge>
    <edge source="ROU" target="CHE">
      <data key="d0">2364846</data>
    </edge>
    <edge source="ROU" target="TUR">
      <data key="d0">32586</data>
    </edge>
    <edge source="ROU" target="EGY">
      <data key="d0">5154625</data>
    </edge>
    <edge source="ROU" target="GBR">
      <data key="d0">85986</data>
    </edge>
    <edge source="SVK" target="AUT">
      <data key="d0">182491</data>
    </edge>
    <edge source="SVK" target="BGR">
      <data key="d0">13869149</data>
    </edge>
    <edge source="SVK" target="CZE">
      <data key="d0">19740098</data>
    </edge>
    <edge source="SVK" target="FIN">
      <data key="d0">54531</data>
    </edge>
    <edge source="SVK" target="DEU">
      <data key="d0">11556145</data>
    </edge>
    <edge source="SVK" target="GRC">
      <data key="d0">13739</data>
    </edge>
    <edge source="SVK" target="HUN">
      <data key="d0">4369539</data>
    </edge>
    <edge source="SVK" target="ISR">
      <data key="d0">14076</data>
    </edge>
    <edge source="SVK" target="ITA">
      <data key="d0">2685333</data>
    </edge>
    <edge source="SVK" target="LTU">
      <data key="d0">287654</data>
    </edge>
    <edge source="SVK" target="NLD">
      <data key="d0">127015</data>
    </edge>
    <edge source="SVK" target="POL">
      <data key="d0">41895732</data>
    </edge>
    <edge source="SVK" target="ROU">
      <data key="d0">21962</data>
    </edge>
    <edge source="SVK" target="VNM">
      <data key="d0">16091</data>
    </edge>
    <edge source="SVK" target="SVN">
      <data key="d0">166801</data>
    </edge>
    <edge source="SVK" target="UKR">
      <data key="d0">85664</data>
    </edge>
    <edge source="SVK" target="GBR">
      <data key="d0">786651</data>
    </edge>
    <edge source="SVN" target="AUS">
      <data key="d0">60714</data>
    </edge>
    <edge source="SVN" target="AUT">
      <data key="d0">828534</data>
    </edge>
    <edge source="SVN" target="ARM">
      <data key="d0">14866</data>
    </edge>
    <edge source="SVN" target="CAN">
      <data key="d0">46058</data>
    </edge>
    <edge source="SVN" target="HRV">
      <data key="d0">3900462</data>
    </edge>
    <edge source="SVN" target="CZE">
      <data key="d0">202427</data>
    </edge>
    <edge source="SVN" target="FRA">
      <data key="d0">369772</data>
    </edge>
    <edge source="SVN" target="GEO">
      <data key="d0">23012</data>
    </edge>
    <edge source="SVN" target="DEU">
      <data key="d0">406031</data>
    </edge>
    <edge source="SVN" target="HUN">
      <data key="d0">582033</data>
    </edge>
    <edge source="SVN" target="ITA">
      <data key="d0">10172477</data>
    </edge>
    <edge source="SVN" target="JPN">
      <data key="d0">10432</data>
    </edge>
    <edge source="SVN" target="NLD">
      <data key="d0">281567</data>
    </edge>
    <edge source="SVN" target="NOR">
      <data key="d0">18271</data>
    </edge>
    <edge source="SVN" target="POL">
      <data key="d0">23124</data>
    </edge>
    <edge source="SVN" target="ROU">
      <data key="d0">41426</data>
    </edge>
    <edge source="SVN" target="RUS">
      <data key="d0">240747</data>
    </edge>
    <edge source="SVN" target="SRB">
      <data key="d0">222225</data>
    </edge>
    <edge source="SVN" target="SVK">
      <data key="d0">162361</data>
    </edge>
    <edge source="SVN" target="CHE">
      <data key="d0">24644</data>
    </edge>
    <edge source="SVN" target="MKD">
      <data key="d0">14201</data>
    </edge>
    <edge source="CHE" target="AUS">
      <data key="d0">421826</data>
    </edge>
    <edge source="CHE" target="AUT">
      <data key="d0">23504</data>
    </edge>
    <edge source="CHE" target="BEL">
      <data key="d0">12255</data>
    </edge>
    <edge source="CHE" target="BRA">
      <data key="d0">34260</data>
    </edge>
    <edge source="CHE" target="CAN">
      <data key="d0">87231</data>
    </edge>
    <edge source="CHE" target="LKA">
      <data key="d0">68713</data>
    </edge>
    <edge source="CHE" target="CHL">
      <data key="d0">17267</data>
    </edge>
    <edge source="CHE" target="CHN">
      <data key="d0">52461</data>
    </edge>
    <edge source="CHE" target="DNK">
      <data key="d0">38979</data>
    </edge>
    <edge source="CHE" target="FRA">
      <data key="d0">764952</data>
    </edge>
    <edge source="CHE" target="DEU">
      <data key="d0">1307065</data>
    </edge>
    <edge source="CHE" target="HUN">
      <data key="d0">44526</data>
    </edge>
    <edge source="CHE" target="ITA">
      <data key="d0">1000525</data>
    </edge>
    <edge source="CHE" target="JPN">
      <data key="d0">19695</data>
    </edge>
    <edge source="CHE" target="KOR">
      <data key="d0">28505</data>
    </edge>
    <edge source="CHE" target="MEX">
      <data key="d0">275367</data>
    </edge>
    <edge source="CHE" target="NLD">
      <data key="d0">537258</data>
    </edge>
    <edge source="CHE" target="NZL">
      <data key="d0">248699</data>
    </edge>
    <edge source="CHE" target="ROU">
      <data key="d0">22467</data>
    </edge>
    <edge source="CHE" target="RUS">
      <data key="d0">307944</data>
    </edge>
    <edge source="CHE" target="IND">
      <data key="d0">231412</data>
    </edge>
    <edge source="CHE" target="SGP">
      <data key="d0">54056</data>
    </edge>
    <edge source="CHE" target="SVN">
      <data key="d0">23176</data>
    </edge>
    <edge source="CHE" target="ZAF">
      <data key="d0">106072</data>
    </edge>
    <edge source="CHE" target="ESP">
      <data key="d0">289128</data>
    </edge>
    <edge source="CHE" target="SWE">
      <data key="d0">133503</data>
    </edge>
    <edge source="CHE" target="ARE">
      <data key="d0">10557</data>
    </edge>
    <edge source="CHE" target="TUR">
      <data key="d0">69080</data>
    </edge>
    <edge source="CHE" target="UKR">
      <data key="d0">94759</data>
    </edge>
    <edge source="CHE" target="GBR">
      <data key="d0">85804</data>
    </edge>
    <edge source="CHE" target="USA">
      <data key="d0">624236</data>
    </edge>
    <edge source="UKR" target="ALB">
      <data key="d0">2264303</data>
    </edge>
    <edge source="UKR" target="DZA">
      <data key="d0">53094481</data>
    </edge>
    <edge source="UKR" target="AZE">
      <data key="d0">524175</data>
    </edge>
    <edge source="UKR" target="AUS">
      <data key="d0">2866389</data>
    </edge>
    <edge source="UKR" target="AUT">
      <data key="d0">6325546</data>
    </edge>
    <edge source="UKR" target="ARM">
      <data key="d0">1173878</data>
    </edge>
    <edge source="UKR" target="BEL">
      <data key="d0">711108</data>
    </edge>
    <edge source="UKR" target="BGR">
      <data key="d0">6705961</data>
    </edge>
    <edge source="UKR" target="BLR">
      <data key="d0">29615675</data>
    </edge>
    <edge source="UKR" target="CAN">
      <data key="d0">967422</data>
    </edge>
    <edge source="UKR" target="LKA">
      <data key="d0">101979</data>
    </edge>
    <edge source="UKR" target="CHN">
      <data key="d0">527144164</data>
    </edge>
    <edge source="UKR" target="COL">
      <data key="d0">307518</data>
    </edge>
    <edge source="UKR" target="CRI">
      <data key="d0">1457864</data>
    </edge>
    <edge source="UKR" target="HRV">
      <data key="d0">54432</data>
    </edge>
    <edge source="UKR" target="CZE">
      <data key="d0">5378873</data>
    </edge>
    <edge source="UKR" target="BEN">
      <data key="d0">67404</data>
    </edge>
    <edge source="UKR" target="DNK">
      <data key="d0">74110</data>
    </edge>
    <edge source="UKR" target="ETH">
      <data key="d0">930003</data>
    </edge>
    <edge source="UKR" target="EST">
      <data key="d0">3894076</data>
    </edge>
    <edge source="UKR" target="FRA">
      <data key="d0">124844844</data>
    </edge>
    <edge source="UKR" target="GEO">
      <data key="d0">7986943</data>
    </edge>
    <edge source="UKR" target="PSE">
      <data key="d0">7146708</data>
    </edge>
    <edge source="UKR" target="DEU">
      <data key="d0">8877633</data>
    </edge>
    <edge source="UKR" target="GHA">
      <data key="d0">1843208</data>
    </edge>
    <edge source="UKR" target="GRC">
      <data key="d0">9432941</data>
    </edge>
    <edge source="UKR" target="HKG">
      <data key="d0">324206</data>
    </edge>
    <edge source="UKR" target="HUN">
      <data key="d0">2166810</data>
    </edge>
    <edge source="UKR" target="IRL">
      <data key="d0">22642</data>
    </edge>
    <edge source="UKR" target="ISR">
      <data key="d0">5073307</data>
    </edge>
    <edge source="UKR" target="ITA">
      <data key="d0">244405909</data>
    </edge>
    <edge source="UKR" target="CIV">
      <data key="d0">1751457</data>
    </edge>
    <edge source="UKR" target="JPN">
      <data key="d0">42040</data>
    </edge>
    <edge source="UKR" target="KAZ">
      <data key="d0">268877</data>
    </edge>
    <edge source="UKR" target="JOR">
      <data key="d0">21174933</data>
    </edge>
    <edge source="UKR" target="KOR">
      <data key="d0">1029446</data>
    </edge>
    <edge source="UKR" target="KGZ">
      <data key="d0">516459</data>
    </edge>
    <edge source="UKR" target="LBN">
      <data key="d0">45673922</data>
    </edge>
    <edge source="UKR" target="LVA">
      <data key="d0">1355740</data>
    </edge>
    <edge source="UKR" target="LTU">
      <data key="d0">24741412</data>
    </edge>
    <edge source="UKR" target="MDG">
      <data key="d0">691152</data>
    </edge>
    <edge source="UKR" target="MYS">
      <data key="d0">93878760</data>
    </edge>
    <edge source="UKR" target="MRT">
      <data key="d0">21702</data>
    </edge>
    <edge source="UKR" target="MUS">
      <data key="d0">303666</data>
    </edge>
    <edge source="UKR" target="MEX">
      <data key="d0">317359</data>
    </edge>
    <edge source="UKR" target="MDA">
      <data key="d0">6755615</data>
    </edge>
    <edge source="UKR" target="MAR">
      <data key="d0">19654749</data>
    </edge>
    <edge source="UKR" target="OMN">
      <data key="d0">31344379</data>
    </edge>
    <edge source="UKR" target="NLD">
      <data key="d0">320070429</data>
    </edge>
    <edge source="UKR" target="NZL">
      <data key="d0">129176</data>
    </edge>
    <edge source="UKR" target="NOR">
      <data key="d0">176631</data>
    </edge>
    <edge source="UKR" target="PAK">
      <data key="d0">10628</data>
    </edge>
    <edge source="UKR" target="PAN">
      <data key="d0">655724</data>
    </edge>
    <edge source="UKR" target="PHL">
      <data key="d0">18020</data>
    </edge>
    <edge source="UKR" target="POL">
      <data key="d0">72494721</data>
    </edge>
    <edge source="UKR" target="PRT">
      <data key="d0">9020773</data>
    </edge>
    <edge source="UKR" target="ROU">
      <data key="d0">2398785</data>
    </edge>
    <edge source="UKR" target="RUS">
      <data key="d0">3540026</data>
    </edge>
    <edge source="UKR" target="SAU">
      <data key="d0">56682225</data>
    </edge>
    <edge source="UKR" target="SEN">
      <data key="d0">145860</data>
    </edge>
    <edge source="UKR" target="SRB">
      <data key="d0">38329</data>
    </edge>
    <edge source="UKR" target="IND">
      <data key="d0">1163875106</data>
    </edge>
    <edge source="UKR" target="SGP">
      <data key="d0">1457843</data>
    </edge>
    <edge source="UKR" target="SVK">
      <data key="d0">3288347</data>
    </edge>
    <edge source="UKR" target="VNM">
      <data key="d0">1019622</data>
    </edge>
    <edge source="UKR" target="ESP">
      <data key="d0">281159993</data>
    </edge>
    <edge source="UKR" target="SWE">
      <data key="d0">744868</data>
    </edge>
    <edge source="UKR" target="CHE">
      <data key="d0">798512</data>
    </edge>
    <edge source="UKR" target="THA">
      <data key="d0">513999</data>
    </edge>
    <edge source="UKR" target="TGO">
      <data key="d0">724960</data>
    </edge>
    <edge source="UKR" target="ARE">
      <data key="d0">66566290</data>
    </edge>
    <edge source="UKR" target="TUN">
      <data key="d0">8767937</data>
    </edge>
    <edge source="UKR" target="TUR">
      <data key="d0">118471038</data>
    </edge>
    <edge source="UKR" target="EGY">
      <data key="d0">117877455</data>
    </edge>
    <edge source="UKR" target="GBR">
      <data key="d0">54866854</data>
    </edge>
    <edge source="UKR" target="TZA">
      <data key="d0">37927</data>
    </edge>
    <edge source="UKR" target="USA">
      <data key="d0">6730550</data>
    </edge>
    <edge source="UKR" target="BFA">
      <data key="d0">43594</data>
    </edge>
    <edge source="BDI" target="IND">
      <data key="d0">181605</data>
    </edge>
    <edge source="CMR" target="BEL">
      <data key="d0">24618</data>
    </edge>
    <edge source="CMR" target="CAF">
      <data key="d0">104534</data>
    </edge>
    <edge source="CMR" target="NLD">
      <data key="d0">25146</data>
    </edge>
    <edge source="CMR" target="USA">
      <data key="d0">37621</data>
    </edge>
    <edge source="LKA" target="ALB">
      <data key="d0">29139</data>
    </edge>
    <edge source="LKA" target="AUS">
      <data key="d0">9990338</data>
    </edge>
    <edge source="LKA" target="AUT">
      <data key="d0">47401</data>
    </edge>
    <edge source="LKA" target="BEL">
      <data key="d0">589755</data>
    </edge>
    <edge source="LKA" target="BRA">
      <data key="d0">530581</data>
    </edge>
    <edge source="LKA" target="BGR">
      <data key="d0">263836</data>
    </edge>
    <edge source="LKA" target="CAN">
      <data key="d0">7766736</data>
    </edge>
    <edge source="LKA" target="CHL">
      <data key="d0">212864</data>
    </edge>
    <edge source="LKA" target="CHN">
      <data key="d0">265212</data>
    </edge>
    <edge source="LKA" target="COL">
      <data key="d0">78419</data>
    </edge>
    <edge source="LKA" target="HRV">
      <data key="d0">163692</data>
    </edge>
    <edge source="LKA" target="CZE">
      <data key="d0">435306</data>
    </edge>
    <edge source="LKA" target="DNK">
      <data key="d0">396323</data>
    </edge>
    <edge source="LKA" target="EST">
      <data key="d0">52778</data>
    </edge>
    <edge source="LKA" target="FIN">
      <data key="d0">141707</data>
    </edge>
    <edge source="LKA" target="FRA">
      <data key="d0">620638</data>
    </edge>
    <edge source="LKA" target="GEO">
      <data key="d0">22128</data>
    </edge>
    <edge source="LKA" target="DEU">
      <data key="d0">11486726</data>
    </edge>
    <edge source="LKA" target="GRC">
      <data key="d0">202194</data>
    </edge>
    <edge source="LKA" target="GTM">
      <data key="d0">16604</data>
    </edge>
    <edge source="LKA" target="HKG">
      <data key="d0">414635</data>
    </edge>
    <edge source="LKA" target="HUN">
      <data key="d0">25928</data>
    </edge>
    <edge source="LKA" target="IRL">
      <data key="d0">160339</data>
    </edge>
    <edge source="LKA" target="ISR">
      <data key="d0">1480111</data>
    </edge>
    <edge source="LKA" target="ITA">
      <data key="d0">195419</data>
    </edge>
    <edge source="LKA" target="JAM">
      <data key="d0">50736</data>
    </edge>
    <edge source="LKA" target="JPN">
      <data key="d0">1281576</data>
    </edge>
    <edge source="LKA" target="KOR">
      <data key="d0">1998065</data>
    </edge>
    <edge source="LKA" target="LBN">
      <data key="d0">16805</data>
    </edge>
    <edge source="LKA" target="LTU">
      <data key="d0">929785</data>
    </edge>
    <edge source="LKA" target="MYS">
      <data key="d0">224795</data>
    </edge>
    <edge source="LKA" target="MEX">
      <data key="d0">609011</data>
    </edge>
    <edge source="LKA" target="OMN">
      <data key="d0">35579</data>
    </edge>
    <edge source="LKA" target="NLD">
      <data key="d0">4761377</data>
    </edge>
    <edge source="LKA" target="NZL">
      <data key="d0">703857</data>
    </edge>
    <edge source="LKA" target="NOR">
      <data key="d0">89428</data>
    </edge>
    <edge source="LKA" target="PAK">
      <data key="d0">1431718</data>
    </edge>
    <edge source="LKA" target="POL">
      <data key="d0">1101395</data>
    </edge>
    <edge source="LKA" target="PRT">
      <data key="d0">147637</data>
    </edge>
    <edge source="LKA" target="ROU">
      <data key="d0">19133</data>
    </edge>
    <edge source="LKA" target="RUS">
      <data key="d0">186474</data>
    </edge>
    <edge source="LKA" target="SAU">
      <data key="d0">37770</data>
    </edge>
    <edge source="LKA" target="SRB">
      <data key="d0">15614</data>
    </edge>
    <edge source="LKA" target="SGP">
      <data key="d0">402986</data>
    </edge>
    <edge source="LKA" target="SVK">
      <data key="d0">34074</data>
    </edge>
    <edge source="LKA" target="SVN">
      <data key="d0">339957</data>
    </edge>
    <edge source="LKA" target="ZAF">
      <data key="d0">25769</data>
    </edge>
    <edge source="LKA" target="ESP">
      <data key="d0">223948</data>
    </edge>
    <edge source="LKA" target="SWE">
      <data key="d0">2379967</data>
    </edge>
    <edge source="LKA" target="CHE">
      <data key="d0">443691</data>
    </edge>
    <edge source="LKA" target="ARE">
      <data key="d0">1655857</data>
    </edge>
    <edge source="LKA" target="TUR">
      <data key="d0">160253</data>
    </edge>
    <edge source="LKA" target="EGY">
      <data key="d0">23963</data>
    </edge>
    <edge source="LKA" target="GBR">
      <data key="d0">8707333</data>
    </edge>
    <edge source="LKA" target="TZA">
      <data key="d0">10496</data>
    </edge>
    <edge source="LKA" target="USA">
      <data key="d0">29316166</data>
    </edge>
    <edge source="LKA" target="URY">
      <data key="d0">95048</data>
    </edge>
    <edge source="GMB" target="SEN">
      <data key="d0">612155</data>
    </edge>
    <edge source="PSE" target="AUS">
      <data key="d0">21643</data>
    </edge>
    <edge source="PSE" target="AUT">
      <data key="d0">73538</data>
    </edge>
    <edge source="PSE" target="BEL">
      <data key="d0">158350</data>
    </edge>
    <edge source="PSE" target="CAN">
      <data key="d0">368442</data>
    </edge>
    <edge source="PSE" target="FRA">
      <data key="d0">393006</data>
    </edge>
    <edge source="PSE" target="DEU">
      <data key="d0">204608</data>
    </edge>
    <edge source="PSE" target="ISR">
      <data key="d0">3552496</data>
    </edge>
    <edge source="PSE" target="ITA">
      <data key="d0">55135</data>
    </edge>
    <edge source="PSE" target="JPN">
      <data key="d0">437606</data>
    </edge>
    <edge source="PSE" target="JOR">
      <data key="d0">104275</data>
    </edge>
    <edge source="PSE" target="KOR">
      <data key="d0">401742</data>
    </edge>
    <edge source="PSE" target="MYS">
      <data key="d0">158011</data>
    </edge>
    <edge source="PSE" target="OMN">
      <data key="d0">851659</data>
    </edge>
    <edge source="PSE" target="NLD">
      <data key="d0">4867095</data>
    </edge>
    <edge source="PSE" target="NZL">
      <data key="d0">17555</data>
    </edge>
    <edge source="PSE" target="SAU">
      <data key="d0">11248382</data>
    </edge>
    <edge source="PSE" target="SWE">
      <data key="d0">68835</data>
    </edge>
    <edge source="PSE" target="CHE">
      <data key="d0">241424</data>
    </edge>
    <edge source="PSE" target="ARE">
      <data key="d0">9364048</data>
    </edge>
    <edge source="PSE" target="GBR">
      <data key="d0">2204276</data>
    </edge>
    <edge source="PSE" target="USA">
      <data key="d0">4294477</data>
    </edge>
    <edge source="GHA" target="AUS">
      <data key="d0">52002</data>
    </edge>
    <edge source="GHA" target="BEL">
      <data key="d0">50835</data>
    </edge>
    <edge source="GHA" target="CAN">
      <data key="d0">113473</data>
    </edge>
    <edge source="GHA" target="CHN">
      <data key="d0">681865</data>
    </edge>
    <edge source="GHA" target="BEN">
      <data key="d0">3392491</data>
    </edge>
    <edge source="GHA" target="FRA">
      <data key="d0">325429</data>
    </edge>
    <edge source="GHA" target="DEU">
      <data key="d0">171486</data>
    </edge>
    <edge source="GHA" target="ITA">
      <data key="d0">1180329</data>
    </edge>
    <edge source="GHA" target="CIV">
      <data key="d0">112756</data>
    </edge>
    <edge source="GHA" target="JPN">
      <data key="d0">11613</data>
    </edge>
    <edge source="GHA" target="LBN">
      <data key="d0">14655</data>
    </edge>
    <edge source="GHA" target="NLD">
      <data key="d0">17234558</data>
    </edge>
    <edge source="GHA" target="NER">
      <data key="d0">22167044</data>
    </edge>
    <edge source="GHA" target="NOR">
      <data key="d0">136330</data>
    </edge>
    <edge source="GHA" target="PRT">
      <data key="d0">25008</data>
    </edge>
    <edge source="GHA" target="SAU">
      <data key="d0">25036</data>
    </edge>
    <edge source="GHA" target="SEN">
      <data key="d0">43464310</data>
    </edge>
    <edge source="GHA" target="IND">
      <data key="d0">195228</data>
    </edge>
    <edge source="GHA" target="SGP">
      <data key="d0">245571</data>
    </edge>
    <edge source="GHA" target="VNM">
      <data key="d0">2204384</data>
    </edge>
    <edge source="GHA" target="TGO">
      <data key="d0">5352518</data>
    </edge>
    <edge source="GHA" target="TUR">
      <data key="d0">1324829</data>
    </edge>
    <edge source="GHA" target="GBR">
      <data key="d0">344693</data>
    </edge>
    <edge source="GHA" target="USA">
      <data key="d0">1240366</data>
    </edge>
    <edge source="GHA" target="BFA">
      <data key="d0">1346844</data>
    </edge>
    <edge source="ISR" target="AUS">
      <data key="d0">108000</data>
    </edge>
    <edge source="ISR" target="AUT">
      <data key="d0">39000</data>
    </edge>
    <edge source="ISR" target="BEL">
      <data key="d0">17000</data>
    </edge>
    <edge source="ISR" target="CAN">
      <data key="d0">364000</data>
    </edge>
    <edge source="ISR" target="CHN">
      <data key="d0">562000</data>
    </edge>
    <edge source="ISR" target="CZE">
      <data key="d0">45000</data>
    </edge>
    <edge source="ISR" target="FRA">
      <data key="d0">1607000</data>
    </edge>
    <edge source="ISR" target="DEU">
      <data key="d0">3322000</data>
    </edge>
    <edge source="ISR" target="GHA">
      <data key="d0">84000</data>
    </edge>
    <edge source="ISR" target="GRC">
      <data key="d0">10000</data>
    </edge>
    <edge source="ISR" target="HUN">
      <data key="d0">32000</data>
    </edge>
    <edge source="ISR" target="ITA">
      <data key="d0">342000</data>
    </edge>
    <edge source="ISR" target="JPN">
      <data key="d0">2227000</data>
    </edge>
    <edge source="ISR" target="KOR">
      <data key="d0">542000</data>
    </edge>
    <edge source="ISR" target="NLD">
      <data key="d0">2157000</data>
    </edge>
    <edge source="ISR" target="PHL">
      <data key="d0">161000</data>
    </edge>
    <edge source="ISR" target="POL">
      <data key="d0">10000</data>
    </edge>
    <edge source="ISR" target="ROU">
      <data key="d0">12000</data>
    </edge>
    <edge source="ISR" target="RUS">
      <data key="d0">40000</data>
    </edge>
    <edge source="ISR" target="SGP">
      <data key="d0">98000</data>
    </edge>
    <edge source="ISR" target="SVN">
      <data key="d0">28000</data>
    </edge>
    <edge source="ISR" target="ZAF">
      <data key="d0">19000</data>
    </edge>
    <edge source="ISR" target="ESP">
      <data key="d0">1168000</data>
    </edge>
    <edge source="ISR" target="CHE">
      <data key="d0">103000</data>
    </edge>
    <edge source="ISR" target="THA">
      <data key="d0">32000</data>
    </edge>
    <edge source="ISR" target="TUR">
      <data key="d0">42000</data>
    </edge>
    <edge source="ISR" target="UKR">
      <data key="d0">15000</data>
    </edge>
    <edge source="ISR" target="GBR">
      <data key="d0">549000</data>
    </edge>
    <edge source="ISR" target="USA">
      <data key="d0">7709000</data>
    </edge>
    <edge source="CIV" target="BEL">
      <data key="d0">10526</data>
    </edge>
    <edge source="CIV" target="CAN">
      <data key="d0">10602</data>
    </edge>
    <edge source="CIV" target="BEN">
      <data key="d0">262831</data>
    </edge>
    <edge source="CIV" target="FRA">
      <data key="d0">222737</data>
    </edge>
    <edge source="CIV" target="DEU">
      <data key="d0">2904199</data>
    </edge>
    <edge source="CIV" target="GHA">
      <data key="d0">6312156</data>
    </edge>
    <edge source="CIV" target="ITA">
      <data key="d0">6323880</data>
    </edge>
    <edge source="CIV" target="NLD">
      <data key="d0">11362892</data>
    </edge>
    <edge source="CIV" target="NER">
      <data key="d0">1551579</data>
    </edge>
    <edge source="CIV" target="PRT">
      <data key="d0">424559</data>
    </edge>
    <edge source="CIV" target="SEN">
      <data key="d0">20324139</data>
    </edge>
    <edge source="CIV" target="ESP">
      <data key="d0">23104782</data>
    </edge>
    <edge source="CIV" target="CHE">
      <data key="d0">1797957</data>
    </edge>
    <edge source="CIV" target="TGO">
      <data key="d0">76904</data>
    </edge>
    <edge source="CIV" target="USA">
      <data key="d0">62334</data>
    </edge>
    <edge source="CIV" target="BFA">
      <data key="d0">54962680</data>
    </edge>
    <edge source="JAM" target="USA">
      <data key="d0">209807</data>
    </edge>
    <edge source="LBN" target="DZA">
      <data key="d0">63856</data>
    </edge>
    <edge source="LBN" target="AUS">
      <data key="d0">1212723</data>
    </edge>
    <edge source="LBN" target="AUT">
      <data key="d0">48007</data>
    </edge>
    <edge source="LBN" target="BEL">
      <data key="d0">37632</data>
    </edge>
    <edge source="LBN" target="BRA">
      <data key="d0">67699</data>
    </edge>
    <edge source="LBN" target="CMR">
      <data key="d0">20905</data>
    </edge>
    <edge source="LBN" target="CAN">
      <data key="d0">1392908</data>
    </edge>
    <edge source="LBN" target="CAF">
      <data key="d0">14161</data>
    </edge>
    <edge source="LBN" target="COL">
      <data key="d0">46266</data>
    </edge>
    <edge source="LBN" target="BEN">
      <data key="d0">38541</data>
    </edge>
    <edge source="LBN" target="FRA">
      <data key="d0">64500</data>
    </edge>
    <edge source="LBN" target="GMB">
      <data key="d0">19099</data>
    </edge>
    <edge source="LBN" target="DEU">
      <data key="d0">163078</data>
    </edge>
    <edge source="LBN" target="GHA">
      <data key="d0">246066</data>
    </edge>
    <edge source="LBN" target="GRC">
      <data key="d0">21000</data>
    </edge>
    <edge source="LBN" target="HKG">
      <data key="d0">47296</data>
    </edge>
    <edge source="LBN" target="CIV">
      <data key="d0">181865</data>
    </edge>
    <edge source="LBN" target="JPN">
      <data key="d0">92277</data>
    </edge>
    <edge source="LBN" target="JOR">
      <data key="d0">59208</data>
    </edge>
    <edge source="LBN" target="MYS">
      <data key="d0">156686</data>
    </edge>
    <edge source="LBN" target="OMN">
      <data key="d0">541167</data>
    </edge>
    <edge source="LBN" target="NLD">
      <data key="d0">202933</data>
    </edge>
    <edge source="LBN" target="NZL">
      <data key="d0">15952</data>
    </edge>
    <edge source="LBN" target="NER">
      <data key="d0">12187</data>
    </edge>
    <edge source="LBN" target="PAN">
      <data key="d0">24014</data>
    </edge>
    <edge source="LBN" target="RUS">
      <data key="d0">19370</data>
    </edge>
    <edge source="LBN" target="SAU">
      <data key="d0">7013119</data>
    </edge>
    <edge source="LBN" target="SEN">
      <data key="d0">15234</data>
    </edge>
    <edge source="LBN" target="IND">
      <data key="d0">133468</data>
    </edge>
    <edge source="LBN" target="ESP">
      <data key="d0">317524</data>
    </edge>
    <edge source="LBN" target="SWE">
      <data key="d0">233139</data>
    </edge>
    <edge source="LBN" target="TGO">
      <data key="d0">10988</data>
    </edge>
    <edge source="LBN" target="ARE">
      <data key="d0">3675740</data>
    </edge>
    <edge source="LBN" target="TUR">
      <data key="d0">179897</data>
    </edge>
    <edge source="LBN" target="EGY">
      <data key="d0">522086</data>
    </edge>
    <edge source="LBN" target="GBR">
      <data key="d0">162263</data>
    </edge>
    <edge source="LBN" target="USA">
      <data key="d0">5538037</data>
    </edge>
    <edge source="LBN" target="URY">
      <data key="d0">26605</data>
    </edge>
    <edge source="MDA" target="CHN">
      <data key="d0">105258</data>
    </edge>
    <edge source="MDA" target="GEO">
      <data key="d0">167050</data>
    </edge>
    <edge source="MDA" target="DEU">
      <data key="d0">178875</data>
    </edge>
    <edge source="MDA" target="ITA">
      <data key="d0">13573553</data>
    </edge>
    <edge source="MDA" target="KAZ">
      <data key="d0">19860</data>
    </edge>
    <edge source="MDA" target="LBN">
      <data key="d0">40001</data>
    </edge>
    <edge source="MDA" target="POL">
      <data key="d0">138196</data>
    </edge>
    <edge source="MDA" target="PRT">
      <data key="d0">4661623</data>
    </edge>
    <edge source="MDA" target="ROU">
      <data key="d0">2491498</data>
    </edge>
    <edge source="MDA" target="RUS">
      <data key="d0">478977</data>
    </edge>
    <edge source="MDA" target="ESP">
      <data key="d0">15608911</data>
    </edge>
    <edge source="MDA" target="CHE">
      <data key="d0">206536</data>
    </edge>
    <edge source="TGO" target="BEN">
      <data key="d0">3922186</data>
    </edge>
    <edge source="TGO" target="GHA">
      <data key="d0">1390032</data>
    </edge>
    <edge source="TGO" target="MYS">
      <data key="d0">285761</data>
    </edge>
    <edge source="TGO" target="NLD">
      <data key="d0">4792767</data>
    </edge>
    <edge source="TGO" target="NER">
      <data key="d0">2595618</data>
    </edge>
    <edge source="TGO" target="SEN">
      <data key="d0">5155258</data>
    </edge>
    <edge source="TGO" target="USA">
      <data key="d0">220741</data>
    </edge>
    <edge source="TGO" target="BFA">
      <data key="d0">4110521</data>
    </edge>
    <edge source="BFA" target="CAN">
      <data key="d0">41548</data>
    </edge>
    <edge source="BFA" target="CHN">
      <data key="d0">20545</data>
    </edge>
    <edge source="BFA" target="FRA">
      <data key="d0">4246976</data>
    </edge>
    <edge source="BFA" target="DEU">
      <data key="d0">1371684</data>
    </edge>
    <edge source="BFA" target="GHA">
      <data key="d0">782517</data>
    </edge>
    <edge source="BFA" target="IRL">
      <data key="d0">31507</data>
    </edge>
    <edge source="BFA" target="ITA">
      <data key="d0">20207</data>
    </edge>
    <edge source="BFA" target="MYS">
      <data key="d0">1634923</data>
    </edge>
    <edge source="BFA" target="NLD">
      <data key="d0">2857815</data>
    </edge>
    <edge source="BFA" target="SEN">
      <data key="d0">13587</data>
    </edge>
    <edge source="BFA" target="TGO">
      <data key="d0">29301</data>
    </edge>
    <edge source="BFA" target="TUR">
      <data key="d0">26653</data>
    </edge>
    <edge source="BWA" target="ZAF">
      <data key="d0">277567</data>
    </edge>
    <edge source="KHM" target="CHN">
      <data key="d0">969794</data>
    </edge>
    <edge source="KHM" target="MYS">
      <data key="d0">9237223</data>
    </edge>
    <edge source="KHM" target="CHE">
      <data key="d0">3525661</data>
    </edge>
    <edge source="KHM" target="THA">
      <data key="d0">850956</data>
    </edge>
    <edge source="BEN" target="BEL">
      <data key="d0">23609</data>
    </edge>
    <edge source="BEN" target="CHN">
      <data key="d0">17167</data>
    </edge>
    <edge source="BEN" target="FRA">
      <data key="d0">96162</data>
    </edge>
    <edge source="BEN" target="DEU">
      <data key="d0">303314</data>
    </edge>
    <edge source="BEN" target="CIV">
      <data key="d0">13615</data>
    </edge>
    <edge source="BEN" target="MYS">
      <data key="d0">6889724</data>
    </edge>
    <edge source="BEN" target="NLD">
      <data key="d0">855435</data>
    </edge>
    <edge source="BEN" target="BFA">
      <data key="d0">10072</data>
    </edge>
    <edge source="NER" target="CHN">
      <data key="d0">744630</data>
    </edge>
    <edge source="NER" target="BEN">
      <data key="d0">73851</data>
    </edge>
    <edge source="NER" target="FRA">
      <data key="d0">164276</data>
    </edge>
    <edge source="NER" target="DEU">
      <data key="d0">640189</data>
    </edge>
    <edge source="NER" target="GHA">
      <data key="d0">2351516</data>
    </edge>
    <edge source="NER" target="HKG">
      <data key="d0">733241</data>
    </edge>
    <edge source="NER" target="IDN">
      <data key="d0">15365995</data>
    </edge>
    <edge source="NER" target="CIV">
      <data key="d0">71915</data>
    </edge>
    <edge source="NER" target="MYS">
      <data key="d0">101903015</data>
    </edge>
    <edge source="NER" target="IND">
      <data key="d0">2851342</data>
    </edge>
    <edge source="NER" target="SGP">
      <data key="d0">6175580</data>
    </edge>
    <edge source="NER" target="THA">
      <data key="d0">172660</data>
    </edge>
    <edge source="NER" target="TUR">
      <data key="d0">221500</data>
    </edge>
    <edge source="MWI" target="FRA">
      <data key="d0">11615</data>
    </edge>
    <edge source="MWI" target="NLD">
      <data key="d0">14935</data>
    </edge>
    <edge source="MWI" target="ZAF">
      <data key="d0">75925</data>
    </edge>
    <edge source="UGA" target="BDI">
      <data key="d0">965481</data>
    </edge>
    <edge source="UGA" target="CAF">
      <data key="d0">10099</data>
    </edge>
    <edge source="UGA" target="CHN">
      <data key="d0">33445</data>
    </edge>
    <edge source="UGA" target="CZE">
      <data key="d0">113400</data>
    </edge>
    <edge source="UGA" target="DEU">
      <data key="d0">54114</data>
    </edge>
    <edge source="UGA" target="ITA">
      <data key="d0">239186</data>
    </edge>
    <edge source="UGA" target="ZAF">
      <data key="d0">10048</data>
    </edge>
    <edge source="UGA" target="CHE">
      <data key="d0">2536456</data>
    </edge>
    <edge source="UGA" target="TZA">
      <data key="d0">1013466</data>
    </edge>
    <edge source="UGA" target="USA">
      <data key="d0">55456</data>
    </edge>
    <edge source="NAM" target="FRA">
      <data key="d0">20247</data>
    </edge>
    <edge source="NAM" target="ITA">
      <data key="d0">17871</data>
    </edge>
    <edge source="NAM" target="ZAF">
      <data key="d0">66458</data>
    </edge>
    <edge source="NAM" target="USA">
      <data key="d0">49785</data>
    </edge>
    <edge source="ZWE" target="ZAF">
      <data key="d0">53826</data>
    </edge>
  </graph>
</graphml>
