# Supplementary material for: Core-periphery structure in sectoral international trade networks: A new approach to an old theory
Source: PLoS One. 2020 Apr 2;15(4):e0229547. doi: 10.1371/journal.pone.0229547 (PMC7117750; doi:10.1371/journal.pone.0229547)
Supplement: S8 File — (ZIP) [file pone.0229547.s008.zip › S8_File/Networks 2016/43-ANIMAL,VEG.FATS,OILS,NES.graphml]

<?xml version='1.0' encoding='utf-8'?>
<graphml xmlns="http://graphml.graphdrawing.org/xmlns" xmlns:xsi="http://www.w3.org/2001/XMLSchema-instance" xsi:schemaLocation="http://graphml.graphdrawing.org/xmlns http://graphml.graphdrawing.org/xmlns/1.0/graphml.xsd">
  <key attr.name="weight" attr.type="long" for="edge" id="d0" />
  <graph edgedefault="directed">
    <node id="ALB" />
    <node id="ITA" />
    <node id="DZA" />
    <node id="CHN" />
    <node id="FRA" />
    <node id="NLD" />
    <node id="TUN" />
    <node id="AZE" />
    <node id="GEO" />
    <node id="KAZ" />
    <node id="KGZ" />
    <node id="ARG" />
    <node id="BOL" />
    <node id="BRA" />
    <node id="CHL" />
    <node id="COL" />
    <node id="CRI" />
    <node id="DEU" />
    <node id="JPN" />
    <node id="MUS" />
    <node id="MEX" />
    <node id="NIC" />
    <node id="PAN" />
    <node id="PRY" />
    <node id="PER" />
    <node id="PRT" />
    <node id="IND" />
    <node id="VNM" />
    <node id="ZAF" />
    <node id="ESP" />
    <node id="GBR" />
    <node id="USA" />
    <node id="URY" />
    <node id="AUS" />
    <node id="HRV" />
    <node id="HKG" />
    <node id="IDN" />
    <node id="KOR" />
    <node id="MYS" />
    <node id="NZL" />
    <node id="PAK" />
    <node id="SGP" />
    <node id="THA" />
    <node id="ARE" />
    <node id="TUR" />
    <node id="AUT" />
    <node id="BEL" />
    <node id="BGR" />
    <node id="CZE" />
    <node id="HUN" />
    <node id="IRL" />
    <node id="POL" />
    <node id="RUS" />
    <node id="SRB" />
    <node id="SVK" />
    <node id="SVN" />
    <node id="CHE" />
    <node id="UKR" />
    <node id="ARM" />
    <node id="CMR" />
    <node id="CAN" />
    <node id="DNK" />
    <node id="ECU" />
    <node id="ETH" />
    <node id="EST" />
    <node id="FIN" />
    <node id="GRC" />
    <node id="ISR" />
    <node id="JOR" />
    <node id="LBN" />
    <node id="LVA" />
    <node id="LTU" />
    <node id="MAR" />
    <node id="NOR" />
    <node id="ROU" />
    <node id="SAU" />
    <node id="SWE" />
    <node id="EGY" />
    <node id="SLV" />
    <node id="GTM" />
    <node id="HND" />
    <node id="CIV" />
    <node id="PHL" />
    <node id="MKD" />
    <node id="BDI" />
    <node id="BLR" />
    <node id="KHM" />
    <node id="BFA" />
    <node id="LKA" />
    <node id="BEN" />
    <node id="GHA" />
    <node id="MWI" />
    <node id="OMN" />
    <node id="SEN" />
    <node id="TZA" />
    <node id="MDA" />
    <node id="ZWE" />
    <node id="TGO" />
    <node id="UGA" />
    <node id="MDG" />
    <node id="NER" />
    <node id="MOZ" />
    <node id="GMB" />
    <node id="MRT" />
    <node id="PSE" />
    <node id="CAF" />
    <node id="JAM" />
    <node id="BWA" />
    <node id="NAM" />
    <edge source="ALB" target="ITA">
      <data key="d0">110457</data>
    </edge>
    <edge source="ITA" target="ALB">
      <data key="d0">252515</data>
    </edge>
    <edge source="ITA" target="DZA">
      <data key="d0">150750</data>
    </edge>
    <edge source="ITA" target="AUS">
      <data key="d0">114973</data>
    </edge>
    <edge source="ITA" target="AUT">
      <data key="d0">20597229</data>
    </edge>
    <edge source="ITA" target="BEL">
      <data key="d0">308986</data>
    </edge>
    <edge source="ITA" target="BOL">
      <data key="d0">30677</data>
    </edge>
    <edge source="ITA" target="BRA">
      <data key="d0">137695</data>
    </edge>
    <edge source="ITA" target="BGR">
      <data key="d0">547260</data>
    </edge>
    <edge source="ITA" target="BLR">
      <data key="d0">37783</data>
    </edge>
    <edge source="ITA" target="CAN">
      <data key="d0">52837</data>
    </edge>
    <edge source="ITA" target="CHL">
      <data key="d0">19684</data>
    </edge>
    <edge source="ITA" target="CHN">
      <data key="d0">449845</data>
    </edge>
    <edge source="ITA" target="CRI">
      <data key="d0">17703</data>
    </edge>
    <edge source="ITA" target="HRV">
      <data key="d0">424325</data>
    </edge>
    <edge source="ITA" target="CZE">
      <data key="d0">620403</data>
    </edge>
    <edge source="ITA" target="DNK">
      <data key="d0">71423</data>
    </edge>
    <edge source="ITA" target="ECU">
      <data key="d0">56614</data>
    </edge>
    <edge source="ITA" target="ETH">
      <data key="d0">192559</data>
    </edge>
    <edge source="ITA" target="EST">
      <data key="d0">62709</data>
    </edge>
    <edge source="ITA" target="FIN">
      <data key="d0">41952</data>
    </edge>
    <edge source="ITA" target="FRA">
      <data key="d0">9086311</data>
    </edge>
    <edge source="ITA" target="DEU">
      <data key="d0">12131095</data>
    </edge>
    <edge source="ITA" target="GRC">
      <data key="d0">661882</data>
    </edge>
    <edge source="ITA" target="HND">
      <data key="d0">10165</data>
    </edge>
    <edge source="ITA" target="HKG">
      <data key="d0">92668</data>
    </edge>
    <edge source="ITA" target="HUN">
      <data key="d0">5265059</data>
    </edge>
    <edge source="ITA" target="IDN">
      <data key="d0">118100</data>
    </edge>
    <edge source="ITA" target="IRL">
      <data key="d0">46285</data>
    </edge>
    <edge source="ITA" target="ISR">
      <data key="d0">1009779</data>
    </edge>
    <edge source="ITA" target="JPN">
      <data key="d0">15893</data>
    </edge>
    <edge source="ITA" target="JOR">
      <data key="d0">218560</data>
    </edge>
    <edge source="ITA" target="KOR">
      <data key="d0">132316</data>
    </edge>
    <edge source="ITA" target="LBN">
      <data key="d0">60179</data>
    </edge>
    <edge source="ITA" target="LVA">
      <data key="d0">18887</data>
    </edge>
    <edge source="ITA" target="LTU">
      <data key="d0">455995</data>
    </edge>
    <edge source="ITA" target="MYS">
      <data key="d0">188648</data>
    </edge>
    <edge source="ITA" target="MRT">
      <data key="d0">165994</data>
    </edge>
    <edge source="ITA" target="MEX">
      <data key="d0">204545</data>
    </edge>
    <edge source="ITA" target="MDA">
      <data key="d0">206551</data>
    </edge>
    <edge source="ITA" target="MAR">
      <data key="d0">270203</data>
    </edge>
    <edge source="ITA" target="NLD">
      <data key="d0">4696046</data>
    </edge>
    <edge source="ITA" target="NOR">
      <data key="d0">18675</data>
    </edge>
    <edge source="ITA" target="PAK">
      <data key="d0">101049</data>
    </edge>
    <edge source="ITA" target="PER">
      <data key="d0">10743</data>
    </edge>
    <edge source="ITA" target="PHL">
      <data key="d0">19899</data>
    </edge>
    <edge source="ITA" target="POL">
      <data key="d0">2985757</data>
    </edge>
    <edge source="ITA" target="PRT">
      <data key="d0">979105</data>
    </edge>
    <edge source="ITA" target="ROU">
      <data key="d0">1782348</data>
    </edge>
    <edge source="ITA" target="RUS">
      <data key="d0">1215275</data>
    </edge>
    <edge source="ITA" target="SAU">
      <data key="d0">152661</data>
    </edge>
    <edge source="ITA" target="SRB">
      <data key="d0">1011143</data>
    </edge>
    <edge source="ITA" target="IND">
      <data key="d0">266185</data>
    </edge>
    <edge source="ITA" target="SVK">
      <data key="d0">30597</data>
    </edge>
    <edge source="ITA" target="VNM">
      <data key="d0">56260</data>
    </edge>
    <edge source="ITA" target="SVN">
      <data key="d0">1209550</data>
    </edge>
    <edge source="ITA" target="ZAF">
      <data key="d0">106186</data>
    </edge>
    <edge source="ITA" target="ZWE">
      <data key="d0">204766</data>
    </edge>
    <edge source="ITA" target="ESP">
      <data key="d0">7406656</data>
    </edge>
    <edge source="ITA" target="SWE">
      <data key="d0">355471</data>
    </edge>
    <edge source="ITA" target="CHE">
      <data key="d0">1577506</data>
    </edge>
    <edge source="ITA" target="THA">
      <data key="d0">164193</data>
    </edge>
    <edge source="ITA" target="ARE">
      <data key="d0">145407</data>
    </edge>
    <edge source="ITA" target="TUN">
      <data key="d0">56029</data>
    </edge>
    <edge source="ITA" target="TUR">
      <data key="d0">1651816</data>
    </edge>
    <edge source="ITA" target="UKR">
      <data key="d0">42341</data>
    </edge>
    <edge source="ITA" target="MKD">
      <data key="d0">24905</data>
    </edge>
    <edge source="ITA" target="EGY">
      <data key="d0">229701</data>
    </edge>
    <edge source="ITA" target="GBR">
      <data key="d0">1246443</data>
    </edge>
    <edge source="ITA" target="USA">
      <data key="d0">681000</data>
    </edge>
    <edge source="DZA" target="CHN">
      <data key="d0">17072</data>
    </edge>
    <edge source="DZA" target="FRA">
      <data key="d0">18851</data>
    </edge>
    <edge source="DZA" target="NLD">
      <data key="d0">1037986</data>
    </edge>
    <edge source="DZA" target="TUN">
      <data key="d0">48551</data>
    </edge>
    <edge source="CHN" target="ALB">
      <data key="d0">309652</data>
    </edge>
    <edge source="CHN" target="DZA">
      <data key="d0">1502817</data>
    </edge>
    <edge source="CHN" target="ARG">
      <data key="d0">14800</data>
    </edge>
    <edge source="CHN" target="AUS">
      <data key="d0">3376230</data>
    </edge>
    <edge source="CHN" target="AUT">
      <data key="d0">364491</data>
    </edge>
    <edge source="CHN" target="BEL">
      <data key="d0">5067252</data>
    </edge>
    <edge source="CHN" target="BGR">
      <data key="d0">44955</data>
    </edge>
    <edge source="CHN" target="KHM">
      <data key="d0">49933</data>
    </edge>
    <edge source="CHN" target="CMR">
      <data key="d0">16365</data>
    </edge>
    <edge source="CHN" target="CAN">
      <data key="d0">201549</data>
    </edge>
    <edge source="CHN" target="LKA">
      <data key="d0">54675</data>
    </edge>
    <edge source="CHN" target="CHL">
      <data key="d0">843524</data>
    </edge>
    <edge source="CHN" target="COL">
      <data key="d0">30064</data>
    </edge>
    <edge source="CHN" target="HRV">
      <data key="d0">178529</data>
    </edge>
    <edge source="CHN" target="BEN">
      <data key="d0">13440</data>
    </edge>
    <edge source="CHN" target="DNK">
      <data key="d0">107739</data>
    </edge>
    <edge source="CHN" target="ECU">
      <data key="d0">77516</data>
    </edge>
    <edge source="CHN" target="SLV">
      <data key="d0">146273</data>
    </edge>
    <edge source="CHN" target="ETH">
      <data key="d0">39703</data>
    </edge>
    <edge source="CHN" target="EST">
      <data key="d0">11225</data>
    </edge>
    <edge source="CHN" target="FIN">
      <data key="d0">11511</data>
    </edge>
    <edge source="CHN" target="FRA">
      <data key="d0">5178968</data>
    </edge>
    <edge source="CHN" target="DEU">
      <data key="d0">21183140</data>
    </edge>
    <edge source="CHN" target="GHA">
      <data key="d0">28530</data>
    </edge>
    <edge source="CHN" target="GRC">
      <data key="d0">1862004</data>
    </edge>
    <edge source="CHN" target="GTM">
      <data key="d0">64517</data>
    </edge>
    <edge source="CHN" target="HKG">
      <data key="d0">7636735</data>
    </edge>
    <edge source="CHN" target="HUN">
      <data key="d0">39000</data>
    </edge>
    <edge source="CHN" target="IDN">
      <data key="d0">14650082</data>
    </edge>
    <edge source="CHN" target="IRL">
      <data key="d0">11783</data>
    </edge>
    <edge source="CHN" target="ISR">
      <data key="d0">504003</data>
    </edge>
    <edge source="CHN" target="ITA">
      <data key="d0">2997538</data>
    </edge>
    <edge source="CHN" target="CIV">
      <data key="d0">21115</data>
    </edge>
    <edge source="CHN" target="JPN">
      <data key="d0">5049861</data>
    </edge>
    <edge source="CHN" target="KAZ">
      <data key="d0">33174</data>
    </edge>
    <edge source="CHN" target="JOR">
      <data key="d0">225157</data>
    </edge>
    <edge source="CHN" target="KOR">
      <data key="d0">14872887</data>
    </edge>
    <edge source="CHN" target="KGZ">
      <data key="d0">130208</data>
    </edge>
    <edge source="CHN" target="LBN">
      <data key="d0">161015</data>
    </edge>
    <edge source="CHN" target="LTU">
      <data key="d0">43072</data>
    </edge>
    <edge source="CHN" target="MWI">
      <data key="d0">64920</data>
    </edge>
    <edge source="CHN" target="MYS">
      <data key="d0">12515641</data>
    </edge>
    <edge source="CHN" target="MEX">
      <data key="d0">510683</data>
    </edge>
    <edge source="CHN" target="MAR">
      <data key="d0">83138</data>
    </edge>
    <edge source="CHN" target="OMN">
      <data key="d0">62621</data>
    </edge>
    <edge source="CHN" target="NLD">
      <data key="d0">32869771</data>
    </edge>
    <edge source="CHN" target="NZL">
      <data key="d0">512032</data>
    </edge>
    <edge source="CHN" target="PAK">
      <data key="d0">1087027</data>
    </edge>
    <edge source="CHN" target="PAN">
      <data key="d0">69674</data>
    </edge>
    <edge source="CHN" target="PRY">
      <data key="d0">14230</data>
    </edge>
    <edge source="CHN" target="PER">
      <data key="d0">66850</data>
    </edge>
    <edge source="CHN" target="PHL">
      <data key="d0">926034</data>
    </edge>
    <edge source="CHN" target="POL">
      <data key="d0">680880</data>
    </edge>
    <edge source="CHN" target="PRT">
      <data key="d0">157303</data>
    </edge>
    <edge source="CHN" target="ROU">
      <data key="d0">159222</data>
    </edge>
    <edge source="CHN" target="RUS">
      <data key="d0">2565359</data>
    </edge>
    <edge source="CHN" target="SAU">
      <data key="d0">767869</data>
    </edge>
    <edge source="CHN" target="SEN">
      <data key="d0">16738</data>
    </edge>
    <edge source="CHN" target="SRB">
      <data key="d0">1321665</data>
    </edge>
    <edge source="CHN" target="IND">
      <data key="d0">1499277</data>
    </edge>
    <edge source="CHN" target="SGP">
      <data key="d0">1484776</data>
    </edge>
    <edge source="CHN" target="VNM">
      <data key="d0">2551884</data>
    </edge>
    <edge source="CHN" target="SVN">
      <data key="d0">90814</data>
    </edge>
    <edge source="CHN" target="ZAF">
      <data key="d0">936146</data>
    </edge>
    <edge source="CHN" target="ESP">
      <data key="d0">3825083</data>
    </edge>
    <edge source="CHN" target="CHE">
      <data key="d0">2061707</data>
    </edge>
    <edge source="CHN" target="THA">
      <data key="d0">7516514</data>
    </edge>
    <edge source="CHN" target="ARE">
      <data key="d0">565451</data>
    </edge>
    <edge source="CHN" target="TUN">
      <data key="d0">117000</data>
    </edge>
    <edge source="CHN" target="TUR">
      <data key="d0">3272125</data>
    </edge>
    <edge source="CHN" target="UKR">
      <data key="d0">45667</data>
    </edge>
    <edge source="CHN" target="EGY">
      <data key="d0">1175322</data>
    </edge>
    <edge source="CHN" target="GBR">
      <data key="d0">6212855</data>
    </edge>
    <edge source="CHN" target="TZA">
      <data key="d0">89563</data>
    </edge>
    <edge source="CHN" target="USA">
      <data key="d0">23012912</data>
    </edge>
    <edge source="FRA" target="DZA">
      <data key="d0">1289028</data>
    </edge>
    <edge source="FRA" target="ARG">
      <data key="d0">159544</data>
    </edge>
    <edge source="FRA" target="AUS">
      <data key="d0">107400</data>
    </edge>
    <edge source="FRA" target="AUT">
      <data key="d0">263625</data>
    </edge>
    <edge source="FRA" target="BEL">
      <data key="d0">11368156</data>
    </edge>
    <edge source="FRA" target="BRA">
      <data key="d0">478674</data>
    </edge>
    <edge source="FRA" target="BGR">
      <data key="d0">138594</data>
    </edge>
    <edge source="FRA" target="KHM">
      <data key="d0">31028</data>
    </edge>
    <edge source="FRA" target="CMR">
      <data key="d0">60564</data>
    </edge>
    <edge source="FRA" target="CAN">
      <data key="d0">448955</data>
    </edge>
    <edge source="FRA" target="CHL">
      <data key="d0">26228</data>
    </edge>
    <edge source="FRA" target="CHN">
      <data key="d0">1893609</data>
    </edge>
    <edge source="FRA" target="COL">
      <data key="d0">72386</data>
    </edge>
    <edge source="FRA" target="HRV">
      <data key="d0">24158</data>
    </edge>
    <edge source="FRA" target="CZE">
      <data key="d0">220052</data>
    </edge>
    <edge source="FRA" target="DNK">
      <data key="d0">369566</data>
    </edge>
    <edge source="FRA" target="ETH">
      <data key="d0">185227</data>
    </edge>
    <edge source="FRA" target="EST">
      <data key="d0">35980</data>
    </edge>
    <edge source="FRA" target="FIN">
      <data key="d0">496079</data>
    </edge>
    <edge source="FRA" target="DEU">
      <data key="d0">13355369</data>
    </edge>
    <edge source="FRA" target="GRC">
      <data key="d0">786192</data>
    </edge>
    <edge source="FRA" target="HKG">
      <data key="d0">88592</data>
    </edge>
    <edge source="FRA" target="HUN">
      <data key="d0">51162</data>
    </edge>
    <edge source="FRA" target="IDN">
      <data key="d0">174380</data>
    </edge>
    <edge source="FRA" target="IRL">
      <data key="d0">2414362</data>
    </edge>
    <edge source="FRA" target="ISR">
      <data key="d0">158404</data>
    </edge>
    <edge source="FRA" target="ITA">
      <data key="d0">19294083</data>
    </edge>
    <edge source="FRA" target="CIV">
      <data key="d0">80394</data>
    </edge>
    <edge source="FRA" target="JPN">
      <data key="d0">956858</data>
    </edge>
    <edge source="FRA" target="JOR">
      <data key="d0">389374</data>
    </edge>
    <edge source="FRA" target="KOR">
      <data key="d0">683352</data>
    </edge>
    <edge source="FRA" target="LBN">
      <data key="d0">50392</data>
    </edge>
    <edge source="FRA" target="LVA">
      <data key="d0">117504</data>
    </edge>
    <edge source="FRA" target="LTU">
      <data key="d0">33125</data>
    </edge>
    <edge source="FRA" target="MDG">
      <data key="d0">67947</data>
    </edge>
    <edge source="FRA" target="MYS">
      <data key="d0">104442</data>
    </edge>
    <edge source="FRA" target="MEX">
      <data key="d0">224291</data>
    </edge>
    <edge source="FRA" target="MDA">
      <data key="d0">143636</data>
    </edge>
    <edge source="FRA" target="MAR">
      <data key="d0">1007194</data>
    </edge>
    <edge source="FRA" target="NLD">
      <data key="d0">22185262</data>
    </edge>
    <edge source="FRA" target="NZL">
      <data key="d0">10506</data>
    </edge>
    <edge source="FRA" target="NER">
      <data key="d0">82577</data>
    </edge>
    <edge source="FRA" target="PRY">
      <data key="d0">24844</data>
    </edge>
    <edge source="FRA" target="PHL">
      <data key="d0">14500</data>
    </edge>
    <edge source="FRA" target="POL">
      <data key="d0">1979170</data>
    </edge>
    <edge source="FRA" target="PRT">
      <data key="d0">1851141</data>
    </edge>
    <edge source="FRA" target="ROU">
      <data key="d0">2571587</data>
    </edge>
    <edge source="FRA" target="RUS">
      <data key="d0">54978</data>
    </edge>
    <edge source="FRA" target="SEN">
      <data key="d0">10702</data>
    </edge>
    <edge source="FRA" target="SRB">
      <data key="d0">18341</data>
    </edge>
    <edge source="FRA" target="IND">
      <data key="d0">812043</data>
    </edge>
    <edge source="FRA" target="SGP">
      <data key="d0">44537</data>
    </edge>
    <edge source="FRA" target="SVK">
      <data key="d0">482358</data>
    </edge>
    <edge source="FRA" target="VNM">
      <data key="d0">111273</data>
    </edge>
    <edge source="FRA" target="SVN">
      <data key="d0">209226</data>
    </edge>
    <edge source="FRA" target="ZAF">
      <data key="d0">107616</data>
    </edge>
    <edge source="FRA" target="ESP">
      <data key="d0">27356211</data>
    </edge>
    <edge source="FRA" target="SWE">
      <data key="d0">358740</data>
    </edge>
    <edge source="FRA" target="CHE">
      <data key="d0">952168</data>
    </edge>
    <edge source="FRA" target="THA">
      <data key="d0">44009</data>
    </edge>
    <edge source="FRA" target="ARE">
      <data key="d0">121227</data>
    </edge>
    <edge source="FRA" target="TUN">
      <data key="d0">352488</data>
    </edge>
    <edge source="FRA" target="TUR">
      <data key="d0">586008</data>
    </edge>
    <edge source="FRA" target="UKR">
      <data key="d0">30313</data>
    </edge>
    <edge source="FRA" target="EGY">
      <data key="d0">1505596</data>
    </edge>
    <edge source="FRA" target="GBR">
      <data key="d0">5694938</data>
    </edge>
    <edge source="FRA" target="USA">
      <data key="d0">3003902</data>
    </edge>
    <edge source="FRA" target="BFA">
      <data key="d0">11472</data>
    </edge>
    <edge source="NLD" target="DZA">
      <data key="d0">184010</data>
    </edge>
    <edge source="NLD" target="AZE">
      <data key="d0">103801</data>
    </edge>
    <edge source="NLD" target="ARG">
      <data key="d0">805618</data>
    </edge>
    <edge source="NLD" target="AUS">
      <data key="d0">253592</data>
    </edge>
    <edge source="NLD" target="AUT">
      <data key="d0">13871561</data>
    </edge>
    <edge source="NLD" target="BEL">
      <data key="d0">146182499</data>
    </edge>
    <edge source="NLD" target="BRA">
      <data key="d0">452061</data>
    </edge>
    <edge source="NLD" target="BGR">
      <data key="d0">222271</data>
    </edge>
    <edge source="NLD" target="BLR">
      <data key="d0">921757</data>
    </edge>
    <edge source="NLD" target="CAN">
      <data key="d0">200559</data>
    </edge>
    <edge source="NLD" target="LKA">
      <data key="d0">43148</data>
    </edge>
    <edge source="NLD" target="CHL">
      <data key="d0">283413</data>
    </edge>
    <edge source="NLD" target="CHN">
      <data key="d0">3675103</data>
    </edge>
    <edge source="NLD" target="COL">
      <data key="d0">197735</data>
    </edge>
    <edge source="NLD" target="HRV">
      <data key="d0">904672</data>
    </edge>
    <edge source="NLD" target="CZE">
      <data key="d0">6342538</data>
    </edge>
    <edge source="NLD" target="DNK">
      <data key="d0">20705069</data>
    </edge>
    <edge source="NLD" target="EST">
      <data key="d0">164138</data>
    </edge>
    <edge source="NLD" target="FIN">
      <data key="d0">212908931</data>
    </edge>
    <edge source="NLD" target="FRA">
      <data key="d0">59522436</data>
    </edge>
    <edge source="NLD" target="DEU">
      <data key="d0">540849264</data>
    </edge>
    <edge source="NLD" target="GRC">
      <data key="d0">658263</data>
    </edge>
    <edge source="NLD" target="HKG">
      <data key="d0">37795</data>
    </edge>
    <edge source="NLD" target="HUN">
      <data key="d0">2353111</data>
    </edge>
    <edge source="NLD" target="IDN">
      <data key="d0">167297</data>
    </edge>
    <edge source="NLD" target="IRL">
      <data key="d0">22845198</data>
    </edge>
    <edge source="NLD" target="ISR">
      <data key="d0">2298218</data>
    </edge>
    <edge source="NLD" target="ITA">
      <data key="d0">32545044</data>
    </edge>
    <edge source="NLD" target="JAM">
      <data key="d0">10479</data>
    </edge>
    <edge source="NLD" target="JPN">
      <data key="d0">704104</data>
    </edge>
    <edge source="NLD" target="KAZ">
      <data key="d0">25916</data>
    </edge>
    <edge source="NLD" target="KOR">
      <data key="d0">781555</data>
    </edge>
    <edge source="NLD" target="LBN">
      <data key="d0">79397</data>
    </edge>
    <edge source="NLD" target="LVA">
      <data key="d0">95204</data>
    </edge>
    <edge source="NLD" target="LTU">
      <data key="d0">4038960</data>
    </edge>
    <edge source="NLD" target="MYS">
      <data key="d0">1154604</data>
    </edge>
    <edge source="NLD" target="MEX">
      <data key="d0">758023</data>
    </edge>
    <edge source="NLD" target="MDA">
      <data key="d0">111471</data>
    </edge>
    <edge source="NLD" target="MAR">
      <data key="d0">331795</data>
    </edge>
    <edge source="NLD" target="NOR">
      <data key="d0">2725761</data>
    </edge>
    <edge source="NLD" target="PAK">
      <data key="d0">22097</data>
    </edge>
    <edge source="NLD" target="POL">
      <data key="d0">43493241</data>
    </edge>
    <edge source="NLD" target="PRT">
      <data key="d0">3102478</data>
    </edge>
    <edge source="NLD" target="ROU">
      <data key="d0">995364</data>
    </edge>
    <edge source="NLD" target="RUS">
      <data key="d0">7403051</data>
    </edge>
    <edge source="NLD" target="SAU">
      <data key="d0">2613081</data>
    </edge>
    <edge source="NLD" target="SRB">
      <data key="d0">31821</data>
    </edge>
    <edge source="NLD" target="IND">
      <data key="d0">410468</data>
    </edge>
    <edge source="NLD" target="SGP">
      <data key="d0">190836</data>
    </edge>
    <edge source="NLD" target="SVK">
      <data key="d0">30291323</data>
    </edge>
    <edge source="NLD" target="VNM">
      <data key="d0">72622</data>
    </edge>
    <edge source="NLD" target="SVN">
      <data key="d0">308111</data>
    </edge>
    <edge source="NLD" target="ZAF">
      <data key="d0">596522</data>
    </edge>
    <edge source="NLD" target="ESP">
      <data key="d0">21883155</data>
    </edge>
    <edge source="NLD" target="SWE">
      <data key="d0">26724876</data>
    </edge>
    <edge source="NLD" target="CHE">
      <data key="d0">5708491</data>
    </edge>
    <edge source="NLD" target="THA">
      <data key="d0">168613</data>
    </edge>
    <edge source="NLD" target="ARE">
      <data key="d0">3645176</data>
    </edge>
    <edge source="NLD" target="TUR">
      <data key="d0">4033434</data>
    </edge>
    <edge source="NLD" target="UKR">
      <data key="d0">26189</data>
    </edge>
    <edge source="NLD" target="MKD">
      <data key="d0">111106</data>
    </edge>
    <edge source="NLD" target="EGY">
      <data key="d0">1786808</data>
    </edge>
    <edge source="NLD" target="GBR">
      <data key="d0">113252278</data>
    </edge>
    <edge source="NLD" target="USA">
      <data key="d0">1669071</data>
    </edge>
    <edge source="NLD" target="URY">
      <data key="d0">64957</data>
    </edge>
    <edge source="TUN" target="DZA">
      <data key="d0">1000095</data>
    </edge>
    <edge source="TUN" target="BEL">
      <data key="d0">109689</data>
    </edge>
    <edge source="TUN" target="FRA">
      <data key="d0">23219</data>
    </edge>
    <edge source="TUN" target="DEU">
      <data key="d0">404221</data>
    </edge>
    <edge source="TUN" target="ITA">
      <data key="d0">1278799</data>
    </edge>
    <edge source="TUN" target="MAR">
      <data key="d0">3561817</data>
    </edge>
    <edge source="TUN" target="NLD">
      <data key="d0">803797</data>
    </edge>
    <edge source="TUN" target="PRT">
      <data key="d0">374674</data>
    </edge>
    <edge source="TUN" target="SEN">
      <data key="d0">3379924</data>
    </edge>
    <edge source="TUN" target="ZAF">
      <data key="d0">221767</data>
    </edge>
    <edge source="TUN" target="ESP">
      <data key="d0">238592</data>
    </edge>
    <edge source="TUN" target="TUR">
      <data key="d0">184272</data>
    </edge>
    <edge source="TUN" target="GBR">
      <data key="d0">129708</data>
    </edge>
    <edge source="AZE" target="GEO">
      <data key="d0">839498</data>
    </edge>
    <edge source="AZE" target="KAZ">
      <data key="d0">56671</data>
    </edge>
    <edge source="AZE" target="KGZ">
      <data key="d0">29857</data>
    </edge>
    <edge source="GEO" target="ARM">
      <data key="d0">101329</data>
    </edge>
    <edge source="GEO" target="NLD">
      <data key="d0">26775</data>
    </edge>
    <edge source="KAZ" target="KGZ">
      <data key="d0">45650</data>
    </edge>
    <edge source="KAZ" target="RUS">
      <data key="d0">21626</data>
    </edge>
    <edge source="ARG" target="BOL">
      <data key="d0">17761</data>
    </edge>
    <edge source="ARG" target="BRA">
      <data key="d0">7831096</data>
    </edge>
    <edge source="ARG" target="CHL">
      <data key="d0">52577945</data>
    </edge>
    <edge source="ARG" target="CHN">
      <data key="d0">672842</data>
    </edge>
    <edge source="ARG" target="COL">
      <data key="d0">1833394</data>
    </edge>
    <edge source="ARG" target="CRI">
      <data key="d0">218441</data>
    </edge>
    <edge source="ARG" target="FRA">
      <data key="d0">1412174</data>
    </edge>
    <edge source="ARG" target="DEU">
      <data key="d0">12301353</data>
    </edge>
    <edge source="ARG" target="ITA">
      <data key="d0">25459</data>
    </edge>
    <edge source="ARG" target="JPN">
      <data key="d0">938069</data>
    </edge>
    <edge source="ARG" target="MUS">
      <data key="d0">508598</data>
    </edge>
    <edge source="ARG" target="MEX">
      <data key="d0">3230823</data>
    </edge>
    <edge source="ARG" target="NLD">
      <data key="d0">34707378</data>
    </edge>
    <edge source="ARG" target="NIC">
      <data key="d0">287077</data>
    </edge>
    <edge source="ARG" target="PAN">
      <data key="d0">260157</data>
    </edge>
    <edge source="ARG" target="PRY">
      <data key="d0">40188</data>
    </edge>
    <edge source="ARG" target="PER">
      <data key="d0">1248136</data>
    </edge>
    <edge source="ARG" target="PRT">
      <data key="d0">626988</data>
    </edge>
    <edge source="ARG" target="IND">
      <data key="d0">190969</data>
    </edge>
    <edge source="ARG" target="VNM">
      <data key="d0">12625</data>
    </edge>
    <edge source="ARG" target="ZAF">
      <data key="d0">6123370</data>
    </edge>
    <edge source="ARG" target="ESP">
      <data key="d0">1969852</data>
    </edge>
    <edge source="ARG" target="TUN">
      <data key="d0">952500</data>
    </edge>
    <edge source="ARG" target="GBR">
      <data key="d0">498329</data>
    </edge>
    <edge source="ARG" target="USA">
      <data key="d0">3677387</data>
    </edge>
    <edge source="ARG" target="URY">
      <data key="d0">166455</data>
    </edge>
    <edge source="BOL" target="CHL">
      <data key="d0">231068</data>
    </edge>
    <edge source="BOL" target="JPN">
      <data key="d0">33908</data>
    </edge>
    <edge source="BOL" target="PRY">
      <data key="d0">22438</data>
    </edge>
    <edge source="BOL" target="PER">
      <data key="d0">761589</data>
    </edge>
    <edge source="BOL" target="USA">
      <data key="d0">64988</data>
    </edge>
    <edge source="BRA" target="ARG">
      <data key="d0">6405989</data>
    </edge>
    <edge source="BRA" target="AUS">
      <data key="d0">1267538</data>
    </edge>
    <edge source="BRA" target="BEL">
      <data key="d0">5428626</data>
    </edge>
    <edge source="BRA" target="BOL">
      <data key="d0">32595</data>
    </edge>
    <edge source="BRA" target="CAN">
      <data key="d0">40682</data>
    </edge>
    <edge source="BRA" target="CHL">
      <data key="d0">2716475</data>
    </edge>
    <edge source="BRA" target="CHN">
      <data key="d0">14540229</data>
    </edge>
    <edge source="BRA" target="COL">
      <data key="d0">2221260</data>
    </edge>
    <edge source="BRA" target="CRI">
      <data key="d0">89937</data>
    </edge>
    <edge source="BRA" target="ECU">
      <data key="d0">402460</data>
    </edge>
    <edge source="BRA" target="SLV">
      <data key="d0">181839</data>
    </edge>
    <edge source="BRA" target="FIN">
      <data key="d0">136816</data>
    </edge>
    <edge source="BRA" target="FRA">
      <data key="d0">1127396</data>
    </edge>
    <edge source="BRA" target="DEU">
      <data key="d0">16414033</data>
    </edge>
    <edge source="BRA" target="GRC">
      <data key="d0">47122</data>
    </edge>
    <edge source="BRA" target="GTM">
      <data key="d0">425692</data>
    </edge>
    <edge source="BRA" target="HND">
      <data key="d0">10514</data>
    </edge>
    <edge source="BRA" target="HKG">
      <data key="d0">221167</data>
    </edge>
    <edge source="BRA" target="IDN">
      <data key="d0">622914</data>
    </edge>
    <edge source="BRA" target="IRL">
      <data key="d0">230286</data>
    </edge>
    <edge source="BRA" target="ISR">
      <data key="d0">195740</data>
    </edge>
    <edge source="BRA" target="ITA">
      <data key="d0">3046647</data>
    </edge>
    <edge source="BRA" target="CIV">
      <data key="d0">198611</data>
    </edge>
    <edge source="BRA" target="JPN">
      <data key="d0">17872815</data>
    </edge>
    <edge source="BRA" target="JOR">
      <data key="d0">57803</data>
    </edge>
    <edge source="BRA" target="KOR">
      <data key="d0">1484520</data>
    </edge>
    <edge source="BRA" target="LBN">
      <data key="d0">89922</data>
    </edge>
    <edge source="BRA" target="MYS">
      <data key="d0">104451</data>
    </edge>
    <edge source="BRA" target="MEX">
      <data key="d0">3089014</data>
    </edge>
    <edge source="BRA" target="NLD">
      <data key="d0">10950726</data>
    </edge>
    <edge source="BRA" target="NZL">
      <data key="d0">10935</data>
    </edge>
    <edge source="BRA" target="PAK">
      <data key="d0">504735</data>
    </edge>
    <edge source="BRA" target="PAN">
      <data key="d0">155128</data>
    </edge>
    <edge source="BRA" target="PRY">
      <data key="d0">2144725</data>
    </edge>
    <edge source="BRA" target="PER">
      <data key="d0">1916432</data>
    </edge>
    <edge source="BRA" target="PHL">
      <data key="d0">705281</data>
    </edge>
    <edge source="BRA" target="POL">
      <data key="d0">75768</data>
    </edge>
    <edge source="BRA" target="PRT">
      <data key="d0">302723</data>
    </edge>
    <edge source="BRA" target="ROU">
      <data key="d0">45918</data>
    </edge>
    <edge source="BRA" target="SAU">
      <data key="d0">14762</data>
    </edge>
    <edge source="BRA" target="IND">
      <data key="d0">2542036</data>
    </edge>
    <edge source="BRA" target="SGP">
      <data key="d0">1083710</data>
    </edge>
    <edge source="BRA" target="VNM">
      <data key="d0">206298</data>
    </edge>
    <edge source="BRA" target="ZAF">
      <data key="d0">1782798</data>
    </edge>
    <edge source="BRA" target="ESP">
      <data key="d0">1820108</data>
    </edge>
    <edge source="BRA" target="SWE">
      <data key="d0">116336</data>
    </edge>
    <edge source="BRA" target="THA">
      <data key="d0">297044</data>
    </edge>
    <edge source="BRA" target="ARE">
      <data key="d0">203080</data>
    </edge>
    <edge source="BRA" target="TUN">
      <data key="d0">51678</data>
    </edge>
    <edge source="BRA" target="TUR">
      <data key="d0">848637</data>
    </edge>
    <edge source="BRA" target="EGY">
      <data key="d0">870347</data>
    </edge>
    <edge source="BRA" target="GBR">
      <data key="d0">1817289</data>
    </edge>
    <edge source="BRA" target="USA">
      <data key="d0">38886969</data>
    </edge>
    <edge source="BRA" target="URY">
      <data key="d0">1565186</data>
    </edge>
    <edge source="CHL" target="ARG">
      <data key="d0">59313</data>
    </edge>
    <edge source="CHL" target="BEL">
      <data key="d0">871823</data>
    </edge>
    <edge source="CHL" target="DNK">
      <data key="d0">67608</data>
    </edge>
    <edge source="CHL" target="ECU">
      <data key="d0">71808</data>
    </edge>
    <edge source="CHL" target="FRA">
      <data key="d0">566243</data>
    </edge>
    <edge source="CHL" target="DEU">
      <data key="d0">7895518</data>
    </edge>
    <edge source="CHL" target="ITA">
      <data key="d0">14616</data>
    </edge>
    <edge source="CHL" target="JPN">
      <data key="d0">499731</data>
    </edge>
    <edge source="CHL" target="KOR">
      <data key="d0">1515169</data>
    </edge>
    <edge source="CHL" target="MEX">
      <data key="d0">1477447</data>
    </edge>
    <edge source="CHL" target="NLD">
      <data key="d0">4540639</data>
    </edge>
    <edge source="CHL" target="PER">
      <data key="d0">514497</data>
    </edge>
    <edge source="CHL" target="PRT">
      <data key="d0">43681</data>
    </edge>
    <edge source="CHL" target="ZAF">
      <data key="d0">78107</data>
    </edge>
    <edge source="CHL" target="ESP">
      <data key="d0">3016288</data>
    </edge>
    <edge source="CHL" target="GBR">
      <data key="d0">3012679</data>
    </edge>
    <edge source="CHL" target="USA">
      <data key="d0">11244033</data>
    </edge>
    <edge source="CHL" target="URY">
      <data key="d0">58562</data>
    </edge>
    <edge source="COL" target="AUS">
      <data key="d0">40183</data>
    </edge>
    <edge source="COL" target="BOL">
      <data key="d0">189267</data>
    </edge>
    <edge source="COL" target="BRA">
      <data key="d0">113395</data>
    </edge>
    <edge source="COL" target="CHL">
      <data key="d0">2630049</data>
    </edge>
    <edge source="COL" target="DNK">
      <data key="d0">24546</data>
    </edge>
    <edge source="COL" target="ECU">
      <data key="d0">63209</data>
    </edge>
    <edge source="COL" target="MEX">
      <data key="d0">58387</data>
    </edge>
    <edge source="COL" target="NLD">
      <data key="d0">4519961</data>
    </edge>
    <edge source="COL" target="NZL">
      <data key="d0">61374</data>
    </edge>
    <edge source="COL" target="NOR">
      <data key="d0">21900</data>
    </edge>
    <edge source="COL" target="PAN">
      <data key="d0">312582</data>
    </edge>
    <edge source="COL" target="PER">
      <data key="d0">23353</data>
    </edge>
    <edge source="COL" target="ESP">
      <data key="d0">951201</data>
    </edge>
    <edge source="COL" target="CHE">
      <data key="d0">116532</data>
    </edge>
    <edge source="COL" target="GBR">
      <data key="d0">23100</data>
    </edge>
    <edge source="COL" target="USA">
      <data key="d0">5756000</data>
    </edge>
    <edge source="COL" target="URY">
      <data key="d0">248154</data>
    </edge>
    <edge source="CRI" target="CHN">
      <data key="d0">11544</data>
    </edge>
    <edge source="CRI" target="GTM">
      <data key="d0">149740</data>
    </edge>
    <edge source="CRI" target="HND">
      <data key="d0">88270</data>
    </edge>
    <edge source="CRI" target="MEX">
      <data key="d0">16361</data>
    </edge>
    <edge source="CRI" target="NIC">
      <data key="d0">368008</data>
    </edge>
    <edge source="CRI" target="PAN">
      <data key="d0">1761959</data>
    </edge>
    <edge source="CRI" target="ESP">
      <data key="d0">543404</data>
    </edge>
    <edge source="CRI" target="USA">
      <data key="d0">15135</data>
    </edge>
    <edge source="DEU" target="DZA">
      <data key="d0">170269</data>
    </edge>
    <edge source="DEU" target="ARG">
      <data key="d0">1832208</data>
    </edge>
    <edge source="DEU" target="AUS">
      <data key="d0">1265642</data>
    </edge>
    <edge source="DEU" target="AUT">
      <data key="d0">16337828</data>
    </edge>
    <edge source="DEU" target="ARM">
      <data key="d0">18602</data>
    </edge>
    <edge source="DEU" target="BEL">
      <data key="d0">52275556</data>
    </edge>
    <edge source="DEU" target="BOL">
      <data key="d0">45126</data>
    </edge>
    <edge source="DEU" target="BRA">
      <data key="d0">3317891</data>
    </edge>
    <edge source="DEU" target="BGR">
      <data key="d0">1118630</data>
    </edge>
    <edge source="DEU" target="BLR">
      <data key="d0">641846</data>
    </edge>
    <edge source="DEU" target="CMR">
      <data key="d0">11032</data>
    </edge>
    <edge source="DEU" target="CAN">
      <data key="d0">383055</data>
    </edge>
    <edge source="DEU" target="CHL">
      <data key="d0">322537</data>
    </edge>
    <edge source="DEU" target="CHN">
      <data key="d0">5006093</data>
    </edge>
    <edge source="DEU" target="COL">
      <data key="d0">1000333</data>
    </edge>
    <edge source="DEU" target="HRV">
      <data key="d0">482471</data>
    </edge>
    <edge source="DEU" target="CZE">
      <data key="d0">10938382</data>
    </edge>
    <edge source="DEU" target="DNK">
      <data key="d0">73933307</data>
    </edge>
    <edge source="DEU" target="ECU">
      <data key="d0">94394</data>
    </edge>
    <edge source="DEU" target="EST">
      <data key="d0">1962727</data>
    </edge>
    <edge source="DEU" target="FIN">
      <data key="d0">1316726</data>
    </edge>
    <edge source="DEU" target="FRA">
      <data key="d0">48210587</data>
    </edge>
    <edge source="DEU" target="GHA">
      <data key="d0">13302</data>
    </edge>
    <edge source="DEU" target="GRC">
      <data key="d0">1489825</data>
    </edge>
    <edge source="DEU" target="GTM">
      <data key="d0">128359</data>
    </edge>
    <edge source="DEU" target="HKG">
      <data key="d0">668246</data>
    </edge>
    <edge source="DEU" target="HUN">
      <data key="d0">6987887</data>
    </edge>
    <edge source="DEU" target="IDN">
      <data key="d0">651677</data>
    </edge>
    <edge source="DEU" target="IRL">
      <data key="d0">2483891</data>
    </edge>
    <edge source="DEU" target="ISR">
      <data key="d0">553808</data>
    </edge>
    <edge source="DEU" target="ITA">
      <data key="d0">50826111</data>
    </edge>
    <edge source="DEU" target="CIV">
      <data key="d0">60158</data>
    </edge>
    <edge source="DEU" target="JPN">
      <data key="d0">6527454</data>
    </edge>
    <edge source="DEU" target="KAZ">
      <data key="d0">1162039</data>
    </edge>
    <edge source="DEU" target="JOR">
      <data key="d0">134139</data>
    </edge>
    <edge source="DEU" target="KOR">
      <data key="d0">2555165</data>
    </edge>
    <edge source="DEU" target="LBN">
      <data key="d0">58284</data>
    </edge>
    <edge source="DEU" target="LVA">
      <data key="d0">139129</data>
    </edge>
    <edge source="DEU" target="LTU">
      <data key="d0">2247978</data>
    </edge>
    <edge source="DEU" target="MYS">
      <data key="d0">715789</data>
    </edge>
    <edge source="DEU" target="MEX">
      <data key="d0">3270270</data>
    </edge>
    <edge source="DEU" target="MDA">
      <data key="d0">211480</data>
    </edge>
    <edge source="DEU" target="MAR">
      <data key="d0">234370</data>
    </edge>
    <edge source="DEU" target="OMN">
      <data key="d0">11976</data>
    </edge>
    <edge source="DEU" target="NLD">
      <data key="d0">171209304</data>
    </edge>
    <edge source="DEU" target="NZL">
      <data key="d0">544266</data>
    </edge>
    <edge source="DEU" target="NIC">
      <data key="d0">47603</data>
    </edge>
    <edge source="DEU" target="NOR">
      <data key="d0">6981604</data>
    </edge>
    <edge source="DEU" target="PAK">
      <data key="d0">701694</data>
    </edge>
    <edge source="DEU" target="PER">
      <data key="d0">130677</data>
    </edge>
    <edge source="DEU" target="PHL">
      <data key="d0">210396</data>
    </edge>
    <edge source="DEU" target="POL">
      <data key="d0">35549254</data>
    </edge>
    <edge source="DEU" target="PRT">
      <data key="d0">1128685</data>
    </edge>
    <edge source="DEU" target="ROU">
      <data key="d0">3185148</data>
    </edge>
    <edge source="DEU" target="RUS">
      <data key="d0">8204649</data>
    </edge>
    <edge source="DEU" target="SAU">
      <data key="d0">1522908</data>
    </edge>
    <edge source="DEU" target="SRB">
      <data key="d0">631356</data>
    </edge>
    <edge source="DEU" target="IND">
      <data key="d0">2766688</data>
    </edge>
    <edge source="DEU" target="SGP">
      <data key="d0">1183848</data>
    </edge>
    <edge source="DEU" target="SVK">
      <data key="d0">5206635</data>
    </edge>
    <edge source="DEU" target="VNM">
      <data key="d0">675726</data>
    </edge>
    <edge source="DEU" target="SVN">
      <data key="d0">2873231</data>
    </edge>
    <edge source="DEU" target="ZAF">
      <data key="d0">1375370</data>
    </edge>
    <edge source="DEU" target="ESP">
      <data key="d0">27577566</data>
    </edge>
    <edge source="DEU" target="SWE">
      <data key="d0">7083222</data>
    </edge>
    <edge source="DEU" target="CHE">
      <data key="d0">17002321</data>
    </edge>
    <edge source="DEU" target="THA">
      <data key="d0">2434725</data>
    </edge>
    <edge source="DEU" target="ARE">
      <data key="d0">436341</data>
    </edge>
    <edge source="DEU" target="TUN">
      <data key="d0">1474236</data>
    </edge>
    <edge source="DEU" target="TUR">
      <data key="d0">7082721</data>
    </edge>
    <edge source="DEU" target="UKR">
      <data key="d0">1281047</data>
    </edge>
    <edge source="DEU" target="MKD">
      <data key="d0">40619</data>
    </edge>
    <edge source="DEU" target="EGY">
      <data key="d0">1782922</data>
    </edge>
    <edge source="DEU" target="GBR">
      <data key="d0">40003912</data>
    </edge>
    <edge source="DEU" target="USA">
      <data key="d0">25113226</data>
    </edge>
    <edge source="DEU" target="URY">
      <data key="d0">37901</data>
    </edge>
    <edge source="JPN" target="BEL">
      <data key="d0">96593</data>
    </edge>
    <edge source="JPN" target="BRA">
      <data key="d0">20617</data>
    </edge>
    <edge source="JPN" target="BGR">
      <data key="d0">16556</data>
    </edge>
    <edge source="JPN" target="CHN">
      <data key="d0">5826014</data>
    </edge>
    <edge source="JPN" target="CZE">
      <data key="d0">56151</data>
    </edge>
    <edge source="JPN" target="FRA">
      <data key="d0">1113216</data>
    </edge>
    <edge source="JPN" target="DEU">
      <data key="d0">463408</data>
    </edge>
    <edge source="JPN" target="HKG">
      <data key="d0">341566</data>
    </edge>
    <edge source="JPN" target="IDN">
      <data key="d0">3756517</data>
    </edge>
    <edge source="JPN" target="IRL">
      <data key="d0">29899</data>
    </edge>
    <edge source="JPN" target="ITA">
      <data key="d0">850398</data>
    </edge>
    <edge source="JPN" target="KOR">
      <data key="d0">15739412</data>
    </edge>
    <edge source="JPN" target="MYS">
      <data key="d0">1328953</data>
    </edge>
    <edge source="JPN" target="MEX">
      <data key="d0">43656</data>
    </edge>
    <edge source="JPN" target="NLD">
      <data key="d0">15340765</data>
    </edge>
    <edge source="JPN" target="PAK">
      <data key="d0">10212</data>
    </edge>
    <edge source="JPN" target="PHL">
      <data key="d0">178002</data>
    </edge>
    <edge source="JPN" target="PRT">
      <data key="d0">1329183</data>
    </edge>
    <edge source="JPN" target="IND">
      <data key="d0">1474082</data>
    </edge>
    <edge source="JPN" target="SGP">
      <data key="d0">2497675</data>
    </edge>
    <edge source="JPN" target="VNM">
      <data key="d0">1068317</data>
    </edge>
    <edge source="JPN" target="ZAF">
      <data key="d0">551769</data>
    </edge>
    <edge source="JPN" target="ESP">
      <data key="d0">692819</data>
    </edge>
    <edge source="JPN" target="THA">
      <data key="d0">2141127</data>
    </edge>
    <edge source="JPN" target="ARE">
      <data key="d0">455038</data>
    </edge>
    <edge source="JPN" target="TUR">
      <data key="d0">28416</data>
    </edge>
    <edge source="JPN" target="GBR">
      <data key="d0">112044</data>
    </edge>
    <edge source="JPN" target="USA">
      <data key="d0">4416896</data>
    </edge>
    <edge source="MEX" target="ARG">
      <data key="d0">144284</data>
    </edge>
    <edge source="MEX" target="AUS">
      <data key="d0">17099</data>
    </edge>
    <edge source="MEX" target="BRA">
      <data key="d0">204097</data>
    </edge>
    <edge source="MEX" target="CAN">
      <data key="d0">140288</data>
    </edge>
    <edge source="MEX" target="CHN">
      <data key="d0">205199</data>
    </edge>
    <edge source="MEX" target="COL">
      <data key="d0">261631</data>
    </edge>
    <edge source="MEX" target="CRI">
      <data key="d0">39265</data>
    </edge>
    <edge source="MEX" target="ECU">
      <data key="d0">157732</data>
    </edge>
    <edge source="MEX" target="SLV">
      <data key="d0">332943</data>
    </edge>
    <edge source="MEX" target="FRA">
      <data key="d0">2646088</data>
    </edge>
    <edge source="MEX" target="DEU">
      <data key="d0">1590266</data>
    </edge>
    <edge source="MEX" target="GTM">
      <data key="d0">1357531</data>
    </edge>
    <edge source="MEX" target="HND">
      <data key="d0">1308332</data>
    </edge>
    <edge source="MEX" target="IDN">
      <data key="d0">503480</data>
    </edge>
    <edge source="MEX" target="ITA">
      <data key="d0">507510</data>
    </edge>
    <edge source="MEX" target="JPN">
      <data key="d0">4875565</data>
    </edge>
    <edge source="MEX" target="KOR">
      <data key="d0">463723</data>
    </edge>
    <edge source="MEX" target="NIC">
      <data key="d0">332438</data>
    </edge>
    <edge source="MEX" target="PAN">
      <data key="d0">33786</data>
    </edge>
    <edge source="MEX" target="PER">
      <data key="d0">66387</data>
    </edge>
    <edge source="MEX" target="IND">
      <data key="d0">121342</data>
    </edge>
    <edge source="MEX" target="ESP">
      <data key="d0">44062</data>
    </edge>
    <edge source="MEX" target="GBR">
      <data key="d0">178031</data>
    </edge>
    <edge source="MEX" target="USA">
      <data key="d0">5537677</data>
    </edge>
    <edge source="NIC" target="CRI">
      <data key="d0">179183</data>
    </edge>
    <edge source="NIC" target="SLV">
      <data key="d0">215255</data>
    </edge>
    <edge source="NIC" target="HND">
      <data key="d0">569170</data>
    </edge>
    <edge source="NIC" target="ESP">
      <data key="d0">390512</data>
    </edge>
    <edge source="PAN" target="CRI">
      <data key="d0">69960</data>
    </edge>
    <edge source="PAN" target="GTM">
      <data key="d0">45024</data>
    </edge>
    <edge source="PAN" target="HND">
      <data key="d0">106992</data>
    </edge>
    <edge source="PRY" target="BOL">
      <data key="d0">22328</data>
    </edge>
    <edge source="PRY" target="BRA">
      <data key="d0">615900</data>
    </edge>
    <edge source="PER" target="CHL">
      <data key="d0">6148134</data>
    </edge>
    <edge source="PER" target="CHN">
      <data key="d0">392818</data>
    </edge>
    <edge source="PER" target="COL">
      <data key="d0">12038</data>
    </edge>
    <edge source="PER" target="ECU">
      <data key="d0">277974</data>
    </edge>
    <edge source="PER" target="JPN">
      <data key="d0">267673</data>
    </edge>
    <edge source="PER" target="NLD">
      <data key="d0">2623535</data>
    </edge>
    <edge source="PER" target="ESP">
      <data key="d0">3762671</data>
    </edge>
    <edge source="PER" target="TUR">
      <data key="d0">22174</data>
    </edge>
    <edge source="PRT" target="ARG">
      <data key="d0">53705</data>
    </edge>
    <edge source="PRT" target="BEL">
      <data key="d0">186774</data>
    </edge>
    <edge source="PRT" target="CHN">
      <data key="d0">110669</data>
    </edge>
    <edge source="PRT" target="CZE">
      <data key="d0">756334</data>
    </edge>
    <edge source="PRT" target="FRA">
      <data key="d0">3256397</data>
    </edge>
    <edge source="PRT" target="DEU">
      <data key="d0">1146237</data>
    </edge>
    <edge source="PRT" target="HUN">
      <data key="d0">16612</data>
    </edge>
    <edge source="PRT" target="ITA">
      <data key="d0">60555</data>
    </edge>
    <edge source="PRT" target="MOZ">
      <data key="d0">17517</data>
    </edge>
    <edge source="PRT" target="NLD">
      <data key="d0">8176074</data>
    </edge>
    <edge source="PRT" target="ZAF">
      <data key="d0">47478</data>
    </edge>
    <edge source="PRT" target="ESP">
      <data key="d0">15105524</data>
    </edge>
    <edge source="PRT" target="GBR">
      <data key="d0">691530</data>
    </edge>
    <edge source="IND" target="DZA">
      <data key="d0">167613</data>
    </edge>
    <edge source="IND" target="ARG">
      <data key="d0">1345805</data>
    </edge>
    <edge source="IND" target="AUS">
      <data key="d0">2321934</data>
    </edge>
    <edge source="IND" target="BEL">
      <data key="d0">10530980</data>
    </edge>
    <edge source="IND" target="BRA">
      <data key="d0">1971131</data>
    </edge>
    <edge source="IND" target="CAN">
      <data key="d0">2758883</data>
    </edge>
    <edge source="IND" target="LKA">
      <data key="d0">16221306</data>
    </edge>
    <edge source="IND" target="CHL">
      <data key="d0">17506</data>
    </edge>
    <edge source="IND" target="CHN">
      <data key="d0">6172624</data>
    </edge>
    <edge source="IND" target="COL">
      <data key="d0">92170</data>
    </edge>
    <edge source="IND" target="CRI">
      <data key="d0">133154</data>
    </edge>
    <edge source="IND" target="DNK">
      <data key="d0">594322</data>
    </edge>
    <edge source="IND" target="SLV">
      <data key="d0">37232</data>
    </edge>
    <edge source="IND" target="ETH">
      <data key="d0">146221</data>
    </edge>
    <edge source="IND" target="FRA">
      <data key="d0">1286595</data>
    </edge>
    <edge source="IND" target="DEU">
      <data key="d0">3854398</data>
    </edge>
    <edge source="IND" target="GRC">
      <data key="d0">122317</data>
    </edge>
    <edge source="IND" target="GTM">
      <data key="d0">36014</data>
    </edge>
    <edge source="IND" target="HKG">
      <data key="d0">18976</data>
    </edge>
    <edge source="IND" target="IDN">
      <data key="d0">756349</data>
    </edge>
    <edge source="IND" target="ISR">
      <data key="d0">459901</data>
    </edge>
    <edge source="IND" target="ITA">
      <data key="d0">8441308</data>
    </edge>
    <edge source="IND" target="CIV">
      <data key="d0">14779</data>
    </edge>
    <edge source="IND" target="JPN">
      <data key="d0">33840449</data>
    </edge>
    <edge source="IND" target="JOR">
      <data key="d0">149508</data>
    </edge>
    <edge source="IND" target="KOR">
      <data key="d0">6228364</data>
    </edge>
    <edge source="IND" target="LBN">
      <data key="d0">41476</data>
    </edge>
    <edge source="IND" target="MWI">
      <data key="d0">22756</data>
    </edge>
    <edge source="IND" target="MYS">
      <data key="d0">3597745</data>
    </edge>
    <edge source="IND" target="MEX">
      <data key="d0">975705</data>
    </edge>
    <edge source="IND" target="MAR">
      <data key="d0">168136</data>
    </edge>
    <edge source="IND" target="OMN">
      <data key="d0">111099</data>
    </edge>
    <edge source="IND" target="NLD">
      <data key="d0">20586942</data>
    </edge>
    <edge source="IND" target="NZL">
      <data key="d0">56525</data>
    </edge>
    <edge source="IND" target="PAK">
      <data key="d0">353421</data>
    </edge>
    <edge source="IND" target="PER">
      <data key="d0">212082</data>
    </edge>
    <edge source="IND" target="PHL">
      <data key="d0">136073</data>
    </edge>
    <edge source="IND" target="POL">
      <data key="d0">12008</data>
    </edge>
    <edge source="IND" target="ROU">
      <data key="d0">148882</data>
    </edge>
    <edge source="IND" target="RUS">
      <data key="d0">3053173</data>
    </edge>
    <edge source="IND" target="SAU">
      <data key="d0">1013086</data>
    </edge>
    <edge source="IND" target="SEN">
      <data key="d0">42527</data>
    </edge>
    <edge source="IND" target="SGP">
      <data key="d0">1436442</data>
    </edge>
    <edge source="IND" target="VNM">
      <data key="d0">225050</data>
    </edge>
    <edge source="IND" target="SVN">
      <data key="d0">44640</data>
    </edge>
    <edge source="IND" target="ZAF">
      <data key="d0">1741657</data>
    </edge>
    <edge source="IND" target="ESP">
      <data key="d0">5937170</data>
    </edge>
    <edge source="IND" target="SWE">
      <data key="d0">140080</data>
    </edge>
    <edge source="IND" target="THA">
      <data key="d0">813067</data>
    </edge>
    <edge source="IND" target="ARE">
      <data key="d0">5160076</data>
    </edge>
    <edge source="IND" target="TUN">
      <data key="d0">100679</data>
    </edge>
    <edge source="IND" target="TUR">
      <data key="d0">3216264</data>
    </edge>
    <edge source="IND" target="UKR">
      <data key="d0">228418</data>
    </edge>
    <edge source="IND" target="EGY">
      <data key="d0">391060</data>
    </edge>
    <edge source="IND" target="GBR">
      <data key="d0">5131416</data>
    </edge>
    <edge source="IND" target="TZA">
      <data key="d0">179411</data>
    </edge>
    <edge source="IND" target="USA">
      <data key="d0">30754226</data>
    </edge>
    <edge source="VNM" target="KHM">
      <data key="d0">58666</data>
    </edge>
    <edge source="VNM" target="CAN">
      <data key="d0">80583</data>
    </edge>
    <edge source="VNM" target="CHN">
      <data key="d0">783434</data>
    </edge>
    <edge source="VNM" target="DEU">
      <data key="d0">269379</data>
    </edge>
    <edge source="VNM" target="HKG">
      <data key="d0">41981</data>
    </edge>
    <edge source="VNM" target="IDN">
      <data key="d0">101904</data>
    </edge>
    <edge source="VNM" target="JPN">
      <data key="d0">1520024</data>
    </edge>
    <edge source="VNM" target="KOR">
      <data key="d0">4054675</data>
    </edge>
    <edge source="VNM" target="NLD">
      <data key="d0">127837</data>
    </edge>
    <edge source="VNM" target="PAK">
      <data key="d0">25243</data>
    </edge>
    <edge source="VNM" target="SGP">
      <data key="d0">198363</data>
    </edge>
    <edge source="VNM" target="ZAF">
      <data key="d0">852500</data>
    </edge>
    <edge source="VNM" target="ESP">
      <data key="d0">265490</data>
    </edge>
    <edge source="VNM" target="THA">
      <data key="d0">101311</data>
    </edge>
    <edge source="VNM" target="USA">
      <data key="d0">7553593</data>
    </edge>
    <edge source="ZAF" target="BWA">
      <data key="d0">103306</data>
    </edge>
    <edge source="ZAF" target="CHL">
      <data key="d0">15256</data>
    </edge>
    <edge source="ZAF" target="FRA">
      <data key="d0">1649143</data>
    </edge>
    <edge source="ZAF" target="DEU">
      <data key="d0">277100</data>
    </edge>
    <edge source="ZAF" target="GHA">
      <data key="d0">25300</data>
    </edge>
    <edge source="ZAF" target="IDN">
      <data key="d0">16213</data>
    </edge>
    <edge source="ZAF" target="ISR">
      <data key="d0">200077</data>
    </edge>
    <edge source="ZAF" target="JPN">
      <data key="d0">66166</data>
    </edge>
    <edge source="ZAF" target="MWI">
      <data key="d0">113633</data>
    </edge>
    <edge source="ZAF" target="MUS">
      <data key="d0">40467</data>
    </edge>
    <edge source="ZAF" target="MOZ">
      <data key="d0">542420</data>
    </edge>
    <edge source="ZAF" target="OMN">
      <data key="d0">122131</data>
    </edge>
    <edge source="ZAF" target="NAM">
      <data key="d0">182539</data>
    </edge>
    <edge source="ZAF" target="NLD">
      <data key="d0">5326095</data>
    </edge>
    <edge source="ZAF" target="POL">
      <data key="d0">11887</data>
    </edge>
    <edge source="ZAF" target="IND">
      <data key="d0">72063</data>
    </edge>
    <edge source="ZAF" target="ZWE">
      <data key="d0">4917262</data>
    </edge>
    <edge source="ZAF" target="ARE">
      <data key="d0">460983</data>
    </edge>
    <edge source="ZAF" target="UGA">
      <data key="d0">10336</data>
    </edge>
    <edge source="ZAF" target="GBR">
      <data key="d0">1785879</data>
    </edge>
    <edge source="ZAF" target="TZA">
      <data key="d0">11489</data>
    </edge>
    <edge source="ZAF" target="USA">
      <data key="d0">30430</data>
    </edge>
    <edge source="ESP" target="DZA">
      <data key="d0">11165177</data>
    </edge>
    <edge source="ESP" target="ARG">
      <data key="d0">68812</data>
    </edge>
    <edge source="ESP" target="AUS">
      <data key="d0">113446</data>
    </edge>
    <edge source="ESP" target="AUT">
      <data key="d0">74491</data>
    </edge>
    <edge source="ESP" target="BEL">
      <data key="d0">3570531</data>
    </edge>
    <edge source="ESP" target="BOL">
      <data key="d0">13963</data>
    </edge>
    <edge source="ESP" target="BRA">
      <data key="d0">28672</data>
    </edge>
    <edge source="ESP" target="BGR">
      <data key="d0">124146</data>
    </edge>
    <edge source="ESP" target="CAN">
      <data key="d0">20100</data>
    </edge>
    <edge source="ESP" target="CHL">
      <data key="d0">394091</data>
    </edge>
    <edge source="ESP" target="CHN">
      <data key="d0">636904</data>
    </edge>
    <edge source="ESP" target="COL">
      <data key="d0">50959</data>
    </edge>
    <edge source="ESP" target="CRI">
      <data key="d0">19572</data>
    </edge>
    <edge source="ESP" target="CZE">
      <data key="d0">74225</data>
    </edge>
    <edge source="ESP" target="DNK">
      <data key="d0">149918</data>
    </edge>
    <edge source="ESP" target="SLV">
      <data key="d0">32065</data>
    </edge>
    <edge source="ESP" target="EST">
      <data key="d0">51856</data>
    </edge>
    <edge source="ESP" target="FRA">
      <data key="d0">20543404</data>
    </edge>
    <edge source="ESP" target="DEU">
      <data key="d0">19567499</data>
    </edge>
    <edge source="ESP" target="GRC">
      <data key="d0">446095</data>
    </edge>
    <edge source="ESP" target="HKG">
      <data key="d0">47243</data>
    </edge>
    <edge source="ESP" target="HUN">
      <data key="d0">1551605</data>
    </edge>
    <edge source="ESP" target="IRL">
      <data key="d0">920155</data>
    </edge>
    <edge source="ESP" target="ISR">
      <data key="d0">255127</data>
    </edge>
    <edge source="ESP" target="ITA">
      <data key="d0">39852417</data>
    </edge>
    <edge source="ESP" target="CIV">
      <data key="d0">25201</data>
    </edge>
    <edge source="ESP" target="JPN">
      <data key="d0">7159240</data>
    </edge>
    <edge source="ESP" target="JOR">
      <data key="d0">41349</data>
    </edge>
    <edge source="ESP" target="KOR">
      <data key="d0">44749</data>
    </edge>
    <edge source="ESP" target="LBN">
      <data key="d0">115745</data>
    </edge>
    <edge source="ESP" target="LTU">
      <data key="d0">20052</data>
    </edge>
    <edge source="ESP" target="MYS">
      <data key="d0">32392</data>
    </edge>
    <edge source="ESP" target="MEX">
      <data key="d0">120281</data>
    </edge>
    <edge source="ESP" target="MAR">
      <data key="d0">2056971</data>
    </edge>
    <edge source="ESP" target="NLD">
      <data key="d0">3052210</data>
    </edge>
    <edge source="ESP" target="PER">
      <data key="d0">70114</data>
    </edge>
    <edge source="ESP" target="PHL">
      <data key="d0">961068</data>
    </edge>
    <edge source="ESP" target="POL">
      <data key="d0">688395</data>
    </edge>
    <edge source="ESP" target="PRT">
      <data key="d0">43572761</data>
    </edge>
    <edge source="ESP" target="ROU">
      <data key="d0">356723</data>
    </edge>
    <edge source="ESP" target="RUS">
      <data key="d0">594469</data>
    </edge>
    <edge source="ESP" target="SAU">
      <data key="d0">3013528</data>
    </edge>
    <edge source="ESP" target="SEN">
      <data key="d0">320328</data>
    </edge>
    <edge source="ESP" target="IND">
      <data key="d0">479297</data>
    </edge>
    <edge source="ESP" target="SGP">
      <data key="d0">28088</data>
    </edge>
    <edge source="ESP" target="SVK">
      <data key="d0">123449</data>
    </edge>
    <edge source="ESP" target="SVN">
      <data key="d0">71179</data>
    </edge>
    <edge source="ESP" target="ZAF">
      <data key="d0">851075</data>
    </edge>
    <edge source="ESP" target="SWE">
      <data key="d0">230655</data>
    </edge>
    <edge source="ESP" target="CHE">
      <data key="d0">325836</data>
    </edge>
    <edge source="ESP" target="THA">
      <data key="d0">1504289</data>
    </edge>
    <edge source="ESP" target="ARE">
      <data key="d0">372003</data>
    </edge>
    <edge source="ESP" target="TUN">
      <data key="d0">97556</data>
    </edge>
    <edge source="ESP" target="TUR">
      <data key="d0">1714963</data>
    </edge>
    <edge source="ESP" target="UKR">
      <data key="d0">107068</data>
    </edge>
    <edge source="ESP" target="EGY">
      <data key="d0">1594405</data>
    </edge>
    <edge source="ESP" target="GBR">
      <data key="d0">3249806</data>
    </edge>
    <edge source="ESP" target="USA">
      <data key="d0">1107056</data>
    </edge>
    <edge source="ESP" target="URY">
      <data key="d0">78616</data>
    </edge>
    <edge source="GBR" target="ARG">
      <data key="d0">99215</data>
    </edge>
    <edge source="GBR" target="AUS">
      <data key="d0">302070</data>
    </edge>
    <edge source="GBR" target="AUT">
      <data key="d0">98941</data>
    </edge>
    <edge source="GBR" target="BEL">
      <data key="d0">9452847</data>
    </edge>
    <edge source="GBR" target="BRA">
      <data key="d0">166806</data>
    </edge>
    <edge source="GBR" target="BGR">
      <data key="d0">97501</data>
    </edge>
    <edge source="GBR" target="CAN">
      <data key="d0">67577</data>
    </edge>
    <edge source="GBR" target="LKA">
      <data key="d0">120126</data>
    </edge>
    <edge source="GBR" target="CHL">
      <data key="d0">25962</data>
    </edge>
    <edge source="GBR" target="CHN">
      <data key="d0">79728</data>
    </edge>
    <edge source="GBR" target="HRV">
      <data key="d0">301266</data>
    </edge>
    <edge source="GBR" target="CZE">
      <data key="d0">229882</data>
    </edge>
    <edge source="GBR" target="DNK">
      <data key="d0">1354051</data>
    </edge>
    <edge source="GBR" target="EST">
      <data key="d0">69843</data>
    </edge>
    <edge source="GBR" target="FIN">
      <data key="d0">15911423</data>
    </edge>
    <edge source="GBR" target="FRA">
      <data key="d0">7727139</data>
    </edge>
    <edge source="GBR" target="DEU">
      <data key="d0">12718424</data>
    </edge>
    <edge source="GBR" target="GRC">
      <data key="d0">243511</data>
    </edge>
    <edge source="GBR" target="HKG">
      <data key="d0">50714</data>
    </edge>
    <edge source="GBR" target="HUN">
      <data key="d0">43450</data>
    </edge>
    <edge source="GBR" target="IDN">
      <data key="d0">16085</data>
    </edge>
    <edge source="GBR" target="IRL">
      <data key="d0">7410112</data>
    </edge>
    <edge source="GBR" target="ISR">
      <data key="d0">131146</data>
    </edge>
    <edge source="GBR" target="ITA">
      <data key="d0">4235429</data>
    </edge>
    <edge source="GBR" target="JPN">
      <data key="d0">698621</data>
    </edge>
    <edge source="GBR" target="KAZ">
      <data key="d0">61490</data>
    </edge>
    <edge source="GBR" target="JOR">
      <data key="d0">15012</data>
    </edge>
    <edge source="GBR" target="KOR">
      <data key="d0">739312</data>
    </edge>
    <edge source="GBR" target="LVA">
      <data key="d0">34283</data>
    </edge>
    <edge source="GBR" target="LTU">
      <data key="d0">16858</data>
    </edge>
    <edge source="GBR" target="MYS">
      <data key="d0">145805</data>
    </edge>
    <edge source="GBR" target="MEX">
      <data key="d0">184169</data>
    </edge>
    <edge source="GBR" target="NLD">
      <data key="d0">29101386</data>
    </edge>
    <edge source="GBR" target="NZL">
      <data key="d0">446487</data>
    </edge>
    <edge source="GBR" target="NOR">
      <data key="d0">32103130</data>
    </edge>
    <edge source="GBR" target="PAK">
      <data key="d0">143520</data>
    </edge>
    <edge source="GBR" target="PHL">
      <data key="d0">319584</data>
    </edge>
    <edge source="GBR" target="POL">
      <data key="d0">3056157</data>
    </edge>
    <edge source="GBR" target="PRT">
      <data key="d0">148663</data>
    </edge>
    <edge source="GBR" target="ROU">
      <data key="d0">427962</data>
    </edge>
    <edge source="GBR" target="RUS">
      <data key="d0">20974</data>
    </edge>
    <edge source="GBR" target="SAU">
      <data key="d0">217408</data>
    </edge>
    <edge source="GBR" target="SRB">
      <data key="d0">11297</data>
    </edge>
    <edge source="GBR" target="IND">
      <data key="d0">117399</data>
    </edge>
    <edge source="GBR" target="SGP">
      <data key="d0">44976</data>
    </edge>
    <edge source="GBR" target="VNM">
      <data key="d0">86871</data>
    </edge>
    <edge source="GBR" target="SVN">
      <data key="d0">34036</data>
    </edge>
    <edge source="GBR" target="ZAF">
      <data key="d0">505839</data>
    </edge>
    <edge source="GBR" target="ESP">
      <data key="d0">2887789</data>
    </edge>
    <edge source="GBR" target="SWE">
      <data key="d0">1163792</data>
    </edge>
    <edge source="GBR" target="CHE">
      <data key="d0">507162</data>
    </edge>
    <edge source="GBR" target="THA">
      <data key="d0">740164</data>
    </edge>
    <edge source="GBR" target="ARE">
      <data key="d0">298468</data>
    </edge>
    <edge source="GBR" target="TUR">
      <data key="d0">787617</data>
    </edge>
    <edge source="GBR" target="EGY">
      <data key="d0">29811</data>
    </edge>
    <edge source="GBR" target="USA">
      <data key="d0">2307894</data>
    </edge>
    <edge source="USA" target="AZE">
      <data key="d0">838570</data>
    </edge>
    <edge source="USA" target="ARG">
      <data key="d0">695811</data>
    </edge>
    <edge source="USA" target="AUS">
      <data key="d0">5584950</data>
    </edge>
    <edge source="USA" target="AUT">
      <data key="d0">44159</data>
    </edge>
    <edge source="USA" target="BEL">
      <data key="d0">7718809</data>
    </edge>
    <edge source="USA" target="BRA">
      <data key="d0">4579644</data>
    </edge>
    <edge source="USA" target="BGR">
      <data key="d0">19052</data>
    </edge>
    <edge source="USA" target="CMR">
      <data key="d0">25420</data>
    </edge>
    <edge source="USA" target="CAN">
      <data key="d0">99858878</data>
    </edge>
    <edge source="USA" target="LKA">
      <data key="d0">20575</data>
    </edge>
    <edge source="USA" target="CHL">
      <data key="d0">1985920</data>
    </edge>
    <edge source="USA" target="CHN">
      <data key="d0">17785389</data>
    </edge>
    <edge source="USA" target="COL">
      <data key="d0">7229535</data>
    </edge>
    <edge source="USA" target="CRI">
      <data key="d0">2081159</data>
    </edge>
    <edge source="USA" target="HRV">
      <data key="d0">4418608</data>
    </edge>
    <edge source="USA" target="CZE">
      <data key="d0">208720</data>
    </edge>
    <edge source="USA" target="DNK">
      <data key="d0">361855</data>
    </edge>
    <edge source="USA" target="ECU">
      <data key="d0">544883</data>
    </edge>
    <edge source="USA" target="SLV">
      <data key="d0">342338</data>
    </edge>
    <edge source="USA" target="EST">
      <data key="d0">27159</data>
    </edge>
    <edge source="USA" target="FIN">
      <data key="d0">3453321</data>
    </edge>
    <edge source="USA" target="FRA">
      <data key="d0">5085790</data>
    </edge>
    <edge source="USA" target="DEU">
      <data key="d0">7563390</data>
    </edge>
    <edge source="USA" target="GRC">
      <data key="d0">219234</data>
    </edge>
    <edge source="USA" target="GTM">
      <data key="d0">1103863</data>
    </edge>
    <edge source="USA" target="HND">
      <data key="d0">2045825</data>
    </edge>
    <edge source="USA" target="HKG">
      <data key="d0">2566798</data>
    </edge>
    <edge source="USA" target="IDN">
      <data key="d0">4865463</data>
    </edge>
    <edge source="USA" target="IRL">
      <data key="d0">483124</data>
    </edge>
    <edge source="USA" target="ISR">
      <data key="d0">128580</data>
    </edge>
    <edge source="USA" target="ITA">
      <data key="d0">1192230</data>
    </edge>
    <edge source="USA" target="JAM">
      <data key="d0">2540374</data>
    </edge>
    <edge source="USA" target="JPN">
      <data key="d0">7111909</data>
    </edge>
    <edge source="USA" target="JOR">
      <data key="d0">66075</data>
    </edge>
    <edge source="USA" target="KOR">
      <data key="d0">22407600</data>
    </edge>
    <edge source="USA" target="LBN">
      <data key="d0">371276</data>
    </edge>
    <edge source="USA" target="LTU">
      <data key="d0">191208</data>
    </edge>
    <edge source="USA" target="MWI">
      <data key="d0">889269</data>
    </edge>
    <edge source="USA" target="MYS">
      <data key="d0">3060096</data>
    </edge>
    <edge source="USA" target="MRT">
      <data key="d0">17643</data>
    </edge>
    <edge source="USA" target="MEX">
      <data key="d0">117605386</data>
    </edge>
    <edge source="USA" target="OMN">
      <data key="d0">42715</data>
    </edge>
    <edge source="USA" target="NLD">
      <data key="d0">48189056</data>
    </edge>
    <edge source="USA" target="NZL">
      <data key="d0">186106</data>
    </edge>
    <edge source="USA" target="NIC">
      <data key="d0">275089</data>
    </edge>
    <edge source="USA" target="PAK">
      <data key="d0">156396</data>
    </edge>
    <edge source="USA" target="PAN">
      <data key="d0">802760</data>
    </edge>
    <edge source="USA" target="PER">
      <data key="d0">1524318</data>
    </edge>
    <edge source="USA" target="PHL">
      <data key="d0">993173</data>
    </edge>
    <edge source="USA" target="POL">
      <data key="d0">232464</data>
    </edge>
    <edge source="USA" target="RUS">
      <data key="d0">388104</data>
    </edge>
    <edge source="USA" target="SAU">
      <data key="d0">11501991</data>
    </edge>
    <edge source="USA" target="IND">
      <data key="d0">7514987</data>
    </edge>
    <edge source="USA" target="SGP">
      <data key="d0">9448875</data>
    </edge>
    <edge source="USA" target="VNM">
      <data key="d0">1321756</data>
    </edge>
    <edge source="USA" target="SVN">
      <data key="d0">275457</data>
    </edge>
    <edge source="USA" target="ZAF">
      <data key="d0">3727209</data>
    </edge>
    <edge source="USA" target="ZWE">
      <data key="d0">869710</data>
    </edge>
    <edge source="USA" target="ESP">
      <data key="d0">501281</data>
    </edge>
    <edge source="USA" target="SWE">
      <data key="d0">155940</data>
    </edge>
    <edge source="USA" target="CHE">
      <data key="d0">550561</data>
    </edge>
    <edge source="USA" target="THA">
      <data key="d0">2467218</data>
    </edge>
    <edge source="USA" target="ARE">
      <data key="d0">403946</data>
    </edge>
    <edge source="USA" target="TUN">
      <data key="d0">12529</data>
    </edge>
    <edge source="USA" target="TUR">
      <data key="d0">2008983</data>
    </edge>
    <edge source="USA" target="UGA">
      <data key="d0">161077</data>
    </edge>
    <edge source="USA" target="EGY">
      <data key="d0">700231</data>
    </edge>
    <edge source="USA" target="GBR">
      <data key="d0">12548287</data>
    </edge>
    <edge source="USA" target="URY">
      <data key="d0">209214</data>
    </edge>
    <edge source="URY" target="ARG">
      <data key="d0">38443</data>
    </edge>
    <edge source="URY" target="BEL">
      <data key="d0">91584</data>
    </edge>
    <edge source="URY" target="BRA">
      <data key="d0">390483</data>
    </edge>
    <edge source="URY" target="CRI">
      <data key="d0">172531</data>
    </edge>
    <edge source="URY" target="DNK">
      <data key="d0">68335</data>
    </edge>
    <edge source="URY" target="SLV">
      <data key="d0">10821</data>
    </edge>
    <edge source="URY" target="DEU">
      <data key="d0">16874</data>
    </edge>
    <edge source="URY" target="ITA">
      <data key="d0">363032</data>
    </edge>
    <edge source="URY" target="MEX">
      <data key="d0">15724</data>
    </edge>
    <edge source="URY" target="NLD">
      <data key="d0">111771</data>
    </edge>
    <edge source="URY" target="NIC">
      <data key="d0">150440</data>
    </edge>
    <edge source="URY" target="NOR">
      <data key="d0">38591</data>
    </edge>
    <edge source="URY" target="PAN">
      <data key="d0">811850</data>
    </edge>
    <edge source="URY" target="ESP">
      <data key="d0">27818</data>
    </edge>
    <edge source="URY" target="TUR">
      <data key="d0">40965</data>
    </edge>
    <edge source="URY" target="USA">
      <data key="d0">21857</data>
    </edge>
    <edge source="AUS" target="CHN">
      <data key="d0">628027</data>
    </edge>
    <edge source="AUS" target="HRV">
      <data key="d0">103739</data>
    </edge>
    <edge source="AUS" target="DEU">
      <data key="d0">1602277</data>
    </edge>
    <edge source="AUS" target="HKG">
      <data key="d0">844504</data>
    </edge>
    <edge source="AUS" target="IDN">
      <data key="d0">518201</data>
    </edge>
    <edge source="AUS" target="ITA">
      <data key="d0">77896</data>
    </edge>
    <edge source="AUS" target="JPN">
      <data key="d0">823001</data>
    </edge>
    <edge source="AUS" target="KOR">
      <data key="d0">8856618</data>
    </edge>
    <edge source="AUS" target="MYS">
      <data key="d0">74778</data>
    </edge>
    <edge source="AUS" target="NLD">
      <data key="d0">872796</data>
    </edge>
    <edge source="AUS" target="NZL">
      <data key="d0">309194</data>
    </edge>
    <edge source="AUS" target="PAK">
      <data key="d0">194756</data>
    </edge>
    <edge source="AUS" target="IND">
      <data key="d0">151441</data>
    </edge>
    <edge source="AUS" target="SGP">
      <data key="d0">7525714</data>
    </edge>
    <edge source="AUS" target="ZAF">
      <data key="d0">133124</data>
    </edge>
    <edge source="AUS" target="ESP">
      <data key="d0">14546</data>
    </edge>
    <edge source="AUS" target="THA">
      <data key="d0">511344</data>
    </edge>
    <edge source="AUS" target="ARE">
      <data key="d0">451394</data>
    </edge>
    <edge source="AUS" target="TUR">
      <data key="d0">20145</data>
    </edge>
    <edge source="AUS" target="GBR">
      <data key="d0">2701900</data>
    </edge>
    <edge source="AUS" target="USA">
      <data key="d0">1655639</data>
    </edge>
    <edge source="HRV" target="AUT">
      <data key="d0">5304390</data>
    </edge>
    <edge source="HRV" target="CZE">
      <data key="d0">33507</data>
    </edge>
    <edge source="HRV" target="DEU">
      <data key="d0">645853</data>
    </edge>
    <edge source="HRV" target="HUN">
      <data key="d0">573941</data>
    </edge>
    <edge source="HRV" target="ITA">
      <data key="d0">70348</data>
    </edge>
    <edge source="HRV" target="POL">
      <data key="d0">236156</data>
    </edge>
    <edge source="HRV" target="SRB">
      <data key="d0">199863</data>
    </edge>
    <edge source="HRV" target="SVK">
      <data key="d0">562437</data>
    </edge>
    <edge source="HRV" target="SVN">
      <data key="d0">382692</data>
    </edge>
    <edge source="HRV" target="MKD">
      <data key="d0">97378</data>
    </edge>
    <edge source="HKG" target="CHN">
      <data key="d0">2115393</data>
    </edge>
    <edge source="HKG" target="IDN">
      <data key="d0">19293</data>
    </edge>
    <edge source="HKG" target="JPN">
      <data key="d0">150613</data>
    </edge>
    <edge source="HKG" target="KOR">
      <data key="d0">58058</data>
    </edge>
    <edge source="HKG" target="MYS">
      <data key="d0">67220</data>
    </edge>
    <edge source="HKG" target="MEX">
      <data key="d0">146967</data>
    </edge>
    <edge source="HKG" target="MOZ">
      <data key="d0">119860</data>
    </edge>
    <edge source="HKG" target="NLD">
      <data key="d0">5065926</data>
    </edge>
    <edge source="HKG" target="SGP">
      <data key="d0">31116</data>
    </edge>
    <edge source="HKG" target="ESP">
      <data key="d0">1677346</data>
    </edge>
    <edge source="HKG" target="SWE">
      <data key="d0">40671</data>
    </edge>
    <edge source="HKG" target="THA">
      <data key="d0">10527</data>
    </edge>
    <edge source="HKG" target="GBR">
      <data key="d0">913460</data>
    </edge>
    <edge source="IDN" target="DZA">
      <data key="d0">6607623</data>
    </edge>
    <edge source="IDN" target="ARG">
      <data key="d0">75009</data>
    </edge>
    <edge source="IDN" target="AUS">
      <data key="d0">1093360</data>
    </edge>
    <edge source="IDN" target="AUT">
      <data key="d0">33851</data>
    </edge>
    <edge source="IDN" target="BEL">
      <data key="d0">4639960</data>
    </edge>
    <edge source="IDN" target="BRA">
      <data key="d0">7983530</data>
    </edge>
    <edge source="IDN" target="BGR">
      <data key="d0">819691</data>
    </edge>
    <edge source="IDN" target="CMR">
      <data key="d0">14415</data>
    </edge>
    <edge source="IDN" target="CAN">
      <data key="d0">856558</data>
    </edge>
    <edge source="IDN" target="LKA">
      <data key="d0">14349835</data>
    </edge>
    <edge source="IDN" target="CHL">
      <data key="d0">1326284</data>
    </edge>
    <edge source="IDN" target="CHN">
      <data key="d0">542789164</data>
    </edge>
    <edge source="IDN" target="COL">
      <data key="d0">1744790</data>
    </edge>
    <edge source="IDN" target="CRI">
      <data key="d0">231125</data>
    </edge>
    <edge source="IDN" target="HRV">
      <data key="d0">1554509</data>
    </edge>
    <edge source="IDN" target="CZE">
      <data key="d0">111210</data>
    </edge>
    <edge source="IDN" target="DNK">
      <data key="d0">4803588</data>
    </edge>
    <edge source="IDN" target="ECU">
      <data key="d0">173459</data>
    </edge>
    <edge source="IDN" target="SLV">
      <data key="d0">103415</data>
    </edge>
    <edge source="IDN" target="EST">
      <data key="d0">1123422</data>
    </edge>
    <edge source="IDN" target="FRA">
      <data key="d0">6476291</data>
    </edge>
    <edge source="IDN" target="GMB">
      <data key="d0">147231</data>
    </edge>
    <edge source="IDN" target="DEU">
      <data key="d0">14451130</data>
    </edge>
    <edge source="IDN" target="GHA">
      <data key="d0">65100</data>
    </edge>
    <edge source="IDN" target="GRC">
      <data key="d0">789314</data>
    </edge>
    <edge source="IDN" target="GTM">
      <data key="d0">149011</data>
    </edge>
    <edge source="IDN" target="HKG">
      <data key="d0">161322</data>
    </edge>
    <edge source="IDN" target="IRL">
      <data key="d0">322948</data>
    </edge>
    <edge source="IDN" target="ISR">
      <data key="d0">5973540</data>
    </edge>
    <edge source="IDN" target="ITA">
      <data key="d0">61127822</data>
    </edge>
    <edge source="IDN" target="CIV">
      <data key="d0">450103</data>
    </edge>
    <edge source="IDN" target="JPN">
      <data key="d0">32259364</data>
    </edge>
    <edge source="IDN" target="KAZ">
      <data key="d0">304210</data>
    </edge>
    <edge source="IDN" target="JOR">
      <data key="d0">169635</data>
    </edge>
    <edge source="IDN" target="KOR">
      <data key="d0">106747885</data>
    </edge>
    <edge source="IDN" target="LBN">
      <data key="d0">47520</data>
    </edge>
    <edge source="IDN" target="LVA">
      <data key="d0">14280</data>
    </edge>
    <edge source="IDN" target="LTU">
      <data key="d0">1127708</data>
    </edge>
    <edge source="IDN" target="MDG">
      <data key="d0">1106476</data>
    </edge>
    <edge source="IDN" target="MWI">
      <data key="d0">1554124</data>
    </edge>
    <edge source="IDN" target="MYS">
      <data key="d0">376071603</data>
    </edge>
    <edge source="IDN" target="MRT">
      <data key="d0">77415</data>
    </edge>
    <edge source="IDN" target="MUS">
      <data key="d0">53426</data>
    </edge>
    <edge source="IDN" target="MEX">
      <data key="d0">10909575</data>
    </edge>
    <edge source="IDN" target="MAR">
      <data key="d0">1315831</data>
    </edge>
    <edge source="IDN" target="MOZ">
      <data key="d0">4825966</data>
    </edge>
    <edge source="IDN" target="NLD">
      <data key="d0">228481064</data>
    </edge>
    <edge source="IDN" target="NZL">
      <data key="d0">838120</data>
    </edge>
    <edge source="IDN" target="NIC">
      <data key="d0">250862</data>
    </edge>
    <edge source="IDN" target="NOR">
      <data key="d0">5434500</data>
    </edge>
    <edge source="IDN" target="PAK">
      <data key="d0">8112642</data>
    </edge>
    <edge source="IDN" target="PER">
      <data key="d0">1253299</data>
    </edge>
    <edge source="IDN" target="PHL">
      <data key="d0">16092524</data>
    </edge>
    <edge source="IDN" target="POL">
      <data key="d0">3523821</data>
    </edge>
    <edge source="IDN" target="PRT">
      <data key="d0">133870</data>
    </edge>
    <edge source="IDN" target="ROU">
      <data key="d0">272465</data>
    </edge>
    <edge source="IDN" target="RUS">
      <data key="d0">8103274</data>
    </edge>
    <edge source="IDN" target="SAU">
      <data key="d0">1052371</data>
    </edge>
    <edge source="IDN" target="SEN">
      <data key="d0">799971</data>
    </edge>
    <edge source="IDN" target="IND">
      <data key="d0">156942119</data>
    </edge>
    <edge source="IDN" target="SGP">
      <data key="d0">206385493</data>
    </edge>
    <edge source="IDN" target="VNM">
      <data key="d0">22834741</data>
    </edge>
    <edge source="IDN" target="SVN">
      <data key="d0">628597</data>
    </edge>
    <edge source="IDN" target="ZAF">
      <data key="d0">16087509</data>
    </edge>
    <edge source="IDN" target="ESP">
      <data key="d0">84445257</data>
    </edge>
    <edge source="IDN" target="SWE">
      <data key="d0">457795</data>
    </edge>
    <edge source="IDN" target="CHE">
      <data key="d0">16153</data>
    </edge>
    <edge source="IDN" target="THA">
      <data key="d0">51651490</data>
    </edge>
    <edge source="IDN" target="TGO">
      <data key="d0">247361</data>
    </edge>
    <edge source="IDN" target="ARE">
      <data key="d0">1556864</data>
    </edge>
    <edge source="IDN" target="TUN">
      <data key="d0">857410</data>
    </edge>
    <edge source="IDN" target="TUR">
      <data key="d0">25665784</data>
    </edge>
    <edge source="IDN" target="UKR">
      <data key="d0">1552806</data>
    </edge>
    <edge source="IDN" target="EGY">
      <data key="d0">7226242</data>
    </edge>
    <edge source="IDN" target="GBR">
      <data key="d0">14138309</data>
    </edge>
    <edge source="IDN" target="TZA">
      <data key="d0">1258128</data>
    </edge>
    <edge source="IDN" target="USA">
      <data key="d0">60329512</data>
    </edge>
    <edge source="IDN" target="URY">
      <data key="d0">1765743</data>
    </edge>
    <edge source="KOR" target="CAN">
      <data key="d0">25022</data>
    </edge>
    <edge source="KOR" target="CHN">
      <data key="d0">3585188</data>
    </edge>
    <edge source="KOR" target="ETH">
      <data key="d0">273160</data>
    </edge>
    <edge source="KOR" target="FRA">
      <data key="d0">283755</data>
    </edge>
    <edge source="KOR" target="DEU">
      <data key="d0">235148</data>
    </edge>
    <edge source="KOR" target="HKG">
      <data key="d0">1116352</data>
    </edge>
    <edge source="KOR" target="IDN">
      <data key="d0">1058062</data>
    </edge>
    <edge source="KOR" target="JPN">
      <data key="d0">5716134</data>
    </edge>
    <edge source="KOR" target="JOR">
      <data key="d0">45820</data>
    </edge>
    <edge source="KOR" target="MYS">
      <data key="d0">742799</data>
    </edge>
    <edge source="KOR" target="MEX">
      <data key="d0">2964846</data>
    </edge>
    <edge source="KOR" target="NZL">
      <data key="d0">22700</data>
    </edge>
    <edge source="KOR" target="PAK">
      <data key="d0">25623</data>
    </edge>
    <edge source="KOR" target="PER">
      <data key="d0">20800</data>
    </edge>
    <edge source="KOR" target="PHL">
      <data key="d0">364647</data>
    </edge>
    <edge source="KOR" target="PRT">
      <data key="d0">39245</data>
    </edge>
    <edge source="KOR" target="RUS">
      <data key="d0">307581</data>
    </edge>
    <edge source="KOR" target="IND">
      <data key="d0">22226</data>
    </edge>
    <edge source="KOR" target="SGP">
      <data key="d0">303042</data>
    </edge>
    <edge source="KOR" target="SVK">
      <data key="d0">22775</data>
    </edge>
    <edge source="KOR" target="VNM">
      <data key="d0">1303869</data>
    </edge>
    <edge source="KOR" target="ESP">
      <data key="d0">829021</data>
    </edge>
    <edge source="KOR" target="CHE">
      <data key="d0">30265</data>
    </edge>
    <edge source="KOR" target="THA">
      <data key="d0">2491910</data>
    </edge>
    <edge source="KOR" target="ARE">
      <data key="d0">88298</data>
    </edge>
    <edge source="KOR" target="TUR">
      <data key="d0">743643</data>
    </edge>
    <edge source="KOR" target="EGY">
      <data key="d0">4032902</data>
    </edge>
    <edge source="KOR" target="USA">
      <data key="d0">87900</data>
    </edge>
    <edge source="MYS" target="ALB">
      <data key="d0">84052</data>
    </edge>
    <edge source="MYS" target="DZA">
      <data key="d0">26156709</data>
    </edge>
    <edge source="MYS" target="ARG">
      <data key="d0">8994539</data>
    </edge>
    <edge source="MYS" target="AUS">
      <data key="d0">40673398</data>
    </edge>
    <edge source="MYS" target="AUT">
      <data key="d0">192541</data>
    </edge>
    <edge source="MYS" target="ARM">
      <data key="d0">40887</data>
    </edge>
    <edge source="MYS" target="BEL">
      <data key="d0">5830149</data>
    </edge>
    <edge source="MYS" target="BRA">
      <data key="d0">58237609</data>
    </edge>
    <edge source="MYS" target="BGR">
      <data key="d0">2552829</data>
    </edge>
    <edge source="MYS" target="BLR">
      <data key="d0">583738</data>
    </edge>
    <edge source="MYS" target="KHM">
      <data key="d0">259068</data>
    </edge>
    <edge source="MYS" target="CMR">
      <data key="d0">1014337</data>
    </edge>
    <edge source="MYS" target="CAN">
      <data key="d0">10361170</data>
    </edge>
    <edge source="MYS" target="CAF">
      <data key="d0">108816</data>
    </edge>
    <edge source="MYS" target="LKA">
      <data key="d0">20152208</data>
    </edge>
    <edge source="MYS" target="CHL">
      <data key="d0">13962503</data>
    </edge>
    <edge source="MYS" target="CHN">
      <data key="d0">564594468</data>
    </edge>
    <edge source="MYS" target="COL">
      <data key="d0">1551946</data>
    </edge>
    <edge source="MYS" target="CRI">
      <data key="d0">2167038</data>
    </edge>
    <edge source="MYS" target="HRV">
      <data key="d0">203720</data>
    </edge>
    <edge source="MYS" target="BEN">
      <data key="d0">68248</data>
    </edge>
    <edge source="MYS" target="DNK">
      <data key="d0">3173106</data>
    </edge>
    <edge source="MYS" target="ECU">
      <data key="d0">399413</data>
    </edge>
    <edge source="MYS" target="SLV">
      <data key="d0">35648</data>
    </edge>
    <edge source="MYS" target="ETH">
      <data key="d0">1843696</data>
    </edge>
    <edge source="MYS" target="EST">
      <data key="d0">286708</data>
    </edge>
    <edge source="MYS" target="FIN">
      <data key="d0">168451</data>
    </edge>
    <edge source="MYS" target="FRA">
      <data key="d0">1753241</data>
    </edge>
    <edge source="MYS" target="GEO">
      <data key="d0">541213</data>
    </edge>
    <edge source="MYS" target="GMB">
      <data key="d0">612407</data>
    </edge>
    <edge source="MYS" target="DEU">
      <data key="d0">58185571</data>
    </edge>
    <edge source="MYS" target="GHA">
      <data key="d0">409108</data>
    </edge>
    <edge source="MYS" target="GRC">
      <data key="d0">2435282</data>
    </edge>
    <edge source="MYS" target="GTM">
      <data key="d0">2510183</data>
    </edge>
    <edge source="MYS" target="HKG">
      <data key="d0">3828913</data>
    </edge>
    <edge source="MYS" target="HUN">
      <data key="d0">1973451</data>
    </edge>
    <edge source="MYS" target="IDN">
      <data key="d0">27412465</data>
    </edge>
    <edge source="MYS" target="IRL">
      <data key="d0">376780</data>
    </edge>
    <edge source="MYS" target="ITA">
      <data key="d0">17660127</data>
    </edge>
    <edge source="MYS" target="CIV">
      <data key="d0">931034</data>
    </edge>
    <edge source="MYS" target="JPN">
      <data key="d0">130081362</data>
    </edge>
    <edge source="MYS" target="KAZ">
      <data key="d0">3917585</data>
    </edge>
    <edge source="MYS" target="JOR">
      <data key="d0">7667211</data>
    </edge>
    <edge source="MYS" target="KOR">
      <data key="d0">179566161</data>
    </edge>
    <edge source="MYS" target="KGZ">
      <data key="d0">194812</data>
    </edge>
    <edge source="MYS" target="LBN">
      <data key="d0">4190577</data>
    </edge>
    <edge source="MYS" target="LVA">
      <data key="d0">3309539</data>
    </edge>
    <edge source="MYS" target="LTU">
      <data key="d0">1355432</data>
    </edge>
    <edge source="MYS" target="MDG">
      <data key="d0">6638931</data>
    </edge>
    <edge source="MYS" target="MWI">
      <data key="d0">2613256</data>
    </edge>
    <edge source="MYS" target="MRT">
      <data key="d0">300549</data>
    </edge>
    <edge source="MYS" target="MUS">
      <data key="d0">989448</data>
    </edge>
    <edge source="MYS" target="MEX">
      <data key="d0">15181712</data>
    </edge>
    <edge source="MYS" target="MDA">
      <data key="d0">44043</data>
    </edge>
    <edge source="MYS" target="MAR">
      <data key="d0">6026865</data>
    </edge>
    <edge source="MYS" target="MOZ">
      <data key="d0">9510711</data>
    </edge>
    <edge source="MYS" target="OMN">
      <data key="d0">1452762</data>
    </edge>
    <edge source="MYS" target="NLD">
      <data key="d0">250823060</data>
    </edge>
    <edge source="MYS" target="NZL">
      <data key="d0">9841070</data>
    </edge>
    <edge source="MYS" target="NOR">
      <data key="d0">17550</data>
    </edge>
    <edge source="MYS" target="PAK">
      <data key="d0">40264735</data>
    </edge>
    <edge source="MYS" target="PAN">
      <data key="d0">65994</data>
    </edge>
    <edge source="MYS" target="PER">
      <data key="d0">3382236</data>
    </edge>
    <edge source="MYS" target="PHL">
      <data key="d0">48639963</data>
    </edge>
    <edge source="MYS" target="POL">
      <data key="d0">2929271</data>
    </edge>
    <edge source="MYS" target="PRT">
      <data key="d0">108902</data>
    </edge>
    <edge source="MYS" target="ROU">
      <data key="d0">1268710</data>
    </edge>
    <edge source="MYS" target="RUS">
      <data key="d0">30423758</data>
    </edge>
    <edge source="MYS" target="SAU">
      <data key="d0">19039792</data>
    </edge>
    <edge source="MYS" target="SEN">
      <data key="d0">1538980</data>
    </edge>
    <edge source="MYS" target="IND">
      <data key="d0">93944288</data>
    </edge>
    <edge source="MYS" target="SGP">
      <data key="d0">152980446</data>
    </edge>
    <edge source="MYS" target="VNM">
      <data key="d0">42515658</data>
    </edge>
    <edge source="MYS" target="SVN">
      <data key="d0">64624</data>
    </edge>
    <edge source="MYS" target="ZAF">
      <data key="d0">58259604</data>
    </edge>
    <edge source="MYS" target="ZWE">
      <data key="d0">3031894</data>
    </edge>
    <edge source="MYS" target="ESP">
      <data key="d0">62819597</data>
    </edge>
    <edge source="MYS" target="SWE">
      <data key="d0">64124282</data>
    </edge>
    <edge source="MYS" target="CHE">
      <data key="d0">2852376</data>
    </edge>
    <edge source="MYS" target="THA">
      <data key="d0">56852971</data>
    </edge>
    <edge source="MYS" target="TGO">
      <data key="d0">155334</data>
    </edge>
    <edge source="MYS" target="ARE">
      <data key="d0">10121086</data>
    </edge>
    <edge source="MYS" target="TUN">
      <data key="d0">2976398</data>
    </edge>
    <edge source="MYS" target="TUR">
      <data key="d0">139632662</data>
    </edge>
    <edge source="MYS" target="UKR">
      <data key="d0">16661360</data>
    </edge>
    <edge source="MYS" target="EGY">
      <data key="d0">57132615</data>
    </edge>
    <edge source="MYS" target="GBR">
      <data key="d0">30491839</data>
    </edge>
    <edge source="MYS" target="TZA">
      <data key="d0">6118044</data>
    </edge>
    <edge source="MYS" target="USA">
      <data key="d0">334288811</data>
    </edge>
    <edge source="MYS" target="BFA">
      <data key="d0">40971</data>
    </edge>
    <edge source="MYS" target="URY">
      <data key="d0">445276</data>
    </edge>
    <edge source="NZL" target="AUS">
      <data key="d0">246625</data>
    </edge>
    <edge source="NZL" target="COL">
      <data key="d0">45239</data>
    </edge>
    <edge source="NZL" target="HKG">
      <data key="d0">59705</data>
    </edge>
    <edge source="NZL" target="MYS">
      <data key="d0">245356</data>
    </edge>
    <edge source="NZL" target="NLD">
      <data key="d0">96428</data>
    </edge>
    <edge source="NZL" target="SGP">
      <data key="d0">24422</data>
    </edge>
    <edge source="NZL" target="VNM">
      <data key="d0">17871</data>
    </edge>
    <edge source="NZL" target="GBR">
      <data key="d0">49573</data>
    </edge>
    <edge source="PAK" target="CAN">
      <data key="d0">35080</data>
    </edge>
    <edge source="PAK" target="CHN">
      <data key="d0">10608</data>
    </edge>
    <edge source="PAK" target="USA">
      <data key="d0">80321</data>
    </edge>
    <edge source="SGP" target="DZA">
      <data key="d0">1330663</data>
    </edge>
    <edge source="SGP" target="AUS">
      <data key="d0">1973427</data>
    </edge>
    <edge source="SGP" target="BEL">
      <data key="d0">854245</data>
    </edge>
    <edge source="SGP" target="BRA">
      <data key="d0">74414</data>
    </edge>
    <edge source="SGP" target="CMR">
      <data key="d0">13861</data>
    </edge>
    <edge source="SGP" target="CAN">
      <data key="d0">54263</data>
    </edge>
    <edge source="SGP" target="LKA">
      <data key="d0">29107</data>
    </edge>
    <edge source="SGP" target="CHN">
      <data key="d0">9325747</data>
    </edge>
    <edge source="SGP" target="COL">
      <data key="d0">25011</data>
    </edge>
    <edge source="SGP" target="FRA">
      <data key="d0">108284</data>
    </edge>
    <edge source="SGP" target="DEU">
      <data key="d0">38122</data>
    </edge>
    <edge source="SGP" target="GTM">
      <data key="d0">912351</data>
    </edge>
    <edge source="SGP" target="HKG">
      <data key="d0">432416</data>
    </edge>
    <edge source="SGP" target="IDN">
      <data key="d0">17310416</data>
    </edge>
    <edge source="SGP" target="ISR">
      <data key="d0">388989</data>
    </edge>
    <edge source="SGP" target="JPN">
      <data key="d0">4656918</data>
    </edge>
    <edge source="SGP" target="KAZ">
      <data key="d0">554049</data>
    </edge>
    <edge source="SGP" target="JOR">
      <data key="d0">322784</data>
    </edge>
    <edge source="SGP" target="KOR">
      <data key="d0">926844</data>
    </edge>
    <edge source="SGP" target="LBN">
      <data key="d0">570865</data>
    </edge>
    <edge source="SGP" target="MYS">
      <data key="d0">6494787</data>
    </edge>
    <edge source="SGP" target="MEX">
      <data key="d0">47330</data>
    </edge>
    <edge source="SGP" target="MAR">
      <data key="d0">175184</data>
    </edge>
    <edge source="SGP" target="NLD">
      <data key="d0">442019</data>
    </edge>
    <edge source="SGP" target="NZL">
      <data key="d0">20209</data>
    </edge>
    <edge source="SGP" target="PAK">
      <data key="d0">80138</data>
    </edge>
    <edge source="SGP" target="PHL">
      <data key="d0">2279634</data>
    </edge>
    <edge source="SGP" target="RUS">
      <data key="d0">252875</data>
    </edge>
    <edge source="SGP" target="SAU">
      <data key="d0">1616678</data>
    </edge>
    <edge source="SGP" target="SEN">
      <data key="d0">182056</data>
    </edge>
    <edge source="SGP" target="IND">
      <data key="d0">847856</data>
    </edge>
    <edge source="SGP" target="VNM">
      <data key="d0">365921</data>
    </edge>
    <edge source="SGP" target="ZAF">
      <data key="d0">603878</data>
    </edge>
    <edge source="SGP" target="ESP">
      <data key="d0">76488</data>
    </edge>
    <edge source="SGP" target="THA">
      <data key="d0">5795685</data>
    </edge>
    <edge source="SGP" target="ARE">
      <data key="d0">3214477</data>
    </edge>
    <edge source="SGP" target="EGY">
      <data key="d0">63344</data>
    </edge>
    <edge source="SGP" target="GBR">
      <data key="d0">4352195</data>
    </edge>
    <edge source="SGP" target="USA">
      <data key="d0">693120</data>
    </edge>
    <edge source="THA" target="BEL">
      <data key="d0">303419</data>
    </edge>
    <edge source="THA" target="KHM">
      <data key="d0">4130428</data>
    </edge>
    <edge source="THA" target="CAN">
      <data key="d0">35772</data>
    </edge>
    <edge source="THA" target="CHN">
      <data key="d0">5547568</data>
    </edge>
    <edge source="THA" target="DNK">
      <data key="d0">28100</data>
    </edge>
    <edge source="THA" target="ETH">
      <data key="d0">1212354</data>
    </edge>
    <edge source="THA" target="DEU">
      <data key="d0">1530713</data>
    </edge>
    <edge source="THA" target="HKG">
      <data key="d0">74649</data>
    </edge>
    <edge source="THA" target="IDN">
      <data key="d0">1484770</data>
    </edge>
    <edge source="THA" target="ISR">
      <data key="d0">31325</data>
    </edge>
    <edge source="THA" target="JPN">
      <data key="d0">10187268</data>
    </edge>
    <edge source="THA" target="KOR">
      <data key="d0">5446472</data>
    </edge>
    <edge source="THA" target="MDG">
      <data key="d0">1443850</data>
    </edge>
    <edge source="THA" target="MYS">
      <data key="d0">2620009</data>
    </edge>
    <edge source="THA" target="MRT">
      <data key="d0">196865</data>
    </edge>
    <edge source="THA" target="MOZ">
      <data key="d0">233295</data>
    </edge>
    <edge source="THA" target="NLD">
      <data key="d0">7185269</data>
    </edge>
    <edge source="THA" target="PAK">
      <data key="d0">3019905</data>
    </edge>
    <edge source="THA" target="PHL">
      <data key="d0">107235</data>
    </edge>
    <edge source="THA" target="IND">
      <data key="d0">1902512</data>
    </edge>
    <edge source="THA" target="SGP">
      <data key="d0">7933238</data>
    </edge>
    <edge source="THA" target="VNM">
      <data key="d0">269116</data>
    </edge>
    <edge source="THA" target="ZAF">
      <data key="d0">102954</data>
    </edge>
    <edge source="THA" target="SWE">
      <data key="d0">52483</data>
    </edge>
    <edge source="THA" target="ARE">
      <data key="d0">59281</data>
    </edge>
    <edge source="THA" target="TUR">
      <data key="d0">70322</data>
    </edge>
    <edge source="THA" target="EGY">
      <data key="d0">143428</data>
    </edge>
    <edge source="THA" target="GBR">
      <data key="d0">82223</data>
    </edge>
    <edge source="THA" target="TZA">
      <data key="d0">626743</data>
    </edge>
    <edge source="THA" target="USA">
      <data key="d0">132074</data>
    </edge>
    <edge source="ARE" target="DZA">
      <data key="d0">448456</data>
    </edge>
    <edge source="ARE" target="AZE">
      <data key="d0">33950</data>
    </edge>
    <edge source="ARE" target="AUS">
      <data key="d0">126135</data>
    </edge>
    <edge source="ARE" target="BEL">
      <data key="d0">61301</data>
    </edge>
    <edge source="ARE" target="CMR">
      <data key="d0">21784</data>
    </edge>
    <edge source="ARE" target="CAN">
      <data key="d0">638230</data>
    </edge>
    <edge source="ARE" target="LKA">
      <data key="d0">73723</data>
    </edge>
    <edge source="ARE" target="CHN">
      <data key="d0">65163</data>
    </edge>
    <edge source="ARE" target="DNK">
      <data key="d0">84821</data>
    </edge>
    <edge source="ARE" target="ETH">
      <data key="d0">88210</data>
    </edge>
    <edge source="ARE" target="DEU">
      <data key="d0">647725</data>
    </edge>
    <edge source="ARE" target="HKG">
      <data key="d0">27621</data>
    </edge>
    <edge source="ARE" target="IRL">
      <data key="d0">120416</data>
    </edge>
    <edge source="ARE" target="ITA">
      <data key="d0">30035</data>
    </edge>
    <edge source="ARE" target="LBN">
      <data key="d0">2415514</data>
    </edge>
    <edge source="ARE" target="MDG">
      <data key="d0">11721</data>
    </edge>
    <edge source="ARE" target="MWI">
      <data key="d0">415346</data>
    </edge>
    <edge source="ARE" target="MYS">
      <data key="d0">54602</data>
    </edge>
    <edge source="ARE" target="MAR">
      <data key="d0">9565524</data>
    </edge>
    <edge source="ARE" target="OMN">
      <data key="d0">2110658</data>
    </edge>
    <edge source="ARE" target="NLD">
      <data key="d0">7735128</data>
    </edge>
    <edge source="ARE" target="NER">
      <data key="d0">17998</data>
    </edge>
    <edge source="ARE" target="PAK">
      <data key="d0">637205</data>
    </edge>
    <edge source="ARE" target="PRT">
      <data key="d0">14775</data>
    </edge>
    <edge source="ARE" target="SAU">
      <data key="d0">3016551</data>
    </edge>
    <edge source="ARE" target="IND">
      <data key="d0">561893</data>
    </edge>
    <edge source="ARE" target="SVN">
      <data key="d0">33834</data>
    </edge>
    <edge source="ARE" target="ESP">
      <data key="d0">41287</data>
    </edge>
    <edge source="ARE" target="SWE">
      <data key="d0">432250</data>
    </edge>
    <edge source="ARE" target="CHE">
      <data key="d0">146873</data>
    </edge>
    <edge source="ARE" target="TUR">
      <data key="d0">839298</data>
    </edge>
    <edge source="ARE" target="EGY">
      <data key="d0">118051</data>
    </edge>
    <edge source="ARE" target="GBR">
      <data key="d0">3398378</data>
    </edge>
    <edge source="ARE" target="USA">
      <data key="d0">57092</data>
    </edge>
    <edge source="TUR" target="DZA">
      <data key="d0">115295</data>
    </edge>
    <edge source="TUR" target="AZE">
      <data key="d0">329085</data>
    </edge>
    <edge source="TUR" target="ARG">
      <data key="d0">54115</data>
    </edge>
    <edge source="TUR" target="BGR">
      <data key="d0">98864</data>
    </edge>
    <edge source="TUR" target="CAN">
      <data key="d0">46627</data>
    </edge>
    <edge source="TUR" target="CHN">
      <data key="d0">17612</data>
    </edge>
    <edge source="TUR" target="CZE">
      <data key="d0">13603</data>
    </edge>
    <edge source="TUR" target="ETH">
      <data key="d0">57624</data>
    </edge>
    <edge source="TUR" target="FRA">
      <data key="d0">180488</data>
    </edge>
    <edge source="TUR" target="GEO">
      <data key="d0">326103</data>
    </edge>
    <edge source="TUR" target="DEU">
      <data key="d0">166990</data>
    </edge>
    <edge source="TUR" target="GRC">
      <data key="d0">160737</data>
    </edge>
    <edge source="TUR" target="ISR">
      <data key="d0">9597206</data>
    </edge>
    <edge source="TUR" target="ITA">
      <data key="d0">1610700</data>
    </edge>
    <edge source="TUR" target="CIV">
      <data key="d0">57450</data>
    </edge>
    <edge source="TUR" target="JPN">
      <data key="d0">22575</data>
    </edge>
    <edge source="TUR" target="KAZ">
      <data key="d0">832092</data>
    </edge>
    <edge source="TUR" target="JOR">
      <data key="d0">23331</data>
    </edge>
    <edge source="TUR" target="KOR">
      <data key="d0">157574</data>
    </edge>
    <edge source="TUR" target="LBN">
      <data key="d0">247741</data>
    </edge>
    <edge source="TUR" target="MYS">
      <data key="d0">89740</data>
    </edge>
    <edge source="TUR" target="MEX">
      <data key="d0">16298</data>
    </edge>
    <edge source="TUR" target="MAR">
      <data key="d0">14504</data>
    </edge>
    <edge source="TUR" target="OMN">
      <data key="d0">178302</data>
    </edge>
    <edge source="TUR" target="NLD">
      <data key="d0">3191979</data>
    </edge>
    <edge source="TUR" target="PAK">
      <data key="d0">71817</data>
    </edge>
    <edge source="TUR" target="ROU">
      <data key="d0">264017</data>
    </edge>
    <edge source="TUR" target="RUS">
      <data key="d0">52491</data>
    </edge>
    <edge source="TUR" target="SAU">
      <data key="d0">181424</data>
    </edge>
    <edge source="TUR" target="SRB">
      <data key="d0">14959</data>
    </edge>
    <edge source="TUR" target="IND">
      <data key="d0">74130</data>
    </edge>
    <edge source="TUR" target="SGP">
      <data key="d0">17498</data>
    </edge>
    <edge source="TUR" target="ESP">
      <data key="d0">15095</data>
    </edge>
    <edge source="TUR" target="CHE">
      <data key="d0">10838</data>
    </edge>
    <edge source="TUR" target="ARE">
      <data key="d0">1063382</data>
    </edge>
    <edge source="TUR" target="UKR">
      <data key="d0">62346</data>
    </edge>
    <edge source="TUR" target="MKD">
      <data key="d0">39003</data>
    </edge>
    <edge source="TUR" target="EGY">
      <data key="d0">70514</data>
    </edge>
    <edge source="TUR" target="GBR">
      <data key="d0">34700</data>
    </edge>
    <edge source="TUR" target="USA">
      <data key="d0">341341</data>
    </edge>
    <edge source="AUT" target="BEL">
      <data key="d0">19837</data>
    </edge>
    <edge source="AUT" target="BGR">
      <data key="d0">70114</data>
    </edge>
    <edge source="AUT" target="HRV">
      <data key="d0">233628</data>
    </edge>
    <edge source="AUT" target="CZE">
      <data key="d0">994076</data>
    </edge>
    <edge source="AUT" target="FRA">
      <data key="d0">33493</data>
    </edge>
    <edge source="AUT" target="DEU">
      <data key="d0">11444956</data>
    </edge>
    <edge source="AUT" target="HUN">
      <data key="d0">1055201</data>
    </edge>
    <edge source="AUT" target="IRL">
      <data key="d0">19060</data>
    </edge>
    <edge source="AUT" target="ITA">
      <data key="d0">12371350</data>
    </edge>
    <edge source="AUT" target="NLD">
      <data key="d0">2292727</data>
    </edge>
    <edge source="AUT" target="POL">
      <data key="d0">2761848</data>
    </edge>
    <edge source="AUT" target="RUS">
      <data key="d0">94747</data>
    </edge>
    <edge source="AUT" target="SRB">
      <data key="d0">36799</data>
    </edge>
    <edge source="AUT" target="SVK">
      <data key="d0">2827952</data>
    </edge>
    <edge source="AUT" target="SVN">
      <data key="d0">1365171</data>
    </edge>
    <edge source="AUT" target="ESP">
      <data key="d0">515819</data>
    </edge>
    <edge source="AUT" target="CHE">
      <data key="d0">2954535</data>
    </edge>
    <edge source="AUT" target="ARE">
      <data key="d0">11240</data>
    </edge>
    <edge source="AUT" target="UKR">
      <data key="d0">135884</data>
    </edge>
    <edge source="AUT" target="GBR">
      <data key="d0">546020</data>
    </edge>
    <edge source="BEL" target="DZA">
      <data key="d0">146022</data>
    </edge>
    <edge source="BEL" target="AZE">
      <data key="d0">23937</data>
    </edge>
    <edge source="BEL" target="ARG">
      <data key="d0">191978</data>
    </edge>
    <edge source="BEL" target="AUS">
      <data key="d0">70505</data>
    </edge>
    <edge source="BEL" target="AUT">
      <data key="d0">13922104</data>
    </edge>
    <edge source="BEL" target="BRA">
      <data key="d0">1038854</data>
    </edge>
    <edge source="BEL" target="BGR">
      <data key="d0">1127539</data>
    </edge>
    <edge source="BEL" target="CMR">
      <data key="d0">34393</data>
    </edge>
    <edge source="BEL" target="CAN">
      <data key="d0">48490</data>
    </edge>
    <edge source="BEL" target="CHL">
      <data key="d0">10468</data>
    </edge>
    <edge source="BEL" target="CHN">
      <data key="d0">1992643</data>
    </edge>
    <edge source="BEL" target="COL">
      <data key="d0">25664</data>
    </edge>
    <edge source="BEL" target="CRI">
      <data key="d0">35567</data>
    </edge>
    <edge source="BEL" target="HRV">
      <data key="d0">116505</data>
    </edge>
    <edge source="BEL" target="CZE">
      <data key="d0">2727321</data>
    </edge>
    <edge source="BEL" target="DNK">
      <data key="d0">566577</data>
    </edge>
    <edge source="BEL" target="ECU">
      <data key="d0">21877</data>
    </edge>
    <edge source="BEL" target="ETH">
      <data key="d0">48961</data>
    </edge>
    <edge source="BEL" target="EST">
      <data key="d0">74031</data>
    </edge>
    <edge source="BEL" target="FIN">
      <data key="d0">875350</data>
    </edge>
    <edge source="BEL" target="FRA">
      <data key="d0">78751858</data>
    </edge>
    <edge source="BEL" target="DEU">
      <data key="d0">95532660</data>
    </edge>
    <edge source="BEL" target="GRC">
      <data key="d0">1143005</data>
    </edge>
    <edge source="BEL" target="HKG">
      <data key="d0">87083</data>
    </edge>
    <edge source="BEL" target="HUN">
      <data key="d0">2338868</data>
    </edge>
    <edge source="BEL" target="IDN">
      <data key="d0">155610</data>
    </edge>
    <edge source="BEL" target="IRL">
      <data key="d0">481167</data>
    </edge>
    <edge source="BEL" target="ISR">
      <data key="d0">561906</data>
    </edge>
    <edge source="BEL" target="ITA">
      <data key="d0">11073508</data>
    </edge>
    <edge source="BEL" target="JPN">
      <data key="d0">1503525</data>
    </edge>
    <edge source="BEL" target="JOR">
      <data key="d0">593270</data>
    </edge>
    <edge source="BEL" target="KOR">
      <data key="d0">702154</data>
    </edge>
    <edge source="BEL" target="LBN">
      <data key="d0">43598</data>
    </edge>
    <edge source="BEL" target="LVA">
      <data key="d0">1170526</data>
    </edge>
    <edge source="BEL" target="LTU">
      <data key="d0">1479149</data>
    </edge>
    <edge source="BEL" target="MYS">
      <data key="d0">735948</data>
    </edge>
    <edge source="BEL" target="MEX">
      <data key="d0">686612</data>
    </edge>
    <edge source="BEL" target="MAR">
      <data key="d0">318856</data>
    </edge>
    <edge source="BEL" target="NLD">
      <data key="d0">93637854</data>
    </edge>
    <edge source="BEL" target="NZL">
      <data key="d0">88166</data>
    </edge>
    <edge source="BEL" target="NOR">
      <data key="d0">674768</data>
    </edge>
    <edge source="BEL" target="PAK">
      <data key="d0">57225</data>
    </edge>
    <edge source="BEL" target="PER">
      <data key="d0">10118</data>
    </edge>
    <edge source="BEL" target="POL">
      <data key="d0">7226829</data>
    </edge>
    <edge source="BEL" target="PRT">
      <data key="d0">2461272</data>
    </edge>
    <edge source="BEL" target="ROU">
      <data key="d0">667736</data>
    </edge>
    <edge source="BEL" target="RUS">
      <data key="d0">2256209</data>
    </edge>
    <edge source="BEL" target="SAU">
      <data key="d0">932632</data>
    </edge>
    <edge source="BEL" target="SRB">
      <data key="d0">1243681</data>
    </edge>
    <edge source="BEL" target="IND">
      <data key="d0">502204</data>
    </edge>
    <edge source="BEL" target="SGP">
      <data key="d0">111538</data>
    </edge>
    <edge source="BEL" target="SVK">
      <data key="d0">8716672</data>
    </edge>
    <edge source="BEL" target="VNM">
      <data key="d0">199377</data>
    </edge>
    <edge source="BEL" target="SVN">
      <data key="d0">224288</data>
    </edge>
    <edge source="BEL" target="ZAF">
      <data key="d0">939343</data>
    </edge>
    <edge source="BEL" target="ESP">
      <data key="d0">38939222</data>
    </edge>
    <edge source="BEL" target="SWE">
      <data key="d0">6429373</data>
    </edge>
    <edge source="BEL" target="CHE">
      <data key="d0">6853646</data>
    </edge>
    <edge source="BEL" target="THA">
      <data key="d0">427494</data>
    </edge>
    <edge source="BEL" target="ARE">
      <data key="d0">1361284</data>
    </edge>
    <edge source="BEL" target="TUN">
      <data key="d0">19141</data>
    </edge>
    <edge source="BEL" target="TUR">
      <data key="d0">2076716</data>
    </edge>
    <edge source="BEL" target="UKR">
      <data key="d0">198831</data>
    </edge>
    <edge source="BEL" target="EGY">
      <data key="d0">848497</data>
    </edge>
    <edge source="BEL" target="GBR">
      <data key="d0">22511117</data>
    </edge>
    <edge source="BEL" target="USA">
      <data key="d0">9770495</data>
    </edge>
    <edge source="BGR" target="ALB">
      <data key="d0">27291</data>
    </edge>
    <edge source="BGR" target="AUT">
      <data key="d0">118364</data>
    </edge>
    <edge source="BGR" target="EST">
      <data key="d0">30974</data>
    </edge>
    <edge source="BGR" target="FRA">
      <data key="d0">181443</data>
    </edge>
    <edge source="BGR" target="GEO">
      <data key="d0">11614</data>
    </edge>
    <edge source="BGR" target="DEU">
      <data key="d0">446265</data>
    </edge>
    <edge source="BGR" target="GRC">
      <data key="d0">4609961</data>
    </edge>
    <edge source="BGR" target="NLD">
      <data key="d0">2296565</data>
    </edge>
    <edge source="BGR" target="POL">
      <data key="d0">276948</data>
    </edge>
    <edge source="BGR" target="ROU">
      <data key="d0">2834751</data>
    </edge>
    <edge source="BGR" target="SRB">
      <data key="d0">63464</data>
    </edge>
    <edge source="BGR" target="SVK">
      <data key="d0">91281</data>
    </edge>
    <edge source="BGR" target="TUR">
      <data key="d0">3168640</data>
    </edge>
    <edge source="BGR" target="MKD">
      <data key="d0">230985</data>
    </edge>
    <edge source="CZE" target="AUT">
      <data key="d0">8721187</data>
    </edge>
    <edge source="CZE" target="BEL">
      <data key="d0">30067</data>
    </edge>
    <edge source="CZE" target="BGR">
      <data key="d0">12869</data>
    </edge>
    <edge source="CZE" target="DNK">
      <data key="d0">146878</data>
    </edge>
    <edge source="CZE" target="FRA">
      <data key="d0">1020159</data>
    </edge>
    <edge source="CZE" target="DEU">
      <data key="d0">6448281</data>
    </edge>
    <edge source="CZE" target="HUN">
      <data key="d0">11250494</data>
    </edge>
    <edge source="CZE" target="ITA">
      <data key="d0">237207</data>
    </edge>
    <edge source="CZE" target="LTU">
      <data key="d0">1078726</data>
    </edge>
    <edge source="CZE" target="MEX">
      <data key="d0">126291</data>
    </edge>
    <edge source="CZE" target="NLD">
      <data key="d0">742473</data>
    </edge>
    <edge source="CZE" target="POL">
      <data key="d0">5153595</data>
    </edge>
    <edge source="CZE" target="ROU">
      <data key="d0">1281732</data>
    </edge>
    <edge source="CZE" target="RUS">
      <data key="d0">157555</data>
    </edge>
    <edge source="CZE" target="SRB">
      <data key="d0">138005</data>
    </edge>
    <edge source="CZE" target="SVK">
      <data key="d0">5991648</data>
    </edge>
    <edge source="CZE" target="SVN">
      <data key="d0">158237</data>
    </edge>
    <edge source="CZE" target="TUR">
      <data key="d0">37678</data>
    </edge>
    <edge source="CZE" target="UKR">
      <data key="d0">87952</data>
    </edge>
    <edge source="CZE" target="GBR">
      <data key="d0">29549</data>
    </edge>
    <edge source="CZE" target="USA">
      <data key="d0">101212</data>
    </edge>
    <edge source="HUN" target="AUT">
      <data key="d0">52988</data>
    </edge>
    <edge source="HUN" target="HRV">
      <data key="d0">20057</data>
    </edge>
    <edge source="HUN" target="CZE">
      <data key="d0">269158</data>
    </edge>
    <edge source="HUN" target="FRA">
      <data key="d0">15358</data>
    </edge>
    <edge source="HUN" target="DEU">
      <data key="d0">514170</data>
    </edge>
    <edge source="HUN" target="ITA">
      <data key="d0">14619</data>
    </edge>
    <edge source="HUN" target="NLD">
      <data key="d0">1518490</data>
    </edge>
    <edge source="HUN" target="POL">
      <data key="d0">178532</data>
    </edge>
    <edge source="HUN" target="ROU">
      <data key="d0">2128449</data>
    </edge>
    <edge source="HUN" target="RUS">
      <data key="d0">56149</data>
    </edge>
    <edge source="HUN" target="SRB">
      <data key="d0">129264</data>
    </edge>
    <edge source="HUN" target="SVK">
      <data key="d0">3599346</data>
    </edge>
    <edge source="IRL" target="BEL">
      <data key="d0">266915</data>
    </edge>
    <edge source="IRL" target="DNK">
      <data key="d0">251353</data>
    </edge>
    <edge source="IRL" target="FIN">
      <data key="d0">199785</data>
    </edge>
    <edge source="IRL" target="FRA">
      <data key="d0">37854</data>
    </edge>
    <edge source="IRL" target="DEU">
      <data key="d0">12706</data>
    </edge>
    <edge source="IRL" target="ITA">
      <data key="d0">190469</data>
    </edge>
    <edge source="IRL" target="MYS">
      <data key="d0">15800</data>
    </edge>
    <edge source="IRL" target="NLD">
      <data key="d0">2166607</data>
    </edge>
    <edge source="IRL" target="PAK">
      <data key="d0">371469</data>
    </edge>
    <edge source="IRL" target="IND">
      <data key="d0">12764</data>
    </edge>
    <edge source="IRL" target="SWE">
      <data key="d0">146696</data>
    </edge>
    <edge source="IRL" target="GBR">
      <data key="d0">828910</data>
    </edge>
    <edge source="IRL" target="USA">
      <data key="d0">85098</data>
    </edge>
    <edge source="IRL" target="URY">
      <data key="d0">10091</data>
    </edge>
    <edge source="POL" target="AUT">
      <data key="d0">13863702</data>
    </edge>
    <edge source="POL" target="BEL">
      <data key="d0">61363</data>
    </edge>
    <edge source="POL" target="BGR">
      <data key="d0">170238</data>
    </edge>
    <edge source="POL" target="BLR">
      <data key="d0">61558</data>
    </edge>
    <edge source="POL" target="CHN">
      <data key="d0">83107</data>
    </edge>
    <edge source="POL" target="CZE">
      <data key="d0">7038067</data>
    </edge>
    <edge source="POL" target="DNK">
      <data key="d0">322666</data>
    </edge>
    <edge source="POL" target="EST">
      <data key="d0">114177</data>
    </edge>
    <edge source="POL" target="FIN">
      <data key="d0">35420</data>
    </edge>
    <edge source="POL" target="FRA">
      <data key="d0">38121</data>
    </edge>
    <edge source="POL" target="DEU">
      <data key="d0">24664491</data>
    </edge>
    <edge source="POL" target="GRC">
      <data key="d0">701990</data>
    </edge>
    <edge source="POL" target="HUN">
      <data key="d0">12363168</data>
    </edge>
    <edge source="POL" target="IRL">
      <data key="d0">33811</data>
    </edge>
    <edge source="POL" target="ITA">
      <data key="d0">2084513</data>
    </edge>
    <edge source="POL" target="LVA">
      <data key="d0">45929</data>
    </edge>
    <edge source="POL" target="LTU">
      <data key="d0">769355</data>
    </edge>
    <edge source="POL" target="NLD">
      <data key="d0">11615850</data>
    </edge>
    <edge source="POL" target="NOR">
      <data key="d0">55378</data>
    </edge>
    <edge source="POL" target="ROU">
      <data key="d0">57484</data>
    </edge>
    <edge source="POL" target="RUS">
      <data key="d0">742205</data>
    </edge>
    <edge source="POL" target="IND">
      <data key="d0">15832</data>
    </edge>
    <edge source="POL" target="SVK">
      <data key="d0">836164</data>
    </edge>
    <edge source="POL" target="ESP">
      <data key="d0">375882</data>
    </edge>
    <edge source="POL" target="SWE">
      <data key="d0">420216</data>
    </edge>
    <edge source="POL" target="TUR">
      <data key="d0">17901</data>
    </edge>
    <edge source="POL" target="UKR">
      <data key="d0">141043</data>
    </edge>
    <edge source="POL" target="GBR">
      <data key="d0">65675</data>
    </edge>
    <edge source="RUS" target="AZE">
      <data key="d0">44518</data>
    </edge>
    <edge source="RUS" target="ARG">
      <data key="d0">195478</data>
    </edge>
    <edge source="RUS" target="AUT">
      <data key="d0">436168</data>
    </edge>
    <edge source="RUS" target="ARM">
      <data key="d0">187360</data>
    </edge>
    <edge source="RUS" target="BGR">
      <data key="d0">589322</data>
    </edge>
    <edge source="RUS" target="BLR">
      <data key="d0">2341621</data>
    </edge>
    <edge source="RUS" target="CHN">
      <data key="d0">297661</data>
    </edge>
    <edge source="RUS" target="CZE">
      <data key="d0">381215</data>
    </edge>
    <edge source="RUS" target="DNK">
      <data key="d0">577354</data>
    </edge>
    <edge source="RUS" target="EST">
      <data key="d0">69319</data>
    </edge>
    <edge source="RUS" target="GEO">
      <data key="d0">99497</data>
    </edge>
    <edge source="RUS" target="DEU">
      <data key="d0">4620212</data>
    </edge>
    <edge source="RUS" target="ISR">
      <data key="d0">7408329</data>
    </edge>
    <edge source="RUS" target="KAZ">
      <data key="d0">13242851</data>
    </edge>
    <edge source="RUS" target="KGZ">
      <data key="d0">85493</data>
    </edge>
    <edge source="RUS" target="LVA">
      <data key="d0">213630</data>
    </edge>
    <edge source="RUS" target="LTU">
      <data key="d0">1625457</data>
    </edge>
    <edge source="RUS" target="MDA">
      <data key="d0">211382</data>
    </edge>
    <edge source="RUS" target="NLD">
      <data key="d0">1015691</data>
    </edge>
    <edge source="RUS" target="POL">
      <data key="d0">2607925</data>
    </edge>
    <edge source="RUS" target="IND">
      <data key="d0">249066</data>
    </edge>
    <edge source="RUS" target="VNM">
      <data key="d0">149999</data>
    </edge>
    <edge source="RUS" target="UKR">
      <data key="d0">2583930</data>
    </edge>
    <edge source="RUS" target="GBR">
      <data key="d0">2812255</data>
    </edge>
    <edge source="SRB" target="ALB">
      <data key="d0">178802</data>
    </edge>
    <edge source="SRB" target="AUT">
      <data key="d0">550687</data>
    </edge>
    <edge source="SRB" target="BGR">
      <data key="d0">15259</data>
    </edge>
    <edge source="SRB" target="HRV">
      <data key="d0">730992</data>
    </edge>
    <edge source="SRB" target="CZE">
      <data key="d0">12633</data>
    </edge>
    <edge source="SRB" target="DEU">
      <data key="d0">836852</data>
    </edge>
    <edge source="SRB" target="HUN">
      <data key="d0">1044125</data>
    </edge>
    <edge source="SRB" target="ITA">
      <data key="d0">192526</data>
    </edge>
    <edge source="SRB" target="NLD">
      <data key="d0">965718</data>
    </edge>
    <edge source="SRB" target="ROU">
      <data key="d0">15658</data>
    </edge>
    <edge source="SRB" target="SVK">
      <data key="d0">317715</data>
    </edge>
    <edge source="SRB" target="SVN">
      <data key="d0">1872803</data>
    </edge>
    <edge source="SRB" target="TUR">
      <data key="d0">60445</data>
    </edge>
    <edge source="SRB" target="MKD">
      <data key="d0">517495</data>
    </edge>
    <edge source="SVK" target="AUT">
      <data key="d0">460551</data>
    </edge>
    <edge source="SVK" target="BGR">
      <data key="d0">13558</data>
    </edge>
    <edge source="SVK" target="CZE">
      <data key="d0">7356467</data>
    </edge>
    <edge source="SVK" target="DEU">
      <data key="d0">495358</data>
    </edge>
    <edge source="SVK" target="HUN">
      <data key="d0">19755785</data>
    </edge>
    <edge source="SVK" target="ITA">
      <data key="d0">188369</data>
    </edge>
    <edge source="SVK" target="LVA">
      <data key="d0">38869</data>
    </edge>
    <edge source="SVK" target="LTU">
      <data key="d0">22910</data>
    </edge>
    <edge source="SVK" target="POL">
      <data key="d0">4417681</data>
    </edge>
    <edge source="SVK" target="SRB">
      <data key="d0">92820</data>
    </edge>
    <edge source="SVN" target="AUT">
      <data key="d0">2983468</data>
    </edge>
    <edge source="SVN" target="HRV">
      <data key="d0">1134637</data>
    </edge>
    <edge source="SVN" target="DEU">
      <data key="d0">515803</data>
    </edge>
    <edge source="SVN" target="HUN">
      <data key="d0">273535</data>
    </edge>
    <edge source="SVN" target="ITA">
      <data key="d0">1132906</data>
    </edge>
    <edge source="SVN" target="LTU">
      <data key="d0">18322</data>
    </edge>
    <edge source="SVN" target="NLD">
      <data key="d0">171423</data>
    </edge>
    <edge source="SVN" target="SRB">
      <data key="d0">15433</data>
    </edge>
    <edge source="SVN" target="SVK">
      <data key="d0">166682</data>
    </edge>
    <edge source="SVN" target="ESP">
      <data key="d0">193481</data>
    </edge>
    <edge source="SVN" target="GBR">
      <data key="d0">307207</data>
    </edge>
    <edge source="CHE" target="ARG">
      <data key="d0">14788</data>
    </edge>
    <edge source="CHE" target="AUT">
      <data key="d0">464173</data>
    </edge>
    <edge source="CHE" target="BRA">
      <data key="d0">13740</data>
    </edge>
    <edge source="CHE" target="CZE">
      <data key="d0">167939</data>
    </edge>
    <edge source="CHE" target="FRA">
      <data key="d0">119355</data>
    </edge>
    <edge source="CHE" target="DEU">
      <data key="d0">6894060</data>
    </edge>
    <edge source="CHE" target="ITA">
      <data key="d0">1316419</data>
    </edge>
    <edge source="CHE" target="JPN">
      <data key="d0">47384</data>
    </edge>
    <edge source="CHE" target="KOR">
      <data key="d0">11832</data>
    </edge>
    <edge source="CHE" target="MEX">
      <data key="d0">38201</data>
    </edge>
    <edge source="CHE" target="MDA">
      <data key="d0">16912</data>
    </edge>
    <edge source="CHE" target="NLD">
      <data key="d0">1786573</data>
    </edge>
    <edge source="CHE" target="ROU">
      <data key="d0">17426</data>
    </edge>
    <edge source="CHE" target="RUS">
      <data key="d0">11461</data>
    </edge>
    <edge source="CHE" target="ESP">
      <data key="d0">49035</data>
    </edge>
    <edge source="CHE" target="SWE">
      <data key="d0">15570</data>
    </edge>
    <edge source="CHE" target="TUR">
      <data key="d0">75181</data>
    </edge>
    <edge source="CHE" target="USA">
      <data key="d0">263635</data>
    </edge>
    <edge source="UKR" target="AZE">
      <data key="d0">69072</data>
    </edge>
    <edge source="UKR" target="ARG">
      <data key="d0">21526</data>
    </edge>
    <edge source="UKR" target="AUT">
      <data key="d0">18431</data>
    </edge>
    <edge source="UKR" target="ARM">
      <data key="d0">46779</data>
    </edge>
    <edge source="UKR" target="BEL">
      <data key="d0">44476</data>
    </edge>
    <edge source="UKR" target="BGR">
      <data key="d0">203588</data>
    </edge>
    <edge source="UKR" target="BLR">
      <data key="d0">2446351</data>
    </edge>
    <edge source="UKR" target="CZE">
      <data key="d0">179246</data>
    </edge>
    <edge source="UKR" target="DEU">
      <data key="d0">3543677</data>
    </edge>
    <edge source="UKR" target="HUN">
      <data key="d0">212734</data>
    </edge>
    <edge source="UKR" target="ISR">
      <data key="d0">875001</data>
    </edge>
    <edge source="UKR" target="KAZ">
      <data key="d0">26370</data>
    </edge>
    <edge source="UKR" target="LTU">
      <data key="d0">32110</data>
    </edge>
    <edge source="UKR" target="MDA">
      <data key="d0">53297</data>
    </edge>
    <edge source="UKR" target="NLD">
      <data key="d0">1537558</data>
    </edge>
    <edge source="UKR" target="POL">
      <data key="d0">4981285</data>
    </edge>
    <edge source="UKR" target="RUS">
      <data key="d0">28990</data>
    </edge>
    <edge source="UKR" target="SRB">
      <data key="d0">197553</data>
    </edge>
    <edge source="UKR" target="IND">
      <data key="d0">18704</data>
    </edge>
    <edge source="UKR" target="SVK">
      <data key="d0">201184</data>
    </edge>
    <edge source="UKR" target="ESP">
      <data key="d0">143493</data>
    </edge>
    <edge source="ARM" target="BEL">
      <data key="d0">600044</data>
    </edge>
    <edge source="CMR" target="BEL">
      <data key="d0">18358</data>
    </edge>
    <edge source="CMR" target="FRA">
      <data key="d0">11366</data>
    </edge>
    <edge source="CMR" target="MYS">
      <data key="d0">732489</data>
    </edge>
    <edge source="CMR" target="GBR">
      <data key="d0">54979</data>
    </edge>
    <edge source="CAN" target="BEL">
      <data key="d0">10988</data>
    </edge>
    <edge source="CAN" target="BRA">
      <data key="d0">24908</data>
    </edge>
    <edge source="CAN" target="CHL">
      <data key="d0">73720</data>
    </edge>
    <edge source="CAN" target="CHN">
      <data key="d0">93956</data>
    </edge>
    <edge source="CAN" target="CRI">
      <data key="d0">282399</data>
    </edge>
    <edge source="CAN" target="SLV">
      <data key="d0">4265760</data>
    </edge>
    <edge source="CAN" target="FRA">
      <data key="d0">51316</data>
    </edge>
    <edge source="CAN" target="DEU">
      <data key="d0">41811</data>
    </edge>
    <edge source="CAN" target="GTM">
      <data key="d0">10251478</data>
    </edge>
    <edge source="CAN" target="HND">
      <data key="d0">31518</data>
    </edge>
    <edge source="CAN" target="ISR">
      <data key="d0">20367</data>
    </edge>
    <edge source="CAN" target="KOR">
      <data key="d0">223245</data>
    </edge>
    <edge source="CAN" target="MYS">
      <data key="d0">138034</data>
    </edge>
    <edge source="CAN" target="MEX">
      <data key="d0">4103886</data>
    </edge>
    <edge source="CAN" target="NLD">
      <data key="d0">897905</data>
    </edge>
    <edge source="CAN" target="NZL">
      <data key="d0">82089</data>
    </edge>
    <edge source="CAN" target="SAU">
      <data key="d0">86108</data>
    </edge>
    <edge source="CAN" target="SGP">
      <data key="d0">11835774</data>
    </edge>
    <edge source="CAN" target="VNM">
      <data key="d0">158508</data>
    </edge>
    <edge source="CAN" target="ARE">
      <data key="d0">15627</data>
    </edge>
    <edge source="CAN" target="GBR">
      <data key="d0">79498</data>
    </edge>
    <edge source="CAN" target="USA">
      <data key="d0">38429486</data>
    </edge>
    <edge source="CAN" target="BFA">
      <data key="d0">23403</data>
    </edge>
    <edge source="DNK" target="DZA">
      <data key="d0">189872</data>
    </edge>
    <edge source="DNK" target="ARG">
      <data key="d0">157869</data>
    </edge>
    <edge source="DNK" target="AUT">
      <data key="d0">150761</data>
    </edge>
    <edge source="DNK" target="BEL">
      <data key="d0">306390</data>
    </edge>
    <edge source="DNK" target="BRA">
      <data key="d0">26590</data>
    </edge>
    <edge source="DNK" target="CAN">
      <data key="d0">19148</data>
    </edge>
    <edge source="DNK" target="CHL">
      <data key="d0">99466</data>
    </edge>
    <edge source="DNK" target="CHN">
      <data key="d0">75329</data>
    </edge>
    <edge source="DNK" target="COL">
      <data key="d0">406626</data>
    </edge>
    <edge source="DNK" target="CRI">
      <data key="d0">681782</data>
    </edge>
    <edge source="DNK" target="HRV">
      <data key="d0">56845</data>
    </edge>
    <edge source="DNK" target="CZE">
      <data key="d0">103361</data>
    </edge>
    <edge source="DNK" target="ECU">
      <data key="d0">39332</data>
    </edge>
    <edge source="DNK" target="EST">
      <data key="d0">80641</data>
    </edge>
    <edge source="DNK" target="FIN">
      <data key="d0">1499608</data>
    </edge>
    <edge source="DNK" target="FRA">
      <data key="d0">295168</data>
    </edge>
    <edge source="DNK" target="DEU">
      <data key="d0">5088275</data>
    </edge>
    <edge source="DNK" target="GHA">
      <data key="d0">52643</data>
    </edge>
    <edge source="DNK" target="GRC">
      <data key="d0">176734</data>
    </edge>
    <edge source="DNK" target="GTM">
      <data key="d0">115109</data>
    </edge>
    <edge source="DNK" target="HUN">
      <data key="d0">27851</data>
    </edge>
    <edge source="DNK" target="IDN">
      <data key="d0">160847</data>
    </edge>
    <edge source="DNK" target="IRL">
      <data key="d0">119904</data>
    </edge>
    <edge source="DNK" target="ITA">
      <data key="d0">428570</data>
    </edge>
    <edge source="DNK" target="KAZ">
      <data key="d0">146424</data>
    </edge>
    <edge source="DNK" target="KOR">
      <data key="d0">180748</data>
    </edge>
    <edge source="DNK" target="LVA">
      <data key="d0">49031</data>
    </edge>
    <edge source="DNK" target="LTU">
      <data key="d0">244354</data>
    </edge>
    <edge source="DNK" target="MYS">
      <data key="d0">73913</data>
    </edge>
    <edge source="DNK" target="MEX">
      <data key="d0">498977</data>
    </edge>
    <edge source="DNK" target="MDA">
      <data key="d0">15896</data>
    </edge>
    <edge source="DNK" target="NLD">
      <data key="d0">6586706</data>
    </edge>
    <edge source="DNK" target="NOR">
      <data key="d0">5099439</data>
    </edge>
    <edge source="DNK" target="PHL">
      <data key="d0">48048</data>
    </edge>
    <edge source="DNK" target="POL">
      <data key="d0">702395</data>
    </edge>
    <edge source="DNK" target="PRT">
      <data key="d0">106705</data>
    </edge>
    <edge source="DNK" target="ROU">
      <data key="d0">276494</data>
    </edge>
    <edge source="DNK" target="RUS">
      <data key="d0">679651</data>
    </edge>
    <edge source="DNK" target="SAU">
      <data key="d0">30713</data>
    </edge>
    <edge source="DNK" target="SRB">
      <data key="d0">143556</data>
    </edge>
    <edge source="DNK" target="IND">
      <data key="d0">123447</data>
    </edge>
    <edge source="DNK" target="SGP">
      <data key="d0">17070</data>
    </edge>
    <edge source="DNK" target="SVK">
      <data key="d0">89650</data>
    </edge>
    <edge source="DNK" target="ZAF">
      <data key="d0">154865</data>
    </edge>
    <edge source="DNK" target="ZWE">
      <data key="d0">11533</data>
    </edge>
    <edge source="DNK" target="ESP">
      <data key="d0">213589</data>
    </edge>
    <edge source="DNK" target="SWE">
      <data key="d0">12738451</data>
    </edge>
    <edge source="DNK" target="CHE">
      <data key="d0">30947</data>
    </edge>
    <edge source="DNK" target="TGO">
      <data key="d0">14626</data>
    </edge>
    <edge source="DNK" target="ARE">
      <data key="d0">29477</data>
    </edge>
    <edge source="DNK" target="TUN">
      <data key="d0">121753</data>
    </edge>
    <edge source="DNK" target="TUR">
      <data key="d0">50530</data>
    </edge>
    <edge source="DNK" target="UGA">
      <data key="d0">11267</data>
    </edge>
    <edge source="DNK" target="UKR">
      <data key="d0">237704</data>
    </edge>
    <edge source="DNK" target="GBR">
      <data key="d0">422141</data>
    </edge>
    <edge source="DNK" target="USA">
      <data key="d0">159593</data>
    </edge>
    <edge source="ECU" target="ARG">
      <data key="d0">1839450</data>
    </edge>
    <edge source="ECU" target="BOL">
      <data key="d0">489743</data>
    </edge>
    <edge source="ECU" target="BRA">
      <data key="d0">605167</data>
    </edge>
    <edge source="ECU" target="CAN">
      <data key="d0">15435</data>
    </edge>
    <edge source="ECU" target="CHL">
      <data key="d0">10638054</data>
    </edge>
    <edge source="ECU" target="COL">
      <data key="d0">4900820</data>
    </edge>
    <edge source="ECU" target="DEU">
      <data key="d0">615216</data>
    </edge>
    <edge source="ECU" target="ITA">
      <data key="d0">46754</data>
    </edge>
    <edge source="ECU" target="MEX">
      <data key="d0">51480</data>
    </edge>
    <edge source="ECU" target="NLD">
      <data key="d0">53531</data>
    </edge>
    <edge source="ECU" target="PER">
      <data key="d0">3729488</data>
    </edge>
    <edge source="ECU" target="ESP">
      <data key="d0">2544510</data>
    </edge>
    <edge source="ECU" target="USA">
      <data key="d0">16238</data>
    </edge>
    <edge source="ECU" target="URY">
      <data key="d0">75196</data>
    </edge>
    <edge source="ETH" target="CAN">
      <data key="d0">111273</data>
    </edge>
    <edge source="ETH" target="DEU">
      <data key="d0">1338531</data>
    </edge>
    <edge source="ETH" target="ITA">
      <data key="d0">180131</data>
    </edge>
    <edge source="ETH" target="JPN">
      <data key="d0">368839</data>
    </edge>
    <edge source="ETH" target="USA">
      <data key="d0">368474</data>
    </edge>
    <edge source="EST" target="CZE">
      <data key="d0">901934</data>
    </edge>
    <edge source="EST" target="DNK">
      <data key="d0">47879</data>
    </edge>
    <edge source="EST" target="FIN">
      <data key="d0">19972</data>
    </edge>
    <edge source="EST" target="LVA">
      <data key="d0">337651</data>
    </edge>
    <edge source="EST" target="LTU">
      <data key="d0">928246</data>
    </edge>
    <edge source="EST" target="RUS">
      <data key="d0">72517</data>
    </edge>
    <edge source="FIN" target="CZE">
      <data key="d0">161408</data>
    </edge>
    <edge source="FIN" target="DNK">
      <data key="d0">508916</data>
    </edge>
    <edge source="FIN" target="DEU">
      <data key="d0">1904468</data>
    </edge>
    <edge source="FIN" target="NLD">
      <data key="d0">448276</data>
    </edge>
    <edge source="FIN" target="RUS">
      <data key="d0">366007</data>
    </edge>
    <edge source="GRC" target="ALB">
      <data key="d0">232114</data>
    </edge>
    <edge source="GRC" target="AZE">
      <data key="d0">11711</data>
    </edge>
    <edge source="GRC" target="AUT">
      <data key="d0">67271</data>
    </edge>
    <edge source="GRC" target="BGR">
      <data key="d0">5307470</data>
    </edge>
    <edge source="GRC" target="FRA">
      <data key="d0">239577</data>
    </edge>
    <edge source="GRC" target="DEU">
      <data key="d0">443460</data>
    </edge>
    <edge source="GRC" target="ITA">
      <data key="d0">7137822</data>
    </edge>
    <edge source="GRC" target="NLD">
      <data key="d0">165743</data>
    </edge>
    <edge source="GRC" target="POL">
      <data key="d0">79072</data>
    </edge>
    <edge source="GRC" target="ROU">
      <data key="d0">341521</data>
    </edge>
    <edge source="GRC" target="RUS">
      <data key="d0">10718</data>
    </edge>
    <edge source="GRC" target="SRB">
      <data key="d0">615626</data>
    </edge>
    <edge source="GRC" target="ESP">
      <data key="d0">2131586</data>
    </edge>
    <edge source="GRC" target="TUR">
      <data key="d0">393013</data>
    </edge>
    <edge source="GRC" target="EGY">
      <data key="d0">26492</data>
    </edge>
    <edge source="GRC" target="GBR">
      <data key="d0">67493</data>
    </edge>
    <edge source="ISR" target="AUS">
      <data key="d0">242000</data>
    </edge>
    <edge source="ISR" target="BRA">
      <data key="d0">65000</data>
    </edge>
    <edge source="ISR" target="CHL">
      <data key="d0">340000</data>
    </edge>
    <edge source="ISR" target="CHN">
      <data key="d0">73000</data>
    </edge>
    <edge source="ISR" target="ECU">
      <data key="d0">28000</data>
    </edge>
    <edge source="ISR" target="FIN">
      <data key="d0">10000</data>
    </edge>
    <edge source="ISR" target="FRA">
      <data key="d0">491000</data>
    </edge>
    <edge source="ISR" target="DEU">
      <data key="d0">14000</data>
    </edge>
    <edge source="ISR" target="HND">
      <data key="d0">21000</data>
    </edge>
    <edge source="ISR" target="HKG">
      <data key="d0">25000</data>
    </edge>
    <edge source="ISR" target="ITA">
      <data key="d0">10000</data>
    </edge>
    <edge source="ISR" target="CIV">
      <data key="d0">24000</data>
    </edge>
    <edge source="ISR" target="JPN">
      <data key="d0">182000</data>
    </edge>
    <edge source="ISR" target="KOR">
      <data key="d0">15000</data>
    </edge>
    <edge source="ISR" target="MEX">
      <data key="d0">30000</data>
    </edge>
    <edge source="ISR" target="NLD">
      <data key="d0">687000</data>
    </edge>
    <edge source="ISR" target="IND">
      <data key="d0">20000</data>
    </edge>
    <edge source="ISR" target="SGP">
      <data key="d0">68000</data>
    </edge>
    <edge source="ISR" target="SVK">
      <data key="d0">19000</data>
    </edge>
    <edge source="ISR" target="ESP">
      <data key="d0">124000</data>
    </edge>
    <edge source="ISR" target="CHE">
      <data key="d0">51000</data>
    </edge>
    <edge source="ISR" target="TUR">
      <data key="d0">30000</data>
    </edge>
    <edge source="ISR" target="UKR">
      <data key="d0">39000</data>
    </edge>
    <edge source="ISR" target="GBR">
      <data key="d0">292000</data>
    </edge>
    <edge source="ISR" target="USA">
      <data key="d0">2126000</data>
    </edge>
    <edge source="JOR" target="PSE">
      <data key="d0">21168</data>
    </edge>
    <edge source="JOR" target="NLD">
      <data key="d0">121162</data>
    </edge>
    <edge source="JOR" target="SAU">
      <data key="d0">22817</data>
    </edge>
    <edge source="JOR" target="ESP">
      <data key="d0">228704</data>
    </edge>
    <edge source="JOR" target="ARE">
      <data key="d0">20418</data>
    </edge>
    <edge source="JOR" target="USA">
      <data key="d0">181728</data>
    </edge>
    <edge source="LBN" target="DEU">
      <data key="d0">45581</data>
    </edge>
    <edge source="LBN" target="GRC">
      <data key="d0">14700</data>
    </edge>
    <edge source="LBN" target="ITA">
      <data key="d0">45663</data>
    </edge>
    <edge source="LBN" target="NLD">
      <data key="d0">3005538</data>
    </edge>
    <edge source="LBN" target="PRT">
      <data key="d0">679258</data>
    </edge>
    <edge source="LBN" target="SVN">
      <data key="d0">173903</data>
    </edge>
    <edge source="LBN" target="ESP">
      <data key="d0">606296</data>
    </edge>
    <edge source="LBN" target="ARE">
      <data key="d0">59894</data>
    </edge>
    <edge source="LBN" target="TUR">
      <data key="d0">25250</data>
    </edge>
    <edge source="LBN" target="GBR">
      <data key="d0">188229</data>
    </edge>
    <edge source="LVA" target="AUT">
      <data key="d0">17691</data>
    </edge>
    <edge source="LVA" target="BLR">
      <data key="d0">16985</data>
    </edge>
    <edge source="LVA" target="CHL">
      <data key="d0">52056</data>
    </edge>
    <edge source="LVA" target="CZE">
      <data key="d0">34752</data>
    </edge>
    <edge source="LVA" target="EST">
      <data key="d0">295864</data>
    </edge>
    <edge source="LVA" target="LTU">
      <data key="d0">2847329</data>
    </edge>
    <edge source="LVA" target="POL">
      <data key="d0">11145</data>
    </edge>
    <edge source="LVA" target="RUS">
      <data key="d0">16156</data>
    </edge>
    <edge source="LTU" target="AUT">
      <data key="d0">1009562</data>
    </edge>
    <edge source="LTU" target="BLR">
      <data key="d0">1454812</data>
    </edge>
    <edge source="LTU" target="CZE">
      <data key="d0">2182832</data>
    </edge>
    <edge source="LTU" target="EST">
      <data key="d0">248940</data>
    </edge>
    <edge source="LTU" target="DEU">
      <data key="d0">524756</data>
    </edge>
    <edge source="LTU" target="LVA">
      <data key="d0">3475145</data>
    </edge>
    <edge source="LTU" target="NLD">
      <data key="d0">1486539</data>
    </edge>
    <edge source="LTU" target="POL">
      <data key="d0">15049540</data>
    </edge>
    <edge source="LTU" target="ROU">
      <data key="d0">11293</data>
    </edge>
    <edge source="LTU" target="RUS">
      <data key="d0">2621696</data>
    </edge>
    <edge source="LTU" target="SRB">
      <data key="d0">58344</data>
    </edge>
    <edge source="LTU" target="SWE">
      <data key="d0">977888</data>
    </edge>
    <edge source="LTU" target="UKR">
      <data key="d0">687050</data>
    </edge>
    <edge source="MAR" target="CAN">
      <data key="d0">33861</data>
    </edge>
    <edge source="MAR" target="FRA">
      <data key="d0">466111</data>
    </edge>
    <edge source="MAR" target="IRL">
      <data key="d0">26284</data>
    </edge>
    <edge source="MAR" target="ITA">
      <data key="d0">34480</data>
    </edge>
    <edge source="MAR" target="JPN">
      <data key="d0">150845</data>
    </edge>
    <edge source="MAR" target="LBN">
      <data key="d0">319319</data>
    </edge>
    <edge source="MAR" target="MRT">
      <data key="d0">14240</data>
    </edge>
    <edge source="MAR" target="NLD">
      <data key="d0">1208246</data>
    </edge>
    <edge source="MAR" target="PRT">
      <data key="d0">1780511</data>
    </edge>
    <edge source="MAR" target="ESP">
      <data key="d0">223055</data>
    </edge>
    <edge source="MAR" target="ARE">
      <data key="d0">68940</data>
    </edge>
    <edge source="MAR" target="GBR">
      <data key="d0">524121</data>
    </edge>
    <edge source="MAR" target="USA">
      <data key="d0">10470</data>
    </edge>
    <edge source="NOR" target="DNK">
      <data key="d0">2661870</data>
    </edge>
    <edge source="NOR" target="DEU">
      <data key="d0">1432037</data>
    </edge>
    <edge source="NOR" target="POL">
      <data key="d0">322813</data>
    </edge>
    <edge source="NOR" target="SWE">
      <data key="d0">979910</data>
    </edge>
    <edge source="NOR" target="TUR">
      <data key="d0">1198311</data>
    </edge>
    <edge source="NOR" target="GBR">
      <data key="d0">139095</data>
    </edge>
    <edge source="ROU" target="AUT">
      <data key="d0">928211</data>
    </edge>
    <edge source="ROU" target="BGR">
      <data key="d0">437736</data>
    </edge>
    <edge source="ROU" target="CZE">
      <data key="d0">468189</data>
    </edge>
    <edge source="ROU" target="FRA">
      <data key="d0">39885</data>
    </edge>
    <edge source="ROU" target="DEU">
      <data key="d0">2206407</data>
    </edge>
    <edge source="ROU" target="GRC">
      <data key="d0">40217</data>
    </edge>
    <edge source="ROU" target="HUN">
      <data key="d0">139595</data>
    </edge>
    <edge source="ROU" target="ITA">
      <data key="d0">2695232</data>
    </edge>
    <edge source="ROU" target="LTU">
      <data key="d0">448082</data>
    </edge>
    <edge source="ROU" target="MDA">
      <data key="d0">117593</data>
    </edge>
    <edge source="ROU" target="NLD">
      <data key="d0">465675</data>
    </edge>
    <edge source="ROU" target="POL">
      <data key="d0">231998</data>
    </edge>
    <edge source="ROU" target="SRB">
      <data key="d0">18634</data>
    </edge>
    <edge source="ROU" target="SVK">
      <data key="d0">492943</data>
    </edge>
    <edge source="ROU" target="ESP">
      <data key="d0">322484</data>
    </edge>
    <edge source="ROU" target="CHE">
      <data key="d0">25308</data>
    </edge>
    <edge source="ROU" target="TUR">
      <data key="d0">240073</data>
    </edge>
    <edge source="ROU" target="GBR">
      <data key="d0">15968</data>
    </edge>
    <edge source="SAU" target="DZA">
      <data key="d0">48805</data>
    </edge>
    <edge source="SAU" target="AUS">
      <data key="d0">44005</data>
    </edge>
    <edge source="SAU" target="BEL">
      <data key="d0">8385808</data>
    </edge>
    <edge source="SAU" target="KHM">
      <data key="d0">51206</data>
    </edge>
    <edge source="SAU" target="LKA">
      <data key="d0">55206</data>
    </edge>
    <edge source="SAU" target="CHN">
      <data key="d0">1572722</data>
    </edge>
    <edge source="SAU" target="PSE">
      <data key="d0">35737</data>
    </edge>
    <edge source="SAU" target="DEU">
      <data key="d0">50139</data>
    </edge>
    <edge source="SAU" target="JPN">
      <data key="d0">111746</data>
    </edge>
    <edge source="SAU" target="JOR">
      <data key="d0">761958</data>
    </edge>
    <edge source="SAU" target="KOR">
      <data key="d0">89077</data>
    </edge>
    <edge source="SAU" target="LBN">
      <data key="d0">4739769</data>
    </edge>
    <edge source="SAU" target="MYS">
      <data key="d0">3498020</data>
    </edge>
    <edge source="SAU" target="NLD">
      <data key="d0">29945466</data>
    </edge>
    <edge source="SAU" target="PAK">
      <data key="d0">2335214</data>
    </edge>
    <edge source="SAU" target="POL">
      <data key="d0">27469</data>
    </edge>
    <edge source="SAU" target="IND">
      <data key="d0">1359363</data>
    </edge>
    <edge source="SAU" target="VNM">
      <data key="d0">60007</data>
    </edge>
    <edge source="SAU" target="SWE">
      <data key="d0">99211</data>
    </edge>
    <edge source="SAU" target="ARE">
      <data key="d0">142150</data>
    </edge>
    <edge source="SAU" target="TUR">
      <data key="d0">161086</data>
    </edge>
    <edge source="SAU" target="GBR">
      <data key="d0">265898</data>
    </edge>
    <edge source="SWE" target="AUS">
      <data key="d0">1856534</data>
    </edge>
    <edge source="SWE" target="AUT">
      <data key="d0">2468246</data>
    </edge>
    <edge source="SWE" target="BEL">
      <data key="d0">10236899</data>
    </edge>
    <edge source="SWE" target="BRA">
      <data key="d0">524357</data>
    </edge>
    <edge source="SWE" target="BGR">
      <data key="d0">127464</data>
    </edge>
    <edge source="SWE" target="BLR">
      <data key="d0">139626</data>
    </edge>
    <edge source="SWE" target="CHL">
      <data key="d0">24674</data>
    </edge>
    <edge source="SWE" target="CHN">
      <data key="d0">14381825</data>
    </edge>
    <edge source="SWE" target="COL">
      <data key="d0">248965</data>
    </edge>
    <edge source="SWE" target="HRV">
      <data key="d0">1519514</data>
    </edge>
    <edge source="SWE" target="CZE">
      <data key="d0">1398482</data>
    </edge>
    <edge source="SWE" target="DNK">
      <data key="d0">22338050</data>
    </edge>
    <edge source="SWE" target="EST">
      <data key="d0">34380</data>
    </edge>
    <edge source="SWE" target="FIN">
      <data key="d0">2822807</data>
    </edge>
    <edge source="SWE" target="FRA">
      <data key="d0">3779958</data>
    </edge>
    <edge source="SWE" target="DEU">
      <data key="d0">25423035</data>
    </edge>
    <edge source="SWE" target="GRC">
      <data key="d0">400869</data>
    </edge>
    <edge source="SWE" target="HUN">
      <data key="d0">1417543</data>
    </edge>
    <edge source="SWE" target="IDN">
      <data key="d0">70515</data>
    </edge>
    <edge source="SWE" target="IRL">
      <data key="d0">9138251</data>
    </edge>
    <edge source="SWE" target="ISR">
      <data key="d0">316205</data>
    </edge>
    <edge source="SWE" target="ITA">
      <data key="d0">1019363</data>
    </edge>
    <edge source="SWE" target="JPN">
      <data key="d0">2749018</data>
    </edge>
    <edge source="SWE" target="KOR">
      <data key="d0">2173207</data>
    </edge>
    <edge source="SWE" target="LVA">
      <data key="d0">394554</data>
    </edge>
    <edge source="SWE" target="LTU">
      <data key="d0">4885739</data>
    </edge>
    <edge source="SWE" target="MYS">
      <data key="d0">4733835</data>
    </edge>
    <edge source="SWE" target="MEX">
      <data key="d0">465654</data>
    </edge>
    <edge source="SWE" target="MAR">
      <data key="d0">1195825</data>
    </edge>
    <edge source="SWE" target="NLD">
      <data key="d0">4736291</data>
    </edge>
    <edge source="SWE" target="NZL">
      <data key="d0">1520216</data>
    </edge>
    <edge source="SWE" target="NIC">
      <data key="d0">10291</data>
    </edge>
    <edge source="SWE" target="NOR">
      <data key="d0">18335088</data>
    </edge>
    <edge source="SWE" target="PAK">
      <data key="d0">14501</data>
    </edge>
    <edge source="SWE" target="PHL">
      <data key="d0">25844</data>
    </edge>
    <edge source="SWE" target="POL">
      <data key="d0">10212458</data>
    </edge>
    <edge source="SWE" target="PRT">
      <data key="d0">305096</data>
    </edge>
    <edge source="SWE" target="ROU">
      <data key="d0">1316741</data>
    </edge>
    <edge source="SWE" target="RUS">
      <data key="d0">8595066</data>
    </edge>
    <edge source="SWE" target="SAU">
      <data key="d0">61627</data>
    </edge>
    <edge source="SWE" target="SRB">
      <data key="d0">3073642</data>
    </edge>
    <edge source="SWE" target="IND">
      <data key="d0">21049</data>
    </edge>
    <edge source="SWE" target="SGP">
      <data key="d0">402272</data>
    </edge>
    <edge source="SWE" target="SVK">
      <data key="d0">161377</data>
    </edge>
    <edge source="SWE" target="SVN">
      <data key="d0">29235</data>
    </edge>
    <edge source="SWE" target="ZAF">
      <data key="d0">91330</data>
    </edge>
    <edge source="SWE" target="ESP">
      <data key="d0">547628</data>
    </edge>
    <edge source="SWE" target="CHE">
      <data key="d0">571250</data>
    </edge>
    <edge source="SWE" target="THA">
      <data key="d0">156699</data>
    </edge>
    <edge source="SWE" target="ARE">
      <data key="d0">45490</data>
    </edge>
    <edge source="SWE" target="TUN">
      <data key="d0">141614</data>
    </edge>
    <edge source="SWE" target="TUR">
      <data key="d0">149683</data>
    </edge>
    <edge source="SWE" target="UKR">
      <data key="d0">1219447</data>
    </edge>
    <edge source="SWE" target="EGY">
      <data key="d0">80454</data>
    </edge>
    <edge source="SWE" target="GBR">
      <data key="d0">3313719</data>
    </edge>
    <edge source="SWE" target="USA">
      <data key="d0">4757574</data>
    </edge>
    <edge source="SWE" target="URY">
      <data key="d0">181256</data>
    </edge>
    <edge source="EGY" target="DZA">
      <data key="d0">20305</data>
    </edge>
    <edge source="EGY" target="BEL">
      <data key="d0">90659</data>
    </edge>
    <edge source="EGY" target="BDI">
      <data key="d0">12606</data>
    </edge>
    <edge source="EGY" target="CHN">
      <data key="d0">14861</data>
    </edge>
    <edge source="EGY" target="PSE">
      <data key="d0">783387</data>
    </edge>
    <edge source="EGY" target="GRC">
      <data key="d0">60830</data>
    </edge>
    <edge source="EGY" target="IRL">
      <data key="d0">417380</data>
    </edge>
    <edge source="EGY" target="ISR">
      <data key="d0">457895</data>
    </edge>
    <edge source="EGY" target="ITA">
      <data key="d0">124172</data>
    </edge>
    <edge source="EGY" target="JOR">
      <data key="d0">109741</data>
    </edge>
    <edge source="EGY" target="LBN">
      <data key="d0">504140</data>
    </edge>
    <edge source="EGY" target="NLD">
      <data key="d0">1028406</data>
    </edge>
    <edge source="EGY" target="SAU">
      <data key="d0">127728</data>
    </edge>
    <edge source="EGY" target="ARE">
      <data key="d0">262020</data>
    </edge>
    <edge source="EGY" target="TUN">
      <data key="d0">1701336</data>
    </edge>
    <edge source="EGY" target="TUR">
      <data key="d0">4239841</data>
    </edge>
    <edge source="EGY" target="GBR">
      <data key="d0">1196789</data>
    </edge>
    <edge source="EGY" target="USA">
      <data key="d0">37252</data>
    </edge>
    <edge source="SLV" target="GTM">
      <data key="d0">1341345</data>
    </edge>
    <edge source="SLV" target="HND">
      <data key="d0">3414613</data>
    </edge>
    <edge source="GTM" target="CRI">
      <data key="d0">489587</data>
    </edge>
    <edge source="GTM" target="SLV">
      <data key="d0">5766056</data>
    </edge>
    <edge source="GTM" target="HND">
      <data key="d0">5949536</data>
    </edge>
    <edge source="GTM" target="MEX">
      <data key="d0">478385</data>
    </edge>
    <edge source="GTM" target="NLD">
      <data key="d0">1427176</data>
    </edge>
    <edge source="GTM" target="NIC">
      <data key="d0">1091211</data>
    </edge>
    <edge source="GTM" target="PAN">
      <data key="d0">64592</data>
    </edge>
    <edge source="GTM" target="USA">
      <data key="d0">85861</data>
    </edge>
    <edge source="HND" target="CRI">
      <data key="d0">331415</data>
    </edge>
    <edge source="HND" target="SLV">
      <data key="d0">6484822</data>
    </edge>
    <edge source="HND" target="GTM">
      <data key="d0">7161133</data>
    </edge>
    <edge source="HND" target="MEX">
      <data key="d0">266727</data>
    </edge>
    <edge source="HND" target="NLD">
      <data key="d0">3051865</data>
    </edge>
    <edge source="HND" target="USA">
      <data key="d0">12543</data>
    </edge>
    <edge source="CIV" target="BEL">
      <data key="d0">77390</data>
    </edge>
    <edge source="CIV" target="DEU">
      <data key="d0">427939</data>
    </edge>
    <edge source="CIV" target="NER">
      <data key="d0">33631</data>
    </edge>
    <edge source="CIV" target="SEN">
      <data key="d0">1194044</data>
    </edge>
    <edge source="CIV" target="ESP">
      <data key="d0">4149361</data>
    </edge>
    <edge source="CIV" target="TGO">
      <data key="d0">17618</data>
    </edge>
    <edge source="CIV" target="BFA">
      <data key="d0">2287610</data>
    </edge>
    <edge source="PHL" target="AUS">
      <data key="d0">44057</data>
    </edge>
    <edge source="PHL" target="BEL">
      <data key="d0">224707</data>
    </edge>
    <edge source="PHL" target="BRA">
      <data key="d0">112140</data>
    </edge>
    <edge source="PHL" target="CAN">
      <data key="d0">2277610</data>
    </edge>
    <edge source="PHL" target="CHN">
      <data key="d0">16282099</data>
    </edge>
    <edge source="PHL" target="DNK">
      <data key="d0">37790</data>
    </edge>
    <edge source="PHL" target="HKG">
      <data key="d0">37958</data>
    </edge>
    <edge source="PHL" target="IDN">
      <data key="d0">188297</data>
    </edge>
    <edge source="PHL" target="JPN">
      <data key="d0">121339</data>
    </edge>
    <edge source="PHL" target="KOR">
      <data key="d0">485367</data>
    </edge>
    <edge source="PHL" target="MYS">
      <data key="d0">367090</data>
    </edge>
    <edge source="PHL" target="NLD">
      <data key="d0">136250</data>
    </edge>
    <edge source="PHL" target="NZL">
      <data key="d0">19844</data>
    </edge>
    <edge source="PHL" target="PAK">
      <data key="d0">761025</data>
    </edge>
    <edge source="PHL" target="PRT">
      <data key="d0">586037</data>
    </edge>
    <edge source="PHL" target="IND">
      <data key="d0">58691</data>
    </edge>
    <edge source="PHL" target="SGP">
      <data key="d0">12278</data>
    </edge>
    <edge source="PHL" target="VNM">
      <data key="d0">1059765</data>
    </edge>
    <edge source="PHL" target="ZAF">
      <data key="d0">80520</data>
    </edge>
    <edge source="PHL" target="ESP">
      <data key="d0">1749622</data>
    </edge>
    <edge source="PHL" target="THA">
      <data key="d0">159959</data>
    </edge>
    <edge source="PHL" target="GBR">
      <data key="d0">316454</data>
    </edge>
    <edge source="PHL" target="USA">
      <data key="d0">3794986</data>
    </edge>
    <edge source="MKD" target="AUT">
      <data key="d0">414224</data>
    </edge>
    <edge source="MKD" target="DEU">
      <data key="d0">10361</data>
    </edge>
    <edge source="MKD" target="GRC">
      <data key="d0">35784</data>
    </edge>
    <edge source="MKD" target="NLD">
      <data key="d0">477683</data>
    </edge>
    <edge source="MKD" target="SRB">
      <data key="d0">125130</data>
    </edge>
    <edge source="MKD" target="TUR">
      <data key="d0">32856</data>
    </edge>
    <edge source="BDI" target="ITA">
      <data key="d0">28383</data>
    </edge>
    <edge source="BLR" target="AUT">
      <data key="d0">16900</data>
    </edge>
    <edge source="BLR" target="CZE">
      <data key="d0">52700</data>
    </edge>
    <edge source="BLR" target="DNK">
      <data key="d0">125400</data>
    </edge>
    <edge source="BLR" target="EST">
      <data key="d0">271700</data>
    </edge>
    <edge source="BLR" target="DEU">
      <data key="d0">4893600</data>
    </edge>
    <edge source="BLR" target="LVA">
      <data key="d0">75300</data>
    </edge>
    <edge source="BLR" target="LTU">
      <data key="d0">1370400</data>
    </edge>
    <edge source="BLR" target="NLD">
      <data key="d0">510700</data>
    </edge>
    <edge source="BLR" target="POL">
      <data key="d0">776500</data>
    </edge>
    <edge source="BLR" target="RUS">
      <data key="d0">631900</data>
    </edge>
    <edge source="BLR" target="SWE">
      <data key="d0">217100</data>
    </edge>
    <edge source="BLR" target="UKR">
      <data key="d0">21700</data>
    </edge>
    <edge source="KHM" target="NLD">
      <data key="d0">170158</data>
    </edge>
    <edge source="BFA" target="GHA">
      <data key="d0">32614</data>
    </edge>
    <edge source="BFA" target="NLD">
      <data key="d0">398743</data>
    </edge>
    <edge source="BFA" target="NER">
      <data key="d0">17282</data>
    </edge>
    <edge source="LKA" target="PAK">
      <data key="d0">723292</data>
    </edge>
    <edge source="LKA" target="IND">
      <data key="d0">1264620</data>
    </edge>
    <edge source="LKA" target="TUR">
      <data key="d0">52235</data>
    </edge>
    <edge source="BEN" target="BEL">
      <data key="d0">32142</data>
    </edge>
    <edge source="GHA" target="BEN">
      <data key="d0">30259</data>
    </edge>
    <edge source="GHA" target="MAR">
      <data key="d0">2548277</data>
    </edge>
    <edge source="GHA" target="NLD">
      <data key="d0">4302564</data>
    </edge>
    <edge source="GHA" target="NER">
      <data key="d0">2713347</data>
    </edge>
    <edge source="GHA" target="ESP">
      <data key="d0">2589816</data>
    </edge>
    <edge source="GHA" target="TGO">
      <data key="d0">520530</data>
    </edge>
    <edge source="GHA" target="TUR">
      <data key="d0">244395</data>
    </edge>
    <edge source="GHA" target="BFA">
      <data key="d0">247054</data>
    </edge>
    <edge source="OMN" target="LBN">
      <data key="d0">248834</data>
    </edge>
    <edge source="OMN" target="NLD">
      <data key="d0">139171</data>
    </edge>
    <edge source="OMN" target="SAU">
      <data key="d0">1984637</data>
    </edge>
    <edge source="OMN" target="IND">
      <data key="d0">536641</data>
    </edge>
    <edge source="OMN" target="ARE">
      <data key="d0">6275681</data>
    </edge>
    <edge source="OMN" target="GBR">
      <data key="d0">343917</data>
    </edge>
    <edge source="OMN" target="USA">
      <data key="d0">78479</data>
    </edge>
    <edge source="SEN" target="FRA">
      <data key="d0">45780</data>
    </edge>
    <edge source="SEN" target="GMB">
      <data key="d0">587756</data>
    </edge>
    <edge source="SEN" target="JPN">
      <data key="d0">16169</data>
    </edge>
    <edge source="SEN" target="MRT">
      <data key="d0">136965</data>
    </edge>
    <edge source="SEN" target="GBR">
      <data key="d0">111768</data>
    </edge>
    <edge source="SEN" target="BFA">
      <data key="d0">99041</data>
    </edge>
    <edge source="TZA" target="BDI">
      <data key="d0">2702112</data>
    </edge>
    <edge source="TZA" target="DEU">
      <data key="d0">532450</data>
    </edge>
    <edge source="TZA" target="ISR">
      <data key="d0">199921</data>
    </edge>
    <edge source="TZA" target="JPN">
      <data key="d0">1131180</data>
    </edge>
    <edge source="TZA" target="MWI">
      <data key="d0">216502</data>
    </edge>
    <edge source="TZA" target="NLD">
      <data key="d0">44605</data>
    </edge>
    <edge source="TZA" target="USA">
      <data key="d0">613376</data>
    </edge>
    <edge source="MDA" target="BGR">
      <data key="d0">182202</data>
    </edge>
    <edge source="MDA" target="POL">
      <data key="d0">128083</data>
    </edge>
    <edge source="TGO" target="GHA">
      <data key="d0">119934</data>
    </edge>
    <edge source="UGA" target="BDI">
      <data key="d0">906470</data>
    </edge>
    <edge source="UGA" target="TZA">
      <data key="d0">36222</data>
    </edge>
    <edge source="MDG" target="DEU">
      <data key="d0">155961</data>
    </edge>
  </graph>
</graphml>
