# Supplementary material for: Core-periphery structure in sectoral international trade networks: A new approach to an old theory
Source: PLoS One. 2020 Apr 2;15(4):e0229547. doi: 10.1371/journal.pone.0229547 (PMC7117750; doi:10.1371/journal.pone.0229547)
Supplement: S8 File — (ZIP) [file pone.0229547.s008.zip › S8_File/Networks 2016/5-VEGETABLES AND FRUIT.graphml]

<?xml version='1.0' encoding='utf-8'?>
<graphml xmlns="http://graphml.graphdrawing.org/xmlns" xmlns:xsi="http://www.w3.org/2001/XMLSchema-instance" xsi:schemaLocation="http://graphml.graphdrawing.org/xmlns http://graphml.graphdrawing.org/xmlns/1.0/graphml.xsd">
  <key attr.name="weight" attr.type="long" for="edge" id="d0" />
  <graph edgedefault="directed">
    <node id="ALB" />
    <node id="AUT" />
    <node id="BGR" />
    <node id="HRV" />
    <node id="CZE" />
    <node id="DNK" />
    <node id="EST" />
    <node id="DEU" />
    <node id="GRC" />
    <node id="HUN" />
    <node id="ITA" />
    <node id="LTU" />
    <node id="MDA" />
    <node id="NOR" />
    <node id="POL" />
    <node id="ROU" />
    <node id="SAU" />
    <node id="SRB" />
    <node id="SVK" />
    <node id="SVN" />
    <node id="SWE" />
    <node id="CHE" />
    <node id="MKD" />
    <node id="DZA" />
    <node id="AZE" />
    <node id="AUS" />
    <node id="BEL" />
    <node id="KHM" />
    <node id="CAN" />
    <node id="CHN" />
    <node id="FRA" />
    <node id="GEO" />
    <node id="GTM" />
    <node id="HKG" />
    <node id="IDN" />
    <node id="CIV" />
    <node id="JOR" />
    <node id="KOR" />
    <node id="LBN" />
    <node id="MYS" />
    <node id="MRT" />
    <node id="MUS" />
    <node id="MAR" />
    <node id="NLD" />
    <node id="NZL" />
    <node id="NER" />
    <node id="RUS" />
    <node id="SEN" />
    <node id="IND" />
    <node id="ESP" />
    <node id="THA" />
    <node id="TGO" />
    <node id="ARE" />
    <node id="TUN" />
    <node id="TUR" />
    <node id="UKR" />
    <node id="EGY" />
    <node id="GBR" />
    <node id="USA" />
    <node id="BLR" />
    <node id="ISR" />
    <node id="JPN" />
    <node id="KAZ" />
    <node id="LVA" />
    <node id="SGP" />
    <node id="ARG" />
    <node id="BOL" />
    <node id="BRA" />
    <node id="LKA" />
    <node id="CHL" />
    <node id="COL" />
    <node id="CRI" />
    <node id="ECU" />
    <node id="SLV" />
    <node id="ETH" />
    <node id="FIN" />
    <node id="GMB" />
    <node id="GHA" />
    <node id="HND" />
    <node id="IRL" />
    <node id="JAM" />
    <node id="MEX" />
    <node id="OMN" />
    <node id="PAK" />
    <node id="PAN" />
    <node id="PRY" />
    <node id="PER" />
    <node id="PHL" />
    <node id="PRT" />
    <node id="VNM" />
    <node id="ZAF" />
    <node id="URY" />
    <node id="ARM" />
    <node id="CMR" />
    <node id="BFA" />
    <node id="BWA" />
    <node id="BDI" />
    <node id="CAF" />
    <node id="BEN" />
    <node id="PSE" />
    <node id="MDG" />
    <node id="MOZ" />
    <node id="NAM" />
    <node id="NIC" />
    <node id="ZWE" />
    <node id="TZA" />
    <node id="KGZ" />
    <node id="UGA" />
    <node id="MWI" />
    <edge source="ALB" target="AUT">
      <data key="d0">133515</data>
    </edge>
    <edge source="ALB" target="BGR">
      <data key="d0">4461189</data>
    </edge>
    <edge source="ALB" target="HRV">
      <data key="d0">915396</data>
    </edge>
    <edge source="ALB" target="CZE">
      <data key="d0">452919</data>
    </edge>
    <edge source="ALB" target="DNK">
      <data key="d0">271497</data>
    </edge>
    <edge source="ALB" target="EST">
      <data key="d0">55081</data>
    </edge>
    <edge source="ALB" target="DEU">
      <data key="d0">316271</data>
    </edge>
    <edge source="ALB" target="GRC">
      <data key="d0">9154785</data>
    </edge>
    <edge source="ALB" target="HUN">
      <data key="d0">124720</data>
    </edge>
    <edge source="ALB" target="ITA">
      <data key="d0">10499963</data>
    </edge>
    <edge source="ALB" target="LTU">
      <data key="d0">358535</data>
    </edge>
    <edge source="ALB" target="MDA">
      <data key="d0">23395</data>
    </edge>
    <edge source="ALB" target="NOR">
      <data key="d0">43894</data>
    </edge>
    <edge source="ALB" target="POL">
      <data key="d0">344036</data>
    </edge>
    <edge source="ALB" target="ROU">
      <data key="d0">3840749</data>
    </edge>
    <edge source="ALB" target="SAU">
      <data key="d0">47348</data>
    </edge>
    <edge source="ALB" target="SRB">
      <data key="d0">23754834</data>
    </edge>
    <edge source="ALB" target="SVK">
      <data key="d0">23530</data>
    </edge>
    <edge source="ALB" target="SVN">
      <data key="d0">353611</data>
    </edge>
    <edge source="ALB" target="SWE">
      <data key="d0">141183</data>
    </edge>
    <edge source="ALB" target="CHE">
      <data key="d0">235943</data>
    </edge>
    <edge source="ALB" target="MKD">
      <data key="d0">3835852</data>
    </edge>
    <edge source="AUT" target="ALB">
      <data key="d0">69162</data>
    </edge>
    <edge source="AUT" target="DZA">
      <data key="d0">206207</data>
    </edge>
    <edge source="AUT" target="AZE">
      <data key="d0">64013</data>
    </edge>
    <edge source="AUT" target="AUS">
      <data key="d0">321219</data>
    </edge>
    <edge source="AUT" target="ARM">
      <data key="d0">95691</data>
    </edge>
    <edge source="AUT" target="BEL">
      <data key="d0">19119128</data>
    </edge>
    <edge source="AUT" target="BRA">
      <data key="d0">118428</data>
    </edge>
    <edge source="AUT" target="BGR">
      <data key="d0">4406895</data>
    </edge>
    <edge source="AUT" target="BLR">
      <data key="d0">224442</data>
    </edge>
    <edge source="AUT" target="CMR">
      <data key="d0">19997</data>
    </edge>
    <edge source="AUT" target="CAN">
      <data key="d0">3417945</data>
    </edge>
    <edge source="AUT" target="LKA">
      <data key="d0">102656</data>
    </edge>
    <edge source="AUT" target="CHL">
      <data key="d0">42449</data>
    </edge>
    <edge source="AUT" target="CHN">
      <data key="d0">2260832</data>
    </edge>
    <edge source="AUT" target="COL">
      <data key="d0">24615</data>
    </edge>
    <edge source="AUT" target="CRI">
      <data key="d0">38172</data>
    </edge>
    <edge source="AUT" target="HRV">
      <data key="d0">13682662</data>
    </edge>
    <edge source="AUT" target="CZE">
      <data key="d0">45036702</data>
    </edge>
    <edge source="AUT" target="DNK">
      <data key="d0">7829863</data>
    </edge>
    <edge source="AUT" target="ETH">
      <data key="d0">29995</data>
    </edge>
    <edge source="AUT" target="EST">
      <data key="d0">599462</data>
    </edge>
    <edge source="AUT" target="FIN">
      <data key="d0">4339422</data>
    </edge>
    <edge source="AUT" target="FRA">
      <data key="d0">39282173</data>
    </edge>
    <edge source="AUT" target="GEO">
      <data key="d0">210150</data>
    </edge>
    <edge source="AUT" target="DEU">
      <data key="d0">405132092</data>
    </edge>
    <edge source="AUT" target="GHA">
      <data key="d0">56808</data>
    </edge>
    <edge source="AUT" target="GRC">
      <data key="d0">5586555</data>
    </edge>
    <edge source="AUT" target="HKG">
      <data key="d0">888060</data>
    </edge>
    <edge source="AUT" target="HUN">
      <data key="d0">49581410</data>
    </edge>
    <edge source="AUT" target="IDN">
      <data key="d0">1653022</data>
    </edge>
    <edge source="AUT" target="IRL">
      <data key="d0">851425</data>
    </edge>
    <edge source="AUT" target="ISR">
      <data key="d0">336631</data>
    </edge>
    <edge source="AUT" target="ITA">
      <data key="d0">102957951</data>
    </edge>
    <edge source="AUT" target="CIV">
      <data key="d0">26808</data>
    </edge>
    <edge source="AUT" target="JPN">
      <data key="d0">16266750</data>
    </edge>
    <edge source="AUT" target="KAZ">
      <data key="d0">238400</data>
    </edge>
    <edge source="AUT" target="JOR">
      <data key="d0">938266</data>
    </edge>
    <edge source="AUT" target="KOR">
      <data key="d0">2723118</data>
    </edge>
    <edge source="AUT" target="LBN">
      <data key="d0">277706</data>
    </edge>
    <edge source="AUT" target="LVA">
      <data key="d0">788469</data>
    </edge>
    <edge source="AUT" target="LTU">
      <data key="d0">1482086</data>
    </edge>
    <edge source="AUT" target="MYS">
      <data key="d0">264084</data>
    </edge>
    <edge source="AUT" target="MUS">
      <data key="d0">12427</data>
    </edge>
    <edge source="AUT" target="MDA">
      <data key="d0">1561926</data>
    </edge>
    <edge source="AUT" target="MAR">
      <data key="d0">276922</data>
    </edge>
    <edge source="AUT" target="OMN">
      <data key="d0">251708</data>
    </edge>
    <edge source="AUT" target="NLD">
      <data key="d0">29899348</data>
    </edge>
    <edge source="AUT" target="NZL">
      <data key="d0">23937</data>
    </edge>
    <edge source="AUT" target="NER">
      <data key="d0">14977</data>
    </edge>
    <edge source="AUT" target="NOR">
      <data key="d0">2298459</data>
    </edge>
    <edge source="AUT" target="PAK">
      <data key="d0">12258</data>
    </edge>
    <edge source="AUT" target="PAN">
      <data key="d0">13005</data>
    </edge>
    <edge source="AUT" target="PHL">
      <data key="d0">695637</data>
    </edge>
    <edge source="AUT" target="POL">
      <data key="d0">26817560</data>
    </edge>
    <edge source="AUT" target="PRT">
      <data key="d0">1432568</data>
    </edge>
    <edge source="AUT" target="ROU">
      <data key="d0">17050753</data>
    </edge>
    <edge source="AUT" target="RUS">
      <data key="d0">18978746</data>
    </edge>
    <edge source="AUT" target="SAU">
      <data key="d0">8834137</data>
    </edge>
    <edge source="AUT" target="SRB">
      <data key="d0">7907521</data>
    </edge>
    <edge source="AUT" target="IND">
      <data key="d0">44138</data>
    </edge>
    <edge source="AUT" target="SGP">
      <data key="d0">887058</data>
    </edge>
    <edge source="AUT" target="SVK">
      <data key="d0">23064819</data>
    </edge>
    <edge source="AUT" target="VNM">
      <data key="d0">338760</data>
    </edge>
    <edge source="AUT" target="SVN">
      <data key="d0">75190232</data>
    </edge>
    <edge source="AUT" target="ZAF">
      <data key="d0">275008</data>
    </edge>
    <edge source="AUT" target="ESP">
      <data key="d0">13701240</data>
    </edge>
    <edge source="AUT" target="SWE">
      <data key="d0">22397903</data>
    </edge>
    <edge source="AUT" target="CHE">
      <data key="d0">38734721</data>
    </edge>
    <edge source="AUT" target="THA">
      <data key="d0">478341</data>
    </edge>
    <edge source="AUT" target="ARE">
      <data key="d0">3481174</data>
    </edge>
    <edge source="AUT" target="TUR">
      <data key="d0">4278095</data>
    </edge>
    <edge source="AUT" target="UKR">
      <data key="d0">1594379</data>
    </edge>
    <edge source="AUT" target="MKD">
      <data key="d0">426016</data>
    </edge>
    <edge source="AUT" target="EGY">
      <data key="d0">10966427</data>
    </edge>
    <edge source="AUT" target="GBR">
      <data key="d0">19761795</data>
    </edge>
    <edge source="AUT" target="USA">
      <data key="d0">20921783</data>
    </edge>
    <edge source="AUT" target="BFA">
      <data key="d0">26576</data>
    </edge>
    <edge source="AUT" target="URY">
      <data key="d0">34459</data>
    </edge>
    <edge source="BGR" target="ALB">
      <data key="d0">650083</data>
    </edge>
    <edge source="BGR" target="AZE">
      <data key="d0">34315</data>
    </edge>
    <edge source="BGR" target="ARG">
      <data key="d0">161062</data>
    </edge>
    <edge source="BGR" target="AUS">
      <data key="d0">534548</data>
    </edge>
    <edge source="BGR" target="AUT">
      <data key="d0">5544802</data>
    </edge>
    <edge source="BGR" target="ARM">
      <data key="d0">140153</data>
    </edge>
    <edge source="BGR" target="BEL">
      <data key="d0">2391385</data>
    </edge>
    <edge source="BGR" target="BRA">
      <data key="d0">35092</data>
    </edge>
    <edge source="BGR" target="BLR">
      <data key="d0">2805571</data>
    </edge>
    <edge source="BGR" target="KHM">
      <data key="d0">32018</data>
    </edge>
    <edge source="BGR" target="CAN">
      <data key="d0">3960740</data>
    </edge>
    <edge source="BGR" target="LKA">
      <data key="d0">142622</data>
    </edge>
    <edge source="BGR" target="CHL">
      <data key="d0">937177</data>
    </edge>
    <edge source="BGR" target="CHN">
      <data key="d0">1448779</data>
    </edge>
    <edge source="BGR" target="COL">
      <data key="d0">953190</data>
    </edge>
    <edge source="BGR" target="HRV">
      <data key="d0">380132</data>
    </edge>
    <edge source="BGR" target="CZE">
      <data key="d0">13684381</data>
    </edge>
    <edge source="BGR" target="BEN">
      <data key="d0">10186</data>
    </edge>
    <edge source="BGR" target="DNK">
      <data key="d0">632337</data>
    </edge>
    <edge source="BGR" target="EST">
      <data key="d0">82084</data>
    </edge>
    <edge source="BGR" target="FIN">
      <data key="d0">172178</data>
    </edge>
    <edge source="BGR" target="FRA">
      <data key="d0">9080770</data>
    </edge>
    <edge source="BGR" target="GEO">
      <data key="d0">26510</data>
    </edge>
    <edge source="BGR" target="PSE">
      <data key="d0">43319</data>
    </edge>
    <edge source="BGR" target="DEU">
      <data key="d0">60768303</data>
    </edge>
    <edge source="BGR" target="GRC">
      <data key="d0">32937012</data>
    </edge>
    <edge source="BGR" target="GTM">
      <data key="d0">39166</data>
    </edge>
    <edge source="BGR" target="HUN">
      <data key="d0">7780542</data>
    </edge>
    <edge source="BGR" target="IRL">
      <data key="d0">128495</data>
    </edge>
    <edge source="BGR" target="ISR">
      <data key="d0">3200541</data>
    </edge>
    <edge source="BGR" target="ITA">
      <data key="d0">51583404</data>
    </edge>
    <edge source="BGR" target="JPN">
      <data key="d0">1018774</data>
    </edge>
    <edge source="BGR" target="KAZ">
      <data key="d0">32973</data>
    </edge>
    <edge source="BGR" target="JOR">
      <data key="d0">354054</data>
    </edge>
    <edge source="BGR" target="KOR">
      <data key="d0">255984</data>
    </edge>
    <edge source="BGR" target="LBN">
      <data key="d0">64379</data>
    </edge>
    <edge source="BGR" target="LVA">
      <data key="d0">871389</data>
    </edge>
    <edge source="BGR" target="LTU">
      <data key="d0">2758789</data>
    </edge>
    <edge source="BGR" target="MYS">
      <data key="d0">46083</data>
    </edge>
    <edge source="BGR" target="MUS">
      <data key="d0">37505</data>
    </edge>
    <edge source="BGR" target="MEX">
      <data key="d0">337746</data>
    </edge>
    <edge source="BGR" target="MDA">
      <data key="d0">196957</data>
    </edge>
    <edge source="BGR" target="MAR">
      <data key="d0">150887</data>
    </edge>
    <edge source="BGR" target="NLD">
      <data key="d0">7706794</data>
    </edge>
    <edge source="BGR" target="NZL">
      <data key="d0">271935</data>
    </edge>
    <edge source="BGR" target="NOR">
      <data key="d0">76909</data>
    </edge>
    <edge source="BGR" target="PAK">
      <data key="d0">3373822</data>
    </edge>
    <edge source="BGR" target="PER">
      <data key="d0">45075</data>
    </edge>
    <edge source="BGR" target="PHL">
      <data key="d0">1357681</data>
    </edge>
    <edge source="BGR" target="POL">
      <data key="d0">12083354</data>
    </edge>
    <edge source="BGR" target="PRT">
      <data key="d0">318338</data>
    </edge>
    <edge source="BGR" target="ROU">
      <data key="d0">47582593</data>
    </edge>
    <edge source="BGR" target="RUS">
      <data key="d0">5024072</data>
    </edge>
    <edge source="BGR" target="SAU">
      <data key="d0">530538</data>
    </edge>
    <edge source="BGR" target="SRB">
      <data key="d0">3405098</data>
    </edge>
    <edge source="BGR" target="IND">
      <data key="d0">4445883</data>
    </edge>
    <edge source="BGR" target="SGP">
      <data key="d0">28037</data>
    </edge>
    <edge source="BGR" target="SVK">
      <data key="d0">2728010</data>
    </edge>
    <edge source="BGR" target="SVN">
      <data key="d0">873883</data>
    </edge>
    <edge source="BGR" target="ZAF">
      <data key="d0">453499</data>
    </edge>
    <edge source="BGR" target="ESP">
      <data key="d0">6971293</data>
    </edge>
    <edge source="BGR" target="SWE">
      <data key="d0">1780173</data>
    </edge>
    <edge source="BGR" target="CHE">
      <data key="d0">2232228</data>
    </edge>
    <edge source="BGR" target="THA">
      <data key="d0">1287049</data>
    </edge>
    <edge source="BGR" target="ARE">
      <data key="d0">640232</data>
    </edge>
    <edge source="BGR" target="TUN">
      <data key="d0">89530</data>
    </edge>
    <edge source="BGR" target="TUR">
      <data key="d0">4877207</data>
    </edge>
    <edge source="BGR" target="UKR">
      <data key="d0">925707</data>
    </edge>
    <edge source="BGR" target="MKD">
      <data key="d0">1407985</data>
    </edge>
    <edge source="BGR" target="EGY">
      <data key="d0">548216</data>
    </edge>
    <edge source="BGR" target="GBR">
      <data key="d0">6791529</data>
    </edge>
    <edge source="BGR" target="USA">
      <data key="d0">11176351</data>
    </edge>
    <edge source="HRV" target="ALB">
      <data key="d0">319975</data>
    </edge>
    <edge source="HRV" target="AUS">
      <data key="d0">559042</data>
    </edge>
    <edge source="HRV" target="AUT">
      <data key="d0">3196540</data>
    </edge>
    <edge source="HRV" target="BEL">
      <data key="d0">1949423</data>
    </edge>
    <edge source="HRV" target="BGR">
      <data key="d0">1238522</data>
    </edge>
    <edge source="HRV" target="BLR">
      <data key="d0">79165</data>
    </edge>
    <edge source="HRV" target="CMR">
      <data key="d0">80968</data>
    </edge>
    <edge source="HRV" target="CAN">
      <data key="d0">1001283</data>
    </edge>
    <edge source="HRV" target="CHN">
      <data key="d0">110327</data>
    </edge>
    <edge source="HRV" target="CZE">
      <data key="d0">8277306</data>
    </edge>
    <edge source="HRV" target="DNK">
      <data key="d0">326558</data>
    </edge>
    <edge source="HRV" target="EST">
      <data key="d0">31214</data>
    </edge>
    <edge source="HRV" target="FIN">
      <data key="d0">45751</data>
    </edge>
    <edge source="HRV" target="FRA">
      <data key="d0">1796730</data>
    </edge>
    <edge source="HRV" target="DEU">
      <data key="d0">5477397</data>
    </edge>
    <edge source="HRV" target="GRC">
      <data key="d0">26158</data>
    </edge>
    <edge source="HRV" target="HKG">
      <data key="d0">27531</data>
    </edge>
    <edge source="HRV" target="HUN">
      <data key="d0">4480495</data>
    </edge>
    <edge source="HRV" target="IRL">
      <data key="d0">532756</data>
    </edge>
    <edge source="HRV" target="ISR">
      <data key="d0">120937</data>
    </edge>
    <edge source="HRV" target="ITA">
      <data key="d0">4353240</data>
    </edge>
    <edge source="HRV" target="JPN">
      <data key="d0">25592</data>
    </edge>
    <edge source="HRV" target="JOR">
      <data key="d0">215221</data>
    </edge>
    <edge source="HRV" target="LVA">
      <data key="d0">33650</data>
    </edge>
    <edge source="HRV" target="LTU">
      <data key="d0">633768</data>
    </edge>
    <edge source="HRV" target="MDA">
      <data key="d0">19119</data>
    </edge>
    <edge source="HRV" target="NLD">
      <data key="d0">811013</data>
    </edge>
    <edge source="HRV" target="NZL">
      <data key="d0">79019</data>
    </edge>
    <edge source="HRV" target="NOR">
      <data key="d0">31072</data>
    </edge>
    <edge source="HRV" target="POL">
      <data key="d0">2319156</data>
    </edge>
    <edge source="HRV" target="ROU">
      <data key="d0">2118336</data>
    </edge>
    <edge source="HRV" target="RUS">
      <data key="d0">257020</data>
    </edge>
    <edge source="HRV" target="SAU">
      <data key="d0">317297</data>
    </edge>
    <edge source="HRV" target="SRB">
      <data key="d0">11987714</data>
    </edge>
    <edge source="HRV" target="IND">
      <data key="d0">164874</data>
    </edge>
    <edge source="HRV" target="SVK">
      <data key="d0">2949735</data>
    </edge>
    <edge source="HRV" target="SVN">
      <data key="d0">27343201</data>
    </edge>
    <edge source="HRV" target="ESP">
      <data key="d0">199343</data>
    </edge>
    <edge source="HRV" target="SWE">
      <data key="d0">1293410</data>
    </edge>
    <edge source="HRV" target="CHE">
      <data key="d0">395723</data>
    </edge>
    <edge source="HRV" target="ARE">
      <data key="d0">107480</data>
    </edge>
    <edge source="HRV" target="TUR">
      <data key="d0">149123</data>
    </edge>
    <edge source="HRV" target="UKR">
      <data key="d0">92731</data>
    </edge>
    <edge source="HRV" target="MKD">
      <data key="d0">1695071</data>
    </edge>
    <edge source="HRV" target="EGY">
      <data key="d0">695245</data>
    </edge>
    <edge source="HRV" target="GBR">
      <data key="d0">525812</data>
    </edge>
    <edge source="HRV" target="TZA">
      <data key="d0">46343</data>
    </edge>
    <edge source="HRV" target="USA">
      <data key="d0">6501812</data>
    </edge>
    <edge source="CZE" target="AZE">
      <data key="d0">51705</data>
    </edge>
    <edge source="CZE" target="AUS">
      <data key="d0">460100</data>
    </edge>
    <edge source="CZE" target="AUT">
      <data key="d0">22123941</data>
    </edge>
    <edge source="CZE" target="BEL">
      <data key="d0">6154924</data>
    </edge>
    <edge source="CZE" target="BRA">
      <data key="d0">40059</data>
    </edge>
    <edge source="CZE" target="BGR">
      <data key="d0">3712633</data>
    </edge>
    <edge source="CZE" target="BLR">
      <data key="d0">100903</data>
    </edge>
    <edge source="CZE" target="KHM">
      <data key="d0">27946</data>
    </edge>
    <edge source="CZE" target="CAN">
      <data key="d0">229441</data>
    </edge>
    <edge source="CZE" target="CHN">
      <data key="d0">8431766</data>
    </edge>
    <edge source="CZE" target="COL">
      <data key="d0">133322</data>
    </edge>
    <edge source="CZE" target="HRV">
      <data key="d0">4624693</data>
    </edge>
    <edge source="CZE" target="DNK">
      <data key="d0">324658</data>
    </edge>
    <edge source="CZE" target="EST">
      <data key="d0">366601</data>
    </edge>
    <edge source="CZE" target="FIN">
      <data key="d0">1178000</data>
    </edge>
    <edge source="CZE" target="FRA">
      <data key="d0">1783928</data>
    </edge>
    <edge source="CZE" target="GEO">
      <data key="d0">18562</data>
    </edge>
    <edge source="CZE" target="DEU">
      <data key="d0">48058364</data>
    </edge>
    <edge source="CZE" target="GRC">
      <data key="d0">634403</data>
    </edge>
    <edge source="CZE" target="HUN">
      <data key="d0">35081394</data>
    </edge>
    <edge source="CZE" target="IRL">
      <data key="d0">30052</data>
    </edge>
    <edge source="CZE" target="ISR">
      <data key="d0">170295</data>
    </edge>
    <edge source="CZE" target="ITA">
      <data key="d0">4212278</data>
    </edge>
    <edge source="CZE" target="JPN">
      <data key="d0">7429211</data>
    </edge>
    <edge source="CZE" target="KAZ">
      <data key="d0">355686</data>
    </edge>
    <edge source="CZE" target="KOR">
      <data key="d0">735134</data>
    </edge>
    <edge source="CZE" target="LBN">
      <data key="d0">28595</data>
    </edge>
    <edge source="CZE" target="LVA">
      <data key="d0">293230</data>
    </edge>
    <edge source="CZE" target="LTU">
      <data key="d0">2220740</data>
    </edge>
    <edge source="CZE" target="MYS">
      <data key="d0">17603</data>
    </edge>
    <edge source="CZE" target="MUS">
      <data key="d0">11232</data>
    </edge>
    <edge source="CZE" target="MDA">
      <data key="d0">234719</data>
    </edge>
    <edge source="CZE" target="NLD">
      <data key="d0">8157570</data>
    </edge>
    <edge source="CZE" target="NOR">
      <data key="d0">368800</data>
    </edge>
    <edge source="CZE" target="PAK">
      <data key="d0">111571</data>
    </edge>
    <edge source="CZE" target="POL">
      <data key="d0">36838635</data>
    </edge>
    <edge source="CZE" target="PRT">
      <data key="d0">83145</data>
    </edge>
    <edge source="CZE" target="ROU">
      <data key="d0">24885216</data>
    </edge>
    <edge source="CZE" target="RUS">
      <data key="d0">4848058</data>
    </edge>
    <edge source="CZE" target="SAU">
      <data key="d0">20083</data>
    </edge>
    <edge source="CZE" target="SRB">
      <data key="d0">494144</data>
    </edge>
    <edge source="CZE" target="IND">
      <data key="d0">558698</data>
    </edge>
    <edge source="CZE" target="SVK">
      <data key="d0">249250664</data>
    </edge>
    <edge source="CZE" target="VNM">
      <data key="d0">1183568</data>
    </edge>
    <edge source="CZE" target="SVN">
      <data key="d0">860667</data>
    </edge>
    <edge source="CZE" target="ZAF">
      <data key="d0">997978</data>
    </edge>
    <edge source="CZE" target="ZWE">
      <data key="d0">34554</data>
    </edge>
    <edge source="CZE" target="ESP">
      <data key="d0">705238</data>
    </edge>
    <edge source="CZE" target="SWE">
      <data key="d0">730686</data>
    </edge>
    <edge source="CZE" target="CHE">
      <data key="d0">2045078</data>
    </edge>
    <edge source="CZE" target="THA">
      <data key="d0">29020</data>
    </edge>
    <edge source="CZE" target="ARE">
      <data key="d0">251722</data>
    </edge>
    <edge source="CZE" target="TUR">
      <data key="d0">343998</data>
    </edge>
    <edge source="CZE" target="UGA">
      <data key="d0">72751</data>
    </edge>
    <edge source="CZE" target="UKR">
      <data key="d0">507113</data>
    </edge>
    <edge source="CZE" target="EGY">
      <data key="d0">15347</data>
    </edge>
    <edge source="CZE" target="GBR">
      <data key="d0">2528143</data>
    </edge>
    <edge source="CZE" target="TZA">
      <data key="d0">16403</data>
    </edge>
    <edge source="CZE" target="USA">
      <data key="d0">1024213</data>
    </edge>
    <edge source="DNK" target="DZA">
      <data key="d0">3041781</data>
    </edge>
    <edge source="DNK" target="AZE">
      <data key="d0">43834</data>
    </edge>
    <edge source="DNK" target="AUS">
      <data key="d0">288424</data>
    </edge>
    <edge source="DNK" target="AUT">
      <data key="d0">734022</data>
    </edge>
    <edge source="DNK" target="BEL">
      <data key="d0">8826404</data>
    </edge>
    <edge source="DNK" target="BRA">
      <data key="d0">395753</data>
    </edge>
    <edge source="DNK" target="BGR">
      <data key="d0">58400</data>
    </edge>
    <edge source="DNK" target="BLR">
      <data key="d0">25998</data>
    </edge>
    <edge source="DNK" target="KHM">
      <data key="d0">17446</data>
    </edge>
    <edge source="DNK" target="CAN">
      <data key="d0">418466</data>
    </edge>
    <edge source="DNK" target="LKA">
      <data key="d0">56422</data>
    </edge>
    <edge source="DNK" target="CHL">
      <data key="d0">775583</data>
    </edge>
    <edge source="DNK" target="CHN">
      <data key="d0">783314</data>
    </edge>
    <edge source="DNK" target="HRV">
      <data key="d0">150791</data>
    </edge>
    <edge source="DNK" target="CZE">
      <data key="d0">5816995</data>
    </edge>
    <edge source="DNK" target="ECU">
      <data key="d0">34659</data>
    </edge>
    <edge source="DNK" target="EST">
      <data key="d0">2233713</data>
    </edge>
    <edge source="DNK" target="FIN">
      <data key="d0">32901366</data>
    </edge>
    <edge source="DNK" target="FRA">
      <data key="d0">4374849</data>
    </edge>
    <edge source="DNK" target="GEO">
      <data key="d0">29770</data>
    </edge>
    <edge source="DNK" target="DEU">
      <data key="d0">83677893</data>
    </edge>
    <edge source="DNK" target="GHA">
      <data key="d0">218449</data>
    </edge>
    <edge source="DNK" target="GRC">
      <data key="d0">644551</data>
    </edge>
    <edge source="DNK" target="HKG">
      <data key="d0">331063</data>
    </edge>
    <edge source="DNK" target="HUN">
      <data key="d0">225326</data>
    </edge>
    <edge source="DNK" target="IDN">
      <data key="d0">1251889</data>
    </edge>
    <edge source="DNK" target="IRL">
      <data key="d0">1953815</data>
    </edge>
    <edge source="DNK" target="ISR">
      <data key="d0">135148</data>
    </edge>
    <edge source="DNK" target="ITA">
      <data key="d0">11663199</data>
    </edge>
    <edge source="DNK" target="CIV">
      <data key="d0">11590</data>
    </edge>
    <edge source="DNK" target="JAM">
      <data key="d0">24856</data>
    </edge>
    <edge source="DNK" target="JPN">
      <data key="d0">2827718</data>
    </edge>
    <edge source="DNK" target="JOR">
      <data key="d0">1514637</data>
    </edge>
    <edge source="DNK" target="KOR">
      <data key="d0">514867</data>
    </edge>
    <edge source="DNK" target="LBN">
      <data key="d0">1201006</data>
    </edge>
    <edge source="DNK" target="LVA">
      <data key="d0">959564</data>
    </edge>
    <edge source="DNK" target="LTU">
      <data key="d0">566095</data>
    </edge>
    <edge source="DNK" target="MYS">
      <data key="d0">731012</data>
    </edge>
    <edge source="DNK" target="MEX">
      <data key="d0">72244</data>
    </edge>
    <edge source="DNK" target="MAR">
      <data key="d0">1432969</data>
    </edge>
    <edge source="DNK" target="OMN">
      <data key="d0">213231</data>
    </edge>
    <edge source="DNK" target="NLD">
      <data key="d0">22518083</data>
    </edge>
    <edge source="DNK" target="NZL">
      <data key="d0">51839</data>
    </edge>
    <edge source="DNK" target="NOR">
      <data key="d0">35048190</data>
    </edge>
    <edge source="DNK" target="PAK">
      <data key="d0">406041</data>
    </edge>
    <edge source="DNK" target="PHL">
      <data key="d0">3321642</data>
    </edge>
    <edge source="DNK" target="POL">
      <data key="d0">6281282</data>
    </edge>
    <edge source="DNK" target="PRT">
      <data key="d0">1748715</data>
    </edge>
    <edge source="DNK" target="ROU">
      <data key="d0">222980</data>
    </edge>
    <edge source="DNK" target="RUS">
      <data key="d0">422430</data>
    </edge>
    <edge source="DNK" target="SAU">
      <data key="d0">322341</data>
    </edge>
    <edge source="DNK" target="SRB">
      <data key="d0">35055</data>
    </edge>
    <edge source="DNK" target="IND">
      <data key="d0">281948</data>
    </edge>
    <edge source="DNK" target="SGP">
      <data key="d0">235837</data>
    </edge>
    <edge source="DNK" target="SVK">
      <data key="d0">719275</data>
    </edge>
    <edge source="DNK" target="VNM">
      <data key="d0">950240</data>
    </edge>
    <edge source="DNK" target="SVN">
      <data key="d0">77299</data>
    </edge>
    <edge source="DNK" target="ZAF">
      <data key="d0">13696</data>
    </edge>
    <edge source="DNK" target="ESP">
      <data key="d0">5392378</data>
    </edge>
    <edge source="DNK" target="SWE">
      <data key="d0">187521756</data>
    </edge>
    <edge source="DNK" target="CHE">
      <data key="d0">1350417</data>
    </edge>
    <edge source="DNK" target="THA">
      <data key="d0">1594543</data>
    </edge>
    <edge source="DNK" target="TGO">
      <data key="d0">23440</data>
    </edge>
    <edge source="DNK" target="ARE">
      <data key="d0">676889</data>
    </edge>
    <edge source="DNK" target="TUR">
      <data key="d0">325237</data>
    </edge>
    <edge source="DNK" target="UGA">
      <data key="d0">22344</data>
    </edge>
    <edge source="DNK" target="UKR">
      <data key="d0">381579</data>
    </edge>
    <edge source="DNK" target="MKD">
      <data key="d0">14852</data>
    </edge>
    <edge source="DNK" target="EGY">
      <data key="d0">8534763</data>
    </edge>
    <edge source="DNK" target="GBR">
      <data key="d0">29916661</data>
    </edge>
    <edge source="DNK" target="TZA">
      <data key="d0">178481</data>
    </edge>
    <edge source="DNK" target="USA">
      <data key="d0">5974526</data>
    </edge>
    <edge source="EST" target="AUT">
      <data key="d0">534998</data>
    </edge>
    <edge source="EST" target="ARM">
      <data key="d0">13688</data>
    </edge>
    <edge source="EST" target="BEL">
      <data key="d0">229644</data>
    </edge>
    <edge source="EST" target="BLR">
      <data key="d0">97840</data>
    </edge>
    <edge source="EST" target="CAN">
      <data key="d0">672981</data>
    </edge>
    <edge source="EST" target="CHN">
      <data key="d0">7223713</data>
    </edge>
    <edge source="EST" target="CZE">
      <data key="d0">285396</data>
    </edge>
    <edge source="EST" target="DNK">
      <data key="d0">301434</data>
    </edge>
    <edge source="EST" target="FIN">
      <data key="d0">20003947</data>
    </edge>
    <edge source="EST" target="FRA">
      <data key="d0">651819</data>
    </edge>
    <edge source="EST" target="GEO">
      <data key="d0">200142</data>
    </edge>
    <edge source="EST" target="DEU">
      <data key="d0">5404580</data>
    </edge>
    <edge source="EST" target="GRC">
      <data key="d0">241407</data>
    </edge>
    <edge source="EST" target="ITA">
      <data key="d0">1017005</data>
    </edge>
    <edge source="EST" target="JPN">
      <data key="d0">263483</data>
    </edge>
    <edge source="EST" target="KAZ">
      <data key="d0">1398972</data>
    </edge>
    <edge source="EST" target="KOR">
      <data key="d0">249940</data>
    </edge>
    <edge source="EST" target="KGZ">
      <data key="d0">107061</data>
    </edge>
    <edge source="EST" target="LVA">
      <data key="d0">7177337</data>
    </edge>
    <edge source="EST" target="LTU">
      <data key="d0">7604139</data>
    </edge>
    <edge source="EST" target="MAR">
      <data key="d0">623634</data>
    </edge>
    <edge source="EST" target="NLD">
      <data key="d0">5554531</data>
    </edge>
    <edge source="EST" target="NOR">
      <data key="d0">3700581</data>
    </edge>
    <edge source="EST" target="PAK">
      <data key="d0">361198</data>
    </edge>
    <edge source="EST" target="POL">
      <data key="d0">276421</data>
    </edge>
    <edge source="EST" target="RUS">
      <data key="d0">4734017</data>
    </edge>
    <edge source="EST" target="IND">
      <data key="d0">11315408</data>
    </edge>
    <edge source="EST" target="ESP">
      <data key="d0">289254</data>
    </edge>
    <edge source="EST" target="SWE">
      <data key="d0">4088965</data>
    </edge>
    <edge source="EST" target="CHE">
      <data key="d0">203009</data>
    </edge>
    <edge source="EST" target="EGY">
      <data key="d0">2501894</data>
    </edge>
    <edge source="EST" target="USA">
      <data key="d0">163293</data>
    </edge>
    <edge source="DEU" target="ALB">
      <data key="d0">1815555</data>
    </edge>
    <edge source="DEU" target="DZA">
      <data key="d0">3482799</data>
    </edge>
    <edge source="DEU" target="AZE">
      <data key="d0">1198114</data>
    </edge>
    <edge source="DEU" target="ARG">
      <data key="d0">5650932</data>
    </edge>
    <edge source="DEU" target="AUS">
      <data key="d0">12697800</data>
    </edge>
    <edge source="DEU" target="AUT">
      <data key="d0">599742349</data>
    </edge>
    <edge source="DEU" target="ARM">
      <data key="d0">411589</data>
    </edge>
    <edge source="DEU" target="BEL">
      <data key="d0">359252354</data>
    </edge>
    <edge source="DEU" target="BOL">
      <data key="d0">214144</data>
    </edge>
    <edge source="DEU" target="BWA">
      <data key="d0">77094</data>
    </edge>
    <edge source="DEU" target="BRA">
      <data key="d0">28161685</data>
    </edge>
    <edge source="DEU" target="BGR">
      <data key="d0">15796547</data>
    </edge>
    <edge source="DEU" target="BLR">
      <data key="d0">3670568</data>
    </edge>
    <edge source="DEU" target="KHM">
      <data key="d0">793471</data>
    </edge>
    <edge source="DEU" target="CMR">
      <data key="d0">257169</data>
    </edge>
    <edge source="DEU" target="CAN">
      <data key="d0">13316776</data>
    </edge>
    <edge source="DEU" target="CAF">
      <data key="d0">19452</data>
    </edge>
    <edge source="DEU" target="LKA">
      <data key="d0">543329</data>
    </edge>
    <edge source="DEU" target="CHL">
      <data key="d0">12337813</data>
    </edge>
    <edge source="DEU" target="CHN">
      <data key="d0">27386592</data>
    </edge>
    <edge source="DEU" target="COL">
      <data key="d0">4872777</data>
    </edge>
    <edge source="DEU" target="CRI">
      <data key="d0">388435</data>
    </edge>
    <edge source="DEU" target="HRV">
      <data key="d0">23934422</data>
    </edge>
    <edge source="DEU" target="CZE">
      <data key="d0">207966101</data>
    </edge>
    <edge source="DEU" target="DNK">
      <data key="d0">275474248</data>
    </edge>
    <edge source="DEU" target="ECU">
      <data key="d0">860402</data>
    </edge>
    <edge source="DEU" target="SLV">
      <data key="d0">418576</data>
    </edge>
    <edge source="DEU" target="ETH">
      <data key="d0">824021</data>
    </edge>
    <edge source="DEU" target="EST">
      <data key="d0">8686733</data>
    </edge>
    <edge source="DEU" target="FIN">
      <data key="d0">155472008</data>
    </edge>
    <edge source="DEU" target="FRA">
      <data key="d0">722228297</data>
    </edge>
    <edge source="DEU" target="GEO">
      <data key="d0">1802076</data>
    </edge>
    <edge source="DEU" target="GMB">
      <data key="d0">62680</data>
    </edge>
    <edge source="DEU" target="PSE">
      <data key="d0">811929</data>
    </edge>
    <edge source="DEU" target="GHA">
      <data key="d0">710653</data>
    </edge>
    <edge source="DEU" target="GRC">
      <data key="d0">58229070</data>
    </edge>
    <edge source="DEU" target="GTM">
      <data key="d0">1477896</data>
    </edge>
    <edge source="DEU" target="HND">
      <data key="d0">2155849</data>
    </edge>
    <edge source="DEU" target="HKG">
      <data key="d0">3621127</data>
    </edge>
    <edge source="DEU" target="HUN">
      <data key="d0">71361008</data>
    </edge>
    <edge source="DEU" target="IDN">
      <data key="d0">10963619</data>
    </edge>
    <edge source="DEU" target="IRL">
      <data key="d0">53966460</data>
    </edge>
    <edge source="DEU" target="ISR">
      <data key="d0">5380419</data>
    </edge>
    <edge source="DEU" target="ITA">
      <data key="d0">405093135</data>
    </edge>
    <edge source="DEU" target="CIV">
      <data key="d0">375784</data>
    </edge>
    <edge source="DEU" target="JAM">
      <data key="d0">238541</data>
    </edge>
    <edge source="DEU" target="JPN">
      <data key="d0">32644101</data>
    </edge>
    <edge source="DEU" target="KAZ">
      <data key="d0">4412394</data>
    </edge>
    <edge source="DEU" target="JOR">
      <data key="d0">2415389</data>
    </edge>
    <edge source="DEU" target="KOR">
      <data key="d0">10561716</data>
    </edge>
    <edge source="DEU" target="KGZ">
      <data key="d0">367155</data>
    </edge>
    <edge source="DEU" target="LBN">
      <data key="d0">1062973</data>
    </edge>
    <edge source="DEU" target="LVA">
      <data key="d0">14142707</data>
    </edge>
    <edge source="DEU" target="LTU">
      <data key="d0">22760964</data>
    </edge>
    <edge source="DEU" target="MYS">
      <data key="d0">37161904</data>
    </edge>
    <edge source="DEU" target="MUS">
      <data key="d0">901778</data>
    </edge>
    <edge source="DEU" target="MEX">
      <data key="d0">2903798</data>
    </edge>
    <edge source="DEU" target="MDA">
      <data key="d0">1412771</data>
    </edge>
    <edge source="DEU" target="MAR">
      <data key="d0">4484691</data>
    </edge>
    <edge source="DEU" target="MOZ">
      <data key="d0">229587</data>
    </edge>
    <edge source="DEU" target="OMN">
      <data key="d0">1500466</data>
    </edge>
    <edge source="DEU" target="NAM">
      <data key="d0">1066241</data>
    </edge>
    <edge source="DEU" target="NLD">
      <data key="d0">846612556</data>
    </edge>
    <edge source="DEU" target="NZL">
      <data key="d0">2856242</data>
    </edge>
    <edge source="DEU" target="NIC">
      <data key="d0">90168</data>
    </edge>
    <edge source="DEU" target="NOR">
      <data key="d0">26681328</data>
    </edge>
    <edge source="DEU" target="PAK">
      <data key="d0">2989071</data>
    </edge>
    <edge source="DEU" target="PAN">
      <data key="d0">1092734</data>
    </edge>
    <edge source="DEU" target="PRY">
      <data key="d0">548223</data>
    </edge>
    <edge source="DEU" target="PER">
      <data key="d0">1882954</data>
    </edge>
    <edge source="DEU" target="PHL">
      <data key="d0">15218281</data>
    </edge>
    <edge source="DEU" target="POL">
      <data key="d0">416235970</data>
    </edge>
    <edge source="DEU" target="PRT">
      <data key="d0">34340014</data>
    </edge>
    <edge source="DEU" target="ROU">
      <data key="d0">60212100</data>
    </edge>
    <edge source="DEU" target="RUS">
      <data key="d0">57168887</data>
    </edge>
    <edge source="DEU" target="SAU">
      <data key="d0">16001733</data>
    </edge>
    <edge source="DEU" target="SEN">
      <data key="d0">835580</data>
    </edge>
    <edge source="DEU" target="SRB">
      <data key="d0">9143750</data>
    </edge>
    <edge source="DEU" target="IND">
      <data key="d0">10919839</data>
    </edge>
    <edge source="DEU" target="SGP">
      <data key="d0">3893934</data>
    </edge>
    <edge source="DEU" target="SVK">
      <data key="d0">70248603</data>
    </edge>
    <edge source="DEU" target="VNM">
      <data key="d0">11054300</data>
    </edge>
    <edge source="DEU" target="SVN">
      <data key="d0">31394659</data>
    </edge>
    <edge source="DEU" target="ZAF">
      <data key="d0">9277511</data>
    </edge>
    <edge source="DEU" target="ZWE">
      <data key="d0">91871</data>
    </edge>
    <edge source="DEU" target="ESP">
      <data key="d0">191143363</data>
    </edge>
    <edge source="DEU" target="SWE">
      <data key="d0">180352195</data>
    </edge>
    <edge source="DEU" target="CHE">
      <data key="d0">247769164</data>
    </edge>
    <edge source="DEU" target="THA">
      <data key="d0">14095979</data>
    </edge>
    <edge source="DEU" target="ARE">
      <data key="d0">17335076</data>
    </edge>
    <edge source="DEU" target="TUN">
      <data key="d0">2080940</data>
    </edge>
    <edge source="DEU" target="TUR">
      <data key="d0">16537131</data>
    </edge>
    <edge source="DEU" target="UGA">
      <data key="d0">566093</data>
    </edge>
    <edge source="DEU" target="UKR">
      <data key="d0">9268607</data>
    </edge>
    <edge source="DEU" target="MKD">
      <data key="d0">2399375</data>
    </edge>
    <edge source="DEU" target="EGY">
      <data key="d0">8872124</data>
    </edge>
    <edge source="DEU" target="GBR">
      <data key="d0">451904272</data>
    </edge>
    <edge source="DEU" target="TZA">
      <data key="d0">276283</data>
    </edge>
    <edge source="DEU" target="USA">
      <data key="d0">99170440</data>
    </edge>
    <edge source="DEU" target="URY">
      <data key="d0">1401657</data>
    </edge>
    <edge source="GRC" target="ALB">
      <data key="d0">26349018</data>
    </edge>
    <edge source="GRC" target="DZA">
      <data key="d0">2449464</data>
    </edge>
    <edge source="GRC" target="AZE">
      <data key="d0">337671</data>
    </edge>
    <edge source="GRC" target="AUS">
      <data key="d0">36929412</data>
    </edge>
    <edge source="GRC" target="AUT">
      <data key="d0">38491826</data>
    </edge>
    <edge source="GRC" target="ARM">
      <data key="d0">420117</data>
    </edge>
    <edge source="GRC" target="BEL">
      <data key="d0">32825344</data>
    </edge>
    <edge source="GRC" target="BOL">
      <data key="d0">999358</data>
    </edge>
    <edge source="GRC" target="BRA">
      <data key="d0">609873</data>
    </edge>
    <edge source="GRC" target="BGR">
      <data key="d0">102501589</data>
    </edge>
    <edge source="GRC" target="BLR">
      <data key="d0">5019051</data>
    </edge>
    <edge source="GRC" target="CAN">
      <data key="d0">32061653</data>
    </edge>
    <edge source="GRC" target="CAF">
      <data key="d0">160669</data>
    </edge>
    <edge source="GRC" target="CHL">
      <data key="d0">779118</data>
    </edge>
    <edge source="GRC" target="CHN">
      <data key="d0">5040225</data>
    </edge>
    <edge source="GRC" target="COL">
      <data key="d0">3902716</data>
    </edge>
    <edge source="GRC" target="CRI">
      <data key="d0">127531</data>
    </edge>
    <edge source="GRC" target="HRV">
      <data key="d0">13468130</data>
    </edge>
    <edge source="GRC" target="CZE">
      <data key="d0">47420302</data>
    </edge>
    <edge source="GRC" target="DNK">
      <data key="d0">14854437</data>
    </edge>
    <edge source="GRC" target="ECU">
      <data key="d0">602307</data>
    </edge>
    <edge source="GRC" target="SLV">
      <data key="d0">31113</data>
    </edge>
    <edge source="GRC" target="ETH">
      <data key="d0">151492</data>
    </edge>
    <edge source="GRC" target="EST">
      <data key="d0">4346879</data>
    </edge>
    <edge source="GRC" target="FIN">
      <data key="d0">15656195</data>
    </edge>
    <edge source="GRC" target="FRA">
      <data key="d0">66285340</data>
    </edge>
    <edge source="GRC" target="GEO">
      <data key="d0">816046</data>
    </edge>
    <edge source="GRC" target="DEU">
      <data key="d0">371965214</data>
    </edge>
    <edge source="GRC" target="GHA">
      <data key="d0">58224</data>
    </edge>
    <edge source="GRC" target="GTM">
      <data key="d0">579683</data>
    </edge>
    <edge source="GRC" target="HND">
      <data key="d0">70951</data>
    </edge>
    <edge source="GRC" target="HKG">
      <data key="d0">704485</data>
    </edge>
    <edge source="GRC" target="HUN">
      <data key="d0">30522570</data>
    </edge>
    <edge source="GRC" target="IDN">
      <data key="d0">1615144</data>
    </edge>
    <edge source="GRC" target="IRL">
      <data key="d0">2740830</data>
    </edge>
    <edge source="GRC" target="ISR">
      <data key="d0">13915456</data>
    </edge>
    <edge source="GRC" target="ITA">
      <data key="d0">119400970</data>
    </edge>
    <edge source="GRC" target="JAM">
      <data key="d0">44705</data>
    </edge>
    <edge source="GRC" target="JPN">
      <data key="d0">8709190</data>
    </edge>
    <edge source="GRC" target="KAZ">
      <data key="d0">1023989</data>
    </edge>
    <edge source="GRC" target="JOR">
      <data key="d0">9044733</data>
    </edge>
    <edge source="GRC" target="KOR">
      <data key="d0">4198062</data>
    </edge>
    <edge source="GRC" target="LBN">
      <data key="d0">1222758</data>
    </edge>
    <edge source="GRC" target="LVA">
      <data key="d0">4932445</data>
    </edge>
    <edge source="GRC" target="LTU">
      <data key="d0">17710917</data>
    </edge>
    <edge source="GRC" target="MYS">
      <data key="d0">616149</data>
    </edge>
    <edge source="GRC" target="MUS">
      <data key="d0">261678</data>
    </edge>
    <edge source="GRC" target="MEX">
      <data key="d0">8104348</data>
    </edge>
    <edge source="GRC" target="MDA">
      <data key="d0">4737908</data>
    </edge>
    <edge source="GRC" target="MAR">
      <data key="d0">63245</data>
    </edge>
    <edge source="GRC" target="OMN">
      <data key="d0">539167</data>
    </edge>
    <edge source="GRC" target="NLD">
      <data key="d0">104308502</data>
    </edge>
    <edge source="GRC" target="NZL">
      <data key="d0">3279282</data>
    </edge>
    <edge source="GRC" target="NOR">
      <data key="d0">6459664</data>
    </edge>
    <edge source="GRC" target="PAK">
      <data key="d0">1077355</data>
    </edge>
    <edge source="GRC" target="PAN">
      <data key="d0">650082</data>
    </edge>
    <edge source="GRC" target="PRY">
      <data key="d0">3645605</data>
    </edge>
    <edge source="GRC" target="PER">
      <data key="d0">3735101</data>
    </edge>
    <edge source="GRC" target="PHL">
      <data key="d0">713911</data>
    </edge>
    <edge source="GRC" target="POL">
      <data key="d0">90394122</data>
    </edge>
    <edge source="GRC" target="PRT">
      <data key="d0">5037726</data>
    </edge>
    <edge source="GRC" target="ROU">
      <data key="d0">152128454</data>
    </edge>
    <edge source="GRC" target="RUS">
      <data key="d0">8938113</data>
    </edge>
    <edge source="GRC" target="SAU">
      <data key="d0">20855327</data>
    </edge>
    <edge source="GRC" target="SRB">
      <data key="d0">47311431</data>
    </edge>
    <edge source="GRC" target="IND">
      <data key="d0">3601318</data>
    </edge>
    <edge source="GRC" target="SGP">
      <data key="d0">885984</data>
    </edge>
    <edge source="GRC" target="SVK">
      <data key="d0">14086444</data>
    </edge>
    <edge source="GRC" target="VNM">
      <data key="d0">1445174</data>
    </edge>
    <edge source="GRC" target="SVN">
      <data key="d0">6362285</data>
    </edge>
    <edge source="GRC" target="ZAF">
      <data key="d0">2080648</data>
    </edge>
    <edge source="GRC" target="ESP">
      <data key="d0">32041080</data>
    </edge>
    <edge source="GRC" target="SWE">
      <data key="d0">32157466</data>
    </edge>
    <edge source="GRC" target="CHE">
      <data key="d0">10587209</data>
    </edge>
    <edge source="GRC" target="THA">
      <data key="d0">18894861</data>
    </edge>
    <edge source="GRC" target="ARE">
      <data key="d0">13013749</data>
    </edge>
    <edge source="GRC" target="TUN">
      <data key="d0">594826</data>
    </edge>
    <edge source="GRC" target="TUR">
      <data key="d0">19827804</data>
    </edge>
    <edge source="GRC" target="UGA">
      <data key="d0">53194</data>
    </edge>
    <edge source="GRC" target="UKR">
      <data key="d0">18510294</data>
    </edge>
    <edge source="GRC" target="MKD">
      <data key="d0">30692164</data>
    </edge>
    <edge source="GRC" target="EGY">
      <data key="d0">28687276</data>
    </edge>
    <edge source="GRC" target="GBR">
      <data key="d0">168968049</data>
    </edge>
    <edge source="GRC" target="USA">
      <data key="d0">188701856</data>
    </edge>
    <edge source="GRC" target="URY">
      <data key="d0">289667</data>
    </edge>
    <edge source="HUN" target="ALB">
      <data key="d0">228008</data>
    </edge>
    <edge source="HUN" target="DZA">
      <data key="d0">1305855</data>
    </edge>
    <edge source="HUN" target="AZE">
      <data key="d0">1299052</data>
    </edge>
    <edge source="HUN" target="AUS">
      <data key="d0">1286665</data>
    </edge>
    <edge source="HUN" target="AUT">
      <data key="d0">100406174</data>
    </edge>
    <edge source="HUN" target="ARM">
      <data key="d0">815745</data>
    </edge>
    <edge source="HUN" target="BEL">
      <data key="d0">31934266</data>
    </edge>
    <edge source="HUN" target="BWA">
      <data key="d0">11583</data>
    </edge>
    <edge source="HUN" target="BRA">
      <data key="d0">609593</data>
    </edge>
    <edge source="HUN" target="BGR">
      <data key="d0">7196953</data>
    </edge>
    <edge source="HUN" target="BLR">
      <data key="d0">2552359</data>
    </edge>
    <edge source="HUN" target="CAN">
      <data key="d0">1369515</data>
    </edge>
    <edge source="HUN" target="CHL">
      <data key="d0">287669</data>
    </edge>
    <edge source="HUN" target="CHN">
      <data key="d0">92818</data>
    </edge>
    <edge source="HUN" target="COL">
      <data key="d0">49296</data>
    </edge>
    <edge source="HUN" target="HRV">
      <data key="d0">15938090</data>
    </edge>
    <edge source="HUN" target="CZE">
      <data key="d0">39436501</data>
    </edge>
    <edge source="HUN" target="DNK">
      <data key="d0">6398303</data>
    </edge>
    <edge source="HUN" target="EST">
      <data key="d0">2904700</data>
    </edge>
    <edge source="HUN" target="FIN">
      <data key="d0">7489094</data>
    </edge>
    <edge source="HUN" target="FRA">
      <data key="d0">51647906</data>
    </edge>
    <edge source="HUN" target="GEO">
      <data key="d0">579406</data>
    </edge>
    <edge source="HUN" target="GMB">
      <data key="d0">41796</data>
    </edge>
    <edge source="HUN" target="DEU">
      <data key="d0">188742294</data>
    </edge>
    <edge source="HUN" target="GRC">
      <data key="d0">5842234</data>
    </edge>
    <edge source="HUN" target="GTM">
      <data key="d0">53626</data>
    </edge>
    <edge source="HUN" target="HKG">
      <data key="d0">12456</data>
    </edge>
    <edge source="HUN" target="IRL">
      <data key="d0">1431219</data>
    </edge>
    <edge source="HUN" target="ISR">
      <data key="d0">3816655</data>
    </edge>
    <edge source="HUN" target="ITA">
      <data key="d0">36981115</data>
    </edge>
    <edge source="HUN" target="JPN">
      <data key="d0">717393</data>
    </edge>
    <edge source="HUN" target="KAZ">
      <data key="d0">1938954</data>
    </edge>
    <edge source="HUN" target="JOR">
      <data key="d0">4648271</data>
    </edge>
    <edge source="HUN" target="KOR">
      <data key="d0">61659</data>
    </edge>
    <edge source="HUN" target="KGZ">
      <data key="d0">201090</data>
    </edge>
    <edge source="HUN" target="LBN">
      <data key="d0">679376</data>
    </edge>
    <edge source="HUN" target="LVA">
      <data key="d0">4942278</data>
    </edge>
    <edge source="HUN" target="LTU">
      <data key="d0">9492534</data>
    </edge>
    <edge source="HUN" target="MDG">
      <data key="d0">30810</data>
    </edge>
    <edge source="HUN" target="MEX">
      <data key="d0">966908</data>
    </edge>
    <edge source="HUN" target="MDA">
      <data key="d0">800891</data>
    </edge>
    <edge source="HUN" target="MAR">
      <data key="d0">1128538</data>
    </edge>
    <edge source="HUN" target="OMN">
      <data key="d0">141203</data>
    </edge>
    <edge source="HUN" target="NLD">
      <data key="d0">14475304</data>
    </edge>
    <edge source="HUN" target="NZL">
      <data key="d0">472719</data>
    </edge>
    <edge source="HUN" target="NOR">
      <data key="d0">1380703</data>
    </edge>
    <edge source="HUN" target="PAK">
      <data key="d0">1033167</data>
    </edge>
    <edge source="HUN" target="POL">
      <data key="d0">64624049</data>
    </edge>
    <edge source="HUN" target="PRT">
      <data key="d0">549901</data>
    </edge>
    <edge source="HUN" target="ROU">
      <data key="d0">73646220</data>
    </edge>
    <edge source="HUN" target="RUS">
      <data key="d0">26226737</data>
    </edge>
    <edge source="HUN" target="SAU">
      <data key="d0">316199</data>
    </edge>
    <edge source="HUN" target="SRB">
      <data key="d0">6629698</data>
    </edge>
    <edge source="HUN" target="IND">
      <data key="d0">318798</data>
    </edge>
    <edge source="HUN" target="SGP">
      <data key="d0">386392</data>
    </edge>
    <edge source="HUN" target="SVK">
      <data key="d0">54405630</data>
    </edge>
    <edge source="HUN" target="SVN">
      <data key="d0">6045273</data>
    </edge>
    <edge source="HUN" target="ZAF">
      <data key="d0">951312</data>
    </edge>
    <edge source="HUN" target="ESP">
      <data key="d0">8105771</data>
    </edge>
    <edge source="HUN" target="SWE">
      <data key="d0">22267631</data>
    </edge>
    <edge source="HUN" target="CHE">
      <data key="d0">15092735</data>
    </edge>
    <edge source="HUN" target="THA">
      <data key="d0">75463</data>
    </edge>
    <edge source="HUN" target="ARE">
      <data key="d0">26480</data>
    </edge>
    <edge source="HUN" target="TUN">
      <data key="d0">236691</data>
    </edge>
    <edge source="HUN" target="TUR">
      <data key="d0">11867334</data>
    </edge>
    <edge source="HUN" target="UKR">
      <data key="d0">5878022</data>
    </edge>
    <edge source="HUN" target="MKD">
      <data key="d0">650546</data>
    </edge>
    <edge source="HUN" target="EGY">
      <data key="d0">781474</data>
    </edge>
    <edge source="HUN" target="GBR">
      <data key="d0">52111009</data>
    </edge>
    <edge source="HUN" target="USA">
      <data key="d0">7683169</data>
    </edge>
    <edge source="ITA" target="ALB">
      <data key="d0">10451097</data>
    </edge>
    <edge source="ITA" target="DZA">
      <data key="d0">23768720</data>
    </edge>
    <edge source="ITA" target="AZE">
      <data key="d0">444926</data>
    </edge>
    <edge source="ITA" target="ARG">
      <data key="d0">10677254</data>
    </edge>
    <edge source="ITA" target="AUS">
      <data key="d0">101869101</data>
    </edge>
    <edge source="ITA" target="AUT">
      <data key="d0">439815607</data>
    </edge>
    <edge source="ITA" target="ARM">
      <data key="d0">175588</data>
    </edge>
    <edge source="ITA" target="BEL">
      <data key="d0">269063923</data>
    </edge>
    <edge source="ITA" target="BRA">
      <data key="d0">61910295</data>
    </edge>
    <edge source="ITA" target="BGR">
      <data key="d0">24960339</data>
    </edge>
    <edge source="ITA" target="BLR">
      <data key="d0">1566697</data>
    </edge>
    <edge source="ITA" target="KHM">
      <data key="d0">194653</data>
    </edge>
    <edge source="ITA" target="CMR">
      <data key="d0">919427</data>
    </edge>
    <edge source="ITA" target="CAN">
      <data key="d0">62195284</data>
    </edge>
    <edge source="ITA" target="CAF">
      <data key="d0">45469</data>
    </edge>
    <edge source="ITA" target="LKA">
      <data key="d0">2997307</data>
    </edge>
    <edge source="ITA" target="CHL">
      <data key="d0">2293740</data>
    </edge>
    <edge source="ITA" target="CHN">
      <data key="d0">54269635</data>
    </edge>
    <edge source="ITA" target="COL">
      <data key="d0">8023096</data>
    </edge>
    <edge source="ITA" target="CRI">
      <data key="d0">2504199</data>
    </edge>
    <edge source="ITA" target="HRV">
      <data key="d0">86154909</data>
    </edge>
    <edge source="ITA" target="CZE">
      <data key="d0">165120221</data>
    </edge>
    <edge source="ITA" target="BEN">
      <data key="d0">43045</data>
    </edge>
    <edge source="ITA" target="DNK">
      <data key="d0">135223994</data>
    </edge>
    <edge source="ITA" target="ECU">
      <data key="d0">1582690</data>
    </edge>
    <edge source="ITA" target="SLV">
      <data key="d0">465399</data>
    </edge>
    <edge source="ITA" target="ETH">
      <data key="d0">179169</data>
    </edge>
    <edge source="ITA" target="EST">
      <data key="d0">13277069</data>
    </edge>
    <edge source="ITA" target="FIN">
      <data key="d0">45511458</data>
    </edge>
    <edge source="ITA" target="FRA">
      <data key="d0">938096264</data>
    </edge>
    <edge source="ITA" target="GEO">
      <data key="d0">2034785</data>
    </edge>
    <edge source="ITA" target="PSE">
      <data key="d0">41862</data>
    </edge>
    <edge source="ITA" target="DEU">
      <data key="d0">2354731289</data>
    </edge>
    <edge source="ITA" target="GHA">
      <data key="d0">6193404</data>
    </edge>
    <edge source="ITA" target="GRC">
      <data key="d0">67234716</data>
    </edge>
    <edge source="ITA" target="GTM">
      <data key="d0">611270</data>
    </edge>
    <edge source="ITA" target="HND">
      <data key="d0">680679</data>
    </edge>
    <edge source="ITA" target="HKG">
      <data key="d0">17253489</data>
    </edge>
    <edge source="ITA" target="HUN">
      <data key="d0">78181520</data>
    </edge>
    <edge source="ITA" target="IDN">
      <data key="d0">3504922</data>
    </edge>
    <edge source="ITA" target="IRL">
      <data key="d0">35320984</data>
    </edge>
    <edge source="ITA" target="ISR">
      <data key="d0">26150556</data>
    </edge>
    <edge source="ITA" target="CIV">
      <data key="d0">6030458</data>
    </edge>
    <edge source="ITA" target="JAM">
      <data key="d0">980860</data>
    </edge>
    <edge source="ITA" target="JPN">
      <data key="d0">145373501</data>
    </edge>
    <edge source="ITA" target="KAZ">
      <data key="d0">756626</data>
    </edge>
    <edge source="ITA" target="JOR">
      <data key="d0">28382517</data>
    </edge>
    <edge source="ITA" target="KOR">
      <data key="d0">16356857</data>
    </edge>
    <edge source="ITA" target="KGZ">
      <data key="d0">16071</data>
    </edge>
    <edge source="ITA" target="LBN">
      <data key="d0">5553319</data>
    </edge>
    <edge source="ITA" target="LVA">
      <data key="d0">22196247</data>
    </edge>
    <edge source="ITA" target="LTU">
      <data key="d0">26100729</data>
    </edge>
    <edge source="ITA" target="MDG">
      <data key="d0">47961</data>
    </edge>
    <edge source="ITA" target="MYS">
      <data key="d0">14230666</data>
    </edge>
    <edge source="ITA" target="MRT">
      <data key="d0">342569</data>
    </edge>
    <edge source="ITA" target="MUS">
      <data key="d0">6545126</data>
    </edge>
    <edge source="ITA" target="MEX">
      <data key="d0">4476010</data>
    </edge>
    <edge source="ITA" target="MDA">
      <data key="d0">1767775</data>
    </edge>
    <edge source="ITA" target="MAR">
      <data key="d0">2049869</data>
    </edge>
    <edge source="ITA" target="MOZ">
      <data key="d0">90377</data>
    </edge>
    <edge source="ITA" target="OMN">
      <data key="d0">2638151</data>
    </edge>
    <edge source="ITA" target="NLD">
      <data key="d0">339259507</data>
    </edge>
    <edge source="ITA" target="NZL">
      <data key="d0">16030154</data>
    </edge>
    <edge source="ITA" target="NIC">
      <data key="d0">55048</data>
    </edge>
    <edge source="ITA" target="NER">
      <data key="d0">292316</data>
    </edge>
    <edge source="ITA" target="NOR">
      <data key="d0">89310490</data>
    </edge>
    <edge source="ITA" target="PAK">
      <data key="d0">985116</data>
    </edge>
    <edge source="ITA" target="PAN">
      <data key="d0">1823446</data>
    </edge>
    <edge source="ITA" target="PRY">
      <data key="d0">571084</data>
    </edge>
    <edge source="ITA" target="PER">
      <data key="d0">359140</data>
    </edge>
    <edge source="ITA" target="PHL">
      <data key="d0">4376453</data>
    </edge>
    <edge source="ITA" target="POL">
      <data key="d0">251475056</data>
    </edge>
    <edge source="ITA" target="PRT">
      <data key="d0">21234547</data>
    </edge>
    <edge source="ITA" target="ROU">
      <data key="d0">109789197</data>
    </edge>
    <edge source="ITA" target="RUS">
      <data key="d0">36990747</data>
    </edge>
    <edge source="ITA" target="SAU">
      <data key="d0">105337607</data>
    </edge>
    <edge source="ITA" target="SEN">
      <data key="d0">4738159</data>
    </edge>
    <edge source="ITA" target="SRB">
      <data key="d0">12269663</data>
    </edge>
    <edge source="ITA" target="IND">
      <data key="d0">25683697</data>
    </edge>
    <edge source="ITA" target="SGP">
      <data key="d0">11410285</data>
    </edge>
    <edge source="ITA" target="SVK">
      <data key="d0">57786007</data>
    </edge>
    <edge source="ITA" target="VNM">
      <data key="d0">1537370</data>
    </edge>
    <edge source="ITA" target="SVN">
      <data key="d0">113981669</data>
    </edge>
    <edge source="ITA" target="ZAF">
      <data key="d0">20722807</data>
    </edge>
    <edge source="ITA" target="ESP">
      <data key="d0">278039829</data>
    </edge>
    <edge source="ITA" target="SWE">
      <data key="d0">180087913</data>
    </edge>
    <edge source="ITA" target="CHE">
      <data key="d0">369512030</data>
    </edge>
    <edge source="ITA" target="THA">
      <data key="d0">3579768</data>
    </edge>
    <edge source="ITA" target="TGO">
      <data key="d0">2238328</data>
    </edge>
    <edge source="ITA" target="ARE">
      <data key="d0">72734496</data>
    </edge>
    <edge source="ITA" target="TUN">
      <data key="d0">6675955</data>
    </edge>
    <edge source="ITA" target="TUR">
      <data key="d0">5105638</data>
    </edge>
    <edge source="ITA" target="UGA">
      <data key="d0">40416</data>
    </edge>
    <edge source="ITA" target="UKR">
      <data key="d0">4365911</data>
    </edge>
    <edge source="ITA" target="MKD">
      <data key="d0">829141</data>
    </edge>
    <edge source="ITA" target="EGY">
      <data key="d0">73257184</data>
    </edge>
    <edge source="ITA" target="GBR">
      <data key="d0">760770645</data>
    </edge>
    <edge source="ITA" target="TZA">
      <data key="d0">5628643</data>
    </edge>
    <edge source="ITA" target="USA">
      <data key="d0">305783832</data>
    </edge>
    <edge source="ITA" target="BFA">
      <data key="d0">6156669</data>
    </edge>
    <edge source="ITA" target="URY">
      <data key="d0">4190860</data>
    </edge>
    <edge source="LTU" target="AZE">
      <data key="d0">278967</data>
    </edge>
    <edge source="LTU" target="AUS">
      <data key="d0">74041</data>
    </edge>
    <edge source="LTU" target="AUT">
      <data key="d0">6778781</data>
    </edge>
    <edge source="LTU" target="BEL">
      <data key="d0">3611396</data>
    </edge>
    <edge source="LTU" target="BGR">
      <data key="d0">512077</data>
    </edge>
    <edge source="LTU" target="BLR">
      <data key="d0">157882717</data>
    </edge>
    <edge source="LTU" target="CAN">
      <data key="d0">195918</data>
    </edge>
    <edge source="LTU" target="CHL">
      <data key="d0">29829</data>
    </edge>
    <edge source="LTU" target="CHN">
      <data key="d0">3565982</data>
    </edge>
    <edge source="LTU" target="HRV">
      <data key="d0">86575</data>
    </edge>
    <edge source="LTU" target="CZE">
      <data key="d0">1281949</data>
    </edge>
    <edge source="LTU" target="DNK">
      <data key="d0">3294957</data>
    </edge>
    <edge source="LTU" target="EST">
      <data key="d0">29960402</data>
    </edge>
    <edge source="LTU" target="FIN">
      <data key="d0">11423074</data>
    </edge>
    <edge source="LTU" target="FRA">
      <data key="d0">6918906</data>
    </edge>
    <edge source="LTU" target="GEO">
      <data key="d0">87199</data>
    </edge>
    <edge source="LTU" target="DEU">
      <data key="d0">33388592</data>
    </edge>
    <edge source="LTU" target="GRC">
      <data key="d0">141849</data>
    </edge>
    <edge source="LTU" target="HKG">
      <data key="d0">19174</data>
    </edge>
    <edge source="LTU" target="HUN">
      <data key="d0">1203105</data>
    </edge>
    <edge source="LTU" target="IRL">
      <data key="d0">1106522</data>
    </edge>
    <edge source="LTU" target="ISR">
      <data key="d0">109639</data>
    </edge>
    <edge source="LTU" target="ITA">
      <data key="d0">11830324</data>
    </edge>
    <edge source="LTU" target="JPN">
      <data key="d0">113104</data>
    </edge>
    <edge source="LTU" target="KAZ">
      <data key="d0">12764436</data>
    </edge>
    <edge source="LTU" target="KGZ">
      <data key="d0">325149</data>
    </edge>
    <edge source="LTU" target="LBN">
      <data key="d0">71114</data>
    </edge>
    <edge source="LTU" target="LVA">
      <data key="d0">67567198</data>
    </edge>
    <edge source="LTU" target="MYS">
      <data key="d0">68401</data>
    </edge>
    <edge source="LTU" target="MDA">
      <data key="d0">127818</data>
    </edge>
    <edge source="LTU" target="MAR">
      <data key="d0">1366074</data>
    </edge>
    <edge source="LTU" target="NLD">
      <data key="d0">8468673</data>
    </edge>
    <edge source="LTU" target="NOR">
      <data key="d0">6949785</data>
    </edge>
    <edge source="LTU" target="PAK">
      <data key="d0">1619793</data>
    </edge>
    <edge source="LTU" target="POL">
      <data key="d0">17879558</data>
    </edge>
    <edge source="LTU" target="ROU">
      <data key="d0">976149</data>
    </edge>
    <edge source="LTU" target="RUS">
      <data key="d0">26304686</data>
    </edge>
    <edge source="LTU" target="SRB">
      <data key="d0">458296</data>
    </edge>
    <edge source="LTU" target="IND">
      <data key="d0">55061215</data>
    </edge>
    <edge source="LTU" target="SVK">
      <data key="d0">191273</data>
    </edge>
    <edge source="LTU" target="SVN">
      <data key="d0">76830</data>
    </edge>
    <edge source="LTU" target="ZAF">
      <data key="d0">14035</data>
    </edge>
    <edge source="LTU" target="ESP">
      <data key="d0">2769473</data>
    </edge>
    <edge source="LTU" target="SWE">
      <data key="d0">18679362</data>
    </edge>
    <edge source="LTU" target="CHE">
      <data key="d0">1695664</data>
    </edge>
    <edge source="LTU" target="ARE">
      <data key="d0">284135</data>
    </edge>
    <edge source="LTU" target="TUR">
      <data key="d0">32894</data>
    </edge>
    <edge source="LTU" target="UKR">
      <data key="d0">343854</data>
    </edge>
    <edge source="LTU" target="EGY">
      <data key="d0">35573850</data>
    </edge>
    <edge source="LTU" target="GBR">
      <data key="d0">6063154</data>
    </edge>
    <edge source="LTU" target="USA">
      <data key="d0">390179</data>
    </edge>
    <edge source="MDA" target="ALB">
      <data key="d0">44685</data>
    </edge>
    <edge source="MDA" target="AZE">
      <data key="d0">469097</data>
    </edge>
    <edge source="MDA" target="AUS">
      <data key="d0">98406</data>
    </edge>
    <edge source="MDA" target="AUT">
      <data key="d0">16592650</data>
    </edge>
    <edge source="MDA" target="ARM">
      <data key="d0">182431</data>
    </edge>
    <edge source="MDA" target="BEL">
      <data key="d0">927155</data>
    </edge>
    <edge source="MDA" target="BRA">
      <data key="d0">16553</data>
    </edge>
    <edge source="MDA" target="BGR">
      <data key="d0">632219</data>
    </edge>
    <edge source="MDA" target="BLR">
      <data key="d0">15835940</data>
    </edge>
    <edge source="MDA" target="CAN">
      <data key="d0">1389526</data>
    </edge>
    <edge source="MDA" target="CHN">
      <data key="d0">233237</data>
    </edge>
    <edge source="MDA" target="CZE">
      <data key="d0">1571772</data>
    </edge>
    <edge source="MDA" target="DNK">
      <data key="d0">518411</data>
    </edge>
    <edge source="MDA" target="EST">
      <data key="d0">353539</data>
    </edge>
    <edge source="MDA" target="FRA">
      <data key="d0">25600216</data>
    </edge>
    <edge source="MDA" target="GEO">
      <data key="d0">304952</data>
    </edge>
    <edge source="MDA" target="DEU">
      <data key="d0">16910582</data>
    </edge>
    <edge source="MDA" target="GHA">
      <data key="d0">12693</data>
    </edge>
    <edge source="MDA" target="GRC">
      <data key="d0">2705997</data>
    </edge>
    <edge source="MDA" target="HUN">
      <data key="d0">298906</data>
    </edge>
    <edge source="MDA" target="ISR">
      <data key="d0">228780</data>
    </edge>
    <edge source="MDA" target="ITA">
      <data key="d0">5898656</data>
    </edge>
    <edge source="MDA" target="KAZ">
      <data key="d0">1737179</data>
    </edge>
    <edge source="MDA" target="KGZ">
      <data key="d0">112831</data>
    </edge>
    <edge source="MDA" target="LBN">
      <data key="d0">1221797</data>
    </edge>
    <edge source="MDA" target="LVA">
      <data key="d0">648235</data>
    </edge>
    <edge source="MDA" target="LTU">
      <data key="d0">1226281</data>
    </edge>
    <edge source="MDA" target="MYS">
      <data key="d0">99858</data>
    </edge>
    <edge source="MDA" target="NLD">
      <data key="d0">6509414</data>
    </edge>
    <edge source="MDA" target="NOR">
      <data key="d0">428163</data>
    </edge>
    <edge source="MDA" target="PAK">
      <data key="d0">804874</data>
    </edge>
    <edge source="MDA" target="POL">
      <data key="d0">10456018</data>
    </edge>
    <edge source="MDA" target="PRT">
      <data key="d0">745374</data>
    </edge>
    <edge source="MDA" target="ROU">
      <data key="d0">17775607</data>
    </edge>
    <edge source="MDA" target="RUS">
      <data key="d0">45076687</data>
    </edge>
    <edge source="MDA" target="SAU">
      <data key="d0">42034</data>
    </edge>
    <edge source="MDA" target="IND">
      <data key="d0">1672999</data>
    </edge>
    <edge source="MDA" target="SVK">
      <data key="d0">196458</data>
    </edge>
    <edge source="MDA" target="VNM">
      <data key="d0">15855</data>
    </edge>
    <edge source="MDA" target="SVN">
      <data key="d0">93236</data>
    </edge>
    <edge source="MDA" target="ESP">
      <data key="d0">1136038</data>
    </edge>
    <edge source="MDA" target="SWE">
      <data key="d0">187167</data>
    </edge>
    <edge source="MDA" target="CHE">
      <data key="d0">3432415</data>
    </edge>
    <edge source="MDA" target="TUR">
      <data key="d0">5356341</data>
    </edge>
    <edge source="MDA" target="UKR">
      <data key="d0">3135242</data>
    </edge>
    <edge source="MDA" target="MKD">
      <data key="d0">1161154</data>
    </edge>
    <edge source="MDA" target="EGY">
      <data key="d0">67900</data>
    </edge>
    <edge source="MDA" target="GBR">
      <data key="d0">4151230</data>
    </edge>
    <edge source="MDA" target="USA">
      <data key="d0">2364487</data>
    </edge>
    <edge source="NOR" target="BEL">
      <data key="d0">189620</data>
    </edge>
    <edge source="NOR" target="CZE">
      <data key="d0">226813</data>
    </edge>
    <edge source="NOR" target="DNK">
      <data key="d0">1829096</data>
    </edge>
    <edge source="NOR" target="EST">
      <data key="d0">122090</data>
    </edge>
    <edge source="NOR" target="FIN">
      <data key="d0">809905</data>
    </edge>
    <edge source="NOR" target="FRA">
      <data key="d0">416352</data>
    </edge>
    <edge source="NOR" target="DEU">
      <data key="d0">1698306</data>
    </edge>
    <edge source="NOR" target="HKG">
      <data key="d0">11677</data>
    </edge>
    <edge source="NOR" target="IRL">
      <data key="d0">655944</data>
    </edge>
    <edge source="NOR" target="ISR">
      <data key="d0">14764</data>
    </edge>
    <edge source="NOR" target="ITA">
      <data key="d0">332683</data>
    </edge>
    <edge source="NOR" target="JPN">
      <data key="d0">17177</data>
    </edge>
    <edge source="NOR" target="KAZ">
      <data key="d0">19416</data>
    </edge>
    <edge source="NOR" target="LTU">
      <data key="d0">36769</data>
    </edge>
    <edge source="NOR" target="NLD">
      <data key="d0">2909382</data>
    </edge>
    <edge source="NOR" target="POL">
      <data key="d0">351504</data>
    </edge>
    <edge source="NOR" target="RUS">
      <data key="d0">16900</data>
    </edge>
    <edge source="NOR" target="SRB">
      <data key="d0">106925</data>
    </edge>
    <edge source="NOR" target="ZAF">
      <data key="d0">41682</data>
    </edge>
    <edge source="NOR" target="ESP">
      <data key="d0">149297</data>
    </edge>
    <edge source="NOR" target="SWE">
      <data key="d0">16970860</data>
    </edge>
    <edge source="NOR" target="THA">
      <data key="d0">109803</data>
    </edge>
    <edge source="NOR" target="TUR">
      <data key="d0">588393</data>
    </edge>
    <edge source="NOR" target="GBR">
      <data key="d0">412194</data>
    </edge>
    <edge source="NOR" target="USA">
      <data key="d0">1160925</data>
    </edge>
    <edge source="POL" target="ALB">
      <data key="d0">555495</data>
    </edge>
    <edge source="POL" target="DZA">
      <data key="d0">2125470</data>
    </edge>
    <edge source="POL" target="AZE">
      <data key="d0">1650741</data>
    </edge>
    <edge source="POL" target="ARG">
      <data key="d0">649880</data>
    </edge>
    <edge source="POL" target="AUS">
      <data key="d0">4667068</data>
    </edge>
    <edge source="POL" target="AUT">
      <data key="d0">106545956</data>
    </edge>
    <edge source="POL" target="ARM">
      <data key="d0">533880</data>
    </edge>
    <edge source="POL" target="BEL">
      <data key="d0">93845389</data>
    </edge>
    <edge source="POL" target="BRA">
      <data key="d0">2850558</data>
    </edge>
    <edge source="POL" target="BGR">
      <data key="d0">35448667</data>
    </edge>
    <edge source="POL" target="BLR">
      <data key="d0">270538332</data>
    </edge>
    <edge source="POL" target="KHM">
      <data key="d0">88498</data>
    </edge>
    <edge source="POL" target="CAN">
      <data key="d0">11591329</data>
    </edge>
    <edge source="POL" target="CHL">
      <data key="d0">1000035</data>
    </edge>
    <edge source="POL" target="CHN">
      <data key="d0">6295668</data>
    </edge>
    <edge source="POL" target="COL">
      <data key="d0">445642</data>
    </edge>
    <edge source="POL" target="HRV">
      <data key="d0">19118864</data>
    </edge>
    <edge source="POL" target="CZE">
      <data key="d0">134662446</data>
    </edge>
    <edge source="POL" target="BEN">
      <data key="d0">25868</data>
    </edge>
    <edge source="POL" target="DNK">
      <data key="d0">58732797</data>
    </edge>
    <edge source="POL" target="ETH">
      <data key="d0">103300</data>
    </edge>
    <edge source="POL" target="EST">
      <data key="d0">23964123</data>
    </edge>
    <edge source="POL" target="FIN">
      <data key="d0">25144153</data>
    </edge>
    <edge source="POL" target="FRA">
      <data key="d0">173274012</data>
    </edge>
    <edge source="POL" target="GEO">
      <data key="d0">2765260</data>
    </edge>
    <edge source="POL" target="GMB">
      <data key="d0">79938</data>
    </edge>
    <edge source="POL" target="PSE">
      <data key="d0">131004</data>
    </edge>
    <edge source="POL" target="DEU">
      <data key="d0">811846417</data>
    </edge>
    <edge source="POL" target="GHA">
      <data key="d0">48209</data>
    </edge>
    <edge source="POL" target="GRC">
      <data key="d0">24254928</data>
    </edge>
    <edge source="POL" target="GTM">
      <data key="d0">25360</data>
    </edge>
    <edge source="POL" target="HND">
      <data key="d0">20370</data>
    </edge>
    <edge source="POL" target="HKG">
      <data key="d0">974164</data>
    </edge>
    <edge source="POL" target="HUN">
      <data key="d0">54334155</data>
    </edge>
    <edge source="POL" target="IDN">
      <data key="d0">298686</data>
    </edge>
    <edge source="POL" target="IRL">
      <data key="d0">14727385</data>
    </edge>
    <edge source="POL" target="ISR">
      <data key="d0">8765392</data>
    </edge>
    <edge source="POL" target="ITA">
      <data key="d0">79426941</data>
    </edge>
    <edge source="POL" target="JAM">
      <data key="d0">11006</data>
    </edge>
    <edge source="POL" target="JPN">
      <data key="d0">4626803</data>
    </edge>
    <edge source="POL" target="KAZ">
      <data key="d0">26892857</data>
    </edge>
    <edge source="POL" target="JOR">
      <data key="d0">2792952</data>
    </edge>
    <edge source="POL" target="KOR">
      <data key="d0">18405754</data>
    </edge>
    <edge source="POL" target="KGZ">
      <data key="d0">300892</data>
    </edge>
    <edge source="POL" target="LBN">
      <data key="d0">1357505</data>
    </edge>
    <edge source="POL" target="LVA">
      <data key="d0">38237734</data>
    </edge>
    <edge source="POL" target="LTU">
      <data key="d0">70541583</data>
    </edge>
    <edge source="POL" target="MYS">
      <data key="d0">1520716</data>
    </edge>
    <edge source="POL" target="MRT">
      <data key="d0">22800</data>
    </edge>
    <edge source="POL" target="MUS">
      <data key="d0">46585</data>
    </edge>
    <edge source="POL" target="MEX">
      <data key="d0">3412147</data>
    </edge>
    <edge source="POL" target="MDA">
      <data key="d0">3504248</data>
    </edge>
    <edge source="POL" target="MAR">
      <data key="d0">782373</data>
    </edge>
    <edge source="POL" target="OMN">
      <data key="d0">336652</data>
    </edge>
    <edge source="POL" target="NLD">
      <data key="d0">210821344</data>
    </edge>
    <edge source="POL" target="NZL">
      <data key="d0">1350594</data>
    </edge>
    <edge source="POL" target="NOR">
      <data key="d0">50567385</data>
    </edge>
    <edge source="POL" target="PAK">
      <data key="d0">943664</data>
    </edge>
    <edge source="POL" target="PHL">
      <data key="d0">272135</data>
    </edge>
    <edge source="POL" target="PRT">
      <data key="d0">8942634</data>
    </edge>
    <edge source="POL" target="ROU">
      <data key="d0">100114406</data>
    </edge>
    <edge source="POL" target="RUS">
      <data key="d0">102433441</data>
    </edge>
    <edge source="POL" target="SAU">
      <data key="d0">7951642</data>
    </edge>
    <edge source="POL" target="SEN">
      <data key="d0">191833</data>
    </edge>
    <edge source="POL" target="SRB">
      <data key="d0">27789447</data>
    </edge>
    <edge source="POL" target="IND">
      <data key="d0">2091053</data>
    </edge>
    <edge source="POL" target="SGP">
      <data key="d0">365899</data>
    </edge>
    <edge source="POL" target="SVK">
      <data key="d0">72037172</data>
    </edge>
    <edge source="POL" target="VNM">
      <data key="d0">1193137</data>
    </edge>
    <edge source="POL" target="SVN">
      <data key="d0">8649254</data>
    </edge>
    <edge source="POL" target="ZAF">
      <data key="d0">4777155</data>
    </edge>
    <edge source="POL" target="ESP">
      <data key="d0">25946493</data>
    </edge>
    <edge source="POL" target="SWE">
      <data key="d0">74547730</data>
    </edge>
    <edge source="POL" target="CHE">
      <data key="d0">15492721</data>
    </edge>
    <edge source="POL" target="THA">
      <data key="d0">338785</data>
    </edge>
    <edge source="POL" target="TGO">
      <data key="d0">12519</data>
    </edge>
    <edge source="POL" target="ARE">
      <data key="d0">3649855</data>
    </edge>
    <edge source="POL" target="TUN">
      <data key="d0">49877</data>
    </edge>
    <edge source="POL" target="TUR">
      <data key="d0">4355755</data>
    </edge>
    <edge source="POL" target="UKR">
      <data key="d0">92027360</data>
    </edge>
    <edge source="POL" target="MKD">
      <data key="d0">1655469</data>
    </edge>
    <edge source="POL" target="EGY">
      <data key="d0">16295808</data>
    </edge>
    <edge source="POL" target="GBR">
      <data key="d0">284431368</data>
    </edge>
    <edge source="POL" target="USA">
      <data key="d0">51950490</data>
    </edge>
    <edge source="POL" target="URY">
      <data key="d0">242336</data>
    </edge>
    <edge source="ROU" target="AZE">
      <data key="d0">11318</data>
    </edge>
    <edge source="ROU" target="AUS">
      <data key="d0">85785</data>
    </edge>
    <edge source="ROU" target="AUT">
      <data key="d0">4204928</data>
    </edge>
    <edge source="ROU" target="ARM">
      <data key="d0">108850</data>
    </edge>
    <edge source="ROU" target="BEL">
      <data key="d0">867530</data>
    </edge>
    <edge source="ROU" target="BRA">
      <data key="d0">51077</data>
    </edge>
    <edge source="ROU" target="BGR">
      <data key="d0">17694690</data>
    </edge>
    <edge source="ROU" target="BLR">
      <data key="d0">386043</data>
    </edge>
    <edge source="ROU" target="CAN">
      <data key="d0">249011</data>
    </edge>
    <edge source="ROU" target="CHN">
      <data key="d0">137641</data>
    </edge>
    <edge source="ROU" target="HRV">
      <data key="d0">3497144</data>
    </edge>
    <edge source="ROU" target="CZE">
      <data key="d0">1600828</data>
    </edge>
    <edge source="ROU" target="DNK">
      <data key="d0">32623</data>
    </edge>
    <edge source="ROU" target="ETH">
      <data key="d0">364589</data>
    </edge>
    <edge source="ROU" target="EST">
      <data key="d0">104248</data>
    </edge>
    <edge source="ROU" target="FRA">
      <data key="d0">6953747</data>
    </edge>
    <edge source="ROU" target="GEO">
      <data key="d0">256439</data>
    </edge>
    <edge source="ROU" target="DEU">
      <data key="d0">20936933</data>
    </edge>
    <edge source="ROU" target="GRC">
      <data key="d0">1771148</data>
    </edge>
    <edge source="ROU" target="GTM">
      <data key="d0">10249</data>
    </edge>
    <edge source="ROU" target="HUN">
      <data key="d0">10278673</data>
    </edge>
    <edge source="ROU" target="IRL">
      <data key="d0">280247</data>
    </edge>
    <edge source="ROU" target="ISR">
      <data key="d0">197250</data>
    </edge>
    <edge source="ROU" target="ITA">
      <data key="d0">53857850</data>
    </edge>
    <edge source="ROU" target="JOR">
      <data key="d0">1257342</data>
    </edge>
    <edge source="ROU" target="LBN">
      <data key="d0">497820</data>
    </edge>
    <edge source="ROU" target="LTU">
      <data key="d0">187975</data>
    </edge>
    <edge source="ROU" target="MEX">
      <data key="d0">65906</data>
    </edge>
    <edge source="ROU" target="MDA">
      <data key="d0">4589380</data>
    </edge>
    <edge source="ROU" target="MAR">
      <data key="d0">67116</data>
    </edge>
    <edge source="ROU" target="NLD">
      <data key="d0">4775833</data>
    </edge>
    <edge source="ROU" target="PAK">
      <data key="d0">1954845</data>
    </edge>
    <edge source="ROU" target="POL">
      <data key="d0">2616441</data>
    </edge>
    <edge source="ROU" target="PRT">
      <data key="d0">799944</data>
    </edge>
    <edge source="ROU" target="RUS">
      <data key="d0">662967</data>
    </edge>
    <edge source="ROU" target="SAU">
      <data key="d0">849695</data>
    </edge>
    <edge source="ROU" target="SRB">
      <data key="d0">354189</data>
    </edge>
    <edge source="ROU" target="IND">
      <data key="d0">12283980</data>
    </edge>
    <edge source="ROU" target="SVK">
      <data key="d0">1177614</data>
    </edge>
    <edge source="ROU" target="SVN">
      <data key="d0">2983705</data>
    </edge>
    <edge source="ROU" target="ESP">
      <data key="d0">10567105</data>
    </edge>
    <edge source="ROU" target="SWE">
      <data key="d0">59223</data>
    </edge>
    <edge source="ROU" target="CHE">
      <data key="d0">430306</data>
    </edge>
    <edge source="ROU" target="ARE">
      <data key="d0">25291</data>
    </edge>
    <edge source="ROU" target="TUR">
      <data key="d0">5126992</data>
    </edge>
    <edge source="ROU" target="UKR">
      <data key="d0">116486</data>
    </edge>
    <edge source="ROU" target="MKD">
      <data key="d0">89258</data>
    </edge>
    <edge source="ROU" target="EGY">
      <data key="d0">162832</data>
    </edge>
    <edge source="ROU" target="GBR">
      <data key="d0">8064315</data>
    </edge>
    <edge source="ROU" target="USA">
      <data key="d0">2629679</data>
    </edge>
    <edge source="SAU" target="ALB">
      <data key="d0">52806</data>
    </edge>
    <edge source="SAU" target="DZA">
      <data key="d0">1213479</data>
    </edge>
    <edge source="SAU" target="AZE">
      <data key="d0">124014</data>
    </edge>
    <edge source="SAU" target="AUS">
      <data key="d0">457921</data>
    </edge>
    <edge source="SAU" target="BEL">
      <data key="d0">90677</data>
    </edge>
    <edge source="SAU" target="CMR">
      <data key="d0">687816</data>
    </edge>
    <edge source="SAU" target="CAN">
      <data key="d0">1617527</data>
    </edge>
    <edge source="SAU" target="LKA">
      <data key="d0">512328</data>
    </edge>
    <edge source="SAU" target="CHN">
      <data key="d0">1038524</data>
    </edge>
    <edge source="SAU" target="BEN">
      <data key="d0">225093</data>
    </edge>
    <edge source="SAU" target="ETH">
      <data key="d0">3149978</data>
    </edge>
    <edge source="SAU" target="FRA">
      <data key="d0">312304</data>
    </edge>
    <edge source="SAU" target="GMB">
      <data key="d0">417116</data>
    </edge>
    <edge source="SAU" target="PSE">
      <data key="d0">515795</data>
    </edge>
    <edge source="SAU" target="DEU">
      <data key="d0">532330</data>
    </edge>
    <edge source="SAU" target="GHA">
      <data key="d0">132015</data>
    </edge>
    <edge source="SAU" target="HND">
      <data key="d0">467789</data>
    </edge>
    <edge source="SAU" target="HKG">
      <data key="d0">202691</data>
    </edge>
    <edge source="SAU" target="IDN">
      <data key="d0">1498846</data>
    </edge>
    <edge source="SAU" target="ITA">
      <data key="d0">516862</data>
    </edge>
    <edge source="SAU" target="CIV">
      <data key="d0">35470</data>
    </edge>
    <edge source="SAU" target="JOR">
      <data key="d0">39061762</data>
    </edge>
    <edge source="SAU" target="LBN">
      <data key="d0">17361553</data>
    </edge>
    <edge source="SAU" target="MYS">
      <data key="d0">5093945</data>
    </edge>
    <edge source="SAU" target="MRT">
      <data key="d0">3256924</data>
    </edge>
    <edge source="SAU" target="MUS">
      <data key="d0">217359</data>
    </edge>
    <edge source="SAU" target="MAR">
      <data key="d0">1675934</data>
    </edge>
    <edge source="SAU" target="MOZ">
      <data key="d0">83743</data>
    </edge>
    <edge source="SAU" target="OMN">
      <data key="d0">71390449</data>
    </edge>
    <edge source="SAU" target="NLD">
      <data key="d0">649144</data>
    </edge>
    <edge source="SAU" target="NIC">
      <data key="d0">330706</data>
    </edge>
    <edge source="SAU" target="NER">
      <data key="d0">185088</data>
    </edge>
    <edge source="SAU" target="PAK">
      <data key="d0">1403902</data>
    </edge>
    <edge source="SAU" target="PHL">
      <data key="d0">199757</data>
    </edge>
    <edge source="SAU" target="RUS">
      <data key="d0">364843</data>
    </edge>
    <edge source="SAU" target="SEN">
      <data key="d0">2081583</data>
    </edge>
    <edge source="SAU" target="IND">
      <data key="d0">2992626</data>
    </edge>
    <edge source="SAU" target="SGP">
      <data key="d0">1589791</data>
    </edge>
    <edge source="SAU" target="ZAF">
      <data key="d0">1084930</data>
    </edge>
    <edge source="SAU" target="ESP">
      <data key="d0">340040</data>
    </edge>
    <edge source="SAU" target="SWE">
      <data key="d0">557400</data>
    </edge>
    <edge source="SAU" target="CHE">
      <data key="d0">205091</data>
    </edge>
    <edge source="SAU" target="THA">
      <data key="d0">128815</data>
    </edge>
    <edge source="SAU" target="TGO">
      <data key="d0">28803</data>
    </edge>
    <edge source="SAU" target="ARE">
      <data key="d0">142412054</data>
    </edge>
    <edge source="SAU" target="TUN">
      <data key="d0">490725</data>
    </edge>
    <edge source="SAU" target="TUR">
      <data key="d0">15212228</data>
    </edge>
    <edge source="SAU" target="EGY">
      <data key="d0">10665015</data>
    </edge>
    <edge source="SAU" target="GBR">
      <data key="d0">2341081</data>
    </edge>
    <edge source="SAU" target="TZA">
      <data key="d0">517928</data>
    </edge>
    <edge source="SAU" target="USA">
      <data key="d0">1745543</data>
    </edge>
    <edge source="SRB" target="ALB">
      <data key="d0">3098662</data>
    </edge>
    <edge source="SRB" target="DZA">
      <data key="d0">171717</data>
    </edge>
    <edge source="SRB" target="AZE">
      <data key="d0">112984</data>
    </edge>
    <edge source="SRB" target="AUS">
      <data key="d0">2207135</data>
    </edge>
    <edge source="SRB" target="AUT">
      <data key="d0">32459367</data>
    </edge>
    <edge source="SRB" target="BEL">
      <data key="d0">31765457</data>
    </edge>
    <edge source="SRB" target="BGR">
      <data key="d0">6847971</data>
    </edge>
    <edge source="SRB" target="BLR">
      <data key="d0">4488526</data>
    </edge>
    <edge source="SRB" target="CAN">
      <data key="d0">6210299</data>
    </edge>
    <edge source="SRB" target="CHN">
      <data key="d0">459820</data>
    </edge>
    <edge source="SRB" target="HRV">
      <data key="d0">17659503</data>
    </edge>
    <edge source="SRB" target="CZE">
      <data key="d0">4238121</data>
    </edge>
    <edge source="SRB" target="DNK">
      <data key="d0">2008856</data>
    </edge>
    <edge source="SRB" target="EST">
      <data key="d0">32686</data>
    </edge>
    <edge source="SRB" target="FIN">
      <data key="d0">1854221</data>
    </edge>
    <edge source="SRB" target="FRA">
      <data key="d0">72449707</data>
    </edge>
    <edge source="SRB" target="DEU">
      <data key="d0">153566442</data>
    </edge>
    <edge source="SRB" target="GRC">
      <data key="d0">6313791</data>
    </edge>
    <edge source="SRB" target="HUN">
      <data key="d0">12499162</data>
    </edge>
    <edge source="SRB" target="IRL">
      <data key="d0">121698</data>
    </edge>
    <edge source="SRB" target="ISR">
      <data key="d0">743777</data>
    </edge>
    <edge source="SRB" target="ITA">
      <data key="d0">26757323</data>
    </edge>
    <edge source="SRB" target="JPN">
      <data key="d0">1553977</data>
    </edge>
    <edge source="SRB" target="KAZ">
      <data key="d0">28951</data>
    </edge>
    <edge source="SRB" target="KOR">
      <data key="d0">22967</data>
    </edge>
    <edge source="SRB" target="LVA">
      <data key="d0">54114</data>
    </edge>
    <edge source="SRB" target="LTU">
      <data key="d0">243058</data>
    </edge>
    <edge source="SRB" target="MYS">
      <data key="d0">13815</data>
    </edge>
    <edge source="SRB" target="MEX">
      <data key="d0">66563</data>
    </edge>
    <edge source="SRB" target="MDA">
      <data key="d0">75470</data>
    </edge>
    <edge source="SRB" target="NLD">
      <data key="d0">16340261</data>
    </edge>
    <edge source="SRB" target="NZL">
      <data key="d0">75839</data>
    </edge>
    <edge source="SRB" target="NOR">
      <data key="d0">2413519</data>
    </edge>
    <edge source="SRB" target="POL">
      <data key="d0">15581492</data>
    </edge>
    <edge source="SRB" target="PRT">
      <data key="d0">644398</data>
    </edge>
    <edge source="SRB" target="ROU">
      <data key="d0">4831131</data>
    </edge>
    <edge source="SRB" target="RUS">
      <data key="d0">227521953</data>
    </edge>
    <edge source="SRB" target="SAU">
      <data key="d0">210625</data>
    </edge>
    <edge source="SRB" target="IND">
      <data key="d0">72983</data>
    </edge>
    <edge source="SRB" target="SGP">
      <data key="d0">15795</data>
    </edge>
    <edge source="SRB" target="SVK">
      <data key="d0">1691472</data>
    </edge>
    <edge source="SRB" target="VNM">
      <data key="d0">982607</data>
    </edge>
    <edge source="SRB" target="SVN">
      <data key="d0">11204377</data>
    </edge>
    <edge source="SRB" target="ESP">
      <data key="d0">1925508</data>
    </edge>
    <edge source="SRB" target="SWE">
      <data key="d0">10613197</data>
    </edge>
    <edge source="SRB" target="CHE">
      <data key="d0">9863041</data>
    </edge>
    <edge source="SRB" target="ARE">
      <data key="d0">231707</data>
    </edge>
    <edge source="SRB" target="TUR">
      <data key="d0">1315271</data>
    </edge>
    <edge source="SRB" target="UKR">
      <data key="d0">75425</data>
    </edge>
    <edge source="SRB" target="MKD">
      <data key="d0">14188767</data>
    </edge>
    <edge source="SRB" target="EGY">
      <data key="d0">168991</data>
    </edge>
    <edge source="SRB" target="GBR">
      <data key="d0">29260697</data>
    </edge>
    <edge source="SRB" target="USA">
      <data key="d0">22918940</data>
    </edge>
    <edge source="SVK" target="AUT">
      <data key="d0">13889187</data>
    </edge>
    <edge source="SVK" target="BEL">
      <data key="d0">1853154</data>
    </edge>
    <edge source="SVK" target="BGR">
      <data key="d0">424349</data>
    </edge>
    <edge source="SVK" target="HRV">
      <data key="d0">951196</data>
    </edge>
    <edge source="SVK" target="CZE">
      <data key="d0">80947640</data>
    </edge>
    <edge source="SVK" target="DNK">
      <data key="d0">106779</data>
    </edge>
    <edge source="SVK" target="EST">
      <data key="d0">526066</data>
    </edge>
    <edge source="SVK" target="FIN">
      <data key="d0">405220</data>
    </edge>
    <edge source="SVK" target="FRA">
      <data key="d0">3005095</data>
    </edge>
    <edge source="SVK" target="GEO">
      <data key="d0">80623</data>
    </edge>
    <edge source="SVK" target="DEU">
      <data key="d0">13514728</data>
    </edge>
    <edge source="SVK" target="GRC">
      <data key="d0">421192</data>
    </edge>
    <edge source="SVK" target="HUN">
      <data key="d0">41690633</data>
    </edge>
    <edge source="SVK" target="IRL">
      <data key="d0">104657</data>
    </edge>
    <edge source="SVK" target="ITA">
      <data key="d0">2220710</data>
    </edge>
    <edge source="SVK" target="JPN">
      <data key="d0">23869</data>
    </edge>
    <edge source="SVK" target="JOR">
      <data key="d0">39675</data>
    </edge>
    <edge source="SVK" target="KOR">
      <data key="d0">10460</data>
    </edge>
    <edge source="SVK" target="LVA">
      <data key="d0">213600</data>
    </edge>
    <edge source="SVK" target="LTU">
      <data key="d0">771250</data>
    </edge>
    <edge source="SVK" target="NLD">
      <data key="d0">1976109</data>
    </edge>
    <edge source="SVK" target="POL">
      <data key="d0">12423876</data>
    </edge>
    <edge source="SVK" target="PRT">
      <data key="d0">341129</data>
    </edge>
    <edge source="SVK" target="ROU">
      <data key="d0">3991763</data>
    </edge>
    <edge source="SVK" target="SAU">
      <data key="d0">26212</data>
    </edge>
    <edge source="SVK" target="SRB">
      <data key="d0">41070</data>
    </edge>
    <edge source="SVK" target="SVN">
      <data key="d0">882971</data>
    </edge>
    <edge source="SVK" target="ESP">
      <data key="d0">812277</data>
    </edge>
    <edge source="SVK" target="SWE">
      <data key="d0">503824</data>
    </edge>
    <edge source="SVK" target="CHE">
      <data key="d0">2198791</data>
    </edge>
    <edge source="SVK" target="UKR">
      <data key="d0">1860785</data>
    </edge>
    <edge source="SVK" target="GBR">
      <data key="d0">2040030</data>
    </edge>
    <edge source="SVN" target="ARG">
      <data key="d0">25713</data>
    </edge>
    <edge source="SVN" target="AUT">
      <data key="d0">11427408</data>
    </edge>
    <edge source="SVN" target="BEL">
      <data key="d0">1167836</data>
    </edge>
    <edge source="SVN" target="BRA">
      <data key="d0">18397</data>
    </edge>
    <edge source="SVN" target="BGR">
      <data key="d0">2090469</data>
    </edge>
    <edge source="SVN" target="BLR">
      <data key="d0">46211</data>
    </edge>
    <edge source="SVN" target="CMR">
      <data key="d0">22370</data>
    </edge>
    <edge source="SVN" target="CAN">
      <data key="d0">116609</data>
    </edge>
    <edge source="SVN" target="CHN">
      <data key="d0">1236458</data>
    </edge>
    <edge source="SVN" target="HRV">
      <data key="d0">38287179</data>
    </edge>
    <edge source="SVN" target="CZE">
      <data key="d0">761614</data>
    </edge>
    <edge source="SVN" target="DNK">
      <data key="d0">91600</data>
    </edge>
    <edge source="SVN" target="EST">
      <data key="d0">30347</data>
    </edge>
    <edge source="SVN" target="FIN">
      <data key="d0">405668</data>
    </edge>
    <edge source="SVN" target="FRA">
      <data key="d0">1129754</data>
    </edge>
    <edge source="SVN" target="DEU">
      <data key="d0">22779118</data>
    </edge>
    <edge source="SVN" target="GRC">
      <data key="d0">78843</data>
    </edge>
    <edge source="SVN" target="HKG">
      <data key="d0">22341</data>
    </edge>
    <edge source="SVN" target="HUN">
      <data key="d0">2754723</data>
    </edge>
    <edge source="SVN" target="IRL">
      <data key="d0">30085</data>
    </edge>
    <edge source="SVN" target="ISR">
      <data key="d0">31005</data>
    </edge>
    <edge source="SVN" target="ITA">
      <data key="d0">12028125</data>
    </edge>
    <edge source="SVN" target="JPN">
      <data key="d0">18634</data>
    </edge>
    <edge source="SVN" target="KOR">
      <data key="d0">23085</data>
    </edge>
    <edge source="SVN" target="NLD">
      <data key="d0">3259369</data>
    </edge>
    <edge source="SVN" target="NOR">
      <data key="d0">48416</data>
    </edge>
    <edge source="SVN" target="POL">
      <data key="d0">2674275</data>
    </edge>
    <edge source="SVN" target="PRT">
      <data key="d0">10070</data>
    </edge>
    <edge source="SVN" target="ROU">
      <data key="d0">6334804</data>
    </edge>
    <edge source="SVN" target="RUS">
      <data key="d0">689248</data>
    </edge>
    <edge source="SVN" target="SRB">
      <data key="d0">6405026</data>
    </edge>
    <edge source="SVN" target="SGP">
      <data key="d0">11026</data>
    </edge>
    <edge source="SVN" target="SVK">
      <data key="d0">1556524</data>
    </edge>
    <edge source="SVN" target="VNM">
      <data key="d0">1067989</data>
    </edge>
    <edge source="SVN" target="ESP">
      <data key="d0">2384658</data>
    </edge>
    <edge source="SVN" target="SWE">
      <data key="d0">127579</data>
    </edge>
    <edge source="SVN" target="CHE">
      <data key="d0">218845</data>
    </edge>
    <edge source="SVN" target="ARE">
      <data key="d0">84411</data>
    </edge>
    <edge source="SVN" target="UKR">
      <data key="d0">277053</data>
    </edge>
    <edge source="SVN" target="MKD">
      <data key="d0">453757</data>
    </edge>
    <edge source="SVN" target="EGY">
      <data key="d0">362522</data>
    </edge>
    <edge source="SVN" target="GBR">
      <data key="d0">4321033</data>
    </edge>
    <edge source="SVN" target="USA">
      <data key="d0">361277</data>
    </edge>
    <edge source="SWE" target="AUS">
      <data key="d0">1306216</data>
    </edge>
    <edge source="SWE" target="AUT">
      <data key="d0">3948000</data>
    </edge>
    <edge source="SWE" target="BEL">
      <data key="d0">7121977</data>
    </edge>
    <edge source="SWE" target="BGR">
      <data key="d0">174123</data>
    </edge>
    <edge source="SWE" target="CAN">
      <data key="d0">1287740</data>
    </edge>
    <edge source="SWE" target="CHN">
      <data key="d0">10620344</data>
    </edge>
    <edge source="SWE" target="HRV">
      <data key="d0">269195</data>
    </edge>
    <edge source="SWE" target="CZE">
      <data key="d0">1430640</data>
    </edge>
    <edge source="SWE" target="DNK">
      <data key="d0">94295005</data>
    </edge>
    <edge source="SWE" target="EST">
      <data key="d0">7439936</data>
    </edge>
    <edge source="SWE" target="FIN">
      <data key="d0">68719480</data>
    </edge>
    <edge source="SWE" target="FRA">
      <data key="d0">5573929</data>
    </edge>
    <edge source="SWE" target="DEU">
      <data key="d0">33613373</data>
    </edge>
    <edge source="SWE" target="GRC">
      <data key="d0">1555999</data>
    </edge>
    <edge source="SWE" target="HKG">
      <data key="d0">368594</data>
    </edge>
    <edge source="SWE" target="HUN">
      <data key="d0">1022053</data>
    </edge>
    <edge source="SWE" target="IRL">
      <data key="d0">57885</data>
    </edge>
    <edge source="SWE" target="ISR">
      <data key="d0">145122</data>
    </edge>
    <edge source="SWE" target="ITA">
      <data key="d0">25247041</data>
    </edge>
    <edge source="SWE" target="JPN">
      <data key="d0">970132</data>
    </edge>
    <edge source="SWE" target="KOR">
      <data key="d0">1144956</data>
    </edge>
    <edge source="SWE" target="LBN">
      <data key="d0">263582</data>
    </edge>
    <edge source="SWE" target="LVA">
      <data key="d0">5036241</data>
    </edge>
    <edge source="SWE" target="LTU">
      <data key="d0">455246</data>
    </edge>
    <edge source="SWE" target="MYS">
      <data key="d0">84547</data>
    </edge>
    <edge source="SWE" target="MDA">
      <data key="d0">23388</data>
    </edge>
    <edge source="SWE" target="MAR">
      <data key="d0">778234</data>
    </edge>
    <edge source="SWE" target="NLD">
      <data key="d0">11602754</data>
    </edge>
    <edge source="SWE" target="NOR">
      <data key="d0">44117362</data>
    </edge>
    <edge source="SWE" target="POL">
      <data key="d0">7289785</data>
    </edge>
    <edge source="SWE" target="PRT">
      <data key="d0">177631</data>
    </edge>
    <edge source="SWE" target="ROU">
      <data key="d0">457117</data>
    </edge>
    <edge source="SWE" target="RUS">
      <data key="d0">2536305</data>
    </edge>
    <edge source="SWE" target="SAU">
      <data key="d0">184648</data>
    </edge>
    <edge source="SWE" target="SGP">
      <data key="d0">174942</data>
    </edge>
    <edge source="SWE" target="SVK">
      <data key="d0">388474</data>
    </edge>
    <edge source="SWE" target="SVN">
      <data key="d0">16372</data>
    </edge>
    <edge source="SWE" target="ZAF">
      <data key="d0">479336</data>
    </edge>
    <edge source="SWE" target="ESP">
      <data key="d0">3054464</data>
    </edge>
    <edge source="SWE" target="CHE">
      <data key="d0">1586754</data>
    </edge>
    <edge source="SWE" target="THA">
      <data key="d0">56482</data>
    </edge>
    <edge source="SWE" target="ARE">
      <data key="d0">225694</data>
    </edge>
    <edge source="SWE" target="TUR">
      <data key="d0">370114</data>
    </edge>
    <edge source="SWE" target="MKD">
      <data key="d0">19295</data>
    </edge>
    <edge source="SWE" target="EGY">
      <data key="d0">1299901</data>
    </edge>
    <edge source="SWE" target="GBR">
      <data key="d0">5647484</data>
    </edge>
    <edge source="SWE" target="USA">
      <data key="d0">7444847</data>
    </edge>
    <edge source="CHE" target="DZA">
      <data key="d0">1857701</data>
    </edge>
    <edge source="CHE" target="ARG">
      <data key="d0">37610</data>
    </edge>
    <edge source="CHE" target="AUS">
      <data key="d0">1155856</data>
    </edge>
    <edge source="CHE" target="AUT">
      <data key="d0">6061438</data>
    </edge>
    <edge source="CHE" target="BEL">
      <data key="d0">787236</data>
    </edge>
    <edge source="CHE" target="BOL">
      <data key="d0">60771</data>
    </edge>
    <edge source="CHE" target="BRA">
      <data key="d0">33876</data>
    </edge>
    <edge source="CHE" target="BGR">
      <data key="d0">10315</data>
    </edge>
    <edge source="CHE" target="CAN">
      <data key="d0">1510207</data>
    </edge>
    <edge source="CHE" target="LKA">
      <data key="d0">14523</data>
    </edge>
    <edge source="CHE" target="CHN">
      <data key="d0">4188044</data>
    </edge>
    <edge source="CHE" target="CRI">
      <data key="d0">110165</data>
    </edge>
    <edge source="CHE" target="HRV">
      <data key="d0">173051</data>
    </edge>
    <edge source="CHE" target="CZE">
      <data key="d0">174765</data>
    </edge>
    <edge source="CHE" target="DNK">
      <data key="d0">378491</data>
    </edge>
    <edge source="CHE" target="EST">
      <data key="d0">48511</data>
    </edge>
    <edge source="CHE" target="FIN">
      <data key="d0">668011</data>
    </edge>
    <edge source="CHE" target="FRA">
      <data key="d0">4548513</data>
    </edge>
    <edge source="CHE" target="DEU">
      <data key="d0">21379338</data>
    </edge>
    <edge source="CHE" target="GRC">
      <data key="d0">195392</data>
    </edge>
    <edge source="CHE" target="GTM">
      <data key="d0">29611</data>
    </edge>
    <edge source="CHE" target="HKG">
      <data key="d0">2791718</data>
    </edge>
    <edge source="CHE" target="HUN">
      <data key="d0">425717</data>
    </edge>
    <edge source="CHE" target="IDN">
      <data key="d0">151944</data>
    </edge>
    <edge source="CHE" target="IRL">
      <data key="d0">292621</data>
    </edge>
    <edge source="CHE" target="ISR">
      <data key="d0">1201580</data>
    </edge>
    <edge source="CHE" target="ITA">
      <data key="d0">8557810</data>
    </edge>
    <edge source="CHE" target="CIV">
      <data key="d0">16610</data>
    </edge>
    <edge source="CHE" target="JPN">
      <data key="d0">1983443</data>
    </edge>
    <edge source="CHE" target="KOR">
      <data key="d0">240942</data>
    </edge>
    <edge source="CHE" target="LBN">
      <data key="d0">25809</data>
    </edge>
    <edge source="CHE" target="LVA">
      <data key="d0">28950</data>
    </edge>
    <edge source="CHE" target="LTU">
      <data key="d0">122565</data>
    </edge>
    <edge source="CHE" target="MYS">
      <data key="d0">259354</data>
    </edge>
    <edge source="CHE" target="MEX">
      <data key="d0">76229</data>
    </edge>
    <edge source="CHE" target="MDA">
      <data key="d0">81931</data>
    </edge>
    <edge source="CHE" target="OMN">
      <data key="d0">15483</data>
    </edge>
    <edge source="CHE" target="NLD">
      <data key="d0">5918748</data>
    </edge>
    <edge source="CHE" target="NOR">
      <data key="d0">5080456</data>
    </edge>
    <edge source="CHE" target="PAK">
      <data key="d0">68284</data>
    </edge>
    <edge source="CHE" target="PHL">
      <data key="d0">218600</data>
    </edge>
    <edge source="CHE" target="POL">
      <data key="d0">1250183</data>
    </edge>
    <edge source="CHE" target="PRT">
      <data key="d0">76163</data>
    </edge>
    <edge source="CHE" target="ROU">
      <data key="d0">1106180</data>
    </edge>
    <edge source="CHE" target="RUS">
      <data key="d0">1239312</data>
    </edge>
    <edge source="CHE" target="SAU">
      <data key="d0">315342</data>
    </edge>
    <edge source="CHE" target="SRB">
      <data key="d0">205371</data>
    </edge>
    <edge source="CHE" target="IND">
      <data key="d0">133735</data>
    </edge>
    <edge source="CHE" target="SGP">
      <data key="d0">572276</data>
    </edge>
    <edge source="CHE" target="SVK">
      <data key="d0">43531</data>
    </edge>
    <edge source="CHE" target="SVN">
      <data key="d0">135030</data>
    </edge>
    <edge source="CHE" target="ZAF">
      <data key="d0">456401</data>
    </edge>
    <edge source="CHE" target="ESP">
      <data key="d0">5180868</data>
    </edge>
    <edge source="CHE" target="SWE">
      <data key="d0">258142</data>
    </edge>
    <edge source="CHE" target="THA">
      <data key="d0">720283</data>
    </edge>
    <edge source="CHE" target="ARE">
      <data key="d0">218581</data>
    </edge>
    <edge source="CHE" target="TUN">
      <data key="d0">79932</data>
    </edge>
    <edge source="CHE" target="TUR">
      <data key="d0">1935470</data>
    </edge>
    <edge source="CHE" target="MKD">
      <data key="d0">40566</data>
    </edge>
    <edge source="CHE" target="EGY">
      <data key="d0">85781</data>
    </edge>
    <edge source="CHE" target="GBR">
      <data key="d0">1328021</data>
    </edge>
    <edge source="CHE" target="USA">
      <data key="d0">15258226</data>
    </edge>
    <edge source="MKD" target="ALB">
      <data key="d0">2245947</data>
    </edge>
    <edge source="MKD" target="AUS">
      <data key="d0">3478686</data>
    </edge>
    <edge source="MKD" target="AUT">
      <data key="d0">2500409</data>
    </edge>
    <edge source="MKD" target="BEL">
      <data key="d0">1796324</data>
    </edge>
    <edge source="MKD" target="BGR">
      <data key="d0">11422174</data>
    </edge>
    <edge source="MKD" target="BLR">
      <data key="d0">2059451</data>
    </edge>
    <edge source="MKD" target="CAN">
      <data key="d0">1283263</data>
    </edge>
    <edge source="MKD" target="CHL">
      <data key="d0">12306</data>
    </edge>
    <edge source="MKD" target="CHN">
      <data key="d0">68961</data>
    </edge>
    <edge source="MKD" target="HRV">
      <data key="d0">11886160</data>
    </edge>
    <edge source="MKD" target="CZE">
      <data key="d0">3358426</data>
    </edge>
    <edge source="MKD" target="EST">
      <data key="d0">87963</data>
    </edge>
    <edge source="MKD" target="FIN">
      <data key="d0">32200</data>
    </edge>
    <edge source="MKD" target="FRA">
      <data key="d0">3132063</data>
    </edge>
    <edge source="MKD" target="DEU">
      <data key="d0">11697331</data>
    </edge>
    <edge source="MKD" target="GRC">
      <data key="d0">4824389</data>
    </edge>
    <edge source="MKD" target="HUN">
      <data key="d0">1638947</data>
    </edge>
    <edge source="MKD" target="IRL">
      <data key="d0">37426</data>
    </edge>
    <edge source="MKD" target="ITA">
      <data key="d0">16256639</data>
    </edge>
    <edge source="MKD" target="JPN">
      <data key="d0">13546</data>
    </edge>
    <edge source="MKD" target="JOR">
      <data key="d0">21250</data>
    </edge>
    <edge source="MKD" target="LVA">
      <data key="d0">842331</data>
    </edge>
    <edge source="MKD" target="LTU">
      <data key="d0">777893</data>
    </edge>
    <edge source="MKD" target="MDA">
      <data key="d0">609627</data>
    </edge>
    <edge source="MKD" target="NLD">
      <data key="d0">446626</data>
    </edge>
    <edge source="MKD" target="NZL">
      <data key="d0">30470</data>
    </edge>
    <edge source="MKD" target="NOR">
      <data key="d0">473302</data>
    </edge>
    <edge source="MKD" target="POL">
      <data key="d0">6009084</data>
    </edge>
    <edge source="MKD" target="ROU">
      <data key="d0">6416382</data>
    </edge>
    <edge source="MKD" target="RUS">
      <data key="d0">28939660</data>
    </edge>
    <edge source="MKD" target="SAU">
      <data key="d0">10117</data>
    </edge>
    <edge source="MKD" target="SRB">
      <data key="d0">36834218</data>
    </edge>
    <edge source="MKD" target="SVK">
      <data key="d0">534573</data>
    </edge>
    <edge source="MKD" target="SVN">
      <data key="d0">3440921</data>
    </edge>
    <edge source="MKD" target="ESP">
      <data key="d0">1023348</data>
    </edge>
    <edge source="MKD" target="SWE">
      <data key="d0">3420291</data>
    </edge>
    <edge source="MKD" target="CHE">
      <data key="d0">2256276</data>
    </edge>
    <edge source="MKD" target="ARE">
      <data key="d0">254448</data>
    </edge>
    <edge source="MKD" target="TUR">
      <data key="d0">124199</data>
    </edge>
    <edge source="MKD" target="UKR">
      <data key="d0">749185</data>
    </edge>
    <edge source="MKD" target="GBR">
      <data key="d0">915691</data>
    </edge>
    <edge source="MKD" target="USA">
      <data key="d0">3723694</data>
    </edge>
    <edge source="DZA" target="AZE">
      <data key="d0">147405</data>
    </edge>
    <edge source="DZA" target="AUS">
      <data key="d0">15919</data>
    </edge>
    <edge source="DZA" target="BEL">
      <data key="d0">567904</data>
    </edge>
    <edge source="DZA" target="BGR">
      <data key="d0">81686</data>
    </edge>
    <edge source="DZA" target="KHM">
      <data key="d0">36620</data>
    </edge>
    <edge source="DZA" target="CAN">
      <data key="d0">1107174</data>
    </edge>
    <edge source="DZA" target="CHN">
      <data key="d0">121457</data>
    </edge>
    <edge source="DZA" target="FRA">
      <data key="d0">17850749</data>
    </edge>
    <edge source="DZA" target="GEO">
      <data key="d0">168321</data>
    </edge>
    <edge source="DZA" target="DEU">
      <data key="d0">1183294</data>
    </edge>
    <edge source="DZA" target="GRC">
      <data key="d0">39578</data>
    </edge>
    <edge source="DZA" target="GTM">
      <data key="d0">80832</data>
    </edge>
    <edge source="DZA" target="HKG">
      <data key="d0">135084</data>
    </edge>
    <edge source="DZA" target="IDN">
      <data key="d0">118581</data>
    </edge>
    <edge source="DZA" target="ITA">
      <data key="d0">634905</data>
    </edge>
    <edge source="DZA" target="CIV">
      <data key="d0">133537</data>
    </edge>
    <edge source="DZA" target="JOR">
      <data key="d0">300281</data>
    </edge>
    <edge source="DZA" target="KOR">
      <data key="d0">244747</data>
    </edge>
    <edge source="DZA" target="LBN">
      <data key="d0">51067</data>
    </edge>
    <edge source="DZA" target="MYS">
      <data key="d0">209803</data>
    </edge>
    <edge source="DZA" target="MRT">
      <data key="d0">1239148</data>
    </edge>
    <edge source="DZA" target="MUS">
      <data key="d0">18605</data>
    </edge>
    <edge source="DZA" target="MAR">
      <data key="d0">2194768</data>
    </edge>
    <edge source="DZA" target="NLD">
      <data key="d0">33182</data>
    </edge>
    <edge source="DZA" target="NZL">
      <data key="d0">47491</data>
    </edge>
    <edge source="DZA" target="NER">
      <data key="d0">39394</data>
    </edge>
    <edge source="DZA" target="RUS">
      <data key="d0">5938750</data>
    </edge>
    <edge source="DZA" target="SAU">
      <data key="d0">158791</data>
    </edge>
    <edge source="DZA" target="SEN">
      <data key="d0">579267</data>
    </edge>
    <edge source="DZA" target="IND">
      <data key="d0">840350</data>
    </edge>
    <edge source="DZA" target="ESP">
      <data key="d0">3799958</data>
    </edge>
    <edge source="DZA" target="SWE">
      <data key="d0">59009</data>
    </edge>
    <edge source="DZA" target="CHE">
      <data key="d0">13219</data>
    </edge>
    <edge source="DZA" target="THA">
      <data key="d0">2116729</data>
    </edge>
    <edge source="DZA" target="TGO">
      <data key="d0">172670</data>
    </edge>
    <edge source="DZA" target="ARE">
      <data key="d0">2458282</data>
    </edge>
    <edge source="DZA" target="TUN">
      <data key="d0">3583492</data>
    </edge>
    <edge source="DZA" target="TUR">
      <data key="d0">242852</data>
    </edge>
    <edge source="DZA" target="UKR">
      <data key="d0">99818</data>
    </edge>
    <edge source="DZA" target="EGY">
      <data key="d0">10757</data>
    </edge>
    <edge source="DZA" target="GBR">
      <data key="d0">268263</data>
    </edge>
    <edge source="DZA" target="USA">
      <data key="d0">872420</data>
    </edge>
    <edge source="AZE" target="AUS">
      <data key="d0">116710</data>
    </edge>
    <edge source="AZE" target="AUT">
      <data key="d0">174900</data>
    </edge>
    <edge source="AZE" target="BEL">
      <data key="d0">20433</data>
    </edge>
    <edge source="AZE" target="BLR">
      <data key="d0">663817</data>
    </edge>
    <edge source="AZE" target="CAN">
      <data key="d0">36148</data>
    </edge>
    <edge source="AZE" target="CHN">
      <data key="d0">209168</data>
    </edge>
    <edge source="AZE" target="CZE">
      <data key="d0">1004101</data>
    </edge>
    <edge source="AZE" target="EST">
      <data key="d0">597019</data>
    </edge>
    <edge source="AZE" target="FRA">
      <data key="d0">1354798</data>
    </edge>
    <edge source="AZE" target="GEO">
      <data key="d0">2105583</data>
    </edge>
    <edge source="AZE" target="DEU">
      <data key="d0">24999948</data>
    </edge>
    <edge source="AZE" target="GRC">
      <data key="d0">465593</data>
    </edge>
    <edge source="AZE" target="HUN">
      <data key="d0">11448</data>
    </edge>
    <edge source="AZE" target="ISR">
      <data key="d0">36120</data>
    </edge>
    <edge source="AZE" target="ITA">
      <data key="d0">40141458</data>
    </edge>
    <edge source="AZE" target="JPN">
      <data key="d0">42584</data>
    </edge>
    <edge source="AZE" target="KAZ">
      <data key="d0">1748793</data>
    </edge>
    <edge source="AZE" target="KOR">
      <data key="d0">15025</data>
    </edge>
    <edge source="AZE" target="LVA">
      <data key="d0">170500</data>
    </edge>
    <edge source="AZE" target="LTU">
      <data key="d0">570684</data>
    </edge>
    <edge source="AZE" target="MYS">
      <data key="d0">247866</data>
    </edge>
    <edge source="AZE" target="MDA">
      <data key="d0">28808</data>
    </edge>
    <edge source="AZE" target="NLD">
      <data key="d0">623683</data>
    </edge>
    <edge source="AZE" target="NZL">
      <data key="d0">62258</data>
    </edge>
    <edge source="AZE" target="POL">
      <data key="d0">2669717</data>
    </edge>
    <edge source="AZE" target="RUS">
      <data key="d0">297882619</data>
    </edge>
    <edge source="AZE" target="SAU">
      <data key="d0">44313</data>
    </edge>
    <edge source="AZE" target="SGP">
      <data key="d0">25673</data>
    </edge>
    <edge source="AZE" target="SVK">
      <data key="d0">36281</data>
    </edge>
    <edge source="AZE" target="ESP">
      <data key="d0">586440</data>
    </edge>
    <edge source="AZE" target="SWE">
      <data key="d0">64354</data>
    </edge>
    <edge source="AZE" target="THA">
      <data key="d0">12810</data>
    </edge>
    <edge source="AZE" target="ARE">
      <data key="d0">903704</data>
    </edge>
    <edge source="AZE" target="TUN">
      <data key="d0">131000</data>
    </edge>
    <edge source="AZE" target="TUR">
      <data key="d0">138510</data>
    </edge>
    <edge source="AZE" target="UKR">
      <data key="d0">4268075</data>
    </edge>
    <edge source="AZE" target="GBR">
      <data key="d0">147815</data>
    </edge>
    <edge source="AZE" target="USA">
      <data key="d0">358631</data>
    </edge>
    <edge source="AUS" target="DZA">
      <data key="d0">88496</data>
    </edge>
    <edge source="AUS" target="ARG">
      <data key="d0">345677</data>
    </edge>
    <edge source="AUS" target="AUT">
      <data key="d0">77094</data>
    </edge>
    <edge source="AUS" target="BEL">
      <data key="d0">20274973</data>
    </edge>
    <edge source="AUS" target="KHM">
      <data key="d0">169037</data>
    </edge>
    <edge source="AUS" target="CAN">
      <data key="d0">22712095</data>
    </edge>
    <edge source="AUS" target="LKA">
      <data key="d0">46973067</data>
    </edge>
    <edge source="AUS" target="CHL">
      <data key="d0">164365</data>
    </edge>
    <edge source="AUS" target="CHN">
      <data key="d0">211584690</data>
    </edge>
    <edge source="AUS" target="COL">
      <data key="d0">36190</data>
    </edge>
    <edge source="AUS" target="HRV">
      <data key="d0">724728</data>
    </edge>
    <edge source="AUS" target="DNK">
      <data key="d0">8280545</data>
    </edge>
    <edge source="AUS" target="FRA">
      <data key="d0">9168151</data>
    </edge>
    <edge source="AUS" target="DEU">
      <data key="d0">44995084</data>
    </edge>
    <edge source="AUS" target="GRC">
      <data key="d0">1953184</data>
    </edge>
    <edge source="AUS" target="GTM">
      <data key="d0">424822</data>
    </edge>
    <edge source="AUS" target="HKG">
      <data key="d0">165779048</data>
    </edge>
    <edge source="AUS" target="IDN">
      <data key="d0">102212183</data>
    </edge>
    <edge source="AUS" target="IRL">
      <data key="d0">47991</data>
    </edge>
    <edge source="AUS" target="ISR">
      <data key="d0">503992</data>
    </edge>
    <edge source="AUS" target="ITA">
      <data key="d0">19998317</data>
    </edge>
    <edge source="AUS" target="JPN">
      <data key="d0">142235143</data>
    </edge>
    <edge source="AUS" target="JOR">
      <data key="d0">6545140</data>
    </edge>
    <edge source="AUS" target="KOR">
      <data key="d0">35099528</data>
    </edge>
    <edge source="AUS" target="LBN">
      <data key="d0">7187397</data>
    </edge>
    <edge source="AUS" target="MYS">
      <data key="d0">66669467</data>
    </edge>
    <edge source="AUS" target="MUS">
      <data key="d0">3869272</data>
    </edge>
    <edge source="AUS" target="OMN">
      <data key="d0">599578</data>
    </edge>
    <edge source="AUS" target="NLD">
      <data key="d0">22716760</data>
    </edge>
    <edge source="AUS" target="NZL">
      <data key="d0">91834596</data>
    </edge>
    <edge source="AUS" target="NER">
      <data key="d0">35302</data>
    </edge>
    <edge source="AUS" target="NOR">
      <data key="d0">531952</data>
    </edge>
    <edge source="AUS" target="PAK">
      <data key="d0">180955357</data>
    </edge>
    <edge source="AUS" target="PHL">
      <data key="d0">25448977</data>
    </edge>
    <edge source="AUS" target="POL">
      <data key="d0">3217660</data>
    </edge>
    <edge source="AUS" target="RUS">
      <data key="d0">85692</data>
    </edge>
    <edge source="AUS" target="SAU">
      <data key="d0">34377566</data>
    </edge>
    <edge source="AUS" target="IND">
      <data key="d0">747833830</data>
    </edge>
    <edge source="AUS" target="SGP">
      <data key="d0">98039364</data>
    </edge>
    <edge source="AUS" target="VNM">
      <data key="d0">104616164</data>
    </edge>
    <edge source="AUS" target="ZAF">
      <data key="d0">3929983</data>
    </edge>
    <edge source="AUS" target="ESP">
      <data key="d0">61749978</data>
    </edge>
    <edge source="AUS" target="SWE">
      <data key="d0">2099697</data>
    </edge>
    <edge source="AUS" target="CHE">
      <data key="d0">2104719</data>
    </edge>
    <edge source="AUS" target="THA">
      <data key="d0">70746518</data>
    </edge>
    <edge source="AUS" target="ARE">
      <data key="d0">151562649</data>
    </edge>
    <edge source="AUS" target="TUN">
      <data key="d0">3727703</data>
    </edge>
    <edge source="AUS" target="TUR">
      <data key="d0">18917040</data>
    </edge>
    <edge source="AUS" target="UKR">
      <data key="d0">89520</data>
    </edge>
    <edge source="AUS" target="MKD">
      <data key="d0">40738</data>
    </edge>
    <edge source="AUS" target="EGY">
      <data key="d0">70104922</data>
    </edge>
    <edge source="AUS" target="GBR">
      <data key="d0">29614835</data>
    </edge>
    <edge source="AUS" target="USA">
      <data key="d0">73208237</data>
    </edge>
    <edge source="BEL" target="ALB">
      <data key="d0">384146</data>
    </edge>
    <edge source="BEL" target="DZA">
      <data key="d0">12618877</data>
    </edge>
    <edge source="BEL" target="AZE">
      <data key="d0">1808186</data>
    </edge>
    <edge source="BEL" target="ARG">
      <data key="d0">1123153</data>
    </edge>
    <edge source="BEL" target="AUS">
      <data key="d0">35683745</data>
    </edge>
    <edge source="BEL" target="AUT">
      <data key="d0">125570573</data>
    </edge>
    <edge source="BEL" target="ARM">
      <data key="d0">1144050</data>
    </edge>
    <edge source="BEL" target="BOL">
      <data key="d0">660149</data>
    </edge>
    <edge source="BEL" target="BWA">
      <data key="d0">21005</data>
    </edge>
    <edge source="BEL" target="BRA">
      <data key="d0">72176920</data>
    </edge>
    <edge source="BEL" target="BGR">
      <data key="d0">16920702</data>
    </edge>
    <edge source="BEL" target="BDI">
      <data key="d0">66851</data>
    </edge>
    <edge source="BEL" target="BLR">
      <data key="d0">5147429</data>
    </edge>
    <edge source="BEL" target="KHM">
      <data key="d0">65682</data>
    </edge>
    <edge source="BEL" target="CMR">
      <data key="d0">345686</data>
    </edge>
    <edge source="BEL" target="CAN">
      <data key="d0">12501855</data>
    </edge>
    <edge source="BEL" target="CAF">
      <data key="d0">455702</data>
    </edge>
    <edge source="BEL" target="LKA">
      <data key="d0">991171</data>
    </edge>
    <edge source="BEL" target="CHL">
      <data key="d0">39485975</data>
    </edge>
    <edge source="BEL" target="CHN">
      <data key="d0">21617881</data>
    </edge>
    <edge source="BEL" target="COL">
      <data key="d0">20140906</data>
    </edge>
    <edge source="BEL" target="CRI">
      <data key="d0">2198888</data>
    </edge>
    <edge source="BEL" target="HRV">
      <data key="d0">8004255</data>
    </edge>
    <edge source="BEL" target="CZE">
      <data key="d0">134762856</data>
    </edge>
    <edge source="BEL" target="BEN">
      <data key="d0">981577</data>
    </edge>
    <edge source="BEL" target="DNK">
      <data key="d0">69048214</data>
    </edge>
    <edge source="BEL" target="ECU">
      <data key="d0">2237872</data>
    </edge>
    <edge source="BEL" target="SLV">
      <data key="d0">23623</data>
    </edge>
    <edge source="BEL" target="ETH">
      <data key="d0">277953</data>
    </edge>
    <edge source="BEL" target="EST">
      <data key="d0">18095956</data>
    </edge>
    <edge source="BEL" target="FIN">
      <data key="d0">68211633</data>
    </edge>
    <edge source="BEL" target="FRA">
      <data key="d0">2268329792</data>
    </edge>
    <edge source="BEL" target="GEO">
      <data key="d0">519936</data>
    </edge>
    <edge source="BEL" target="GMB">
      <data key="d0">172158</data>
    </edge>
    <edge source="BEL" target="PSE">
      <data key="d0">24150</data>
    </edge>
    <edge source="BEL" target="DEU">
      <data key="d0">1703275832</data>
    </edge>
    <edge source="BEL" target="GHA">
      <data key="d0">819440</data>
    </edge>
    <edge source="BEL" target="GRC">
      <data key="d0">44239463</data>
    </edge>
    <edge source="BEL" target="GTM">
      <data key="d0">575170</data>
    </edge>
    <edge source="BEL" target="HND">
      <data key="d0">3507348</data>
    </edge>
    <edge source="BEL" target="HKG">
      <data key="d0">5624434</data>
    </edge>
    <edge source="BEL" target="HUN">
      <data key="d0">36681076</data>
    </edge>
    <edge source="BEL" target="IDN">
      <data key="d0">6097041</data>
    </edge>
    <edge source="BEL" target="IRL">
      <data key="d0">76141440</data>
    </edge>
    <edge source="BEL" target="ISR">
      <data key="d0">14923556</data>
    </edge>
    <edge source="BEL" target="ITA">
      <data key="d0">241908374</data>
    </edge>
    <edge source="BEL" target="CIV">
      <data key="d0">4206809</data>
    </edge>
    <edge source="BEL" target="JAM">
      <data key="d0">2422265</data>
    </edge>
    <edge source="BEL" target="JPN">
      <data key="d0">31856704</data>
    </edge>
    <edge source="BEL" target="KAZ">
      <data key="d0">2673452</data>
    </edge>
    <edge source="BEL" target="JOR">
      <data key="d0">23137821</data>
    </edge>
    <edge source="BEL" target="KOR">
      <data key="d0">12287773</data>
    </edge>
    <edge source="BEL" target="LBN">
      <data key="d0">5500483</data>
    </edge>
    <edge source="BEL" target="LVA">
      <data key="d0">31368601</data>
    </edge>
    <edge source="BEL" target="LTU">
      <data key="d0">46043829</data>
    </edge>
    <edge source="BEL" target="MDG">
      <data key="d0">23904</data>
    </edge>
    <edge source="BEL" target="MYS">
      <data key="d0">13873829</data>
    </edge>
    <edge source="BEL" target="MRT">
      <data key="d0">750153</data>
    </edge>
    <edge source="BEL" target="MUS">
      <data key="d0">1844852</data>
    </edge>
    <edge source="BEL" target="MEX">
      <data key="d0">5818045</data>
    </edge>
    <edge source="BEL" target="MAR">
      <data key="d0">3225483</data>
    </edge>
    <edge source="BEL" target="MOZ">
      <data key="d0">63493</data>
    </edge>
    <edge source="BEL" target="OMN">
      <data key="d0">9105947</data>
    </edge>
    <edge source="BEL" target="NAM">
      <data key="d0">123000</data>
    </edge>
    <edge source="BEL" target="NLD">
      <data key="d0">1344079571</data>
    </edge>
    <edge source="BEL" target="NZL">
      <data key="d0">5056597</data>
    </edge>
    <edge source="BEL" target="NIC">
      <data key="d0">30716</data>
    </edge>
    <edge source="BEL" target="NER">
      <data key="d0">53507</data>
    </edge>
    <edge source="BEL" target="NOR">
      <data key="d0">45789428</data>
    </edge>
    <edge source="BEL" target="PAK">
      <data key="d0">943816</data>
    </edge>
    <edge source="BEL" target="PAN">
      <data key="d0">2092710</data>
    </edge>
    <edge source="BEL" target="PRY">
      <data key="d0">53536</data>
    </edge>
    <edge source="BEL" target="PER">
      <data key="d0">5373673</data>
    </edge>
    <edge source="BEL" target="PHL">
      <data key="d0">23077147</data>
    </edge>
    <edge source="BEL" target="POL">
      <data key="d0">177050523</data>
    </edge>
    <edge source="BEL" target="PRT">
      <data key="d0">67775092</data>
    </edge>
    <edge source="BEL" target="ROU">
      <data key="d0">57460476</data>
    </edge>
    <edge source="BEL" target="RUS">
      <data key="d0">11080261</data>
    </edge>
    <edge source="BEL" target="SAU">
      <data key="d0">79507073</data>
    </edge>
    <edge source="BEL" target="SEN">
      <data key="d0">3325406</data>
    </edge>
    <edge source="BEL" target="SRB">
      <data key="d0">7668042</data>
    </edge>
    <edge source="BEL" target="IND">
      <data key="d0">9495401</data>
    </edge>
    <edge source="BEL" target="SGP">
      <data key="d0">4898008</data>
    </edge>
    <edge source="BEL" target="SVK">
      <data key="d0">16912476</data>
    </edge>
    <edge source="BEL" target="VNM">
      <data key="d0">2228220</data>
    </edge>
    <edge source="BEL" target="SVN">
      <data key="d0">9562846</data>
    </edge>
    <edge source="BEL" target="ZAF">
      <data key="d0">14265619</data>
    </edge>
    <edge source="BEL" target="ZWE">
      <data key="d0">13430</data>
    </edge>
    <edge source="BEL" target="ESP">
      <data key="d0">294179351</data>
    </edge>
    <edge source="BEL" target="SWE">
      <data key="d0">153227957</data>
    </edge>
    <edge source="BEL" target="CHE">
      <data key="d0">25156930</data>
    </edge>
    <edge source="BEL" target="THA">
      <data key="d0">8581476</data>
    </edge>
    <edge source="BEL" target="TGO">
      <data key="d0">577668</data>
    </edge>
    <edge source="BEL" target="ARE">
      <data key="d0">28133992</data>
    </edge>
    <edge source="BEL" target="TUN">
      <data key="d0">883698</data>
    </edge>
    <edge source="BEL" target="TUR">
      <data key="d0">6066724</data>
    </edge>
    <edge source="BEL" target="UKR">
      <data key="d0">347678</data>
    </edge>
    <edge source="BEL" target="MKD">
      <data key="d0">1195003</data>
    </edge>
    <edge source="BEL" target="EGY">
      <data key="d0">3977602</data>
    </edge>
    <edge source="BEL" target="GBR">
      <data key="d0">1016471205</data>
    </edge>
    <edge source="BEL" target="TZA">
      <data key="d0">95744</data>
    </edge>
    <edge source="BEL" target="USA">
      <data key="d0">75465524</data>
    </edge>
    <edge source="BEL" target="BFA">
      <data key="d0">36243</data>
    </edge>
    <edge source="BEL" target="URY">
      <data key="d0">6447689</data>
    </edge>
    <edge source="KHM" target="AUS">
      <data key="d0">12015</data>
    </edge>
    <edge source="KHM" target="CHN">
      <data key="d0">8704291</data>
    </edge>
    <edge source="KHM" target="FRA">
      <data key="d0">271211</data>
    </edge>
    <edge source="KHM" target="JPN">
      <data key="d0">38448</data>
    </edge>
    <edge source="KHM" target="KOR">
      <data key="d0">600909</data>
    </edge>
    <edge source="KHM" target="MYS">
      <data key="d0">105017</data>
    </edge>
    <edge source="KHM" target="IND">
      <data key="d0">307898</data>
    </edge>
    <edge source="KHM" target="VNM">
      <data key="d0">74265</data>
    </edge>
    <edge source="KHM" target="THA">
      <data key="d0">12871667</data>
    </edge>
    <edge source="KHM" target="GBR">
      <data key="d0">12038</data>
    </edge>
    <edge source="KHM" target="USA">
      <data key="d0">72018</data>
    </edge>
    <edge source="CAN" target="ALB">
      <data key="d0">303721</data>
    </edge>
    <edge source="CAN" target="DZA">
      <data key="d0">48015113</data>
    </edge>
    <edge source="CAN" target="ARG">
      <data key="d0">548366</data>
    </edge>
    <edge source="CAN" target="AUS">
      <data key="d0">17613358</data>
    </edge>
    <edge source="CAN" target="AUT">
      <data key="d0">658514</data>
    </edge>
    <edge source="CAN" target="BEL">
      <data key="d0">21396644</data>
    </edge>
    <edge source="CAN" target="BOL">
      <data key="d0">2082080</data>
    </edge>
    <edge source="CAN" target="BRA">
      <data key="d0">24085631</data>
    </edge>
    <edge source="CAN" target="BGR">
      <data key="d0">1471315</data>
    </edge>
    <edge source="CAN" target="KHM">
      <data key="d0">164911</data>
    </edge>
    <edge source="CAN" target="LKA">
      <data key="d0">90185965</data>
    </edge>
    <edge source="CAN" target="CHL">
      <data key="d0">23547708</data>
    </edge>
    <edge source="CAN" target="CHN">
      <data key="d0">384609625</data>
    </edge>
    <edge source="CAN" target="COL">
      <data key="d0">67096192</data>
    </edge>
    <edge source="CAN" target="CRI">
      <data key="d0">13052761</data>
    </edge>
    <edge source="CAN" target="HRV">
      <data key="d0">3944843</data>
    </edge>
    <edge source="CAN" target="CZE">
      <data key="d0">1341436</data>
    </edge>
    <edge source="CAN" target="DNK">
      <data key="d0">642673</data>
    </edge>
    <edge source="CAN" target="ECU">
      <data key="d0">23727342</data>
    </edge>
    <edge source="CAN" target="SLV">
      <data key="d0">285253</data>
    </edge>
    <edge source="CAN" target="FIN">
      <data key="d0">68495</data>
    </edge>
    <edge source="CAN" target="FRA">
      <data key="d0">35104151</data>
    </edge>
    <edge source="CAN" target="GEO">
      <data key="d0">119384</data>
    </edge>
    <edge source="CAN" target="GMB">
      <data key="d0">41995</data>
    </edge>
    <edge source="CAN" target="DEU">
      <data key="d0">44919420</data>
    </edge>
    <edge source="CAN" target="GRC">
      <data key="d0">15457023</data>
    </edge>
    <edge source="CAN" target="GTM">
      <data key="d0">2932876</data>
    </edge>
    <edge source="CAN" target="HND">
      <data key="d0">551899</data>
    </edge>
    <edge source="CAN" target="HKG">
      <data key="d0">9402376</data>
    </edge>
    <edge source="CAN" target="HUN">
      <data key="d0">2830953</data>
    </edge>
    <edge source="CAN" target="IDN">
      <data key="d0">14585062</data>
    </edge>
    <edge source="CAN" target="IRL">
      <data key="d0">2722792</data>
    </edge>
    <edge source="CAN" target="ISR">
      <data key="d0">11758507</data>
    </edge>
    <edge source="CAN" target="ITA">
      <data key="d0">44558194</data>
    </edge>
    <edge source="CAN" target="CIV">
      <data key="d0">88659</data>
    </edge>
    <edge source="CAN" target="JAM">
      <data key="d0">3945664</data>
    </edge>
    <edge source="CAN" target="JPN">
      <data key="d0">98430600</data>
    </edge>
    <edge source="CAN" target="JOR">
      <data key="d0">7244806</data>
    </edge>
    <edge source="CAN" target="KOR">
      <data key="d0">27905722</data>
    </edge>
    <edge source="CAN" target="LBN">
      <data key="d0">7391904</data>
    </edge>
    <edge source="CAN" target="LVA">
      <data key="d0">347002</data>
    </edge>
    <edge source="CAN" target="LTU">
      <data key="d0">163110</data>
    </edge>
    <edge source="CAN" target="MYS">
      <data key="d0">6054508</data>
    </edge>
    <edge source="CAN" target="MUS">
      <data key="d0">1009507</data>
    </edge>
    <edge source="CAN" target="MEX">
      <data key="d0">52473964</data>
    </edge>
    <edge source="CAN" target="MAR">
      <data key="d0">19323429</data>
    </edge>
    <edge source="CAN" target="OMN">
      <data key="d0">190590</data>
    </edge>
    <edge source="CAN" target="NLD">
      <data key="d0">41391428</data>
    </edge>
    <edge source="CAN" target="NZL">
      <data key="d0">11514074</data>
    </edge>
    <edge source="CAN" target="NIC">
      <data key="d0">321285</data>
    </edge>
    <edge source="CAN" target="NOR">
      <data key="d0">744406</data>
    </edge>
    <edge source="CAN" target="PAK">
      <data key="d0">121223727</data>
    </edge>
    <edge source="CAN" target="PAN">
      <data key="d0">10913693</data>
    </edge>
    <edge source="CAN" target="PRY">
      <data key="d0">182423</data>
    </edge>
    <edge source="CAN" target="PER">
      <data key="d0">25711598</data>
    </edge>
    <edge source="CAN" target="PHL">
      <data key="d0">26607108</data>
    </edge>
    <edge source="CAN" target="POL">
      <data key="d0">5820382</data>
    </edge>
    <edge source="CAN" target="PRT">
      <data key="d0">8945344</data>
    </edge>
    <edge source="CAN" target="ROU">
      <data key="d0">20604</data>
    </edge>
    <edge source="CAN" target="RUS">
      <data key="d0">334939</data>
    </edge>
    <edge source="CAN" target="SAU">
      <data key="d0">16154402</data>
    </edge>
    <edge source="CAN" target="SEN">
      <data key="d0">94543</data>
    </edge>
    <edge source="CAN" target="SRB">
      <data key="d0">159793</data>
    </edge>
    <edge source="CAN" target="IND">
      <data key="d0">856893478</data>
    </edge>
    <edge source="CAN" target="SGP">
      <data key="d0">6550008</data>
    </edge>
    <edge source="CAN" target="SVK">
      <data key="d0">170579</data>
    </edge>
    <edge source="CAN" target="VNM">
      <data key="d0">8392503</data>
    </edge>
    <edge source="CAN" target="SVN">
      <data key="d0">593522</data>
    </edge>
    <edge source="CAN" target="ZAF">
      <data key="d0">11564448</data>
    </edge>
    <edge source="CAN" target="ESP">
      <data key="d0">56307799</data>
    </edge>
    <edge source="CAN" target="SWE">
      <data key="d0">1665378</data>
    </edge>
    <edge source="CAN" target="CHE">
      <data key="d0">10344097</data>
    </edge>
    <edge source="CAN" target="THA">
      <data key="d0">8363829</data>
    </edge>
    <edge source="CAN" target="ARE">
      <data key="d0">192335932</data>
    </edge>
    <edge source="CAN" target="TUN">
      <data key="d0">2418617</data>
    </edge>
    <edge source="CAN" target="TUR">
      <data key="d0">308479985</data>
    </edge>
    <edge source="CAN" target="UKR">
      <data key="d0">183786</data>
    </edge>
    <edge source="CAN" target="MKD">
      <data key="d0">44053</data>
    </edge>
    <edge source="CAN" target="EGY">
      <data key="d0">65963343</data>
    </edge>
    <edge source="CAN" target="GBR">
      <data key="d0">80117790</data>
    </edge>
    <edge source="CAN" target="USA">
      <data key="d0">3719370793</data>
    </edge>
    <edge source="CAN" target="BFA">
      <data key="d0">24590</data>
    </edge>
    <edge source="CAN" target="URY">
      <data key="d0">3961802</data>
    </edge>
    <edge source="CHN" target="ALB">
      <data key="d0">3826922</data>
    </edge>
    <edge source="CHN" target="DZA">
      <data key="d0">59621878</data>
    </edge>
    <edge source="CHN" target="AZE">
      <data key="d0">2482463</data>
    </edge>
    <edge source="CHN" target="ARG">
      <data key="d0">19316003</data>
    </edge>
    <edge source="CHN" target="AUS">
      <data key="d0">246374295</data>
    </edge>
    <edge source="CHN" target="AUT">
      <data key="d0">3455110</data>
    </edge>
    <edge source="CHN" target="ARM">
      <data key="d0">888352</data>
    </edge>
    <edge source="CHN" target="BEL">
      <data key="d0">95865521</data>
    </edge>
    <edge source="CHN" target="BOL">
      <data key="d0">4016946</data>
    </edge>
    <edge source="CHN" target="BRA">
      <data key="d0">345426438</data>
    </edge>
    <edge source="CHN" target="BGR">
      <data key="d0">7236264</data>
    </edge>
    <edge source="CHN" target="BLR">
      <data key="d0">3191217</data>
    </edge>
    <edge source="CHN" target="KHM">
      <data key="d0">7026128</data>
    </edge>
    <edge source="CHN" target="CMR">
      <data key="d0">9189661</data>
    </edge>
    <edge source="CHN" target="CAN">
      <data key="d0">333581605</data>
    </edge>
    <edge source="CHN" target="CAF">
      <data key="d0">159648</data>
    </edge>
    <edge source="CHN" target="LKA">
      <data key="d0">80612555</data>
    </edge>
    <edge source="CHN" target="CHL">
      <data key="d0">41266854</data>
    </edge>
    <edge source="CHN" target="COL">
      <data key="d0">44410776</data>
    </edge>
    <edge source="CHN" target="CRI">
      <data key="d0">29822354</data>
    </edge>
    <edge source="CHN" target="HRV">
      <data key="d0">9323098</data>
    </edge>
    <edge source="CHN" target="CZE">
      <data key="d0">14527866</data>
    </edge>
    <edge source="CHN" target="BEN">
      <data key="d0">69935625</data>
    </edge>
    <edge source="CHN" target="DNK">
      <data key="d0">27078697</data>
    </edge>
    <edge source="CHN" target="ECU">
      <data key="d0">11495243</data>
    </edge>
    <edge source="CHN" target="SLV">
      <data key="d0">4290439</data>
    </edge>
    <edge source="CHN" target="ETH">
      <data key="d0">199105</data>
    </edge>
    <edge source="CHN" target="EST">
      <data key="d0">3330986</data>
    </edge>
    <edge source="CHN" target="FIN">
      <data key="d0">3866170</data>
    </edge>
    <edge source="CHN" target="FRA">
      <data key="d0">121108372</data>
    </edge>
    <edge source="CHN" target="GEO">
      <data key="d0">6931689</data>
    </edge>
    <edge source="CHN" target="GMB">
      <data key="d0">6856522</data>
    </edge>
    <edge source="CHN" target="PSE">
      <data key="d0">556055</data>
    </edge>
    <edge source="CHN" target="DEU">
      <data key="d0">493566242</data>
    </edge>
    <edge source="CHN" target="GHA">
      <data key="d0">50558130</data>
    </edge>
    <edge source="CHN" target="GRC">
      <data key="d0">18677618</data>
    </edge>
    <edge source="CHN" target="GTM">
      <data key="d0">12233014</data>
    </edge>
    <edge source="CHN" target="HND">
      <data key="d0">6341150</data>
    </edge>
    <edge source="CHN" target="HKG">
      <data key="d0">2127882501</data>
    </edge>
    <edge source="CHN" target="HUN">
      <data key="d0">4879906</data>
    </edge>
    <edge source="CHN" target="IDN">
      <data key="d0">1059904010</data>
    </edge>
    <edge source="CHN" target="IRL">
      <data key="d0">5863936</data>
    </edge>
    <edge source="CHN" target="ISR">
      <data key="d0">70092573</data>
    </edge>
    <edge source="CHN" target="ITA">
      <data key="d0">208722323</data>
    </edge>
    <edge source="CHN" target="CIV">
      <data key="d0">26699320</data>
    </edge>
    <edge source="CHN" target="JAM">
      <data key="d0">5583288</data>
    </edge>
    <edge source="CHN" target="JPN">
      <data key="d0">3008644838</data>
    </edge>
    <edge source="CHN" target="KAZ">
      <data key="d0">181819532</data>
    </edge>
    <edge source="CHN" target="JOR">
      <data key="d0">35021336</data>
    </edge>
    <edge source="CHN" target="KOR">
      <data key="d0">1428104393</data>
    </edge>
    <edge source="CHN" target="KGZ">
      <data key="d0">37604008</data>
    </edge>
    <edge source="CHN" target="LBN">
      <data key="d0">45939483</data>
    </edge>
    <edge source="CHN" target="LVA">
      <data key="d0">5056115</data>
    </edge>
    <edge source="CHN" target="LTU">
      <data key="d0">14886475</data>
    </edge>
    <edge source="CHN" target="MDG">
      <data key="d0">947774</data>
    </edge>
    <edge source="CHN" target="MYS">
      <data key="d0">1308432757</data>
    </edge>
    <edge source="CHN" target="MRT">
      <data key="d0">5273512</data>
    </edge>
    <edge source="CHN" target="MUS">
      <data key="d0">7690329</data>
    </edge>
    <edge source="CHN" target="MEX">
      <data key="d0">61724941</data>
    </edge>
    <edge source="CHN" target="MDA">
      <data key="d0">999426</data>
    </edge>
    <edge source="CHN" target="MAR">
      <data key="d0">9654924</data>
    </edge>
    <edge source="CHN" target="MOZ">
      <data key="d0">4341926</data>
    </edge>
    <edge source="CHN" target="OMN">
      <data key="d0">15873463</data>
    </edge>
    <edge source="CHN" target="NLD">
      <data key="d0">449892982</data>
    </edge>
    <edge source="CHN" target="NZL">
      <data key="d0">49034930</data>
    </edge>
    <edge source="CHN" target="NIC">
      <data key="d0">3429300</data>
    </edge>
    <edge source="CHN" target="NER">
      <data key="d0">322700</data>
    </edge>
    <edge source="CHN" target="NOR">
      <data key="d0">18434663</data>
    </edge>
    <edge source="CHN" target="PAK">
      <data key="d0">138808857</data>
    </edge>
    <edge source="CHN" target="PAN">
      <data key="d0">17271642</data>
    </edge>
    <edge source="CHN" target="PRY">
      <data key="d0">9931639</data>
    </edge>
    <edge source="CHN" target="PER">
      <data key="d0">12873002</data>
    </edge>
    <edge source="CHN" target="PHL">
      <data key="d0">528260495</data>
    </edge>
    <edge source="CHN" target="POL">
      <data key="d0">56745161</data>
    </edge>
    <edge source="CHN" target="PRT">
      <data key="d0">12880518</data>
    </edge>
    <edge source="CHN" target="ROU">
      <data key="d0">22454475</data>
    </edge>
    <edge source="CHN" target="RUS">
      <data key="d0">1109451646</data>
    </edge>
    <edge source="CHN" target="SAU">
      <data key="d0">179482353</data>
    </edge>
    <edge source="CHN" target="SEN">
      <data key="d0">31556158</data>
    </edge>
    <edge source="CHN" target="SRB">
      <data key="d0">2098721</data>
    </edge>
    <edge source="CHN" target="IND">
      <data key="d0">253793158</data>
    </edge>
    <edge source="CHN" target="SGP">
      <data key="d0">234417286</data>
    </edge>
    <edge source="CHN" target="SVK">
      <data key="d0">3282668</data>
    </edge>
    <edge source="CHN" target="VNM">
      <data key="d0">2623645369</data>
    </edge>
    <edge source="CHN" target="SVN">
      <data key="d0">13432260</data>
    </edge>
    <edge source="CHN" target="ZAF">
      <data key="d0">109069791</data>
    </edge>
    <edge source="CHN" target="ZWE">
      <data key="d0">62798</data>
    </edge>
    <edge source="CHN" target="ESP">
      <data key="d0">177152831</data>
    </edge>
    <edge source="CHN" target="SWE">
      <data key="d0">30068211</data>
    </edge>
    <edge source="CHN" target="CHE">
      <data key="d0">11081340</data>
    </edge>
    <edge source="CHN" target="THA">
      <data key="d0">1598292151</data>
    </edge>
    <edge source="CHN" target="TGO">
      <data key="d0">36313171</data>
    </edge>
    <edge source="CHN" target="ARE">
      <data key="d0">277708875</data>
    </edge>
    <edge source="CHN" target="TUN">
      <data key="d0">21278182</data>
    </edge>
    <edge source="CHN" target="TUR">
      <data key="d0">43626853</data>
    </edge>
    <edge source="CHN" target="UGA">
      <data key="d0">910262</data>
    </edge>
    <edge source="CHN" target="UKR">
      <data key="d0">21463189</data>
    </edge>
    <edge source="CHN" target="MKD">
      <data key="d0">576638</data>
    </edge>
    <edge source="CHN" target="EGY">
      <data key="d0">34243357</data>
    </edge>
    <edge source="CHN" target="GBR">
      <data key="d0">234067970</data>
    </edge>
    <edge source="CHN" target="TZA">
      <data key="d0">3929627</data>
    </edge>
    <edge source="CHN" target="USA">
      <data key="d0">2022867301</data>
    </edge>
    <edge source="CHN" target="BFA">
      <data key="d0">631708</data>
    </edge>
    <edge source="CHN" target="URY">
      <data key="d0">5206800</data>
    </edge>
    <edge source="FRA" target="ALB">
      <data key="d0">425818</data>
    </edge>
    <edge source="FRA" target="DZA">
      <data key="d0">40799909</data>
    </edge>
    <edge source="FRA" target="AZE">
      <data key="d0">171106</data>
    </edge>
    <edge source="FRA" target="ARG">
      <data key="d0">1462101</data>
    </edge>
    <edge source="FRA" target="AUS">
      <data key="d0">14479392</data>
    </edge>
    <edge source="FRA" target="AUT">
      <data key="d0">34243447</data>
    </edge>
    <edge source="FRA" target="ARM">
      <data key="d0">40182</data>
    </edge>
    <edge source="FRA" target="BEL">
      <data key="d0">796162735</data>
    </edge>
    <edge source="FRA" target="BRA">
      <data key="d0">13568112</data>
    </edge>
    <edge source="FRA" target="BGR">
      <data key="d0">5146652</data>
    </edge>
    <edge source="FRA" target="BLR">
      <data key="d0">420133</data>
    </edge>
    <edge source="FRA" target="KHM">
      <data key="d0">300034</data>
    </edge>
    <edge source="FRA" target="CMR">
      <data key="d0">1831740</data>
    </edge>
    <edge source="FRA" target="CAN">
      <data key="d0">26894865</data>
    </edge>
    <edge source="FRA" target="CAF">
      <data key="d0">457407</data>
    </edge>
    <edge source="FRA" target="LKA">
      <data key="d0">1191543</data>
    </edge>
    <edge source="FRA" target="CHL">
      <data key="d0">1333460</data>
    </edge>
    <edge source="FRA" target="CHN">
      <data key="d0">23660728</data>
    </edge>
    <edge source="FRA" target="COL">
      <data key="d0">3091953</data>
    </edge>
    <edge source="FRA" target="CRI">
      <data key="d0">891320</data>
    </edge>
    <edge source="FRA" target="HRV">
      <data key="d0">2871395</data>
    </edge>
    <edge source="FRA" target="CZE">
      <data key="d0">80876173</data>
    </edge>
    <edge source="FRA" target="BEN">
      <data key="d0">1254516</data>
    </edge>
    <edge source="FRA" target="DNK">
      <data key="d0">44180957</data>
    </edge>
    <edge source="FRA" target="ECU">
      <data key="d0">105279</data>
    </edge>
    <edge source="FRA" target="SLV">
      <data key="d0">499642</data>
    </edge>
    <edge source="FRA" target="ETH">
      <data key="d0">449395</data>
    </edge>
    <edge source="FRA" target="EST">
      <data key="d0">3162107</data>
    </edge>
    <edge source="FRA" target="FIN">
      <data key="d0">13167016</data>
    </edge>
    <edge source="FRA" target="GEO">
      <data key="d0">118324</data>
    </edge>
    <edge source="FRA" target="GMB">
      <data key="d0">60119</data>
    </edge>
    <edge source="FRA" target="DEU">
      <data key="d0">816418723</data>
    </edge>
    <edge source="FRA" target="GHA">
      <data key="d0">894394</data>
    </edge>
    <edge source="FRA" target="GRC">
      <data key="d0">53311699</data>
    </edge>
    <edge source="FRA" target="GTM">
      <data key="d0">407745</data>
    </edge>
    <edge source="FRA" target="HND">
      <data key="d0">368922</data>
    </edge>
    <edge source="FRA" target="HKG">
      <data key="d0">15570551</data>
    </edge>
    <edge source="FRA" target="HUN">
      <data key="d0">29444693</data>
    </edge>
    <edge source="FRA" target="IDN">
      <data key="d0">3735714</data>
    </edge>
    <edge source="FRA" target="IRL">
      <data key="d0">58004324</data>
    </edge>
    <edge source="FRA" target="ISR">
      <data key="d0">17415300</data>
    </edge>
    <edge source="FRA" target="ITA">
      <data key="d0">583353032</data>
    </edge>
    <edge source="FRA" target="CIV">
      <data key="d0">10131823</data>
    </edge>
    <edge source="FRA" target="JAM">
      <data key="d0">287849</data>
    </edge>
    <edge source="FRA" target="JPN">
      <data key="d0">49694709</data>
    </edge>
    <edge source="FRA" target="KAZ">
      <data key="d0">1025124</data>
    </edge>
    <edge source="FRA" target="JOR">
      <data key="d0">3979564</data>
    </edge>
    <edge source="FRA" target="KOR">
      <data key="d0">7972111</data>
    </edge>
    <edge source="FRA" target="KGZ">
      <data key="d0">10426</data>
    </edge>
    <edge source="FRA" target="LBN">
      <data key="d0">7019930</data>
    </edge>
    <edge source="FRA" target="LVA">
      <data key="d0">2735201</data>
    </edge>
    <edge source="FRA" target="LTU">
      <data key="d0">6688567</data>
    </edge>
    <edge source="FRA" target="MDG">
      <data key="d0">1361643</data>
    </edge>
    <edge source="FRA" target="MYS">
      <data key="d0">13254213</data>
    </edge>
    <edge source="FRA" target="MRT">
      <data key="d0">1040494</data>
    </edge>
    <edge source="FRA" target="MUS">
      <data key="d0">4669634</data>
    </edge>
    <edge source="FRA" target="MEX">
      <data key="d0">3726049</data>
    </edge>
    <edge source="FRA" target="MDA">
      <data key="d0">6703635</data>
    </edge>
    <edge source="FRA" target="MAR">
      <data key="d0">14165927</data>
    </edge>
    <edge source="FRA" target="MOZ">
      <data key="d0">19974</data>
    </edge>
    <edge source="FRA" target="OMN">
      <data key="d0">7526960</data>
    </edge>
    <edge source="FRA" target="NLD">
      <data key="d0">320328802</data>
    </edge>
    <edge source="FRA" target="NZL">
      <data key="d0">1613544</data>
    </edge>
    <edge source="FRA" target="NIC">
      <data key="d0">22725</data>
    </edge>
    <edge source="FRA" target="NER">
      <data key="d0">1335390</data>
    </edge>
    <edge source="FRA" target="NOR">
      <data key="d0">45860196</data>
    </edge>
    <edge source="FRA" target="PAK">
      <data key="d0">2240408</data>
    </edge>
    <edge source="FRA" target="PAN">
      <data key="d0">887179</data>
    </edge>
    <edge source="FRA" target="PRY">
      <data key="d0">31684</data>
    </edge>
    <edge source="FRA" target="PER">
      <data key="d0">61431</data>
    </edge>
    <edge source="FRA" target="PHL">
      <data key="d0">2262628</data>
    </edge>
    <edge source="FRA" target="POL">
      <data key="d0">76131505</data>
    </edge>
    <edge source="FRA" target="PRT">
      <data key="d0">120071042</data>
    </edge>
    <edge source="FRA" target="ROU">
      <data key="d0">29628852</data>
    </edge>
    <edge source="FRA" target="RUS">
      <data key="d0">14633286</data>
    </edge>
    <edge source="FRA" target="SAU">
      <data key="d0">35802965</data>
    </edge>
    <edge source="FRA" target="SEN">
      <data key="d0">12176762</data>
    </edge>
    <edge source="FRA" target="SRB">
      <data key="d0">3235922</data>
    </edge>
    <edge source="FRA" target="IND">
      <data key="d0">76673418</data>
    </edge>
    <edge source="FRA" target="SGP">
      <data key="d0">13638903</data>
    </edge>
    <edge source="FRA" target="SVK">
      <data key="d0">12466831</data>
    </edge>
    <edge source="FRA" target="VNM">
      <data key="d0">6160886</data>
    </edge>
    <edge source="FRA" target="SVN">
      <data key="d0">5259936</data>
    </edge>
    <edge source="FRA" target="ZAF">
      <data key="d0">4387449</data>
    </edge>
    <edge source="FRA" target="ESP">
      <data key="d0">728914512</data>
    </edge>
    <edge source="FRA" target="SWE">
      <data key="d0">64974162</data>
    </edge>
    <edge source="FRA" target="CHE">
      <data key="d0">426553663</data>
    </edge>
    <edge source="FRA" target="THA">
      <data key="d0">11316589</data>
    </edge>
    <edge source="FRA" target="TGO">
      <data key="d0">957792</data>
    </edge>
    <edge source="FRA" target="ARE">
      <data key="d0">50145036</data>
    </edge>
    <edge source="FRA" target="TUN">
      <data key="d0">13319767</data>
    </edge>
    <edge source="FRA" target="TUR">
      <data key="d0">7746526</data>
    </edge>
    <edge source="FRA" target="UKR">
      <data key="d0">4756732</data>
    </edge>
    <edge source="FRA" target="MKD">
      <data key="d0">130016</data>
    </edge>
    <edge source="FRA" target="EGY">
      <data key="d0">21351056</data>
    </edge>
    <edge source="FRA" target="GBR">
      <data key="d0">636784478</data>
    </edge>
    <edge source="FRA" target="TZA">
      <data key="d0">69316</data>
    </edge>
    <edge source="FRA" target="USA">
      <data key="d0">123616584</data>
    </edge>
    <edge source="FRA" target="BFA">
      <data key="d0">923030</data>
    </edge>
    <edge source="FRA" target="URY">
      <data key="d0">2089859</data>
    </edge>
    <edge source="GEO" target="DZA">
      <data key="d0">633878</data>
    </edge>
    <edge source="GEO" target="AZE">
      <data key="d0">3908870</data>
    </edge>
    <edge source="GEO" target="AUS">
      <data key="d0">483367</data>
    </edge>
    <edge source="GEO" target="AUT">
      <data key="d0">93390</data>
    </edge>
    <edge source="GEO" target="ARM">
      <data key="d0">3357196</data>
    </edge>
    <edge source="GEO" target="BEL">
      <data key="d0">3064589</data>
    </edge>
    <edge source="GEO" target="BRA">
      <data key="d0">583150</data>
    </edge>
    <edge source="GEO" target="BGR">
      <data key="d0">249943</data>
    </edge>
    <edge source="GEO" target="BLR">
      <data key="d0">938910</data>
    </edge>
    <edge source="GEO" target="CAN">
      <data key="d0">1499309</data>
    </edge>
    <edge source="GEO" target="CHN">
      <data key="d0">63104</data>
    </edge>
    <edge source="GEO" target="HRV">
      <data key="d0">234800</data>
    </edge>
    <edge source="GEO" target="CZE">
      <data key="d0">8591249</data>
    </edge>
    <edge source="GEO" target="EST">
      <data key="d0">617483</data>
    </edge>
    <edge source="GEO" target="FRA">
      <data key="d0">10583430</data>
    </edge>
    <edge source="GEO" target="DEU">
      <data key="d0">61003735</data>
    </edge>
    <edge source="GEO" target="GRC">
      <data key="d0">2766600</data>
    </edge>
    <edge source="GEO" target="HKG">
      <data key="d0">25456</data>
    </edge>
    <edge source="GEO" target="HUN">
      <data key="d0">233332</data>
    </edge>
    <edge source="GEO" target="ISR">
      <data key="d0">1904940</data>
    </edge>
    <edge source="GEO" target="ITA">
      <data key="d0">48640316</data>
    </edge>
    <edge source="GEO" target="JPN">
      <data key="d0">145016</data>
    </edge>
    <edge source="GEO" target="KAZ">
      <data key="d0">970455</data>
    </edge>
    <edge source="GEO" target="JOR">
      <data key="d0">286400</data>
    </edge>
    <edge source="GEO" target="KGZ">
      <data key="d0">40646</data>
    </edge>
    <edge source="GEO" target="LBN">
      <data key="d0">795229</data>
    </edge>
    <edge source="GEO" target="LVA">
      <data key="d0">1253045</data>
    </edge>
    <edge source="GEO" target="LTU">
      <data key="d0">3480591</data>
    </edge>
    <edge source="GEO" target="MEX">
      <data key="d0">436900</data>
    </edge>
    <edge source="GEO" target="MDA">
      <data key="d0">147110</data>
    </edge>
    <edge source="GEO" target="NLD">
      <data key="d0">3091626</data>
    </edge>
    <edge source="GEO" target="POL">
      <data key="d0">2042112</data>
    </edge>
    <edge source="GEO" target="ROU">
      <data key="d0">174325</data>
    </edge>
    <edge source="GEO" target="RUS">
      <data key="d0">26067922</data>
    </edge>
    <edge source="GEO" target="SAU">
      <data key="d0">328200</data>
    </edge>
    <edge source="GEO" target="SGP">
      <data key="d0">212793</data>
    </edge>
    <edge source="GEO" target="SVK">
      <data key="d0">6224057</data>
    </edge>
    <edge source="GEO" target="ZAF">
      <data key="d0">37372</data>
    </edge>
    <edge source="GEO" target="ESP">
      <data key="d0">9142824</data>
    </edge>
    <edge source="GEO" target="CHE">
      <data key="d0">821086</data>
    </edge>
    <edge source="GEO" target="ARE">
      <data key="d0">108228</data>
    </edge>
    <edge source="GEO" target="TUN">
      <data key="d0">4386569</data>
    </edge>
    <edge source="GEO" target="TUR">
      <data key="d0">3088373</data>
    </edge>
    <edge source="GEO" target="UKR">
      <data key="d0">7748212</data>
    </edge>
    <edge source="GEO" target="EGY">
      <data key="d0">981500</data>
    </edge>
    <edge source="GEO" target="GBR">
      <data key="d0">3192232</data>
    </edge>
    <edge source="GEO" target="USA">
      <data key="d0">3202793</data>
    </edge>
    <edge source="GTM" target="AUS">
      <data key="d0">326577</data>
    </edge>
    <edge source="GTM" target="AUT">
      <data key="d0">31335</data>
    </edge>
    <edge source="GTM" target="BEL">
      <data key="d0">2931507</data>
    </edge>
    <edge source="GTM" target="CAN">
      <data key="d0">4336996</data>
    </edge>
    <edge source="GTM" target="CHL">
      <data key="d0">397055</data>
    </edge>
    <edge source="GTM" target="CHN">
      <data key="d0">337214</data>
    </edge>
    <edge source="GTM" target="COL">
      <data key="d0">270263</data>
    </edge>
    <edge source="GTM" target="CRI">
      <data key="d0">15485823</data>
    </edge>
    <edge source="GTM" target="SLV">
      <data key="d0">59786003</data>
    </edge>
    <edge source="GTM" target="FIN">
      <data key="d0">125773</data>
    </edge>
    <edge source="GTM" target="FRA">
      <data key="d0">1273339</data>
    </edge>
    <edge source="GTM" target="DEU">
      <data key="d0">8018835</data>
    </edge>
    <edge source="GTM" target="GRC">
      <data key="d0">418328</data>
    </edge>
    <edge source="GTM" target="HND">
      <data key="d0">20484086</data>
    </edge>
    <edge source="GTM" target="HKG">
      <data key="d0">4698220</data>
    </edge>
    <edge source="GTM" target="IRL">
      <data key="d0">38839</data>
    </edge>
    <edge source="GTM" target="ISR">
      <data key="d0">554386</data>
    </edge>
    <edge source="GTM" target="ITA">
      <data key="d0">25497866</data>
    </edge>
    <edge source="GTM" target="JAM">
      <data key="d0">21587</data>
    </edge>
    <edge source="GTM" target="JPN">
      <data key="d0">12622384</data>
    </edge>
    <edge source="GTM" target="KOR">
      <data key="d0">9477410</data>
    </edge>
    <edge source="GTM" target="MEX">
      <data key="d0">8386161</data>
    </edge>
    <edge source="GTM" target="NLD">
      <data key="d0">42397215</data>
    </edge>
    <edge source="GTM" target="NZL">
      <data key="d0">73080</data>
    </edge>
    <edge source="GTM" target="NIC">
      <data key="d0">7702176</data>
    </edge>
    <edge source="GTM" target="NOR">
      <data key="d0">85129</data>
    </edge>
    <edge source="GTM" target="PAN">
      <data key="d0">7940546</data>
    </edge>
    <edge source="GTM" target="PER">
      <data key="d0">45760</data>
    </edge>
    <edge source="GTM" target="POL">
      <data key="d0">779679</data>
    </edge>
    <edge source="GTM" target="PRT">
      <data key="d0">76875</data>
    </edge>
    <edge source="GTM" target="RUS">
      <data key="d0">326707</data>
    </edge>
    <edge source="GTM" target="SAU">
      <data key="d0">1349975</data>
    </edge>
    <edge source="GTM" target="VNM">
      <data key="d0">2188233</data>
    </edge>
    <edge source="GTM" target="ESP">
      <data key="d0">1600133</data>
    </edge>
    <edge source="GTM" target="SWE">
      <data key="d0">151428</data>
    </edge>
    <edge source="GTM" target="ARE">
      <data key="d0">705431</data>
    </edge>
    <edge source="GTM" target="TUR">
      <data key="d0">2907865</data>
    </edge>
    <edge source="GTM" target="UKR">
      <data key="d0">52206</data>
    </edge>
    <edge source="GTM" target="GBR">
      <data key="d0">35859396</data>
    </edge>
    <edge source="GTM" target="USA">
      <data key="d0">1277948514</data>
    </edge>
    <edge source="HKG" target="ALB">
      <data key="d0">103578</data>
    </edge>
    <edge source="HKG" target="AUS">
      <data key="d0">4996692</data>
    </edge>
    <edge source="HKG" target="KHM">
      <data key="d0">85312</data>
    </edge>
    <edge source="HKG" target="CAN">
      <data key="d0">5136967</data>
    </edge>
    <edge source="HKG" target="CHN">
      <data key="d0">1678378538</data>
    </edge>
    <edge source="HKG" target="DNK">
      <data key="d0">17009</data>
    </edge>
    <edge source="HKG" target="EST">
      <data key="d0">371398</data>
    </edge>
    <edge source="HKG" target="FRA">
      <data key="d0">1003881</data>
    </edge>
    <edge source="HKG" target="DEU">
      <data key="d0">2754622</data>
    </edge>
    <edge source="HKG" target="GRC">
      <data key="d0">340417</data>
    </edge>
    <edge source="HKG" target="IDN">
      <data key="d0">474964</data>
    </edge>
    <edge source="HKG" target="IRL">
      <data key="d0">65149</data>
    </edge>
    <edge source="HKG" target="ITA">
      <data key="d0">94354</data>
    </edge>
    <edge source="HKG" target="JAM">
      <data key="d0">110803</data>
    </edge>
    <edge source="HKG" target="JPN">
      <data key="d0">8944667</data>
    </edge>
    <edge source="HKG" target="KAZ">
      <data key="d0">2939318</data>
    </edge>
    <edge source="HKG" target="KOR">
      <data key="d0">171496</data>
    </edge>
    <edge source="HKG" target="LBN">
      <data key="d0">419198</data>
    </edge>
    <edge source="HKG" target="LTU">
      <data key="d0">1009684</data>
    </edge>
    <edge source="HKG" target="MDG">
      <data key="d0">14256</data>
    </edge>
    <edge source="HKG" target="MYS">
      <data key="d0">2838282</data>
    </edge>
    <edge source="HKG" target="MUS">
      <data key="d0">77042</data>
    </edge>
    <edge source="HKG" target="NLD">
      <data key="d0">2145908</data>
    </edge>
    <edge source="HKG" target="NZL">
      <data key="d0">890165</data>
    </edge>
    <edge source="HKG" target="NOR">
      <data key="d0">197686</data>
    </edge>
    <edge source="HKG" target="PAK">
      <data key="d0">11506169</data>
    </edge>
    <edge source="HKG" target="PAN">
      <data key="d0">165720</data>
    </edge>
    <edge source="HKG" target="PER">
      <data key="d0">27666</data>
    </edge>
    <edge source="HKG" target="PHL">
      <data key="d0">7762209</data>
    </edge>
    <edge source="HKG" target="POL">
      <data key="d0">26732</data>
    </edge>
    <edge source="HKG" target="RUS">
      <data key="d0">1862378</data>
    </edge>
    <edge source="HKG" target="SAU">
      <data key="d0">3039617</data>
    </edge>
    <edge source="HKG" target="IND">
      <data key="d0">22171252</data>
    </edge>
    <edge source="HKG" target="SGP">
      <data key="d0">8178284</data>
    </edge>
    <edge source="HKG" target="VNM">
      <data key="d0">622130108</data>
    </edge>
    <edge source="HKG" target="ZAF">
      <data key="d0">207517</data>
    </edge>
    <edge source="HKG" target="ESP">
      <data key="d0">1399936</data>
    </edge>
    <edge source="HKG" target="SWE">
      <data key="d0">212958</data>
    </edge>
    <edge source="HKG" target="CHE">
      <data key="d0">2344526</data>
    </edge>
    <edge source="HKG" target="THA">
      <data key="d0">7386731</data>
    </edge>
    <edge source="HKG" target="ARE">
      <data key="d0">43681395</data>
    </edge>
    <edge source="HKG" target="TUN">
      <data key="d0">6858249</data>
    </edge>
    <edge source="HKG" target="TUR">
      <data key="d0">1475847</data>
    </edge>
    <edge source="HKG" target="EGY">
      <data key="d0">618662</data>
    </edge>
    <edge source="HKG" target="GBR">
      <data key="d0">1866315</data>
    </edge>
    <edge source="HKG" target="USA">
      <data key="d0">16092143</data>
    </edge>
    <edge source="IDN" target="ALB">
      <data key="d0">21775</data>
    </edge>
    <edge source="IDN" target="DZA">
      <data key="d0">569595</data>
    </edge>
    <edge source="IDN" target="ARG">
      <data key="d0">9504315</data>
    </edge>
    <edge source="IDN" target="AUS">
      <data key="d0">14090838</data>
    </edge>
    <edge source="IDN" target="AUT">
      <data key="d0">945105</data>
    </edge>
    <edge source="IDN" target="BEL">
      <data key="d0">5545601</data>
    </edge>
    <edge source="IDN" target="BOL">
      <data key="d0">81960</data>
    </edge>
    <edge source="IDN" target="BRA">
      <data key="d0">12222527</data>
    </edge>
    <edge source="IDN" target="BGR">
      <data key="d0">203656</data>
    </edge>
    <edge source="IDN" target="KHM">
      <data key="d0">1170429</data>
    </edge>
    <edge source="IDN" target="CAN">
      <data key="d0">2955927</data>
    </edge>
    <edge source="IDN" target="LKA">
      <data key="d0">5287383</data>
    </edge>
    <edge source="IDN" target="CHL">
      <data key="d0">1201891</data>
    </edge>
    <edge source="IDN" target="CHN">
      <data key="d0">76513795</data>
    </edge>
    <edge source="IDN" target="COL">
      <data key="d0">211770</data>
    </edge>
    <edge source="IDN" target="CRI">
      <data key="d0">485875</data>
    </edge>
    <edge source="IDN" target="HRV">
      <data key="d0">708648</data>
    </edge>
    <edge source="IDN" target="CZE">
      <data key="d0">291766</data>
    </edge>
    <edge source="IDN" target="DNK">
      <data key="d0">877591</data>
    </edge>
    <edge source="IDN" target="EST">
      <data key="d0">949906</data>
    </edge>
    <edge source="IDN" target="FIN">
      <data key="d0">6050461</data>
    </edge>
    <edge source="IDN" target="FRA">
      <data key="d0">3125779</data>
    </edge>
    <edge source="IDN" target="GEO">
      <data key="d0">63785</data>
    </edge>
    <edge source="IDN" target="GMB">
      <data key="d0">216300</data>
    </edge>
    <edge source="IDN" target="DEU">
      <data key="d0">24335051</data>
    </edge>
    <edge source="IDN" target="GRC">
      <data key="d0">1218222</data>
    </edge>
    <edge source="IDN" target="HKG">
      <data key="d0">8229321</data>
    </edge>
    <edge source="IDN" target="HUN">
      <data key="d0">501398</data>
    </edge>
    <edge source="IDN" target="IRL">
      <data key="d0">92075</data>
    </edge>
    <edge source="IDN" target="ISR">
      <data key="d0">2046756</data>
    </edge>
    <edge source="IDN" target="ITA">
      <data key="d0">6457187</data>
    </edge>
    <edge source="IDN" target="JPN">
      <data key="d0">39558745</data>
    </edge>
    <edge source="IDN" target="KAZ">
      <data key="d0">137975</data>
    </edge>
    <edge source="IDN" target="JOR">
      <data key="d0">2331392</data>
    </edge>
    <edge source="IDN" target="KOR">
      <data key="d0">12466978</data>
    </edge>
    <edge source="IDN" target="LBN">
      <data key="d0">1766673</data>
    </edge>
    <edge source="IDN" target="LVA">
      <data key="d0">487443</data>
    </edge>
    <edge source="IDN" target="LTU">
      <data key="d0">545861</data>
    </edge>
    <edge source="IDN" target="MYS">
      <data key="d0">50236015</data>
    </edge>
    <edge source="IDN" target="MUS">
      <data key="d0">100781</data>
    </edge>
    <edge source="IDN" target="MEX">
      <data key="d0">3710070</data>
    </edge>
    <edge source="IDN" target="MAR">
      <data key="d0">352039</data>
    </edge>
    <edge source="IDN" target="MOZ">
      <data key="d0">132080</data>
    </edge>
    <edge source="IDN" target="OMN">
      <data key="d0">949055</data>
    </edge>
    <edge source="IDN" target="NLD">
      <data key="d0">48872923</data>
    </edge>
    <edge source="IDN" target="NZL">
      <data key="d0">6402612</data>
    </edge>
    <edge source="IDN" target="NOR">
      <data key="d0">3967690</data>
    </edge>
    <edge source="IDN" target="PAK">
      <data key="d0">138641954</data>
    </edge>
    <edge source="IDN" target="PAN">
      <data key="d0">73861</data>
    </edge>
    <edge source="IDN" target="PRY">
      <data key="d0">274730</data>
    </edge>
    <edge source="IDN" target="PER">
      <data key="d0">1681297</data>
    </edge>
    <edge source="IDN" target="PHL">
      <data key="d0">11208917</data>
    </edge>
    <edge source="IDN" target="POL">
      <data key="d0">7055032</data>
    </edge>
    <edge source="IDN" target="PRT">
      <data key="d0">1084902</data>
    </edge>
    <edge source="IDN" target="ROU">
      <data key="d0">69360</data>
    </edge>
    <edge source="IDN" target="RUS">
      <data key="d0">8799095</data>
    </edge>
    <edge source="IDN" target="SAU">
      <data key="d0">11663491</data>
    </edge>
    <edge source="IDN" target="SEN">
      <data key="d0">51732</data>
    </edge>
    <edge source="IDN" target="IND">
      <data key="d0">40109272</data>
    </edge>
    <edge source="IDN" target="SGP">
      <data key="d0">65488720</data>
    </edge>
    <edge source="IDN" target="VNM">
      <data key="d0">109659910</data>
    </edge>
    <edge source="IDN" target="SVN">
      <data key="d0">1272180</data>
    </edge>
    <edge source="IDN" target="ZAF">
      <data key="d0">2379488</data>
    </edge>
    <edge source="IDN" target="ESP">
      <data key="d0">19683108</data>
    </edge>
    <edge source="IDN" target="SWE">
      <data key="d0">792193</data>
    </edge>
    <edge source="IDN" target="CHE">
      <data key="d0">802954</data>
    </edge>
    <edge source="IDN" target="THA">
      <data key="d0">118456050</data>
    </edge>
    <edge source="IDN" target="ARE">
      <data key="d0">6063148</data>
    </edge>
    <edge source="IDN" target="TUN">
      <data key="d0">1077875</data>
    </edge>
    <edge source="IDN" target="TUR">
      <data key="d0">3456143</data>
    </edge>
    <edge source="IDN" target="UKR">
      <data key="d0">1124442</data>
    </edge>
    <edge source="IDN" target="EGY">
      <data key="d0">3353641</data>
    </edge>
    <edge source="IDN" target="GBR">
      <data key="d0">8790014</data>
    </edge>
    <edge source="IDN" target="USA">
      <data key="d0">91904871</data>
    </edge>
    <edge source="IDN" target="URY">
      <data key="d0">919475</data>
    </edge>
    <edge source="CIV" target="ALB">
      <data key="d0">11108</data>
    </edge>
    <edge source="CIV" target="AUS">
      <data key="d0">17896</data>
    </edge>
    <edge source="CIV" target="BEL">
      <data key="d0">55629578</data>
    </edge>
    <edge source="CIV" target="BRA">
      <data key="d0">13753075</data>
    </edge>
    <edge source="CIV" target="CAN">
      <data key="d0">963188</data>
    </edge>
    <edge source="CIV" target="LKA">
      <data key="d0">2575922</data>
    </edge>
    <edge source="CIV" target="CHN">
      <data key="d0">382395</data>
    </edge>
    <edge source="CIV" target="BEN">
      <data key="d0">22414</data>
    </edge>
    <edge source="CIV" target="FRA">
      <data key="d0">65857070</data>
    </edge>
    <edge source="CIV" target="GMB">
      <data key="d0">14303</data>
    </edge>
    <edge source="CIV" target="DEU">
      <data key="d0">8951000</data>
    </edge>
    <edge source="CIV" target="GHA">
      <data key="d0">1975996</data>
    </edge>
    <edge source="CIV" target="ISR">
      <data key="d0">193572</data>
    </edge>
    <edge source="CIV" target="ITA">
      <data key="d0">9056510</data>
    </edge>
    <edge source="CIV" target="LBN">
      <data key="d0">194312</data>
    </edge>
    <edge source="CIV" target="MRT">
      <data key="d0">3105508</data>
    </edge>
    <edge source="CIV" target="MAR">
      <data key="d0">809216</data>
    </edge>
    <edge source="CIV" target="NLD">
      <data key="d0">20030168</data>
    </edge>
    <edge source="CIV" target="NER">
      <data key="d0">1106364</data>
    </edge>
    <edge source="CIV" target="PRT">
      <data key="d0">255431</data>
    </edge>
    <edge source="CIV" target="RUS">
      <data key="d0">223432</data>
    </edge>
    <edge source="CIV" target="SEN">
      <data key="d0">7500913</data>
    </edge>
    <edge source="CIV" target="IND">
      <data key="d0">267677941</data>
    </edge>
    <edge source="CIV" target="SGP">
      <data key="d0">6401761</data>
    </edge>
    <edge source="CIV" target="VNM">
      <data key="d0">520081328</data>
    </edge>
    <edge source="CIV" target="SVN">
      <data key="d0">157625</data>
    </edge>
    <edge source="CIV" target="ZAF">
      <data key="d0">320783</data>
    </edge>
    <edge source="CIV" target="ESP">
      <data key="d0">7876345</data>
    </edge>
    <edge source="CIV" target="SWE">
      <data key="d0">744445</data>
    </edge>
    <edge source="CIV" target="CHE">
      <data key="d0">125803</data>
    </edge>
    <edge source="CIV" target="ARE">
      <data key="d0">145845</data>
    </edge>
    <edge source="CIV" target="EGY">
      <data key="d0">222393</data>
    </edge>
    <edge source="CIV" target="GBR">
      <data key="d0">19427011</data>
    </edge>
    <edge source="CIV" target="USA">
      <data key="d0">18278909</data>
    </edge>
    <edge source="CIV" target="BFA">
      <data key="d0">1902063</data>
    </edge>
    <edge source="JOR" target="DZA">
      <data key="d0">210000</data>
    </edge>
    <edge source="JOR" target="AZE">
      <data key="d0">194228</data>
    </edge>
    <edge source="JOR" target="ARG">
      <data key="d0">30079</data>
    </edge>
    <edge source="JOR" target="AUS">
      <data key="d0">52230</data>
    </edge>
    <edge source="JOR" target="AUT">
      <data key="d0">73559</data>
    </edge>
    <edge source="JOR" target="BEL">
      <data key="d0">16092</data>
    </edge>
    <edge source="JOR" target="BRA">
      <data key="d0">77113</data>
    </edge>
    <edge source="JOR" target="CAN">
      <data key="d0">987630</data>
    </edge>
    <edge source="JOR" target="DNK">
      <data key="d0">751148</data>
    </edge>
    <edge source="JOR" target="FRA">
      <data key="d0">909651</data>
    </edge>
    <edge source="JOR" target="PSE">
      <data key="d0">1097240</data>
    </edge>
    <edge source="JOR" target="DEU">
      <data key="d0">2496696</data>
    </edge>
    <edge source="JOR" target="GRC">
      <data key="d0">12190</data>
    </edge>
    <edge source="JOR" target="IDN">
      <data key="d0">160716</data>
    </edge>
    <edge source="JOR" target="ISR">
      <data key="d0">17080864</data>
    </edge>
    <edge source="JOR" target="ITA">
      <data key="d0">113623</data>
    </edge>
    <edge source="JOR" target="LBN">
      <data key="d0">3203234</data>
    </edge>
    <edge source="JOR" target="MYS">
      <data key="d0">17582</data>
    </edge>
    <edge source="JOR" target="MRT">
      <data key="d0">31558</data>
    </edge>
    <edge source="JOR" target="MDA">
      <data key="d0">17311</data>
    </edge>
    <edge source="JOR" target="MAR">
      <data key="d0">1899160</data>
    </edge>
    <edge source="JOR" target="OMN">
      <data key="d0">29177726</data>
    </edge>
    <edge source="JOR" target="NLD">
      <data key="d0">1404841</data>
    </edge>
    <edge source="JOR" target="NOR">
      <data key="d0">82868</data>
    </edge>
    <edge source="JOR" target="PAK">
      <data key="d0">21969</data>
    </edge>
    <edge source="JOR" target="POL">
      <data key="d0">72782</data>
    </edge>
    <edge source="JOR" target="PRT">
      <data key="d0">55744</data>
    </edge>
    <edge source="JOR" target="ROU">
      <data key="d0">598472</data>
    </edge>
    <edge source="JOR" target="RUS">
      <data key="d0">2913451</data>
    </edge>
    <edge source="JOR" target="SAU">
      <data key="d0">134716731</data>
    </edge>
    <edge source="JOR" target="SGP">
      <data key="d0">24477</data>
    </edge>
    <edge source="JOR" target="VNM">
      <data key="d0">46248</data>
    </edge>
    <edge source="JOR" target="SVN">
      <data key="d0">730030</data>
    </edge>
    <edge source="JOR" target="ZAF">
      <data key="d0">89873</data>
    </edge>
    <edge source="JOR" target="SWE">
      <data key="d0">1097916</data>
    </edge>
    <edge source="JOR" target="CHE">
      <data key="d0">454816</data>
    </edge>
    <edge source="JOR" target="THA">
      <data key="d0">23168</data>
    </edge>
    <edge source="JOR" target="ARE">
      <data key="d0">115053633</data>
    </edge>
    <edge source="JOR" target="TUR">
      <data key="d0">1228140</data>
    </edge>
    <edge source="JOR" target="UKR">
      <data key="d0">38213</data>
    </edge>
    <edge source="JOR" target="EGY">
      <data key="d0">676504</data>
    </edge>
    <edge source="JOR" target="GBR">
      <data key="d0">9257485</data>
    </edge>
    <edge source="JOR" target="USA">
      <data key="d0">2105822</data>
    </edge>
    <edge source="KOR" target="DZA">
      <data key="d0">131842</data>
    </edge>
    <edge source="KOR" target="AZE">
      <data key="d0">13277</data>
    </edge>
    <edge source="KOR" target="ARG">
      <data key="d0">18302</data>
    </edge>
    <edge source="KOR" target="AUS">
      <data key="d0">10954555</data>
    </edge>
    <edge source="KOR" target="AUT">
      <data key="d0">315404</data>
    </edge>
    <edge source="KOR" target="BEL">
      <data key="d0">324588</data>
    </edge>
    <edge source="KOR" target="BRA">
      <data key="d0">67679</data>
    </edge>
    <edge source="KOR" target="KHM">
      <data key="d0">316673</data>
    </edge>
    <edge source="KOR" target="CAN">
      <data key="d0">11444438</data>
    </edge>
    <edge source="KOR" target="CHL">
      <data key="d0">474559</data>
    </edge>
    <edge source="KOR" target="CHN">
      <data key="d0">94869981</data>
    </edge>
    <edge source="KOR" target="CZE">
      <data key="d0">124485</data>
    </edge>
    <edge source="KOR" target="DNK">
      <data key="d0">10488</data>
    </edge>
    <edge source="KOR" target="FRA">
      <data key="d0">2047294</data>
    </edge>
    <edge source="KOR" target="DEU">
      <data key="d0">1127485</data>
    </edge>
    <edge source="KOR" target="GHA">
      <data key="d0">48682</data>
    </edge>
    <edge source="KOR" target="GTM">
      <data key="d0">35838</data>
    </edge>
    <edge source="KOR" target="HKG">
      <data key="d0">45013225</data>
    </edge>
    <edge source="KOR" target="IDN">
      <data key="d0">6767760</data>
    </edge>
    <edge source="KOR" target="ITA">
      <data key="d0">555193</data>
    </edge>
    <edge source="KOR" target="CIV">
      <data key="d0">37180</data>
    </edge>
    <edge source="KOR" target="JPN">
      <data key="d0">184704408</data>
    </edge>
    <edge source="KOR" target="KAZ">
      <data key="d0">115765</data>
    </edge>
    <edge source="KOR" target="LBN">
      <data key="d0">367413</data>
    </edge>
    <edge source="KOR" target="MYS">
      <data key="d0">10070012</data>
    </edge>
    <edge source="KOR" target="MAR">
      <data key="d0">17619</data>
    </edge>
    <edge source="KOR" target="OMN">
      <data key="d0">29516</data>
    </edge>
    <edge source="KOR" target="NLD">
      <data key="d0">10452151</data>
    </edge>
    <edge source="KOR" target="NZL">
      <data key="d0">2351991</data>
    </edge>
    <edge source="KOR" target="NOR">
      <data key="d0">27005</data>
    </edge>
    <edge source="KOR" target="PER">
      <data key="d0">376575</data>
    </edge>
    <edge source="KOR" target="PHL">
      <data key="d0">4480167</data>
    </edge>
    <edge source="KOR" target="POL">
      <data key="d0">155874</data>
    </edge>
    <edge source="KOR" target="RUS">
      <data key="d0">1594456</data>
    </edge>
    <edge source="KOR" target="SAU">
      <data key="d0">470432</data>
    </edge>
    <edge source="KOR" target="IND">
      <data key="d0">59747</data>
    </edge>
    <edge source="KOR" target="SGP">
      <data key="d0">18786704</data>
    </edge>
    <edge source="KOR" target="SVK">
      <data key="d0">28379</data>
    </edge>
    <edge source="KOR" target="VNM">
      <data key="d0">14832865</data>
    </edge>
    <edge source="KOR" target="ZAF">
      <data key="d0">29184</data>
    </edge>
    <edge source="KOR" target="ESP">
      <data key="d0">275910</data>
    </edge>
    <edge source="KOR" target="SWE">
      <data key="d0">385946</data>
    </edge>
    <edge source="KOR" target="CHE">
      <data key="d0">160584</data>
    </edge>
    <edge source="KOR" target="THA">
      <data key="d0">6740367</data>
    </edge>
    <edge source="KOR" target="ARE">
      <data key="d0">1526207</data>
    </edge>
    <edge source="KOR" target="GBR">
      <data key="d0">2628744</data>
    </edge>
    <edge source="KOR" target="USA">
      <data key="d0">68556689</data>
    </edge>
    <edge source="LBN" target="DZA">
      <data key="d0">2295535</data>
    </edge>
    <edge source="LBN" target="AZE">
      <data key="d0">13926</data>
    </edge>
    <edge source="LBN" target="AUS">
      <data key="d0">4262630</data>
    </edge>
    <edge source="LBN" target="AUT">
      <data key="d0">347415</data>
    </edge>
    <edge source="LBN" target="ARM">
      <data key="d0">109452</data>
    </edge>
    <edge source="LBN" target="BEL">
      <data key="d0">761925</data>
    </edge>
    <edge source="LBN" target="BRA">
      <data key="d0">394989</data>
    </edge>
    <edge source="LBN" target="KHM">
      <data key="d0">12931</data>
    </edge>
    <edge source="LBN" target="CMR">
      <data key="d0">73763</data>
    </edge>
    <edge source="LBN" target="CAN">
      <data key="d0">4694989</data>
    </edge>
    <edge source="LBN" target="CAF">
      <data key="d0">99999</data>
    </edge>
    <edge source="LBN" target="LKA">
      <data key="d0">18450</data>
    </edge>
    <edge source="LBN" target="CHL">
      <data key="d0">95429</data>
    </edge>
    <edge source="LBN" target="CHN">
      <data key="d0">54835</data>
    </edge>
    <edge source="LBN" target="COL">
      <data key="d0">173915</data>
    </edge>
    <edge source="LBN" target="CZE">
      <data key="d0">76270</data>
    </edge>
    <edge source="LBN" target="BEN">
      <data key="d0">217670</data>
    </edge>
    <edge source="LBN" target="DNK">
      <data key="d0">428234</data>
    </edge>
    <edge source="LBN" target="ETH">
      <data key="d0">14058</data>
    </edge>
    <edge source="LBN" target="FIN">
      <data key="d0">23603</data>
    </edge>
    <edge source="LBN" target="FRA">
      <data key="d0">1647956</data>
    </edge>
    <edge source="LBN" target="GMB">
      <data key="d0">116320</data>
    </edge>
    <edge source="LBN" target="DEU">
      <data key="d0">7718439</data>
    </edge>
    <edge source="LBN" target="GHA">
      <data key="d0">559882</data>
    </edge>
    <edge source="LBN" target="GRC">
      <data key="d0">261334</data>
    </edge>
    <edge source="LBN" target="HKG">
      <data key="d0">54580</data>
    </edge>
    <edge source="LBN" target="IRL">
      <data key="d0">47076</data>
    </edge>
    <edge source="LBN" target="ITA">
      <data key="d0">944850</data>
    </edge>
    <edge source="LBN" target="CIV">
      <data key="d0">1301552</data>
    </edge>
    <edge source="LBN" target="JPN">
      <data key="d0">11914</data>
    </edge>
    <edge source="LBN" target="JOR">
      <data key="d0">13351045</data>
    </edge>
    <edge source="LBN" target="KOR">
      <data key="d0">11538</data>
    </edge>
    <edge source="LBN" target="MYS">
      <data key="d0">579134</data>
    </edge>
    <edge source="LBN" target="MRT">
      <data key="d0">32725</data>
    </edge>
    <edge source="LBN" target="MDA">
      <data key="d0">11000</data>
    </edge>
    <edge source="LBN" target="MAR">
      <data key="d0">311946</data>
    </edge>
    <edge source="LBN" target="MOZ">
      <data key="d0">18633</data>
    </edge>
    <edge source="LBN" target="OMN">
      <data key="d0">6330892</data>
    </edge>
    <edge source="LBN" target="NLD">
      <data key="d0">7483770</data>
    </edge>
    <edge source="LBN" target="NZL">
      <data key="d0">158703</data>
    </edge>
    <edge source="LBN" target="NER">
      <data key="d0">66843</data>
    </edge>
    <edge source="LBN" target="NOR">
      <data key="d0">256538</data>
    </edge>
    <edge source="LBN" target="PAK">
      <data key="d0">93447</data>
    </edge>
    <edge source="LBN" target="PAN">
      <data key="d0">137156</data>
    </edge>
    <edge source="LBN" target="PRY">
      <data key="d0">152103</data>
    </edge>
    <edge source="LBN" target="ROU">
      <data key="d0">254333</data>
    </edge>
    <edge source="LBN" target="RUS">
      <data key="d0">234833</data>
    </edge>
    <edge source="LBN" target="SAU">
      <data key="d0">42227882</data>
    </edge>
    <edge source="LBN" target="SEN">
      <data key="d0">296169</data>
    </edge>
    <edge source="LBN" target="IND">
      <data key="d0">13481</data>
    </edge>
    <edge source="LBN" target="ZAF">
      <data key="d0">76043</data>
    </edge>
    <edge source="LBN" target="ESP">
      <data key="d0">90068</data>
    </edge>
    <edge source="LBN" target="SWE">
      <data key="d0">6329362</data>
    </edge>
    <edge source="LBN" target="CHE">
      <data key="d0">319254</data>
    </edge>
    <edge source="LBN" target="TGO">
      <data key="d0">93983</data>
    </edge>
    <edge source="LBN" target="ARE">
      <data key="d0">27653670</data>
    </edge>
    <edge source="LBN" target="TUN">
      <data key="d0">1060586</data>
    </edge>
    <edge source="LBN" target="TUR">
      <data key="d0">8932503</data>
    </edge>
    <edge source="LBN" target="UKR">
      <data key="d0">13508</data>
    </edge>
    <edge source="LBN" target="EGY">
      <data key="d0">14211347</data>
    </edge>
    <edge source="LBN" target="GBR">
      <data key="d0">3268994</data>
    </edge>
    <edge source="LBN" target="USA">
      <data key="d0">9280201</data>
    </edge>
    <edge source="LBN" target="URY">
      <data key="d0">47110</data>
    </edge>
    <edge source="MYS" target="DZA">
      <data key="d0">37013</data>
    </edge>
    <edge source="MYS" target="ARG">
      <data key="d0">72998</data>
    </edge>
    <edge source="MYS" target="AUS">
      <data key="d0">5194992</data>
    </edge>
    <edge source="MYS" target="AUT">
      <data key="d0">112280</data>
    </edge>
    <edge source="MYS" target="BEL">
      <data key="d0">175360</data>
    </edge>
    <edge source="MYS" target="BOL">
      <data key="d0">135109</data>
    </edge>
    <edge source="MYS" target="BRA">
      <data key="d0">4146152</data>
    </edge>
    <edge source="MYS" target="BGR">
      <data key="d0">133143</data>
    </edge>
    <edge source="MYS" target="KHM">
      <data key="d0">871033</data>
    </edge>
    <edge source="MYS" target="CMR">
      <data key="d0">107694</data>
    </edge>
    <edge source="MYS" target="CAN">
      <data key="d0">1616142</data>
    </edge>
    <edge source="MYS" target="CAF">
      <data key="d0">1647991</data>
    </edge>
    <edge source="MYS" target="LKA">
      <data key="d0">924175</data>
    </edge>
    <edge source="MYS" target="CHL">
      <data key="d0">71279</data>
    </edge>
    <edge source="MYS" target="CHN">
      <data key="d0">41808774</data>
    </edge>
    <edge source="MYS" target="CRI">
      <data key="d0">41639</data>
    </edge>
    <edge source="MYS" target="CZE">
      <data key="d0">98537</data>
    </edge>
    <edge source="MYS" target="BEN">
      <data key="d0">25481</data>
    </edge>
    <edge source="MYS" target="DNK">
      <data key="d0">13406</data>
    </edge>
    <edge source="MYS" target="ETH">
      <data key="d0">109945</data>
    </edge>
    <edge source="MYS" target="EST">
      <data key="d0">166136</data>
    </edge>
    <edge source="MYS" target="FRA">
      <data key="d0">2085339</data>
    </edge>
    <edge source="MYS" target="GEO">
      <data key="d0">14593</data>
    </edge>
    <edge source="MYS" target="DEU">
      <data key="d0">2331702</data>
    </edge>
    <edge source="MYS" target="GRC">
      <data key="d0">81371</data>
    </edge>
    <edge source="MYS" target="HKG">
      <data key="d0">22920709</data>
    </edge>
    <edge source="MYS" target="HUN">
      <data key="d0">111421</data>
    </edge>
    <edge source="MYS" target="IDN">
      <data key="d0">29554322</data>
    </edge>
    <edge source="MYS" target="IRL">
      <data key="d0">46525</data>
    </edge>
    <edge source="MYS" target="ITA">
      <data key="d0">126066</data>
    </edge>
    <edge source="MYS" target="JAM">
      <data key="d0">5504966</data>
    </edge>
    <edge source="MYS" target="JPN">
      <data key="d0">4261794</data>
    </edge>
    <edge source="MYS" target="KAZ">
      <data key="d0">204534</data>
    </edge>
    <edge source="MYS" target="JOR">
      <data key="d0">213409</data>
    </edge>
    <edge source="MYS" target="KOR">
      <data key="d0">3246070</data>
    </edge>
    <edge source="MYS" target="LBN">
      <data key="d0">272835</data>
    </edge>
    <edge source="MYS" target="LTU">
      <data key="d0">23647</data>
    </edge>
    <edge source="MYS" target="MDG">
      <data key="d0">71480</data>
    </edge>
    <edge source="MYS" target="MWI">
      <data key="d0">560364</data>
    </edge>
    <edge source="MYS" target="MRT">
      <data key="d0">59692</data>
    </edge>
    <edge source="MYS" target="MUS">
      <data key="d0">1833245</data>
    </edge>
    <edge source="MYS" target="MEX">
      <data key="d0">126598</data>
    </edge>
    <edge source="MYS" target="MAR">
      <data key="d0">17320</data>
    </edge>
    <edge source="MYS" target="MOZ">
      <data key="d0">23914</data>
    </edge>
    <edge source="MYS" target="OMN">
      <data key="d0">1243447</data>
    </edge>
    <edge source="MYS" target="NLD">
      <data key="d0">7115076</data>
    </edge>
    <edge source="MYS" target="NZL">
      <data key="d0">867007</data>
    </edge>
    <edge source="MYS" target="NOR">
      <data key="d0">19654</data>
    </edge>
    <edge source="MYS" target="PAK">
      <data key="d0">3873879</data>
    </edge>
    <edge source="MYS" target="PAN">
      <data key="d0">130070</data>
    </edge>
    <edge source="MYS" target="PRY">
      <data key="d0">230752</data>
    </edge>
    <edge source="MYS" target="PER">
      <data key="d0">59353</data>
    </edge>
    <edge source="MYS" target="PHL">
      <data key="d0">1568204</data>
    </edge>
    <edge source="MYS" target="POL">
      <data key="d0">555236</data>
    </edge>
    <edge source="MYS" target="PRT">
      <data key="d0">15620</data>
    </edge>
    <edge source="MYS" target="ROU">
      <data key="d0">209297</data>
    </edge>
    <edge source="MYS" target="RUS">
      <data key="d0">3384085</data>
    </edge>
    <edge source="MYS" target="SAU">
      <data key="d0">6736967</data>
    </edge>
    <edge source="MYS" target="SEN">
      <data key="d0">10565</data>
    </edge>
    <edge source="MYS" target="IND">
      <data key="d0">5541758</data>
    </edge>
    <edge source="MYS" target="SGP">
      <data key="d0">250035986</data>
    </edge>
    <edge source="MYS" target="SVK">
      <data key="d0">125928</data>
    </edge>
    <edge source="MYS" target="VNM">
      <data key="d0">10372326</data>
    </edge>
    <edge source="MYS" target="SVN">
      <data key="d0">18762</data>
    </edge>
    <edge source="MYS" target="ZAF">
      <data key="d0">208552</data>
    </edge>
    <edge source="MYS" target="ZWE">
      <data key="d0">482077</data>
    </edge>
    <edge source="MYS" target="ESP">
      <data key="d0">247525</data>
    </edge>
    <edge source="MYS" target="SWE">
      <data key="d0">49488</data>
    </edge>
    <edge source="MYS" target="CHE">
      <data key="d0">272525</data>
    </edge>
    <edge source="MYS" target="THA">
      <data key="d0">124478955</data>
    </edge>
    <edge source="MYS" target="TGO">
      <data key="d0">120743</data>
    </edge>
    <edge source="MYS" target="ARE">
      <data key="d0">24580261</data>
    </edge>
    <edge source="MYS" target="TUR">
      <data key="d0">3042011</data>
    </edge>
    <edge source="MYS" target="UKR">
      <data key="d0">60202</data>
    </edge>
    <edge source="MYS" target="EGY">
      <data key="d0">646983</data>
    </edge>
    <edge source="MYS" target="GBR">
      <data key="d0">6441624</data>
    </edge>
    <edge source="MYS" target="TZA">
      <data key="d0">305952</data>
    </edge>
    <edge source="MYS" target="USA">
      <data key="d0">8155972</data>
    </edge>
    <edge source="MYS" target="BFA">
      <data key="d0">29848</data>
    </edge>
    <edge source="MYS" target="URY">
      <data key="d0">18320</data>
    </edge>
    <edge source="MRT" target="MAR">
      <data key="d0">179391</data>
    </edge>
    <edge source="MUS" target="AUS">
      <data key="d0">20479</data>
    </edge>
    <edge source="MUS" target="BEL">
      <data key="d0">104402</data>
    </edge>
    <edge source="MUS" target="CHN">
      <data key="d0">12519</data>
    </edge>
    <edge source="MUS" target="FRA">
      <data key="d0">3877099</data>
    </edge>
    <edge source="MUS" target="DEU">
      <data key="d0">16055</data>
    </edge>
    <edge source="MUS" target="ITA">
      <data key="d0">90313</data>
    </edge>
    <edge source="MUS" target="MDG">
      <data key="d0">442094</data>
    </edge>
    <edge source="MUS" target="MWI">
      <data key="d0">13909</data>
    </edge>
    <edge source="MUS" target="MOZ">
      <data key="d0">28900</data>
    </edge>
    <edge source="MUS" target="NLD">
      <data key="d0">564901</data>
    </edge>
    <edge source="MUS" target="SGP">
      <data key="d0">20906</data>
    </edge>
    <edge source="MUS" target="ZAF">
      <data key="d0">255306</data>
    </edge>
    <edge source="MUS" target="ESP">
      <data key="d0">45573</data>
    </edge>
    <edge source="MUS" target="CHE">
      <data key="d0">334842</data>
    </edge>
    <edge source="MUS" target="ARE">
      <data key="d0">206471</data>
    </edge>
    <edge source="MUS" target="GBR">
      <data key="d0">122128</data>
    </edge>
    <edge source="MAR" target="DZA">
      <data key="d0">16457609</data>
    </edge>
    <edge source="MAR" target="ARG">
      <data key="d0">169140</data>
    </edge>
    <edge source="MAR" target="AUS">
      <data key="d0">2718986</data>
    </edge>
    <edge source="MAR" target="AUT">
      <data key="d0">16883</data>
    </edge>
    <edge source="MAR" target="BEL">
      <data key="d0">30539457</data>
    </edge>
    <edge source="MAR" target="BRA">
      <data key="d0">2055904</data>
    </edge>
    <edge source="MAR" target="BLR">
      <data key="d0">127598</data>
    </edge>
    <edge source="MAR" target="CMR">
      <data key="d0">90128</data>
    </edge>
    <edge source="MAR" target="CAN">
      <data key="d0">33888896</data>
    </edge>
    <edge source="MAR" target="LKA">
      <data key="d0">67782</data>
    </edge>
    <edge source="MAR" target="CHL">
      <data key="d0">287301</data>
    </edge>
    <edge source="MAR" target="CHN">
      <data key="d0">2391487</data>
    </edge>
    <edge source="MAR" target="COL">
      <data key="d0">250447</data>
    </edge>
    <edge source="MAR" target="HRV">
      <data key="d0">32930</data>
    </edge>
    <edge source="MAR" target="CZE">
      <data key="d0">3785475</data>
    </edge>
    <edge source="MAR" target="BEN">
      <data key="d0">132265</data>
    </edge>
    <edge source="MAR" target="DNK">
      <data key="d0">1457555</data>
    </edge>
    <edge source="MAR" target="SLV">
      <data key="d0">104872</data>
    </edge>
    <edge source="MAR" target="EST">
      <data key="d0">11634</data>
    </edge>
    <edge source="MAR" target="FIN">
      <data key="d0">192913</data>
    </edge>
    <edge source="MAR" target="FRA">
      <data key="d0">720896199</data>
    </edge>
    <edge source="MAR" target="PSE">
      <data key="d0">417584</data>
    </edge>
    <edge source="MAR" target="DEU">
      <data key="d0">36218636</data>
    </edge>
    <edge source="MAR" target="GRC">
      <data key="d0">1345287</data>
    </edge>
    <edge source="MAR" target="GTM">
      <data key="d0">42715</data>
    </edge>
    <edge source="MAR" target="HKG">
      <data key="d0">462429</data>
    </edge>
    <edge source="MAR" target="HUN">
      <data key="d0">471518</data>
    </edge>
    <edge source="MAR" target="ITA">
      <data key="d0">43672181</data>
    </edge>
    <edge source="MAR" target="CIV">
      <data key="d0">1610284</data>
    </edge>
    <edge source="MAR" target="JPN">
      <data key="d0">877779</data>
    </edge>
    <edge source="MAR" target="KAZ">
      <data key="d0">16168</data>
    </edge>
    <edge source="MAR" target="JOR">
      <data key="d0">104368</data>
    </edge>
    <edge source="MAR" target="LBN">
      <data key="d0">236646</data>
    </edge>
    <edge source="MAR" target="LVA">
      <data key="d0">246218</data>
    </edge>
    <edge source="MAR" target="LTU">
      <data key="d0">2001306</data>
    </edge>
    <edge source="MAR" target="MYS">
      <data key="d0">566320</data>
    </edge>
    <edge source="MAR" target="MRT">
      <data key="d0">17947830</data>
    </edge>
    <edge source="MAR" target="MUS">
      <data key="d0">77902</data>
    </edge>
    <edge source="MAR" target="MEX">
      <data key="d0">235919</data>
    </edge>
    <edge source="MAR" target="OMN">
      <data key="d0">42809</data>
    </edge>
    <edge source="MAR" target="NLD">
      <data key="d0">169019184</data>
    </edge>
    <edge source="MAR" target="NZL">
      <data key="d0">394800</data>
    </edge>
    <edge source="MAR" target="NER">
      <data key="d0">893457</data>
    </edge>
    <edge source="MAR" target="NOR">
      <data key="d0">908282</data>
    </edge>
    <edge source="MAR" target="PAK">
      <data key="d0">49030</data>
    </edge>
    <edge source="MAR" target="PER">
      <data key="d0">24959</data>
    </edge>
    <edge source="MAR" target="PHL">
      <data key="d0">19590</data>
    </edge>
    <edge source="MAR" target="POL">
      <data key="d0">1073861</data>
    </edge>
    <edge source="MAR" target="PRT">
      <data key="d0">19205418</data>
    </edge>
    <edge source="MAR" target="RUS">
      <data key="d0">159221203</data>
    </edge>
    <edge source="MAR" target="SAU">
      <data key="d0">20811128</data>
    </edge>
    <edge source="MAR" target="SEN">
      <data key="d0">12371342</data>
    </edge>
    <edge source="MAR" target="IND">
      <data key="d0">327228</data>
    </edge>
    <edge source="MAR" target="SGP">
      <data key="d0">1388025</data>
    </edge>
    <edge source="MAR" target="SVN">
      <data key="d0">94033</data>
    </edge>
    <edge source="MAR" target="ZAF">
      <data key="d0">13962</data>
    </edge>
    <edge source="MAR" target="ESP">
      <data key="d0">400653170</data>
    </edge>
    <edge source="MAR" target="SWE">
      <data key="d0">4895678</data>
    </edge>
    <edge source="MAR" target="CHE">
      <data key="d0">8512223</data>
    </edge>
    <edge source="MAR" target="TGO">
      <data key="d0">94394</data>
    </edge>
    <edge source="MAR" target="ARE">
      <data key="d0">16630423</data>
    </edge>
    <edge source="MAR" target="TUN">
      <data key="d0">5762287</data>
    </edge>
    <edge source="MAR" target="TUR">
      <data key="d0">2596167</data>
    </edge>
    <edge source="MAR" target="UKR">
      <data key="d0">134309</data>
    </edge>
    <edge source="MAR" target="EGY">
      <data key="d0">2915230</data>
    </edge>
    <edge source="MAR" target="GBR">
      <data key="d0">63946504</data>
    </edge>
    <edge source="MAR" target="USA">
      <data key="d0">44609947</data>
    </edge>
    <edge source="MAR" target="BFA">
      <data key="d0">1181779</data>
    </edge>
    <edge source="MAR" target="URY">
      <data key="d0">22612</data>
    </edge>
    <edge source="NLD" target="ALB">
      <data key="d0">2715616</data>
    </edge>
    <edge source="NLD" target="DZA">
      <data key="d0">46639368</data>
    </edge>
    <edge source="NLD" target="AZE">
      <data key="d0">1755819</data>
    </edge>
    <edge source="NLD" target="ARG">
      <data key="d0">1614341</data>
    </edge>
    <edge source="NLD" target="AUS">
      <data key="d0">38359159</data>
    </edge>
    <edge source="NLD" target="AUT">
      <data key="d0">326099932</data>
    </edge>
    <edge source="NLD" target="ARM">
      <data key="d0">1375227</data>
    </edge>
    <edge source="NLD" target="BEL">
      <data key="d0">1680214966</data>
    </edge>
    <edge source="NLD" target="BWA">
      <data key="d0">240808</data>
    </edge>
    <edge source="NLD" target="BRA">
      <data key="d0">90742120</data>
    </edge>
    <edge source="NLD" target="BGR">
      <data key="d0">30797583</data>
    </edge>
    <edge source="NLD" target="BLR">
      <data key="d0">26766421</data>
    </edge>
    <edge source="NLD" target="KHM">
      <data key="d0">42878</data>
    </edge>
    <edge source="NLD" target="CMR">
      <data key="d0">685242</data>
    </edge>
    <edge source="NLD" target="CAN">
      <data key="d0">25258774</data>
    </edge>
    <edge source="NLD" target="CAF">
      <data key="d0">384590</data>
    </edge>
    <edge source="NLD" target="LKA">
      <data key="d0">2191070</data>
    </edge>
    <edge source="NLD" target="CHL">
      <data key="d0">31361484</data>
    </edge>
    <edge source="NLD" target="CHN">
      <data key="d0">13709353</data>
    </edge>
    <edge source="NLD" target="COL">
      <data key="d0">5659300</data>
    </edge>
    <edge source="NLD" target="CRI">
      <data key="d0">1959471</data>
    </edge>
    <edge source="NLD" target="HRV">
      <data key="d0">29255385</data>
    </edge>
    <edge source="NLD" target="CZE">
      <data key="d0">273149178</data>
    </edge>
    <edge source="NLD" target="BEN">
      <data key="d0">953423</data>
    </edge>
    <edge source="NLD" target="DNK">
      <data key="d0">442592428</data>
    </edge>
    <edge source="NLD" target="ECU">
      <data key="d0">3686370</data>
    </edge>
    <edge source="NLD" target="SLV">
      <data key="d0">820083</data>
    </edge>
    <edge source="NLD" target="ETH">
      <data key="d0">137790</data>
    </edge>
    <edge source="NLD" target="EST">
      <data key="d0">40160853</data>
    </edge>
    <edge source="NLD" target="FIN">
      <data key="d0">227699920</data>
    </edge>
    <edge source="NLD" target="FRA">
      <data key="d0">1393794843</data>
    </edge>
    <edge source="NLD" target="GEO">
      <data key="d0">3477365</data>
    </edge>
    <edge source="NLD" target="GMB">
      <data key="d0">6119411</data>
    </edge>
    <edge source="NLD" target="DEU">
      <data key="d0">5706565254</data>
    </edge>
    <edge source="NLD" target="GHA">
      <data key="d0">5118238</data>
    </edge>
    <edge source="NLD" target="GRC">
      <data key="d0">96172376</data>
    </edge>
    <edge source="NLD" target="GTM">
      <data key="d0">1232655</data>
    </edge>
    <edge source="NLD" target="HND">
      <data key="d0">6986528</data>
    </edge>
    <edge source="NLD" target="HKG">
      <data key="d0">16940853</data>
    </edge>
    <edge source="NLD" target="HUN">
      <data key="d0">79736780</data>
    </edge>
    <edge source="NLD" target="IDN">
      <data key="d0">20508433</data>
    </edge>
    <edge source="NLD" target="IRL">
      <data key="d0">241729323</data>
    </edge>
    <edge source="NLD" target="ISR">
      <data key="d0">48318048</data>
    </edge>
    <edge source="NLD" target="ITA">
      <data key="d0">533109254</data>
    </edge>
    <edge source="NLD" target="CIV">
      <data key="d0">24283568</data>
    </edge>
    <edge source="NLD" target="JAM">
      <data key="d0">10255907</data>
    </edge>
    <edge source="NLD" target="JPN">
      <data key="d0">89100301</data>
    </edge>
    <edge source="NLD" target="KAZ">
      <data key="d0">7515554</data>
    </edge>
    <edge source="NLD" target="JOR">
      <data key="d0">17644633</data>
    </edge>
    <edge source="NLD" target="KOR">
      <data key="d0">5587268</data>
    </edge>
    <edge source="NLD" target="KGZ">
      <data key="d0">110329</data>
    </edge>
    <edge source="NLD" target="LBN">
      <data key="d0">21199392</data>
    </edge>
    <edge source="NLD" target="LVA">
      <data key="d0">55232762</data>
    </edge>
    <edge source="NLD" target="LTU">
      <data key="d0">78764146</data>
    </edge>
    <edge source="NLD" target="MDG">
      <data key="d0">338271</data>
    </edge>
    <edge source="NLD" target="MYS">
      <data key="d0">42884903</data>
    </edge>
    <edge source="NLD" target="MRT">
      <data key="d0">26610030</data>
    </edge>
    <edge source="NLD" target="MUS">
      <data key="d0">1742184</data>
    </edge>
    <edge source="NLD" target="MEX">
      <data key="d0">6953873</data>
    </edge>
    <edge source="NLD" target="MDA">
      <data key="d0">4117145</data>
    </edge>
    <edge source="NLD" target="MAR">
      <data key="d0">22497127</data>
    </edge>
    <edge source="NLD" target="MOZ">
      <data key="d0">234439</data>
    </edge>
    <edge source="NLD" target="OMN">
      <data key="d0">6537664</data>
    </edge>
    <edge source="NLD" target="NZL">
      <data key="d0">4331259</data>
    </edge>
    <edge source="NLD" target="NIC">
      <data key="d0">5015411</data>
    </edge>
    <edge source="NLD" target="NER">
      <data key="d0">412397</data>
    </edge>
    <edge source="NLD" target="NOR">
      <data key="d0">426673242</data>
    </edge>
    <edge source="NLD" target="PAK">
      <data key="d0">9617615</data>
    </edge>
    <edge source="NLD" target="PAN">
      <data key="d0">9640851</data>
    </edge>
    <edge source="NLD" target="PRY">
      <data key="d0">820000</data>
    </edge>
    <edge source="NLD" target="PER">
      <data key="d0">14896152</data>
    </edge>
    <edge source="NLD" target="PHL">
      <data key="d0">19522364</data>
    </edge>
    <edge source="NLD" target="POL">
      <data key="d0">561533232</data>
    </edge>
    <edge source="NLD" target="PRT">
      <data key="d0">72608604</data>
    </edge>
    <edge source="NLD" target="ROU">
      <data key="d0">131742532</data>
    </edge>
    <edge source="NLD" target="RUS">
      <data key="d0">146286737</data>
    </edge>
    <edge source="NLD" target="SAU">
      <data key="d0">140182554</data>
    </edge>
    <edge source="NLD" target="SEN">
      <data key="d0">77453233</data>
    </edge>
    <edge source="NLD" target="SRB">
      <data key="d0">23604204</data>
    </edge>
    <edge source="NLD" target="IND">
      <data key="d0">5289273</data>
    </edge>
    <edge source="NLD" target="SGP">
      <data key="d0">15383135</data>
    </edge>
    <edge source="NLD" target="SVK">
      <data key="d0">47916629</data>
    </edge>
    <edge source="NLD" target="VNM">
      <data key="d0">4257382</data>
    </edge>
    <edge source="NLD" target="SVN">
      <data key="d0">23333335</data>
    </edge>
    <edge source="NLD" target="ZAF">
      <data key="d0">10810719</data>
    </edge>
    <edge source="NLD" target="ZWE">
      <data key="d0">188826</data>
    </edge>
    <edge source="NLD" target="ESP">
      <data key="d0">473063427</data>
    </edge>
    <edge source="NLD" target="SWE">
      <data key="d0">632148586</data>
    </edge>
    <edge source="NLD" target="CHE">
      <data key="d0">224698434</data>
    </edge>
    <edge source="NLD" target="THA">
      <data key="d0">21165033</data>
    </edge>
    <edge source="NLD" target="TGO">
      <data key="d0">612878</data>
    </edge>
    <edge source="NLD" target="ARE">
      <data key="d0">115305894</data>
    </edge>
    <edge source="NLD" target="TUN">
      <data key="d0">7649825</data>
    </edge>
    <edge source="NLD" target="TUR">
      <data key="d0">27756500</data>
    </edge>
    <edge source="NLD" target="UGA">
      <data key="d0">216502</data>
    </edge>
    <edge source="NLD" target="UKR">
      <data key="d0">16340138</data>
    </edge>
    <edge source="NLD" target="MKD">
      <data key="d0">1694666</data>
    </edge>
    <edge source="NLD" target="EGY">
      <data key="d0">37746319</data>
    </edge>
    <edge source="NLD" target="GBR">
      <data key="d0">2200070868</data>
    </edge>
    <edge source="NLD" target="TZA">
      <data key="d0">262275</data>
    </edge>
    <edge source="NLD" target="USA">
      <data key="d0">241302128</data>
    </edge>
    <edge source="NLD" target="BFA">
      <data key="d0">2255910</data>
    </edge>
    <edge source="NLD" target="URY">
      <data key="d0">10614417</data>
    </edge>
    <edge source="NZL" target="DZA">
      <data key="d0">902629</data>
    </edge>
    <edge source="NZL" target="ARG">
      <data key="d0">196273</data>
    </edge>
    <edge source="NZL" target="AUS">
      <data key="d0">333554767</data>
    </edge>
    <edge source="NZL" target="BEL">
      <data key="d0">8188538</data>
    </edge>
    <edge source="NZL" target="BRA">
      <data key="d0">5187217</data>
    </edge>
    <edge source="NZL" target="KHM">
      <data key="d0">1718929</data>
    </edge>
    <edge source="NZL" target="CAN">
      <data key="d0">16737002</data>
    </edge>
    <edge source="NZL" target="LKA">
      <data key="d0">1879576</data>
    </edge>
    <edge source="NZL" target="CHL">
      <data key="d0">501235</data>
    </edge>
    <edge source="NZL" target="CHN">
      <data key="d0">327727894</data>
    </edge>
    <edge source="NZL" target="CRI">
      <data key="d0">309432</data>
    </edge>
    <edge source="NZL" target="DNK">
      <data key="d0">1535892</data>
    </edge>
    <edge source="NZL" target="SLV">
      <data key="d0">217420</data>
    </edge>
    <edge source="NZL" target="FIN">
      <data key="d0">434595</data>
    </edge>
    <edge source="NZL" target="FRA">
      <data key="d0">7026791</data>
    </edge>
    <edge source="NZL" target="DEU">
      <data key="d0">23134513</data>
    </edge>
    <edge source="NZL" target="GTM">
      <data key="d0">184965</data>
    </edge>
    <edge source="NZL" target="HKG">
      <data key="d0">51161328</data>
    </edge>
    <edge source="NZL" target="IDN">
      <data key="d0">40447503</data>
    </edge>
    <edge source="NZL" target="IRL">
      <data key="d0">2978381</data>
    </edge>
    <edge source="NZL" target="ISR">
      <data key="d0">1690280</data>
    </edge>
    <edge source="NZL" target="ITA">
      <data key="d0">24117441</data>
    </edge>
    <edge source="NZL" target="JPN">
      <data key="d0">395919873</data>
    </edge>
    <edge source="NZL" target="JOR">
      <data key="d0">147631</data>
    </edge>
    <edge source="NZL" target="KOR">
      <data key="d0">67097148</data>
    </edge>
    <edge source="NZL" target="LBN">
      <data key="d0">343592</data>
    </edge>
    <edge source="NZL" target="LTU">
      <data key="d0">106083</data>
    </edge>
    <edge source="NZL" target="MYS">
      <data key="d0">38073650</data>
    </edge>
    <edge source="NZL" target="MUS">
      <data key="d0">1489462</data>
    </edge>
    <edge source="NZL" target="MEX">
      <data key="d0">4082928</data>
    </edge>
    <edge source="NZL" target="MAR">
      <data key="d0">373422</data>
    </edge>
    <edge source="NZL" target="OMN">
      <data key="d0">1123594</data>
    </edge>
    <edge source="NZL" target="NLD">
      <data key="d0">43532517</data>
    </edge>
    <edge source="NZL" target="NOR">
      <data key="d0">3781169</data>
    </edge>
    <edge source="NZL" target="PAK">
      <data key="d0">5888853</data>
    </edge>
    <edge source="NZL" target="PER">
      <data key="d0">229370</data>
    </edge>
    <edge source="NZL" target="PHL">
      <data key="d0">6952406</data>
    </edge>
    <edge source="NZL" target="PRT">
      <data key="d0">49552</data>
    </edge>
    <edge source="NZL" target="RUS">
      <data key="d0">7663251</data>
    </edge>
    <edge source="NZL" target="SAU">
      <data key="d0">4562770</data>
    </edge>
    <edge source="NZL" target="IND">
      <data key="d0">30987761</data>
    </edge>
    <edge source="NZL" target="SGP">
      <data key="d0">36911302</data>
    </edge>
    <edge source="NZL" target="VNM">
      <data key="d0">29564152</data>
    </edge>
    <edge source="NZL" target="ZAF">
      <data key="d0">4589131</data>
    </edge>
    <edge source="NZL" target="ESP">
      <data key="d0">78944989</data>
    </edge>
    <edge source="NZL" target="SWE">
      <data key="d0">2330043</data>
    </edge>
    <edge source="NZL" target="THA">
      <data key="d0">64893656</data>
    </edge>
    <edge source="NZL" target="ARE">
      <data key="d0">32413666</data>
    </edge>
    <edge source="NZL" target="TUR">
      <data key="d0">105762</data>
    </edge>
    <edge source="NZL" target="EGY">
      <data key="d0">58158</data>
    </edge>
    <edge source="NZL" target="GBR">
      <data key="d0">61343753</data>
    </edge>
    <edge source="NZL" target="USA">
      <data key="d0">151284839</data>
    </edge>
    <edge source="NZL" target="URY">
      <data key="d0">17032</data>
    </edge>
    <edge source="NER" target="DZA">
      <data key="d0">22661</data>
    </edge>
    <edge source="NER" target="CHN">
      <data key="d0">3550324</data>
    </edge>
    <edge source="NER" target="BEN">
      <data key="d0">2303191</data>
    </edge>
    <edge source="NER" target="FRA">
      <data key="d0">16252</data>
    </edge>
    <edge source="NER" target="GHA">
      <data key="d0">1962086</data>
    </edge>
    <edge source="NER" target="ITA">
      <data key="d0">367400</data>
    </edge>
    <edge source="NER" target="CIV">
      <data key="d0">180376</data>
    </edge>
    <edge source="NER" target="MYS">
      <data key="d0">184088</data>
    </edge>
    <edge source="NER" target="MAR">
      <data key="d0">16730</data>
    </edge>
    <edge source="NER" target="IND">
      <data key="d0">66127</data>
    </edge>
    <edge source="NER" target="SGP">
      <data key="d0">13760</data>
    </edge>
    <edge source="NER" target="ESP">
      <data key="d0">33126</data>
    </edge>
    <edge source="NER" target="THA">
      <data key="d0">50191</data>
    </edge>
    <edge source="NER" target="TGO">
      <data key="d0">528363</data>
    </edge>
    <edge source="NER" target="TUR">
      <data key="d0">48180</data>
    </edge>
    <edge source="NER" target="BFA">
      <data key="d0">8391815</data>
    </edge>
    <edge source="RUS" target="ALB">
      <data key="d0">64583</data>
    </edge>
    <edge source="RUS" target="DZA">
      <data key="d0">446374</data>
    </edge>
    <edge source="RUS" target="AZE">
      <data key="d0">20583229</data>
    </edge>
    <edge source="RUS" target="ARG">
      <data key="d0">371119</data>
    </edge>
    <edge source="RUS" target="AUS">
      <data key="d0">164544</data>
    </edge>
    <edge source="RUS" target="AUT">
      <data key="d0">9016961</data>
    </edge>
    <edge source="RUS" target="ARM">
      <data key="d0">5596622</data>
    </edge>
    <edge source="RUS" target="BEL">
      <data key="d0">764965</data>
    </edge>
    <edge source="RUS" target="BRA">
      <data key="d0">600771</data>
    </edge>
    <edge source="RUS" target="BGR">
      <data key="d0">1139760</data>
    </edge>
    <edge source="RUS" target="BLR">
      <data key="d0">67062008</data>
    </edge>
    <edge source="RUS" target="CAN">
      <data key="d0">542129</data>
    </edge>
    <edge source="RUS" target="LKA">
      <data key="d0">781545</data>
    </edge>
    <edge source="RUS" target="CHL">
      <data key="d0">563794</data>
    </edge>
    <edge source="RUS" target="CHN">
      <data key="d0">13799317</data>
    </edge>
    <edge source="RUS" target="CZE">
      <data key="d0">410048</data>
    </edge>
    <edge source="RUS" target="DNK">
      <data key="d0">204752</data>
    </edge>
    <edge source="RUS" target="EST">
      <data key="d0">2857137</data>
    </edge>
    <edge source="RUS" target="FIN">
      <data key="d0">2459241</data>
    </edge>
    <edge source="RUS" target="FRA">
      <data key="d0">1501767</data>
    </edge>
    <edge source="RUS" target="GEO">
      <data key="d0">5810752</data>
    </edge>
    <edge source="RUS" target="PSE">
      <data key="d0">41808</data>
    </edge>
    <edge source="RUS" target="DEU">
      <data key="d0">24204247</data>
    </edge>
    <edge source="RUS" target="GRC">
      <data key="d0">420996</data>
    </edge>
    <edge source="RUS" target="HKG">
      <data key="d0">10120</data>
    </edge>
    <edge source="RUS" target="HUN">
      <data key="d0">529198</data>
    </edge>
    <edge source="RUS" target="IDN">
      <data key="d0">10363</data>
    </edge>
    <edge source="RUS" target="ISR">
      <data key="d0">5311849</data>
    </edge>
    <edge source="RUS" target="ITA">
      <data key="d0">6142448</data>
    </edge>
    <edge source="RUS" target="JPN">
      <data key="d0">945318</data>
    </edge>
    <edge source="RUS" target="KAZ">
      <data key="d0">95795998</data>
    </edge>
    <edge source="RUS" target="JOR">
      <data key="d0">5382906</data>
    </edge>
    <edge source="RUS" target="KOR">
      <data key="d0">371828</data>
    </edge>
    <edge source="RUS" target="KGZ">
      <data key="d0">9892171</data>
    </edge>
    <edge source="RUS" target="LBN">
      <data key="d0">638348</data>
    </edge>
    <edge source="RUS" target="LVA">
      <data key="d0">22392136</data>
    </edge>
    <edge source="RUS" target="LTU">
      <data key="d0">31178076</data>
    </edge>
    <edge source="RUS" target="MYS">
      <data key="d0">953619</data>
    </edge>
    <edge source="RUS" target="MDA">
      <data key="d0">987601</data>
    </edge>
    <edge source="RUS" target="MAR">
      <data key="d0">630919</data>
    </edge>
    <edge source="RUS" target="NLD">
      <data key="d0">930708</data>
    </edge>
    <edge source="RUS" target="NZL">
      <data key="d0">39385</data>
    </edge>
    <edge source="RUS" target="NOR">
      <data key="d0">3275071</data>
    </edge>
    <edge source="RUS" target="PAK">
      <data key="d0">35952662</data>
    </edge>
    <edge source="RUS" target="POL">
      <data key="d0">6404687</data>
    </edge>
    <edge source="RUS" target="ROU">
      <data key="d0">1183299</data>
    </edge>
    <edge source="RUS" target="SAU">
      <data key="d0">1076546</data>
    </edge>
    <edge source="RUS" target="SEN">
      <data key="d0">16367</data>
    </edge>
    <edge source="RUS" target="SRB">
      <data key="d0">2227316</data>
    </edge>
    <edge source="RUS" target="IND">
      <data key="d0">51803480</data>
    </edge>
    <edge source="RUS" target="SGP">
      <data key="d0">240448</data>
    </edge>
    <edge source="RUS" target="VNM">
      <data key="d0">670131</data>
    </edge>
    <edge source="RUS" target="SVN">
      <data key="d0">14191</data>
    </edge>
    <edge source="RUS" target="ESP">
      <data key="d0">470058</data>
    </edge>
    <edge source="RUS" target="SWE">
      <data key="d0">1094008</data>
    </edge>
    <edge source="RUS" target="CHE">
      <data key="d0">122708</data>
    </edge>
    <edge source="RUS" target="ARE">
      <data key="d0">4477476</data>
    </edge>
    <edge source="RUS" target="TUR">
      <data key="d0">201745516</data>
    </edge>
    <edge source="RUS" target="UKR">
      <data key="d0">61813404</data>
    </edge>
    <edge source="RUS" target="MKD">
      <data key="d0">205274</data>
    </edge>
    <edge source="RUS" target="EGY">
      <data key="d0">12722830</data>
    </edge>
    <edge source="RUS" target="GBR">
      <data key="d0">1929868</data>
    </edge>
    <edge source="RUS" target="USA">
      <data key="d0">6235086</data>
    </edge>
    <edge source="RUS" target="URY">
      <data key="d0">16830</data>
    </edge>
    <edge source="SEN" target="BEL">
      <data key="d0">1469844</data>
    </edge>
    <edge source="SEN" target="BGR">
      <data key="d0">195800</data>
    </edge>
    <edge source="SEN" target="CAN">
      <data key="d0">58748</data>
    </edge>
    <edge source="SEN" target="CHN">
      <data key="d0">455235</data>
    </edge>
    <edge source="SEN" target="BEN">
      <data key="d0">11489</data>
    </edge>
    <edge source="SEN" target="FRA">
      <data key="d0">7266470</data>
    </edge>
    <edge source="SEN" target="GMB">
      <data key="d0">1663577</data>
    </edge>
    <edge source="SEN" target="DEU">
      <data key="d0">4242413</data>
    </edge>
    <edge source="SEN" target="GHA">
      <data key="d0">713280</data>
    </edge>
    <edge source="SEN" target="HKG">
      <data key="d0">15654</data>
    </edge>
    <edge source="SEN" target="ITA">
      <data key="d0">4878403</data>
    </edge>
    <edge source="SEN" target="CIV">
      <data key="d0">291954</data>
    </edge>
    <edge source="SEN" target="MRT">
      <data key="d0">299216</data>
    </edge>
    <edge source="SEN" target="MAR">
      <data key="d0">612724</data>
    </edge>
    <edge source="SEN" target="NLD">
      <data key="d0">18510757</data>
    </edge>
    <edge source="SEN" target="NER">
      <data key="d0">337353</data>
    </edge>
    <edge source="SEN" target="PRT">
      <data key="d0">14820</data>
    </edge>
    <edge source="SEN" target="IND">
      <data key="d0">6989158</data>
    </edge>
    <edge source="SEN" target="SGP">
      <data key="d0">1328893</data>
    </edge>
    <edge source="SEN" target="VNM">
      <data key="d0">1949170</data>
    </edge>
    <edge source="SEN" target="ESP">
      <data key="d0">9112226</data>
    </edge>
    <edge source="SEN" target="SWE">
      <data key="d0">35369</data>
    </edge>
    <edge source="SEN" target="CHE">
      <data key="d0">120764</data>
    </edge>
    <edge source="SEN" target="TGO">
      <data key="d0">237676</data>
    </edge>
    <edge source="SEN" target="ARE">
      <data key="d0">87058</data>
    </edge>
    <edge source="SEN" target="TUR">
      <data key="d0">14964</data>
    </edge>
    <edge source="SEN" target="GBR">
      <data key="d0">26097492</data>
    </edge>
    <edge source="SEN" target="USA">
      <data key="d0">115424</data>
    </edge>
    <edge source="SEN" target="BFA">
      <data key="d0">493002</data>
    </edge>
    <edge source="IND" target="ALB">
      <data key="d0">174889</data>
    </edge>
    <edge source="IND" target="DZA">
      <data key="d0">34063017</data>
    </edge>
    <edge source="IND" target="AZE">
      <data key="d0">124580</data>
    </edge>
    <edge source="IND" target="ARG">
      <data key="d0">1728902</data>
    </edge>
    <edge source="IND" target="AUS">
      <data key="d0">27242183</data>
    </edge>
    <edge source="IND" target="AUT">
      <data key="d0">1096087</data>
    </edge>
    <edge source="IND" target="ARM">
      <data key="d0">241854</data>
    </edge>
    <edge source="IND" target="BEL">
      <data key="d0">55812996</data>
    </edge>
    <edge source="IND" target="BWA">
      <data key="d0">14363</data>
    </edge>
    <edge source="IND" target="BRA">
      <data key="d0">10430750</data>
    </edge>
    <edge source="IND" target="BGR">
      <data key="d0">1543286</data>
    </edge>
    <edge source="IND" target="BLR">
      <data key="d0">1093120</data>
    </edge>
    <edge source="IND" target="KHM">
      <data key="d0">17658</data>
    </edge>
    <edge source="IND" target="CMR">
      <data key="d0">606789</data>
    </edge>
    <edge source="IND" target="CAN">
      <data key="d0">41456286</data>
    </edge>
    <edge source="IND" target="LKA">
      <data key="d0">92070779</data>
    </edge>
    <edge source="IND" target="CHL">
      <data key="d0">2112509</data>
    </edge>
    <edge source="IND" target="CHN">
      <data key="d0">25601889</data>
    </edge>
    <edge source="IND" target="COL">
      <data key="d0">1408187</data>
    </edge>
    <edge source="IND" target="CRI">
      <data key="d0">61675</data>
    </edge>
    <edge source="IND" target="HRV">
      <data key="d0">1818468</data>
    </edge>
    <edge source="IND" target="CZE">
      <data key="d0">1094624</data>
    </edge>
    <edge source="IND" target="BEN">
      <data key="d0">68594</data>
    </edge>
    <edge source="IND" target="DNK">
      <data key="d0">4950538</data>
    </edge>
    <edge source="IND" target="ECU">
      <data key="d0">56037</data>
    </edge>
    <edge source="IND" target="SLV">
      <data key="d0">135749</data>
    </edge>
    <edge source="IND" target="ETH">
      <data key="d0">1078373</data>
    </edge>
    <edge source="IND" target="EST">
      <data key="d0">1976804</data>
    </edge>
    <edge source="IND" target="FIN">
      <data key="d0">5233775</data>
    </edge>
    <edge source="IND" target="FRA">
      <data key="d0">54271950</data>
    </edge>
    <edge source="IND" target="GEO">
      <data key="d0">1045009</data>
    </edge>
    <edge source="IND" target="GMB">
      <data key="d0">11021</data>
    </edge>
    <edge source="IND" target="DEU">
      <data key="d0">89978556</data>
    </edge>
    <edge source="IND" target="GHA">
      <data key="d0">227545</data>
    </edge>
    <edge source="IND" target="GRC">
      <data key="d0">9669761</data>
    </edge>
    <edge source="IND" target="GTM">
      <data key="d0">484301</data>
    </edge>
    <edge source="IND" target="HND">
      <data key="d0">136842</data>
    </edge>
    <edge source="IND" target="HKG">
      <data key="d0">12131314</data>
    </edge>
    <edge source="IND" target="HUN">
      <data key="d0">293702</data>
    </edge>
    <edge source="IND" target="IDN">
      <data key="d0">24717747</data>
    </edge>
    <edge source="IND" target="IRL">
      <data key="d0">2124977</data>
    </edge>
    <edge source="IND" target="ISR">
      <data key="d0">8374664</data>
    </edge>
    <edge source="IND" target="ITA">
      <data key="d0">15198179</data>
    </edge>
    <edge source="IND" target="CIV">
      <data key="d0">2031740</data>
    </edge>
    <edge source="IND" target="JAM">
      <data key="d0">127108</data>
    </edge>
    <edge source="IND" target="JPN">
      <data key="d0">70176147</data>
    </edge>
    <edge source="IND" target="KAZ">
      <data key="d0">1548868</data>
    </edge>
    <edge source="IND" target="JOR">
      <data key="d0">9655805</data>
    </edge>
    <edge source="IND" target="KOR">
      <data key="d0">28398615</data>
    </edge>
    <edge source="IND" target="KGZ">
      <data key="d0">14159</data>
    </edge>
    <edge source="IND" target="LBN">
      <data key="d0">6068200</data>
    </edge>
    <edge source="IND" target="LVA">
      <data key="d0">1791464</data>
    </edge>
    <edge source="IND" target="LTU">
      <data key="d0">5519617</data>
    </edge>
    <edge source="IND" target="MDG">
      <data key="d0">764377</data>
    </edge>
    <edge source="IND" target="MWI">
      <data key="d0">593968</data>
    </edge>
    <edge source="IND" target="MYS">
      <data key="d0">115776684</data>
    </edge>
    <edge source="IND" target="MUS">
      <data key="d0">10128497</data>
    </edge>
    <edge source="IND" target="MEX">
      <data key="d0">3204253</data>
    </edge>
    <edge source="IND" target="MDA">
      <data key="d0">74373</data>
    </edge>
    <edge source="IND" target="MAR">
      <data key="d0">1537507</data>
    </edge>
    <edge source="IND" target="MOZ">
      <data key="d0">282492</data>
    </edge>
    <edge source="IND" target="OMN">
      <data key="d0">40128697</data>
    </edge>
    <edge source="IND" target="NLD">
      <data key="d0">212582875</data>
    </edge>
    <edge source="IND" target="NZL">
      <data key="d0">10188998</data>
    </edge>
    <edge source="IND" target="NIC">
      <data key="d0">41989</data>
    </edge>
    <edge source="IND" target="NOR">
      <data key="d0">5257969</data>
    </edge>
    <edge source="IND" target="PAK">
      <data key="d0">106191442</data>
    </edge>
    <edge source="IND" target="PAN">
      <data key="d0">153529</data>
    </edge>
    <edge source="IND" target="PRY">
      <data key="d0">23612</data>
    </edge>
    <edge source="IND" target="PER">
      <data key="d0">21392</data>
    </edge>
    <edge source="IND" target="PHL">
      <data key="d0">21123305</data>
    </edge>
    <edge source="IND" target="POL">
      <data key="d0">17798064</data>
    </edge>
    <edge source="IND" target="PRT">
      <data key="d0">3182048</data>
    </edge>
    <edge source="IND" target="ROU">
      <data key="d0">1673486</data>
    </edge>
    <edge source="IND" target="RUS">
      <data key="d0">64414734</data>
    </edge>
    <edge source="IND" target="SAU">
      <data key="d0">220479257</data>
    </edge>
    <edge source="IND" target="SEN">
      <data key="d0">2048156</data>
    </edge>
    <edge source="IND" target="SRB">
      <data key="d0">286049</data>
    </edge>
    <edge source="IND" target="SGP">
      <data key="d0">41997283</data>
    </edge>
    <edge source="IND" target="SVK">
      <data key="d0">47304</data>
    </edge>
    <edge source="IND" target="VNM">
      <data key="d0">28124684</data>
    </edge>
    <edge source="IND" target="SVN">
      <data key="d0">2089668</data>
    </edge>
    <edge source="IND" target="ZAF">
      <data key="d0">14298864</data>
    </edge>
    <edge source="IND" target="ZWE">
      <data key="d0">43413</data>
    </edge>
    <edge source="IND" target="ESP">
      <data key="d0">45818251</data>
    </edge>
    <edge source="IND" target="SWE">
      <data key="d0">8465629</data>
    </edge>
    <edge source="IND" target="CHE">
      <data key="d0">9379714</data>
    </edge>
    <edge source="IND" target="THA">
      <data key="d0">19162071</data>
    </edge>
    <edge source="IND" target="TGO">
      <data key="d0">25440</data>
    </edge>
    <edge source="IND" target="ARE">
      <data key="d0">543499352</data>
    </edge>
    <edge source="IND" target="TUN">
      <data key="d0">6554338</data>
    </edge>
    <edge source="IND" target="TUR">
      <data key="d0">22391308</data>
    </edge>
    <edge source="IND" target="UGA">
      <data key="d0">446035</data>
    </edge>
    <edge source="IND" target="UKR">
      <data key="d0">9146216</data>
    </edge>
    <edge source="IND" target="MKD">
      <data key="d0">83222</data>
    </edge>
    <edge source="IND" target="EGY">
      <data key="d0">15729794</data>
    </edge>
    <edge source="IND" target="GBR">
      <data key="d0">172353868</data>
    </edge>
    <edge source="IND" target="TZA">
      <data key="d0">1021689</data>
    </edge>
    <edge source="IND" target="USA">
      <data key="d0">317591347</data>
    </edge>
    <edge source="IND" target="URY">
      <data key="d0">213620</data>
    </edge>
    <edge source="ESP" target="ALB">
      <data key="d0">243618</data>
    </edge>
    <edge source="ESP" target="DZA">
      <data key="d0">58162334</data>
    </edge>
    <edge source="ESP" target="AZE">
      <data key="d0">832764</data>
    </edge>
    <edge source="ESP" target="ARG">
      <data key="d0">6931856</data>
    </edge>
    <edge source="ESP" target="AUS">
      <data key="d0">28971555</data>
    </edge>
    <edge source="ESP" target="AUT">
      <data key="d0">232727398</data>
    </edge>
    <edge source="ESP" target="ARM">
      <data key="d0">2332177</data>
    </edge>
    <edge source="ESP" target="BEL">
      <data key="d0">541050190</data>
    </edge>
    <edge source="ESP" target="BOL">
      <data key="d0">94849</data>
    </edge>
    <edge source="ESP" target="BWA">
      <data key="d0">32791</data>
    </edge>
    <edge source="ESP" target="BRA">
      <data key="d0">142103353</data>
    </edge>
    <edge source="ESP" target="BGR">
      <data key="d0">18171554</data>
    </edge>
    <edge source="ESP" target="BLR">
      <data key="d0">17299660</data>
    </edge>
    <edge source="ESP" target="KHM">
      <data key="d0">224610</data>
    </edge>
    <edge source="ESP" target="CMR">
      <data key="d0">1888694</data>
    </edge>
    <edge source="ESP" target="CAN">
      <data key="d0">110410299</data>
    </edge>
    <edge source="ESP" target="CAF">
      <data key="d0">1106571</data>
    </edge>
    <edge source="ESP" target="LKA">
      <data key="d0">738510</data>
    </edge>
    <edge source="ESP" target="CHL">
      <data key="d0">11319357</data>
    </edge>
    <edge source="ESP" target="CHN">
      <data key="d0">37583101</data>
    </edge>
    <edge source="ESP" target="COL">
      <data key="d0">13923244</data>
    </edge>
    <edge source="ESP" target="CRI">
      <data key="d0">2706226</data>
    </edge>
    <edge source="ESP" target="HRV">
      <data key="d0">27971904</data>
    </edge>
    <edge source="ESP" target="CZE">
      <data key="d0">263881242</data>
    </edge>
    <edge source="ESP" target="BEN">
      <data key="d0">655391</data>
    </edge>
    <edge source="ESP" target="DNK">
      <data key="d0">224768755</data>
    </edge>
    <edge source="ESP" target="ECU">
      <data key="d0">2264903</data>
    </edge>
    <edge source="ESP" target="SLV">
      <data key="d0">1853302</data>
    </edge>
    <edge source="ESP" target="ETH">
      <data key="d0">448582</data>
    </edge>
    <edge source="ESP" target="EST">
      <data key="d0">38758958</data>
    </edge>
    <edge source="ESP" target="FIN">
      <data key="d0">132711320</data>
    </edge>
    <edge source="ESP" target="FRA">
      <data key="d0">3424666312</data>
    </edge>
    <edge source="ESP" target="GEO">
      <data key="d0">3165174</data>
    </edge>
    <edge source="ESP" target="GMB">
      <data key="d0">207394</data>
    </edge>
    <edge source="ESP" target="PSE">
      <data key="d0">86488</data>
    </edge>
    <edge source="ESP" target="DEU">
      <data key="d0">4151942287</data>
    </edge>
    <edge source="ESP" target="GHA">
      <data key="d0">1906773</data>
    </edge>
    <edge source="ESP" target="GRC">
      <data key="d0">31934643</data>
    </edge>
    <edge source="ESP" target="GTM">
      <data key="d0">4774310</data>
    </edge>
    <edge source="ESP" target="HND">
      <data key="d0">1296134</data>
    </edge>
    <edge source="ESP" target="HKG">
      <data key="d0">11965613</data>
    </edge>
    <edge source="ESP" target="HUN">
      <data key="d0">87714634</data>
    </edge>
    <edge source="ESP" target="IDN">
      <data key="d0">2330570</data>
    </edge>
    <edge source="ESP" target="IRL">
      <data key="d0">112903086</data>
    </edge>
    <edge source="ESP" target="ISR">
      <data key="d0">20775172</data>
    </edge>
    <edge source="ESP" target="ITA">
      <data key="d0">1172696121</data>
    </edge>
    <edge source="ESP" target="CIV">
      <data key="d0">1173673</data>
    </edge>
    <edge source="ESP" target="JAM">
      <data key="d0">1357338</data>
    </edge>
    <edge source="ESP" target="JPN">
      <data key="d0">60894422</data>
    </edge>
    <edge source="ESP" target="KAZ">
      <data key="d0">3893445</data>
    </edge>
    <edge source="ESP" target="JOR">
      <data key="d0">12439446</data>
    </edge>
    <edge source="ESP" target="KOR">
      <data key="d0">23381713</data>
    </edge>
    <edge source="ESP" target="KGZ">
      <data key="d0">200137</data>
    </edge>
    <edge source="ESP" target="LBN">
      <data key="d0">6446147</data>
    </edge>
    <edge source="ESP" target="LVA">
      <data key="d0">57841139</data>
    </edge>
    <edge source="ESP" target="LTU">
      <data key="d0">100961916</data>
    </edge>
    <edge source="ESP" target="MDG">
      <data key="d0">115254</data>
    </edge>
    <edge source="ESP" target="MYS">
      <data key="d0">11767660</data>
    </edge>
    <edge source="ESP" target="MRT">
      <data key="d0">4229959</data>
    </edge>
    <edge source="ESP" target="MUS">
      <data key="d0">2376931</data>
    </edge>
    <edge source="ESP" target="MEX">
      <data key="d0">30258365</data>
    </edge>
    <edge source="ESP" target="MDA">
      <data key="d0">4653501</data>
    </edge>
    <edge source="ESP" target="MAR">
      <data key="d0">74611653</data>
    </edge>
    <edge source="ESP" target="MOZ">
      <data key="d0">228257</data>
    </edge>
    <edge source="ESP" target="OMN">
      <data key="d0">9293543</data>
    </edge>
    <edge source="ESP" target="NLD">
      <data key="d0">1330888998</data>
    </edge>
    <edge source="ESP" target="NZL">
      <data key="d0">4032488</data>
    </edge>
    <edge source="ESP" target="NIC">
      <data key="d0">459467</data>
    </edge>
    <edge source="ESP" target="NER">
      <data key="d0">139625</data>
    </edge>
    <edge source="ESP" target="NOR">
      <data key="d0">155489429</data>
    </edge>
    <edge source="ESP" target="PAK">
      <data key="d0">6400430</data>
    </edge>
    <edge source="ESP" target="PAN">
      <data key="d0">6292997</data>
    </edge>
    <edge source="ESP" target="PRY">
      <data key="d0">366584</data>
    </edge>
    <edge source="ESP" target="PER">
      <data key="d0">1325408</data>
    </edge>
    <edge source="ESP" target="PHL">
      <data key="d0">2243497</data>
    </edge>
    <edge source="ESP" target="POL">
      <data key="d0">608083432</data>
    </edge>
    <edge source="ESP" target="PRT">
      <data key="d0">772506645</data>
    </edge>
    <edge source="ESP" target="ROU">
      <data key="d0">74356306</data>
    </edge>
    <edge source="ESP" target="RUS">
      <data key="d0">87202645</data>
    </edge>
    <edge source="ESP" target="SAU">
      <data key="d0">134982891</data>
    </edge>
    <edge source="ESP" target="SEN">
      <data key="d0">5079123</data>
    </edge>
    <edge source="ESP" target="SRB">
      <data key="d0">7533122</data>
    </edge>
    <edge source="ESP" target="IND">
      <data key="d0">10488812</data>
    </edge>
    <edge source="ESP" target="SGP">
      <data key="d0">14802474</data>
    </edge>
    <edge source="ESP" target="SVK">
      <data key="d0">53980319</data>
    </edge>
    <edge source="ESP" target="VNM">
      <data key="d0">6147194</data>
    </edge>
    <edge source="ESP" target="SVN">
      <data key="d0">26488978</data>
    </edge>
    <edge source="ESP" target="ZAF">
      <data key="d0">33817983</data>
    </edge>
    <edge source="ESP" target="SWE">
      <data key="d0">360853760</data>
    </edge>
    <edge source="ESP" target="CHE">
      <data key="d0">299511264</data>
    </edge>
    <edge source="ESP" target="THA">
      <data key="d0">8154874</data>
    </edge>
    <edge source="ESP" target="TGO">
      <data key="d0">229917</data>
    </edge>
    <edge source="ESP" target="ARE">
      <data key="d0">104856759</data>
    </edge>
    <edge source="ESP" target="TUN">
      <data key="d0">9494043</data>
    </edge>
    <edge source="ESP" target="TUR">
      <data key="d0">15129784</data>
    </edge>
    <edge source="ESP" target="UGA">
      <data key="d0">86854</data>
    </edge>
    <edge source="ESP" target="UKR">
      <data key="d0">16293811</data>
    </edge>
    <edge source="ESP" target="MKD">
      <data key="d0">491692</data>
    </edge>
    <edge source="ESP" target="EGY">
      <data key="d0">15125939</data>
    </edge>
    <edge source="ESP" target="GBR">
      <data key="d0">2424546621</data>
    </edge>
    <edge source="ESP" target="TZA">
      <data key="d0">171647</data>
    </edge>
    <edge source="ESP" target="USA">
      <data key="d0">469461678</data>
    </edge>
    <edge source="ESP" target="BFA">
      <data key="d0">452808</data>
    </edge>
    <edge source="ESP" target="URY">
      <data key="d0">4589999</data>
    </edge>
    <edge source="THA" target="ALB">
      <data key="d0">47531</data>
    </edge>
    <edge source="THA" target="DZA">
      <data key="d0">10981458</data>
    </edge>
    <edge source="THA" target="AZE">
      <data key="d0">112737</data>
    </edge>
    <edge source="THA" target="ARG">
      <data key="d0">6857744</data>
    </edge>
    <edge source="THA" target="AUS">
      <data key="d0">104039278</data>
    </edge>
    <edge source="THA" target="AUT">
      <data key="d0">2544619</data>
    </edge>
    <edge source="THA" target="ARM">
      <data key="d0">24671</data>
    </edge>
    <edge source="THA" target="BEL">
      <data key="d0">13208830</data>
    </edge>
    <edge source="THA" target="BOL">
      <data key="d0">214399</data>
    </edge>
    <edge source="THA" target="BWA">
      <data key="d0">37588</data>
    </edge>
    <edge source="THA" target="BRA">
      <data key="d0">529854</data>
    </edge>
    <edge source="THA" target="BGR">
      <data key="d0">588171</data>
    </edge>
    <edge source="THA" target="BLR">
      <data key="d0">40063</data>
    </edge>
    <edge source="THA" target="KHM">
      <data key="d0">35062164</data>
    </edge>
    <edge source="THA" target="CMR">
      <data key="d0">52917</data>
    </edge>
    <edge source="THA" target="CAN">
      <data key="d0">81953200</data>
    </edge>
    <edge source="THA" target="LKA">
      <data key="d0">4119667</data>
    </edge>
    <edge source="THA" target="CHL">
      <data key="d0">11212661</data>
    </edge>
    <edge source="THA" target="CHN">
      <data key="d0">1693219127</data>
    </edge>
    <edge source="THA" target="COL">
      <data key="d0">3577505</data>
    </edge>
    <edge source="THA" target="CRI">
      <data key="d0">1199449</data>
    </edge>
    <edge source="THA" target="HRV">
      <data key="d0">1189004</data>
    </edge>
    <edge source="THA" target="CZE">
      <data key="d0">3589319</data>
    </edge>
    <edge source="THA" target="BEN">
      <data key="d0">23756</data>
    </edge>
    <edge source="THA" target="DNK">
      <data key="d0">7124369</data>
    </edge>
    <edge source="THA" target="ECU">
      <data key="d0">142876</data>
    </edge>
    <edge source="THA" target="SLV">
      <data key="d0">87641</data>
    </edge>
    <edge source="THA" target="ETH">
      <data key="d0">435956</data>
    </edge>
    <edge source="THA" target="EST">
      <data key="d0">4745735</data>
    </edge>
    <edge source="THA" target="FIN">
      <data key="d0">5777528</data>
    </edge>
    <edge source="THA" target="FRA">
      <data key="d0">35214866</data>
    </edge>
    <edge source="THA" target="GEO">
      <data key="d0">379062</data>
    </edge>
    <edge source="THA" target="GMB">
      <data key="d0">109480</data>
    </edge>
    <edge source="THA" target="PSE">
      <data key="d0">17874</data>
    </edge>
    <edge source="THA" target="DEU">
      <data key="d0">57530519</data>
    </edge>
    <edge source="THA" target="GHA">
      <data key="d0">1216819</data>
    </edge>
    <edge source="THA" target="GRC">
      <data key="d0">4686389</data>
    </edge>
    <edge source="THA" target="GTM">
      <data key="d0">296747</data>
    </edge>
    <edge source="THA" target="HND">
      <data key="d0">684008</data>
    </edge>
    <edge source="THA" target="HKG">
      <data key="d0">231329188</data>
    </edge>
    <edge source="THA" target="HUN">
      <data key="d0">1380385</data>
    </edge>
    <edge source="THA" target="IDN">
      <data key="d0">71352702</data>
    </edge>
    <edge source="THA" target="IRL">
      <data key="d0">1571666</data>
    </edge>
    <edge source="THA" target="ISR">
      <data key="d0">13447713</data>
    </edge>
    <edge source="THA" target="ITA">
      <data key="d0">18107936</data>
    </edge>
    <edge source="THA" target="CIV">
      <data key="d0">15746</data>
    </edge>
    <edge source="THA" target="JAM">
      <data key="d0">1097613</data>
    </edge>
    <edge source="THA" target="JPN">
      <data key="d0">286349398</data>
    </edge>
    <edge source="THA" target="KAZ">
      <data key="d0">160175</data>
    </edge>
    <edge source="THA" target="JOR">
      <data key="d0">8677907</data>
    </edge>
    <edge source="THA" target="KOR">
      <data key="d0">94027096</data>
    </edge>
    <edge source="THA" target="LBN">
      <data key="d0">9929145</data>
    </edge>
    <edge source="THA" target="LVA">
      <data key="d0">542875</data>
    </edge>
    <edge source="THA" target="LTU">
      <data key="d0">1957756</data>
    </edge>
    <edge source="THA" target="MDG">
      <data key="d0">77346</data>
    </edge>
    <edge source="THA" target="MYS">
      <data key="d0">65900319</data>
    </edge>
    <edge source="THA" target="MRT">
      <data key="d0">863177</data>
    </edge>
    <edge source="THA" target="MUS">
      <data key="d0">2277575</data>
    </edge>
    <edge source="THA" target="MEX">
      <data key="d0">12569496</data>
    </edge>
    <edge source="THA" target="MDA">
      <data key="d0">19679</data>
    </edge>
    <edge source="THA" target="MAR">
      <data key="d0">1177991</data>
    </edge>
    <edge source="THA" target="MOZ">
      <data key="d0">18237</data>
    </edge>
    <edge source="THA" target="OMN">
      <data key="d0">4411903</data>
    </edge>
    <edge source="THA" target="NAM">
      <data key="d0">25404</data>
    </edge>
    <edge source="THA" target="NLD">
      <data key="d0">100754818</data>
    </edge>
    <edge source="THA" target="NZL">
      <data key="d0">17097992</data>
    </edge>
    <edge source="THA" target="NER">
      <data key="d0">64498</data>
    </edge>
    <edge source="THA" target="NOR">
      <data key="d0">11179925</data>
    </edge>
    <edge source="THA" target="PAK">
      <data key="d0">15601907</data>
    </edge>
    <edge source="THA" target="PAN">
      <data key="d0">1146717</data>
    </edge>
    <edge source="THA" target="PER">
      <data key="d0">188813</data>
    </edge>
    <edge source="THA" target="PHL">
      <data key="d0">43721801</data>
    </edge>
    <edge source="THA" target="POL">
      <data key="d0">14494684</data>
    </edge>
    <edge source="THA" target="PRT">
      <data key="d0">2978936</data>
    </edge>
    <edge source="THA" target="ROU">
      <data key="d0">2007600</data>
    </edge>
    <edge source="THA" target="RUS">
      <data key="d0">30570891</data>
    </edge>
    <edge source="THA" target="SAU">
      <data key="d0">39594439</data>
    </edge>
    <edge source="THA" target="SEN">
      <data key="d0">1300248</data>
    </edge>
    <edge source="THA" target="SRB">
      <data key="d0">21145</data>
    </edge>
    <edge source="THA" target="IND">
      <data key="d0">18340869</data>
    </edge>
    <edge source="THA" target="SGP">
      <data key="d0">53337222</data>
    </edge>
    <edge source="THA" target="SVK">
      <data key="d0">852025</data>
    </edge>
    <edge source="THA" target="VNM">
      <data key="d0">544556306</data>
    </edge>
    <edge source="THA" target="SVN">
      <data key="d0">1313696</data>
    </edge>
    <edge source="THA" target="ZAF">
      <data key="d0">5067744</data>
    </edge>
    <edge source="THA" target="ZWE">
      <data key="d0">20181</data>
    </edge>
    <edge source="THA" target="ESP">
      <data key="d0">28669832</data>
    </edge>
    <edge source="THA" target="SWE">
      <data key="d0">17693574</data>
    </edge>
    <edge source="THA" target="CHE">
      <data key="d0">15337692</data>
    </edge>
    <edge source="THA" target="TGO">
      <data key="d0">43444</data>
    </edge>
    <edge source="THA" target="ARE">
      <data key="d0">67262630</data>
    </edge>
    <edge source="THA" target="TUN">
      <data key="d0">717307</data>
    </edge>
    <edge source="THA" target="TUR">
      <data key="d0">2849401</data>
    </edge>
    <edge source="THA" target="UKR">
      <data key="d0">6850778</data>
    </edge>
    <edge source="THA" target="EGY">
      <data key="d0">7150260</data>
    </edge>
    <edge source="THA" target="GBR">
      <data key="d0">79281594</data>
    </edge>
    <edge source="THA" target="TZA">
      <data key="d0">16104</data>
    </edge>
    <edge source="THA" target="USA">
      <data key="d0">820301003</data>
    </edge>
    <edge source="THA" target="BFA">
      <data key="d0">76066</data>
    </edge>
    <edge source="THA" target="URY">
      <data key="d0">736837</data>
    </edge>
    <edge source="TGO" target="BEL">
      <data key="d0">267535</data>
    </edge>
    <edge source="TGO" target="CAN">
      <data key="d0">74278</data>
    </edge>
    <edge source="TGO" target="CHN">
      <data key="d0">411540</data>
    </edge>
    <edge source="TGO" target="FRA">
      <data key="d0">1266971</data>
    </edge>
    <edge source="TGO" target="NLD">
      <data key="d0">474408</data>
    </edge>
    <edge source="TGO" target="NER">
      <data key="d0">44838</data>
    </edge>
    <edge source="TGO" target="IND">
      <data key="d0">527261</data>
    </edge>
    <edge source="TGO" target="VNM">
      <data key="d0">318899</data>
    </edge>
    <edge source="TGO" target="CHE">
      <data key="d0">29421</data>
    </edge>
    <edge source="TGO" target="GBR">
      <data key="d0">11535</data>
    </edge>
    <edge source="TGO" target="USA">
      <data key="d0">138498</data>
    </edge>
    <edge source="ARE" target="ALB">
      <data key="d0">23178</data>
    </edge>
    <edge source="ARE" target="DZA">
      <data key="d0">6369801</data>
    </edge>
    <edge source="ARE" target="AZE">
      <data key="d0">4127127</data>
    </edge>
    <edge source="ARE" target="ARG">
      <data key="d0">11228</data>
    </edge>
    <edge source="ARE" target="AUS">
      <data key="d0">3515410</data>
    </edge>
    <edge source="ARE" target="AUT">
      <data key="d0">34762</data>
    </edge>
    <edge source="ARE" target="ARM">
      <data key="d0">951311</data>
    </edge>
    <edge source="ARE" target="BEL">
      <data key="d0">321080</data>
    </edge>
    <edge source="ARE" target="BRA">
      <data key="d0">589324</data>
    </edge>
    <edge source="ARE" target="BGR">
      <data key="d0">37423</data>
    </edge>
    <edge source="ARE" target="BDI">
      <data key="d0">57129</data>
    </edge>
    <edge source="ARE" target="BLR">
      <data key="d0">21784</data>
    </edge>
    <edge source="ARE" target="KHM">
      <data key="d0">68327</data>
    </edge>
    <edge source="ARE" target="CMR">
      <data key="d0">720394</data>
    </edge>
    <edge source="ARE" target="CAN">
      <data key="d0">4941794</data>
    </edge>
    <edge source="ARE" target="CAF">
      <data key="d0">268618</data>
    </edge>
    <edge source="ARE" target="LKA">
      <data key="d0">8665842</data>
    </edge>
    <edge source="ARE" target="CHL">
      <data key="d0">32075</data>
    </edge>
    <edge source="ARE" target="CHN">
      <data key="d0">1830404</data>
    </edge>
    <edge source="ARE" target="CRI">
      <data key="d0">45593</data>
    </edge>
    <edge source="ARE" target="CZE">
      <data key="d0">182451</data>
    </edge>
    <edge source="ARE" target="BEN">
      <data key="d0">690523</data>
    </edge>
    <edge source="ARE" target="DNK">
      <data key="d0">180063</data>
    </edge>
    <edge source="ARE" target="ETH">
      <data key="d0">2023469</data>
    </edge>
    <edge source="ARE" target="FIN">
      <data key="d0">41531</data>
    </edge>
    <edge source="ARE" target="FRA">
      <data key="d0">3150652</data>
    </edge>
    <edge source="ARE" target="GEO">
      <data key="d0">291852</data>
    </edge>
    <edge source="ARE" target="GMB">
      <data key="d0">780223</data>
    </edge>
    <edge source="ARE" target="PSE">
      <data key="d0">131890</data>
    </edge>
    <edge source="ARE" target="DEU">
      <data key="d0">1882756</data>
    </edge>
    <edge source="ARE" target="GHA">
      <data key="d0">494175</data>
    </edge>
    <edge source="ARE" target="GRC">
      <data key="d0">414778</data>
    </edge>
    <edge source="ARE" target="HKG">
      <data key="d0">912958</data>
    </edge>
    <edge source="ARE" target="HUN">
      <data key="d0">27907</data>
    </edge>
    <edge source="ARE" target="IDN">
      <data key="d0">9960067</data>
    </edge>
    <edge source="ARE" target="IRL">
      <data key="d0">89116</data>
    </edge>
    <edge source="ARE" target="ITA">
      <data key="d0">1737520</data>
    </edge>
    <edge source="ARE" target="CIV">
      <data key="d0">223873</data>
    </edge>
    <edge source="ARE" target="JPN">
      <data key="d0">2522852</data>
    </edge>
    <edge source="ARE" target="KAZ">
      <data key="d0">3173243</data>
    </edge>
    <edge source="ARE" target="JOR">
      <data key="d0">7023582</data>
    </edge>
    <edge source="ARE" target="KOR">
      <data key="d0">1333570</data>
    </edge>
    <edge source="ARE" target="KGZ">
      <data key="d0">28807</data>
    </edge>
    <edge source="ARE" target="LBN">
      <data key="d0">3621804</data>
    </edge>
    <edge source="ARE" target="LTU">
      <data key="d0">297149</data>
    </edge>
    <edge source="ARE" target="MDG">
      <data key="d0">101049</data>
    </edge>
    <edge source="ARE" target="MWI">
      <data key="d0">93254</data>
    </edge>
    <edge source="ARE" target="MYS">
      <data key="d0">4972011</data>
    </edge>
    <edge source="ARE" target="MRT">
      <data key="d0">2341522</data>
    </edge>
    <edge source="ARE" target="MUS">
      <data key="d0">2516808</data>
    </edge>
    <edge source="ARE" target="MAR">
      <data key="d0">16469294</data>
    </edge>
    <edge source="ARE" target="MOZ">
      <data key="d0">891351</data>
    </edge>
    <edge source="ARE" target="OMN">
      <data key="d0">197296735</data>
    </edge>
    <edge source="ARE" target="NLD">
      <data key="d0">965110</data>
    </edge>
    <edge source="ARE" target="NZL">
      <data key="d0">1238203</data>
    </edge>
    <edge source="ARE" target="NER">
      <data key="d0">845218</data>
    </edge>
    <edge source="ARE" target="NOR">
      <data key="d0">180636</data>
    </edge>
    <edge source="ARE" target="PAK">
      <data key="d0">55747624</data>
    </edge>
    <edge source="ARE" target="PAN">
      <data key="d0">34973</data>
    </edge>
    <edge source="ARE" target="PER">
      <data key="d0">11141</data>
    </edge>
    <edge source="ARE" target="PHL">
      <data key="d0">1905943</data>
    </edge>
    <edge source="ARE" target="POL">
      <data key="d0">63359</data>
    </edge>
    <edge source="ARE" target="PRT">
      <data key="d0">231715</data>
    </edge>
    <edge source="ARE" target="RUS">
      <data key="d0">2047894</data>
    </edge>
    <edge source="ARE" target="SAU">
      <data key="d0">27549846</data>
    </edge>
    <edge source="ARE" target="SEN">
      <data key="d0">13714382</data>
    </edge>
    <edge source="ARE" target="SRB">
      <data key="d0">23336</data>
    </edge>
    <edge source="ARE" target="IND">
      <data key="d0">92977706</data>
    </edge>
    <edge source="ARE" target="SGP">
      <data key="d0">3115704</data>
    </edge>
    <edge source="ARE" target="VNM">
      <data key="d0">221495</data>
    </edge>
    <edge source="ARE" target="SVN">
      <data key="d0">89808</data>
    </edge>
    <edge source="ARE" target="ZAF">
      <data key="d0">3436387</data>
    </edge>
    <edge source="ARE" target="ESP">
      <data key="d0">531691</data>
    </edge>
    <edge source="ARE" target="SWE">
      <data key="d0">980580</data>
    </edge>
    <edge source="ARE" target="CHE">
      <data key="d0">206407</data>
    </edge>
    <edge source="ARE" target="THA">
      <data key="d0">1121985</data>
    </edge>
    <edge source="ARE" target="TGO">
      <data key="d0">256210</data>
    </edge>
    <edge source="ARE" target="TUN">
      <data key="d0">1259616</data>
    </edge>
    <edge source="ARE" target="TUR">
      <data key="d0">4055872</data>
    </edge>
    <edge source="ARE" target="UGA">
      <data key="d0">426369</data>
    </edge>
    <edge source="ARE" target="UKR">
      <data key="d0">316967</data>
    </edge>
    <edge source="ARE" target="EGY">
      <data key="d0">59498504</data>
    </edge>
    <edge source="ARE" target="GBR">
      <data key="d0">6227181</data>
    </edge>
    <edge source="ARE" target="TZA">
      <data key="d0">9004243</data>
    </edge>
    <edge source="ARE" target="USA">
      <data key="d0">13825717</data>
    </edge>
    <edge source="TUN" target="ALB">
      <data key="d0">60962</data>
    </edge>
    <edge source="TUN" target="DZA">
      <data key="d0">2828736</data>
    </edge>
    <edge source="TUN" target="AZE">
      <data key="d0">591947</data>
    </edge>
    <edge source="TUN" target="ARG">
      <data key="d0">102325</data>
    </edge>
    <edge source="TUN" target="AUS">
      <data key="d0">262948</data>
    </edge>
    <edge source="TUN" target="AUT">
      <data key="d0">407324</data>
    </edge>
    <edge source="TUN" target="BEL">
      <data key="d0">6147886</data>
    </edge>
    <edge source="TUN" target="BRA">
      <data key="d0">1562907</data>
    </edge>
    <edge source="TUN" target="BGR">
      <data key="d0">496324</data>
    </edge>
    <edge source="TUN" target="CAN">
      <data key="d0">3595098</data>
    </edge>
    <edge source="TUN" target="CHN">
      <data key="d0">869184</data>
    </edge>
    <edge source="TUN" target="HRV">
      <data key="d0">146118</data>
    </edge>
    <edge source="TUN" target="CZE">
      <data key="d0">142692</data>
    </edge>
    <edge source="TUN" target="BEN">
      <data key="d0">95883</data>
    </edge>
    <edge source="TUN" target="DNK">
      <data key="d0">858285</data>
    </edge>
    <edge source="TUN" target="ETH">
      <data key="d0">576021</data>
    </edge>
    <edge source="TUN" target="FRA">
      <data key="d0">43084375</data>
    </edge>
    <edge source="TUN" target="GMB">
      <data key="d0">20621</data>
    </edge>
    <edge source="TUN" target="DEU">
      <data key="d0">21061951</data>
    </edge>
    <edge source="TUN" target="GRC">
      <data key="d0">1171973</data>
    </edge>
    <edge source="TUN" target="HKG">
      <data key="d0">59041</data>
    </edge>
    <edge source="TUN" target="HUN">
      <data key="d0">513462</data>
    </edge>
    <edge source="TUN" target="IDN">
      <data key="d0">10740559</data>
    </edge>
    <edge source="TUN" target="ITA">
      <data key="d0">39130087</data>
    </edge>
    <edge source="TUN" target="CIV">
      <data key="d0">351466</data>
    </edge>
    <edge source="TUN" target="JPN">
      <data key="d0">63605</data>
    </edge>
    <edge source="TUN" target="KAZ">
      <data key="d0">376821</data>
    </edge>
    <edge source="TUN" target="JOR">
      <data key="d0">131852</data>
    </edge>
    <edge source="TUN" target="KOR">
      <data key="d0">48281</data>
    </edge>
    <edge source="TUN" target="LBN">
      <data key="d0">137563</data>
    </edge>
    <edge source="TUN" target="LVA">
      <data key="d0">72944</data>
    </edge>
    <edge source="TUN" target="MYS">
      <data key="d0">14602099</data>
    </edge>
    <edge source="TUN" target="MRT">
      <data key="d0">2634787</data>
    </edge>
    <edge source="TUN" target="MUS">
      <data key="d0">340005</data>
    </edge>
    <edge source="TUN" target="MEX">
      <data key="d0">126980</data>
    </edge>
    <edge source="TUN" target="MDA">
      <data key="d0">24601</data>
    </edge>
    <edge source="TUN" target="MAR">
      <data key="d0">52628928</data>
    </edge>
    <edge source="TUN" target="OMN">
      <data key="d0">142457</data>
    </edge>
    <edge source="TUN" target="NAM">
      <data key="d0">73756</data>
    </edge>
    <edge source="TUN" target="NLD">
      <data key="d0">11585847</data>
    </edge>
    <edge source="TUN" target="NZL">
      <data key="d0">40957</data>
    </edge>
    <edge source="TUN" target="NOR">
      <data key="d0">204410</data>
    </edge>
    <edge source="TUN" target="PAK">
      <data key="d0">51784</data>
    </edge>
    <edge source="TUN" target="POL">
      <data key="d0">898596</data>
    </edge>
    <edge source="TUN" target="PRT">
      <data key="d0">437075</data>
    </edge>
    <edge source="TUN" target="RUS">
      <data key="d0">6949957</data>
    </edge>
    <edge source="TUN" target="SAU">
      <data key="d0">1064805</data>
    </edge>
    <edge source="TUN" target="SEN">
      <data key="d0">1198167</data>
    </edge>
    <edge source="TUN" target="SRB">
      <data key="d0">314118</data>
    </edge>
    <edge source="TUN" target="IND">
      <data key="d0">2128358</data>
    </edge>
    <edge source="TUN" target="SGP">
      <data key="d0">745958</data>
    </edge>
    <edge source="TUN" target="SVK">
      <data key="d0">326643</data>
    </edge>
    <edge source="TUN" target="VNM">
      <data key="d0">44017</data>
    </edge>
    <edge source="TUN" target="SVN">
      <data key="d0">40814</data>
    </edge>
    <edge source="TUN" target="ZAF">
      <data key="d0">82804</data>
    </edge>
    <edge source="TUN" target="ESP">
      <data key="d0">16190872</data>
    </edge>
    <edge source="TUN" target="SWE">
      <data key="d0">778175</data>
    </edge>
    <edge source="TUN" target="CHE">
      <data key="d0">2900760</data>
    </edge>
    <edge source="TUN" target="THA">
      <data key="d0">355122</data>
    </edge>
    <edge source="TUN" target="ARE">
      <data key="d0">10582154</data>
    </edge>
    <edge source="TUN" target="TUR">
      <data key="d0">5916930</data>
    </edge>
    <edge source="TUN" target="UGA">
      <data key="d0">69441</data>
    </edge>
    <edge source="TUN" target="UKR">
      <data key="d0">467446</data>
    </edge>
    <edge source="TUN" target="MKD">
      <data key="d0">78346</data>
    </edge>
    <edge source="TUN" target="EGY">
      <data key="d0">579635</data>
    </edge>
    <edge source="TUN" target="GBR">
      <data key="d0">5588635</data>
    </edge>
    <edge source="TUN" target="USA">
      <data key="d0">16963359</data>
    </edge>
    <edge source="TUN" target="BFA">
      <data key="d0">143900</data>
    </edge>
    <edge source="TUN" target="URY">
      <data key="d0">21523</data>
    </edge>
    <edge source="TUR" target="ALB">
      <data key="d0">2090971</data>
    </edge>
    <edge source="TUR" target="DZA">
      <data key="d0">23442575</data>
    </edge>
    <edge source="TUR" target="AZE">
      <data key="d0">31224739</data>
    </edge>
    <edge source="TUR" target="ARG">
      <data key="d0">3084851</data>
    </edge>
    <edge source="TUR" target="AUS">
      <data key="d0">96303453</data>
    </edge>
    <edge source="TUR" target="AUT">
      <data key="d0">120623616</data>
    </edge>
    <edge source="TUR" target="BEL">
      <data key="d0">113083934</data>
    </edge>
    <edge source="TUR" target="BRA">
      <data key="d0">43669388</data>
    </edge>
    <edge source="TUR" target="BGR">
      <data key="d0">67740749</data>
    </edge>
    <edge source="TUR" target="BLR">
      <data key="d0">117737778</data>
    </edge>
    <edge source="TUR" target="KHM">
      <data key="d0">197362</data>
    </edge>
    <edge source="TUR" target="CMR">
      <data key="d0">20931</data>
    </edge>
    <edge source="TUR" target="CAN">
      <data key="d0">144154995</data>
    </edge>
    <edge source="TUR" target="LKA">
      <data key="d0">1596496</data>
    </edge>
    <edge source="TUR" target="CHL">
      <data key="d0">759796</data>
    </edge>
    <edge source="TUR" target="CHN">
      <data key="d0">48220079</data>
    </edge>
    <edge source="TUR" target="COL">
      <data key="d0">317438</data>
    </edge>
    <edge source="TUR" target="CRI">
      <data key="d0">295767</data>
    </edge>
    <edge source="TUR" target="HRV">
      <data key="d0">13349763</data>
    </edge>
    <edge source="TUR" target="CZE">
      <data key="d0">28182354</data>
    </edge>
    <edge source="TUR" target="BEN">
      <data key="d0">34175</data>
    </edge>
    <edge source="TUR" target="DNK">
      <data key="d0">27182134</data>
    </edge>
    <edge source="TUR" target="ECU">
      <data key="d0">1178484</data>
    </edge>
    <edge source="TUR" target="SLV">
      <data key="d0">117038</data>
    </edge>
    <edge source="TUR" target="ETH">
      <data key="d0">384027</data>
    </edge>
    <edge source="TUR" target="EST">
      <data key="d0">2746033</data>
    </edge>
    <edge source="TUR" target="FIN">
      <data key="d0">8713388</data>
    </edge>
    <edge source="TUR" target="FRA">
      <data key="d0">342140899</data>
    </edge>
    <edge source="TUR" target="GEO">
      <data key="d0">77533259</data>
    </edge>
    <edge source="TUR" target="GMB">
      <data key="d0">17848</data>
    </edge>
    <edge source="TUR" target="PSE">
      <data key="d0">995166</data>
    </edge>
    <edge source="TUR" target="DEU">
      <data key="d0">1006067419</data>
    </edge>
    <edge source="TUR" target="GHA">
      <data key="d0">579661</data>
    </edge>
    <edge source="TUR" target="GRC">
      <data key="d0">49500677</data>
    </edge>
    <edge source="TUR" target="HKG">
      <data key="d0">15334342</data>
    </edge>
    <edge source="TUR" target="HUN">
      <data key="d0">9813792</data>
    </edge>
    <edge source="TUR" target="IDN">
      <data key="d0">5901637</data>
    </edge>
    <edge source="TUR" target="IRL">
      <data key="d0">10961491</data>
    </edge>
    <edge source="TUR" target="ISR">
      <data key="d0">62095333</data>
    </edge>
    <edge source="TUR" target="ITA">
      <data key="d0">653542631</data>
    </edge>
    <edge source="TUR" target="CIV">
      <data key="d0">129148</data>
    </edge>
    <edge source="TUR" target="JAM">
      <data key="d0">1152963</data>
    </edge>
    <edge source="TUR" target="JPN">
      <data key="d0">39874338</data>
    </edge>
    <edge source="TUR" target="KAZ">
      <data key="d0">17909545</data>
    </edge>
    <edge source="TUR" target="JOR">
      <data key="d0">19158055</data>
    </edge>
    <edge source="TUR" target="KOR">
      <data key="d0">11684487</data>
    </edge>
    <edge source="TUR" target="KGZ">
      <data key="d0">2403446</data>
    </edge>
    <edge source="TUR" target="LBN">
      <data key="d0">22402936</data>
    </edge>
    <edge source="TUR" target="LVA">
      <data key="d0">10263274</data>
    </edge>
    <edge source="TUR" target="LTU">
      <data key="d0">18092762</data>
    </edge>
    <edge source="TUR" target="MDG">
      <data key="d0">43749</data>
    </edge>
    <edge source="TUR" target="MYS">
      <data key="d0">19196544</data>
    </edge>
    <edge source="TUR" target="MRT">
      <data key="d0">112791</data>
    </edge>
    <edge source="TUR" target="MUS">
      <data key="d0">562490</data>
    </edge>
    <edge source="TUR" target="MEX">
      <data key="d0">22875671</data>
    </edge>
    <edge source="TUR" target="MDA">
      <data key="d0">13877296</data>
    </edge>
    <edge source="TUR" target="MAR">
      <data key="d0">1901955</data>
    </edge>
    <edge source="TUR" target="OMN">
      <data key="d0">5676252</data>
    </edge>
    <edge source="TUR" target="NLD">
      <data key="d0">284589091</data>
    </edge>
    <edge source="TUR" target="NZL">
      <data key="d0">16444567</data>
    </edge>
    <edge source="TUR" target="NER">
      <data key="d0">65143</data>
    </edge>
    <edge source="TUR" target="NOR">
      <data key="d0">27313699</data>
    </edge>
    <edge source="TUR" target="PAK">
      <data key="d0">4853641</data>
    </edge>
    <edge source="TUR" target="PAN">
      <data key="d0">158742</data>
    </edge>
    <edge source="TUR" target="PRY">
      <data key="d0">17160</data>
    </edge>
    <edge source="TUR" target="PER">
      <data key="d0">661430</data>
    </edge>
    <edge source="TUR" target="PHL">
      <data key="d0">602216</data>
    </edge>
    <edge source="TUR" target="POL">
      <data key="d0">163578610</data>
    </edge>
    <edge source="TUR" target="PRT">
      <data key="d0">4068047</data>
    </edge>
    <edge source="TUR" target="ROU">
      <data key="d0">136832901</data>
    </edge>
    <edge source="TUR" target="RUS">
      <data key="d0">376867589</data>
    </edge>
    <edge source="TUR" target="SAU">
      <data key="d0">196953736</data>
    </edge>
    <edge source="TUR" target="SEN">
      <data key="d0">160233</data>
    </edge>
    <edge source="TUR" target="SRB">
      <data key="d0">35856558</data>
    </edge>
    <edge source="TUR" target="IND">
      <data key="d0">16524443</data>
    </edge>
    <edge source="TUR" target="SGP">
      <data key="d0">7994001</data>
    </edge>
    <edge source="TUR" target="SVK">
      <data key="d0">12401587</data>
    </edge>
    <edge source="TUR" target="VNM">
      <data key="d0">7060968</data>
    </edge>
    <edge source="TUR" target="SVN">
      <data key="d0">8090225</data>
    </edge>
    <edge source="TUR" target="ZAF">
      <data key="d0">7964893</data>
    </edge>
    <edge source="TUR" target="ESP">
      <data key="d0">91760029</data>
    </edge>
    <edge source="TUR" target="SWE">
      <data key="d0">58454250</data>
    </edge>
    <edge source="TUR" target="CHE">
      <data key="d0">118576571</data>
    </edge>
    <edge source="TUR" target="THA">
      <data key="d0">1450740</data>
    </edge>
    <edge source="TUR" target="TGO">
      <data key="d0">57854</data>
    </edge>
    <edge source="TUR" target="ARE">
      <data key="d0">57239212</data>
    </edge>
    <edge source="TUR" target="TUN">
      <data key="d0">20723551</data>
    </edge>
    <edge source="TUR" target="UKR">
      <data key="d0">152187414</data>
    </edge>
    <edge source="TUR" target="MKD">
      <data key="d0">13649258</data>
    </edge>
    <edge source="TUR" target="EGY">
      <data key="d0">67081194</data>
    </edge>
    <edge source="TUR" target="GBR">
      <data key="d0">307822184</data>
    </edge>
    <edge source="TUR" target="TZA">
      <data key="d0">1034979</data>
    </edge>
    <edge source="TUR" target="USA">
      <data key="d0">272207295</data>
    </edge>
    <edge source="TUR" target="BFA">
      <data key="d0">26602</data>
    </edge>
    <edge source="TUR" target="URY">
      <data key="d0">368593</data>
    </edge>
    <edge source="UKR" target="ALB">
      <data key="d0">221598</data>
    </edge>
    <edge source="UKR" target="DZA">
      <data key="d0">814210</data>
    </edge>
    <edge source="UKR" target="AZE">
      <data key="d0">4175464</data>
    </edge>
    <edge source="UKR" target="AUS">
      <data key="d0">179900</data>
    </edge>
    <edge source="UKR" target="AUT">
      <data key="d0">11170926</data>
    </edge>
    <edge source="UKR" target="ARM">
      <data key="d0">606713</data>
    </edge>
    <edge source="UKR" target="BEL">
      <data key="d0">1892855</data>
    </edge>
    <edge source="UKR" target="BGR">
      <data key="d0">1845939</data>
    </edge>
    <edge source="UKR" target="BLR">
      <data key="d0">50101282</data>
    </edge>
    <edge source="UKR" target="CMR">
      <data key="d0">2751886</data>
    </edge>
    <edge source="UKR" target="CAN">
      <data key="d0">522094</data>
    </edge>
    <edge source="UKR" target="LKA">
      <data key="d0">4662523</data>
    </edge>
    <edge source="UKR" target="CHN">
      <data key="d0">829557</data>
    </edge>
    <edge source="UKR" target="HRV">
      <data key="d0">613424</data>
    </edge>
    <edge source="UKR" target="CZE">
      <data key="d0">3765541</data>
    </edge>
    <edge source="UKR" target="DNK">
      <data key="d0">184626</data>
    </edge>
    <edge source="UKR" target="ETH">
      <data key="d0">896870</data>
    </edge>
    <edge source="UKR" target="EST">
      <data key="d0">1347279</data>
    </edge>
    <edge source="UKR" target="FIN">
      <data key="d0">31822</data>
    </edge>
    <edge source="UKR" target="FRA">
      <data key="d0">9366521</data>
    </edge>
    <edge source="UKR" target="GEO">
      <data key="d0">5585898</data>
    </edge>
    <edge source="UKR" target="PSE">
      <data key="d0">291258</data>
    </edge>
    <edge source="UKR" target="DEU">
      <data key="d0">15563180</data>
    </edge>
    <edge source="UKR" target="GHA">
      <data key="d0">55128</data>
    </edge>
    <edge source="UKR" target="GRC">
      <data key="d0">5696529</data>
    </edge>
    <edge source="UKR" target="HKG">
      <data key="d0">22273</data>
    </edge>
    <edge source="UKR" target="HUN">
      <data key="d0">2866038</data>
    </edge>
    <edge source="UKR" target="IDN">
      <data key="d0">141207</data>
    </edge>
    <edge source="UKR" target="IRL">
      <data key="d0">13176</data>
    </edge>
    <edge source="UKR" target="ISR">
      <data key="d0">3113356</data>
    </edge>
    <edge source="UKR" target="ITA">
      <data key="d0">8496794</data>
    </edge>
    <edge source="UKR" target="CIV">
      <data key="d0">19168</data>
    </edge>
    <edge source="UKR" target="JPN">
      <data key="d0">285939</data>
    </edge>
    <edge source="UKR" target="KAZ">
      <data key="d0">5062125</data>
    </edge>
    <edge source="UKR" target="JOR">
      <data key="d0">1134821</data>
    </edge>
    <edge source="UKR" target="KOR">
      <data key="d0">40166</data>
    </edge>
    <edge source="UKR" target="KGZ">
      <data key="d0">785697</data>
    </edge>
    <edge source="UKR" target="LBN">
      <data key="d0">3089615</data>
    </edge>
    <edge source="UKR" target="LVA">
      <data key="d0">3432784</data>
    </edge>
    <edge source="UKR" target="LTU">
      <data key="d0">7533301</data>
    </edge>
    <edge source="UKR" target="MDG">
      <data key="d0">280191</data>
    </edge>
    <edge source="UKR" target="MYS">
      <data key="d0">4759833</data>
    </edge>
    <edge source="UKR" target="MUS">
      <data key="d0">381956</data>
    </edge>
    <edge source="UKR" target="MDA">
      <data key="d0">6823093</data>
    </edge>
    <edge source="UKR" target="MAR">
      <data key="d0">72049</data>
    </edge>
    <edge source="UKR" target="MOZ">
      <data key="d0">285288</data>
    </edge>
    <edge source="UKR" target="NLD">
      <data key="d0">10074882</data>
    </edge>
    <edge source="UKR" target="PAK">
      <data key="d0">16830189</data>
    </edge>
    <edge source="UKR" target="PAN">
      <data key="d0">341515</data>
    </edge>
    <edge source="UKR" target="PHL">
      <data key="d0">96758</data>
    </edge>
    <edge source="UKR" target="POL">
      <data key="d0">82709663</data>
    </edge>
    <edge source="UKR" target="PRT">
      <data key="d0">178907</data>
    </edge>
    <edge source="UKR" target="ROU">
      <data key="d0">5035190</data>
    </edge>
    <edge source="UKR" target="RUS">
      <data key="d0">11213238</data>
    </edge>
    <edge source="UKR" target="SAU">
      <data key="d0">755664</data>
    </edge>
    <edge source="UKR" target="SRB">
      <data key="d0">836130</data>
    </edge>
    <edge source="UKR" target="IND">
      <data key="d0">41560824</data>
    </edge>
    <edge source="UKR" target="SGP">
      <data key="d0">52839</data>
    </edge>
    <edge source="UKR" target="SVK">
      <data key="d0">4722576</data>
    </edge>
    <edge source="UKR" target="VNM">
      <data key="d0">267105</data>
    </edge>
    <edge source="UKR" target="SVN">
      <data key="d0">453141</data>
    </edge>
    <edge source="UKR" target="ZAF">
      <data key="d0">2922006</data>
    </edge>
    <edge source="UKR" target="ESP">
      <data key="d0">2464813</data>
    </edge>
    <edge source="UKR" target="SWE">
      <data key="d0">491955</data>
    </edge>
    <edge source="UKR" target="CHE">
      <data key="d0">1918627</data>
    </edge>
    <edge source="UKR" target="THA">
      <data key="d0">128323</data>
    </edge>
    <edge source="UKR" target="TGO">
      <data key="d0">16417</data>
    </edge>
    <edge source="UKR" target="ARE">
      <data key="d0">2951510</data>
    </edge>
    <edge source="UKR" target="TUN">
      <data key="d0">217684</data>
    </edge>
    <edge source="UKR" target="TUR">
      <data key="d0">22838346</data>
    </edge>
    <edge source="UKR" target="MKD">
      <data key="d0">229499</data>
    </edge>
    <edge source="UKR" target="EGY">
      <data key="d0">3617918</data>
    </edge>
    <edge source="UKR" target="GBR">
      <data key="d0">3989820</data>
    </edge>
    <edge source="UKR" target="USA">
      <data key="d0">2478616</data>
    </edge>
    <edge source="EGY" target="ALB">
      <data key="d0">334797</data>
    </edge>
    <edge source="EGY" target="DZA">
      <data key="d0">47803353</data>
    </edge>
    <edge source="EGY" target="AZE">
      <data key="d0">278508</data>
    </edge>
    <edge source="EGY" target="ARG">
      <data key="d0">258443</data>
    </edge>
    <edge source="EGY" target="AUS">
      <data key="d0">5726937</data>
    </edge>
    <edge source="EGY" target="AUT">
      <data key="d0">2851789</data>
    </edge>
    <edge source="EGY" target="ARM">
      <data key="d0">679780</data>
    </edge>
    <edge source="EGY" target="BEL">
      <data key="d0">49625256</data>
    </edge>
    <edge source="EGY" target="BRA">
      <data key="d0">21952713</data>
    </edge>
    <edge source="EGY" target="BGR">
      <data key="d0">3614899</data>
    </edge>
    <edge source="EGY" target="BDI">
      <data key="d0">27208</data>
    </edge>
    <edge source="EGY" target="BLR">
      <data key="d0">2796352</data>
    </edge>
    <edge source="EGY" target="KHM">
      <data key="d0">13473</data>
    </edge>
    <edge source="EGY" target="CMR">
      <data key="d0">441546</data>
    </edge>
    <edge source="EGY" target="CAN">
      <data key="d0">8617125</data>
    </edge>
    <edge source="EGY" target="CAF">
      <data key="d0">86801</data>
    </edge>
    <edge source="EGY" target="LKA">
      <data key="d0">2954229</data>
    </edge>
    <edge source="EGY" target="CHL">
      <data key="d0">790302</data>
    </edge>
    <edge source="EGY" target="CHN">
      <data key="d0">21134672</data>
    </edge>
    <edge source="EGY" target="COL">
      <data key="d0">36737</data>
    </edge>
    <edge source="EGY" target="CRI">
      <data key="d0">38391</data>
    </edge>
    <edge source="EGY" target="HRV">
      <data key="d0">3653465</data>
    </edge>
    <edge source="EGY" target="CZE">
      <data key="d0">3037353</data>
    </edge>
    <edge source="EGY" target="BEN">
      <data key="d0">120137</data>
    </edge>
    <edge source="EGY" target="DNK">
      <data key="d0">1710900</data>
    </edge>
    <edge source="EGY" target="ETH">
      <data key="d0">734726</data>
    </edge>
    <edge source="EGY" target="EST">
      <data key="d0">486081</data>
    </edge>
    <edge source="EGY" target="FIN">
      <data key="d0">5234758</data>
    </edge>
    <edge source="EGY" target="FRA">
      <data key="d0">25350141</data>
    </edge>
    <edge source="EGY" target="GEO">
      <data key="d0">697175</data>
    </edge>
    <edge source="EGY" target="GMB">
      <data key="d0">464868</data>
    </edge>
    <edge source="EGY" target="PSE">
      <data key="d0">24729341</data>
    </edge>
    <edge source="EGY" target="DEU">
      <data key="d0">79764436</data>
    </edge>
    <edge source="EGY" target="GHA">
      <data key="d0">528442</data>
    </edge>
    <edge source="EGY" target="GRC">
      <data key="d0">32173996</data>
    </edge>
    <edge source="EGY" target="HKG">
      <data key="d0">12184547</data>
    </edge>
    <edge source="EGY" target="HUN">
      <data key="d0">4313375</data>
    </edge>
    <edge source="EGY" target="IDN">
      <data key="d0">8687617</data>
    </edge>
    <edge source="EGY" target="IRL">
      <data key="d0">3764061</data>
    </edge>
    <edge source="EGY" target="ISR">
      <data key="d0">13599760</data>
    </edge>
    <edge source="EGY" target="ITA">
      <data key="d0">103971692</data>
    </edge>
    <edge source="EGY" target="CIV">
      <data key="d0">713052</data>
    </edge>
    <edge source="EGY" target="JAM">
      <data key="d0">144833</data>
    </edge>
    <edge source="EGY" target="JPN">
      <data key="d0">10237410</data>
    </edge>
    <edge source="EGY" target="KAZ">
      <data key="d0">1426926</data>
    </edge>
    <edge source="EGY" target="JOR">
      <data key="d0">75169634</data>
    </edge>
    <edge source="EGY" target="KOR">
      <data key="d0">281420</data>
    </edge>
    <edge source="EGY" target="LBN">
      <data key="d0">57162004</data>
    </edge>
    <edge source="EGY" target="LVA">
      <data key="d0">871416</data>
    </edge>
    <edge source="EGY" target="LTU">
      <data key="d0">5486986</data>
    </edge>
    <edge source="EGY" target="MWI">
      <data key="d0">25896</data>
    </edge>
    <edge source="EGY" target="MYS">
      <data key="d0">23660687</data>
    </edge>
    <edge source="EGY" target="MRT">
      <data key="d0">1765270</data>
    </edge>
    <edge source="EGY" target="MUS">
      <data key="d0">4468286</data>
    </edge>
    <edge source="EGY" target="MEX">
      <data key="d0">183889</data>
    </edge>
    <edge source="EGY" target="MDA">
      <data key="d0">95681</data>
    </edge>
    <edge source="EGY" target="MAR">
      <data key="d0">39628058</data>
    </edge>
    <edge source="EGY" target="MOZ">
      <data key="d0">52597</data>
    </edge>
    <edge source="EGY" target="OMN">
      <data key="d0">28672013</data>
    </edge>
    <edge source="EGY" target="NLD">
      <data key="d0">128222292</data>
    </edge>
    <edge source="EGY" target="NZL">
      <data key="d0">71016</data>
    </edge>
    <edge source="EGY" target="NER">
      <data key="d0">109778</data>
    </edge>
    <edge source="EGY" target="NOR">
      <data key="d0">1316255</data>
    </edge>
    <edge source="EGY" target="PAK">
      <data key="d0">2081019</data>
    </edge>
    <edge source="EGY" target="PAN">
      <data key="d0">23389</data>
    </edge>
    <edge source="EGY" target="PER">
      <data key="d0">119407</data>
    </edge>
    <edge source="EGY" target="PHL">
      <data key="d0">78594</data>
    </edge>
    <edge source="EGY" target="POL">
      <data key="d0">4076615</data>
    </edge>
    <edge source="EGY" target="PRT">
      <data key="d0">820279</data>
    </edge>
    <edge source="EGY" target="ROU">
      <data key="d0">19079924</data>
    </edge>
    <edge source="EGY" target="RUS">
      <data key="d0">223869572</data>
    </edge>
    <edge source="EGY" target="SAU">
      <data key="d0">452899601</data>
    </edge>
    <edge source="EGY" target="SEN">
      <data key="d0">654538</data>
    </edge>
    <edge source="EGY" target="SRB">
      <data key="d0">1052523</data>
    </edge>
    <edge source="EGY" target="IND">
      <data key="d0">25316202</data>
    </edge>
    <edge source="EGY" target="SGP">
      <data key="d0">8510904</data>
    </edge>
    <edge source="EGY" target="VNM">
      <data key="d0">1329689</data>
    </edge>
    <edge source="EGY" target="SVN">
      <data key="d0">7729553</data>
    </edge>
    <edge source="EGY" target="ZAF">
      <data key="d0">6133918</data>
    </edge>
    <edge source="EGY" target="ZWE">
      <data key="d0">562941</data>
    </edge>
    <edge source="EGY" target="ESP">
      <data key="d0">22252089</data>
    </edge>
    <edge source="EGY" target="SWE">
      <data key="d0">5872091</data>
    </edge>
    <edge source="EGY" target="CHE">
      <data key="d0">3087800</data>
    </edge>
    <edge source="EGY" target="THA">
      <data key="d0">954284</data>
    </edge>
    <edge source="EGY" target="TGO">
      <data key="d0">123583</data>
    </edge>
    <edge source="EGY" target="ARE">
      <data key="d0">139035542</data>
    </edge>
    <edge source="EGY" target="TUN">
      <data key="d0">8578007</data>
    </edge>
    <edge source="EGY" target="TUR">
      <data key="d0">30842538</data>
    </edge>
    <edge source="EGY" target="UGA">
      <data key="d0">1122558</data>
    </edge>
    <edge source="EGY" target="UKR">
      <data key="d0">11313421</data>
    </edge>
    <edge source="EGY" target="MKD">
      <data key="d0">27284</data>
    </edge>
    <edge source="EGY" target="GBR">
      <data key="d0">143085063</data>
    </edge>
    <edge source="EGY" target="TZA">
      <data key="d0">189126</data>
    </edge>
    <edge source="EGY" target="USA">
      <data key="d0">48713348</data>
    </edge>
    <edge source="EGY" target="BFA">
      <data key="d0">50634</data>
    </edge>
    <edge source="EGY" target="URY">
      <data key="d0">274414</data>
    </edge>
    <edge source="GBR" target="DZA">
      <data key="d0">474218</data>
    </edge>
    <edge source="GBR" target="ARG">
      <data key="d0">645709</data>
    </edge>
    <edge source="GBR" target="AUS">
      <data key="d0">12598449</data>
    </edge>
    <edge source="GBR" target="AUT">
      <data key="d0">22967692</data>
    </edge>
    <edge source="GBR" target="BEL">
      <data key="d0">47075641</data>
    </edge>
    <edge source="GBR" target="BRA">
      <data key="d0">2058301</data>
    </edge>
    <edge source="GBR" target="BGR">
      <data key="d0">1170128</data>
    </edge>
    <edge source="GBR" target="CMR">
      <data key="d0">173740</data>
    </edge>
    <edge source="GBR" target="CAN">
      <data key="d0">8294452</data>
    </edge>
    <edge source="GBR" target="LKA">
      <data key="d0">207887</data>
    </edge>
    <edge source="GBR" target="CHL">
      <data key="d0">548043</data>
    </edge>
    <edge source="GBR" target="CHN">
      <data key="d0">10835020</data>
    </edge>
    <edge source="GBR" target="COL">
      <data key="d0">18861</data>
    </edge>
    <edge source="GBR" target="CRI">
      <data key="d0">11241</data>
    </edge>
    <edge source="GBR" target="HRV">
      <data key="d0">2860709</data>
    </edge>
    <edge source="GBR" target="CZE">
      <data key="d0">7878291</data>
    </edge>
    <edge source="GBR" target="DNK">
      <data key="d0">23134652</data>
    </edge>
    <edge source="GBR" target="ECU">
      <data key="d0">14236</data>
    </edge>
    <edge source="GBR" target="ETH">
      <data key="d0">182412</data>
    </edge>
    <edge source="GBR" target="EST">
      <data key="d0">869592</data>
    </edge>
    <edge source="GBR" target="FIN">
      <data key="d0">6982371</data>
    </edge>
    <edge source="GBR" target="FRA">
      <data key="d0">127480647</data>
    </edge>
    <edge source="GBR" target="GEO">
      <data key="d0">61497</data>
    </edge>
    <edge source="GBR" target="GMB">
      <data key="d0">1108120</data>
    </edge>
    <edge source="GBR" target="PSE">
      <data key="d0">87955</data>
    </edge>
    <edge source="GBR" target="DEU">
      <data key="d0">75555123</data>
    </edge>
    <edge source="GBR" target="GHA">
      <data key="d0">2273731</data>
    </edge>
    <edge source="GBR" target="GRC">
      <data key="d0">6652226</data>
    </edge>
    <edge source="GBR" target="GTM">
      <data key="d0">136137</data>
    </edge>
    <edge source="GBR" target="HKG">
      <data key="d0">9017645</data>
    </edge>
    <edge source="GBR" target="HUN">
      <data key="d0">2807496</data>
    </edge>
    <edge source="GBR" target="IDN">
      <data key="d0">2374466</data>
    </edge>
    <edge source="GBR" target="IRL">
      <data key="d0">466633269</data>
    </edge>
    <edge source="GBR" target="ISR">
      <data key="d0">1846818</data>
    </edge>
    <edge source="GBR" target="ITA">
      <data key="d0">34164749</data>
    </edge>
    <edge source="GBR" target="CIV">
      <data key="d0">112892</data>
    </edge>
    <edge source="GBR" target="JAM">
      <data key="d0">63823</data>
    </edge>
    <edge source="GBR" target="JPN">
      <data key="d0">6382139</data>
    </edge>
    <edge source="GBR" target="KAZ">
      <data key="d0">207471</data>
    </edge>
    <edge source="GBR" target="JOR">
      <data key="d0">1688562</data>
    </edge>
    <edge source="GBR" target="KOR">
      <data key="d0">1744895</data>
    </edge>
    <edge source="GBR" target="KGZ">
      <data key="d0">67572</data>
    </edge>
    <edge source="GBR" target="LBN">
      <data key="d0">1928416</data>
    </edge>
    <edge source="GBR" target="LVA">
      <data key="d0">1969845</data>
    </edge>
    <edge source="GBR" target="LTU">
      <data key="d0">1416218</data>
    </edge>
    <edge source="GBR" target="MDG">
      <data key="d0">37452</data>
    </edge>
    <edge source="GBR" target="MYS">
      <data key="d0">3857214</data>
    </edge>
    <edge source="GBR" target="MUS">
      <data key="d0">296477</data>
    </edge>
    <edge source="GBR" target="MEX">
      <data key="d0">138660</data>
    </edge>
    <edge source="GBR" target="MDA">
      <data key="d0">429622</data>
    </edge>
    <edge source="GBR" target="MAR">
      <data key="d0">7116829</data>
    </edge>
    <edge source="GBR" target="OMN">
      <data key="d0">507186</data>
    </edge>
    <edge source="GBR" target="NAM">
      <data key="d0">11955</data>
    </edge>
    <edge source="GBR" target="NLD">
      <data key="d0">142872505</data>
    </edge>
    <edge source="GBR" target="NZL">
      <data key="d0">857958</data>
    </edge>
    <edge source="GBR" target="NOR">
      <data key="d0">9572868</data>
    </edge>
    <edge source="GBR" target="PAK">
      <data key="d0">5122872</data>
    </edge>
    <edge source="GBR" target="PER">
      <data key="d0">65111</data>
    </edge>
    <edge source="GBR" target="PHL">
      <data key="d0">405522</data>
    </edge>
    <edge source="GBR" target="POL">
      <data key="d0">30682064</data>
    </edge>
    <edge source="GBR" target="PRT">
      <data key="d0">9636799</data>
    </edge>
    <edge source="GBR" target="ROU">
      <data key="d0">1436926</data>
    </edge>
    <edge source="GBR" target="RUS">
      <data key="d0">6227181</data>
    </edge>
    <edge source="GBR" target="SAU">
      <data key="d0">8747093</data>
    </edge>
    <edge source="GBR" target="SEN">
      <data key="d0">71475</data>
    </edge>
    <edge source="GBR" target="SRB">
      <data key="d0">283131</data>
    </edge>
    <edge source="GBR" target="IND">
      <data key="d0">2149685</data>
    </edge>
    <edge source="GBR" target="SGP">
      <data key="d0">3726105</data>
    </edge>
    <edge source="GBR" target="SVK">
      <data key="d0">1465015</data>
    </edge>
    <edge source="GBR" target="VNM">
      <data key="d0">482256</data>
    </edge>
    <edge source="GBR" target="SVN">
      <data key="d0">1591276</data>
    </edge>
    <edge source="GBR" target="ZAF">
      <data key="d0">5135210</data>
    </edge>
    <edge source="GBR" target="ZWE">
      <data key="d0">40543</data>
    </edge>
    <edge source="GBR" target="ESP">
      <data key="d0">65326790</data>
    </edge>
    <edge source="GBR" target="SWE">
      <data key="d0">22589987</data>
    </edge>
    <edge source="GBR" target="CHE">
      <data key="d0">12581911</data>
    </edge>
    <edge source="GBR" target="THA">
      <data key="d0">4483203</data>
    </edge>
    <edge source="GBR" target="TGO">
      <data key="d0">22393</data>
    </edge>
    <edge source="GBR" target="ARE">
      <data key="d0">30991563</data>
    </edge>
    <edge source="GBR" target="TUN">
      <data key="d0">114375</data>
    </edge>
    <edge source="GBR" target="TUR">
      <data key="d0">6115719</data>
    </edge>
    <edge source="GBR" target="UGA">
      <data key="d0">300407</data>
    </edge>
    <edge source="GBR" target="UKR">
      <data key="d0">150677</data>
    </edge>
    <edge source="GBR" target="MKD">
      <data key="d0">50403</data>
    </edge>
    <edge source="GBR" target="EGY">
      <data key="d0">107386588</data>
    </edge>
    <edge source="GBR" target="TZA">
      <data key="d0">693291</data>
    </edge>
    <edge source="GBR" target="USA">
      <data key="d0">33951795</data>
    </edge>
    <edge source="GBR" target="URY">
      <data key="d0">83746</data>
    </edge>
    <edge source="USA" target="ALB">
      <data key="d0">294340</data>
    </edge>
    <edge source="USA" target="DZA">
      <data key="d0">48565446</data>
    </edge>
    <edge source="USA" target="AZE">
      <data key="d0">141496</data>
    </edge>
    <edge source="USA" target="ARG">
      <data key="d0">9066246</data>
    </edge>
    <edge source="USA" target="AUS">
      <data key="d0">350456356</data>
    </edge>
    <edge source="USA" target="AUT">
      <data key="d0">2219146</data>
    </edge>
    <edge source="USA" target="ARM">
      <data key="d0">104865</data>
    </edge>
    <edge source="USA" target="BEL">
      <data key="d0">302064797</data>
    </edge>
    <edge source="USA" target="BOL">
      <data key="d0">1320378</data>
    </edge>
    <edge source="USA" target="BRA">
      <data key="d0">60546942</data>
    </edge>
    <edge source="USA" target="BGR">
      <data key="d0">9114341</data>
    </edge>
    <edge source="USA" target="KHM">
      <data key="d0">3936054</data>
    </edge>
    <edge source="USA" target="CMR">
      <data key="d0">6320941</data>
    </edge>
    <edge source="USA" target="CAN">
      <data key="d0">7942848224</data>
    </edge>
    <edge source="USA" target="LKA">
      <data key="d0">12393250</data>
    </edge>
    <edge source="USA" target="CHL">
      <data key="d0">56970230</data>
    </edge>
    <edge source="USA" target="CHN">
      <data key="d0">695982487</data>
    </edge>
    <edge source="USA" target="COL">
      <data key="d0">100118642</data>
    </edge>
    <edge source="USA" target="CRI">
      <data key="d0">79144307</data>
    </edge>
    <edge source="USA" target="HRV">
      <data key="d0">6255166</data>
    </edge>
    <edge source="USA" target="CZE">
      <data key="d0">4189236</data>
    </edge>
    <edge source="USA" target="BEN">
      <data key="d0">2256100</data>
    </edge>
    <edge source="USA" target="DNK">
      <data key="d0">36754518</data>
    </edge>
    <edge source="USA" target="ECU">
      <data key="d0">11030494</data>
    </edge>
    <edge source="USA" target="SLV">
      <data key="d0">35806595</data>
    </edge>
    <edge source="USA" target="ETH">
      <data key="d0">36469452</data>
    </edge>
    <edge source="USA" target="EST">
      <data key="d0">12695187</data>
    </edge>
    <edge source="USA" target="FIN">
      <data key="d0">9228838</data>
    </edge>
    <edge source="USA" target="FRA">
      <data key="d0">173480296</data>
    </edge>
    <edge source="USA" target="GEO">
      <data key="d0">1413686</data>
    </edge>
    <edge source="USA" target="DEU">
      <data key="d0">590938538</data>
    </edge>
    <edge source="USA" target="GHA">
      <data key="d0">7873569</data>
    </edge>
    <edge source="USA" target="GRC">
      <data key="d0">32941995</data>
    </edge>
    <edge source="USA" target="GTM">
      <data key="d0">69213779</data>
    </edge>
    <edge source="USA" target="HND">
      <data key="d0">34022521</data>
    </edge>
    <edge source="USA" target="HKG">
      <data key="d0">1569016206</data>
    </edge>
    <edge source="USA" target="HUN">
      <data key="d0">17356111</data>
    </edge>
    <edge source="USA" target="IDN">
      <data key="d0">149938898</data>
    </edge>
    <edge source="USA" target="IRL">
      <data key="d0">18589285</data>
    </edge>
    <edge source="USA" target="ISR">
      <data key="d0">166624540</data>
    </edge>
    <edge source="USA" target="ITA">
      <data key="d0">415179440</data>
    </edge>
    <edge source="USA" target="CIV">
      <data key="d0">1270203</data>
    </edge>
    <edge source="USA" target="JAM">
      <data key="d0">23572173</data>
    </edge>
    <edge source="USA" target="JPN">
      <data key="d0">1669238284</data>
    </edge>
    <edge source="USA" target="KAZ">
      <data key="d0">38679</data>
    </edge>
    <edge source="USA" target="JOR">
      <data key="d0">59209031</data>
    </edge>
    <edge source="USA" target="KOR">
      <data key="d0">982503280</data>
    </edge>
    <edge source="USA" target="KGZ">
      <data key="d0">38235</data>
    </edge>
    <edge source="USA" target="LBN">
      <data key="d0">33767486</data>
    </edge>
    <edge source="USA" target="LVA">
      <data key="d0">4256388</data>
    </edge>
    <edge source="USA" target="LTU">
      <data key="d0">13501907</data>
    </edge>
    <edge source="USA" target="MDG">
      <data key="d0">490960</data>
    </edge>
    <edge source="USA" target="MWI">
      <data key="d0">5163386</data>
    </edge>
    <edge source="USA" target="MYS">
      <data key="d0">164554481</data>
    </edge>
    <edge source="USA" target="MRT">
      <data key="d0">618172</data>
    </edge>
    <edge source="USA" target="MUS">
      <data key="d0">703111</data>
    </edge>
    <edge source="USA" target="MEX">
      <data key="d0">1498471360</data>
    </edge>
    <edge source="USA" target="MAR">
      <data key="d0">13270583</data>
    </edge>
    <edge source="USA" target="MOZ">
      <data key="d0">7270898</data>
    </edge>
    <edge source="USA" target="OMN">
      <data key="d0">6219805</data>
    </edge>
    <edge source="USA" target="NAM">
      <data key="d0">23087</data>
    </edge>
    <edge source="USA" target="NLD">
      <data key="d0">695727358</data>
    </edge>
    <edge source="USA" target="NZL">
      <data key="d0">93989178</data>
    </edge>
    <edge source="USA" target="NIC">
      <data key="d0">14917785</data>
    </edge>
    <edge source="USA" target="NER">
      <data key="d0">49860</data>
    </edge>
    <edge source="USA" target="NOR">
      <data key="d0">61552662</data>
    </edge>
    <edge source="USA" target="PAK">
      <data key="d0">89046473</data>
    </edge>
    <edge source="USA" target="PAN">
      <data key="d0">75182400</data>
    </edge>
    <edge source="USA" target="PRY">
      <data key="d0">452991</data>
    </edge>
    <edge source="USA" target="PER">
      <data key="d0">53652530</data>
    </edge>
    <edge source="USA" target="PHL">
      <data key="d0">212742782</data>
    </edge>
    <edge source="USA" target="POL">
      <data key="d0">25364532</data>
    </edge>
    <edge source="USA" target="PRT">
      <data key="d0">11790289</data>
    </edge>
    <edge source="USA" target="ROU">
      <data key="d0">3364759</data>
    </edge>
    <edge source="USA" target="RUS">
      <data key="d0">19994655</data>
    </edge>
    <edge source="USA" target="SAU">
      <data key="d0">236331950</data>
    </edge>
    <edge source="USA" target="SEN">
      <data key="d0">995138</data>
    </edge>
    <edge source="USA" target="SRB">
      <data key="d0">1916887</data>
    </edge>
    <edge source="USA" target="IND">
      <data key="d0">781291346</data>
    </edge>
    <edge source="USA" target="SGP">
      <data key="d0">150272447</data>
    </edge>
    <edge source="USA" target="SVK">
      <data key="d0">163908</data>
    </edge>
    <edge source="USA" target="VNM">
      <data key="d0">441436778</data>
    </edge>
    <edge source="USA" target="SVN">
      <data key="d0">522056</data>
    </edge>
    <edge source="USA" target="ZAF">
      <data key="d0">34463690</data>
    </edge>
    <edge source="USA" target="ZWE">
      <data key="d0">3074019</data>
    </edge>
    <edge source="USA" target="ESP">
      <data key="d0">777639262</data>
    </edge>
    <edge source="USA" target="SWE">
      <data key="d0">55249563</data>
    </edge>
    <edge source="USA" target="CHE">
      <data key="d0">46759282</data>
    </edge>
    <edge source="USA" target="THA">
      <data key="d0">122547765</data>
    </edge>
    <edge source="USA" target="TGO">
      <data key="d0">1194940</data>
    </edge>
    <edge source="USA" target="ARE">
      <data key="d0">434475650</data>
    </edge>
    <edge source="USA" target="TUN">
      <data key="d0">11516141</data>
    </edge>
    <edge source="USA" target="TUR">
      <data key="d0">401181310</data>
    </edge>
    <edge source="USA" target="UGA">
      <data key="d0">235719</data>
    </edge>
    <edge source="USA" target="UKR">
      <data key="d0">2681238</data>
    </edge>
    <edge source="USA" target="MKD">
      <data key="d0">240703</data>
    </edge>
    <edge source="USA" target="EGY">
      <data key="d0">35785637</data>
    </edge>
    <edge source="USA" target="GBR">
      <data key="d0">489410884</data>
    </edge>
    <edge source="USA" target="TZA">
      <data key="d0">3647042</data>
    </edge>
    <edge source="USA" target="BFA">
      <data key="d0">396006</data>
    </edge>
    <edge source="USA" target="URY">
      <data key="d0">2962523</data>
    </edge>
    <edge source="BLR" target="AZE">
      <data key="d0">1096400</data>
    </edge>
    <edge source="BLR" target="AUT">
      <data key="d0">683000</data>
    </edge>
    <edge source="BLR" target="ARM">
      <data key="d0">55300</data>
    </edge>
    <edge source="BLR" target="BEL">
      <data key="d0">1237700</data>
    </edge>
    <edge source="BLR" target="BGR">
      <data key="d0">118000</data>
    </edge>
    <edge source="BLR" target="CHN">
      <data key="d0">13900</data>
    </edge>
    <edge source="BLR" target="CZE">
      <data key="d0">313500</data>
    </edge>
    <edge source="BLR" target="EST">
      <data key="d0">232400</data>
    </edge>
    <edge source="BLR" target="FRA">
      <data key="d0">2617700</data>
    </edge>
    <edge source="BLR" target="GEO">
      <data key="d0">293300</data>
    </edge>
    <edge source="BLR" target="DEU">
      <data key="d0">16022500</data>
    </edge>
    <edge source="BLR" target="ISR">
      <data key="d0">75700</data>
    </edge>
    <edge source="BLR" target="ITA">
      <data key="d0">953900</data>
    </edge>
    <edge source="BLR" target="KAZ">
      <data key="d0">2246800</data>
    </edge>
    <edge source="BLR" target="KGZ">
      <data key="d0">109300</data>
    </edge>
    <edge source="BLR" target="LVA">
      <data key="d0">858900</data>
    </edge>
    <edge source="BLR" target="LTU">
      <data key="d0">21036000</data>
    </edge>
    <edge source="BLR" target="MDA">
      <data key="d0">3926600</data>
    </edge>
    <edge source="BLR" target="NLD">
      <data key="d0">1117000</data>
    </edge>
    <edge source="BLR" target="POL">
      <data key="d0">8860300</data>
    </edge>
    <edge source="BLR" target="ROU">
      <data key="d0">874400</data>
    </edge>
    <edge source="BLR" target="RUS">
      <data key="d0">311570200</data>
    </edge>
    <edge source="BLR" target="SRB">
      <data key="d0">451500</data>
    </edge>
    <edge source="BLR" target="VNM">
      <data key="d0">300400</data>
    </edge>
    <edge source="BLR" target="CHE">
      <data key="d0">864900</data>
    </edge>
    <edge source="BLR" target="TUR">
      <data key="d0">138300</data>
    </edge>
    <edge source="BLR" target="UKR">
      <data key="d0">4893400</data>
    </edge>
    <edge source="BLR" target="USA">
      <data key="d0">172800</data>
    </edge>
    <edge source="ISR" target="AZE">
      <data key="d0">873000</data>
    </edge>
    <edge source="ISR" target="ARG">
      <data key="d0">662000</data>
    </edge>
    <edge source="ISR" target="AUS">
      <data key="d0">9467000</data>
    </edge>
    <edge source="ISR" target="AUT">
      <data key="d0">932000</data>
    </edge>
    <edge source="ISR" target="ARM">
      <data key="d0">252000</data>
    </edge>
    <edge source="ISR" target="BEL">
      <data key="d0">39761000</data>
    </edge>
    <edge source="ISR" target="BRA">
      <data key="d0">1736000</data>
    </edge>
    <edge source="ISR" target="BGR">
      <data key="d0">345000</data>
    </edge>
    <edge source="ISR" target="BLR">
      <data key="d0">5084000</data>
    </edge>
    <edge source="ISR" target="CAN">
      <data key="d0">29604000</data>
    </edge>
    <edge source="ISR" target="LKA">
      <data key="d0">1174000</data>
    </edge>
    <edge source="ISR" target="CHL">
      <data key="d0">43000</data>
    </edge>
    <edge source="ISR" target="CHN">
      <data key="d0">24986000</data>
    </edge>
    <edge source="ISR" target="COL">
      <data key="d0">282000</data>
    </edge>
    <edge source="ISR" target="CRI">
      <data key="d0">60000</data>
    </edge>
    <edge source="ISR" target="HRV">
      <data key="d0">84000</data>
    </edge>
    <edge source="ISR" target="CZE">
      <data key="d0">1800000</data>
    </edge>
    <edge source="ISR" target="DNK">
      <data key="d0">960000</data>
    </edge>
    <edge source="ISR" target="ETH">
      <data key="d0">45000</data>
    </edge>
    <edge source="ISR" target="FIN">
      <data key="d0">6968000</data>
    </edge>
    <edge source="ISR" target="FRA">
      <data key="d0">132520000</data>
    </edge>
    <edge source="ISR" target="GEO">
      <data key="d0">174000</data>
    </edge>
    <edge source="ISR" target="DEU">
      <data key="d0">33407000</data>
    </edge>
    <edge source="ISR" target="GHA">
      <data key="d0">197000</data>
    </edge>
    <edge source="ISR" target="GRC">
      <data key="d0">2960000</data>
    </edge>
    <edge source="ISR" target="GTM">
      <data key="d0">973000</data>
    </edge>
    <edge source="ISR" target="HKG">
      <data key="d0">5795000</data>
    </edge>
    <edge source="ISR" target="HUN">
      <data key="d0">675000</data>
    </edge>
    <edge source="ISR" target="IRL">
      <data key="d0">3871000</data>
    </edge>
    <edge source="ISR" target="ITA">
      <data key="d0">27986000</data>
    </edge>
    <edge source="ISR" target="CIV">
      <data key="d0">13000</data>
    </edge>
    <edge source="ISR" target="JPN">
      <data key="d0">43744000</data>
    </edge>
    <edge source="ISR" target="KAZ">
      <data key="d0">1011000</data>
    </edge>
    <edge source="ISR" target="JOR">
      <data key="d0">803000</data>
    </edge>
    <edge source="ISR" target="KOR">
      <data key="d0">8803000</data>
    </edge>
    <edge source="ISR" target="KGZ">
      <data key="d0">19000</data>
    </edge>
    <edge source="ISR" target="LVA">
      <data key="d0">3643000</data>
    </edge>
    <edge source="ISR" target="LTU">
      <data key="d0">801000</data>
    </edge>
    <edge source="ISR" target="MDG">
      <data key="d0">82000</data>
    </edge>
    <edge source="ISR" target="MYS">
      <data key="d0">783000</data>
    </edge>
    <edge source="ISR" target="MUS">
      <data key="d0">89000</data>
    </edge>
    <edge source="ISR" target="MEX">
      <data key="d0">57000</data>
    </edge>
    <edge source="ISR" target="MDA">
      <data key="d0">118000</data>
    </edge>
    <edge source="ISR" target="NLD">
      <data key="d0">135619000</data>
    </edge>
    <edge source="ISR" target="NZL">
      <data key="d0">330000</data>
    </edge>
    <edge source="ISR" target="NOR">
      <data key="d0">12409000</data>
    </edge>
    <edge source="ISR" target="PAN">
      <data key="d0">10000</data>
    </edge>
    <edge source="ISR" target="PHL">
      <data key="d0">1373000</data>
    </edge>
    <edge source="ISR" target="POL">
      <data key="d0">5532000</data>
    </edge>
    <edge source="ISR" target="PRT">
      <data key="d0">1148000</data>
    </edge>
    <edge source="ISR" target="ROU">
      <data key="d0">737000</data>
    </edge>
    <edge source="ISR" target="RUS">
      <data key="d0">213388000</data>
    </edge>
    <edge source="ISR" target="SRB">
      <data key="d0">37000</data>
    </edge>
    <edge source="ISR" target="IND">
      <data key="d0">4272000</data>
    </edge>
    <edge source="ISR" target="SGP">
      <data key="d0">4902000</data>
    </edge>
    <edge source="ISR" target="SVK">
      <data key="d0">54000</data>
    </edge>
    <edge source="ISR" target="VNM">
      <data key="d0">2545000</data>
    </edge>
    <edge source="ISR" target="SVN">
      <data key="d0">51764000</data>
    </edge>
    <edge source="ISR" target="ZAF">
      <data key="d0">2326000</data>
    </edge>
    <edge source="ISR" target="ESP">
      <data key="d0">22150000</data>
    </edge>
    <edge source="ISR" target="SWE">
      <data key="d0">3964000</data>
    </edge>
    <edge source="ISR" target="CHE">
      <data key="d0">12198000</data>
    </edge>
    <edge source="ISR" target="THA">
      <data key="d0">11166000</data>
    </edge>
    <edge source="ISR" target="TUR">
      <data key="d0">15575000</data>
    </edge>
    <edge source="ISR" target="UKR">
      <data key="d0">4488000</data>
    </edge>
    <edge source="ISR" target="MKD">
      <data key="d0">460000</data>
    </edge>
    <edge source="ISR" target="EGY">
      <data key="d0">18000</data>
    </edge>
    <edge source="ISR" target="GBR">
      <data key="d0">113750000</data>
    </edge>
    <edge source="ISR" target="TZA">
      <data key="d0">52000</data>
    </edge>
    <edge source="ISR" target="USA">
      <data key="d0">109061000</data>
    </edge>
    <edge source="ISR" target="URY">
      <data key="d0">320000</data>
    </edge>
    <edge source="JPN" target="AUS">
      <data key="d0">1827885</data>
    </edge>
    <edge source="JPN" target="AUT">
      <data key="d0">26446</data>
    </edge>
    <edge source="JPN" target="BEL">
      <data key="d0">167588</data>
    </edge>
    <edge source="JPN" target="BRA">
      <data key="d0">499099</data>
    </edge>
    <edge source="JPN" target="KHM">
      <data key="d0">124328</data>
    </edge>
    <edge source="JPN" target="CAN">
      <data key="d0">3424877</data>
    </edge>
    <edge source="JPN" target="CHN">
      <data key="d0">21223796</data>
    </edge>
    <edge source="JPN" target="CZE">
      <data key="d0">41667</data>
    </edge>
    <edge source="JPN" target="DNK">
      <data key="d0">90497</data>
    </edge>
    <edge source="JPN" target="FRA">
      <data key="d0">2020105</data>
    </edge>
    <edge source="JPN" target="DEU">
      <data key="d0">1082958</data>
    </edge>
    <edge source="JPN" target="HKG">
      <data key="d0">107131218</data>
    </edge>
    <edge source="JPN" target="IDN">
      <data key="d0">903068</data>
    </edge>
    <edge source="JPN" target="ISR">
      <data key="d0">178269</data>
    </edge>
    <edge source="JPN" target="ITA">
      <data key="d0">467165</data>
    </edge>
    <edge source="JPN" target="JOR">
      <data key="d0">67192</data>
    </edge>
    <edge source="JPN" target="KOR">
      <data key="d0">9536518</data>
    </edge>
    <edge source="JPN" target="LBN">
      <data key="d0">242781</data>
    </edge>
    <edge source="JPN" target="MYS">
      <data key="d0">2612279</data>
    </edge>
    <edge source="JPN" target="MUS">
      <data key="d0">34724</data>
    </edge>
    <edge source="JPN" target="MEX">
      <data key="d0">198573</data>
    </edge>
    <edge source="JPN" target="OMN">
      <data key="d0">244291</data>
    </edge>
    <edge source="JPN" target="NLD">
      <data key="d0">1582369</data>
    </edge>
    <edge source="JPN" target="NZL">
      <data key="d0">530784</data>
    </edge>
    <edge source="JPN" target="NOR">
      <data key="d0">197514</data>
    </edge>
    <edge source="JPN" target="PHL">
      <data key="d0">940876</data>
    </edge>
    <edge source="JPN" target="POL">
      <data key="d0">71004</data>
    </edge>
    <edge source="JPN" target="PRT">
      <data key="d0">187358</data>
    </edge>
    <edge source="JPN" target="RUS">
      <data key="d0">222588</data>
    </edge>
    <edge source="JPN" target="SAU">
      <data key="d0">204328</data>
    </edge>
    <edge source="JPN" target="IND">
      <data key="d0">176777</data>
    </edge>
    <edge source="JPN" target="SGP">
      <data key="d0">10670627</data>
    </edge>
    <edge source="JPN" target="VNM">
      <data key="d0">2745953</data>
    </edge>
    <edge source="JPN" target="ZAF">
      <data key="d0">183693</data>
    </edge>
    <edge source="JPN" target="ESP">
      <data key="d0">323196</data>
    </edge>
    <edge source="JPN" target="SWE">
      <data key="d0">176409</data>
    </edge>
    <edge source="JPN" target="CHE">
      <data key="d0">332432</data>
    </edge>
    <edge source="JPN" target="THA">
      <data key="d0">6818935</data>
    </edge>
    <edge source="JPN" target="ARE">
      <data key="d0">368113</data>
    </edge>
    <edge source="JPN" target="GBR">
      <data key="d0">1590537</data>
    </edge>
    <edge source="JPN" target="USA">
      <data key="d0">35000746</data>
    </edge>
    <edge source="KAZ" target="AZE">
      <data key="d0">144337</data>
    </edge>
    <edge source="KAZ" target="BGR">
      <data key="d0">256475</data>
    </edge>
    <edge source="KAZ" target="BLR">
      <data key="d0">532275</data>
    </edge>
    <edge source="KAZ" target="LKA">
      <data key="d0">1210108</data>
    </edge>
    <edge source="KAZ" target="CHN">
      <data key="d0">360605</data>
    </edge>
    <edge source="KAZ" target="CZE">
      <data key="d0">25916</data>
    </edge>
    <edge source="KAZ" target="EST">
      <data key="d0">125463</data>
    </edge>
    <edge source="KAZ" target="GEO">
      <data key="d0">459948</data>
    </edge>
    <edge source="KAZ" target="DEU">
      <data key="d0">222808</data>
    </edge>
    <edge source="KAZ" target="HUN">
      <data key="d0">15156</data>
    </edge>
    <edge source="KAZ" target="ITA">
      <data key="d0">136835</data>
    </edge>
    <edge source="KAZ" target="KGZ">
      <data key="d0">780491</data>
    </edge>
    <edge source="KAZ" target="LVA">
      <data key="d0">491606</data>
    </edge>
    <edge source="KAZ" target="LTU">
      <data key="d0">16380</data>
    </edge>
    <edge source="KAZ" target="NLD">
      <data key="d0">231942</data>
    </edge>
    <edge source="KAZ" target="PAK">
      <data key="d0">813718</data>
    </edge>
    <edge source="KAZ" target="POL">
      <data key="d0">1024483</data>
    </edge>
    <edge source="KAZ" target="RUS">
      <data key="d0">18560478</data>
    </edge>
    <edge source="KAZ" target="SRB">
      <data key="d0">26000</data>
    </edge>
    <edge source="KAZ" target="SVN">
      <data key="d0">53945</data>
    </edge>
    <edge source="KAZ" target="CHE">
      <data key="d0">14600</data>
    </edge>
    <edge source="KAZ" target="ARE">
      <data key="d0">1542146</data>
    </edge>
    <edge source="KAZ" target="TUR">
      <data key="d0">24434536</data>
    </edge>
    <edge source="KAZ" target="UKR">
      <data key="d0">48812</data>
    </edge>
    <edge source="LVA" target="AUT">
      <data key="d0">604566</data>
    </edge>
    <edge source="LVA" target="BEL">
      <data key="d0">1024832</data>
    </edge>
    <edge source="LVA" target="BGR">
      <data key="d0">331938</data>
    </edge>
    <edge source="LVA" target="BLR">
      <data key="d0">1539637</data>
    </edge>
    <edge source="LVA" target="CAN">
      <data key="d0">52047</data>
    </edge>
    <edge source="LVA" target="CHN">
      <data key="d0">6120475</data>
    </edge>
    <edge source="LVA" target="HRV">
      <data key="d0">72179</data>
    </edge>
    <edge source="LVA" target="CZE">
      <data key="d0">395121</data>
    </edge>
    <edge source="LVA" target="DNK">
      <data key="d0">4435412</data>
    </edge>
    <edge source="LVA" target="EST">
      <data key="d0">57113916</data>
    </edge>
    <edge source="LVA" target="FIN">
      <data key="d0">1913797</data>
    </edge>
    <edge source="LVA" target="FRA">
      <data key="d0">14126</data>
    </edge>
    <edge source="LVA" target="GEO">
      <data key="d0">74638</data>
    </edge>
    <edge source="LVA" target="DEU">
      <data key="d0">1528772</data>
    </edge>
    <edge source="LVA" target="HKG">
      <data key="d0">13504</data>
    </edge>
    <edge source="LVA" target="HUN">
      <data key="d0">256527</data>
    </edge>
    <edge source="LVA" target="IRL">
      <data key="d0">276090</data>
    </edge>
    <edge source="LVA" target="ISR">
      <data key="d0">166034</data>
    </edge>
    <edge source="LVA" target="ITA">
      <data key="d0">818121</data>
    </edge>
    <edge source="LVA" target="JPN">
      <data key="d0">846278</data>
    </edge>
    <edge source="LVA" target="KAZ">
      <data key="d0">513294</data>
    </edge>
    <edge source="LVA" target="LTU">
      <data key="d0">46298558</data>
    </edge>
    <edge source="LVA" target="MDA">
      <data key="d0">92626</data>
    </edge>
    <edge source="LVA" target="NLD">
      <data key="d0">1695951</data>
    </edge>
    <edge source="LVA" target="NOR">
      <data key="d0">4260693</data>
    </edge>
    <edge source="LVA" target="PAK">
      <data key="d0">1944635</data>
    </edge>
    <edge source="LVA" target="POL">
      <data key="d0">7451078</data>
    </edge>
    <edge source="LVA" target="ROU">
      <data key="d0">385510</data>
    </edge>
    <edge source="LVA" target="RUS">
      <data key="d0">3264761</data>
    </edge>
    <edge source="LVA" target="SAU">
      <data key="d0">32748</data>
    </edge>
    <edge source="LVA" target="SRB">
      <data key="d0">54394</data>
    </edge>
    <edge source="LVA" target="IND">
      <data key="d0">7526455</data>
    </edge>
    <edge source="LVA" target="SVK">
      <data key="d0">899537</data>
    </edge>
    <edge source="LVA" target="SVN">
      <data key="d0">23324</data>
    </edge>
    <edge source="LVA" target="ESP">
      <data key="d0">111483</data>
    </edge>
    <edge source="LVA" target="SWE">
      <data key="d0">3301691</data>
    </edge>
    <edge source="LVA" target="ARE">
      <data key="d0">173210</data>
    </edge>
    <edge source="LVA" target="TUR">
      <data key="d0">937858</data>
    </edge>
    <edge source="LVA" target="UKR">
      <data key="d0">189236</data>
    </edge>
    <edge source="LVA" target="EGY">
      <data key="d0">18267741</data>
    </edge>
    <edge source="LVA" target="GBR">
      <data key="d0">3386943</data>
    </edge>
    <edge source="LVA" target="USA">
      <data key="d0">91527</data>
    </edge>
    <edge source="SGP" target="DZA">
      <data key="d0">131678</data>
    </edge>
    <edge source="SGP" target="ARG">
      <data key="d0">88898</data>
    </edge>
    <edge source="SGP" target="AUS">
      <data key="d0">13803394</data>
    </edge>
    <edge source="SGP" target="AUT">
      <data key="d0">21114</data>
    </edge>
    <edge source="SGP" target="BEL">
      <data key="d0">3932756</data>
    </edge>
    <edge source="SGP" target="BRA">
      <data key="d0">7488138</data>
    </edge>
    <edge source="SGP" target="BGR">
      <data key="d0">612168</data>
    </edge>
    <edge source="SGP" target="KHM">
      <data key="d0">5477045</data>
    </edge>
    <edge source="SGP" target="CAN">
      <data key="d0">2335182</data>
    </edge>
    <edge source="SGP" target="LKA">
      <data key="d0">4934286</data>
    </edge>
    <edge source="SGP" target="CHL">
      <data key="d0">17150</data>
    </edge>
    <edge source="SGP" target="CHN">
      <data key="d0">11648017</data>
    </edge>
    <edge source="SGP" target="HRV">
      <data key="d0">1119809</data>
    </edge>
    <edge source="SGP" target="DNK">
      <data key="d0">211117</data>
    </edge>
    <edge source="SGP" target="FIN">
      <data key="d0">553868</data>
    </edge>
    <edge source="SGP" target="FRA">
      <data key="d0">6813162</data>
    </edge>
    <edge source="SGP" target="DEU">
      <data key="d0">6028333</data>
    </edge>
    <edge source="SGP" target="GRC">
      <data key="d0">537378</data>
    </edge>
    <edge source="SGP" target="HKG">
      <data key="d0">7154175</data>
    </edge>
    <edge source="SGP" target="HUN">
      <data key="d0">240414</data>
    </edge>
    <edge source="SGP" target="IDN">
      <data key="d0">46385318</data>
    </edge>
    <edge source="SGP" target="IRL">
      <data key="d0">49752</data>
    </edge>
    <edge source="SGP" target="ISR">
      <data key="d0">1468619</data>
    </edge>
    <edge source="SGP" target="ITA">
      <data key="d0">452561</data>
    </edge>
    <edge source="SGP" target="JPN">
      <data key="d0">3393851</data>
    </edge>
    <edge source="SGP" target="KAZ">
      <data key="d0">24502</data>
    </edge>
    <edge source="SGP" target="JOR">
      <data key="d0">31561</data>
    </edge>
    <edge source="SGP" target="KOR">
      <data key="d0">1624860</data>
    </edge>
    <edge source="SGP" target="LTU">
      <data key="d0">12971</data>
    </edge>
    <edge source="SGP" target="MYS">
      <data key="d0">72486846</data>
    </edge>
    <edge source="SGP" target="MUS">
      <data key="d0">1568490</data>
    </edge>
    <edge source="SGP" target="OMN">
      <data key="d0">427997</data>
    </edge>
    <edge source="SGP" target="NLD">
      <data key="d0">10262995</data>
    </edge>
    <edge source="SGP" target="NZL">
      <data key="d0">5894052</data>
    </edge>
    <edge source="SGP" target="NOR">
      <data key="d0">240502</data>
    </edge>
    <edge source="SGP" target="PAK">
      <data key="d0">4788421</data>
    </edge>
    <edge source="SGP" target="PAN">
      <data key="d0">312627</data>
    </edge>
    <edge source="SGP" target="PER">
      <data key="d0">65503</data>
    </edge>
    <edge source="SGP" target="PHL">
      <data key="d0">6907105</data>
    </edge>
    <edge source="SGP" target="POL">
      <data key="d0">379239</data>
    </edge>
    <edge source="SGP" target="PRT">
      <data key="d0">112818</data>
    </edge>
    <edge source="SGP" target="ROU">
      <data key="d0">196120</data>
    </edge>
    <edge source="SGP" target="RUS">
      <data key="d0">750087</data>
    </edge>
    <edge source="SGP" target="SAU">
      <data key="d0">245634</data>
    </edge>
    <edge source="SGP" target="IND">
      <data key="d0">9365573</data>
    </edge>
    <edge source="SGP" target="VNM">
      <data key="d0">9073855</data>
    </edge>
    <edge source="SGP" target="SVN">
      <data key="d0">163823</data>
    </edge>
    <edge source="SGP" target="ZAF">
      <data key="d0">632834</data>
    </edge>
    <edge source="SGP" target="ESP">
      <data key="d0">2653938</data>
    </edge>
    <edge source="SGP" target="SWE">
      <data key="d0">1183945</data>
    </edge>
    <edge source="SGP" target="CHE">
      <data key="d0">11005</data>
    </edge>
    <edge source="SGP" target="THA">
      <data key="d0">15358221</data>
    </edge>
    <edge source="SGP" target="TGO">
      <data key="d0">55259</data>
    </edge>
    <edge source="SGP" target="ARE">
      <data key="d0">3193614</data>
    </edge>
    <edge source="SGP" target="TUR">
      <data key="d0">1946933</data>
    </edge>
    <edge source="SGP" target="UGA">
      <data key="d0">60751</data>
    </edge>
    <edge source="SGP" target="UKR">
      <data key="d0">78492</data>
    </edge>
    <edge source="SGP" target="EGY">
      <data key="d0">147715</data>
    </edge>
    <edge source="SGP" target="GBR">
      <data key="d0">15040364</data>
    </edge>
    <edge source="SGP" target="TZA">
      <data key="d0">3118818</data>
    </edge>
    <edge source="SGP" target="USA">
      <data key="d0">33093444</data>
    </edge>
    <edge source="ARG" target="ALB">
      <data key="d0">2235016</data>
    </edge>
    <edge source="ARG" target="DZA">
      <data key="d0">41283043</data>
    </edge>
    <edge source="ARG" target="AZE">
      <data key="d0">710591</data>
    </edge>
    <edge source="ARG" target="AUS">
      <data key="d0">29779336</data>
    </edge>
    <edge source="ARG" target="AUT">
      <data key="d0">924196</data>
    </edge>
    <edge source="ARG" target="BEL">
      <data key="d0">31282728</data>
    </edge>
    <edge source="ARG" target="BOL">
      <data key="d0">16229427</data>
    </edge>
    <edge source="ARG" target="BRA">
      <data key="d0">753640044</data>
    </edge>
    <edge source="ARG" target="BGR">
      <data key="d0">4209197</data>
    </edge>
    <edge source="ARG" target="BLR">
      <data key="d0">1034732</data>
    </edge>
    <edge source="ARG" target="CAN">
      <data key="d0">49678185</data>
    </edge>
    <edge source="ARG" target="LKA">
      <data key="d0">947159</data>
    </edge>
    <edge source="ARG" target="CHL">
      <data key="d0">55500628</data>
    </edge>
    <edge source="ARG" target="CHN">
      <data key="d0">3574334</data>
    </edge>
    <edge source="ARG" target="COL">
      <data key="d0">18688846</data>
    </edge>
    <edge source="ARG" target="CRI">
      <data key="d0">1313092</data>
    </edge>
    <edge source="ARG" target="HRV">
      <data key="d0">4450400</data>
    </edge>
    <edge source="ARG" target="CZE">
      <data key="d0">237397</data>
    </edge>
    <edge source="ARG" target="DNK">
      <data key="d0">4433713</data>
    </edge>
    <edge source="ARG" target="ECU">
      <data key="d0">1609621</data>
    </edge>
    <edge source="ARG" target="SLV">
      <data key="d0">887018</data>
    </edge>
    <edge source="ARG" target="ETH">
      <data key="d0">129724</data>
    </edge>
    <edge source="ARG" target="EST">
      <data key="d0">397106</data>
    </edge>
    <edge source="ARG" target="FIN">
      <data key="d0">1107963</data>
    </edge>
    <edge source="ARG" target="FRA">
      <data key="d0">56568461</data>
    </edge>
    <edge source="ARG" target="GEO">
      <data key="d0">88760</data>
    </edge>
    <edge source="ARG" target="GMB">
      <data key="d0">246390</data>
    </edge>
    <edge source="ARG" target="DEU">
      <data key="d0">66096123</data>
    </edge>
    <edge source="ARG" target="GHA">
      <data key="d0">22034</data>
    </edge>
    <edge source="ARG" target="GRC">
      <data key="d0">18250696</data>
    </edge>
    <edge source="ARG" target="GTM">
      <data key="d0">2975183</data>
    </edge>
    <edge source="ARG" target="HND">
      <data key="d0">1158410</data>
    </edge>
    <edge source="ARG" target="HKG">
      <data key="d0">9294151</data>
    </edge>
    <edge source="ARG" target="HUN">
      <data key="d0">7743932</data>
    </edge>
    <edge source="ARG" target="IDN">
      <data key="d0">7034262</data>
    </edge>
    <edge source="ARG" target="IRL">
      <data key="d0">7167972</data>
    </edge>
    <edge source="ARG" target="ISR">
      <data key="d0">22422971</data>
    </edge>
    <edge source="ARG" target="ITA">
      <data key="d0">139320551</data>
    </edge>
    <edge source="ARG" target="JAM">
      <data key="d0">1161367</data>
    </edge>
    <edge source="ARG" target="JPN">
      <data key="d0">29704696</data>
    </edge>
    <edge source="ARG" target="KAZ">
      <data key="d0">591809</data>
    </edge>
    <edge source="ARG" target="JOR">
      <data key="d0">5482420</data>
    </edge>
    <edge source="ARG" target="KOR">
      <data key="d0">4639582</data>
    </edge>
    <edge source="ARG" target="LBN">
      <data key="d0">4541907</data>
    </edge>
    <edge source="ARG" target="LVA">
      <data key="d0">1181454</data>
    </edge>
    <edge source="ARG" target="LTU">
      <data key="d0">4644459</data>
    </edge>
    <edge source="ARG" target="MYS">
      <data key="d0">4040541</data>
    </edge>
    <edge source="ARG" target="MUS">
      <data key="d0">144399</data>
    </edge>
    <edge source="ARG" target="MEX">
      <data key="d0">11931179</data>
    </edge>
    <edge source="ARG" target="MDA">
      <data key="d0">1353801</data>
    </edge>
    <edge source="ARG" target="MAR">
      <data key="d0">40591</data>
    </edge>
    <edge source="ARG" target="OMN">
      <data key="d0">120015</data>
    </edge>
    <edge source="ARG" target="NLD">
      <data key="d0">268861193</data>
    </edge>
    <edge source="ARG" target="NZL">
      <data key="d0">9156525</data>
    </edge>
    <edge source="ARG" target="NOR">
      <data key="d0">5783962</data>
    </edge>
    <edge source="ARG" target="PAK">
      <data key="d0">36683985</data>
    </edge>
    <edge source="ARG" target="PAN">
      <data key="d0">1417331</data>
    </edge>
    <edge source="ARG" target="PRY">
      <data key="d0">26528376</data>
    </edge>
    <edge source="ARG" target="PER">
      <data key="d0">14887715</data>
    </edge>
    <edge source="ARG" target="PHL">
      <data key="d0">11285945</data>
    </edge>
    <edge source="ARG" target="POL">
      <data key="d0">35961071</data>
    </edge>
    <edge source="ARG" target="PRT">
      <data key="d0">21260846</data>
    </edge>
    <edge source="ARG" target="ROU">
      <data key="d0">4526530</data>
    </edge>
    <edge source="ARG" target="RUS">
      <data key="d0">169938325</data>
    </edge>
    <edge source="ARG" target="SAU">
      <data key="d0">6331819</data>
    </edge>
    <edge source="ARG" target="SEN">
      <data key="d0">3177060</data>
    </edge>
    <edge source="ARG" target="SRB">
      <data key="d0">4189989</data>
    </edge>
    <edge source="ARG" target="IND">
      <data key="d0">18365357</data>
    </edge>
    <edge source="ARG" target="SGP">
      <data key="d0">3828245</data>
    </edge>
    <edge source="ARG" target="SVK">
      <data key="d0">1418158</data>
    </edge>
    <edge source="ARG" target="VNM">
      <data key="d0">6333306</data>
    </edge>
    <edge source="ARG" target="SVN">
      <data key="d0">1641151</data>
    </edge>
    <edge source="ARG" target="ZAF">
      <data key="d0">34493842</data>
    </edge>
    <edge source="ARG" target="ESP">
      <data key="d0">145686696</data>
    </edge>
    <edge source="ARG" target="SWE">
      <data key="d0">4669008</data>
    </edge>
    <edge source="ARG" target="CHE">
      <data key="d0">1905265</data>
    </edge>
    <edge source="ARG" target="THA">
      <data key="d0">890001</data>
    </edge>
    <edge source="ARG" target="ARE">
      <data key="d0">29513847</data>
    </edge>
    <edge source="ARG" target="TUN">
      <data key="d0">1609036</data>
    </edge>
    <edge source="ARG" target="TUR">
      <data key="d0">54414773</data>
    </edge>
    <edge source="ARG" target="UKR">
      <data key="d0">18629767</data>
    </edge>
    <edge source="ARG" target="MKD">
      <data key="d0">732612</data>
    </edge>
    <edge source="ARG" target="EGY">
      <data key="d0">5709008</data>
    </edge>
    <edge source="ARG" target="GBR">
      <data key="d0">63659212</data>
    </edge>
    <edge source="ARG" target="USA">
      <data key="d0">359424243</data>
    </edge>
    <edge source="ARG" target="URY">
      <data key="d0">42896414</data>
    </edge>
    <edge source="BOL" target="ARG">
      <data key="d0">40726212</data>
    </edge>
    <edge source="BOL" target="AUS">
      <data key="d0">6292284</data>
    </edge>
    <edge source="BOL" target="BEL">
      <data key="d0">509532</data>
    </edge>
    <edge source="BOL" target="BRA">
      <data key="d0">23901632</data>
    </edge>
    <edge source="BOL" target="BGR">
      <data key="d0">108000</data>
    </edge>
    <edge source="BOL" target="CAN">
      <data key="d0">2725465</data>
    </edge>
    <edge source="BOL" target="LKA">
      <data key="d0">12300</data>
    </edge>
    <edge source="BOL" target="CHL">
      <data key="d0">4040001</data>
    </edge>
    <edge source="BOL" target="COL">
      <data key="d0">6230143</data>
    </edge>
    <edge source="BOL" target="CRI">
      <data key="d0">271640</data>
    </edge>
    <edge source="BOL" target="DNK">
      <data key="d0">396597</data>
    </edge>
    <edge source="BOL" target="FIN">
      <data key="d0">14045</data>
    </edge>
    <edge source="BOL" target="FRA">
      <data key="d0">1445328</data>
    </edge>
    <edge source="BOL" target="DEU">
      <data key="d0">38076071</data>
    </edge>
    <edge source="BOL" target="GRC">
      <data key="d0">34935</data>
    </edge>
    <edge source="BOL" target="HKG">
      <data key="d0">175269</data>
    </edge>
    <edge source="BOL" target="ISR">
      <data key="d0">3042701</data>
    </edge>
    <edge source="BOL" target="ITA">
      <data key="d0">6937649</data>
    </edge>
    <edge source="BOL" target="JPN">
      <data key="d0">224854</data>
    </edge>
    <edge source="BOL" target="KAZ">
      <data key="d0">124960</data>
    </edge>
    <edge source="BOL" target="LBN">
      <data key="d0">100320</data>
    </edge>
    <edge source="BOL" target="LVA">
      <data key="d0">244737</data>
    </edge>
    <edge source="BOL" target="LTU">
      <data key="d0">1023417</data>
    </edge>
    <edge source="BOL" target="MYS">
      <data key="d0">69490</data>
    </edge>
    <edge source="BOL" target="MEX">
      <data key="d0">122918</data>
    </edge>
    <edge source="BOL" target="MAR">
      <data key="d0">168855</data>
    </edge>
    <edge source="BOL" target="NLD">
      <data key="d0">32641104</data>
    </edge>
    <edge source="BOL" target="NZL">
      <data key="d0">1251050</data>
    </edge>
    <edge source="BOL" target="NOR">
      <data key="d0">229245</data>
    </edge>
    <edge source="BOL" target="PAK">
      <data key="d0">75220</data>
    </edge>
    <edge source="BOL" target="PRY">
      <data key="d0">418855</data>
    </edge>
    <edge source="BOL" target="PER">
      <data key="d0">3069139</data>
    </edge>
    <edge source="BOL" target="POL">
      <data key="d0">527660</data>
    </edge>
    <edge source="BOL" target="PRT">
      <data key="d0">98486</data>
    </edge>
    <edge source="BOL" target="RUS">
      <data key="d0">899143</data>
    </edge>
    <edge source="BOL" target="SAU">
      <data key="d0">206800</data>
    </edge>
    <edge source="BOL" target="SRB">
      <data key="d0">122850</data>
    </edge>
    <edge source="BOL" target="IND">
      <data key="d0">316391</data>
    </edge>
    <edge source="BOL" target="ZAF">
      <data key="d0">1568198</data>
    </edge>
    <edge source="BOL" target="ESP">
      <data key="d0">7246636</data>
    </edge>
    <edge source="BOL" target="THA">
      <data key="d0">239776</data>
    </edge>
    <edge source="BOL" target="ARE">
      <data key="d0">914857</data>
    </edge>
    <edge source="BOL" target="TUN">
      <data key="d0">117670</data>
    </edge>
    <edge source="BOL" target="TUR">
      <data key="d0">962740</data>
    </edge>
    <edge source="BOL" target="GBR">
      <data key="d0">51916110</data>
    </edge>
    <edge source="BOL" target="USA">
      <data key="d0">35544111</data>
    </edge>
    <edge source="BOL" target="URY">
      <data key="d0">2582672</data>
    </edge>
    <edge source="BRA" target="DZA">
      <data key="d0">3638416</data>
    </edge>
    <edge source="BRA" target="ARG">
      <data key="d0">50386412</data>
    </edge>
    <edge source="BRA" target="AUS">
      <data key="d0">34401018</data>
    </edge>
    <edge source="BRA" target="AUT">
      <data key="d0">108814</data>
    </edge>
    <edge source="BRA" target="BEL">
      <data key="d0">718528207</data>
    </edge>
    <edge source="BRA" target="BOL">
      <data key="d0">6227902</data>
    </edge>
    <edge source="BRA" target="KHM">
      <data key="d0">215460</data>
    </edge>
    <edge source="BRA" target="CAN">
      <data key="d0">28097878</data>
    </edge>
    <edge source="BRA" target="LKA">
      <data key="d0">86120</data>
    </edge>
    <edge source="BRA" target="CHL">
      <data key="d0">22724993</data>
    </edge>
    <edge source="BRA" target="CHN">
      <data key="d0">60772186</data>
    </edge>
    <edge source="BRA" target="COL">
      <data key="d0">4243321</data>
    </edge>
    <edge source="BRA" target="CRI">
      <data key="d0">370170</data>
    </edge>
    <edge source="BRA" target="HRV">
      <data key="d0">150794</data>
    </edge>
    <edge source="BRA" target="CZE">
      <data key="d0">157906</data>
    </edge>
    <edge source="BRA" target="DNK">
      <data key="d0">1574389</data>
    </edge>
    <edge source="BRA" target="ECU">
      <data key="d0">1086830</data>
    </edge>
    <edge source="BRA" target="SLV">
      <data key="d0">83892</data>
    </edge>
    <edge source="BRA" target="EST">
      <data key="d0">822066</data>
    </edge>
    <edge source="BRA" target="FIN">
      <data key="d0">75446</data>
    </edge>
    <edge source="BRA" target="FRA">
      <data key="d0">21091710</data>
    </edge>
    <edge source="BRA" target="DEU">
      <data key="d0">28698737</data>
    </edge>
    <edge source="BRA" target="GHA">
      <data key="d0">975123</data>
    </edge>
    <edge source="BRA" target="GRC">
      <data key="d0">989808</data>
    </edge>
    <edge source="BRA" target="GTM">
      <data key="d0">1012106</data>
    </edge>
    <edge source="BRA" target="HND">
      <data key="d0">29983</data>
    </edge>
    <edge source="BRA" target="HKG">
      <data key="d0">2743468</data>
    </edge>
    <edge source="BRA" target="IDN">
      <data key="d0">6739095</data>
    </edge>
    <edge source="BRA" target="IRL">
      <data key="d0">4720092</data>
    </edge>
    <edge source="BRA" target="ISR">
      <data key="d0">23194792</data>
    </edge>
    <edge source="BRA" target="ITA">
      <data key="d0">17571319</data>
    </edge>
    <edge source="BRA" target="JAM">
      <data key="d0">534326</data>
    </edge>
    <edge source="BRA" target="JPN">
      <data key="d0">112633471</data>
    </edge>
    <edge source="BRA" target="JOR">
      <data key="d0">539546</data>
    </edge>
    <edge source="BRA" target="KOR">
      <data key="d0">11617461</data>
    </edge>
    <edge source="BRA" target="LBN">
      <data key="d0">4137932</data>
    </edge>
    <edge source="BRA" target="LVA">
      <data key="d0">225484</data>
    </edge>
    <edge source="BRA" target="LTU">
      <data key="d0">327660</data>
    </edge>
    <edge source="BRA" target="MYS">
      <data key="d0">1879956</data>
    </edge>
    <edge source="BRA" target="MUS">
      <data key="d0">31554</data>
    </edge>
    <edge source="BRA" target="MEX">
      <data key="d0">8592548</data>
    </edge>
    <edge source="BRA" target="MOZ">
      <data key="d0">25920</data>
    </edge>
    <edge source="BRA" target="OMN">
      <data key="d0">736188</data>
    </edge>
    <edge source="BRA" target="NLD">
      <data key="d0">794355791</data>
    </edge>
    <edge source="BRA" target="NZL">
      <data key="d0">4837666</data>
    </edge>
    <edge source="BRA" target="NOR">
      <data key="d0">2133860</data>
    </edge>
    <edge source="BRA" target="PAK">
      <data key="d0">2511969</data>
    </edge>
    <edge source="BRA" target="PAN">
      <data key="d0">877998</data>
    </edge>
    <edge source="BRA" target="PRY">
      <data key="d0">12502779</data>
    </edge>
    <edge source="BRA" target="PER">
      <data key="d0">6336044</data>
    </edge>
    <edge source="BRA" target="PHL">
      <data key="d0">1559608</data>
    </edge>
    <edge source="BRA" target="POL">
      <data key="d0">2153923</data>
    </edge>
    <edge source="BRA" target="PRT">
      <data key="d0">36228859</data>
    </edge>
    <edge source="BRA" target="RUS">
      <data key="d0">18016890</data>
    </edge>
    <edge source="BRA" target="SAU">
      <data key="d0">9686788</data>
    </edge>
    <edge source="BRA" target="IND">
      <data key="d0">17774370</data>
    </edge>
    <edge source="BRA" target="SGP">
      <data key="d0">1506604</data>
    </edge>
    <edge source="BRA" target="SVK">
      <data key="d0">120918</data>
    </edge>
    <edge source="BRA" target="VNM">
      <data key="d0">4249614</data>
    </edge>
    <edge source="BRA" target="SVN">
      <data key="d0">88349</data>
    </edge>
    <edge source="BRA" target="ZAF">
      <data key="d0">5501350</data>
    </edge>
    <edge source="BRA" target="ESP">
      <data key="d0">79916338</data>
    </edge>
    <edge source="BRA" target="SWE">
      <data key="d0">2430637</data>
    </edge>
    <edge source="BRA" target="CHE">
      <data key="d0">27308741</data>
    </edge>
    <edge source="BRA" target="THA">
      <data key="d0">2906303</data>
    </edge>
    <edge source="BRA" target="ARE">
      <data key="d0">14438258</data>
    </edge>
    <edge source="BRA" target="TUN">
      <data key="d0">1020395</data>
    </edge>
    <edge source="BRA" target="TUR">
      <data key="d0">782447</data>
    </edge>
    <edge source="BRA" target="UKR">
      <data key="d0">1831467</data>
    </edge>
    <edge source="BRA" target="EGY">
      <data key="d0">6195892</data>
    </edge>
    <edge source="BRA" target="GBR">
      <data key="d0">149862805</data>
    </edge>
    <edge source="BRA" target="USA">
      <data key="d0">619526170</data>
    </edge>
    <edge source="BRA" target="URY">
      <data key="d0">27931020</data>
    </edge>
    <edge source="LKA" target="AZE">
      <data key="d0">364609</data>
    </edge>
    <edge source="LKA" target="ARG">
      <data key="d0">210353</data>
    </edge>
    <edge source="LKA" target="AUS">
      <data key="d0">8905717</data>
    </edge>
    <edge source="LKA" target="AUT">
      <data key="d0">1144304</data>
    </edge>
    <edge source="LKA" target="BEL">
      <data key="d0">1232160</data>
    </edge>
    <edge source="LKA" target="BOL">
      <data key="d0">116391</data>
    </edge>
    <edge source="LKA" target="BRA">
      <data key="d0">459681</data>
    </edge>
    <edge source="LKA" target="BGR">
      <data key="d0">537185</data>
    </edge>
    <edge source="LKA" target="CAN">
      <data key="d0">7812005</data>
    </edge>
    <edge source="LKA" target="CHL">
      <data key="d0">586350</data>
    </edge>
    <edge source="LKA" target="CHN">
      <data key="d0">53593</data>
    </edge>
    <edge source="LKA" target="COL">
      <data key="d0">384563</data>
    </edge>
    <edge source="LKA" target="CZE">
      <data key="d0">380478</data>
    </edge>
    <edge source="LKA" target="DNK">
      <data key="d0">204946</data>
    </edge>
    <edge source="LKA" target="ETH">
      <data key="d0">20274</data>
    </edge>
    <edge source="LKA" target="FIN">
      <data key="d0">26059</data>
    </edge>
    <edge source="LKA" target="FRA">
      <data key="d0">7600936</data>
    </edge>
    <edge source="LKA" target="DEU">
      <data key="d0">19401622</data>
    </edge>
    <edge source="LKA" target="GRC">
      <data key="d0">972235</data>
    </edge>
    <edge source="LKA" target="GTM">
      <data key="d0">31618</data>
    </edge>
    <edge source="LKA" target="HKG">
      <data key="d0">254489</data>
    </edge>
    <edge source="LKA" target="HUN">
      <data key="d0">98145</data>
    </edge>
    <edge source="LKA" target="IDN">
      <data key="d0">117241</data>
    </edge>
    <edge source="LKA" target="IRL">
      <data key="d0">95422</data>
    </edge>
    <edge source="LKA" target="ISR">
      <data key="d0">484556</data>
    </edge>
    <edge source="LKA" target="ITA">
      <data key="d0">3891518</data>
    </edge>
    <edge source="LKA" target="JAM">
      <data key="d0">1923121</data>
    </edge>
    <edge source="LKA" target="JPN">
      <data key="d0">8613642</data>
    </edge>
    <edge source="LKA" target="JOR">
      <data key="d0">2636203</data>
    </edge>
    <edge source="LKA" target="KOR">
      <data key="d0">463382</data>
    </edge>
    <edge source="LKA" target="LBN">
      <data key="d0">1757444</data>
    </edge>
    <edge source="LKA" target="LVA">
      <data key="d0">12327</data>
    </edge>
    <edge source="LKA" target="LTU">
      <data key="d0">30310</data>
    </edge>
    <edge source="LKA" target="MYS">
      <data key="d0">2706885</data>
    </edge>
    <edge source="LKA" target="MUS">
      <data key="d0">1495714</data>
    </edge>
    <edge source="LKA" target="MEX">
      <data key="d0">1011121</data>
    </edge>
    <edge source="LKA" target="MDA">
      <data key="d0">108536</data>
    </edge>
    <edge source="LKA" target="MAR">
      <data key="d0">228370</data>
    </edge>
    <edge source="LKA" target="OMN">
      <data key="d0">1731868</data>
    </edge>
    <edge source="LKA" target="NLD">
      <data key="d0">12319221</data>
    </edge>
    <edge source="LKA" target="NZL">
      <data key="d0">1282584</data>
    </edge>
    <edge source="LKA" target="NOR">
      <data key="d0">1049519</data>
    </edge>
    <edge source="LKA" target="PAK">
      <data key="d0">17142816</data>
    </edge>
    <edge source="LKA" target="PAN">
      <data key="d0">19621</data>
    </edge>
    <edge source="LKA" target="PER">
      <data key="d0">81507</data>
    </edge>
    <edge source="LKA" target="PHL">
      <data key="d0">208709</data>
    </edge>
    <edge source="LKA" target="POL">
      <data key="d0">854874</data>
    </edge>
    <edge source="LKA" target="PRT">
      <data key="d0">2388961</data>
    </edge>
    <edge source="LKA" target="ROU">
      <data key="d0">16177</data>
    </edge>
    <edge source="LKA" target="RUS">
      <data key="d0">64097</data>
    </edge>
    <edge source="LKA" target="SAU">
      <data key="d0">11842601</data>
    </edge>
    <edge source="LKA" target="SEN">
      <data key="d0">23642</data>
    </edge>
    <edge source="LKA" target="SRB">
      <data key="d0">134165</data>
    </edge>
    <edge source="LKA" target="IND">
      <data key="d0">46825026</data>
    </edge>
    <edge source="LKA" target="SGP">
      <data key="d0">2883338</data>
    </edge>
    <edge source="LKA" target="SVK">
      <data key="d0">14622</data>
    </edge>
    <edge source="LKA" target="VNM">
      <data key="d0">172097</data>
    </edge>
    <edge source="LKA" target="SVN">
      <data key="d0">121056</data>
    </edge>
    <edge source="LKA" target="ZAF">
      <data key="d0">1539768</data>
    </edge>
    <edge source="LKA" target="ESP">
      <data key="d0">5456481</data>
    </edge>
    <edge source="LKA" target="SWE">
      <data key="d0">1513984</data>
    </edge>
    <edge source="LKA" target="CHE">
      <data key="d0">3690085</data>
    </edge>
    <edge source="LKA" target="THA">
      <data key="d0">130211</data>
    </edge>
    <edge source="LKA" target="ARE">
      <data key="d0">24822923</data>
    </edge>
    <edge source="LKA" target="TUR">
      <data key="d0">4258849</data>
    </edge>
    <edge source="LKA" target="UKR">
      <data key="d0">115948</data>
    </edge>
    <edge source="LKA" target="EGY">
      <data key="d0">11432094</data>
    </edge>
    <edge source="LKA" target="GBR">
      <data key="d0">18030997</data>
    </edge>
    <edge source="LKA" target="USA">
      <data key="d0">38727636</data>
    </edge>
    <edge source="LKA" target="URY">
      <data key="d0">121944</data>
    </edge>
    <edge source="CHL" target="DZA">
      <data key="d0">1777133</data>
    </edge>
    <edge source="CHL" target="ARG">
      <data key="d0">99173810</data>
    </edge>
    <edge source="CHL" target="AUS">
      <data key="d0">71596958</data>
    </edge>
    <edge source="CHL" target="AUT">
      <data key="d0">3375189</data>
    </edge>
    <edge source="CHL" target="ARM">
      <data key="d0">17860</data>
    </edge>
    <edge source="CHL" target="BEL">
      <data key="d0">27336946</data>
    </edge>
    <edge source="CHL" target="BOL">
      <data key="d0">17138427</data>
    </edge>
    <edge source="CHL" target="BRA">
      <data key="d0">250807655</data>
    </edge>
    <edge source="CHL" target="BGR">
      <data key="d0">515770</data>
    </edge>
    <edge source="CHL" target="BLR">
      <data key="d0">1669754</data>
    </edge>
    <edge source="CHL" target="KHM">
      <data key="d0">83752</data>
    </edge>
    <edge source="CHL" target="CAN">
      <data key="d0">162586351</data>
    </edge>
    <edge source="CHL" target="LKA">
      <data key="d0">56761</data>
    </edge>
    <edge source="CHL" target="CHN">
      <data key="d0">1137274794</data>
    </edge>
    <edge source="CHL" target="COL">
      <data key="d0">130711456</data>
    </edge>
    <edge source="CHL" target="CRI">
      <data key="d0">28499532</data>
    </edge>
    <edge source="CHL" target="HRV">
      <data key="d0">474930</data>
    </edge>
    <edge source="CHL" target="CZE">
      <data key="d0">1452867</data>
    </edge>
    <edge source="CHL" target="BEN">
      <data key="d0">168989</data>
    </edge>
    <edge source="CHL" target="DNK">
      <data key="d0">11885837</data>
    </edge>
    <edge source="CHL" target="ECU">
      <data key="d0">76705028</data>
    </edge>
    <edge source="CHL" target="SLV">
      <data key="d0">14823815</data>
    </edge>
    <edge source="CHL" target="ETH">
      <data key="d0">249216</data>
    </edge>
    <edge source="CHL" target="EST">
      <data key="d0">457895</data>
    </edge>
    <edge source="CHL" target="FIN">
      <data key="d0">4501779</data>
    </edge>
    <edge source="CHL" target="FRA">
      <data key="d0">69310851</data>
    </edge>
    <edge source="CHL" target="GEO">
      <data key="d0">80539</data>
    </edge>
    <edge source="CHL" target="DEU">
      <data key="d0">87289982</data>
    </edge>
    <edge source="CHL" target="GRC">
      <data key="d0">2978286</data>
    </edge>
    <edge source="CHL" target="GTM">
      <data key="d0">24166196</data>
    </edge>
    <edge source="CHL" target="HND">
      <data key="d0">6282292</data>
    </edge>
    <edge source="CHL" target="HKG">
      <data key="d0">37974364</data>
    </edge>
    <edge source="CHL" target="HUN">
      <data key="d0">1451455</data>
    </edge>
    <edge source="CHL" target="IDN">
      <data key="d0">8445044</data>
    </edge>
    <edge source="CHL" target="IRL">
      <data key="d0">7000891</data>
    </edge>
    <edge source="CHL" target="ISR">
      <data key="d0">3320314</data>
    </edge>
    <edge source="CHL" target="ITA">
      <data key="d0">163361173</data>
    </edge>
    <edge source="CHL" target="CIV">
      <data key="d0">145157</data>
    </edge>
    <edge source="CHL" target="JAM">
      <data key="d0">993241</data>
    </edge>
    <edge source="CHL" target="JPN">
      <data key="d0">116196901</data>
    </edge>
    <edge source="CHL" target="KAZ">
      <data key="d0">897027</data>
    </edge>
    <edge source="CHL" target="JOR">
      <data key="d0">854513</data>
    </edge>
    <edge source="CHL" target="KOR">
      <data key="d0">166033152</data>
    </edge>
    <edge source="CHL" target="LBN">
      <data key="d0">1533780</data>
    </edge>
    <edge source="CHL" target="LVA">
      <data key="d0">2336258</data>
    </edge>
    <edge source="CHL" target="LTU">
      <data key="d0">8011295</data>
    </edge>
    <edge source="CHL" target="MYS">
      <data key="d0">6689506</data>
    </edge>
    <edge source="CHL" target="MRT">
      <data key="d0">43094</data>
    </edge>
    <edge source="CHL" target="MEX">
      <data key="d0">198740339</data>
    </edge>
    <edge source="CHL" target="MAR">
      <data key="d0">2886143</data>
    </edge>
    <edge source="CHL" target="OMN">
      <data key="d0">1885319</data>
    </edge>
    <edge source="CHL" target="NLD">
      <data key="d0">460141398</data>
    </edge>
    <edge source="CHL" target="NZL">
      <data key="d0">15673111</data>
    </edge>
    <edge source="CHL" target="NIC">
      <data key="d0">1672445</data>
    </edge>
    <edge source="CHL" target="NER">
      <data key="d0">35682</data>
    </edge>
    <edge source="CHL" target="NOR">
      <data key="d0">8045122</data>
    </edge>
    <edge source="CHL" target="PAK">
      <data key="d0">250154</data>
    </edge>
    <edge source="CHL" target="PAN">
      <data key="d0">15413864</data>
    </edge>
    <edge source="CHL" target="PRY">
      <data key="d0">5320374</data>
    </edge>
    <edge source="CHL" target="PER">
      <data key="d0">95080352</data>
    </edge>
    <edge source="CHL" target="PHL">
      <data key="d0">6219263</data>
    </edge>
    <edge source="CHL" target="POL">
      <data key="d0">19734896</data>
    </edge>
    <edge source="CHL" target="PRT">
      <data key="d0">20736873</data>
    </edge>
    <edge source="CHL" target="ROU">
      <data key="d0">108750</data>
    </edge>
    <edge source="CHL" target="RUS">
      <data key="d0">104583366</data>
    </edge>
    <edge source="CHL" target="SAU">
      <data key="d0">73723505</data>
    </edge>
    <edge source="CHL" target="SEN">
      <data key="d0">30210</data>
    </edge>
    <edge source="CHL" target="IND">
      <data key="d0">29810698</data>
    </edge>
    <edge source="CHL" target="SGP">
      <data key="d0">5670218</data>
    </edge>
    <edge source="CHL" target="SVK">
      <data key="d0">751024</data>
    </edge>
    <edge source="CHL" target="VNM">
      <data key="d0">4221701</data>
    </edge>
    <edge source="CHL" target="SVN">
      <data key="d0">1252291</data>
    </edge>
    <edge source="CHL" target="ZAF">
      <data key="d0">849879</data>
    </edge>
    <edge source="CHL" target="ESP">
      <data key="d0">93935886</data>
    </edge>
    <edge source="CHL" target="SWE">
      <data key="d0">11424549</data>
    </edge>
    <edge source="CHL" target="CHE">
      <data key="d0">13811710</data>
    </edge>
    <edge source="CHL" target="THA">
      <data key="d0">15868301</data>
    </edge>
    <edge source="CHL" target="TGO">
      <data key="d0">90638</data>
    </edge>
    <edge source="CHL" target="ARE">
      <data key="d0">35033491</data>
    </edge>
    <edge source="CHL" target="TUN">
      <data key="d0">1319991</data>
    </edge>
    <edge source="CHL" target="TUR">
      <data key="d0">63258439</data>
    </edge>
    <edge source="CHL" target="UKR">
      <data key="d0">551697</data>
    </edge>
    <edge source="CHL" target="EGY">
      <data key="d0">2895857</data>
    </edge>
    <edge source="CHL" target="GBR">
      <data key="d0">284619702</data>
    </edge>
    <edge source="CHL" target="USA">
      <data key="d0">2136376459</data>
    </edge>
    <edge source="CHL" target="URY">
      <data key="d0">13164156</data>
    </edge>
    <edge source="COL" target="ALB">
      <data key="d0">667615</data>
    </edge>
    <edge source="COL" target="ARG">
      <data key="d0">34782</data>
    </edge>
    <edge source="COL" target="AUS">
      <data key="d0">1053448</data>
    </edge>
    <edge source="COL" target="BEL">
      <data key="d0">245133031</data>
    </edge>
    <edge source="COL" target="BOL">
      <data key="d0">197115</data>
    </edge>
    <edge source="COL" target="BRA">
      <data key="d0">1198525</data>
    </edge>
    <edge source="COL" target="CAN">
      <data key="d0">6729507</data>
    </edge>
    <edge source="COL" target="CHL">
      <data key="d0">3269473</data>
    </edge>
    <edge source="COL" target="CHN">
      <data key="d0">261680</data>
    </edge>
    <edge source="COL" target="CRI">
      <data key="d0">971365</data>
    </edge>
    <edge source="COL" target="CZE">
      <data key="d0">17073</data>
    </edge>
    <edge source="COL" target="DNK">
      <data key="d0">835093</data>
    </edge>
    <edge source="COL" target="ECU">
      <data key="d0">1699884</data>
    </edge>
    <edge source="COL" target="SLV">
      <data key="d0">19746</data>
    </edge>
    <edge source="COL" target="FRA">
      <data key="d0">11865850</data>
    </edge>
    <edge source="COL" target="DEU">
      <data key="d0">69256658</data>
    </edge>
    <edge source="COL" target="GRC">
      <data key="d0">10523156</data>
    </edge>
    <edge source="COL" target="GTM">
      <data key="d0">483934</data>
    </edge>
    <edge source="COL" target="HND">
      <data key="d0">53966</data>
    </edge>
    <edge source="COL" target="HKG">
      <data key="d0">927990</data>
    </edge>
    <edge source="COL" target="IDN">
      <data key="d0">21442</data>
    </edge>
    <edge source="COL" target="IRL">
      <data key="d0">30875</data>
    </edge>
    <edge source="COL" target="ISR">
      <data key="d0">114048</data>
    </edge>
    <edge source="COL" target="ITA">
      <data key="d0">144998603</data>
    </edge>
    <edge source="COL" target="JAM">
      <data key="d0">276493</data>
    </edge>
    <edge source="COL" target="JPN">
      <data key="d0">2895029</data>
    </edge>
    <edge source="COL" target="KOR">
      <data key="d0">217690</data>
    </edge>
    <edge source="COL" target="MEX">
      <data key="d0">979805</data>
    </edge>
    <edge source="COL" target="MAR">
      <data key="d0">165434</data>
    </edge>
    <edge source="COL" target="NLD">
      <data key="d0">113288420</data>
    </edge>
    <edge source="COL" target="NZL">
      <data key="d0">106240</data>
    </edge>
    <edge source="COL" target="NOR">
      <data key="d0">4463388</data>
    </edge>
    <edge source="COL" target="PAK">
      <data key="d0">31450</data>
    </edge>
    <edge source="COL" target="PAN">
      <data key="d0">4400561</data>
    </edge>
    <edge source="COL" target="PER">
      <data key="d0">807394</data>
    </edge>
    <edge source="COL" target="POL">
      <data key="d0">4344470</data>
    </edge>
    <edge source="COL" target="PRT">
      <data key="d0">4753032</data>
    </edge>
    <edge source="COL" target="ROU">
      <data key="d0">322800</data>
    </edge>
    <edge source="COL" target="RUS">
      <data key="d0">700685</data>
    </edge>
    <edge source="COL" target="SAU">
      <data key="d0">517139</data>
    </edge>
    <edge source="COL" target="SGP">
      <data key="d0">82699</data>
    </edge>
    <edge source="COL" target="VNM">
      <data key="d0">91327</data>
    </edge>
    <edge source="COL" target="SVN">
      <data key="d0">5030524</data>
    </edge>
    <edge source="COL" target="ESP">
      <data key="d0">17829882</data>
    </edge>
    <edge source="COL" target="SWE">
      <data key="d0">2201389</data>
    </edge>
    <edge source="COL" target="CHE">
      <data key="d0">4127740</data>
    </edge>
    <edge source="COL" target="ARE">
      <data key="d0">501419</data>
    </edge>
    <edge source="COL" target="TUR">
      <data key="d0">744513</data>
    </edge>
    <edge source="COL" target="UKR">
      <data key="d0">360798</data>
    </edge>
    <edge source="COL" target="EGY">
      <data key="d0">397045</data>
    </edge>
    <edge source="COL" target="GBR">
      <data key="d0">199709075</data>
    </edge>
    <edge source="COL" target="USA">
      <data key="d0">240771547</data>
    </edge>
    <edge source="COL" target="URY">
      <data key="d0">10948</data>
    </edge>
    <edge source="CRI" target="ALB">
      <data key="d0">82561</data>
    </edge>
    <edge source="CRI" target="DZA">
      <data key="d0">16001</data>
    </edge>
    <edge source="CRI" target="ARG">
      <data key="d0">655050</data>
    </edge>
    <edge source="CRI" target="AUS">
      <data key="d0">480150</data>
    </edge>
    <edge source="CRI" target="BEL">
      <data key="d0">195392846</data>
    </edge>
    <edge source="CRI" target="BOL">
      <data key="d0">33985</data>
    </edge>
    <edge source="CRI" target="BRA">
      <data key="d0">1979061</data>
    </edge>
    <edge source="CRI" target="BGR">
      <data key="d0">97832</data>
    </edge>
    <edge source="CRI" target="CAN">
      <data key="d0">16261861</data>
    </edge>
    <edge source="CRI" target="CHL">
      <data key="d0">7973079</data>
    </edge>
    <edge source="CRI" target="CHN">
      <data key="d0">803024</data>
    </edge>
    <edge source="CRI" target="COL">
      <data key="d0">993098</data>
    </edge>
    <edge source="CRI" target="HRV">
      <data key="d0">222492</data>
    </edge>
    <edge source="CRI" target="DNK">
      <data key="d0">4001018</data>
    </edge>
    <edge source="CRI" target="ECU">
      <data key="d0">527044</data>
    </edge>
    <edge source="CRI" target="SLV">
      <data key="d0">11601722</data>
    </edge>
    <edge source="CRI" target="FIN">
      <data key="d0">35334279</data>
    </edge>
    <edge source="CRI" target="FRA">
      <data key="d0">23095637</data>
    </edge>
    <edge source="CRI" target="GEO">
      <data key="d0">71031</data>
    </edge>
    <edge source="CRI" target="DEU">
      <data key="d0">60802263</data>
    </edge>
    <edge source="CRI" target="GRC">
      <data key="d0">11059781</data>
    </edge>
    <edge source="CRI" target="GTM">
      <data key="d0">7930571</data>
    </edge>
    <edge source="CRI" target="HND">
      <data key="d0">11337612</data>
    </edge>
    <edge source="CRI" target="HKG">
      <data key="d0">26475</data>
    </edge>
    <edge source="CRI" target="IDN">
      <data key="d0">12188</data>
    </edge>
    <edge source="CRI" target="IRL">
      <data key="d0">21310261</data>
    </edge>
    <edge source="CRI" target="ISR">
      <data key="d0">3029795</data>
    </edge>
    <edge source="CRI" target="ITA">
      <data key="d0">183981548</data>
    </edge>
    <edge source="CRI" target="CIV">
      <data key="d0">13073</data>
    </edge>
    <edge source="CRI" target="JAM">
      <data key="d0">5040683</data>
    </edge>
    <edge source="CRI" target="JPN">
      <data key="d0">12646000</data>
    </edge>
    <edge source="CRI" target="JOR">
      <data key="d0">16200</data>
    </edge>
    <edge source="CRI" target="KOR">
      <data key="d0">5056813</data>
    </edge>
    <edge source="CRI" target="KGZ">
      <data key="d0">15411</data>
    </edge>
    <edge source="CRI" target="LBN">
      <data key="d0">1860177</data>
    </edge>
    <edge source="CRI" target="LTU">
      <data key="d0">11078507</data>
    </edge>
    <edge source="CRI" target="MYS">
      <data key="d0">13944</data>
    </edge>
    <edge source="CRI" target="MEX">
      <data key="d0">3326860</data>
    </edge>
    <edge source="CRI" target="MAR">
      <data key="d0">1956782</data>
    </edge>
    <edge source="CRI" target="NLD">
      <data key="d0">364667697</data>
    </edge>
    <edge source="CRI" target="NZL">
      <data key="d0">16211</data>
    </edge>
    <edge source="CRI" target="NIC">
      <data key="d0">9202778</data>
    </edge>
    <edge source="CRI" target="NOR">
      <data key="d0">16282389</data>
    </edge>
    <edge source="CRI" target="PAN">
      <data key="d0">9665486</data>
    </edge>
    <edge source="CRI" target="PER">
      <data key="d0">166581</data>
    </edge>
    <edge source="CRI" target="PHL">
      <data key="d0">27994</data>
    </edge>
    <edge source="CRI" target="POL">
      <data key="d0">5170418</data>
    </edge>
    <edge source="CRI" target="PRT">
      <data key="d0">21209686</data>
    </edge>
    <edge source="CRI" target="RUS">
      <data key="d0">18715011</data>
    </edge>
    <edge source="CRI" target="SAU">
      <data key="d0">5777815</data>
    </edge>
    <edge source="CRI" target="VNM">
      <data key="d0">41085</data>
    </edge>
    <edge source="CRI" target="SVN">
      <data key="d0">5775814</data>
    </edge>
    <edge source="CRI" target="ZAF">
      <data key="d0">648281</data>
    </edge>
    <edge source="CRI" target="ESP">
      <data key="d0">133076630</data>
    </edge>
    <edge source="CRI" target="SWE">
      <data key="d0">21608593</data>
    </edge>
    <edge source="CRI" target="CHE">
      <data key="d0">2203993</data>
    </edge>
    <edge source="CRI" target="ARE">
      <data key="d0">438065</data>
    </edge>
    <edge source="CRI" target="TUN">
      <data key="d0">795324</data>
    </edge>
    <edge source="CRI" target="TUR">
      <data key="d0">51149268</data>
    </edge>
    <edge source="CRI" target="UKR">
      <data key="d0">6238340</data>
    </edge>
    <edge source="CRI" target="EGY">
      <data key="d0">403684</data>
    </edge>
    <edge source="CRI" target="GBR">
      <data key="d0">153329088</data>
    </edge>
    <edge source="CRI" target="USA">
      <data key="d0">1177734694</data>
    </edge>
    <edge source="CRI" target="URY">
      <data key="d0">34175</data>
    </edge>
    <edge source="ECU" target="ALB">
      <data key="d0">8285621</data>
    </edge>
    <edge source="ECU" target="DZA">
      <data key="d0">11996667</data>
    </edge>
    <edge source="ECU" target="AZE">
      <data key="d0">2313968</data>
    </edge>
    <edge source="ECU" target="ARG">
      <data key="d0">125617624</data>
    </edge>
    <edge source="ECU" target="AUS">
      <data key="d0">2114647</data>
    </edge>
    <edge source="ECU" target="BEL">
      <data key="d0">113807260</data>
    </edge>
    <edge source="ECU" target="BRA">
      <data key="d0">1903022</data>
    </edge>
    <edge source="ECU" target="BGR">
      <data key="d0">10521402</data>
    </edge>
    <edge source="ECU" target="CAN">
      <data key="d0">15232765</data>
    </edge>
    <edge source="ECU" target="CHL">
      <data key="d0">94535069</data>
    </edge>
    <edge source="ECU" target="CHN">
      <data key="d0">87011622</data>
    </edge>
    <edge source="ECU" target="COL">
      <data key="d0">11351727</data>
    </edge>
    <edge source="ECU" target="CRI">
      <data key="d0">176576</data>
    </edge>
    <edge source="ECU" target="HRV">
      <data key="d0">18803826</data>
    </edge>
    <edge source="ECU" target="CZE">
      <data key="d0">70345</data>
    </edge>
    <edge source="ECU" target="DNK">
      <data key="d0">25200</data>
    </edge>
    <edge source="ECU" target="EST">
      <data key="d0">65302</data>
    </edge>
    <edge source="ECU" target="FIN">
      <data key="d0">8889286</data>
    </edge>
    <edge source="ECU" target="FRA">
      <data key="d0">24674851</data>
    </edge>
    <edge source="ECU" target="GEO">
      <data key="d0">14950466</data>
    </edge>
    <edge source="ECU" target="DEU">
      <data key="d0">347188741</data>
    </edge>
    <edge source="ECU" target="GRC">
      <data key="d0">45444613</data>
    </edge>
    <edge source="ECU" target="GTM">
      <data key="d0">63120</data>
    </edge>
    <edge source="ECU" target="HKG">
      <data key="d0">9580294</data>
    </edge>
    <edge source="ECU" target="HUN">
      <data key="d0">34696</data>
    </edge>
    <edge source="ECU" target="IDN">
      <data key="d0">190656</data>
    </edge>
    <edge source="ECU" target="IRL">
      <data key="d0">350155</data>
    </edge>
    <edge source="ECU" target="ISR">
      <data key="d0">4357488</data>
    </edge>
    <edge source="ECU" target="ITA">
      <data key="d0">174053330</data>
    </edge>
    <edge source="ECU" target="JAM">
      <data key="d0">753930</data>
    </edge>
    <edge source="ECU" target="JPN">
      <data key="d0">112700838</data>
    </edge>
    <edge source="ECU" target="KAZ">
      <data key="d0">7612767</data>
    </edge>
    <edge source="ECU" target="JOR">
      <data key="d0">4830262</data>
    </edge>
    <edge source="ECU" target="KOR">
      <data key="d0">13388570</data>
    </edge>
    <edge source="ECU" target="KGZ">
      <data key="d0">2088041</data>
    </edge>
    <edge source="ECU" target="LBN">
      <data key="d0">673582</data>
    </edge>
    <edge source="ECU" target="LVA">
      <data key="d0">141218</data>
    </edge>
    <edge source="ECU" target="LTU">
      <data key="d0">5723920</data>
    </edge>
    <edge source="ECU" target="MYS">
      <data key="d0">154272</data>
    </edge>
    <edge source="ECU" target="MEX">
      <data key="d0">2153971</data>
    </edge>
    <edge source="ECU" target="MDA">
      <data key="d0">569520</data>
    </edge>
    <edge source="ECU" target="MAR">
      <data key="d0">4289326</data>
    </edge>
    <edge source="ECU" target="OMN">
      <data key="d0">48077</data>
    </edge>
    <edge source="ECU" target="NLD">
      <data key="d0">131702590</data>
    </edge>
    <edge source="ECU" target="NZL">
      <data key="d0">32966919</data>
    </edge>
    <edge source="ECU" target="NOR">
      <data key="d0">10979529</data>
    </edge>
    <edge source="ECU" target="PAN">
      <data key="d0">1994736</data>
    </edge>
    <edge source="ECU" target="PER">
      <data key="d0">376548</data>
    </edge>
    <edge source="ECU" target="PHL">
      <data key="d0">178473</data>
    </edge>
    <edge source="ECU" target="POL">
      <data key="d0">10284132</data>
    </edge>
    <edge source="ECU" target="PRT">
      <data key="d0">2637827</data>
    </edge>
    <edge source="ECU" target="ROU">
      <data key="d0">594577</data>
    </edge>
    <edge source="ECU" target="RUS">
      <data key="d0">574145217</data>
    </edge>
    <edge source="ECU" target="SAU">
      <data key="d0">73044226</data>
    </edge>
    <edge source="ECU" target="IND">
      <data key="d0">78617</data>
    </edge>
    <edge source="ECU" target="SGP">
      <data key="d0">3348216</data>
    </edge>
    <edge source="ECU" target="VNM">
      <data key="d0">12299</data>
    </edge>
    <edge source="ECU" target="SVN">
      <data key="d0">24613439</data>
    </edge>
    <edge source="ECU" target="ZAF">
      <data key="d0">1609460</data>
    </edge>
    <edge source="ECU" target="ESP">
      <data key="d0">12141578</data>
    </edge>
    <edge source="ECU" target="SWE">
      <data key="d0">24532594</data>
    </edge>
    <edge source="ECU" target="ARE">
      <data key="d0">20134288</data>
    </edge>
    <edge source="ECU" target="TUN">
      <data key="d0">10467631</data>
    </edge>
    <edge source="ECU" target="TUR">
      <data key="d0">105704088</data>
    </edge>
    <edge source="ECU" target="UKR">
      <data key="d0">56055407</data>
    </edge>
    <edge source="ECU" target="EGY">
      <data key="d0">9218742</data>
    </edge>
    <edge source="ECU" target="GBR">
      <data key="d0">63581319</data>
    </edge>
    <edge source="ECU" target="USA">
      <data key="d0">684722121</data>
    </edge>
    <edge source="ECU" target="URY">
      <data key="d0">12307988</data>
    </edge>
    <edge source="SLV" target="BOL">
      <data key="d0">10817</data>
    </edge>
    <edge source="SLV" target="CAN">
      <data key="d0">166390</data>
    </edge>
    <edge source="SLV" target="COL">
      <data key="d0">542911</data>
    </edge>
    <edge source="SLV" target="CRI">
      <data key="d0">3382167</data>
    </edge>
    <edge source="SLV" target="GMB">
      <data key="d0">112726</data>
    </edge>
    <edge source="SLV" target="GHA">
      <data key="d0">10865</data>
    </edge>
    <edge source="SLV" target="GTM">
      <data key="d0">32101591</data>
    </edge>
    <edge source="SLV" target="HND">
      <data key="d0">12718455</data>
    </edge>
    <edge source="SLV" target="ISR">
      <data key="d0">13584</data>
    </edge>
    <edge source="SLV" target="MEX">
      <data key="d0">446944</data>
    </edge>
    <edge source="SLV" target="NIC">
      <data key="d0">3208047</data>
    </edge>
    <edge source="SLV" target="PAN">
      <data key="d0">1763765</data>
    </edge>
    <edge source="SLV" target="PER">
      <data key="d0">70520</data>
    </edge>
    <edge source="SLV" target="IND">
      <data key="d0">102660</data>
    </edge>
    <edge source="SLV" target="ESP">
      <data key="d0">82098</data>
    </edge>
    <edge source="SLV" target="GBR">
      <data key="d0">33577</data>
    </edge>
    <edge source="SLV" target="USA">
      <data key="d0">28918636</data>
    </edge>
    <edge source="ETH" target="AUS">
      <data key="d0">61127</data>
    </edge>
    <edge source="ETH" target="BEL">
      <data key="d0">2028909</data>
    </edge>
    <edge source="ETH" target="BWA">
      <data key="d0">44395</data>
    </edge>
    <edge source="ETH" target="BRA">
      <data key="d0">501150</data>
    </edge>
    <edge source="ETH" target="BGR">
      <data key="d0">1817194</data>
    </edge>
    <edge source="ETH" target="BDI">
      <data key="d0">110158</data>
    </edge>
    <edge source="ETH" target="KHM">
      <data key="d0">138143</data>
    </edge>
    <edge source="ETH" target="CMR">
      <data key="d0">33014</data>
    </edge>
    <edge source="ETH" target="CAN">
      <data key="d0">130777</data>
    </edge>
    <edge source="ETH" target="LKA">
      <data key="d0">226559</data>
    </edge>
    <edge source="ETH" target="CHN">
      <data key="d0">337705</data>
    </edge>
    <edge source="ETH" target="CZE">
      <data key="d0">1228972</data>
    </edge>
    <edge source="ETH" target="BEN">
      <data key="d0">11528</data>
    </edge>
    <edge source="ETH" target="SLV">
      <data key="d0">851825</data>
    </edge>
    <edge source="ETH" target="FRA">
      <data key="d0">676263</data>
    </edge>
    <edge source="ETH" target="DEU">
      <data key="d0">1969549</data>
    </edge>
    <edge source="ETH" target="GHA">
      <data key="d0">44448</data>
    </edge>
    <edge source="ETH" target="GRC">
      <data key="d0">181048</data>
    </edge>
    <edge source="ETH" target="GTM">
      <data key="d0">434672</data>
    </edge>
    <edge source="ETH" target="HKG">
      <data key="d0">1689170</data>
    </edge>
    <edge source="ETH" target="HUN">
      <data key="d0">434965</data>
    </edge>
    <edge source="ETH" target="IDN">
      <data key="d0">28089711</data>
    </edge>
    <edge source="ETH" target="IRL">
      <data key="d0">176140</data>
    </edge>
    <edge source="ETH" target="ISR">
      <data key="d0">2243103</data>
    </edge>
    <edge source="ETH" target="ITA">
      <data key="d0">1076102</data>
    </edge>
    <edge source="ETH" target="JPN">
      <data key="d0">56319</data>
    </edge>
    <edge source="ETH" target="JOR">
      <data key="d0">2002207</data>
    </edge>
    <edge source="ETH" target="LBN">
      <data key="d0">207563</data>
    </edge>
    <edge source="ETH" target="LTU">
      <data key="d0">390601</data>
    </edge>
    <edge source="ETH" target="MDG">
      <data key="d0">60199</data>
    </edge>
    <edge source="ETH" target="MYS">
      <data key="d0">5363974</data>
    </edge>
    <edge source="ETH" target="MAR">
      <data key="d0">25387</data>
    </edge>
    <edge source="ETH" target="MOZ">
      <data key="d0">14551</data>
    </edge>
    <edge source="ETH" target="OMN">
      <data key="d0">13078</data>
    </edge>
    <edge source="ETH" target="NAM">
      <data key="d0">24863</data>
    </edge>
    <edge source="ETH" target="NLD">
      <data key="d0">4063070</data>
    </edge>
    <edge source="ETH" target="NIC">
      <data key="d0">311077</data>
    </edge>
    <edge source="ETH" target="NER">
      <data key="d0">11978</data>
    </edge>
    <edge source="ETH" target="NOR">
      <data key="d0">81752</data>
    </edge>
    <edge source="ETH" target="PAK">
      <data key="d0">72990977</data>
    </edge>
    <edge source="ETH" target="PHL">
      <data key="d0">113897</data>
    </edge>
    <edge source="ETH" target="POL">
      <data key="d0">50427</data>
    </edge>
    <edge source="ETH" target="PRT">
      <data key="d0">4628771</data>
    </edge>
    <edge source="ETH" target="ROU">
      <data key="d0">75814</data>
    </edge>
    <edge source="ETH" target="RUS">
      <data key="d0">6939729</data>
    </edge>
    <edge source="ETH" target="SAU">
      <data key="d0">2576084</data>
    </edge>
    <edge source="ETH" target="IND">
      <data key="d0">30232678</data>
    </edge>
    <edge source="ETH" target="SVK">
      <data key="d0">159570</data>
    </edge>
    <edge source="ETH" target="VNM">
      <data key="d0">28029871</data>
    </edge>
    <edge source="ETH" target="SVN">
      <data key="d0">586836</data>
    </edge>
    <edge source="ETH" target="ZAF">
      <data key="d0">7681024</data>
    </edge>
    <edge source="ETH" target="ZWE">
      <data key="d0">10118</data>
    </edge>
    <edge source="ETH" target="ESP">
      <data key="d0">236314</data>
    </edge>
    <edge source="ETH" target="SWE">
      <data key="d0">108419</data>
    </edge>
    <edge source="ETH" target="CHE">
      <data key="d0">53880</data>
    </edge>
    <edge source="ETH" target="THA">
      <data key="d0">264189</data>
    </edge>
    <edge source="ETH" target="ARE">
      <data key="d0">13807963</data>
    </edge>
    <edge source="ETH" target="TUR">
      <data key="d0">3802215</data>
    </edge>
    <edge source="ETH" target="UGA">
      <data key="d0">37495</data>
    </edge>
    <edge source="ETH" target="EGY">
      <data key="d0">1826021</data>
    </edge>
    <edge source="ETH" target="GBR">
      <data key="d0">1933761</data>
    </edge>
    <edge source="ETH" target="USA">
      <data key="d0">1666171</data>
    </edge>
    <edge source="FIN" target="AUT">
      <data key="d0">2454054</data>
    </edge>
    <edge source="FIN" target="BEL">
      <data key="d0">865595</data>
    </edge>
    <edge source="FIN" target="CHN">
      <data key="d0">7390405</data>
    </edge>
    <edge source="FIN" target="CZE">
      <data key="d0">14800</data>
    </edge>
    <edge source="FIN" target="DNK">
      <data key="d0">103035</data>
    </edge>
    <edge source="FIN" target="EST">
      <data key="d0">10940906</data>
    </edge>
    <edge source="FIN" target="FRA">
      <data key="d0">210013</data>
    </edge>
    <edge source="FIN" target="DEU">
      <data key="d0">5172583</data>
    </edge>
    <edge source="FIN" target="GRC">
      <data key="d0">12160</data>
    </edge>
    <edge source="FIN" target="HKG">
      <data key="d0">10378</data>
    </edge>
    <edge source="FIN" target="IRL">
      <data key="d0">32711</data>
    </edge>
    <edge source="FIN" target="ITA">
      <data key="d0">533997</data>
    </edge>
    <edge source="FIN" target="JPN">
      <data key="d0">1571868</data>
    </edge>
    <edge source="FIN" target="KOR">
      <data key="d0">859436</data>
    </edge>
    <edge source="FIN" target="LVA">
      <data key="d0">1083567</data>
    </edge>
    <edge source="FIN" target="LTU">
      <data key="d0">1058360</data>
    </edge>
    <edge source="FIN" target="NLD">
      <data key="d0">932016</data>
    </edge>
    <edge source="FIN" target="NOR">
      <data key="d0">1321170</data>
    </edge>
    <edge source="FIN" target="POL">
      <data key="d0">198913</data>
    </edge>
    <edge source="FIN" target="PRT">
      <data key="d0">457555</data>
    </edge>
    <edge source="FIN" target="RUS">
      <data key="d0">5352460</data>
    </edge>
    <edge source="FIN" target="IND">
      <data key="d0">13020</data>
    </edge>
    <edge source="FIN" target="SGP">
      <data key="d0">11458</data>
    </edge>
    <edge source="FIN" target="ESP">
      <data key="d0">58464</data>
    </edge>
    <edge source="FIN" target="SWE">
      <data key="d0">17440492</data>
    </edge>
    <edge source="FIN" target="CHE">
      <data key="d0">49092</data>
    </edge>
    <edge source="FIN" target="THA">
      <data key="d0">19116</data>
    </edge>
    <edge source="FIN" target="GBR">
      <data key="d0">120585</data>
    </edge>
    <edge source="FIN" target="USA">
      <data key="d0">61213</data>
    </edge>
    <edge source="GMB" target="CHN">
      <data key="d0">15760</data>
    </edge>
    <edge source="GMB" target="DNK">
      <data key="d0">117824</data>
    </edge>
    <edge source="GMB" target="FRA">
      <data key="d0">67659</data>
    </edge>
    <edge source="GMB" target="NLD">
      <data key="d0">214627</data>
    </edge>
    <edge source="GMB" target="PAN">
      <data key="d0">23716</data>
    </edge>
    <edge source="GMB" target="SEN">
      <data key="d0">1024605</data>
    </edge>
    <edge source="GMB" target="IND">
      <data key="d0">1492120</data>
    </edge>
    <edge source="GMB" target="VNM">
      <data key="d0">135208</data>
    </edge>
    <edge source="GMB" target="SWE">
      <data key="d0">58100</data>
    </edge>
    <edge source="GHA" target="AUS">
      <data key="d0">38039</data>
    </edge>
    <edge source="GHA" target="BEL">
      <data key="d0">920968</data>
    </edge>
    <edge source="GHA" target="BRA">
      <data key="d0">185264</data>
    </edge>
    <edge source="GHA" target="CAN">
      <data key="d0">183247</data>
    </edge>
    <edge source="GHA" target="CHN">
      <data key="d0">1521642</data>
    </edge>
    <edge source="GHA" target="BEN">
      <data key="d0">252613</data>
    </edge>
    <edge source="GHA" target="FRA">
      <data key="d0">580459</data>
    </edge>
    <edge source="GHA" target="GMB">
      <data key="d0">238998</data>
    </edge>
    <edge source="GHA" target="DEU">
      <data key="d0">1562207</data>
    </edge>
    <edge source="GHA" target="HKG">
      <data key="d0">199956</data>
    </edge>
    <edge source="GHA" target="ISR">
      <data key="d0">12490</data>
    </edge>
    <edge source="GHA" target="ITA">
      <data key="d0">948728</data>
    </edge>
    <edge source="GHA" target="CIV">
      <data key="d0">257812</data>
    </edge>
    <edge source="GHA" target="LBN">
      <data key="d0">218476</data>
    </edge>
    <edge source="GHA" target="MAR">
      <data key="d0">201334</data>
    </edge>
    <edge source="GHA" target="NLD">
      <data key="d0">2133933</data>
    </edge>
    <edge source="GHA" target="NER">
      <data key="d0">1219686</data>
    </edge>
    <edge source="GHA" target="PRT">
      <data key="d0">22116</data>
    </edge>
    <edge source="GHA" target="RUS">
      <data key="d0">59584</data>
    </edge>
    <edge source="GHA" target="IND">
      <data key="d0">450957760</data>
    </edge>
    <edge source="GHA" target="VNM">
      <data key="d0">538605745</data>
    </edge>
    <edge source="GHA" target="ZAF">
      <data key="d0">61937</data>
    </edge>
    <edge source="GHA" target="ESP">
      <data key="d0">118931</data>
    </edge>
    <edge source="GHA" target="SWE">
      <data key="d0">14950</data>
    </edge>
    <edge source="GHA" target="CHE">
      <data key="d0">467768</data>
    </edge>
    <edge source="GHA" target="TGO">
      <data key="d0">1298201</data>
    </edge>
    <edge source="GHA" target="ARE">
      <data key="d0">55589</data>
    </edge>
    <edge source="GHA" target="TUR">
      <data key="d0">67787</data>
    </edge>
    <edge source="GHA" target="GBR">
      <data key="d0">9337460</data>
    </edge>
    <edge source="GHA" target="USA">
      <data key="d0">2690567</data>
    </edge>
    <edge source="GHA" target="BFA">
      <data key="d0">1835414</data>
    </edge>
    <edge source="HND" target="BEL">
      <data key="d0">275865</data>
    </edge>
    <edge source="HND" target="BRA">
      <data key="d0">13167</data>
    </edge>
    <edge source="HND" target="CAN">
      <data key="d0">1091161</data>
    </edge>
    <edge source="HND" target="CRI">
      <data key="d0">3118812</data>
    </edge>
    <edge source="HND" target="CZE">
      <data key="d0">10127</data>
    </edge>
    <edge source="HND" target="DNK">
      <data key="d0">156399</data>
    </edge>
    <edge source="HND" target="SLV">
      <data key="d0">21383813</data>
    </edge>
    <edge source="HND" target="FRA">
      <data key="d0">4042900</data>
    </edge>
    <edge source="HND" target="DEU">
      <data key="d0">1394824</data>
    </edge>
    <edge source="HND" target="GRC">
      <data key="d0">2476415</data>
    </edge>
    <edge source="HND" target="GTM">
      <data key="d0">4934076</data>
    </edge>
    <edge source="HND" target="HKG">
      <data key="d0">451672</data>
    </edge>
    <edge source="HND" target="IRL">
      <data key="d0">2260681</data>
    </edge>
    <edge source="HND" target="ITA">
      <data key="d0">475619</data>
    </edge>
    <edge source="HND" target="JPN">
      <data key="d0">50960</data>
    </edge>
    <edge source="HND" target="MEX">
      <data key="d0">328495</data>
    </edge>
    <edge source="HND" target="NLD">
      <data key="d0">10751173</data>
    </edge>
    <edge source="HND" target="NIC">
      <data key="d0">11245980</data>
    </edge>
    <edge source="HND" target="NOR">
      <data key="d0">128640</data>
    </edge>
    <edge source="HND" target="PAN">
      <data key="d0">145987</data>
    </edge>
    <edge source="HND" target="ROU">
      <data key="d0">43152</data>
    </edge>
    <edge source="HND" target="IND">
      <data key="d0">11575</data>
    </edge>
    <edge source="HND" target="SGP">
      <data key="d0">125456</data>
    </edge>
    <edge source="HND" target="SVN">
      <data key="d0">786863</data>
    </edge>
    <edge source="HND" target="ESP">
      <data key="d0">1550903</data>
    </edge>
    <edge source="HND" target="ARE">
      <data key="d0">675076</data>
    </edge>
    <edge source="HND" target="TUR">
      <data key="d0">1669199</data>
    </edge>
    <edge source="HND" target="GBR">
      <data key="d0">11654879</data>
    </edge>
    <edge source="HND" target="USA">
      <data key="d0">399698979</data>
    </edge>
    <edge source="IRL" target="ALB">
      <data key="d0">24575</data>
    </edge>
    <edge source="IRL" target="AZE">
      <data key="d0">14536</data>
    </edge>
    <edge source="IRL" target="AUS">
      <data key="d0">235753</data>
    </edge>
    <edge source="IRL" target="AUT">
      <data key="d0">1288663</data>
    </edge>
    <edge source="IRL" target="BEL">
      <data key="d0">6087323</data>
    </edge>
    <edge source="IRL" target="BGR">
      <data key="d0">902680</data>
    </edge>
    <edge source="IRL" target="CHN">
      <data key="d0">41853</data>
    </edge>
    <edge source="IRL" target="HRV">
      <data key="d0">500495</data>
    </edge>
    <edge source="IRL" target="CZE">
      <data key="d0">815410</data>
    </edge>
    <edge source="IRL" target="DNK">
      <data key="d0">217556</data>
    </edge>
    <edge source="IRL" target="FIN">
      <data key="d0">144016</data>
    </edge>
    <edge source="IRL" target="FRA">
      <data key="d0">3061179</data>
    </edge>
    <edge source="IRL" target="GEO">
      <data key="d0">39444</data>
    </edge>
    <edge source="IRL" target="DEU">
      <data key="d0">2292247</data>
    </edge>
    <edge source="IRL" target="GRC">
      <data key="d0">141794</data>
    </edge>
    <edge source="IRL" target="HUN">
      <data key="d0">277701</data>
    </edge>
    <edge source="IRL" target="IDN">
      <data key="d0">19813</data>
    </edge>
    <edge source="IRL" target="ISR">
      <data key="d0">16910</data>
    </edge>
    <edge source="IRL" target="ITA">
      <data key="d0">954390</data>
    </edge>
    <edge source="IRL" target="KAZ">
      <data key="d0">1774129</data>
    </edge>
    <edge source="IRL" target="KOR">
      <data key="d0">11859</data>
    </edge>
    <edge source="IRL" target="LTU">
      <data key="d0">61465</data>
    </edge>
    <edge source="IRL" target="OMN">
      <data key="d0">746231</data>
    </edge>
    <edge source="IRL" target="NLD">
      <data key="d0">2763962</data>
    </edge>
    <edge source="IRL" target="NZL">
      <data key="d0">74494</data>
    </edge>
    <edge source="IRL" target="NOR">
      <data key="d0">38454</data>
    </edge>
    <edge source="IRL" target="POL">
      <data key="d0">250930</data>
    </edge>
    <edge source="IRL" target="PRT">
      <data key="d0">315985</data>
    </edge>
    <edge source="IRL" target="ROU">
      <data key="d0">1886316</data>
    </edge>
    <edge source="IRL" target="RUS">
      <data key="d0">3398934</data>
    </edge>
    <edge source="IRL" target="SAU">
      <data key="d0">85391</data>
    </edge>
    <edge source="IRL" target="SRB">
      <data key="d0">1641993</data>
    </edge>
    <edge source="IRL" target="SGP">
      <data key="d0">11621</data>
    </edge>
    <edge source="IRL" target="ESP">
      <data key="d0">5936575</data>
    </edge>
    <edge source="IRL" target="SWE">
      <data key="d0">99131</data>
    </edge>
    <edge source="IRL" target="CHE">
      <data key="d0">582731</data>
    </edge>
    <edge source="IRL" target="ARE">
      <data key="d0">1137548</data>
    </edge>
    <edge source="IRL" target="TUR">
      <data key="d0">858758</data>
    </edge>
    <edge source="IRL" target="UKR">
      <data key="d0">139795</data>
    </edge>
    <edge source="IRL" target="MKD">
      <data key="d0">358448</data>
    </edge>
    <edge source="IRL" target="EGY">
      <data key="d0">982339</data>
    </edge>
    <edge source="IRL" target="GBR">
      <data key="d0">209570933</data>
    </edge>
    <edge source="IRL" target="USA">
      <data key="d0">1023906</data>
    </edge>
    <edge source="IRL" target="URY">
      <data key="d0">12270</data>
    </edge>
    <edge source="JAM" target="AUS">
      <data key="d0">30752</data>
    </edge>
    <edge source="JAM" target="CAN">
      <data key="d0">10988387</data>
    </edge>
    <edge source="JAM" target="FRA">
      <data key="d0">205948</data>
    </edge>
    <edge source="JAM" target="NLD">
      <data key="d0">688386</data>
    </edge>
    <edge source="JAM" target="ESP">
      <data key="d0">29315</data>
    </edge>
    <edge source="JAM" target="GBR">
      <data key="d0">12146694</data>
    </edge>
    <edge source="JAM" target="USA">
      <data key="d0">45117701</data>
    </edge>
    <edge source="MEX" target="ALB">
      <data key="d0">1487216</data>
    </edge>
    <edge source="MEX" target="DZA">
      <data key="d0">33842337</data>
    </edge>
    <edge source="MEX" target="ARG">
      <data key="d0">2814349</data>
    </edge>
    <edge source="MEX" target="AUS">
      <data key="d0">17211800</data>
    </edge>
    <edge source="MEX" target="AUT">
      <data key="d0">1703811</data>
    </edge>
    <edge source="MEX" target="BEL">
      <data key="d0">11143997</data>
    </edge>
    <edge source="MEX" target="BOL">
      <data key="d0">151584</data>
    </edge>
    <edge source="MEX" target="BRA">
      <data key="d0">14905525</data>
    </edge>
    <edge source="MEX" target="BGR">
      <data key="d0">30733</data>
    </edge>
    <edge source="MEX" target="CAN">
      <data key="d0">281134505</data>
    </edge>
    <edge source="MEX" target="LKA">
      <data key="d0">148048</data>
    </edge>
    <edge source="MEX" target="CHL">
      <data key="d0">11190371</data>
    </edge>
    <edge source="MEX" target="CHN">
      <data key="d0">31617693</data>
    </edge>
    <edge source="MEX" target="COL">
      <data key="d0">9357427</data>
    </edge>
    <edge source="MEX" target="CRI">
      <data key="d0">8294468</data>
    </edge>
    <edge source="MEX" target="CZE">
      <data key="d0">10034491</data>
    </edge>
    <edge source="MEX" target="DNK">
      <data key="d0">12421082</data>
    </edge>
    <edge source="MEX" target="ECU">
      <data key="d0">294226</data>
    </edge>
    <edge source="MEX" target="SLV">
      <data key="d0">31192323</data>
    </edge>
    <edge source="MEX" target="FIN">
      <data key="d0">372224</data>
    </edge>
    <edge source="MEX" target="FRA">
      <data key="d0">53771904</data>
    </edge>
    <edge source="MEX" target="DEU">
      <data key="d0">23721759</data>
    </edge>
    <edge source="MEX" target="GRC">
      <data key="d0">2828852</data>
    </edge>
    <edge source="MEX" target="GTM">
      <data key="d0">67224882</data>
    </edge>
    <edge source="MEX" target="HND">
      <data key="d0">21668560</data>
    </edge>
    <edge source="MEX" target="HKG">
      <data key="d0">47645155</data>
    </edge>
    <edge source="MEX" target="HUN">
      <data key="d0">226708</data>
    </edge>
    <edge source="MEX" target="IDN">
      <data key="d0">126331</data>
    </edge>
    <edge source="MEX" target="IRL">
      <data key="d0">810769</data>
    </edge>
    <edge source="MEX" target="ISR">
      <data key="d0">9083823</data>
    </edge>
    <edge source="MEX" target="ITA">
      <data key="d0">19595408</data>
    </edge>
    <edge source="MEX" target="JAM">
      <data key="d0">156618</data>
[truncated: 81,759 more chars]
