# Supplementary material for: Core-periphery structure in sectoral international trade networks: A new approach to an old theory
Source: PLoS One. 2020 Apr 2;15(4):e0229547. doi: 10.1371/journal.pone.0229547 (PMC7117750; doi:10.1371/journal.pone.0229547)
Supplement: S8 File — (ZIP) [file pone.0229547.s008.zip › S8_File/Networks 2016/51-ORGANIC CHEMICALS.graphml]

<?xml version='1.0' encoding='utf-8'?>
<graphml xmlns="http://graphml.graphdrawing.org/xmlns" xmlns:xsi="http://www.w3.org/2001/XMLSchema-instance" xsi:schemaLocation="http://graphml.graphdrawing.org/xmlns http://graphml.graphdrawing.org/xmlns/1.0/graphml.xsd">
  <key attr.name="weight" attr.type="long" for="edge" id="d0" />
  <graph edgedefault="directed">
    <node id="ALB" />
    <node id="SRB" />
    <node id="DZA" />
    <node id="BEL" />
    <node id="BRA" />
    <node id="CHN" />
    <node id="FRA" />
    <node id="ITA" />
    <node id="NLD" />
    <node id="PRT" />
    <node id="SVN" />
    <node id="ESP" />
    <node id="TUN" />
    <node id="USA" />
    <node id="AZE" />
    <node id="GEO" />
    <node id="ISR" />
    <node id="KAZ" />
    <node id="JOR" />
    <node id="POL" />
    <node id="ROU" />
    <node id="RUS" />
    <node id="IND" />
    <node id="TUR" />
    <node id="UKR" />
    <node id="ARG" />
    <node id="AUS" />
    <node id="BOL" />
    <node id="CAN" />
    <node id="LKA" />
    <node id="CHL" />
    <node id="COL" />
    <node id="CRI" />
    <node id="CZE" />
    <node id="DNK" />
    <node id="ECU" />
    <node id="SLV" />
    <node id="FIN" />
    <node id="DEU" />
    <node id="GTM" />
    <node id="HND" />
    <node id="IDN" />
    <node id="IRL" />
    <node id="JPN" />
    <node id="KOR" />
    <node id="LVA" />
    <node id="MYS" />
    <node id="MEX" />
    <node id="MAR" />
    <node id="NZL" />
    <node id="PAK" />
    <node id="PRY" />
    <node id="PER" />
    <node id="PHL" />
    <node id="SEN" />
    <node id="SGP" />
    <node id="VNM" />
    <node id="ZAF" />
    <node id="CHE" />
    <node id="THA" />
    <node id="ARE" />
    <node id="EGY" />
    <node id="GBR" />
    <node id="URY" />
    <node id="HRV" />
    <node id="HKG" />
    <node id="OMN" />
    <node id="NOR" />
    <node id="SAU" />
    <node id="SWE" />
    <node id="AUT" />
    <node id="BGR" />
    <node id="BLR" />
    <node id="BEN" />
    <node id="EST" />
    <node id="GRC" />
    <node id="HUN" />
    <node id="KGZ" />
    <node id="LTU" />
    <node id="MDA" />
    <node id="PAN" />
    <node id="SVK" />
    <node id="MKD" />
    <node id="ARM" />
    <node id="BDI" />
    <node id="CMR" />
    <node id="CAF" />
    <node id="ETH" />
    <node id="GMB" />
    <node id="GHA" />
    <node id="CIV" />
    <node id="JAM" />
    <node id="LBN" />
    <node id="MDG" />
    <node id="MRT" />
    <node id="MUS" />
    <node id="MOZ" />
    <node id="NIC" />
    <node id="NER" />
    <node id="ZWE" />
    <node id="TGO" />
    <node id="UGA" />
    <node id="TZA" />
    <node id="BFA" />
    <node id="BWA" />
    <node id="KHM" />
    <node id="NAM" />
    <node id="PSE" />
    <node id="MWI" />
    <edge source="ALB" target="SRB">
      <data key="d0">97140</data>
    </edge>
    <edge source="SRB" target="ALB">
      <data key="d0">133327</data>
    </edge>
    <edge source="SRB" target="AZE">
      <data key="d0">48515</data>
    </edge>
    <edge source="SRB" target="AUT">
      <data key="d0">5349783</data>
    </edge>
    <edge source="SRB" target="BEL">
      <data key="d0">539765</data>
    </edge>
    <edge source="SRB" target="BGR">
      <data key="d0">2319699</data>
    </edge>
    <edge source="SRB" target="HRV">
      <data key="d0">316665</data>
    </edge>
    <edge source="SRB" target="CZE">
      <data key="d0">18207811</data>
    </edge>
    <edge source="SRB" target="FRA">
      <data key="d0">10312579</data>
    </edge>
    <edge source="SRB" target="DEU">
      <data key="d0">16455077</data>
    </edge>
    <edge source="SRB" target="GRC">
      <data key="d0">209764</data>
    </edge>
    <edge source="SRB" target="HUN">
      <data key="d0">3879677</data>
    </edge>
    <edge source="SRB" target="ISR">
      <data key="d0">57570</data>
    </edge>
    <edge source="SRB" target="ITA">
      <data key="d0">9346564</data>
    </edge>
    <edge source="SRB" target="MDA">
      <data key="d0">53758</data>
    </edge>
    <edge source="SRB" target="NLD">
      <data key="d0">14159865</data>
    </edge>
    <edge source="SRB" target="POL">
      <data key="d0">7761061</data>
    </edge>
    <edge source="SRB" target="ROU">
      <data key="d0">16596182</data>
    </edge>
    <edge source="SRB" target="RUS">
      <data key="d0">33917</data>
    </edge>
    <edge source="SRB" target="IND">
      <data key="d0">3510660</data>
    </edge>
    <edge source="SRB" target="SVK">
      <data key="d0">9017300</data>
    </edge>
    <edge source="SRB" target="SVN">
      <data key="d0">272985</data>
    </edge>
    <edge source="SRB" target="ESP">
      <data key="d0">1262952</data>
    </edge>
    <edge source="SRB" target="CHE">
      <data key="d0">193362</data>
    </edge>
    <edge source="SRB" target="TUR">
      <data key="d0">5232734</data>
    </edge>
    <edge source="SRB" target="UKR">
      <data key="d0">4544635</data>
    </edge>
    <edge source="SRB" target="MKD">
      <data key="d0">967007</data>
    </edge>
    <edge source="SRB" target="GBR">
      <data key="d0">122647</data>
    </edge>
    <edge source="SRB" target="USA">
      <data key="d0">94060</data>
    </edge>
    <edge source="DZA" target="BEL">
      <data key="d0">7895079</data>
    </edge>
    <edge source="DZA" target="BRA">
      <data key="d0">5697102</data>
    </edge>
    <edge source="DZA" target="CHN">
      <data key="d0">5255659</data>
    </edge>
    <edge source="DZA" target="FRA">
      <data key="d0">3980007</data>
    </edge>
    <edge source="DZA" target="ITA">
      <data key="d0">13087708</data>
    </edge>
    <edge source="DZA" target="NLD">
      <data key="d0">8319774</data>
    </edge>
    <edge source="DZA" target="PRT">
      <data key="d0">8256064</data>
    </edge>
    <edge source="DZA" target="SVN">
      <data key="d0">998270</data>
    </edge>
    <edge source="DZA" target="ESP">
      <data key="d0">16765416</data>
    </edge>
    <edge source="DZA" target="TUN">
      <data key="d0">2830561</data>
    </edge>
    <edge source="DZA" target="USA">
      <data key="d0">5463427</data>
    </edge>
    <edge source="BEL" target="ALB">
      <data key="d0">44713</data>
    </edge>
    <edge source="BEL" target="DZA">
      <data key="d0">58972829</data>
    </edge>
    <edge source="BEL" target="AZE">
      <data key="d0">406760</data>
    </edge>
    <edge source="BEL" target="ARG">
      <data key="d0">10087203</data>
    </edge>
    <edge source="BEL" target="AUS">
      <data key="d0">58827398</data>
    </edge>
    <edge source="BEL" target="AUT">
      <data key="d0">126999970</data>
    </edge>
    <edge source="BEL" target="ARM">
      <data key="d0">310612</data>
    </edge>
    <edge source="BEL" target="BOL">
      <data key="d0">224723</data>
    </edge>
    <edge source="BEL" target="BRA">
      <data key="d0">91614888</data>
    </edge>
    <edge source="BEL" target="BGR">
      <data key="d0">23568083</data>
    </edge>
    <edge source="BEL" target="BDI">
      <data key="d0">93587</data>
    </edge>
    <edge source="BEL" target="BLR">
      <data key="d0">5983268</data>
    </edge>
    <edge source="BEL" target="CMR">
      <data key="d0">2560621</data>
    </edge>
    <edge source="BEL" target="CAN">
      <data key="d0">18667347</data>
    </edge>
    <edge source="BEL" target="CAF">
      <data key="d0">63181</data>
    </edge>
    <edge source="BEL" target="LKA">
      <data key="d0">548907</data>
    </edge>
    <edge source="BEL" target="CHL">
      <data key="d0">4739443</data>
    </edge>
    <edge source="BEL" target="CHN">
      <data key="d0">594095454</data>
    </edge>
    <edge source="BEL" target="COL">
      <data key="d0">10093163</data>
    </edge>
    <edge source="BEL" target="CRI">
      <data key="d0">1292839</data>
    </edge>
    <edge source="BEL" target="HRV">
      <data key="d0">5858110</data>
    </edge>
    <edge source="BEL" target="CZE">
      <data key="d0">84625168</data>
    </edge>
    <edge source="BEL" target="BEN">
      <data key="d0">266690</data>
    </edge>
    <edge source="BEL" target="DNK">
      <data key="d0">66292830</data>
    </edge>
    <edge source="BEL" target="ECU">
      <data key="d0">2691359</data>
    </edge>
    <edge source="BEL" target="SLV">
      <data key="d0">416059</data>
    </edge>
    <edge source="BEL" target="ETH">
      <data key="d0">340597</data>
    </edge>
    <edge source="BEL" target="EST">
      <data key="d0">20873771</data>
    </edge>
    <edge source="BEL" target="FIN">
      <data key="d0">81689954</data>
    </edge>
    <edge source="BEL" target="FRA">
      <data key="d0">3139956972</data>
    </edge>
    <edge source="BEL" target="GEO">
      <data key="d0">766236</data>
    </edge>
    <edge source="BEL" target="GMB">
      <data key="d0">61773</data>
    </edge>
    <edge source="BEL" target="DEU">
      <data key="d0">9656526787</data>
    </edge>
    <edge source="BEL" target="GHA">
      <data key="d0">2153342</data>
    </edge>
    <edge source="BEL" target="GRC">
      <data key="d0">64438431</data>
    </edge>
    <edge source="BEL" target="GTM">
      <data key="d0">1391633</data>
    </edge>
    <edge source="BEL" target="HND">
      <data key="d0">170067</data>
    </edge>
    <edge source="BEL" target="HKG">
      <data key="d0">8279857</data>
    </edge>
    <edge source="BEL" target="HUN">
      <data key="d0">41760422</data>
    </edge>
    <edge source="BEL" target="IDN">
      <data key="d0">52261613</data>
    </edge>
    <edge source="BEL" target="IRL">
      <data key="d0">297782217</data>
    </edge>
    <edge source="BEL" target="ISR">
      <data key="d0">46474352</data>
    </edge>
    <edge source="BEL" target="ITA">
      <data key="d0">2878687669</data>
    </edge>
    <edge source="BEL" target="CIV">
      <data key="d0">10579770</data>
    </edge>
    <edge source="BEL" target="JAM">
      <data key="d0">189405</data>
    </edge>
    <edge source="BEL" target="JPN">
      <data key="d0">178657998</data>
    </edge>
    <edge source="BEL" target="KAZ">
      <data key="d0">830761</data>
    </edge>
    <edge source="BEL" target="JOR">
      <data key="d0">1616557</data>
    </edge>
    <edge source="BEL" target="KOR">
      <data key="d0">113188918</data>
    </edge>
    <edge source="BEL" target="LBN">
      <data key="d0">3292773</data>
    </edge>
    <edge source="BEL" target="LVA">
      <data key="d0">2291349</data>
    </edge>
    <edge source="BEL" target="LTU">
      <data key="d0">86888104</data>
    </edge>
    <edge source="BEL" target="MDG">
      <data key="d0">78618</data>
    </edge>
    <edge source="BEL" target="MYS">
      <data key="d0">63173253</data>
    </edge>
    <edge source="BEL" target="MRT">
      <data key="d0">28576</data>
    </edge>
    <edge source="BEL" target="MUS">
      <data key="d0">103417</data>
    </edge>
    <edge source="BEL" target="MEX">
      <data key="d0">102681151</data>
    </edge>
    <edge source="BEL" target="MDA">
      <data key="d0">106832</data>
    </edge>
    <edge source="BEL" target="MAR">
      <data key="d0">16028929</data>
    </edge>
    <edge source="BEL" target="MOZ">
      <data key="d0">72512</data>
    </edge>
    <edge source="BEL" target="OMN">
      <data key="d0">696560</data>
    </edge>
    <edge source="BEL" target="NLD">
      <data key="d0">2251060879</data>
    </edge>
    <edge source="BEL" target="NZL">
      <data key="d0">1517952</data>
    </edge>
    <edge source="BEL" target="NIC">
      <data key="d0">20166</data>
    </edge>
    <edge source="BEL" target="NER">
      <data key="d0">354276</data>
    </edge>
    <edge source="BEL" target="NOR">
      <data key="d0">253625058</data>
    </edge>
    <edge source="BEL" target="PAK">
      <data key="d0">13373630</data>
    </edge>
    <edge source="BEL" target="PAN">
      <data key="d0">350162</data>
    </edge>
    <edge source="BEL" target="PRY">
      <data key="d0">255239</data>
    </edge>
    <edge source="BEL" target="PER">
      <data key="d0">3748491</data>
    </edge>
    <edge source="BEL" target="PHL">
      <data key="d0">3637903</data>
    </edge>
    <edge source="BEL" target="POL">
      <data key="d0">219606845</data>
    </edge>
    <edge source="BEL" target="PRT">
      <data key="d0">56775844</data>
    </edge>
    <edge source="BEL" target="ROU">
      <data key="d0">32480173</data>
    </edge>
    <edge source="BEL" target="RUS">
      <data key="d0">104916727</data>
    </edge>
    <edge source="BEL" target="SAU">
      <data key="d0">76293796</data>
    </edge>
    <edge source="BEL" target="SEN">
      <data key="d0">1866144</data>
    </edge>
    <edge source="BEL" target="SRB">
      <data key="d0">13293855</data>
    </edge>
    <edge source="BEL" target="IND">
      <data key="d0">112931941</data>
    </edge>
    <edge source="BEL" target="SGP">
      <data key="d0">201953674</data>
    </edge>
    <edge source="BEL" target="SVK">
      <data key="d0">27480204</data>
    </edge>
    <edge source="BEL" target="VNM">
      <data key="d0">8548383</data>
    </edge>
    <edge source="BEL" target="SVN">
      <data key="d0">53967330</data>
    </edge>
    <edge source="BEL" target="ZAF">
      <data key="d0">43162396</data>
    </edge>
    <edge source="BEL" target="ZWE">
      <data key="d0">19374</data>
    </edge>
    <edge source="BEL" target="ESP">
      <data key="d0">477220498</data>
    </edge>
    <edge source="BEL" target="SWE">
      <data key="d0">343756819</data>
    </edge>
    <edge source="BEL" target="CHE">
      <data key="d0">355928337</data>
    </edge>
    <edge source="BEL" target="THA">
      <data key="d0">36636974</data>
    </edge>
    <edge source="BEL" target="TGO">
      <data key="d0">927223</data>
    </edge>
    <edge source="BEL" target="ARE">
      <data key="d0">18881657</data>
    </edge>
    <edge source="BEL" target="TUN">
      <data key="d0">16364294</data>
    </edge>
    <edge source="BEL" target="TUR">
      <data key="d0">229402896</data>
    </edge>
    <edge source="BEL" target="UGA">
      <data key="d0">74281</data>
    </edge>
    <edge source="BEL" target="UKR">
      <data key="d0">9876771</data>
    </edge>
    <edge source="BEL" target="MKD">
      <data key="d0">245278</data>
    </edge>
    <edge source="BEL" target="EGY">
      <data key="d0">125133976</data>
    </edge>
    <edge source="BEL" target="GBR">
      <data key="d0">760573103</data>
    </edge>
    <edge source="BEL" target="TZA">
      <data key="d0">424793</data>
    </edge>
    <edge source="BEL" target="USA">
      <data key="d0">3041571608</data>
    </edge>
    <edge source="BEL" target="BFA">
      <data key="d0">293004</data>
    </edge>
    <edge source="BEL" target="URY">
      <data key="d0">2185362</data>
    </edge>
    <edge source="BRA" target="DZA">
      <data key="d0">151698</data>
    </edge>
    <edge source="BRA" target="ARG">
      <data key="d0">138179472</data>
    </edge>
    <edge source="BRA" target="AUS">
      <data key="d0">1896376</data>
    </edge>
    <edge source="BRA" target="BEL">
      <data key="d0">40009654</data>
    </edge>
    <edge source="BRA" target="BOL">
      <data key="d0">8589347</data>
    </edge>
    <edge source="BRA" target="KHM">
      <data key="d0">67869</data>
    </edge>
    <edge source="BRA" target="CMR">
      <data key="d0">678055</data>
    </edge>
    <edge source="BRA" target="CAN">
      <data key="d0">3153860</data>
    </edge>
    <edge source="BRA" target="LKA">
      <data key="d0">97007</data>
    </edge>
    <edge source="BRA" target="CHL">
      <data key="d0">47349959</data>
    </edge>
    <edge source="BRA" target="CHN">
      <data key="d0">123583687</data>
    </edge>
    <edge source="BRA" target="COL">
      <data key="d0">67097464</data>
    </edge>
    <edge source="BRA" target="CRI">
      <data key="d0">5752383</data>
    </edge>
    <edge source="BRA" target="CZE">
      <data key="d0">24952</data>
    </edge>
    <edge source="BRA" target="BEN">
      <data key="d0">257163</data>
    </edge>
    <edge source="BRA" target="DNK">
      <data key="d0">9676371</data>
    </edge>
    <edge source="BRA" target="ECU">
      <data key="d0">11472313</data>
    </edge>
    <edge source="BRA" target="SLV">
      <data key="d0">1905904</data>
    </edge>
    <edge source="BRA" target="FIN">
      <data key="d0">578576</data>
    </edge>
    <edge source="BRA" target="FRA">
      <data key="d0">18203398</data>
    </edge>
    <edge source="BRA" target="GMB">
      <data key="d0">20851</data>
    </edge>
    <edge source="BRA" target="DEU">
      <data key="d0">36101213</data>
    </edge>
    <edge source="BRA" target="GHA">
      <data key="d0">3880611</data>
    </edge>
    <edge source="BRA" target="GRC">
      <data key="d0">114004</data>
    </edge>
    <edge source="BRA" target="GTM">
      <data key="d0">9762281</data>
    </edge>
    <edge source="BRA" target="HND">
      <data key="d0">2332365</data>
    </edge>
    <edge source="BRA" target="HKG">
      <data key="d0">403814</data>
    </edge>
    <edge source="BRA" target="HUN">
      <data key="d0">313486</data>
    </edge>
    <edge source="BRA" target="IDN">
      <data key="d0">11381094</data>
    </edge>
    <edge source="BRA" target="IRL">
      <data key="d0">1967370</data>
    </edge>
    <edge source="BRA" target="ISR">
      <data key="d0">9940679</data>
    </edge>
    <edge source="BRA" target="ITA">
      <data key="d0">31201312</data>
    </edge>
    <edge source="BRA" target="CIV">
      <data key="d0">1512703</data>
    </edge>
    <edge source="BRA" target="JPN">
      <data key="d0">124256988</data>
    </edge>
    <edge source="BRA" target="JOR">
      <data key="d0">419132</data>
    </edge>
    <edge source="BRA" target="KOR">
      <data key="d0">357715271</data>
    </edge>
    <edge source="BRA" target="LBN">
      <data key="d0">338733</data>
    </edge>
    <edge source="BRA" target="MDG">
      <data key="d0">36425</data>
    </edge>
    <edge source="BRA" target="MYS">
      <data key="d0">9785808</data>
    </edge>
    <edge source="BRA" target="MEX">
      <data key="d0">111534475</data>
    </edge>
    <edge source="BRA" target="MAR">
      <data key="d0">4955847</data>
    </edge>
    <edge source="BRA" target="MOZ">
      <data key="d0">23516</data>
    </edge>
    <edge source="BRA" target="NLD">
      <data key="d0">176784550</data>
    </edge>
    <edge source="BRA" target="NZL">
      <data key="d0">383637</data>
    </edge>
    <edge source="BRA" target="NIC">
      <data key="d0">364036</data>
    </edge>
    <edge source="BRA" target="NOR">
      <data key="d0">2228603</data>
    </edge>
    <edge source="BRA" target="PAK">
      <data key="d0">373198</data>
    </edge>
    <edge source="BRA" target="PAN">
      <data key="d0">1913892</data>
    </edge>
    <edge source="BRA" target="PRY">
      <data key="d0">12147605</data>
    </edge>
    <edge source="BRA" target="PER">
      <data key="d0">31573887</data>
    </edge>
    <edge source="BRA" target="PHL">
      <data key="d0">3417660</data>
    </edge>
    <edge source="BRA" target="POL">
      <data key="d0">2425997</data>
    </edge>
    <edge source="BRA" target="PRT">
      <data key="d0">918354</data>
    </edge>
    <edge source="BRA" target="ROU">
      <data key="d0">2847700</data>
    </edge>
    <edge source="BRA" target="RUS">
      <data key="d0">16080104</data>
    </edge>
    <edge source="BRA" target="SAU">
      <data key="d0">5427212</data>
    </edge>
    <edge source="BRA" target="SEN">
      <data key="d0">4106525</data>
    </edge>
    <edge source="BRA" target="IND">
      <data key="d0">95160186</data>
    </edge>
    <edge source="BRA" target="SGP">
      <data key="d0">7207167</data>
    </edge>
    <edge source="BRA" target="VNM">
      <data key="d0">25668544</data>
    </edge>
    <edge source="BRA" target="ZAF">
      <data key="d0">8931239</data>
    </edge>
    <edge source="BRA" target="ESP">
      <data key="d0">52888503</data>
    </edge>
    <edge source="BRA" target="SWE">
      <data key="d0">14494</data>
    </edge>
    <edge source="BRA" target="CHE">
      <data key="d0">4007924</data>
    </edge>
    <edge source="BRA" target="THA">
      <data key="d0">7629410</data>
    </edge>
    <edge source="BRA" target="TGO">
      <data key="d0">926571</data>
    </edge>
    <edge source="BRA" target="ARE">
      <data key="d0">1735095</data>
    </edge>
    <edge source="BRA" target="TUN">
      <data key="d0">271600</data>
    </edge>
    <edge source="BRA" target="TUR">
      <data key="d0">18570268</data>
    </edge>
    <edge source="BRA" target="UGA">
      <data key="d0">39762</data>
    </edge>
    <edge source="BRA" target="UKR">
      <data key="d0">56514</data>
    </edge>
    <edge source="BRA" target="MKD">
      <data key="d0">133226</data>
    </edge>
    <edge source="BRA" target="EGY">
      <data key="d0">8513256</data>
    </edge>
    <edge source="BRA" target="GBR">
      <data key="d0">5075644</data>
    </edge>
    <edge source="BRA" target="TZA">
      <data key="d0">18395</data>
    </edge>
    <edge source="BRA" target="USA">
      <data key="d0">952851019</data>
    </edge>
    <edge source="BRA" target="URY">
      <data key="d0">9721358</data>
    </edge>
    <edge source="CHN" target="ALB">
      <data key="d0">2073783</data>
    </edge>
    <edge source="CHN" target="DZA">
      <data key="d0">25795409</data>
    </edge>
    <edge source="CHN" target="AZE">
      <data key="d0">396294</data>
    </edge>
    <edge source="CHN" target="ARG">
      <data key="d0">581464175</data>
    </edge>
    <edge source="CHN" target="AUS">
      <data key="d0">626647114</data>
    </edge>
    <edge source="CHN" target="AUT">
      <data key="d0">21229736</data>
    </edge>
    <edge source="CHN" target="ARM">
      <data key="d0">270272</data>
    </edge>
    <edge source="CHN" target="BEL">
      <data key="d0">842029659</data>
    </edge>
    <edge source="CHN" target="BOL">
      <data key="d0">4266970</data>
    </edge>
    <edge source="CHN" target="BWA">
      <data key="d0">131759</data>
    </edge>
    <edge source="CHN" target="BRA">
      <data key="d0">1465992820</data>
    </edge>
    <edge source="CHN" target="BGR">
      <data key="d0">36342556</data>
    </edge>
    <edge source="CHN" target="BDI">
      <data key="d0">95892</data>
    </edge>
    <edge source="CHN" target="BLR">
      <data key="d0">33048743</data>
    </edge>
    <edge source="CHN" target="KHM">
      <data key="d0">6867052</data>
    </edge>
    <edge source="CHN" target="CMR">
      <data key="d0">2870271</data>
    </edge>
    <edge source="CHN" target="CAN">
      <data key="d0">295254720</data>
    </edge>
    <edge source="CHN" target="LKA">
      <data key="d0">34154837</data>
    </edge>
    <edge source="CHN" target="CHL">
      <data key="d0">130193736</data>
    </edge>
    <edge source="CHN" target="COL">
      <data key="d0">217171050</data>
    </edge>
    <edge source="CHN" target="CRI">
      <data key="d0">36123325</data>
    </edge>
    <edge source="CHN" target="HRV">
      <data key="d0">21232185</data>
    </edge>
    <edge source="CHN" target="CZE">
      <data key="d0">40396315</data>
    </edge>
    <edge source="CHN" target="BEN">
      <data key="d0">2991131</data>
    </edge>
    <edge source="CHN" target="DNK">
      <data key="d0">91267829</data>
    </edge>
    <edge source="CHN" target="ECU">
      <data key="d0">47790219</data>
    </edge>
    <edge source="CHN" target="SLV">
      <data key="d0">8330792</data>
    </edge>
    <edge source="CHN" target="ETH">
      <data key="d0">15943078</data>
    </edge>
    <edge source="CHN" target="EST">
      <data key="d0">11316207</data>
    </edge>
    <edge source="CHN" target="FIN">
      <data key="d0">33238679</data>
    </edge>
    <edge source="CHN" target="FRA">
      <data key="d0">420335365</data>
    </edge>
    <edge source="CHN" target="GEO">
      <data key="d0">4791441</data>
    </edge>
    <edge source="CHN" target="GMB">
      <data key="d0">308530</data>
    </edge>
    <edge source="CHN" target="PSE">
      <data key="d0">182748</data>
    </edge>
    <edge source="CHN" target="DEU">
      <data key="d0">1393358031</data>
    </edge>
    <edge source="CHN" target="GHA">
      <data key="d0">25442117</data>
    </edge>
    <edge source="CHN" target="GRC">
      <data key="d0">23355117</data>
    </edge>
    <edge source="CHN" target="GTM">
      <data key="d0">45499841</data>
    </edge>
    <edge source="CHN" target="HND">
      <data key="d0">7133987</data>
    </edge>
    <edge source="CHN" target="HKG">
      <data key="d0">189854896</data>
    </edge>
    <edge source="CHN" target="HUN">
      <data key="d0">98767230</data>
    </edge>
    <edge source="CHN" target="IDN">
      <data key="d0">858215905</data>
    </edge>
    <edge source="CHN" target="IRL">
      <data key="d0">227151801</data>
    </edge>
    <edge source="CHN" target="ISR">
      <data key="d0">383036573</data>
    </edge>
    <edge source="CHN" target="ITA">
      <data key="d0">789196653</data>
    </edge>
    <edge source="CHN" target="CIV">
      <data key="d0">16207161</data>
    </edge>
    <edge source="CHN" target="JAM">
      <data key="d0">2785533</data>
    </edge>
    <edge source="CHN" target="JPN">
      <data key="d0">2556752762</data>
    </edge>
    <edge source="CHN" target="KAZ">
      <data key="d0">36316412</data>
    </edge>
    <edge source="CHN" target="JOR">
      <data key="d0">43575091</data>
    </edge>
    <edge source="CHN" target="KOR">
      <data key="d0">2097180071</data>
    </edge>
    <edge source="CHN" target="KGZ">
      <data key="d0">3618019</data>
    </edge>
    <edge source="CHN" target="LBN">
      <data key="d0">15764838</data>
    </edge>
    <edge source="CHN" target="LVA">
      <data key="d0">24386977</data>
    </edge>
    <edge source="CHN" target="LTU">
      <data key="d0">57263161</data>
    </edge>
    <edge source="CHN" target="MDG">
      <data key="d0">1323826</data>
    </edge>
    <edge source="CHN" target="MWI">
      <data key="d0">783976</data>
    </edge>
    <edge source="CHN" target="MYS">
      <data key="d0">384417666</data>
    </edge>
    <edge source="CHN" target="MRT">
      <data key="d0">1026819</data>
    </edge>
    <edge source="CHN" target="MUS">
      <data key="d0">1683552</data>
    </edge>
    <edge source="CHN" target="MEX">
      <data key="d0">586165284</data>
    </edge>
    <edge source="CHN" target="MDA">
      <data key="d0">877050</data>
    </edge>
    <edge source="CHN" target="MAR">
      <data key="d0">22909871</data>
    </edge>
    <edge source="CHN" target="MOZ">
      <data key="d0">2785529</data>
    </edge>
    <edge source="CHN" target="OMN">
      <data key="d0">151910561</data>
    </edge>
    <edge source="CHN" target="NAM">
      <data key="d0">1227954</data>
    </edge>
    <edge source="CHN" target="NLD">
      <data key="d0">1399786800</data>
    </edge>
    <edge source="CHN" target="NZL">
      <data key="d0">70407225</data>
    </edge>
    <edge source="CHN" target="NIC">
      <data key="d0">1767625</data>
    </edge>
    <edge source="CHN" target="NER">
      <data key="d0">49183</data>
    </edge>
    <edge source="CHN" target="NOR">
      <data key="d0">14497675</data>
    </edge>
    <edge source="CHN" target="PAK">
      <data key="d0">535958901</data>
    </edge>
    <edge source="CHN" target="PAN">
      <data key="d0">11508805</data>
    </edge>
    <edge source="CHN" target="PRY">
      <data key="d0">64726059</data>
    </edge>
    <edge source="CHN" target="PER">
      <data key="d0">95440921</data>
    </edge>
    <edge source="CHN" target="PHL">
      <data key="d0">204704086</data>
    </edge>
    <edge source="CHN" target="POL">
      <data key="d0">184912966</data>
    </edge>
    <edge source="CHN" target="PRT">
      <data key="d0">75718130</data>
    </edge>
    <edge source="CHN" target="ROU">
      <data key="d0">20483568</data>
    </edge>
    <edge source="CHN" target="RUS">
      <data key="d0">655627235</data>
    </edge>
    <edge source="CHN" target="SAU">
      <data key="d0">154515970</data>
    </edge>
    <edge source="CHN" target="SEN">
      <data key="d0">14166002</data>
    </edge>
    <edge source="CHN" target="SRB">
      <data key="d0">9231703</data>
    </edge>
    <edge source="CHN" target="IND">
      <data key="d0">4679773308</data>
    </edge>
    <edge source="CHN" target="SGP">
      <data key="d0">602951330</data>
    </edge>
    <edge source="CHN" target="SVK">
      <data key="d0">6311236</data>
    </edge>
    <edge source="CHN" target="VNM">
      <data key="d0">734380040</data>
    </edge>
    <edge source="CHN" target="SVN">
      <data key="d0">152193140</data>
    </edge>
    <edge source="CHN" target="ZAF">
      <data key="d0">304326509</data>
    </edge>
    <edge source="CHN" target="ZWE">
      <data key="d0">3359451</data>
    </edge>
    <edge source="CHN" target="ESP">
      <data key="d0">814154681</data>
    </edge>
    <edge source="CHN" target="SWE">
      <data key="d0">32064309</data>
    </edge>
    <edge source="CHN" target="CHE">
      <data key="d0">407590980</data>
    </edge>
    <edge source="CHN" target="THA">
      <data key="d0">740116675</data>
    </edge>
    <edge source="CHN" target="TGO">
      <data key="d0">1927121</data>
    </edge>
    <edge source="CHN" target="ARE">
      <data key="d0">182642323</data>
    </edge>
    <edge source="CHN" target="TUN">
      <data key="d0">21235912</data>
    </edge>
    <edge source="CHN" target="TUR">
      <data key="d0">527329836</data>
    </edge>
    <edge source="CHN" target="UGA">
      <data key="d0">4866686</data>
    </edge>
    <edge source="CHN" target="UKR">
      <data key="d0">90136659</data>
    </edge>
    <edge source="CHN" target="MKD">
      <data key="d0">1538218</data>
    </edge>
    <edge source="CHN" target="EGY">
      <data key="d0">206867032</data>
    </edge>
    <edge source="CHN" target="GBR">
      <data key="d0">609150849</data>
    </edge>
    <edge source="CHN" target="TZA">
      <data key="d0">8893498</data>
    </edge>
    <edge source="CHN" target="USA">
      <data key="d0">5001438682</data>
    </edge>
    <edge source="CHN" target="BFA">
      <data key="d0">92411</data>
    </edge>
    <edge source="CHN" target="URY">
      <data key="d0">68291512</data>
    </edge>
    <edge source="FRA" target="ALB">
      <data key="d0">72640</data>
    </edge>
    <edge source="FRA" target="DZA">
      <data key="d0">26032783</data>
    </edge>
    <edge source="FRA" target="AZE">
      <data key="d0">124441</data>
    </edge>
    <edge source="FRA" target="ARG">
      <data key="d0">43580199</data>
    </edge>
    <edge source="FRA" target="AUS">
      <data key="d0">73764282</data>
    </edge>
    <edge source="FRA" target="AUT">
      <data key="d0">28749539</data>
    </edge>
    <edge source="FRA" target="ARM">
      <data key="d0">325718</data>
    </edge>
    <edge source="FRA" target="BEL">
      <data key="d0">372176808</data>
    </edge>
    <edge source="FRA" target="BOL">
      <data key="d0">815542</data>
    </edge>
    <edge source="FRA" target="BRA">
      <data key="d0">273652446</data>
    </edge>
    <edge source="FRA" target="BGR">
      <data key="d0">4851482</data>
    </edge>
    <edge source="FRA" target="BDI">
      <data key="d0">18324</data>
    </edge>
    <edge source="FRA" target="BLR">
      <data key="d0">1305878</data>
    </edge>
    <edge source="FRA" target="KHM">
      <data key="d0">44213</data>
    </edge>
    <edge source="FRA" target="CMR">
      <data key="d0">7195698</data>
    </edge>
    <edge source="FRA" target="CAN">
      <data key="d0">21888126</data>
    </edge>
    <edge source="FRA" target="CAF">
      <data key="d0">80071</data>
    </edge>
    <edge source="FRA" target="LKA">
      <data key="d0">21225</data>
    </edge>
    <edge source="FRA" target="CHL">
      <data key="d0">6755663</data>
    </edge>
    <edge source="FRA" target="CHN">
      <data key="d0">265063639</data>
    </edge>
    <edge source="FRA" target="COL">
      <data key="d0">14997856</data>
    </edge>
    <edge source="FRA" target="CRI">
      <data key="d0">818499</data>
    </edge>
    <edge source="FRA" target="HRV">
      <data key="d0">2500390</data>
    </edge>
    <edge source="FRA" target="CZE">
      <data key="d0">13713915</data>
    </edge>
    <edge source="FRA" target="BEN">
      <data key="d0">286707</data>
    </edge>
    <edge source="FRA" target="DNK">
      <data key="d0">26190192</data>
    </edge>
    <edge source="FRA" target="ECU">
      <data key="d0">1766599</data>
    </edge>
    <edge source="FRA" target="SLV">
      <data key="d0">311402</data>
    </edge>
    <edge source="FRA" target="ETH">
      <data key="d0">164205</data>
    </edge>
    <edge source="FRA" target="EST">
      <data key="d0">397078</data>
    </edge>
    <edge source="FRA" target="FIN">
      <data key="d0">25453527</data>
    </edge>
    <edge source="FRA" target="GEO">
      <data key="d0">554599</data>
    </edge>
    <edge source="FRA" target="DEU">
      <data key="d0">633747764</data>
    </edge>
    <edge source="FRA" target="GHA">
      <data key="d0">590331</data>
    </edge>
    <edge source="FRA" target="GRC">
      <data key="d0">28393151</data>
    </edge>
    <edge source="FRA" target="GTM">
      <data key="d0">1033398</data>
    </edge>
    <edge source="FRA" target="HND">
      <data key="d0">409886</data>
    </edge>
    <edge source="FRA" target="HKG">
      <data key="d0">23613719</data>
    </edge>
    <edge source="FRA" target="HUN">
      <data key="d0">32089684</data>
    </edge>
    <edge source="FRA" target="IDN">
      <data key="d0">20094605</data>
    </edge>
    <edge source="FRA" target="IRL">
      <data key="d0">185516555</data>
    </edge>
    <edge source="FRA" target="ISR">
      <data key="d0">41941468</data>
    </edge>
    <edge source="FRA" target="ITA">
      <data key="d0">574322615</data>
    </edge>
    <edge source="FRA" target="CIV">
      <data key="d0">3821286</data>
    </edge>
    <edge source="FRA" target="JAM">
      <data key="d0">234962</data>
    </edge>
    <edge source="FRA" target="JPN">
      <data key="d0">82234440</data>
    </edge>
    <edge source="FRA" target="KAZ">
      <data key="d0">670452</data>
    </edge>
    <edge source="FRA" target="JOR">
      <data key="d0">1304284</data>
    </edge>
    <edge source="FRA" target="KOR">
      <data key="d0">89818431</data>
    </edge>
    <edge source="FRA" target="KGZ">
      <data key="d0">54827</data>
    </edge>
    <edge source="FRA" target="LBN">
      <data key="d0">681584</data>
    </edge>
    <edge source="FRA" target="LVA">
      <data key="d0">855926</data>
    </edge>
    <edge source="FRA" target="LTU">
      <data key="d0">2091095</data>
    </edge>
    <edge source="FRA" target="MDG">
      <data key="d0">697485</data>
    </edge>
    <edge source="FRA" target="MYS">
      <data key="d0">5538806</data>
    </edge>
    <edge source="FRA" target="MRT">
      <data key="d0">1527882</data>
    </edge>
    <edge source="FRA" target="MUS">
      <data key="d0">367178</data>
    </edge>
    <edge source="FRA" target="MEX">
      <data key="d0">60852574</data>
    </edge>
    <edge source="FRA" target="MDA">
      <data key="d0">70611</data>
    </edge>
    <edge source="FRA" target="MAR">
      <data key="d0">36943025</data>
    </edge>
    <edge source="FRA" target="OMN">
      <data key="d0">382762</data>
    </edge>
    <edge source="FRA" target="NLD">
      <data key="d0">380445753</data>
    </edge>
    <edge source="FRA" target="NZL">
      <data key="d0">9645544</data>
    </edge>
    <edge source="FRA" target="NIC">
      <data key="d0">776578</data>
    </edge>
    <edge source="FRA" target="NER">
      <data key="d0">103999</data>
    </edge>
    <edge source="FRA" target="NOR">
      <data key="d0">8655211</data>
    </edge>
    <edge source="FRA" target="PAK">
      <data key="d0">10305365</data>
    </edge>
    <edge source="FRA" target="PAN">
      <data key="d0">317417</data>
    </edge>
    <edge source="FRA" target="PRY">
      <data key="d0">24421</data>
    </edge>
    <edge source="FRA" target="PER">
      <data key="d0">3593965</data>
    </edge>
    <edge source="FRA" target="PHL">
      <data key="d0">3403503</data>
    </edge>
    <edge source="FRA" target="POL">
      <data key="d0">82448102</data>
    </edge>
    <edge source="FRA" target="PRT">
      <data key="d0">71474724</data>
    </edge>
    <edge source="FRA" target="ROU">
      <data key="d0">36576766</data>
    </edge>
    <edge source="FRA" target="RUS">
      <data key="d0">83402964</data>
    </edge>
    <edge source="FRA" target="SAU">
      <data key="d0">10973010</data>
    </edge>
    <edge source="FRA" target="SEN">
      <data key="d0">1605857</data>
    </edge>
    <edge source="FRA" target="SRB">
      <data key="d0">2005896</data>
    </edge>
    <edge source="FRA" target="IND">
      <data key="d0">74536191</data>
    </edge>
    <edge source="FRA" target="SGP">
      <data key="d0">23291227</data>
    </edge>
    <edge source="FRA" target="SVK">
      <data key="d0">3519731</data>
    </edge>
    <edge source="FRA" target="VNM">
      <data key="d0">6837669</data>
    </edge>
    <edge source="FRA" target="SVN">
      <data key="d0">2991369</data>
    </edge>
    <edge source="FRA" target="ZAF">
      <data key="d0">16628077</data>
    </edge>
    <edge source="FRA" target="ESP">
      <data key="d0">607471983</data>
    </edge>
    <edge source="FRA" target="SWE">
      <data key="d0">331782416</data>
    </edge>
    <edge source="FRA" target="CHE">
      <data key="d0">163389153</data>
    </edge>
    <edge source="FRA" target="THA">
      <data key="d0">11585714</data>
    </edge>
    <edge source="FRA" target="TGO">
      <data key="d0">237796</data>
    </edge>
    <edge source="FRA" target="ARE">
      <data key="d0">13589639</data>
    </edge>
    <edge source="FRA" target="TUN">
      <data key="d0">15352711</data>
    </edge>
    <edge source="FRA" target="TUR">
      <data key="d0">68661070</data>
    </edge>
    <edge source="FRA" target="UKR">
      <data key="d0">9797494</data>
    </edge>
    <edge source="FRA" target="MKD">
      <data key="d0">185167</data>
    </edge>
    <edge source="FRA" target="EGY">
      <data key="d0">37102514</data>
    </edge>
    <edge source="FRA" target="GBR">
      <data key="d0">605165345</data>
    </edge>
    <edge source="FRA" target="TZA">
      <data key="d0">80904</data>
    </edge>
    <edge source="FRA" target="USA">
      <data key="d0">432022138</data>
    </edge>
    <edge source="FRA" target="BFA">
      <data key="d0">478048</data>
    </edge>
    <edge source="FRA" target="URY">
      <data key="d0">1294969</data>
    </edge>
    <edge source="ITA" target="ALB">
      <data key="d0">2019520</data>
    </edge>
    <edge source="ITA" target="DZA">
      <data key="d0">17159282</data>
    </edge>
    <edge source="ITA" target="AZE">
      <data key="d0">456853</data>
    </edge>
    <edge source="ITA" target="ARG">
      <data key="d0">14816296</data>
    </edge>
    <edge source="ITA" target="AUS">
      <data key="d0">24813682</data>
    </edge>
    <edge source="ITA" target="AUT">
      <data key="d0">66744618</data>
    </edge>
    <edge source="ITA" target="ARM">
      <data key="d0">28956</data>
    </edge>
    <edge source="ITA" target="BEL">
      <data key="d0">152848069</data>
    </edge>
    <edge source="ITA" target="BOL">
      <data key="d0">89343</data>
    </edge>
    <edge source="ITA" target="BRA">
      <data key="d0">81825324</data>
    </edge>
    <edge source="ITA" target="BGR">
      <data key="d0">5027355</data>
    </edge>
    <edge source="ITA" target="BDI">
      <data key="d0">16581</data>
    </edge>
    <edge source="ITA" target="BLR">
      <data key="d0">2239539</data>
    </edge>
    <edge source="ITA" target="CMR">
      <data key="d0">74699</data>
    </edge>
    <edge source="ITA" target="CAN">
      <data key="d0">116161543</data>
    </edge>
    <edge source="ITA" target="LKA">
      <data key="d0">203687</data>
    </edge>
    <edge source="ITA" target="CHL">
      <data key="d0">4070270</data>
    </edge>
    <edge source="ITA" target="CHN">
      <data key="d0">152725095</data>
    </edge>
    <edge source="ITA" target="COL">
      <data key="d0">10688971</data>
    </edge>
    <edge source="ITA" target="CRI">
      <data key="d0">149132</data>
    </edge>
    <edge source="ITA" target="HRV">
      <data key="d0">61498867</data>
    </edge>
    <edge source="ITA" target="CZE">
      <data key="d0">30982038</data>
    </edge>
    <edge source="ITA" target="BEN">
      <data key="d0">69385</data>
    </edge>
    <edge source="ITA" target="DNK">
      <data key="d0">35688916</data>
    </edge>
    <edge source="ITA" target="ECU">
      <data key="d0">2148027</data>
    </edge>
    <edge source="ITA" target="SLV">
      <data key="d0">219822</data>
    </edge>
    <edge source="ITA" target="ETH">
      <data key="d0">877032</data>
    </edge>
    <edge source="ITA" target="EST">
      <data key="d0">769328</data>
    </edge>
    <edge source="ITA" target="FIN">
      <data key="d0">8961195</data>
    </edge>
    <edge source="ITA" target="FRA">
      <data key="d0">406480801</data>
    </edge>
    <edge source="ITA" target="GEO">
      <data key="d0">577674</data>
    </edge>
    <edge source="ITA" target="PSE">
      <data key="d0">47062</data>
    </edge>
    <edge source="ITA" target="DEU">
      <data key="d0">940013717</data>
    </edge>
    <edge source="ITA" target="GHA">
      <data key="d0">208534</data>
    </edge>
    <edge source="ITA" target="GRC">
      <data key="d0">32218038</data>
    </edge>
    <edge source="ITA" target="GTM">
      <data key="d0">1005469</data>
    </edge>
    <edge source="ITA" target="HND">
      <data key="d0">211170</data>
    </edge>
    <edge source="ITA" target="HKG">
      <data key="d0">2307006</data>
    </edge>
    <edge source="ITA" target="HUN">
      <data key="d0">147851744</data>
    </edge>
    <edge source="ITA" target="IDN">
      <data key="d0">169427834</data>
    </edge>
    <edge source="ITA" target="IRL">
      <data key="d0">350947821</data>
    </edge>
    <edge source="ITA" target="ISR">
      <data key="d0">73447469</data>
    </edge>
    <edge source="ITA" target="CIV">
      <data key="d0">289882</data>
    </edge>
    <edge source="ITA" target="JAM">
      <data key="d0">16366</data>
    </edge>
    <edge source="ITA" target="JPN">
      <data key="d0">174731064</data>
    </edge>
    <edge source="ITA" target="KAZ">
      <data key="d0">462126</data>
    </edge>
    <edge source="ITA" target="JOR">
      <data key="d0">1175680</data>
    </edge>
    <edge source="ITA" target="KOR">
      <data key="d0">54244852</data>
    </edge>
    <edge source="ITA" target="LBN">
      <data key="d0">2143663</data>
    </edge>
    <edge source="ITA" target="LVA">
      <data key="d0">643109</data>
    </edge>
    <edge source="ITA" target="LTU">
      <data key="d0">1073049</data>
    </edge>
    <edge source="ITA" target="MYS">
      <data key="d0">9990226</data>
    </edge>
    <edge source="ITA" target="MUS">
      <data key="d0">99271</data>
    </edge>
    <edge source="ITA" target="MEX">
      <data key="d0">49179126</data>
    </edge>
    <edge source="ITA" target="MDA">
      <data key="d0">804669</data>
    </edge>
    <edge source="ITA" target="MAR">
      <data key="d0">30567481</data>
    </edge>
    <edge source="ITA" target="OMN">
      <data key="d0">475871</data>
    </edge>
    <edge source="ITA" target="NLD">
      <data key="d0">229031738</data>
    </edge>
    <edge source="ITA" target="NZL">
      <data key="d0">3463538</data>
    </edge>
    <edge source="ITA" target="NIC">
      <data key="d0">93314</data>
    </edge>
    <edge source="ITA" target="NOR">
      <data key="d0">1971559</data>
    </edge>
    <edge source="ITA" target="PAK">
      <data key="d0">18164158</data>
    </edge>
    <edge source="ITA" target="PAN">
      <data key="d0">378538</data>
    </edge>
    <edge source="ITA" target="PRY">
      <data key="d0">1698302</data>
    </edge>
    <edge source="ITA" target="PER">
      <data key="d0">2105383</data>
    </edge>
    <edge source="ITA" target="PHL">
      <data key="d0">1502277</data>
    </edge>
    <edge source="ITA" target="POL">
      <data key="d0">65726034</data>
    </edge>
    <edge source="ITA" target="PRT">
      <data key="d0">22446213</data>
    </edge>
    <edge source="ITA" target="ROU">
      <data key="d0">53241689</data>
    </edge>
    <edge source="ITA" target="RUS">
      <data key="d0">39969509</data>
    </edge>
    <edge source="ITA" target="SAU">
      <data key="d0">6548515</data>
    </edge>
    <edge source="ITA" target="SEN">
      <data key="d0">678244</data>
    </edge>
    <edge source="ITA" target="SRB">
      <data key="d0">11163855</data>
    </edge>
    <edge source="ITA" target="IND">
      <data key="d0">156185573</data>
    </edge>
    <edge source="ITA" target="SGP">
      <data key="d0">20430471</data>
    </edge>
    <edge source="ITA" target="SVK">
      <data key="d0">6025632</data>
    </edge>
    <edge source="ITA" target="VNM">
      <data key="d0">5333628</data>
    </edge>
    <edge source="ITA" target="SVN">
      <data key="d0">45173219</data>
    </edge>
    <edge source="ITA" target="ZAF">
      <data key="d0">9884724</data>
    </edge>
    <edge source="ITA" target="ESP">
      <data key="d0">339417086</data>
    </edge>
    <edge source="ITA" target="SWE">
      <data key="d0">12433903</data>
    </edge>
    <edge source="ITA" target="CHE">
      <data key="d0">161468647</data>
    </edge>
    <edge source="ITA" target="THA">
      <data key="d0">9141068</data>
    </edge>
    <edge source="ITA" target="TGO">
      <data key="d0">58420</data>
    </edge>
    <edge source="ITA" target="ARE">
      <data key="d0">6337769</data>
    </edge>
    <edge source="ITA" target="TUN">
      <data key="d0">10310796</data>
    </edge>
    <edge source="ITA" target="TUR">
      <data key="d0">79192492</data>
    </edge>
    <edge source="ITA" target="UGA">
      <data key="d0">283778</data>
    </edge>
    <edge source="ITA" target="UKR">
      <data key="d0">7095731</data>
    </edge>
    <edge source="ITA" target="MKD">
      <data key="d0">516856</data>
    </edge>
    <edge source="ITA" target="EGY">
      <data key="d0">24733309</data>
    </edge>
    <edge source="ITA" target="GBR">
      <data key="d0">146670291</data>
    </edge>
    <edge source="ITA" target="TZA">
      <data key="d0">42272</data>
    </edge>
    <edge source="ITA" target="USA">
      <data key="d0">676484738</data>
    </edge>
    <edge source="ITA" target="URY">
      <data key="d0">2610054</data>
    </edge>
    <edge source="NLD" target="ALB">
      <data key="d0">58735</data>
    </edge>
    <edge source="NLD" target="DZA">
      <data key="d0">4576097</data>
    </edge>
    <edge source="NLD" target="AZE">
      <data key="d0">1721049</data>
    </edge>
    <edge source="NLD" target="ARG">
      <data key="d0">10415384</data>
    </edge>
    <edge source="NLD" target="AUS">
      <data key="d0">12578481</data>
    </edge>
    <edge source="NLD" target="AUT">
      <data key="d0">249826119</data>
    </edge>
    <edge source="NLD" target="ARM">
      <data key="d0">199717</data>
    </edge>
    <edge source="NLD" target="BEL">
      <data key="d0">2881077186</data>
    </edge>
    <edge source="NLD" target="BOL">
      <data key="d0">456968</data>
    </edge>
    <edge source="NLD" target="BRA">
      <data key="d0">84855571</data>
    </edge>
    <edge source="NLD" target="BGR">
      <data key="d0">11460906</data>
    </edge>
    <edge source="NLD" target="BDI">
      <data key="d0">320467</data>
    </edge>
    <edge source="NLD" target="BLR">
      <data key="d0">1773725</data>
    </edge>
    <edge source="NLD" target="CMR">
      <data key="d0">942995</data>
    </edge>
    <edge source="NLD" target="CAN">
      <data key="d0">30159575</data>
    </edge>
    <edge source="NLD" target="LKA">
      <data key="d0">249028</data>
    </edge>
    <edge source="NLD" target="CHL">
      <data key="d0">6704691</data>
    </edge>
    <edge source="NLD" target="CHN">
      <data key="d0">232008596</data>
    </edge>
    <edge source="NLD" target="COL">
      <data key="d0">8510990</data>
    </edge>
    <edge source="NLD" target="CRI">
      <data key="d0">4094472</data>
    </edge>
    <edge source="NLD" target="HRV">
      <data key="d0">9323859</data>
    </edge>
    <edge source="NLD" target="CZE">
      <data key="d0">173244951</data>
    </edge>
    <edge source="NLD" target="BEN">
      <data key="d0">100727</data>
    </edge>
    <edge source="NLD" target="DNK">
      <data key="d0">61808294</data>
    </edge>
    <edge source="NLD" target="ECU">
      <data key="d0">9260097</data>
    </edge>
    <edge source="NLD" target="SLV">
      <data key="d0">1043404</data>
    </edge>
    <edge source="NLD" target="ETH">
      <data key="d0">610760</data>
    </edge>
    <edge source="NLD" target="EST">
      <data key="d0">8898788</data>
    </edge>
    <edge source="NLD" target="FIN">
      <data key="d0">155422308</data>
    </edge>
    <edge source="NLD" target="FRA">
      <data key="d0">1192009461</data>
    </edge>
    <edge source="NLD" target="GEO">
      <data key="d0">273635</data>
    </edge>
    <edge source="NLD" target="GMB">
      <data key="d0">42729</data>
    </edge>
    <edge source="NLD" target="DEU">
      <data key="d0">3482260125</data>
    </edge>
    <edge source="NLD" target="GHA">
      <data key="d0">1337069</data>
    </edge>
    <edge source="NLD" target="GRC">
      <data key="d0">42609977</data>
    </edge>
    <edge source="NLD" target="GTM">
      <data key="d0">2801824</data>
    </edge>
    <edge source="NLD" target="HND">
      <data key="d0">1604267</data>
    </edge>
    <edge source="NLD" target="HKG">
      <data key="d0">4589780</data>
    </edge>
    <edge source="NLD" target="HUN">
      <data key="d0">51424671</data>
    </edge>
    <edge source="NLD" target="IDN">
      <data key="d0">34318678</data>
    </edge>
    <edge source="NLD" target="IRL">
      <data key="d0">39322936</data>
    </edge>
    <edge source="NLD" target="ISR">
      <data key="d0">28863769</data>
    </edge>
    <edge source="NLD" target="ITA">
      <data key="d0">712855810</data>
    </edge>
    <edge source="NLD" target="CIV">
      <data key="d0">12604697</data>
    </edge>
    <edge source="NLD" target="JAM">
      <data key="d0">669422</data>
    </edge>
    <edge source="NLD" target="JPN">
      <data key="d0">91984411</data>
    </edge>
    <edge source="NLD" target="KAZ">
      <data key="d0">1174564</data>
    </edge>
    <edge source="NLD" target="JOR">
      <data key="d0">4274521</data>
    </edge>
    <edge source="NLD" target="KOR">
      <data key="d0">143883752</data>
    </edge>
    <edge source="NLD" target="KGZ">
      <data key="d0">12794</data>
    </edge>
    <edge source="NLD" target="LBN">
      <data key="d0">3809121</data>
    </edge>
    <edge source="NLD" target="LVA">
      <data key="d0">5198774</data>
    </edge>
    <edge source="NLD" target="LTU">
      <data key="d0">65980550</data>
    </edge>
    <edge source="NLD" target="MDG">
      <data key="d0">25057</data>
    </edge>
    <edge source="NLD" target="MWI">
      <data key="d0">226673</data>
    </edge>
    <edge source="NLD" target="MYS">
      <data key="d0">6342471</data>
    </edge>
    <edge source="NLD" target="MRT">
      <data key="d0">97005</data>
    </edge>
    <edge source="NLD" target="MUS">
      <data key="d0">1655934</data>
    </edge>
    <edge source="NLD" target="MEX">
      <data key="d0">125245023</data>
    </edge>
    <edge source="NLD" target="MDA">
      <data key="d0">214827</data>
    </edge>
    <edge source="NLD" target="MAR">
      <data key="d0">17790871</data>
    </edge>
    <edge source="NLD" target="MOZ">
      <data key="d0">15518</data>
    </edge>
    <edge source="NLD" target="OMN">
      <data key="d0">1999150</data>
    </edge>
    <edge source="NLD" target="NZL">
      <data key="d0">973948</data>
    </edge>
    <edge source="NLD" target="NIC">
      <data key="d0">170901</data>
    </edge>
    <edge source="NLD" target="NER">
      <data key="d0">78044</data>
    </edge>
    <edge source="NLD" target="NOR">
      <data key="d0">100087290</data>
    </edge>
    <edge source="NLD" target="PAK">
      <data key="d0">8092475</data>
    </edge>
    <edge source="NLD" target="PAN">
      <data key="d0">688322</data>
    </edge>
    <edge source="NLD" target="PRY">
      <data key="d0">478174</data>
    </edge>
    <edge source="NLD" target="PER">
      <data key="d0">9537270</data>
    </edge>
    <edge source="NLD" target="PHL">
      <data key="d0">5475349</data>
    </edge>
    <edge source="NLD" target="POL">
      <data key="d0">338453112</data>
    </edge>
    <edge source="NLD" target="PRT">
      <data key="d0">88010584</data>
    </edge>
    <edge source="NLD" target="ROU">
      <data key="d0">28764121</data>
    </edge>
    <edge source="NLD" target="RUS">
      <data key="d0">86251023</data>
    </edge>
    <edge source="NLD" target="SAU">
      <data key="d0">43978777</data>
    </edge>
    <edge source="NLD" target="SEN">
      <data key="d0">541163</data>
    </edge>
    <edge source="NLD" target="SRB">
      <data key="d0">7621093</data>
    </edge>
    <edge source="NLD" target="IND">
      <data key="d0">118386428</data>
    </edge>
    <edge source="NLD" target="SGP">
      <data key="d0">83602268</data>
    </edge>
    <edge source="NLD" target="SVK">
      <data key="d0">43522169</data>
    </edge>
    <edge source="NLD" target="VNM">
      <data key="d0">17395078</data>
    </edge>
    <edge source="NLD" target="SVN">
      <data key="d0">16219230</data>
    </edge>
    <edge source="NLD" target="ZAF">
      <data key="d0">74842437</data>
    </edge>
    <edge source="NLD" target="ESP">
      <data key="d0">401028100</data>
    </edge>
    <edge source="NLD" target="SWE">
      <data key="d0">182237692</data>
    </edge>
    <edge source="NLD" target="CHE">
      <data key="d0">166714003</data>
    </edge>
    <edge source="NLD" target="THA">
      <data key="d0">39711625</data>
    </edge>
    <edge source="NLD" target="TGO">
      <data key="d0">147909</data>
    </edge>
    <edge source="NLD" target="ARE">
      <data key="d0">28254168</data>
    </edge>
    <edge source="NLD" target="TUN">
      <data key="d0">8480280</data>
    </edge>
    <edge source="NLD" target="TUR">
      <data key="d0">372360723</data>
    </edge>
    <edge source="NLD" target="UGA">
      <data key="d0">619318</data>
    </edge>
    <edge source="NLD" target="UKR">
      <data key="d0">17433941</data>
    </edge>
    <edge source="NLD" target="MKD">
      <data key="d0">151692</data>
    </edge>
    <edge source="NLD" target="EGY">
      <data key="d0">58595099</data>
    </edge>
    <edge source="NLD" target="GBR">
      <data key="d0">1063982856</data>
    </edge>
    <edge source="NLD" target="TZA">
      <data key="d0">641488</data>
    </edge>
    <edge source="NLD" target="USA">
      <data key="d0">774059106</data>
    </edge>
    <edge source="NLD" target="BFA">
      <data key="d0">139075</data>
    </edge>
    <edge source="NLD" target="URY">
      <data key="d0">1205357</data>
    </edge>
    <edge source="PRT" target="DZA">
      <data key="d0">59022</data>
    </edge>
    <edge source="PRT" target="AUS">
      <data key="d0">2862763</data>
    </edge>
    <edge source="PRT" target="BEL">
      <data key="d0">61666523</data>
    </edge>
    <edge source="PRT" target="BRA">
      <data key="d0">773809</data>
    </edge>
    <edge source="PRT" target="CMR">
      <data key="d0">67801</data>
    </edge>
    <edge source="PRT" target="CAN">
      <data key="d0">5222171</data>
    </edge>
    <edge source="PRT" target="CHL">
      <data key="d0">76611</data>
    </edge>
    <edge source="PRT" target="CHN">
      <data key="d0">16359604</data>
    </edge>
    <edge source="PRT" target="COL">
      <data key="d0">3022722</data>
    </edge>
    <edge source="PRT" target="DNK">
      <data key="d0">815399</data>
    </edge>
    <edge source="PRT" target="EST">
      <data key="d0">18487</data>
    </edge>
    <edge source="PRT" target="FIN">
      <data key="d0">2200968</data>
    </edge>
    <edge source="PRT" target="FRA">
      <data key="d0">34319774</data>
    </edge>
    <edge source="PRT" target="DEU">
      <data key="d0">95403323</data>
    </edge>
    <edge source="PRT" target="GHA">
      <data key="d0">34207</data>
    </edge>
    <edge source="PRT" target="GRC">
      <data key="d0">1881657</data>
    </edge>
    <edge source="PRT" target="HKG">
      <data key="d0">252880</data>
    </edge>
    <edge source="PRT" target="HUN">
      <data key="d0">4353558</data>
    </edge>
    <edge source="PRT" target="IDN">
      <data key="d0">7398033</data>
    </edge>
    <edge source="PRT" target="IRL">
      <data key="d0">10527926</data>
    </edge>
    <edge source="PRT" target="ITA">
      <data key="d0">17170908</data>
    </edge>
    <edge source="PRT" target="JPN">
      <data key="d0">3788266</data>
    </edge>
    <edge source="PRT" target="JOR">
      <data key="d0">983008</data>
    </edge>
    <edge source="PRT" target="KOR">
      <data key="d0">1362639</data>
    </edge>
    <edge source="PRT" target="LTU">
      <data key="d0">1230137</data>
    </edge>
    <edge source="PRT" target="MRT">
      <data key="d0">82994</data>
    </edge>
    <edge source="PRT" target="MEX">
      <data key="d0">19697988</data>
    </edge>
    <edge source="PRT" target="MAR">
      <data key="d0">2720863</data>
    </edge>
    <edge source="PRT" target="MOZ">
      <data key="d0">262253</data>
    </edge>
    <edge source="PRT" target="NLD">
      <data key="d0">41367978</data>
    </edge>
    <edge source="PRT" target="PAK">
      <data key="d0">1404085</data>
    </edge>
    <edge source="PRT" target="POL">
      <data key="d0">77462</data>
    </edge>
    <edge source="PRT" target="ROU">
      <data key="d0">3744756</data>
    </edge>
    <edge source="PRT" target="RUS">
      <data key="d0">259740</data>
    </edge>
    <edge source="PRT" target="SAU">
      <data key="d0">2505075</data>
    </edge>
    <edge source="PRT" target="SEN">
      <data key="d0">10973</data>
    </edge>
    <edge source="PRT" target="SRB">
      <data key="d0">200208</data>
    </edge>
    <edge source="PRT" target="IND">
      <data key="d0">9364466</data>
    </edge>
    <edge source="PRT" target="SGP">
      <data key="d0">84695</data>
    </edge>
    <edge source="PRT" target="SVN">
      <data key="d0">21371</data>
    </edge>
    <edge source="PRT" target="ZAF">
      <data key="d0">86100</data>
    </edge>
    <edge source="PRT" target="ESP">
      <data key="d0">94409655</data>
    </edge>
    <edge source="PRT" target="SWE">
      <data key="d0">869006</data>
    </edge>
    <edge source="PRT" target="CHE">
      <data key="d0">2393780</data>
    </edge>
    <edge source="PRT" target="ARE">
      <data key="d0">57662</data>
    </edge>
    <edge source="PRT" target="TUR">
      <data key="d0">5788339</data>
    </edge>
    <edge source="PRT" target="UKR">
      <data key="d0">98520</data>
    </edge>
    <edge source="PRT" target="EGY">
      <data key="d0">8928290</data>
    </edge>
    <edge source="PRT" target="GBR">
      <data key="d0">7246232</data>
    </edge>
    <edge source="PRT" target="USA">
      <data key="d0">20794368</data>
    </edge>
    <edge source="SVN" target="ALB">
      <data key="d0">10013</data>
    </edge>
    <edge source="SVN" target="ARG">
      <data key="d0">74432</data>
    </edge>
    <edge source="SVN" target="AUT">
      <data key="d0">5281368</data>
    </edge>
    <edge source="SVN" target="BEL">
      <data key="d0">83285</data>
    </edge>
    <edge source="SVN" target="BRA">
      <data key="d0">31322</data>
    </edge>
    <edge source="SVN" target="BGR">
      <data key="d0">50733</data>
    </edge>
    <edge source="SVN" target="CAN">
      <data key="d0">10297</data>
    </edge>
    <edge source="SVN" target="CHN">
      <data key="d0">4285316</data>
    </edge>
    <edge source="SVN" target="HRV">
      <data key="d0">6204372</data>
    </edge>
    <edge source="SVN" target="CZE">
      <data key="d0">746166</data>
    </edge>
    <edge source="SVN" target="FRA">
      <data key="d0">201942</data>
    </edge>
    <edge source="SVN" target="DEU">
      <data key="d0">11300606</data>
    </edge>
    <edge source="SVN" target="GRC">
      <data key="d0">427253</data>
    </edge>
    <edge source="SVN" target="HUN">
      <data key="d0">1872959</data>
    </edge>
    <edge source="SVN" target="IDN">
      <data key="d0">179264</data>
    </edge>
    <edge source="SVN" target="IRL">
      <data key="d0">9089009</data>
    </edge>
    <edge source="SVN" target="ITA">
      <data key="d0">20720347</data>
    </edge>
    <edge source="SVN" target="JPN">
      <data key="d0">776884</data>
    </edge>
    <edge source="SVN" target="KOR">
      <data key="d0">4378329</data>
    </edge>
    <edge source="SVN" target="LTU">
      <data key="d0">23954</data>
    </edge>
    <edge source="SVN" target="MYS">
      <data key="d0">10835</data>
    </edge>
    <edge source="SVN" target="MEX">
      <data key="d0">3125192</data>
    </edge>
    <edge source="SVN" target="MAR">
      <data key="d0">238311</data>
    </edge>
    <edge source="SVN" target="NLD">
      <data key="d0">2350267</data>
    </edge>
    <edge source="SVN" target="PAK">
      <data key="d0">590278</data>
    </edge>
    <edge source="SVN" target="PER">
      <data key="d0">179389</data>
    </edge>
    <edge source="SVN" target="POL">
      <data key="d0">20674593</data>
    </edge>
    <edge source="SVN" target="PRT">
      <data key="d0">79760</data>
    </edge>
    <edge source="SVN" target="ROU">
      <data key="d0">1752745</data>
    </edge>
    <edge source="SVN" target="RUS">
      <data key="d0">59890861</data>
    </edge>
    <edge source="SVN" target="SRB">
      <data key="d0">3501953</data>
    </edge>
    <edge source="SVN" target="IND">
      <data key="d0">15690175</data>
    </edge>
    <edge source="SVN" target="SGP">
      <data key="d0">13824</data>
    </edge>
    <edge source="SVN" target="SVK">
      <data key="d0">573601</data>
    </edge>
    <edge source="SVN" target="VNM">
      <data key="d0">2396807</data>
    </edge>
    <edge source="SVN" target="ESP">
      <data key="d0">4989922</data>
    </edge>
    <edge source="SVN" target="SWE">
      <data key="d0">53587</data>
    </edge>
    <edge source="SVN" target="CHE">
      <data key="d0">4348495</data>
    </edge>
    <edge source="SVN" target="THA">
      <data key="d0">49569</data>
    </edge>
    <edge source="SVN" target="ARE">
      <data key="d0">3452506</data>
    </edge>
    <edge source="SVN" target="TUN">
      <data key="d0">216581</data>
    </edge>
    <edge source="SVN" target="TUR">
      <data key="d0">725414</data>
    </edge>
    <edge source="SVN" target="UKR">
      <data key="d0">2267449</data>
    </edge>
    <edge source="SVN" target="MKD">
      <data key="d0">234351</data>
    </edge>
    <edge source="SVN" target="GBR">
      <data key="d0">468812</data>
    </edge>
    <edge source="SVN" target="USA">
      <data key="d0">118350</data>
    </edge>
    <edge source="ESP" target="ALB">
      <data key="d0">65827</data>
    </edge>
    <edge source="ESP" target="DZA">
      <data key="d0">25767619</data>
    </edge>
    <edge source="ESP" target="AZE">
      <data key="d0">31457</data>
    </edge>
    <edge source="ESP" target="ARG">
      <data key="d0">20459670</data>
    </edge>
    <edge source="ESP" target="AUS">
      <data key="d0">8175426</data>
    </edge>
    <edge source="ESP" target="AUT">
      <data key="d0">14422048</data>
    </edge>
    <edge source="ESP" target="ARM">
      <data key="d0">17411</data>
    </edge>
    <edge source="ESP" target="BEL">
      <data key="d0">119174044</data>
    </edge>
    <edge source="ESP" target="BOL">
      <data key="d0">134300</data>
    </edge>
    <edge source="ESP" target="BRA">
      <data key="d0">85475180</data>
    </edge>
    <edge source="ESP" target="BGR">
      <data key="d0">7102421</data>
    </edge>
    <edge source="ESP" target="BLR">
      <data key="d0">407377</data>
    </edge>
    <edge source="ESP" target="CMR">
      <data key="d0">86576</data>
    </edge>
    <edge source="ESP" target="CAN">
      <data key="d0">46100012</data>
    </edge>
    <edge source="ESP" target="LKA">
      <data key="d0">30509</data>
    </edge>
    <edge source="ESP" target="CHL">
      <data key="d0">6289523</data>
    </edge>
    <edge source="ESP" target="CHN">
      <data key="d0">67681745</data>
    </edge>
    <edge source="ESP" target="COL">
      <data key="d0">16625001</data>
    </edge>
    <edge source="ESP" target="CRI">
      <data key="d0">556798</data>
    </edge>
    <edge source="ESP" target="HRV">
      <data key="d0">2622717</data>
    </edge>
    <edge source="ESP" target="CZE">
      <data key="d0">12911213</data>
    </edge>
    <edge source="ESP" target="BEN">
      <data key="d0">30197</data>
    </edge>
    <edge source="ESP" target="DNK">
      <data key="d0">4053330</data>
    </edge>
    <edge source="ESP" target="ECU">
      <data key="d0">1521043</data>
    </edge>
    <edge source="ESP" target="SLV">
      <data key="d0">377442</data>
    </edge>
    <edge source="ESP" target="ETH">
      <data key="d0">59045</data>
    </edge>
    <edge source="ESP" target="EST">
      <data key="d0">504032</data>
    </edge>
    <edge source="ESP" target="FIN">
      <data key="d0">8980666</data>
    </edge>
    <edge source="ESP" target="FRA">
      <data key="d0">365537901</data>
    </edge>
    <edge source="ESP" target="GEO">
      <data key="d0">904431</data>
    </edge>
    <edge source="ESP" target="GMB">
      <data key="d0">11784</data>
    </edge>
    <edge source="ESP" target="DEU">
      <data key="d0">367896965</data>
    </edge>
    <edge source="ESP" target="GHA">
      <data key="d0">324421</data>
    </edge>
    <edge source="ESP" target="GRC">
      <data key="d0">86657806</data>
    </edge>
    <edge source="ESP" target="GTM">
      <data key="d0">3051821</data>
    </edge>
    <edge source="ESP" target="HND">
      <data key="d0">140736</data>
    </edge>
    <edge source="ESP" target="HKG">
      <data key="d0">12875058</data>
    </edge>
    <edge source="ESP" target="HUN">
      <data key="d0">21305480</data>
    </edge>
    <edge source="ESP" target="IDN">
      <data key="d0">3679891</data>
    </edge>
    <edge source="ESP" target="IRL">
      <data key="d0">198290203</data>
    </edge>
    <edge source="ESP" target="ISR">
      <data key="d0">17774299</data>
    </edge>
    <edge source="ESP" target="ITA">
      <data key="d0">301171691</data>
    </edge>
    <edge source="ESP" target="CIV">
      <data key="d0">2889342</data>
    </edge>
    <edge source="ESP" target="JAM">
      <data key="d0">17126</data>
    </edge>
    <edge source="ESP" target="JPN">
      <data key="d0">97758944</data>
    </edge>
    <edge source="ESP" target="KAZ">
      <data key="d0">104941</data>
    </edge>
    <edge source="ESP" target="JOR">
      <data key="d0">2599937</data>
    </edge>
    <edge source="ESP" target="KOR">
      <data key="d0">48012617</data>
    </edge>
    <edge source="ESP" target="LBN">
      <data key="d0">2353920</data>
    </edge>
    <edge source="ESP" target="LVA">
      <data key="d0">1526211</data>
    </edge>
    <edge source="ESP" target="LTU">
      <data key="d0">2108387</data>
    </edge>
    <edge source="ESP" target="MDG">
      <data key="d0">41353</data>
    </edge>
    <edge source="ESP" target="MYS">
      <data key="d0">2522826</data>
    </edge>
    <edge source="ESP" target="MRT">
      <data key="d0">118898</data>
    </edge>
    <edge source="ESP" target="MUS">
      <data key="d0">186270</data>
    </edge>
    <edge source="ESP" target="MEX">
      <data key="d0">80085227</data>
    </edge>
    <edge source="ESP" target="MDA">
      <data key="d0">76101</data>
    </edge>
    <edge source="ESP" target="MAR">
      <data key="d0">25243376</data>
    </edge>
    <edge source="ESP" target="OMN">
      <data key="d0">92704</data>
    </edge>
    <edge source="ESP" target="NLD">
      <data key="d0">301848232</data>
    </edge>
    <edge source="ESP" target="NZL">
      <data key="d0">960819</data>
    </edge>
    <edge source="ESP" target="NIC">
      <data key="d0">55920</data>
    </edge>
    <edge source="ESP" target="NER">
      <data key="d0">67536</data>
    </edge>
    <edge source="ESP" target="NOR">
      <data key="d0">945563</data>
    </edge>
    <edge source="ESP" target="PAK">
      <data key="d0">6154032</data>
    </edge>
    <edge source="ESP" target="PAN">
      <data key="d0">1132384</data>
    </edge>
    <edge source="ESP" target="PRY">
      <data key="d0">740710</data>
    </edge>
    <edge source="ESP" target="PER">
      <data key="d0">3903863</data>
    </edge>
    <edge source="ESP" target="PHL">
      <data key="d0">4816634</data>
    </edge>
    <edge source="ESP" target="POL">
      <data key="d0">20701143</data>
    </edge>
    <edge source="ESP" target="PRT">
      <data key="d0">187065783</data>
    </edge>
    <edge source="ESP" target="ROU">
      <data key="d0">8807449</data>
    </edge>
    <edge source="ESP" target="RUS">
      <data key="d0">12757970</data>
    </edge>
    <edge source="ESP" target="SAU">
      <data key="d0">3728027</data>
    </edge>
    <edge source="ESP" target="SEN">
      <data key="d0">385371</data>
    </edge>
    <edge source="ESP" target="SRB">
      <data key="d0">2024142</data>
    </edge>
    <edge source="ESP" target="IND">
      <data key="d0">96237457</data>
    </edge>
    <edge source="ESP" target="SGP">
      <data key="d0">23619473</data>
    </edge>
    <edge source="ESP" target="SVK">
      <data key="d0">3127608</data>
    </edge>
    <edge source="ESP" target="VNM">
      <data key="d0">8888940</data>
    </edge>
    <edge source="ESP" target="SVN">
      <data key="d0">4600663</data>
    </edge>
    <edge source="ESP" target="ZAF">
      <data key="d0">9446355</data>
    </edge>
    <edge source="ESP" target="SWE">
      <data key="d0">6350588</data>
    </edge>
    <edge source="ESP" target="CHE">
      <data key="d0">125303973</data>
    </edge>
    <edge source="ESP" target="THA">
      <data key="d0">32316408</data>
    </edge>
    <edge source="ESP" target="TGO">
      <data key="d0">16949</data>
    </edge>
    <edge source="ESP" target="ARE">
      <data key="d0">3988502</data>
    </edge>
    <edge source="ESP" target="TUN">
      <data key="d0">15121474</data>
    </edge>
    <edge source="ESP" target="TUR">
      <data key="d0">170264299</data>
    </edge>
    <edge source="ESP" target="UGA">
      <data key="d0">169902</data>
    </edge>
    <edge source="ESP" target="UKR">
      <data key="d0">8709324</data>
    </edge>
    <edge source="ESP" target="MKD">
      <data key="d0">567415</data>
    </edge>
    <edge source="ESP" target="EGY">
      <data key="d0">23382994</data>
    </edge>
    <edge source="ESP" target="GBR">
      <data key="d0">118353778</data>
    </edge>
    <edge source="ESP" target="USA">
      <data key="d0">341054944</data>
    </edge>
    <edge source="ESP" target="BFA">
      <data key="d0">112732</data>
    </edge>
    <edge source="ESP" target="URY">
      <data key="d0">2701352</data>
    </edge>
    <edge source="TUN" target="DZA">
      <data key="d0">2079689</data>
    </edge>
    <edge source="TUN" target="FRA">
      <data key="d0">20299</data>
    </edge>
    <edge source="TUN" target="DEU">
      <data key="d0">86671</data>
    </edge>
    <edge source="TUN" target="CIV">
      <data key="d0">24960</data>
    </edge>
    <edge source="TUN" target="LTU">
      <data key="d0">71014</data>
    </edge>
    <edge source="TUN" target="MRT">
      <data key="d0">59789</data>
    </edge>
    <edge source="TUN" target="MAR">
      <data key="d0">93309</data>
    </edge>
    <edge source="TUN" target="SAU">
      <data key="d0">84717</data>
    </edge>
    <edge source="TUN" target="USA">
      <data key="d0">17247</data>
    </edge>
    <edge source="TUN" target="BFA">
      <data key="d0">17442</data>
    </edge>
    <edge source="USA" target="DZA">
      <data key="d0">1835987</data>
    </edge>
    <edge source="USA" target="AZE">
      <data key="d0">2684518</data>
    </edge>
    <edge source="USA" target="ARG">
      <data key="d0">414103042</data>
    </edge>
    <edge source="USA" target="AUS">
      <data key="d0">172830278</data>
    </edge>
    <edge source="USA" target="AUT">
      <data key="d0">44792389</data>
    </edge>
    <edge source="USA" target="ARM">
      <data key="d0">70200</data>
    </edge>
    <edge source="USA" target="BEL">
      <data key="d0">3234295870</data>
    </edge>
    <edge source="USA" target="BOL">
      <data key="d0">2272856</data>
    </edge>
    <edge source="USA" target="BWA">
      <data key="d0">24044</data>
    </edge>
    <edge source="USA" target="BRA">
      <data key="d0">1882334364</data>
    </edge>
    <edge source="USA" target="BGR">
      <data key="d0">937119</data>
    </edge>
    <edge source="USA" target="BLR">
      <data key="d0">84395</data>
    </edge>
    <edge source="USA" target="KHM">
      <data key="d0">65969</data>
    </edge>
    <edge source="USA" target="CMR">
      <data key="d0">311456</data>
    </edge>
    <edge source="USA" target="CAN">
      <data key="d0">3672387194</data>
    </edge>
    <edge source="USA" target="LKA">
      <data key="d0">1455750</data>
    </edge>
    <edge source="USA" target="CHL">
      <data key="d0">286401054</data>
    </edge>
    <edge source="USA" target="CHN">
      <data key="d0">2772015285</data>
    </edge>
    <edge source="USA" target="COL">
      <data key="d0">784224256</data>
    </edge>
    <edge source="USA" target="CRI">
      <data key="d0">34162832</data>
    </edge>
    <edge source="USA" target="HRV">
      <data key="d0">4671927</data>
    </edge>
    <edge source="USA" target="CZE">
      <data key="d0">11888096</data>
    </edge>
    <edge source="USA" target="BEN">
      <data key="d0">3631085</data>
    </edge>
    <edge source="USA" target="DNK">
      <data key="d0">53324184</data>
    </edge>
    <edge source="USA" target="ECU">
      <data key="d0">37646526</data>
    </edge>
    <edge source="USA" target="SLV">
      <data key="d0">15809852</data>
    </edge>
    <edge source="USA" target="ETH">
      <data key="d0">87015</data>
    </edge>
    <edge source="USA" target="EST">
      <data key="d0">1258147</data>
    </edge>
    <edge source="USA" target="FIN">
      <data key="d0">16157968</data>
    </edge>
    <edge source="USA" target="FRA">
      <data key="d0">640703122</data>
    </edge>
    <edge source="USA" target="GEO">
      <data key="d0">631156</data>
    </edge>
    <edge source="USA" target="DEU">
      <data key="d0">980193987</data>
    </edge>
    <edge source="USA" target="GHA">
      <data key="d0">9455104</data>
    </edge>
    <edge source="USA" target="GRC">
      <data key="d0">14120049</data>
    </edge>
    <edge source="USA" target="GTM">
      <data key="d0">39987041</data>
    </edge>
    <edge source="USA" target="HND">
      <data key="d0">20382463</data>
    </edge>
    <edge source="USA" target="HKG">
      <data key="d0">136914373</data>
    </edge>
    <edge source="USA" target="HUN">
      <data key="d0">4718254</data>
    </edge>
    <edge source="USA" target="IDN">
      <data key="d0">81471017</data>
    </edge>
    <edge source="USA" target="IRL">
      <data key="d0">568125044</data>
    </edge>
    <edge source="USA" target="ISR">
      <data key="d0">104751574</data>
    </edge>
    <edge source="USA" target="ITA">
      <data key="d0">214218761</data>
    </edge>
    <edge source="USA" target="CIV">
      <data key="d0">3024566</data>
    </edge>
    <edge source="USA" target="JAM">
      <data key="d0">38923739</data>
    </edge>
    <edge source="USA" target="JPN">
      <data key="d0">2064547044</data>
    </edge>
    <edge source="USA" target="KAZ">
      <data key="d0">5001947</data>
    </edge>
    <edge source="USA" target="JOR">
      <data key="d0">5082444</data>
    </edge>
    <edge source="USA" target="KOR">
      <data key="d0">1863628796</data>
    </edge>
    <edge source="USA" target="LBN">
      <data key="d0">1255525</data>
    </edge>
    <edge source="USA" target="LVA">
      <data key="d0">518979</data>
    </edge>
    <edge source="USA" target="LTU">
      <data key="d0">3706892</data>
    </edge>
    <edge source="USA" target="MDG">
      <data key="d0">37350</data>
    </edge>
    <edge source="USA" target="MWI">
      <data key="d0">135476</data>
    </edge>
    <edge source="USA" target="MYS">
      <data key="d0">80476528</data>
    </edge>
    <edge source="USA" target="MRT">
      <data key="d0">14509</data>
    </edge>
    <edge source="USA" target="MUS">
      <data key="d0">16331</data>
    </edge>
    <edge source="USA" target="MEX">
      <data key="d0">4690424876</data>
    </edge>
    <edge source="USA" target="MAR">
      <data key="d0">10211420</data>
    </edge>
    <edge source="USA" target="MOZ">
      <data key="d0">59093</data>
    </edge>
    <edge source="USA" target="OMN">
      <data key="d0">25856134</data>
    </edge>
    <edge source="USA" target="NAM">
      <data key="d0">155971</data>
    </edge>
    <edge source="USA" target="NLD">
      <data key="d0">1516365872</data>
    </edge>
    <edge source="USA" target="NZL">
      <data key="d0">50250145</data>
    </edge>
    <edge source="USA" target="NIC">
      <data key="d0">7060937</data>
    </edge>
    <edge source="USA" target="NOR">
      <data key="d0">170763896</data>
    </edge>
    <edge source="USA" target="PAK">
      <data key="d0">21464056</data>
    </edge>
    <edge source="USA" target="PAN">
      <data key="d0">92122050</data>
    </edge>
    <edge source="USA" target="PRY">
      <data key="d0">4225334</data>
    </edge>
    <edge source="USA" target="PER">
      <data key="d0">206355255</data>
    </edge>
    <edge source="USA" target="PHL">
      <data key="d0">142000742</data>
    </edge>
    <edge source="USA" target="POL">
      <data key="d0">17087588</data>
    </edge>
    <edge source="USA" target="PRT">
      <data key="d0">17805431</data>
    </edge>
    <edge source="USA" target="ROU">
      <data key="d0">3992592</data>
    </edge>
    <edge source="USA" target="RUS">
      <data key="d0">17379965</data>
    </edge>
    <edge source="USA" target="SAU">
      <data key="d0">89941249</data>
    </edge>
    <edge source="USA" target="SEN">
      <data key="d0">192033</data>
    </edge>
    <edge source="USA" target="SRB">
      <data key="d0">147336</data>
    </edge>
    <edge source="USA" target="IND">
      <data key="d0">904795948</data>
    </edge>
    <edge source="USA" target="SGP">
      <data key="d0">797025830</data>
    </edge>
    <edge source="USA" target="SVK">
      <data key="d0">4577197</data>
    </edge>
    <edge source="USA" target="VNM">
      <data key="d0">56396938</data>
    </edge>
    <edge source="USA" target="SVN">
      <data key="d0">1873299</data>
    </edge>
    <edge source="USA" target="ZAF">
      <data key="d0">73186555</data>
    </edge>
    <edge source="USA" target="ZWE">
      <data key="d0">70088</data>
    </edge>
    <edge source="USA" target="ESP">
      <data key="d0">368576294</data>
    </edge>
    <edge source="USA" target="SWE">
      <data key="d0">33769183</data>
    </edge>
    <edge source="USA" target="CHE">
      <data key="d0">197722705</data>
    </edge>
    <edge source="USA" target="THA">
      <data key="d0">207293138</data>
    </edge>
    <edge source="USA" target="TGO">
      <data key="d0">232650</data>
    </edge>
    <edge source="USA" target="ARE">
      <data key="d0">116383571</data>
    </edge>
    <edge source="USA" target="TUN">
      <data key="d0">885521</data>
    </edge>
    <edge source="USA" target="TUR">
      <data key="d0">191132620</data>
    </edge>
    <edge source="USA" target="UGA">
      <data key="d0">325998</data>
    </edge>
    <edge source="USA" target="UKR">
      <data key="d0">2416955</data>
    </edge>
    <edge source="USA" target="MKD">
      <data key="d0">114964</data>
    </edge>
    <edge source="USA" target="EGY">
      <data key="d0">38799637</data>
    </edge>
    <edge source="USA" target="GBR">
      <data key="d0">595478103</data>
    </edge>
    <edge source="USA" target="TZA">
      <data key="d0">56974</data>
    </edge>
    <edge source="USA" target="URY">
      <data key="d0">16315038</data>
    </edge>
    <edge source="AZE" target="BRA">
      <data key="d0">2681726</data>
    </edge>
    <edge source="AZE" target="FRA">
      <data key="d0">1943775</data>
    </edge>
    <edge source="AZE" target="GEO">
      <data key="d0">161220</data>
    </edge>
    <edge source="AZE" target="ISR">
      <data key="d0">899529</data>
    </edge>
    <edge source="AZE" target="ITA">
      <data key="d0">815066</data>
    </edge>
    <edge source="AZE" target="KAZ">
      <data key="d0">70840</data>
    </edge>
    <edge source="AZE" target="JOR">
      <data key="d0">21000</data>
    </edge>
    <edge source="AZE" target="NLD">
      <data key="d0">4655581</data>
    </edge>
    <edge source="AZE" target="POL">
      <data key="d0">1747962</data>
    </edge>
    <edge source="AZE" target="ROU">
      <data key="d0">5313242</data>
    </edge>
    <edge source="AZE" target="RUS">
      <data key="d0">2626082</data>
    </edge>
    <edge source="AZE" target="IND">
      <data key="d0">505514</data>
    </edge>
    <edge source="AZE" target="SVN">
      <data key="d0">4167261</data>
    </edge>
    <edge source="AZE" target="ESP">
      <data key="d0">1900010</data>
    </edge>
    <edge source="AZE" target="TUR">
      <data key="d0">14004018</data>
    </edge>
    <edge source="AZE" target="UKR">
      <data key="d0">116164</data>
    </edge>
    <edge source="GEO" target="AZE">
      <data key="d0">112242</data>
    </edge>
    <edge source="GEO" target="ARM">
      <data key="d0">131231</data>
    </edge>
    <edge source="GEO" target="LVA">
      <data key="d0">17517</data>
    </edge>
    <edge source="GEO" target="UKR">
      <data key="d0">18968</data>
    </edge>
    <edge source="ISR" target="ARG">
      <data key="d0">2893000</data>
    </edge>
    <edge source="ISR" target="AUS">
      <data key="d0">5222000</data>
    </edge>
    <edge source="ISR" target="AUT">
      <data key="d0">523000</data>
    </edge>
    <edge source="ISR" target="BEL">
      <data key="d0">38764000</data>
    </edge>
    <edge source="ISR" target="BOL">
      <data key="d0">10000</data>
    </edge>
    <edge source="ISR" target="BRA">
      <data key="d0">41934000</data>
    </edge>
    <edge source="ISR" target="BGR">
      <data key="d0">85000</data>
    </edge>
    <edge source="ISR" target="BLR">
      <data key="d0">108000</data>
    </edge>
    <edge source="ISR" target="CAN">
      <data key="d0">10178000</data>
    </edge>
    <edge source="ISR" target="CHL">
      <data key="d0">480000</data>
    </edge>
    <edge source="ISR" target="CHN">
      <data key="d0">92714000</data>
    </edge>
    <edge source="ISR" target="COL">
      <data key="d0">10073000</data>
    </edge>
    <edge source="ISR" target="CRI">
      <data key="d0">1314000</data>
    </edge>
    <edge source="ISR" target="HRV">
      <data key="d0">6341000</data>
    </edge>
    <edge source="ISR" target="CZE">
      <data key="d0">13993000</data>
    </edge>
    <edge source="ISR" target="DNK">
      <data key="d0">134000</data>
    </edge>
    <edge source="ISR" target="SLV">
      <data key="d0">10000</data>
    </edge>
    <edge source="ISR" target="FIN">
      <data key="d0">316000</data>
    </edge>
    <edge source="ISR" target="FRA">
      <data key="d0">22741000</data>
    </edge>
    <edge source="ISR" target="DEU">
      <data key="d0">50640000</data>
    </edge>
    <edge source="ISR" target="GRC">
      <data key="d0">2965000</data>
    </edge>
    <edge source="ISR" target="GTM">
      <data key="d0">254000</data>
    </edge>
    <edge source="ISR" target="HKG">
      <data key="d0">3798000</data>
    </edge>
    <edge source="ISR" target="HUN">
      <data key="d0">27846000</data>
    </edge>
    <edge source="ISR" target="IDN">
      <data key="d0">915000</data>
    </edge>
    <edge source="ISR" target="IRL">
      <data key="d0">3981000</data>
    </edge>
    <edge source="ISR" target="ITA">
      <data key="d0">66875000</data>
    </edge>
    <edge source="ISR" target="CIV">
      <data key="d0">23000</data>
    </edge>
    <edge source="ISR" target="JPN">
      <data key="d0">31995000</data>
    </edge>
    <edge source="ISR" target="JOR">
      <data key="d0">736000</data>
    </edge>
    <edge source="ISR" target="KOR">
      <data key="d0">27893000</data>
    </edge>
    <edge source="ISR" target="LVA">
      <data key="d0">64000</data>
    </edge>
    <edge source="ISR" target="LTU">
      <data key="d0">553000</data>
    </edge>
    <edge source="ISR" target="MYS">
      <data key="d0">884000</data>
    </edge>
    <edge source="ISR" target="MEX">
      <data key="d0">11531000</data>
    </edge>
    <edge source="ISR" target="NLD">
      <data key="d0">47644000</data>
    </edge>
    <edge source="ISR" target="NZL">
      <data key="d0">1231000</data>
    </edge>
    <edge source="ISR" target="NOR">
      <data key="d0">89000</data>
    </edge>
    <edge source="ISR" target="PER">
      <data key="d0">35000</data>
    </edge>
    <edge source="ISR" target="PHL">
      <data key="d0">814000</data>
    </edge>
    <edge source="ISR" target="POL">
      <data key="d0">6574000</data>
    </edge>
    <edge source="ISR" target="PRT">
      <data key="d0">40644000</data>
    </edge>
    <edge source="ISR" target="ROU">
      <data key="d0">388000</data>
    </edge>
    <edge source="ISR" target="RUS">
      <data key="d0">3043000</data>
    </edge>
    <edge source="ISR" target="SRB">
      <data key="d0">161000</data>
    </edge>
    <edge source="ISR" target="IND">
      <data key="d0">70443000</data>
    </edge>
    <edge source="ISR" target="SGP">
      <data key="d0">9493000</data>
    </edge>
    <edge source="ISR" target="SVK">
      <data key="d0">141000</data>
    </edge>
    <edge source="ISR" target="VNM">
      <data key="d0">1086000</data>
    </edge>
    <edge source="ISR" target="SVN">
      <data key="d0">5710000</data>
    </edge>
    <edge source="ISR" target="ZAF">
      <data key="d0">2869000</data>
    </edge>
    <edge source="ISR" target="ESP">
      <data key="d0">77759000</data>
    </edge>
    <edge source="ISR" target="SWE">
      <data key="d0">514000</data>
    </edge>
    <edge source="ISR" target="CHE">
      <data key="d0">16595000</data>
    </edge>
    <edge source="ISR" target="THA">
      <data key="d0">1773000</data>
    </edge>
    <edge source="ISR" target="TUR">
      <data key="d0">86733000</data>
    </edge>
    <edge source="ISR" target="UGA">
      <data key="d0">28000</data>
    </edge>
    <edge source="ISR" target="UKR">
      <data key="d0">331000</data>
    </edge>
    <edge source="ISR" target="MKD">
      <data key="d0">15000</data>
    </edge>
    <edge source="ISR" target="EGY">
      <data key="d0">581000</data>
    </edge>
    <edge source="ISR" target="GBR">
      <data key="d0">43829000</data>
    </edge>
    <edge source="ISR" target="USA">
      <data key="d0">257710000</data>
    </edge>
    <edge source="ISR" target="URY">
      <data key="d0">268000</data>
    </edge>
    <edge source="KAZ" target="KGZ">
      <data key="d0">833613</data>
    </edge>
    <edge source="KAZ" target="RUS">
      <data key="d0">21584208</data>
    </edge>
    <edge source="KAZ" target="UKR">
      <data key="d0">5201815</data>
    </edge>
    <edge source="KAZ" target="EGY">
      <data key="d0">226321</data>
    </edge>
    <edge source="KAZ" target="USA">
      <data key="d0">52174</data>
    </edge>
    <edge source="JOR" target="DZA">
      <data key="d0">216999</data>
    </edge>
    <edge source="JOR" target="CHN">
      <data key="d0">139921</data>
    </edge>
    <edge source="JOR" target="PSE">
      <data key="d0">160541</data>
    </edge>
    <edge source="JOR" target="ISR">
      <data key="d0">23925</data>
    </edge>
    <edge source="JOR" target="ITA">
      <data key="d0">10490</data>
    </edge>
    <edge source="JOR" target="LBN">
      <data key="d0">99118</data>
    </edge>
    <edge source="JOR" target="MRT">
      <data key="d0">17599</data>
    </edge>
    <edge source="JOR" target="PRT">
      <data key="d0">5929567</data>
    </edge>
    <edge source="JOR" target="SAU">
      <data key="d0">622397</data>
    </edge>
    <edge source="JOR" target="IND">
      <data key="d0">76941</data>
    </edge>
    <edge source="JOR" target="ARE">
      <data key="d0">212014</data>
    </edge>
    <edge source="JOR" target="TUN">
      <data key="d0">1689231</data>
    </edge>
    <edge source="JOR" target="EGY">
      <data key="d0">735383</data>
    </edge>
    <edge source="JOR" target="USA">
      <data key="d0">30163</data>
    </edge>
    <edge source="POL" target="DZA">
      <data key="d0">5279645</data>
    </edge>
    <edge source="POL" target="AZE">
      <data key="d0">100694</data>
    </edge>
    <edge source="POL" target="ARG">
      <data key="d0">329157</data>
    </edge>
    <edge source="POL" target="AUS">
      <data key="d0">2616249</data>
    </edge>
    <edge source="POL" target="AUT">
      <data key="d0">29770680</data>
    </edge>
    <edge source="POL" target="ARM">
      <data key="d0">628266</data>
    </edge>
    <edge source="POL" target="BEL">
      <data key="d0">37770988</data>
    </edge>
    <edge source="POL" target="BRA">
      <data key="d0">13845881</data>
    </edge>
    <edge source="POL" target="BGR">
      <data key="d0">3372194</data>
    </edge>
    <edge source="POL" target="BLR">
      <data key="d0">26239610</data>
    </edge>
    <edge source="POL" target="CAN">
      <data key="d0">3855044</data>
    </edge>
    <edge source="POL" target="LKA">
      <data key="d0">35369</data>
    </edge>
    <edge source="POL" target="CHL">
      <data key="d0">50749</data>
    </edge>
    <edge source="POL" target="CHN">
      <data key="d0">31892615</data>
    </edge>
    <edge source="POL" target="COL">
      <data key="d0">8503231</data>
    </edge>
    <edge source="POL" target="HRV">
      <data key="d0">4234645</data>
    </edge>
    <edge source="POL" target="CZE">
      <data key="d0">158382800</data>
    </edge>
    <edge source="POL" target="DNK">
      <data key="d0">4709553</data>
    </edge>
    <edge source="POL" target="EST">
      <data key="d0">1727187</data>
    </edge>
    <edge source="POL" target="FIN">
      <data key="d0">1396269</data>
    </edge>
    <edge source="POL" target="FRA">
      <data key="d0">21328803</data>
    </edge>
    <edge source="POL" target="GEO">
      <data key="d0">602843</data>
    </edge>
    <edge source="POL" target="DEU">
      <data key="d0">493704244</data>
    </edge>
    <edge source="POL" target="GRC">
      <data key="d0">2138931</data>
    </edge>
    <edge source="POL" target="GTM">
      <data key="d0">62107</data>
    </edge>
    <edge source="POL" target="HND">
      <data key="d0">29282</data>
    </edge>
    <edge source="POL" target="HKG">
      <data key="d0">20499</data>
    </edge>
    <edge source="POL" target="HUN">
      <data key="d0">26374309</data>
    </edge>
    <edge source="POL" target="IDN">
      <data key="d0">356016</data>
    </edge>
    <edge source="POL" target="IRL">
      <data key="d0">4566133</data>
    </edge>
    <edge source="POL" target="ISR">
      <data key="d0">1917145</data>
    </edge>
    <edge source="POL" target="ITA">
      <data key="d0">50426774</data>
    </edge>
    <edge source="POL" target="CIV">
      <data key="d0">16222</data>
    </edge>
    <edge source="POL" target="JPN">
      <data key="d0">6977172</data>
    </edge>
    <edge source="POL" target="KAZ">
      <data key="d0">755410</data>
    </edge>
    <edge source="POL" target="JOR">
      <data key="d0">132887</data>
    </edge>
    <edge source="POL" target="KOR">
      <data key="d0">15665533</data>
    </edge>
    <edge source="POL" target="KGZ">
      <data key="d0">125922</data>
    </edge>
    <edge source="POL" target="LBN">
      <data key="d0">63962</data>
    </edge>
    <edge source="POL" target="LVA">
      <data key="d0">2409605</data>
    </edge>
    <edge source="POL" target="LTU">
      <data key="d0">14357470</data>
    </edge>
    <edge source="POL" target="MYS">
      <data key="d0">202704</data>
    </edge>
    <edge source="POL" target="MEX">
      <data key="d0">1375568</data>
    </edge>
    <edge source="POL" target="MDA">
      <data key="d0">783613</data>
    </edge>
    <edge source="POL" target="MAR">
      <data key="d0">39804</data>
    </edge>
    <edge source="POL" target="NLD">
      <data key="d0">38717719</data>
    </edge>
    <edge source="POL" target="NZL">
      <data key="d0">367915</data>
    </edge>
    <edge source="POL" target="NOR">
      <data key="d0">6639902</data>
    </edge>
    <edge source="POL" target="PAK">
      <data key="d0">28968</data>
    </edge>
    <edge source="POL" target="PER">
      <data key="d0">420244</data>
    </edge>
    <edge source="POL" target="PHL">
      <data key="d0">18404</data>
    </edge>
    <edge source="POL" target="PRT">
      <data key="d0">8200888</data>
    </edge>
    <edge source="POL" target="ROU">
      <data key="d0">25929010</data>
    </edge>
    <edge source="POL" target="RUS">
      <data key="d0">47898590</data>
    </edge>
    <edge source="POL" target="SAU">
      <data key="d0">340716</data>
    </edge>
    <edge source="POL" target="SEN">
      <data key="d0">123322</data>
    </edge>
    <edge source="POL" target="SRB">
      <data key="d0">2905858</data>
    </edge>
    <edge source="POL" target="IND">
      <data key="d0">17606301</data>
    </edge>
    <edge source="POL" target="SGP">
      <data key="d0">27679809</data>
    </edge>
    <edge source="POL" target="SVK">
      <data key="d0">27152030</data>
    </edge>
    <edge source="POL" target="VNM">
      <data key="d0">637127</data>
    </edge>
    <edge source="POL" target="SVN">
      <data key="d0">13225020</data>
    </edge>
    <edge source="POL" target="ZAF">
      <data key="d0">658394</data>
    </edge>
    <edge source="POL" target="ESP">
      <data key="d0">16530705</data>
    </edge>
    <edge source="POL" target="SWE">
      <data key="d0">7195087</data>
    </edge>
    <edge source="POL" target="CHE">
      <data key="d0">10595583</data>
    </edge>
    <edge source="POL" target="THA">
      <data key="d0">2193029</data>
    </edge>
    <edge source="POL" target="ARE">
      <data key="d0">622468</data>
    </edge>
    <edge source="POL" target="TUN">
      <data key="d0">213891</data>
    </edge>
    <edge source="POL" target="TUR">
      <data key="d0">20362864</data>
    </edge>
    <edge source="POL" target="UKR">
      <data key="d0">21817692</data>
    </edge>
    <edge source="POL" target="MKD">
      <data key="d0">171633</data>
    </edge>
    <edge source="POL" target="EGY">
      <data key="d0">1329291</data>
    </edge>
    <edge source="POL" target="GBR">
      <data key="d0">11948701</data>
    </edge>
    <edge source="POL" target="USA">
      <data key="d0">33312001</data>
    </edge>
    <edge source="POL" target="URY">
      <data key="d0">95721</data>
    </edge>
    <edge source="ROU" target="ALB">
      <data key="d0">58698</data>
    </edge>
    <edge source="ROU" target="DZA">
      <data key="d0">138672</data>
    </edge>
    <edge source="ROU" target="ARG">
      <data key="d0">12544</data>
    </edge>
    <edge source="ROU" target="AUT">
      <data key="d0">2202913</data>
    </edge>
    <edge source="ROU" target="BEL">
      <data key="d0">14960455</data>
    </edge>
    <edge source="ROU" target="BRA">
      <data key="d0">163932</data>
    </edge>
    <edge source="ROU" target="BGR">
      <data key="d0">4331620</data>
    </edge>
    <edge source="ROU" target="BLR">
      <data key="d0">924555</data>
    </edge>
    <edge source="ROU" target="CHN">
      <data key="d0">538147</data>
    </edge>
    <edge source="ROU" target="HRV">
      <data key="d0">36982</data>
    </edge>
    <edge source="ROU" target="CZE">
      <data key="d0">507053</data>
    </edge>
    <edge source="ROU" target="DNK">
      <data key="d0">29297</data>
    </edge>
    <edge source="ROU" target="EST">
      <data key="d0">24637</data>
    </edge>
    <edge source="ROU" target="FRA">
      <data key="d0">333676</data>
    </edge>
    <edge source="ROU" target="DEU">
      <data key="d0">49133647</data>
    </edge>
    <edge source="ROU" target="GRC">
      <data key="d0">718049</data>
    </edge>
    <edge source="ROU" target="HKG">
      <data key="d0">52224</data>
    </edge>
    <edge source="ROU" target="HUN">
      <data key="d0">4677631</data>
    </edge>
    <edge source="ROU" target="IDN">
      <data key="d0">46144</data>
    </edge>
    <edge source="ROU" target="IRL">
      <data key="d0">84537</data>
    </edge>
    <edge source="ROU" target="ISR">
      <data key="d0">35944</data>
    </edge>
    <edge source="ROU" target="ITA">
      <data key="d0">7339414</data>
    </edge>
    <edge source="ROU" target="KOR">
      <data key="d0">1152284</data>
    </edge>
    <edge source="ROU" target="MDA">
      <data key="d0">2122570</data>
    </edge>
    <edge source="ROU" target="NLD">
      <data key="d0">6662277</data>
    </edge>
    <edge source="ROU" target="PAK">
      <data key="d0">363776</data>
    </edge>
    <edge source="ROU" target="POL">
      <data key="d0">7712072</data>
    </edge>
    <edge source="ROU" target="PRT">
      <data key="d0">183568</data>
    </edge>
    <edge source="ROU" target="RUS">
      <data key="d0">1223394</data>
    </edge>
    <edge source="ROU" target="SAU">
      <data key="d0">109736</data>
    </edge>
    <edge source="ROU" target="SRB">
      <data key="d0">2080357</data>
    </edge>
    <edge source="ROU" target="IND">
      <data key="d0">179818</data>
    </edge>
    <edge source="ROU" target="SGP">
      <data key="d0">111109</data>
    </edge>
    <edge source="ROU" target="SVK">
      <data key="d0">449581</data>
    </edge>
    <edge source="ROU" target="VNM">
      <data key="d0">120668</data>
    </edge>
    <edge source="ROU" target="SVN">
      <data key="d0">1388430</data>
    </edge>
    <edge source="ROU" target="ESP">
      <data key="d0">1282020</data>
    </edge>
    <edge source="ROU" target="SWE">
      <data key="d0">26709</data>
    </edge>
    <edge source="ROU" target="CHE">
      <data key="d0">45417</data>
    </edge>
    <edge source="ROU" target="THA">
      <data key="d0">31790</data>
    </edge>
    <edge source="ROU" target="ARE">
      <data key="d0">12544</data>
    </edge>
    <edge source="ROU" target="TUN">
      <data key="d0">49201</data>
    </edge>
    <edge source="ROU" target="TUR">
      <data key="d0">14372379</data>
    </edge>
    <edge source="ROU" target="UKR">
      <data key="d0">3664735</data>
    </edge>
    <edge source="ROU" target="MKD">
      <data key="d0">98759</data>
    </edge>
    <edge source="ROU" target="EGY">
      <data key="d0">11789</data>
    </edge>
    <edge source="ROU" target="GBR">
      <data key="d0">2564916</data>
    </edge>
    <edge source="ROU" target="USA">
      <data key="d0">96999</data>
    </edge>
    <edge source="RUS" target="DZA">
      <data key="d0">17594</data>
    </edge>
    <edge source="RUS" target="AZE">
      <data key="d0">2457941</data>
    </edge>
    <edge source="RUS" target="ARG">
      <data key="d0">169641</data>
    </edge>
    <edge source="RUS" target="AUS">
      <data key="d0">1757605</data>
    </edge>
    <edge source="RUS" target="AUT">
      <data key="d0">4034354</data>
    </edge>
    <edge source="RUS" target="ARM">
      <data key="d0">2341701</data>
    </edge>
    <edge source="RUS" target="BEL">
      <data key="d0">26562440</data>
    </edge>
    <edge source="RUS" target="BRA">
      <data key="d0">2335141</data>
    </edge>
    <edge source="RUS" target="BGR">
      <data key="d0">12864888</data>
    </edge>
    <edge source="RUS" target="BLR">
      <data key="d0">174882852</data>
    </edge>
    <edge source="RUS" target="CAN">
      <data key="d0">1455030</data>
    </edge>
    <edge source="RUS" target="CHL">
      <data key="d0">359271</data>
    </edge>
    <edge source="RUS" target="CHN">
      <data key="d0">194923519</data>
    </edge>
    <edge source="RUS" target="COL">
      <data key="d0">596859</data>
    </edge>
    <edge source="RUS" target="HRV">
      <data key="d0">321351</data>
    </edge>
    <edge source="RUS" target="CZE">
      <data key="d0">9002467</data>
    </edge>
    <edge source="RUS" target="DNK">
      <data key="d0">226433</data>
    </edge>
    <edge source="RUS" target="ECU">
      <data key="d0">75968</data>
    </edge>
    <edge source="RUS" target="EST">
      <data key="d0">17412380</data>
    </edge>
    <edge source="RUS" target="FIN">
      <data key="d0">560055080</data>
    </edge>
    <edge source="RUS" target="FRA">
      <data key="d0">45368120</data>
    </edge>
    <edge source="RUS" target="GEO">
      <data key="d0">3933854</data>
    </edge>
    <edge source="RUS" target="DEU">
      <data key="d0">22546934</data>
    </edge>
    <edge source="RUS" target="GHA">
      <data key="d0">1901183</data>
    </edge>
    <edge source="RUS" target="GRC">
      <data key="d0">17878</data>
    </edge>
    <edge source="RUS" target="HKG">
      <data key="d0">137687</data>
    </edge>
    <edge source="RUS" target="HUN">
      <data key="d0">42593855</data>
    </edge>
    <edge source="RUS" target="IDN">
      <data key="d0">5707742</data>
    </edge>
    <edge source="RUS" target="IRL">
      <data key="d0">2394980</data>
    </edge>
    <edge source="RUS" target="ISR">
      <data key="d0">3003801</data>
    </edge>
    <edge source="RUS" target="ITA">
      <data key="d0">16932760</data>
    </edge>
    <edge source="RUS" target="JPN">
      <data key="d0">13119674</data>
    </edge>
    <edge source="RUS" target="KAZ">
      <data key="d0">76191173</data>
    </edge>
    <edge source="RUS" target="KOR">
      <data key="d0">7582922</data>
    </edge>
    <edge source="RUS" target="KGZ">
      <data key="d0">3618751</data>
    </edge>
    <edge source="RUS" target="LBN">
      <data key="d0">3938519</data>
    </edge>
    <edge source="RUS" target="LVA">
      <data key="d0">26114167</data>
    </edge>
    <edge source="RUS" target="LTU">
      <data key="d0">36239099</data>
    </edge>
    <edge source="RUS" target="MYS">
      <data key="d0">4338023</data>
    </edge>
    <edge source="RUS" target="MUS">
      <data key="d0">2260402</data>
    </edge>
    <edge source="RUS" target="MEX">
      <data key="d0">258469</data>
    </edge>
    <edge source="RUS" target="MDA">
      <data key="d0">942152</data>
    </edge>
    <edge source="RUS" target="MAR">
      <data key="d0">2870273</data>
    </edge>
    <edge source="RUS" target="NLD">
      <data key="d0">385603432</data>
    </edge>
    <edge source="RUS" target="NIC">
      <data key="d0">13552</data>
    </edge>
    <edge source="RUS" target="NOR">
      <data key="d0">1761617</data>
    </edge>
    <edge source="RUS" target="PAK">
      <data key="d0">3487877</data>
    </edge>
    <edge source="RUS" target="PAN">
      <data key="d0">520868</data>
    </edge>
    <edge source="RUS" target="PRY">
      <data key="d0">21106</data>
    </edge>
    <edge source="RUS" target="PER">
      <data key="d0">726645</data>
    </edge>
    <edge source="RUS" target="PHL">
      <data key="d0">92785</data>
    </edge>
    <edge source="RUS" target="POL">
      <data key="d0">137425937</data>
    </edge>
    <edge source="RUS" target="PRT">
      <data key="d0">157492</data>
    </edge>
    <edge source="RUS" target="ROU">
      <data key="d0">25055333</data>
    </edge>
    <edge source="RUS" target="SAU">
      <data key="d0">529787</data>
    </edge>
    <edge source="RUS" target="SRB">
      <data key="d0">1231068</data>
    </edge>
    <edge source="RUS" target="IND">
      <data key="d0">40665492</data>
    </edge>
    <edge source="RUS" target="SVK">
      <data key="d0">39308152</data>
    </edge>
    <edge source="RUS" target="VNM">
      <data key="d0">3294314</data>
    </edge>
    <edge source="RUS" target="SVN">
      <data key="d0">2195945</data>
    </edge>
    <edge source="RUS" target="ZAF">
      <data key="d0">94617</data>
    </edge>
    <edge source="RUS" target="ESP">
      <data key="d0">12477569</data>
    </edge>
    <edge source="RUS" target="SWE">
      <data key="d0">65862153</data>
    </edge>
    <edge source="RUS" target="CHE">
      <data key="d0">4816509</data>
    </edge>
    <edge source="RUS" target="THA">
      <data key="d0">123946</data>
    </edge>
    <edge source="RUS" target="ARE">
      <data key="d0">2369510</data>
    </edge>
    <edge source="RUS" target="TUN">
      <data key="d0">6349681</data>
    </edge>
    <edge source="RUS" target="TUR">
      <data key="d0">117914289</data>
    </edge>
    <edge source="RUS" target="UKR">
      <data key="d0">83115353</data>
    </edge>
    <edge source="RUS" target="EGY">
      <data key="d0">21513088</data>
    </edge>
    <edge source="RUS" target="GBR">
      <data key="d0">19655984</data>
    </edge>
    <edge source="RUS" target="TZA">
      <data key="d0">14596</data>
    </edge>
    <edge source="RUS" target="USA">
      <data key="d0">19648490</data>
    </edge>
    <edge source="RUS" target="BFA">
      <data key="d0">256891</data>
    </edge>
    <edge source="RUS" target="URY">
      <data key="d0">119353</data>
    </edge>
    <edge source="IND" target="ALB">
      <data key="d0">421019</data>
    </edge>
    <edge source="IND" target="DZA">
      <data key="d0">29795073</data>
    </edge>
    <edge source="IND" target="ARG">
      <data key="d0">57033142</data>
    </edge>
    <edge source="IND" target="AUS">
      <data key="d0">35618460</data>
    </edge>
    <edge source="IND" target="AUT">
      <data key="d0">43364006</data>
    </edge>
    <edge source="IND" target="ARM">
      <data key="d0">119093</data>
    </edge>
    <edge source="IND" target="BEL">
      <data key="d0">306314828</data>
    </edge>
    <edge source="IND" target="BOL">
      <data key="d0">1029015</data>
    </edge>
    <edge source="IND" target="BRA">
      <data key="d0">270657844</data>
    </edge>
    <edge source="IND" target="BGR">
      <data key="d0">27691198</data>
    </edge>
    <edge source="IND" target="BDI">
      <data key="d0">287799</data>
    </edge>
    <edge source="IND" target="BLR">
      <data key="d0">3719823</data>
    </edge>
    <edge source="IND" target="KHM">
      <data key="d0">327138</data>
    </edge>
    <edge source="IND" target="CMR">
      <data key="d0">9215793</data>
    </edge>
    <edge source="IND" target="CAN">
      <data key="d0">152445120</data>
    </edge>
    <edge source="IND" target="CAF">
      <data key="d0">215822</data>
    </edge>
    <edge source="IND" target="LKA">
      <data key="d0">19163011</data>
    </edge>
    <edge source="IND" target="CHL">
      <data key="d0">16145724</data>
    </edge>
    <edge source="IND" target="CHN">
      <data key="d0">755869077</data>
    </edge>
    <edge source="IND" target="COL">
      <data key="d0">45330661</data>
    </edge>
    <edge source="IND" target="CRI">
      <data key="d0">2807400</data>
    </edge>
    <edge source="IND" target="HRV">
      <data key="d0">47733920</data>
    </edge>
    <edge source="IND" target="CZE">
      <data key="d0">32896624</data>
    </edge>
    <edge source="IND" target="BEN">
      <data key="d0">1753628</data>
    </edge>
    <edge source="IND" target="DNK">
      <data key="d0">16453332</data>
    </edge>
    <edge source="IND" target="ECU">
      <data key="d0">4370373</data>
    </edge>
    <edge source="IND" target="SLV">
      <data key="d0">2229594</data>
    </edge>
    <edge source="IND" target="ETH">
      <data key="d0">6071781</data>
    </edge>
    <edge source="IND" target="EST">
      <data key="d0">546124</data>
    </edge>
    <edge source="IND" target="FIN">
      <data key="d0">16953459</data>
    </edge>
    <edge source="IND" target="FRA">
      <data key="d0">128088259</data>
    </edge>
    <edge source="IND" target="GEO">
      <data key="d0">735453</data>
    </edge>
    <edge source="IND" target="GMB">
      <data key="d0">47891</data>
    </edge>
    <edge source="IND" target="DEU">
      <data key="d0">495103627</data>
    </edge>
    <edge source="IND" target="GHA">
      <data key="d0">32260337</data>
    </edge>
    <edge source="IND" target="GRC">
      <data key="d0">40564910</data>
    </edge>
    <edge source="IND" target="GTM">
      <data key="d0">5786998</data>
    </edge>
    <edge source="IND" target="HND">
      <data key="d0">605883</data>
    </edge>
    <edge source="IND" target="HKG">
      <data key="d0">18113013</data>
    </edge>
    <edge source="IND" target="HUN">
      <data key="d0">58761848</data>
    </edge>
    <edge source="IND" target="IDN">
      <data key="d0">292948848</data>
    </edge>
    <edge source="IND" target="IRL">
      <data key="d0">152635854</data>
    </edge>
    <edge source="IND" target="ISR">
      <data key="d0">157089472</data>
    </edge>
    <edge source="IND" target="ITA">
      <data key="d0">277627117</data>
    </edge>
    <edge source="IND" target="CIV">
      <data key="d0">4676244</data>
    </edge>
    <edge source="IND" target="JAM">
      <data key="d0">434102</data>
    </edge>
    <edge source="IND" target="JPN">
      <data key="d0">371533569</data>
    </edge>
    <edge source="IND" target="KAZ">
      <data key="d0">648344</data>
    </edge>
    <edge source="IND" target="JOR">
      <data key="d0">22828421</data>
    </edge>
    <edge source="IND" target="KOR">
      <data key="d0">268037213</data>
    </edge>
    <edge source="IND" target="KGZ">
      <data key="d0">16142</data>
    </edge>
    <edge source="IND" target="LBN">
      <data key="d0">8448976</data>
    </edge>
    <edge source="IND" target="LVA">
      <data key="d0">2292147</data>
    </edge>
    <edge source="IND" target="LTU">
      <data key="d0">7570068</data>
    </edge>
    <edge source="IND" target="MDG">
      <data key="d0">1061318</data>
    </edge>
    <edge source="IND" target="MWI">
      <data key="d0">1594006</data>
    </edge>
    <edge source="IND" target="MYS">
      <data key="d0">214261023</data>
    </edge>
    <edge source="IND" target="MRT">
      <data key="d0">89396</data>
    </edge>
    <edge source="IND" target="MUS">
      <data key="d0">1749622</data>
    </edge>
    <edge source="IND" target="MEX">
      <data key="d0">199567234</data>
    </edge>
    <edge source="IND" target="MDA">
      <data key="d0">125246</data>
    </edge>
    <edge source="IND" target="MAR">
      <data key="d0">13174632</data>
    </edge>
    <edge source="IND" target="MOZ">
      <data key="d0">804766</data>
    </edge>
    <edge source="IND" target="OMN">
      <data key="d0">38270707</data>
    </edge>
    <edge source="IND" target="NLD">
      <data key="d0">326205134</data>
    </edge>
    <edge source="IND" target="NZL">
      <data key="d0">7936774</data>
    </edge>
    <edge source="IND" target="NIC">
      <data key="d0">678930</data>
    </edge>
    <edge source="IND" target="NOR">
      <data key="d0">12614963</data>
    </edge>
    <edge source="IND" target="PAK">
      <data key="d0">233512148</data>
    </edge>
    <edge source="IND" target="PAN">
      <data key="d0">1009212</data>
    </edge>
    <edge source="IND" target="PRY">
      <data key="d0">5305160</data>
    </edge>
    <edge source="IND" target="PER">
      <data key="d0">19209645</data>
    </edge>
    <edge source="IND" target="PHL">
      <data key="d0">26551062</data>
    </edge>
    <edge source="IND" target="POL">
      <data key="d0">61391278</data>
    </edge>
    <edge source="IND" target="PRT">
      <data key="d0">22417992</data>
    </edge>
    <edge source="IND" target="ROU">
      <data key="d0">9448570</data>
    </edge>
    <edge source="IND" target="RUS">
      <data key="d0">86631681</data>
    </edge>
    <edge source="IND" target="SAU">
      <data key="d0">316822498</data>
    </edge>
    <edge source="IND" target="SEN">
      <data key="d0">2392663</data>
    </edge>
    <edge source="IND" target="SRB">
      <data key="d0">16288835</data>
    </edge>
    <edge source="IND" target="SGP">
      <data key="d0">316363395</data>
    </edge>
    <edge source="IND" target="SVK">
      <data key="d0">3814037</data>
    </edge>
    <edge source="IND" target="VNM">
      <data key="d0">48969048</data>
    </edge>
    <edge source="IND" target="SVN">
      <data key="d0">56855848</data>
    </edge>
    <edge source="IND" target="ZAF">
      <data key="d0">143153203</data>
    </edge>
    <edge source="IND" target="ZWE">
      <data key="d0">492867</data>
    </edge>
    <edge source="IND" target="ESP">
      <data key="d0">314636919</data>
    </edge>
    <edge source="IND" target="SWE">
      <data key="d0">23111007</data>
    </edge>
    <edge source="IND" target="CHE">
      <data key="d0">252134550</data>
    </edge>
    <edge source="IND" target="THA">
      <data key="d0">140530197</data>
    </edge>
    <edge source="IND" target="TGO">
      <data key="d0">2024987</data>
    </edge>
    <edge source="IND" target="ARE">
      <data key="d0">220736941</data>
    </edge>
    <edge source="IND" target="TUN">
      <data key="d0">9303362</data>
    </edge>
    <edge source="IND" target="TUR">
      <data key="d0">161529564</data>
    </edge>
    <edge source="IND" target="UGA">
      <data key="d0">24117845</data>
    </edge>
    <edge source="IND" target="UKR">
      <data key="d0">9436536</data>
    </edge>
    <edge source="IND" target="MKD">
      <data key="d0">4573623</data>
    </edge>
    <edge source="IND" target="EGY">
      <data key="d0">158536084</data>
    </edge>
    <edge source="IND" target="GBR">
      <data key="d0">192686656</data>
    </edge>
    <edge source="IND" target="TZA">
      <data key="d0">15402981</data>
    </edge>
    <edge source="IND" target="USA">
      <data key="d0">1264569873</data>
    </edge>
    <edge source="IND" target="BFA">
      <data key="d0">171829</data>
    </edge>
    <edge source="IND" target="URY">
      <data key="d0">9416587</data>
    </edge>
    <edge source="TUR" target="ALB">
      <data key="d0">470990</data>
    </edge>
    <edge source="TUR" target="DZA">
      <data key="d0">5058046</data>
    </edge>
    <edge source="TUR" target="AZE">
      <data key="d0">8848561</data>
    </edge>
    <edge source="TUR" target="ARG">
      <data key="d0">151852</data>
    </edge>
    <edge source="TUR" target="AUS">
      <data key="d0">532606</data>
    </edge>
    <edge source="TUR" target="AUT">
      <data key="d0">2077632</data>
    </edge>
    <edge source="TUR" target="BEL">
      <data key="d0">2283408</data>
    </edge>
    <edge source="TUR" target="BRA">
      <data key="d0">1283999</data>
    </edge>
    <edge source="TUR" target="BGR">
      <data key="d0">5647686</data>
    </edge>
    <edge source="TUR" target="BDI">
      <data key="d0">22907</data>
    </edge>
    <edge source="TUR" target="BLR">
      <data key="d0">336497</data>
    </edge>
    <edge source="TUR" target="CMR">
      <data key="d0">310530</data>
    </edge>
    <edge source="TUR" target="CAN">
      <data key="d0">292707</data>
    </edge>
    <edge source="TUR" target="LKA">
      <data key="d0">150696</data>
    </edge>
    <edge source="TUR" target="CHL">
      <data key="d0">69065</data>
    </edge>
    <edge source="TUR" target="CHN">
      <data key="d0">10222149</data>
    </edge>
    <edge source="TUR" target="COL">
      <data key="d0">303766</data>
    </edge>
    <edge source="TUR" target="HRV">
      <data key="d0">101990</data>
    </edge>
    <edge source="TUR" target="CZE">
      <data key="d0">390744</data>
    </edge>
    <edge source="TUR" target="BEN">
      <data key="d0">98110</data>
    </edge>
    <edge source="TUR" target="DNK">
      <data key="d0">796676</data>
    </edge>
    <edge source="TUR" target="ECU">
      <data key="d0">343611</data>
    </edge>
    <edge source="TUR" target="ETH">
      <data key="d0">212542</data>
    </edge>
    <edge source="TUR" target="FIN">
      <data key="d0">157787</data>
    </edge>
    <edge source="TUR" target="FRA">
      <data key="d0">3896611</data>
    </edge>
    <edge source="TUR" target="GEO">
      <data key="d0">2803547</data>
    </edge>
    <edge source="TUR" target="GMB">
      <data key="d0">210861</data>
    </edge>
    <edge source="TUR" target="DEU">
      <data key="d0">15968253</data>
    </edge>
    <edge source="TUR" target="GHA">
      <data key="d0">89726</data>
    </edge>
    <edge source="TUR" target="GRC">
      <data key="d0">17856733</data>
    </edge>
    <edge source="TUR" target="HKG">
      <data key="d0">32369</data>
    </edge>
    <edge source="TUR" target="HUN">
      <data key="d0">579626</data>
    </edge>
    <edge source="TUR" target="IDN">
      <data key="d0">5616581</data>
    </edge>
    <edge source="TUR" target="IRL">
      <data key="d0">229643</data>
    </edge>
    <edge source="TUR" target="ISR">
      <data key="d0">4056792</data>
    </edge>
    <edge source="TUR" target="ITA">
      <data key="d0">7529898</data>
    </edge>
    <edge source="TUR" target="CIV">
      <data key="d0">690417</data>
    </edge>
    <edge source="TUR" target="JPN">
      <data key="d0">649718</data>
    </edge>
    <edge source="TUR" target="KAZ">
      <data key="d0">1064392</data>
    </edge>
    <edge source="TUR" target="JOR">
      <data key="d0">635790</data>
    </edge>
    <edge source="TUR" target="KOR">
      <data key="d0">487017</data>
    </edge>
    <edge source="TUR" target="KGZ">
      <data key="d0">178867</data>
    </edge>
    <edge source="TUR" target="LBN">
      <data key="d0">262374</data>
    </edge>
    <edge source="TUR" target="LTU">
      <data key="d0">87146</data>
    </edge>
    <edge source="TUR" target="MDG">
      <data key="d0">258135</data>
    </edge>
    <edge source="TUR" target="MYS">
      <data key="d0">299111</data>
    </edge>
    <edge source="TUR" target="MRT">
      <data key="d0">22833</data>
    </edge>
    <edge source="TUR" target="MUS">
      <data key="d0">83079</data>
    </edge>
    <edge source="TUR" target="MEX">
      <data key="d0">3194266</data>
    </edge>
    <edge source="TUR" target="MDA">
      <data key="d0">48477</data>
    </edge>
    <edge source="TUR" target="MAR">
      <data key="d0">647614</data>
    </edge>
    <edge source="TUR" target="OMN">
      <data key="d0">71321</data>
    </edge>
    <edge source="TUR" target="NLD">
      <data key="d0">11465442</data>
    </edge>
    <edge source="TUR" target="NZL">
      <data key="d0">16128</data>
    </edge>
    <edge source="TUR" target="NER">
      <data key="d0">101707</data>
    </edge>
    <edge source="TUR" target="NOR">
      <data key="d0">376626</data>
    </edge>
    <edge source="TUR" target="PAK">
      <data key="d0">2631452</data>
    </edge>
    <edge source="TUR" target="PER">
      <data key="d0">45849</data>
    </edge>
    <edge source="TUR" target="PHL">
      <data key="d0">17200</data>
    </edge>
    <edge source="TUR" target="POL">
      <data key="d0">905461</data>
    </edge>
    <edge source="TUR" target="PRT">
      <data key="d0">2103729</data>
    </edge>
    <edge source="TUR" target="ROU">
      <data key="d0">10454056</data>
    </edge>
    <edge source="TUR" target="RUS">
      <data key="d0">2498023</data>
    </edge>
    <edge source="TUR" target="SAU">
      <data key="d0">2301958</data>
    </edge>
    <edge source="TUR" target="SEN">
      <data key="d0">774178</data>
    </edge>
    <edge source="TUR" target="SRB">
      <data key="d0">965871</data>
    </edge>
    <edge source="TUR" target="IND">
      <data key="d0">7213842</data>
    </edge>
    <edge source="TUR" target="SGP">
      <data key="d0">182845</data>
    </edge>
    <edge source="TUR" target="SVK">
      <data key="d0">889891</data>
    </edge>
    <edge source="TUR" target="VNM">
      <data key="d0">252429</data>
    </edge>
    <edge source="TUR" target="SVN">
      <data key="d0">8011452</data>
    </edge>
    <edge source="TUR" target="ZAF">
      <data key="d0">983323</data>
    </edge>
    <edge source="TUR" target="ESP">
      <data key="d0">6977376</data>
    </edge>
    <edge source="TUR" target="SWE">
      <data key="d0">26195</data>
    </edge>
    <edge source="TUR" target="CHE">
      <data key="d0">1799871</data>
    </edge>
    <edge source="TUR" target="THA">
      <data key="d0">561792</data>
    </edge>
    <edge source="TUR" target="ARE">
      <data key="d0">1362805</data>
    </edge>
    <edge source="TUR" target="TUN">
      <data key="d0">398306</data>
    </edge>
    <edge source="TUR" target="UGA">
      <data key="d0">136749</data>
    </edge>
    <edge source="TUR" target="UKR">
      <data key="d0">498235</data>
    </edge>
    <edge source="TUR" target="MKD">
      <data key="d0">935871</data>
    </edge>
    <edge source="TUR" target="EGY">
      <data key="d0">10206114</data>
    </edge>
    <edge source="TUR" target="GBR">
      <data key="d0">5444612</data>
    </edge>
    <edge source="TUR" target="TZA">
      <data key="d0">14069</data>
    </edge>
    <edge source="TUR" target="USA">
      <data key="d0">12049743</data>
    </edge>
    <edge source="TUR" target="BFA">
      <data key="d0">155903</data>
    </edge>
    <edge source="UKR" target="AZE">
      <data key="d0">70858</data>
    </edge>
    <edge source="UKR" target="AUT">
      <data key="d0">1223509</data>
    </edge>
    <edge source="UKR" target="BEL">
      <data key="d0">61502</data>
    </edge>
    <edge source="UKR" target="BGR">
      <data key="d0">5487000</data>
    </edge>
    <edge source="UKR" target="BLR">
      <data key="d0">2617933</data>
    </edge>
    <edge source="UKR" target="CAN">
      <data key="d0">43218</data>
    </edge>
    <edge source="UKR" target="CHN">
      <data key="d0">166151</data>
    </edge>
    <edge source="UKR" target="HRV">
      <data key="d0">13677</data>
    </edge>
    <edge source="UKR" target="CZE">
      <data key="d0">2111461</data>
    </edge>
    <edge source="UKR" target="FRA">
      <data key="d0">3535924</data>
    </edge>
    <edge source="UKR" target="GEO">
      <data key="d0">460061</data>
    </edge>
    <edge source="UKR" target="DEU">
      <data key="d0">1770732</data>
    </edge>
    <edge source="UKR" target="GRC">
      <data key="d0">466184</data>
    </edge>
    <edge source="UKR" target="HUN">
      <data key="d0">2544273</data>
    </edge>
    <edge source="UKR" target="ISR">
      <data key="d0">67375</data>
    </edge>
    <edge source="UKR" target="ITA">
      <data key="d0">83766</data>
    </edge>
    <edge source="UKR" target="JPN">
      <data key="d0">17052</data>
    </edge>
    <edge source="UKR" target="KAZ">
      <data key="d0">144034</data>
    </edge>
    <edge source="UKR" target="KGZ">
      <data key="d0">23306</data>
    </edge>
    <edge source="UKR" target="LVA">
      <data key="d0">866299</data>
    </edge>
    <edge source="UKR" target="LTU">
      <data key="d0">199487</data>
    </edge>
    <edge source="UKR" target="MDA">
      <data key="d0">430023</data>
    </edge>
    <edge source="UKR" target="NLD">
      <data key="d0">7641374</data>
    </edge>
    <edge source="UKR" target="NOR">
      <data key="d0">13199</data>
    </edge>
    <edge source="UKR" target="PAN">
      <data key="d0">70624</data>
    </edge>
    <edge source="UKR" target="POL">
      <data key="d0">6429573</data>
    </edge>
    <edge source="UKR" target="ROU">
      <data key="d0">398076</data>
    </edge>
    <edge source="UKR" target="RUS">
      <data key="d0">14000460</data>
    </edge>
    <edge source="UKR" target="SRB">
      <data key="d0">808781</data>
    </edge>
    <edge source="UKR" target="IND">
      <data key="d0">329395</data>
    </edge>
    <edge source="UKR" target="SGP">
      <data key="d0">83358</data>
    </edge>
    <edge source="UKR" target="SVK">
      <data key="d0">1740889</data>
    </edge>
    <edge source="UKR" target="SVN">
      <data key="d0">257698</data>
    </edge>
    <edge source="UKR" target="ESP">
      <data key="d0">7659767</data>
    </edge>
    <edge source="UKR" target="CHE">
      <data key="d0">82149</data>
    </edge>
    <edge source="UKR" target="ARE">
      <data key="d0">40716</data>
    </edge>
    <edge source="UKR" target="GBR">
      <data key="d0">53405</data>
    </edge>
    <edge source="UKR" target="USA">
      <data key="d0">3329711</data>
    </edge>
    <edge source="ARG" target="DZA">
      <data key="d0">278448</data>
    </edge>
    <edge source="ARG" target="AUS">
      <data key="d0">617903</data>
    </edge>
    <edge source="ARG" target="BEL">
      <data key="d0">820589</data>
    </edge>
    <edge source="ARG" target="BOL">
      <data key="d0">5512867</data>
    </edge>
    <edge source="ARG" target="BRA">
      <data key="d0">75735175</data>
    </edge>
    <edge source="ARG" target="CAN">
      <data key="d0">1095894</data>
    </edge>
    <edge source="ARG" target="LKA">
      <data key="d0">72000</data>
    </edge>
    <edge source="ARG" target="CHL">
      <data key="d0">32378218</data>
    </edge>
    <edge source="ARG" target="CHN">
      <data key="d0">42222502</data>
    </edge>
    <edge source="ARG" target="COL">
      <data key="d0">5996429</data>
    </edge>
    <edge source="ARG" target="CRI">
      <data key="d0">3766648</data>
    </edge>
    <edge source="ARG" target="CZE">
      <data key="d0">25112</data>
    </edge>
    <edge source="ARG" target="DNK">
      <data key="d0">2012351</data>
    </edge>
    <edge source="ARG" target="ECU">
      <data key="d0">2574774</data>
    </edge>
    <edge source="ARG" target="SLV">
      <data key="d0">19351</data>
    </edge>
    <edge source="ARG" target="FIN">
      <data key="d0">428223</data>
    </edge>
    <edge source="ARG" target="FRA">
      <data key="d0">943311</data>
    </edge>
    <edge source="ARG" target="DEU">
      <data key="d0">14814540</data>
    </edge>
    <edge source="ARG" target="GTM">
      <data key="d0">332309</data>
    </edge>
    <edge source="ARG" target="HND">
      <data key="d0">404338</data>
    </edge>
    <edge source="ARG" target="IDN">
      <data key="d0">10274466</data>
    </edge>
    <edge source="ARG" target="IRL">
      <data key="d0">141428</data>
    </edge>
    <edge source="ARG" target="ISR">
      <data key="d0">88216</data>
    </edge>
    <edge source="ARG" target="ITA">
      <data key="d0">1748143</data>
    </edge>
    <edge source="ARG" target="JPN">
      <data key="d0">3382274</data>
    </edge>
    <edge source="ARG" target="JOR">
      <data key="d0">105562</data>
    </edge>
    <edge source="ARG" target="KOR">
      <data key="d0">899965</data>
    </edge>
    <edge source="ARG" target="LVA">
      <data key="d0">400422</data>
    </edge>
    <edge source="ARG" target="MYS">
      <data key="d0">1576864</data>
    </edge>
    <edge source="ARG" target="MEX">
      <data key="d0">12828022</data>
    </edge>
    <edge source="ARG" target="MAR">
      <data key="d0">94030</data>
    </edge>
    <edge source="ARG" target="NLD">
      <data key="d0">26694448</data>
    </edge>
    <edge source="ARG" target="NZL">
      <data key="d0">89897</data>
    </edge>
    <edge source="ARG" target="PAK">
      <data key="d0">137068</data>
    </edge>
    <edge source="ARG" target="PRY">
      <data key="d0">4741107</data>
    </edge>
    <edge source="ARG" target="PER">
      <data key="d0">3673346</data>
    </edge>
    <edge source="ARG" target="PHL">
      <data key="d0">550238</data>
    </edge>
    <edge source="ARG" target="POL">
      <data key="d0">524315</data>
    </edge>
    <edge source="ARG" target="PRT">
      <data key="d0">254029</data>
    </edge>
    <edge source="ARG" target="RUS">
      <data key="d0">1558787</data>
    </edge>
    <edge source="ARG" target="SEN">
      <data key="d0">24620</data>
    </edge>
    <edge source="ARG" target="IND">
      <data key="d0">11074671</data>
    </edge>
    <edge source="ARG" target="SGP">
      <data key="d0">7586954</data>
    </edge>
    <edge source="ARG" target="VNM">
      <data key="d0">1827329</data>
    </edge>
    <edge source="ARG" target="ZAF">
      <data key="d0">4930693</data>
    </edge>
    <edge source="ARG" target="ESP">
      <data key="d0">36680935</data>
    </edge>
    <edge source="ARG" target="CHE">
      <data key="d0">862907</data>
    </edge>
    <edge source="ARG" target="THA">
      <data key="d0">8613721</data>
    </edge>
    <edge source="ARG" target="ARE">
      <data key="d0">392636</data>
    </edge>
    <edge source="ARG" target="TUN">
      <data key="d0">274746</data>
    </edge>
    <edge source="ARG" target="TUR">
      <data key="d0">1607557</data>
    </edge>
    <edge source="ARG" target="UKR">
      <data key="d0">140071</data>
    </edge>
    <edge source="ARG" target="EGY">
      <data key="d0">3165909</data>
    </edge>
    <edge source="ARG" target="GBR">
      <data key="d0">1083790</data>
    </edge>
    <edge source="ARG" target="USA">
      <data key="d0">92873005</data>
    </edge>
    <edge source="ARG" target="URY">
      <data key="d0">13759618</data>
    </edge>
    <edge source="AUS" target="ARG">
      <data key="d0">40258</data>
    </edge>
    <edge source="AUS" target="BEL">
      <data key="d0">311430</data>
    </edge>
    <edge source="AUS" target="BRA">
      <data key="d0">10700515</data>
    </edge>
    <edge source="AUS" target="CAN">
      <data key="d0">190206</data>
    </edge>
    <edge source="AUS" target="CHL">
      <data key="d0">79576</data>
    </edge>
    <edge source="AUS" target="CHN">
      <data key="d0">10684854</data>
    </edge>
    <edge source="AUS" target="CRI">
      <data key="d0">47868</data>
    </edge>
    <edge source="AUS" target="HRV">
      <data key="d0">56371</data>
    </edge>
    <edge source="AUS" target="DNK">
      <data key="d0">119558</data>
    </edge>
    <edge source="AUS" target="FRA">
      <data key="d0">200954</data>
    </edge>
    <edge source="AUS" target="GEO">
      <data key="d0">74064</data>
    </edge>
    <edge source="AUS" target="DEU">
      <data key="d0">1439396</data>
    </edge>
    <edge source="AUS" target="HKG">
      <data key="d0">85152</data>
    </edge>
    <edge source="AUS" target="IDN">
      <data key="d0">7548557</data>
    </edge>
    <edge source="AUS" target="IRL">
      <data key="d0">998209</data>
    </edge>
    <edge source="AUS" target="ITA">
      <data key="d0">2885747</data>
    </edge>
    <edge source="AUS" target="JPN">
      <data key="d0">1006436</data>
    </edge>
    <edge source="AUS" target="JOR">
      <data key="d0">26108</data>
    </edge>
    <edge source="AUS" target="KOR">
      <data key="d0">22352489</data>
    </edge>
    <edge source="AUS" target="MYS">
      <data key="d0">3006435</data>
    </edge>
    <edge source="AUS" target="MEX">
      <data key="d0">132119</data>
    </edge>
    <edge source="AUS" target="OMN">
      <data key="d0">246735</data>
    </edge>
    <edge source="AUS" target="NLD">
      <data key="d0">711911</data>
    </edge>
    <edge source="AUS" target="NZL">
      <data key="d0">11733058</data>
    </edge>
    <edge source="AUS" target="NOR">
      <data key="d0">784429</data>
    </edge>
    <edge source="AUS" target="PAK">
      <data key="d0">54846</data>
    </edge>
    <edge source="AUS" target="PHL">
      <data key="d0">15579700</data>
    </edge>
    <edge source="AUS" target="RUS">
      <data key="d0">114081</data>
    </edge>
    <edge source="AUS" target="SAU">
      <data key="d0">124714</data>
    </edge>
    <edge source="AUS" target="SEN">
      <data key="d0">19415</data>
    </edge>
    <edge source="AUS" target="IND">
      <data key="d0">3021936</data>
    </edge>
    <edge source="AUS" target="SGP">
      <data key="d0">27734501</data>
    </edge>
    <edge source="AUS" target="VNM">
      <data key="d0">642020</data>
    </edge>
    <edge source="AUS" target="ZAF">
      <data key="d0">641939</data>
    </edge>
    <edge source="AUS" target="ESP">
      <data key="d0">1259236</data>
    </edge>
    <edge source="AUS" target="SWE">
      <data key="d0">13972</data>
    </edge>
    <edge source="AUS" target="CHE">
      <data key="d0">73645</data>
    </edge>
    <edge source="AUS" target="THA">
      <data key="d0">1147791</data>
    </edge>
    <edge source="AUS" target="ARE">
      <data key="d0">317721</data>
    </edge>
    <edge source="AUS" target="TUR">
      <data key="d0">47282</data>
    </edge>
    <edge source="AUS" target="GBR">
      <data key="d0">1802559</data>
    </edge>
    <edge source="AUS" target="USA">
      <data key="d0">20021544</data>
    </edge>
    <edge source="BOL" target="ARG">
      <data key="d0">1471280</data>
    </edge>
    <edge source="BOL" target="BRA">
      <data key="d0">81910</data>
    </edge>
    <edge source="BOL" target="CHL">
      <data key="d0">6165170</data>
    </edge>
    <edge source="BOL" target="COL">
      <data key="d0">17335014</data>
    </edge>
    <edge source="BOL" target="ECU">
      <data key="d0">115478</data>
    </edge>
    <edge source="BOL" target="FRA">
      <data key="d0">10540675</data>
    </edge>
    <edge source="BOL" target="NLD">
      <data key="d0">7778926</data>
    </edge>
    <edge source="BOL" target="PRY">
      <data key="d0">256688</data>
    </edge>
    <edge source="BOL" target="PER">
      <data key="d0">4571172</data>
    </edge>
    <edge source="BOL" target="URY">
      <data key="d0">561987</data>
    </edge>
    <edge source="CAN" target="DZA">
      <data key="d0">286671</data>
    </edge>
    <edge source="CAN" target="ARG">
      <data key="d0">1602186</data>
    </edge>
    <edge source="CAN" target="AUS">
      <data key="d0">7459040</data>
    </edge>
    <edge source="CAN" target="AUT">
      <data key="d0">1430250</data>
    </edge>
    <edge source="CAN" target="BEL">
      <data key="d0">21631716</data>
    </edge>
    <edge source="CAN" target="BRA">
      <data key="d0">666484</data>
    </edge>
    <edge source="CAN" target="BGR">
      <data key="d0">100498</data>
    </edge>
    <edge source="CAN" target="CHL">
      <data key="d0">2516828</data>
    </edge>
    <edge source="CAN" target="CHN">
      <data key="d0">498262249</data>
    </edge>
    <edge source="CAN" target="COL">
      <data key="d0">227307</data>
    </edge>
    <edge source="CAN" target="CRI">
      <data key="d0">100093</data>
    </edge>
    <edge source="CAN" target="HRV">
      <data key="d0">293513</data>
    </edge>
    <edge source="CAN" target="CZE">
      <data key="d0">353064</data>
    </edge>
    <edge source="CAN" target="DNK">
      <data key="d0">12694107</data>
    </edge>
    <edge source="CAN" target="ECU">
      <data key="d0">160913</data>
    </edge>
    <edge source="CAN" target="SLV">
      <data key="d0">56294</data>
    </edge>
    <edge source="CAN" target="EST">
      <data key="d0">19838</data>
    </edge>
    <edge source="CAN" target="FIN">
      <data key="d0">1864036</data>
    </edge>
    <edge source="CAN" target="FRA">
      <data key="d0">16467156</data>
    </edge>
    <edge source="CAN" target="DEU">
      <data key="d0">22782916</data>
    </edge>
    <edge source="CAN" target="GHA">
      <data key="d0">6226370</data>
    </edge>
    <edge source="CAN" target="GRC">
      <data key="d0">27787</data>
    </edge>
    <edge source="CAN" target="GTM">
      <data key="d0">77885</data>
    </edge>
    <edge source="CAN" target="HKG">
      <data key="d0">4539264</data>
    </edge>
    <edge source="CAN" target="HUN">
      <data key="d0">52789</data>
    </edge>
    <edge source="CAN" target="IDN">
      <data key="d0">658777</data>
    </edge>
    <edge source="CAN" target="IRL">
      <data key="d0">4541877</data>
    </edge>
    <edge source="CAN" target="ISR">
      <data key="d0">3434109</data>
    </edge>
    <edge source="CAN" target="ITA">
      <data key="d0">16522838</data>
    </edge>
    <edge source="CAN" target="JAM">
      <data key="d0">130494</data>
    </edge>
    <edge source="CAN" target="JPN">
      <data key="d0">12422211</data>
    </edge>
    <edge source="CAN" target="JOR">
      <data key="d0">305588</data>
    </edge>
    <edge source="CAN" target="KOR">
      <data key="d0">5893797</data>
    </edge>
    <edge source="CAN" target="LBN">
      <data key="d0">106453</data>
    </edge>
    <edge source="CAN" target="LTU">
      <data key="d0">69710</data>
    </edge>
    <edge source="CAN" target="MYS">
      <data key="d0">1017033</data>
    </edge>
    <edge source="CAN" target="MEX">
      <data key="d0">44116436</data>
    </edge>
    <edge source="CAN" target="NAM">
      <data key="d0">147628</data>
    </edge>
    <edge source="CAN" target="NLD">
      <data key="d0">17530396</data>
    </edge>
    <edge source="CAN" target="NZL">
      <data key="d0">108438</data>
    </edge>
    <edge source="CAN" target="NOR">
      <data key="d0">684171</data>
    </edge>
    <edge source="CAN" target="PAK">
      <data key="d0">106176</data>
    </edge>
    <edge source="CAN" target="PAN">
      <data key="d0">549513</data>
    </edge>
    <edge source="CAN" target="PER">
      <data key="d0">2229898</data>
    </edge>
    <edge source="CAN" target="PHL">
      <data key="d0">534041</data>
    </edge>
    <edge source="CAN" target="POL">
      <data key="d0">129910</data>
    </edge>
    <edge source="CAN" target="PRT">
      <data key="d0">1280964</data>
    </edge>
    <edge source="CAN" target="ROU">
      <data key="d0">55603</data>
    </edge>
    <edge source="CAN" target="RUS">
      <data key="d0">131989</data>
    </edge>
    <edge source="CAN" target="SAU">
      <data key="d0">1199772</data>
    </edge>
    <edge source="CAN" target="IND">
      <data key="d0">14965333</data>
    </edge>
    <edge source="CAN" target="SGP">
      <data key="d0">15982063</data>
    </edge>
    <edge source="CAN" target="SVK">
      <data key="d0">446985</data>
    </edge>
    <edge source="CAN" target="VNM">
      <data key="d0">742706</data>
    </edge>
    <edge source="CAN" target="SVN">
      <data key="d0">63511</data>
    </edge>
    <edge source="CAN" target="ZAF">
      <data key="d0">529796</data>
    </edge>
    <edge source="CAN" target="ESP">
      <data key="d0">6221345</data>
    </edge>
    <edge source="CAN" target="SWE">
      <data key="d0">722253</data>
    </edge>
    <edge source="CAN" target="CHE">
      <data key="d0">5529062</data>
    </edge>
    <edge source="CAN" target="THA">
      <data key="d0">8481782</data>
    </edge>
    <edge source="CAN" target="ARE">
      <data key="d0">355054</data>
    </edge>
    <edge source="CAN" target="TUR">
      <data key="d0">1559706</data>
    </edge>
    <edge source="CAN" target="UKR">
      <data key="d0">47018</data>
    </edge>
    <edge source="CAN" target="EGY">
      <data key="d0">238544</data>
    </edge>
    <edge source="CAN" target="GBR">
      <data key="d0">8063332</data>
    </edge>
    <edge source="CAN" target="TZA">
      <data key="d0">390159</data>
    </edge>
    <edge source="CAN" target="USA">
      <data key="d0">2220721336</data>
    </edge>
    <edge source="LKA" target="CHN">
      <data key="d0">57095</data>
    </edge>
    <edge source="LKA" target="FRA">
      <data key="d0">10233</data>
    </edge>
    <edge source="LKA" target="JPN">
      <data key="d0">22037</data>
    </edge>
    <edge source="LKA" target="JOR">
      <data key="d0">62280</data>
    </edge>
    <edge source="LKA" target="MUS">
      <data key="d0">89688</data>
    </edge>
    <edge source="LKA" target="PAK">
      <data key="d0">25137</data>
    </edge>
    <edge source="LKA" target="IND">
      <data key="d0">286327</data>
    </edge>
    <edge source="LKA" target="VNM">
      <data key="d0">131005</data>
    </edge>
    <edge source="LKA" target="ARE">
      <data key="d0">34988</data>
    </edge>
    <edge source="LKA" target="USA">
      <data key="d0">62922</data>
    </edge>
    <edge source="CHL" target="ARG">
      <data key="d0">7759018</data>
    </edge>
    <edge source="CHL" target="AUS">
      <data key="d0">162800</data>
    </edge>
    <edge source="CHL" target="AUT">
      <data key="d0">344261</data>
    </edge>
    <edge source="CHL" target="BOL">
      <data key="d0">5958673</data>
    </edge>
    <edge source="CHL" target="BRA">
      <data key="d0">101442688</data>
    </edge>
    <edge source="CHL" target="BGR">
      <data key="d0">236932</data>
    </edge>
    <edge source="CHL" target="CAN">
      <data key="d0">49920</data>
    </edge>
    <edge source="CHL" target="CHN">
      <data key="d0">59285</data>
    </edge>
    <edge source="CHL" target="COL">
      <data key="d0">3658829</data>
    </edge>
    <edge source="CHL" target="CRI">
      <data key="d0">51151</data>
    </edge>
    <edge source="CHL" target="ECU">
      <data key="d0">813488</data>
    </edge>
    <edge source="CHL" target="SLV">
      <data key="d0">43603</data>
    </edge>
    <edge source="CHL" target="FRA">
      <data key="d0">1222833</data>
    </edge>
    <edge source="CHL" target="JPN">
      <data key="d0">1276561</data>
    </edge>
    <edge source="CHL" target="KOR">
      <data key="d0">92498</data>
    </edge>
    <edge source="CHL" target="MYS">
      <data key="d0">453826</data>
    </edge>
    <edge source="CHL" target="MEX">
      <data key="d0">1454405</data>
    </edge>
    <edge source="CHL" target="NLD">
      <data key="d0">470941</data>
    </edge>
    <edge source="CHL" target="NZL">
      <data key="d0">462629</data>
    </edge>
    <edge source="CHL" target="PAN">
      <data key="d0">29722</data>
    </edge>
    <edge source="CHL" target="PRY">
      <data key="d0">747693</data>
    </edge>
    <edge source="CHL" target="PER">
      <data key="d0">2327133</data>
    </edge>
    <edge source="CHL" target="RUS">
      <data key="d0">2154791</data>
    </edge>
    <edge source="CHL" target="IND">
      <data key="d0">887765</data>
    </edge>
    <edge source="CHL" target="ZAF">
      <data key="d0">26970</data>
    </edge>
    <edge source="CHL" target="ESP">
      <data key="d0">642052</data>
    </edge>
    <edge source="CHL" target="CHE">
      <data key="d0">55500</data>
    </edge>
    <edge source="CHL" target="GBR">
      <data key="d0">52483</data>
    </edge>
    <edge source="CHL" target="USA">
      <data key="d0">3829323</data>
    </edge>
    <edge source="CHL" target="URY">
      <data key="d0">1812831</data>
    </edge>
    <edge source="COL" target="ARG">
      <data key="d0">1637214</data>
    </edge>
    <edge source="COL" target="AUS">
      <data key="d0">245692</data>
    </edge>
    <edge source="COL" target="BOL">
      <data key="d0">598908</data>
    </edge>
    <edge source="COL" target="BRA">
      <data key="d0">13794674</data>
    </edge>
    <edge source="COL" target="CHL">
      <data key="d0">1607650</data>
    </edge>
    <edge source="COL" target="CHN">
      <data key="d0">2895530</data>
    </edge>
    <edge source="COL" target="CRI">
      <data key="d0">4375875</data>
    </edge>
    <edge source="COL" target="DNK">
      <data key="d0">19270</data>
    </edge>
    <edge source="COL" target="ECU">
      <data key="d0">9499017</data>
    </edge>
    <edge source="COL" target="SLV">
      <data key="d0">1018385</data>
    </edge>
    <edge source="COL" target="DEU">
      <data key="d0">418073</data>
    </edge>
    <edge source="COL" target="GTM">
      <data key="d0">1737885</data>
    </edge>
    <edge source="COL" target="HND">
      <data key="d0">266975</data>
    </edge>
    <edge source="COL" target="IDN">
      <data key="d0">853237</data>
    </edge>
    <edge source="COL" target="ISR">
      <data key="d0">790769</data>
    </edge>
    <edge source="COL" target="ITA">
      <data key="d0">31207</data>
    </edge>
    <edge source="COL" target="JPN">
      <data key="d0">785890</data>
    </edge>
    <edge source="COL" target="MEX">
      <data key="d0">3766462</data>
    </edge>
    <edge source="COL" target="NLD">
      <data key="d0">214754</data>
    </edge>
    <edge source="COL" target="NZL">
      <data key="d0">587050</data>
    </edge>
    <edge source="COL" target="PAK">
      <data key="d0">10550</data>
    </edge>
    <edge source="COL" target="PAN">
      <data key="d0">539722</data>
    </edge>
    <edge source="COL" target="PRY">
      <data key="d0">212393</data>
    </edge>
    <edge source="COL" target="PER">
      <data key="d0">7214721</data>
    </edge>
    <edge source="COL" target="PHL">
      <data key="d0">1605027</data>
    </edge>
    <edge source="COL" target="RUS">
      <data key="d0">14086</data>
    </edge>
    <edge source="COL" target="SAU">
      <data key="d0">18369</data>
    </edge>
    <edge source="COL" target="IND">
      <data key="d0">244470</data>
    </edge>
    <edge source="COL" target="SGP">
      <data key="d0">32031</data>
    </edge>
    <edge source="COL" target="VNM">
      <data key="d0">63673</data>
    </edge>
    <edge source="COL" target="ZAF">
      <data key="d0">68562</data>
    </edge>
    <edge source="COL" target="ESP">
      <data key="d0">132606</data>
    </edge>
    <edge source="COL" target="CHE">
      <data key="d0">105304</data>
    </edge>
    <edge source="COL" target="THA">
      <data key="d0">119269</data>
    </edge>
    <edge source="COL" target="ARE">
      <data key="d0">109350</data>
    </edge>
    <edge source="COL" target="TUR">
      <data key="d0">141523</data>
    </edge>
    <edge source="COL" target="EGY">
      <data key="d0">16813</data>
    </edge>
    <edge source="COL" target="GBR">
      <data key="d0">263931</data>
    </edge>
    <edge source="COL" target="USA">
      <data key="d0">47001515</data>
    </edge>
    <edge source="COL" target="URY">
      <data key="d0">1282359</data>
    </edge>
    <edge source="CRI" target="ECU">
      <data key="d0">297477</data>
    </edge>
    <edge source="CRI" target="SLV">
      <data key="d0">486317</data>
    </edge>
    <edge source="CRI" target="GTM">
      <data key="d0">1532830</data>
    </edge>
    <edge source="CRI" target="HND">
      <data key="d0">1184264</data>
    </edge>
    <edge source="CRI" target="CIV">
      <data key="d0">18240</data>
    </edge>
    <edge source="CRI" target="JAM">
      <data key="d0">32514</data>
    </edge>
    <edge source="CRI" target="MYS">
      <data key="d0">36501</data>
    </edge>
    <edge source="CRI" target="MEX">
      <data key="d0">312984</data>
    </edge>
    <edge source="CRI" target="NLD">
      <data key="d0">9049069</data>
    </edge>
    <edge source="CRI" target="NIC">
      <data key="d0">1573443</data>
    </edge>
    <edge source="CRI" target="PAN">
      <data key="d0">1837287</data>
    </edge>
    <edge source="CRI" target="PRY">
      <data key="d0">27518</data>
    </edge>
    <edge source="CRI" target="PER">
      <data key="d0">21246</data>
    </edge>
    <edge source="CRI" target="USA">
      <data key="d0">94820</data>
    </edge>
    <edge source="CZE" target="ARG">
      <data key="d0">1527817</data>
    </edge>
    <edge source="CZE" target="AUS">
      <data key="d0">116621</data>
    </edge>
    <edge source="CZE" target="AUT">
      <data key="d0">15050448</data>
    </edge>
    <edge source="CZE" target="ARM">
      <data key="d0">96047</data>
    </edge>
    <edge source="CZE" target="BEL">
      <data key="d0">21281825</data>
    </edge>
    <edge source="CZE" target="BRA">
      <data key="d0">1293854</data>
    </edge>
    <edge source="CZE" target="BGR">
      <data key="d0">4683889</data>
    </edge>
    <edge source="CZE" target="BLR">
      <data key="d0">274682</data>
    </edge>
    <edge source="CZE" target="CAN">
      <data key="d0">1940815</data>
    </edge>
    <edge source="CZE" target="CHL">
      <data key="d0">451851</data>
    </edge>
    <edge source="CZE" target="CHN">
      <data key="d0">707189</data>
    </edge>
    <edge source="CZE" target="COL">
      <data key="d0">80620</data>
    </edge>
    <edge source="CZE" target="CRI">
      <data key="d0">25480</data>
    </edge>
    <edge source="CZE" target="HRV">
      <data key="d0">2980238</data>
    </edge>
    <edge source="CZE" target="DNK">
      <data key="d0">1046284</data>
    </edge>
    <edge source="CZE" target="ECU">
      <data key="d0">15291</data>
    </edge>
    <edge source="CZE" target="SLV">
      <data key="d0">64141</data>
    </edge>
    <edge source="CZE" target="EST">
      <data key="d0">154269</data>
    </edge>
    <edge source="CZE" target="FIN">
      <data key="d0">501444</data>
    </edge>
    <edge source="CZE" target="FRA">
      <data key="d0">13066419</data>
    </edge>
    <edge source="CZE" target="GEO">
      <data key="d0">34479</data>
    </edge>
    <edge source="CZE" target="DEU">
      <data key="d0">132153181</data>
    </edge>
    <edge source="CZE" target="GRC">
      <data key="d0">672534</data>
    </edge>
    <edge source="CZE" target="GTM">
      <data key="d0">44403</data>
    </edge>
    <edge source="CZE" target="HKG">
      <data key="d0">29781</data>
    </edge>
    <edge source="CZE" target="HUN">
      <data key="d0">129439260</data>
    </edge>
    <edge source="CZE" target="IDN">
      <data key="d0">5217655</data>
    </edge>
    <edge source="CZE" target="IRL">
      <data key="d0">910010</data>
    </edge>
    <edge source="CZE" target="ISR">
      <data key="d0">9603249</data>
    </edge>
    <edge source="CZE" target="ITA">
      <data key="d0">29475619</data>
    </edge>
    <edge source="CZE" target="CIV">
      <data key="d0">85852</data>
    </edge>
    <edge source="CZE" target="JPN">
      <data key="d0">8133545</data>
    </edge>
    <edge source="CZE" target="KAZ">
      <data key="d0">440586</data>
    </edge>
    <edge source="CZE" target="KOR">
      <data key="d0">4330133</data>
    </edge>
    <edge source="CZE" target="LBN">
      <data key="d0">28823</data>
    </edge>
    <edge source="CZE" target="LVA">
      <data key="d0">1002244</data>
    </edge>
    <edge source="CZE" target="LTU">
      <data key="d0">945137</data>
    </edge>
    <edge source="CZE" target="MYS">
      <data key="d0">60963</data>
    </edge>
    <edge source="CZE" target="MEX">
      <data key="d0">1577849</data>
    </edge>
    <edge source="CZE" target="MDA">
      <data key="d0">407609</data>
    </edge>
    <edge source="CZE" target="MAR">
      <data key="d0">240843</data>
    </edge>
    <edge source="CZE" target="OMN">
      <data key="d0">37735</data>
    </edge>
    <edge source="CZE" target="NLD">
      <data key="d0">37450963</data>
    </edge>
    <edge source="CZE" target="NOR">
      <data key="d0">76986</data>
    </edge>
    <edge source="CZE" target="PAK">
      <data key="d0">184661</data>
    </edge>
    <edge source="CZE" target="PER">
      <data key="d0">139241</data>
    </edge>
    <edge source="CZE" target="POL">
      <data key="d0">67506616</data>
    </edge>
    <edge source="CZE" target="PRT">
      <data key="d0">185480</data>
    </edge>
    <edge source="CZE" target="ROU">
      <data key="d0">4225373</data>
    </edge>
    <edge source="CZE" target="RUS">
      <data key="d0">10547570</data>
    </edge>
    <edge source="CZE" target="SAU">
      <data key="d0">666449</data>
    </edge>
    <edge source="CZE" target="SRB">
      <data key="d0">1414906</data>
    </edge>
    <edge source="CZE" target="IND">
      <data key="d0">22523020</data>
    </edge>
    <edge source="CZE" target="SGP">
      <data key="d0">260795</data>
    </edge>
    <edge source="CZE" target="SVK">
      <data key="d0">27977155</data>
    </edge>
    <edge source="CZE" target="VNM">
      <data key="d0">39963</data>
    </edge>
    <edge source="CZE" target="SVN">
      <data key="d0">6054973</data>
    </edge>
    <edge source="CZE" target="ZAF">
      <data key="d0">350097</data>
    </edge>
    <edge source="CZE" target="ESP">
      <data key="d0">18441044</data>
    </edge>
    <edge source="CZE" target="SWE">
      <data key="d0">1945153</data>
    </edge>
    <edge source="CZE" target="CHE">
      <data key="d0">8509402</data>
    </edge>
    <edge source="CZE" target="THA">
      <data key="d0">129791</data>
    </edge>
    <edge source="CZE" target="ARE">
      <data key="d0">214115</data>
    </edge>
    <edge source="CZE" target="TUN">
      <data key="d0">738592</data>
    </edge>
    <edge source="CZE" target="TUR">
      <data key="d0">3805963</data>
    </edge>
    <edge source="CZE" target="UKR">
      <data key="d0">4844018</data>
    </edge>
    <edge source="CZE" target="MKD">
      <data key="d0">68712</data>
    </edge>
    <edge source="CZE" target="EGY">
      <data key="d0">317601</data>
    </edge>
    <edge source="CZE" target="GBR">
      <data key="d0">14373572</data>
    </edge>
    <edge source="CZE" target="USA">
      <data key="d0">27749694</data>
    </edge>
    <edge source="CZE" target="URY">
      <data key="d0">558891</data>
    </edge>
    <edge source="DNK" target="ALB">
      <data key="d0">79442</data>
    </edge>
    <edge source="DNK" target="DZA">
      <data key="d0">3846948</data>
    </edge>
    <edge source="DNK" target="AZE">
      <data key="d0">319367</data>
    </edge>
    <edge source="DNK" target="ARG">
      <data key="d0">9133147</data>
    </edge>
    <edge source="DNK" target="AUS">
      <data key="d0">17439004</data>
    </edge>
    <edge source="DNK" target="AUT">
      <data key="d0">12739510</data>
    </edge>
    <edge source="DNK" target="ARM">
      <data key="d0">354120</data>
    </edge>
    <edge source="DNK" target="BEL">
      <data key="d0">63737493</data>
    </edge>
    <edge source="DNK" target="BOL">
      <data key="d0">108472</data>
    </edge>
    <edge source="DNK" target="BRA">
      <data key="d0">39838949</data>
    </edge>
    <edge source="DNK" target="BGR">
      <data key="d0">3106776</data>
    </edge>
    <edge source="DNK" target="BDI">
      <data key="d0">41499</data>
    </edge>
    <edge source="DNK" target="BLR">
      <data key="d0">1139759</data>
    </edge>
    <edge source="DNK" target="KHM">
      <data key="d0">27678</data>
    </edge>
    <edge source="DNK" target="CMR">
      <data key="d0">82751</data>
    </edge>
    <edge source="DNK" target="CAN">
      <data key="d0">2449230</data>
    </edge>
    <edge source="DNK" target="LKA">
      <data key="d0">290710</data>
    </edge>
    <edge source="DNK" target="CHL">
      <data key="d0">8648412</data>
    </edge>
    <edge source="DNK" target="CHN">
      <data key="d0">68571127</data>
    </edge>
    <edge source="DNK" target="COL">
      <data key="d0">5128995</data>
    </edge>
    <edge source="DNK" target="CRI">
      <data key="d0">609879</data>
    </edge>
    <edge source="DNK" target="HRV">
      <data key="d0">1007289</data>
    </edge>
    <edge source="DNK" target="CZE">
      <data key="d0">4994776</data>
    </edge>
    <edge source="DNK" target="BEN">
      <data key="d0">53809</data>
    </edge>
    <edge source="DNK" target="ECU">
      <data key="d0">824017</data>
    </edge>
    <edge source="DNK" target="ETH">
      <data key="d0">1003032</data>
    </edge>
    <edge source="DNK" target="EST">
      <data key="d0">641412</data>
    </edge>
    <edge source="DNK" target="FIN">
      <data key="d0">10879916</data>
    </edge>
    <edge source="DNK" target="FRA">
      <data key="d0">76036279</data>
    </edge>
    <edge source="DNK" target="GEO">
      <data key="d0">195011</data>
    </edge>
    <edge source="DNK" target="DEU">
      <data key="d0">139166227</data>
    </edge>
    <edge source="DNK" target="GHA">
      <data key="d0">186590</data>
    </edge>
    <edge source="DNK" target="GRC">
      <data key="d0">1915224</data>
    </edge>
    <edge source="DNK" target="GTM">
      <data key="d0">456519</data>
    </edge>
    <edge source="DNK" target="HND">
      <data key="d0">1438246</data>
    </edge>
    <edge source="DNK" target="HKG">
      <data key="d0">427415</data>
    </edge>
    <edge source="DNK" target="HUN">
      <data key="d0">13570255</data>
    </edge>
    <edge source="DNK" target="IDN">
      <data key="d0">2140442</data>
    </edge>
    <edge source="DNK" target="IRL">
      <data key="d0">3911051</data>
    </edge>
    <edge source="DNK" target="ISR">
      <data key="d0">2500905</data>
    </edge>
    <edge source="DNK" target="ITA">
      <data key="d0">45257834</data>
    </edge>
    <edge source="DNK" target="CIV">
      <data key="d0">769878</data>
    </edge>
    <edge source="DNK" target="JPN">
      <data key="d0">50359869</data>
    </edge>
    <edge source="DNK" target="KAZ">
      <data key="d0">1227545</data>
    </edge>
    <edge source="DNK" target="JOR">
      <data key="d0">878957</data>
    </edge>
    <edge source="DNK" target="KOR">
      <data key="d0">10321516</data>
    </edge>
    <edge source="DNK" target="KGZ">
      <data key="d0">10688</data>
    </edge>
    <edge source="DNK" target="LBN">
      <data key="d0">503966</data>
    </edge>
    <edge source="DNK" target="LVA">
      <data key="d0">1887140</data>
    </edge>
    <edge source="DNK" target="LTU">
      <data key="d0">1990376</data>
    </edge>
    <edge source="DNK" target="MDG">
      <data key="d0">15955</data>
    </edge>
    <edge source="DNK" target="MWI">
      <data key="d0">35475</data>
    </edge>
    <edge source="DNK" target="MYS">
      <data key="d0">13127558</data>
    </edge>
    <edge source="DNK" target="MUS">
      <data key="d0">104748</data>
    </edge>
    <edge source="DNK" target="MEX">
      <data key="d0">18011510</data>
    </edge>
    <edge source="DNK" target="MDA">
      <data key="d0">329928</data>
    </edge>
    <edge source="DNK" target="MAR">
      <data key="d0">4246042</data>
    </edge>
    <edge source="DNK" target="MOZ">
      <data key="d0">129017</data>
    </edge>
    <edge source="DNK" target="OMN">
      <data key="d0">759221</data>
    </edge>
    <edge source="DNK" target="NLD">
      <data key="d0">148959782</data>
    </edge>
    <edge source="DNK" target="NZL">
      <data key="d0">2303716</data>
    </edge>
    <edge source="DNK" target="NIC">
      <data key="d0">138854</data>
    </edge>
    <edge source="DNK" target="NOR">
      <data key="d0">16678436</data>
    </edge>
    <edge source="DNK" target="PAK">
      <data key="d0">4021768</data>
    </edge>
    <edge source="DNK" target="PAN">
      <data key="d0">687276</data>
    </edge>
    <edge source="DNK" target="PRY">
      <data key="d0">264941</data>
    </edge>
    <edge source="DNK" target="PER">
      <data key="d0">2839847</data>
    </edge>
    <edge source="DNK" target="PHL">
      <data key="d0">1649579</data>
    </edge>
    <edge source="DNK" target="POL">
      <data key="d0">28587923</data>
    </edge>
    <edge source="DNK" target="PRT">
      <data key="d0">2594645</data>
    </edge>
    <edge source="DNK" target="ROU">
      <data key="d0">11241458</data>
    </edge>
    <edge source="DNK" target="RUS">
      <data key="d0">29274033</data>
    </edge>
    <edge source="DNK" target="SAU">
      <data key="d0">11250696</data>
    </edge>
    <edge source="DNK" target="SEN">
      <data key="d0">846499</data>
    </edge>
    <edge source="DNK" target="SRB">
      <data key="d0">3061402</data>
    </edge>
    <edge source="DNK" target="IND">
      <data key="d0">18112176</data>
    </edge>
    <edge source="DNK" target="SGP">
      <data key="d0">12478351</data>
    </edge>
    <edge source="DNK" target="SVK">
      <data key="d0">1919385</data>
    </edge>
    <edge source="DNK" target="VNM">
      <data key="d0">8998231</data>
    </edge>
    <edge source="DNK" target="SVN">
      <data key="d0">351614</data>
    </edge>
    <edge source="DNK" target="ZAF">
      <data key="d0">15076448</data>
    </edge>
    <edge source="DNK" target="ESP">
      <data key="d0">32350770</data>
    </edge>
    <edge source="DNK" target="SWE">
      <data key="d0">29127622</data>
    </edge>
    <edge source="DNK" target="CHE">
      <data key="d0">36072746</data>
    </edge>
    <edge source="DNK" target="THA">
      <data key="d0">10178915</data>
    </edge>
    <edge source="DNK" target="TGO">
      <data key="d0">44261</data>
    </edge>
    <edge source="DNK" target="ARE">
      <data key="d0">2870252</data>
    </edge>
    <edge source="DNK" target="TUN">
      <data key="d0">1382390</data>
    </edge>
    <edge source="DNK" target="TUR">
      <data key="d0">49188413</data>
    </edge>
    <edge source="DNK" target="UGA">
      <data key="d0">1165040</data>
    </edge>
    <edge source="DNK" target="UKR">
      <data key="d0">2384349</data>
    </edge>
    <edge source="DNK" target="MKD">
      <data key="d0">134726</data>
    </edge>
    <edge source="DNK" target="EGY">
      <data key="d0">19878412</data>
    </edge>
    <edge source="DNK" target="GBR">
      <data key="d0">44295676</data>
    </edge>
    <edge source="DNK" target="TZA">
      <data key="d0">1750136</data>
    </edge>
    <edge source="DNK" target="USA">
      <data key="d0">163668700</data>
    </edge>
    <edge source="DNK" target="BFA">
      <data key="d0">131085</data>
    </edge>
    <edge source="DNK" target="URY">
      <data key="d0">2315219</data>
    </edge>
    <edge source="ECU" target="ARG">
      <data key="d0">61390</data>
    </edge>
    <edge source="ECU" target="BOL">
      <data key="d0">48047</data>
    </edge>
    <edge source="ECU" target="BRA">
      <data key="d0">315883</data>
    </edge>
    <edge source="ECU" target="CHL">
      <data key="d0">26603</data>
    </edge>
    <edge source="ECU" target="CHN">
      <data key="d0">138324</data>
    </edge>
    <edge source="ECU" target="COL">
      <data key="d0">15116709</data>
    </edge>
    <edge source="ECU" target="DEU">
      <data key="d0">41884</data>
    </edge>
    <edge source="ECU" target="IRL">
      <data key="d0">12879</data>
    </edge>
    <edge source="ECU" target="PAN">
      <data key="d0">45714</data>
    </edge>
    <edge source="ECU" target="PRY">
      <data key="d0">25140</data>
    </edge>
    <edge source="ECU" target="PER">
      <data key="d0">1987895</data>
    </edge>
    <edge source="ECU" target="IND">
      <data key="d0">15608</data>
    </edge>
    <edge source="ECU" target="USA">
      <data key="d0">1144398</data>
    </edge>
    <edge source="ECU" target="URY">
      <data key="d0">55272</data>
    </edge>
    <edge source="SLV" target="CRI">
      <data key="d0">473494</data>
    </edge>
    <edge source="SLV" target="GTM">
      <data key="d0">522475</data>
    </edge>
    <edge source="SLV" target="HND">
      <data key="d0">1107781</data>
    </edge>
    <edge source="SLV" target="MEX">
      <data key="d0">25149</data>
    </edge>
    <edge source="SLV" target="NIC">
      <data key="d0">301628</data>
    </edge>
    <edge source="SLV" target="PAN">
      <data key="d0">184312</data>
    </edge>
    <edge source="SLV" target="PER">
      <data key="d0">32808</data>
    </edge>
    <edge source="SLV" target="GBR">
      <data key="d0">355472</data>
    </edge>
    <edge source="SLV" target="USA">
      <data key="d0">2855311</data>
    </edge>
    <edge source="FIN" target="ARG">
      <data key="d0">5722242</data>
    </edge>
    <edge source="FIN" target="AUS">
      <data key="d0">2448472</data>
    </edge>
    <edge source="FIN" target="AUT">
      <data key="d0">1741268</data>
    </edge>
    <edge source="FIN" target="BEL">
      <data key="d0">84987715</data>
    </edge>
    <edge source="FIN" target="BRA">
      <data key="d0">12198462</data>
    </edge>
    <edge source="FIN" target="BGR">
      <data key="d0">96657</data>
    </edge>
    <edge source="FIN" target="BLR">
      <data key="d0">581298</data>
    </edge>
    <edge source="FIN" target="CAN">
      <data key="d0">2131027</data>
    </edge>
    <edge source="FIN" target="LKA">
      <data key="d0">31813</data>
    </edge>
    <edge source="FIN" target="CHL">
      <data key="d0">469956</data>
    </edge>
    <edge source="FIN" target="CHN">
      <data key="d0">24213864</data>
    </edge>
    <edge source="FIN" target="COL">
      <data key="d0">710695</data>
    </edge>
    <edge source="FIN" target="CRI">
      <data key="d0">666453</data>
    </edge>
    <edge source="FIN" target="HRV">
      <data key="d0">2641388</data>
    </edge>
    <edge source="FIN" target="CZE">
      <data key="d0">713672</data>
    </edge>
    <edge source="FIN" target="DNK">
      <data key="d0">16273926</data>
    </edge>
    <edge source="FIN" target="SLV">
      <data key="d0">1660882</data>
    </edge>
    <edge source="FIN" target="EST">
      <data key="d0">674759</data>
    </edge>
    <edge source="FIN" target="FRA">
      <data key="d0">23023115</data>
    </edge>
    <edge source="FIN" target="DEU">
      <data key="d0">193442264</data>
    </edge>
    <edge source="FIN" target="GRC">
      <data key="d0">942072</data>
    </edge>
    <edge source="FIN" target="GTM">
      <data key="d0">56776</data>
    </edge>
    <edge source="FIN" target="HUN">
      <data key="d0">1716722</data>
    </edge>
    <edge source="FIN" target="IDN">
      <data key="d0">261189</data>
    </edge>
    <edge source="FIN" target="IRL">
      <data key="d0">1212984</data>
    </edge>
    <edge source="FIN" target="ISR">
      <data key="d0">1009091</data>
    </edge>
    <edge source="FIN" target="ITA">
      <data key="d0">1647767</data>
    </edge>
    <edge source="FIN" target="JPN">
      <data key="d0">6053538</data>
    </edge>
    <edge source="FIN" target="KAZ">
      <data key="d0">123928</data>
    </edge>
    <edge source="FIN" target="JOR">
      <data key="d0">496139</data>
    </edge>
    <edge source="FIN" target="KOR">
      <data key="d0">1348647</data>
    </edge>
    <edge source="FIN" target="LVA">
      <data key="d0">6148164</data>
    </edge>
    <edge source="FIN" target="LTU">
      <data key="d0">1486317</data>
    </edge>
    <edge source="FIN" target="MYS">
      <data key="d0">337207</data>
    </edge>
    <edge source="FIN" target="MEX">
      <data key="d0">4804630</data>
    </edge>
    <edge source="FIN" target="MAR">
      <data key="d0">602222</data>
    </edge>
    <edge source="FIN" target="NLD">
      <data key="d0">133903652</data>
    </edge>
    <edge source="FIN" target="NZL">
      <data key="d0">238253</data>
    </edge>
    <edge source="FIN" target="NOR">
      <data key="d0">1950387</data>
    </edge>
    <edge source="FIN" target="PAK">
      <data key="d0">5341164</data>
    </edge>
    <edge source="FIN" target="PAN">
      <data key="d0">21820</data>
    </edge>
    <edge source="FIN" target="PER">
      <data key="d0">455304</data>
    </edge>
    <edge source="FIN" target="PHL">
      <data key="d0">129091</data>
    </edge>
    <edge source="FIN" target="POL">
      <data key="d0">24747353</data>
    </edge>
    <edge source="FIN" target="PRT">
      <data key="d0">1350528</data>
    </edge>
    <edge source="FIN" target="ROU">
      <data key="d0">868435</data>
    </edge>
    <edge source="FIN" target="RUS">
      <data key="d0">22063920</data>
    </edge>
    <edge source="FIN" target="SAU">
      <data key="d0">1454304</data>
    </edge>
    <edge source="FIN" target="SRB">
      <data key="d0">625575</data>
    </edge>
    <edge source="FIN" target="IND">
      <data key="d0">12759024</data>
    </edge>
    <edge source="FIN" target="SGP">
      <data key="d0">13778688</data>
    </edge>
    <edge source="FIN" target="SVK">
      <data key="d0">1331281</data>
    </edge>
    <edge source="FIN" target="VNM">
      <data key="d0">769742</data>
    </edge>
    <edge source="FIN" target="ZAF">
      <data key="d0">917355</data>
    </edge>
    <edge source="FIN" target="ESP">
      <data key="d0">4093072</data>
    </edge>
    <edge source="FIN" target="SWE">
      <data key="d0">46023618</data>
    </edge>
    <edge source="FIN" target="CHE">
      <data key="d0">696023</data>
    </edge>
    <edge source="FIN" target="THA">
      <data key="d0">1830946</data>
    </edge>
    <edge source="FIN" target="ARE">
      <data key="d0">50718</data>
    </edge>
    <edge source="FIN" target="TUN">
      <data key="d0">21877</data>
    </edge>
    <edge source="FIN" target="TUR">
      <data key="d0">2918841</data>
    </edge>
    <edge source="FIN" target="UKR">
      <data key="d0">1693307</data>
    </edge>
    <edge source="FIN" target="EGY">
      <data key="d0">2305497</data>
    </edge>
    <edge source="FIN" target="GBR">
      <data key="d0">56199736</data>
    </edge>
    <edge source="FIN" target="USA">
      <data key="d0">93583885</data>
    </edge>
    <edge source="DEU" target="ALB">
      <data key="d0">469439</data>
    </edge>
    <edge source="DEU" target="DZA">
      <data key="d0">29805162</data>
    </edge>
    <edge source="DEU" target="AZE">
      <data key="d0">418025</data>
    </edge>
    <edge source="DEU" target="ARG">
      <data key="d0">114757910</data>
    </edge>
    <edge source="DEU" target="AUS">
      <data key="d0">95269963</data>
    </edge>
    <edge source="DEU" target="AUT">
      <data key="d0">390882601</data>
    </edge>
    <edge source="DEU" target="ARM">
      <data key="d0">347532</data>
    </edge>
    <edge source="DEU" target="BEL">
      <data key="d0">2468296901</data>
    </edge>
    <edge source="DEU" target="BOL">
      <data key="d0">2432183</data>
    </edge>
    <edge source="DEU" target="BRA">
      <data key="d0">864148186</data>
    </edge>
    <edge source="DEU" target="BGR">
      <data key="d0">18459773</data>
    </edge>
    <edge source="DEU" target="BDI">
      <data key="d0">337247</data>
    </edge>
    <edge source="DEU" target="BLR">
      <data key="d0">13581508</data>
    </edge>
    <edge source="DEU" target="KHM">
      <data key="d0">74020</data>
    </edge>
    <edge source="DEU" target="CMR">
      <data key="d0">2067142</data>
    </edge>
    <edge source="DEU" target="CAN">
      <data key="d0">105248933</data>
    </edge>
    <edge source="DEU" target="CAF">
      <data key="d0">117225</data>
    </edge>
    <edge source="DEU" target="LKA">
      <data key="d0">2304577</data>
    </edge>
    <edge source="DEU" target="CHL">
      <data key="d0">20897165</data>
    </edge>
    <edge source="DEU" target="CHN">
      <data key="d0">1021875665</data>
    </edge>
    <edge source="DEU" target="COL">
      <data key="d0">59468822</data>
    </edge>
    <edge source="DEU" target="CRI">
      <data key="d0">7013335</data>
    </edge>
    <edge source="DEU" target="HRV">
      <data key="d0">12783561</data>
    </edge>
    <edge source="DEU" target="CZE">
      <data key="d0">310715475</data>
    </edge>
    <edge source="DEU" target="BEN">
      <data key="d0">760733</data>
    </edge>
    <edge source="DEU" target="DNK">
      <data key="d0">189092159</data>
    </edge>
    <edge source="DEU" target="ECU">
      <data key="d0">5583417</data>
    </edge>
    <edge source="DEU" target="SLV">
      <data key="d0">4536141</data>
    </edge>
    <edge source="DEU" target="ETH">
      <data key="d0">2099274</data>
    </edge>
    <edge source="DEU" target="EST">
      <data key="d0">23697195</data>
    </edge>
    <edge source="DEU" target="FIN">
      <data key="d0">116764927</data>
    </edge>
    <edge source="DEU" target="FRA">
      <data key="d0">1902973308</data>
    </edge>
    <edge source="DEU" target="GEO">
      <data key="d0">1770994</data>
    </edge>
    <edge source="DEU" target="GMB">
      <data key="d0">222132</data>
    </edge>
    <edge source="DEU" target="PSE">
      <data key="d0">79405</data>
    </edge>
    <edge source="DEU" target="GHA">
      <data key="d0">3729525</data>
    </edge>
    <edge source="DEU" target="GRC">
      <data key="d0">98352846</data>
    </edge>
    <edge source="DEU" target="GTM">
      <data key="d0">18344160</data>
    </edge>
    <edge source="DEU" target="HND">
      <data key="d0">1322654</data>
    </edge>
    <edge source="DEU" target="HKG">
      <data key="d0">29039169</data>
    </edge>
    <edge source="DEU" target="HUN">
      <data key="d0">105274804</data>
    </edge>
    <edge source="DEU" target="IDN">
      <data key="d0">71875320</data>
    </edge>
    <edge source="DEU" target="IRL">
      <data key="d0">152900916</data>
    </edge>
    <edge source="DEU" target="ISR">
      <data key="d0">85752661</data>
    </edge>
    <edge source="DEU" target="ITA">
      <data key="d0">1308933286</data>
    </edge>
    <edge source="DEU" target="CIV">
      <data key="d0">6013628</data>
    </edge>
    <edge source="DEU" target="JAM">
      <data key="d0">446593</data>
    </edge>
    <edge source="DEU" target="JPN">
      <data key="d0">924708430</data>
    </edge>
    <edge source="DEU" target="KAZ">
      <data key="d0">7008824</data>
    </edge>
    <edge source="DEU" target="JOR">
      <data key="d0">3381499</data>
    </edge>
    <edge source="DEU" target="KOR">
      <data key="d0">779485784</data>
    </edge>
    <edge source="DEU" target="KGZ">
      <data key="d0">35046</data>
    </edge>
    <edge source="DEU" target="LBN">
      <data key="d0">5595825</data>
    </edge>
    <edge source="DEU" target="LVA">
      <data key="d0">5090340</data>
    </edge>
    <edge source="DEU" target="LTU">
      <data key="d0">13439327</data>
    </edge>
    <edge source="DEU" target="MDG">
      <data key="d0">432565</data>
    </edge>
    <edge source="DEU" target="MWI">
      <data key="d0">73061</data>
    </edge>
    <edge source="DEU" target="MYS">
      <data key="d0">45354376</data>
    </edge>
    <edge source="DEU" target="MRT">
      <data key="d0">81977</data>
    </edge>
    <edge source="DEU" target="MUS">
      <data key="d0">544284</data>
    </edge>
    <edge source="DEU" target="MEX">
      <data key="d0">176691144</data>
    </edge>
    <edge source="DEU" target="MDA">
      <data key="d0">808704</data>
    </edge>
    <edge source="DEU" target="MAR">
      <data key="d0">20091514</data>
    </edge>
    <edge source="DEU" target="MOZ">
      <data key="d0">467666</data>
    </edge>
    <edge source="DEU" target="OMN">
      <data key="d0">1211041</data>
    </edge>
    <edge source="DEU" target="NAM">
      <data key="d0">79125</data>
    </edge>
    <edge source="DEU" target="NLD">
      <data key="d0">2081078070</data>
    </edge>
    <edge source="DEU" target="NZL">
      <data key="d0">6473244</data>
    </edge>
    <edge source="DEU" target="NIC">
      <data key="d0">1028267</data>
    </edge>
    <edge source="DEU" target="NOR">
      <data key="d0">55443699</data>
    </edge>
    <edge source="DEU" target="PAK">
      <data key="d0">24342342</data>
    </edge>
    <edge source="DEU" target="PAN">
      <data key="d0">798343</data>
    </edge>
    <edge source="DEU" target="PRY">
      <data key="d0">2392332</data>
    </edge>
    <edge source="DEU" target="PER">
      <data key="d0">11931115</data>
    </edge>
    <edge source="DEU" target="PHL">
      <data key="d0">15649006</data>
    </edge>
    <edge source="DEU" target="POL">
      <data key="d0">574801323</data>
    </edge>
    <edge source="DEU" target="PRT">
      <data key="d0">70760727</data>
    </edge>
    <edge source="DEU" target="ROU">
      <data key="d0">53560405</data>
    </edge>
    <edge source="DEU" target="RUS">
      <data key="d0">307182880</data>
    </edge>
    <edge source="DEU" target="SAU">
      <data key="d0">47952739</data>
    </edge>
    <edge source="DEU" target="SEN">
      <data key="d0">2557408</data>
    </edge>
    <edge source="DEU" target="SRB">
      <data key="d0">33879140</data>
    </edge>
    <edge source="DEU" target="IND">
      <data key="d0">478058670</data>
    </edge>
    <edge source="DEU" target="SGP">
      <data key="d0">179000624</data>
    </edge>
    <edge source="DEU" target="SVK">
      <data key="d0">58496713</data>
    </edge>
    <edge source="DEU" target="VNM">
      <data key="d0">26872990</data>
    </edge>
    <edge source="DEU" target="SVN">
      <data key="d0">73757683</data>
    </edge>
    <edge source="DEU" target="ZAF">
      <data key="d0">63592677</data>
    </edge>
    <edge source="DEU" target="ZWE">
      <data key="d0">216028</data>
    </edge>
    <edge source="DEU" target="ESP">
      <data key="d0">904044021</data>
    </edge>
    <edge source="DEU" target="SWE">
      <data key="d0">208936674</data>
    </edge>
    <edge source="DEU" target="CHE">
      <data key="d0">1070503597</data>
    </edge>
    <edge source="DEU" target="THA">
      <data key="d0">78378512</data>
    </edge>
    <edge source="DEU" target="TGO">
      <data key="d0">1157750</data>
    </edge>
    <edge source="DEU" target="ARE">
      <data key="d0">38279776</data>
    </edge>
    <edge source="DEU" target="TUN">
      <data key="d0">9382430</data>
    </edge>
    <edge source="DEU" target="TUR">
      <data key="d0">231121561</data>
    </edge>
    <edge source="DEU" target="UGA">
      <data key="d0">1204230</data>
    </edge>
    <edge source="DEU" target="UKR">
      <data key="d0">55441308</data>
    </edge>
    <edge source="DEU" target="MKD">
      <data key="d0">3698607</data>
    </edge>
    <edge source="DEU" target="EGY">
      <data key="d0">83122245</data>
    </edge>
    <edge source="DEU" target="GBR">
      <data key="d0">905801477</data>
    </edge>
    <edge source="DEU" target="TZA">
      <data key="d0">3618760</data>
    </edge>
    <edge source="DEU" target="USA">
      <data key="d0">2234272021</data>
    </edge>
    <edge source="DEU" target="BFA">
      <data key="d0">487783</data>
    </edge>
    <edge source="DEU" target="URY">
      <data key="d0">5870297</data>
    </edge>
    <edge source="GTM" target="ARG">
      <data key="d0">591918</data>
    </edge>
    <edge source="GTM" target="BEL">
      <data key="d0">3133800</data>
    </edge>
    <edge source="GTM" target="BRA">
      <data key="d0">2367086</data>
    </edge>
    <edge source="GTM" target="CHN">
      <data key="d0">10053</data>
    </edge>
    <edge source="GTM" target="COL">
      <data key="d0">44232</data>
    </edge>
    <edge source="GTM" target="CRI">
      <data key="d0">2059377</data>
    </edge>
    <edge source="GTM" target="DNK">
      <data key="d0">37400</data>
    </edge>
    <edge source="GTM" target="ECU">
      <data key="d0">249301</data>
    </edge>
    <edge source="GTM" target="SLV">
      <data key="d0">12665805</data>
    </edge>
    <edge source="GTM" target="DEU">
      <data key="d0">65986</data>
    </edge>
    <edge source="GTM" target="HND">
      <data key="d0">6010072</data>
    </edge>
    <edge source="GTM" target="IDN">
      <data key="d0">429349</data>
    </edge>
    <edge source="GTM" target="JAM">
      <data key="d0">37884</data>
    </edge>
    <edge source="GTM" target="JPN">
      <data key="d0">2945255</data>
    </edge>
    <edge source="GTM" target="KOR">
      <data key="d0">5116780</data>
    </edge>
    <edge source="GTM" target="MEX">
      <data key="d0">11830687</data>
    </edge>
    <edge source="GTM" target="NLD">
      <data key="d0">58753606</data>
    </edge>
    <edge source="GTM" target="NIC">
      <data key="d0">2184510</data>
    </edge>
    <edge source="GTM" target="PAN">
      <data key="d0">447292</data>
    </edge>
    <edge source="GTM" target="IND">
      <data key="d0">46850</data>
    </edge>
    <edge source="GTM" target="ESP">
      <data key="d0">15381</data>
    </edge>
    <edge source="GTM" target="THA">
      <data key="d0">1338991</data>
    </edge>
    <edge source="GTM" target="GBR">
      <data key="d0">1947885</data>
    </edge>
    <edge source="GTM" target="USA">
      <data key="d0">34651184</data>
    </edge>
    <edge source="HND" target="BRA">
      <data key="d0">71586</data>
    </edge>
    <edge source="HND" target="CHN">
      <data key="d0">142924</data>
    </edge>
    <edge source="HND" target="SLV">
      <data key="d0">12530604</data>
    </edge>
    <edge source="HND" target="DEU">
      <data key="d0">28565</data>
    </edge>
    <edge source="HND" target="NIC">
      <data key="d0">91306</data>
    </edge>
    <edge source="HND" target="USA">
      <data key="d0">392133</data>
    </edge>
    <edge source="IDN" target="DZA">
      <data key="d0">508515</data>
    </edge>
    <edge source="IDN" target="ARG">
      <data key="d0">2013250</data>
    </edge>
    <edge source="IDN" target="AUS">
      <data key="d0">17589624</data>
    </edge>
    <edge source="IDN" target="BEL">
      <data key="d0">21022565</data>
    </edge>
    <edge source="IDN" target="BRA">
      <data key="d0">24726923</data>
    </edge>
    <edge source="IDN" target="BGR">
      <data key="d0">2820618</data>
    </edge>
    <edge source="IDN" target="KHM">
      <data key="d0">435537</data>
    </edge>
    <edge source="IDN" target="CMR">
      <data key="d0">479647</data>
    </edge>
    <edge source="IDN" target="CAN">
      <data key="d0">10279932</data>
    </edge>
    <edge source="IDN" target="CAF">
      <data key="d0">11100</data>
    </edge>
    <edge source="IDN" target="LKA">
      <data key="d0">3567724</data>
    </edge>
    <edge source="IDN" target="CHL">
      <data key="d0">370798</data>
    </edge>
    <edge source="IDN" target="CHN">
      <data key="d0">612195506</data>
    </edge>
    <edge source="IDN" target="COL">
      <data key="d0">3331549</data>
    </edge>
    <edge source="IDN" target="CRI">
      <data key="d0">147517</data>
    </edge>
    <edge source="IDN" target="HRV">
      <data key="d0">1172709</data>
    </edge>
    <edge source="IDN" target="CZE">
      <data key="d0">482581</data>
    </edge>
    <edge source="IDN" target="BEN">
      <data key="d0">33125</data>
    </edge>
    <edge source="IDN" target="DNK">
      <data key="d0">14057975</data>
    </edge>
    <edge source="IDN" target="ECU">
      <data key="d0">136168</data>
    </edge>
    <edge source="IDN" target="SLV">
      <data key="d0">25552</data>
    </edge>
    <edge source="IDN" target="ETH">
      <data key="d0">1887837</data>
    </edge>
    <edge source="IDN" target="EST">
      <data key="d0">11952</data>
    </edge>
    <edge source="IDN" target="FIN">
      <data key="d0">2011226</data>
    </edge>
    <edge source="IDN" target="FRA">
      <data key="d0">14859963</data>
    </edge>
    <edge source="IDN" target="GEO">
      <data key="d0">143913</data>
    </edge>
    <edge source="IDN" target="GMB">
      <data key="d0">18700</data>
    </edge>
    <edge source="IDN" target="DEU">
      <data key="d0">99470571</data>
    </edge>
    <edge source="IDN" target="GHA">
      <data key="d0">972602</data>
    </edge>
    <edge source="IDN" target="GRC">
      <data key="d0">1152530</data>
    </edge>
    <edge source="IDN" target="GTM">
      <data key="d0">1432506</data>
    </edge>
    <edge source="IDN" target="HND">
      <data key="d0">172317</data>
    </edge>
    <edge source="IDN" target="HKG">
      <data key="d0">8244435</data>
    </edge>
    <edge source="IDN" target="HUN">
      <data key="d0">1421379</data>
    </edge>
    <edge source="IDN" target="IRL">
      <data key="d0">1530207</data>
    </edge>
    <edge source="IDN" target="ISR">
      <data key="d0">4759877</data>
    </edge>
    <edge source="IDN" target="ITA">
      <data key="d0">20657554</data>
    </edge>
    <edge source="IDN" target="CIV">
      <data key="d0">1864810</data>
    </edge>
    <edge source="IDN" target="JAM">
      <data key="d0">10160</data>
    </edge>
    <edge source="IDN" target="JPN">
      <data key="d0">235698016</data>
    </edge>
    <edge source="IDN" target="JOR">
      <data key="d0">2907232</data>
    </edge>
    <edge source="IDN" target="KOR">
      <data key="d0">148634570</data>
    </edge>
    <edge source="IDN" target="KGZ">
      <data key="d0">32520</data>
    </edge>
    <edge source="IDN" target="LBN">
      <data key="d0">248888</data>
    </edge>
    <edge source="IDN" target="LVA">
      <data key="d0">362597</data>
    </edge>
    <edge source="IDN" target="LTU">
      <data key="d0">191851</data>
    </edge>
    <edge source="IDN" target="MDG">
      <data key="d0">431342</data>
    </edge>
    <edge source="IDN" target="MWI">
      <data key="d0">1061128</data>
    </edge>
    <edge source="IDN" target="MYS">
      <data key="d0">154825661</data>
    </edge>
    <edge source="IDN" target="MRT">
      <data key="d0">213722</data>
    </edge>
    <edge source="IDN" target="MUS">
      <data key="d0">1513690</data>
    </edge>
    <edge source="IDN" target="MEX">
      <data key="d0">22534098</data>
    </edge>
    <edge source="IDN" target="MAR">
      <data key="d0">4112657</data>
    </edge>
    <edge source="IDN" target="MOZ">
      <data key="d0">306326</data>
    </edge>
    <edge source="IDN" target="OMN">
      <data key="d0">33159</data>
    </edge>
    <edge source="IDN" target="NLD">
      <data key="d0">321477773</data>
    </edge>
    <edge source="IDN" target="NZL">
      <data key="d0">3389791</data>
    </edge>
    <edge source="IDN" target="NOR">
      <data key="d0">279837</data>
    </edge>
    <edge source="IDN" target="PAK">
      <data key="d0">8771067</data>
    </edge>
    <edge source="IDN" target="PRY">
      <data key="d0">126076</data>
    </edge>
    <edge source="IDN" target="PER">
      <data key="d0">621035</data>
    </edge>
    <edge source="IDN" target="PHL">
      <data key="d0">103783866</data>
    </edge>
    <edge source="IDN" target="POL">
      <data key="d0">5800255</data>
    </edge>
    <edge source="IDN" target="PRT">
      <data key="d0">2648601</data>
    </edge>
    <edge source="IDN" target="ROU">
      <data key="d0">552393</data>
    </edge>
    <edge source="IDN" target="RUS">
      <data key="d0">13162202</data>
    </edge>
    <edge source="IDN" target="SAU">
      <data key="d0">7899275</data>
    </edge>
    <edge source="IDN" target="SEN">
      <data key="d0">5803783</data>
    </edge>
    <edge source="IDN" target="IND">
      <data key="d0">151262451</data>
    </edge>
    <edge source="IDN" target="SGP">
      <data key="d0">182173104</data>
    </edge>
    <edge source="IDN" target="VNM">
      <data key="d0">117496501</data>
    </edge>
    <edge source="IDN" target="SVN">
      <data key="d0">1756044</data>
    </edge>
    <edge source="IDN" target="ZAF">
      <data key="d0">15616674</data>
    </edge>
    <edge source="IDN" target="ZWE">
      <data key="d0">20200</data>
    </edge>
    <edge source="IDN" target="ESP">
      <data key="d0">45519888</data>
    </edge>
    <edge source="IDN" target="SWE">
      <data key="d0">4193976</data>
    </edge>
    <edge source="IDN" target="CHE">
      <data key="d0">837266</data>
    </edge>
    <edge source="IDN" target="THA">
      <data key="d0">193746881</data>
    </edge>
    <edge source="IDN" target="TGO">
      <data key="d0">421863</data>
    </edge>
    <edge source="IDN" target="ARE">
      <data key="d0">7616958</data>
    </edge>
    <edge source="IDN" target="TUN">
      <data key="d0">1642654</data>
    </edge>
    <edge source="IDN" target="TUR">
      <data key="d0">16410609</data>
    </edge>
    <edge source="IDN" target="UGA">
      <data key="d0">165791</data>
    </edge>
    <edge source="IDN" target="UKR">
      <data key="d0">1211795</data>
    </edge>
    <edge source="IDN" target="EGY">
      <data key="d0">11654698</data>
    </edge>
    <edge source="IDN" target="GBR">
      <data key="d0">18402969</data>
    </edge>
    <edge source="IDN" target="TZA">
      <data key="d0">274721</data>
    </edge>
    <edge source="IDN" target="USA">
      <data key="d0">199440734</data>
    </edge>
    <edge source="IDN" target="URY">
      <data key="d0">1464927</data>
    </edge>
    <edge source="IRL" target="ALB">
      <data key="d0">208485</data>
    </edge>
    <edge source="IRL" target="DZA">
      <data key="d0">869353</data>
    </edge>
    <edge source="IRL" target="AZE">
      <data key="d0">38283</data>
    </edge>
    <edge source="IRL" target="ARG">
      <data key="d0">918677</data>
    </edge>
    <edge source="IRL" target="AUS">
      <data key="d0">525598</data>
    </edge>
    <edge source="IRL" target="AUT">
      <data key="d0">925002</data>
    </edge>
    <edge source="IRL" target="BEL">
      <data key="d0">7889523715</data>
    </edge>
    <edge source="IRL" target="BOL">
      <data key="d0">23256</data>
    </edge>
    <edge source="IRL" target="BRA">
      <data key="d0">7328698</data>
    </edge>
    <edge source="IRL" target="BGR">
      <data key="d0">241384</data>
    </edge>
    <edge source="IRL" target="BLR">
      <data key="d0">66918</data>
    </edge>
    <edge source="IRL" target="KHM">
      <data key="d0">155931</data>
    </edge>
    <edge source="IRL" target="CMR">
      <data key="d0">396080</data>
    </edge>
    <edge source="IRL" target="CAN">
      <data key="d0">256901888</data>
    </edge>
    <edge source="IRL" target="CHL">
      <data key="d0">14688</data>
    </edge>
    <edge source="IRL" target="CHN">
      <data key="d0">376106329</data>
    </edge>
    <edge source="IRL" target="COL">
      <data key="d0">229832</data>
    </edge>
    <edge source="IRL" target="HRV">
      <data key="d0">73950</data>
    </edge>
    <edge source="IRL" target="CZE">
      <data key="d0">300602</data>
    </edge>
    <edge source="IRL" target="DNK">
      <data key="d0">759827</data>
    </edge>
    <edge source="IRL" target="ECU">
      <data key="d0">25552</data>
    </edge>
    <edge source="IRL" target="ETH">
      <data key="d0">398492</data>
    </edge>
    <edge source="IRL" target="FIN">
      <data key="d0">934101</data>
    </edge>
    <edge source="IRL" target="FRA">
      <data key="d0">104619877</data>
    </edge>
    <edge source="IRL" target="GEO">
      <data key="d0">22013</data>
    </edge>
    <edge source="IRL" target="GMB">
      <data key="d0">21025</data>
    </edge>
    <edge source="IRL" target="DEU">
      <data key="d0">271018279</data>
    </edge>
    <edge source="IRL" target="GHA">
      <data key="d0">356443</data>
    </edge>
    <edge source="IRL" target="GRC">
      <data key="d0">22932479</data>
    </edge>
    <edge source="IRL" target="GTM">
      <data key="d0">151997</data>
    </edge>
    <edge source="IRL" target="HKG">
      <data key="d0">1477010</data>
    </edge>
    <edge source="IRL" target="HUN">
      <data key="d0">3003887</data>
    </edge>
    <edge source="IRL" target="IDN">
      <data key="d0">3733175</data>
    </edge>
    <edge source="IRL" target="ISR">
      <data key="d0">2908645</data>
    </edge>
    <edge source="IRL" target="ITA">
      <data key="d0">408236021</data>
    </edge>
    <edge source="IRL" target="CIV">
      <data key="d0">70867</data>
    </edge>
    <edge source="IRL" target="JAM">
      <data key="d0">43572</data>
    </edge>
    <edge source="IRL" target="JPN">
      <data key="d0">477886947</data>
    </edge>
    <edge source="IRL" target="KAZ">
      <data key="d0">112322</data>
    </edge>
    <edge source="IRL" target="JOR">
      <data key="d0">363323</data>
    </edge>
    <edge source="IRL" target="KOR">
      <data key="d0">83894616</data>
    </edge>
    <edge source="IRL" target="LBN">
      <data key="d0">2881108</data>
    </edge>
    <edge source="IRL" target="LTU">
      <data key="d0">206193</data>
    </edge>
    <edge source="IRL" target="MDG">
      <data key="d0">67651</data>
    </edge>
    <edge source="IRL" target="MYS">
      <data key="d0">1495419</data>
    </edge>
    <edge source="IRL" target="MUS">
      <data key="d0">22256</data>
    </edge>
    <edge source="IRL" target="MEX">
      <data key="d0">22045251</data>
    </edge>
    <edge source="IRL" target="MAR">
      <data key="d0">997594</data>
    </edge>
    <edge source="IRL" target="MOZ">
      <data key="d0">15634</data>
    </edge>
    <edge source="IRL" target="OMN">
      <data key="d0">396879</data>
    </edge>
    <edge source="IRL" target="NLD">
      <data key="d0">45879869</data>
    </edge>
    <edge source="IRL" target="NZL">
      <data key="d0">235111</data>
    </edge>
    <edge source="IRL" target="NIC">
      <data key="d0">12311</data>
    </edge>
    <edge source="IRL" target="NOR">
      <data key="d0">1582882</data>
    </edge>
    <edge source="IRL" target="PAK">
      <data key="d0">2423189</data>
    </edge>
    <edge source="IRL" target="PER">
      <data key="d0">63325</data>
    </edge>
    <edge source="IRL" target="PHL">
      <data key="d0">2157151</data>
    </edge>
    <edge source="IRL" target="POL">
      <data key="d0">95080521</data>
    </edge>
    <edge source="IRL" target="PRT">
      <data key="d0">50834064</data>
    </edge>
    <edge source="IRL" target="ROU">
      <data key="d0">771430</data>
    </edge>
    <edge source="IRL" target="RUS">
      <data key="d0">11059378</data>
    </edge>
    <edge source="IRL" target="SAU">
      <data key="d0">4138875</data>
    </edge>
    <edge source="IRL" target="SEN">
      <data key="d0">15479</data>
    </edge>
    <edge source="IRL" target="SRB">
      <data key="d0">359741</data>
    </edge>
    <edge source="IRL" target="IND">
      <data key="d0">10854411</data>
    </edge>
    <edge source="IRL" target="SGP">
      <data key="d0">29462795</data>
    </edge>
    <edge source="IRL" target="SVK">
      <data key="d0">31937</data>
    </edge>
    <edge source="IRL" target="VNM">
      <data key="d0">2812284</data>
    </edge>
    <edge source="IRL" target="ZAF">
      <data key="d0">1277147</data>
    </edge>
    <edge source="IRL" target="ESP">
      <data key="d0">353550135</data>
    </edge>
    <edge source="IRL" target="SWE">
      <data key="d0">8084654</data>
    </edge>
    <edge source="IRL" target="CHE">
      <data key="d0">4869607412</data>
    </edge>
    <edge source="IRL" target="THA">
      <data key="d0">2569488</data>
    </edge>
    <edge source="IRL" target="ARE">
      <data key="d0">1221314</data>
    </edge>
    <edge source="IRL" target="TUN">
      <data key="d0">568378</data>
    </edge>
    <edge source="IRL" target="TUR">
      <data key="d0">14134972</data>
    </edge>
    <edge source="IRL" target="UGA">
      <data key="d0">240801</data>
    </edge>
    <edge source="IRL" target="UKR">
      <data key="d0">195642</data>
    </edge>
    <edge source="IRL" target="MKD">
      <data key="d0">127539</data>
    </edge>
    <edge source="IRL" target="EGY">
      <data key="d0">2946180</data>
    </edge>
    <edge source="IRL" target="GBR">
      <data key="d0">763084999</data>
    </edge>
    <edge source="IRL" target="TZA">
      <data key="d0">279274</data>
    </edge>
    <edge source="IRL" target="USA">
      <data key="d0">9916499100</data>
    </edge>
    <edge source="IRL" target="BFA">
      <data key="d0">68427</data>
    </edge>
    <edge source="JPN" target="ALB">
      <data key="d0">118453</data>
    </edge>
    <edge source="JPN" target="DZA">
      <data key="d0">272063</data>
    </edge>
    <edge source="JPN" target="ARG">
      <data key="d0">46022828</data>
    </edge>
    <edge source="JPN" target="AUS">
      <data key="d0">56044587</data>
    </edge>
    <edge source="JPN" target="AUT">
      <data key="d0">34108727</data>
    </edge>
    <edge source="JPN" target="BEL">
      <data key="d0">277621862</data>
    </edge>
    <edge source="JPN" target="BOL">
      <data key="d0">14190</data>
    </edge>
    <edge source="JPN" target="BRA">
      <data key="d0">216796382</data>
    </edge>
    <edge source="JPN" target="BGR">
      <data key="d0">5173720</data>
    </edge>
    <edge source="JPN" target="BLR">
      <data key="d0">14033</data>
    </edge>
    <edge source="JPN" target="KHM">
      <data key="d0">1253584</data>
    </edge>
    <edge source="JPN" target="CMR">
      <data key="d0">617045</data>
    </edge>
    <edge source="JPN" target="CAN">
      <data key="d0">45435617</data>
    </edge>
    <edge source="JPN" target="LKA">
      <data key="d0">3429159</data>
    </edge>
    <edge source="JPN" target="CHL">
      <data key="d0">7165243</data>
    </edge>
    <edge source="JPN" target="CHN">
      <data key="d0">5366262860</data>
    </edge>
    <edge source="JPN" target="COL">
      <data key="d0">13847908</data>
    </edge>
    <edge source="JPN" target="CRI">
      <data key="d0">1298612</data>
    </edge>
    <edge source="JPN" target="HRV">
      <data key="d0">4823269</data>
    </edge>
    <edge source="JPN" target="CZE">
      <data key="d0">2852795</data>
    </edge>
    <edge source="JPN" target="DNK">
      <data key="d0">19345118</data>
    </edge>
    <edge source="JPN" target="ECU">
      <data key="d0">3275678</data>
    </edge>
    <edge source="JPN" target="SLV">
      <data key="d0">1185905</data>
    </edge>
    <edge source="JPN" target="ETH">
      <data key="d0">3870909</data>
    </edge>
    <edge source="JPN" target="FIN">
      <data key="d0">9979144</data>
    </edge>
    <edge source="JPN" target="FRA">
      <data key="d0">101752976</data>
    </edge>
    <edge source="JPN" target="GEO">
      <data key="d0">109245</data>
    </edge>
    <edge source="JPN" target="GMB">
      <data key="d0">77707</data>
    </edge>
    <edge source="JPN" target="DEU">
      <data key="d0">309367316</data>
    </edge>
    <edge source="JPN" target="GHA">
      <data key="d0">943123</data>
    </edge>
    <edge source="JPN" target="GRC">
      <data key="d0">2996654</data>
    </edge>
    <edge source="JPN" target="GTM">
      <data key="d0">4388489</data>
    </edge>
    <edge source="JPN" target="HND">
      <data key="d0">618113</data>
    </edge>
    <edge source="JPN" target="HKG">
      <data key="d0">38612290</data>
    </edge>
    <edge source="JPN" target="HUN">
      <data key="d0">3092234</data>
    </edge>
    <edge source="JPN" target="IDN">
      <data key="d0">252534947</data>
    </edge>
    <edge source="JPN" target="IRL">
      <data key="d0">125020247</data>
    </edge>
    <edge source="JPN" target="ISR">
      <data key="d0">15830738</data>
    </edge>
    <edge source="JPN" target="ITA">
      <data key="d0">167407655</data>
    </edge>
    <edge source="JPN" target="CIV">
      <data key="d0">859062</data>
    </edge>
    <edge source="JPN" target="JAM">
      <data key="d0">84982</data>
    </edge>
    <edge source="JPN" target="KAZ">
      <data key="d0">27772</data>
    </edge>
    <edge source="JPN" target="JOR">
      <data key="d0">34127401</data>
    </edge>
    <edge source="JPN" target="KOR">
      <data key="d0">2778974483</data>
    </edge>
    <edge source="JPN" target="LBN">
      <data key="d0">3668312</data>
    </edge>
    <edge source="JPN" target="LVA">
      <data key="d0">2235612</data>
    </edge>
    <edge source="JPN" target="MDG">
      <data key="d0">52100</data>
    </edge>
    <edge source="JPN" target="MYS">
      <data key="d0">118844223</data>
    </edge>
    <edge source="JPN" target="MRT">
      <data key="d0">139936</data>
    </edge>
    <edge source="JPN" target="MUS">
      <data key="d0">450461</data>
    </edge>
    <edge source="JPN" target="MEX">
      <data key="d0">55389098</data>
    </edge>
    <edge source="JPN" target="MAR">
      <data key="d0">141133</data>
    </edge>
    <edge source="JPN" target="MOZ">
      <data key="d0">611299</data>
    </edge>
    <edge source="JPN" target="OMN">
      <data key="d0">1045591</data>
    </edge>
    <edge source="JPN" target="NAM">
      <data key="d0">217919</data>
    </edge>
    <edge source="JPN" target="NLD">
      <data key="d0">409689710</data>
    </edge>
    <edge source="JPN" target="NZL">
      <data key="d0">8074950</data>
    </edge>
    <edge source="JPN" target="NER">
      <data key="d0">76566</data>
    </edge>
    <edge source="JPN" target="NOR">
      <data key="d0">9776611</data>
    </edge>
    <edge source="JPN" target="PAK">
      <data key="d0">16684312</data>
    </edge>
    <edge source="JPN" target="PAN">
      <data key="d0">717856</data>
    </edge>
    <edge source="JPN" target="PRY">
      <data key="d0">712110</data>
    </edge>
    <edge source="JPN" target="PER">
      <data key="d0">3317290</data>
    </edge>
    <edge source="JPN" target="PHL">
      <data key="d0">117468567</data>
    </edge>
    <edge source="JPN" target="POL">
      <data key="d0">7362048</data>
    </edge>
    <edge source="JPN" target="PRT">
      <data key="d0">4211509</data>
    </edge>
    <edge source="JPN" target="ROU">
      <data key="d0">3302004</data>
    </edge>
    <edge source="JPN" target="RUS">
      <data key="d0">8640412</data>
    </edge>
    <edge source="JPN" target="SAU">
      <data key="d0">21620334</data>
    </edge>
    <edge source="JPN" target="SEN">
      <data key="d0">784817</data>
    </edge>
    <edge source="JPN" target="SRB">
      <data key="d0">66464</data>
    </edge>
    <edge source="JPN" target="IND">
      <data key="d0">337604909</data>
    </edge>
    <edge source="JPN" target="SGP">
      <data key="d0">247689413</data>
    </edge>
    <edge source="JPN" target="SVK">
      <data key="d0">15553</data>
    </edge>
    <edge source="JPN" target="VNM">
      <data key="d0">171911199</data>
    </edge>
    <edge source="JPN" target="SVN">
      <data key="d0">1321605</data>
    </edge>
    <edge source="JPN" target="ZAF">
      <data key="d0">11794460</data>
    </edge>
    <edge source="JPN" target="ESP">
      <data key="d0">63543901</data>
    </edge>
    <edge source="JPN" target="SWE">
      <data key="d0">23935513</data>
    </edge>
    <edge source="JPN" target="CHE">
      <data key="d0">112514009</data>
    </edge>
    <edge source="JPN" target="THA">
      <data key="d0">365891849</data>
    </edge>
    <edge source="JPN" target="TGO">
      <data key="d0">123591</data>
    </edge>
    <edge source="JPN" target="ARE">
      <data key="d0">14439456</data>
    </edge>
    <edge source="JPN" target="TUN">
      <data key="d0">1255002</data>
    </edge>
    <edge source="JPN" target="TUR">
      <data key="d0">31286043</data>
    </edge>
    <edge source="JPN" target="UGA">
      <data key="d0">267966</data>
    </edge>
    <edge source="JPN" target="UKR">
      <data key="d0">209807</data>
    </edge>
    <edge source="JPN" target="EGY">
      <data key="d0">13032142</data>
    </edge>
    <edge source="JPN" target="GBR">
      <data key="d0">197168354</data>
    </edge>
    <edge source="JPN" target="TZA">
      <data key="d0">467432</data>
    </edge>
    <edge source="JPN" target="USA">
      <data key="d0">1930113287</data>
    </edge>
    <edge source="JPN" target="BFA">
      <data key="d0">71160</data>
    </edge>
    <edge source="JPN" target="URY">
      <data key="d0">889707</data>
    </edge>
    <edge source="KOR" target="ALB">
      <data key="d0">2094855</data>
    </edge>
    <edge source="KOR" target="DZA">
      <data key="d0">6580592</data>
    </edge>
    <edge source="KOR" target="ARG">
      <data key="d0">37738780</data>
    </edge>
    <edge source="KOR" target="AUS">
      <data key="d0">31259524</data>
    </edge>
    <edge source="KOR" target="AUT">
      <data key="d0">1342221</data>
    </edge>
    <edge source="KOR" target="BEL">
      <data key="d0">140291717</data>
    </edge>
    <edge source="KOR" target="BRA">
      <data key="d0">88111564</data>
    </edge>
    <edge source="KOR" target="BGR">
      <data key="d0">108176</data>
    </edge>
    <edge source="KOR" target="KHM">
      <data key="d0">2028511</data>
    </edge>
    <edge source="KOR" target="CMR">
      <data key="d0">861529</data>
    </edge>
    <edge source="KOR" target="CAN">
      <data key="d0">43783977</data>
    </edge>
    <edge source="KOR" target="LKA">
      <data key="d0">8506643</data>
    </edge>
    <edge source="KOR" target="CHL">
      <data key="d0">19365421</data>
    </edge>
    <edge source="KOR" target="CHN">
      <data key="d0">10138166877</data>
    </edge>
    <edge source="KOR" target="COL">
      <data key="d0">26006466</data>
    </edge>
    <edge source="KOR" target="CRI">
      <data key="d0">1909035</data>
    </edge>
    <edge source="KOR" target="HRV">
      <data key="d0">943784</data>
    </edge>
    <edge source="KOR" target="CZE">
      <data key="d0">6495430</data>
    </edge>
    <edge source="KOR" target="BEN">
      <data key="d0">295179</data>
    </edge>
    <edge source="KOR" target="DNK">
      <data key="d0">1583481</data>
    </edge>
    <edge source="KOR" target="ECU">
      <data key="d0">21923708</data>
    </edge>
    <edge source="KOR" target="SLV">
      <data key="d0">3944835</data>
    </edge>
    <edge source="KOR" target="ETH">
      <data key="d0">10112082</data>
    </edge>
    <edge source="KOR" target="FIN">
      <data key="d0">1262596</data>
    </edge>
    <edge source="KOR" target="FRA">
      <data key="d0">41810171</data>
    </edge>
    <edge source="KOR" target="GEO">
      <data key="d0">129397</data>
    </edge>
    <edge source="KOR" target="GMB">
      <data key="d0">25029</data>
    </edge>
    <edge source="KOR" target="DEU">
      <data key="d0">137633011</data>
    </edge>
    <edge source="KOR" target="GHA">
      <data key="d0">2969465</data>
    </edge>
    <edge source="KOR" target="GRC">
      <data key="d0">36339437</data>
    </edge>
    <edge source="KOR" target="GTM">
      <data key="d0">3049901</data>
    </edge>
    <edge source="KOR" target="HND">
      <data key="d0">1269590</data>
    </edge>
    <edge source="KOR" target="HKG">
      <data key="d0">76452549</data>
    </edge>
    <edge source="KOR" target="HUN">
      <data key="d0">7128498</data>
    </edge>
    <edge source="KOR" target="IDN">
      <data key="d0">198810598</data>
    </edge>
    <edge source="KOR" target="IRL">
      <data key="d0">242731216</data>
    </edge>
    <edge source="KOR" target="ISR">
      <data key="d0">34137406</data>
    </edge>
    <edge source="KOR" target="ITA">
      <data key="d0">89389377</data>
    </edge>
    <edge source="KOR" target="CIV">
      <data key="d0">6668430</data>
    </edge>
    <edge source="KOR" target="JAM">
      <data key="d0">425556</data>
    </edge>
    <edge source="KOR" target="JPN">
      <data key="d0">1058903098</data>
    </edge>
    <edge source="KOR" target="KAZ">
      <data key="d0">566086</data>
    </edge>
    <edge source="KOR" target="JOR">
      <data key="d0">6095443</data>
    </edge>
    <edge source="KOR" target="LBN">
      <data key="d0">4339887</data>
    </edge>
    <edge source="KOR" target="LVA">
      <data key="d0">208879</data>
    </edge>
    <edge source="KOR" target="LTU">
      <data key="d0">229396916</data>
    </edge>
    <edge source="KOR" target="MDG">
      <data key="d0">2318717</data>
    </edge>
    <edge source="KOR" target="MWI">
      <data key="d0">982534</data>
    </edge>
    <edge source="KOR" target="MYS">
      <data key="d0">140419536</data>
    </edge>
    <edge source="KOR" target="MUS">
      <data key="d0">164946</data>
    </edge>
    <edge source="KOR" target="MEX">
      <data key="d0">27334293</data>
    </edge>
    <edge source="KOR" target="MAR">
      <data key="d0">7507977</data>
    </edge>
    <edge source="KOR" target="MOZ">
      <data key="d0">839412</data>
    </edge>
    <edge source="KOR" target="OMN">
      <data key="d0">26513330</data>
    </edge>
    <edge source="KOR" target="NLD">
      <data key="d0">142157693</data>
    </edge>
    <edge source="KOR" target="NZL">
      <data key="d0">3731054</data>
    </edge>
    <edge source="KOR" target="NIC">
      <data key="d0">594713</data>
    </edge>
    <edge source="KOR" target="NOR">
      <data key="d0">1406225</data>
    </edge>
    <edge source="KOR" target="PAK">
      <data key="d0">51757291</data>
    </edge>
    <edge source="KOR" target="PAN">
      <data key="d0">661351</data>
    </edge>
    <edge source="KOR" target="PRY">
      <data key="d0">1012900</data>
    </edge>
    <edge source="KOR" target="PER">
      <data key="d0">30731679</data>
    </edge>
    <edge source="KOR" target="PHL">
      <data key="d0">67904664</data>
    </edge>
    <edge source="KOR" target="POL">
      <data key="d0">39829779</data>
    </edge>
    <edge source="KOR" target="PRT">
      <data key="d0">35057558</data>
    </edge>
    <edge source="KOR" target="ROU">
      <data key="d0">7546440</data>
    </edge>
    <edge source="KOR" target="RUS">
      <data key="d0">67505201</data>
    </edge>
    <edge source="KOR" target="SAU">
      <data key="d0">73465921</data>
    </edge>
    <edge source="KOR" target="SEN">
      <data key="d0">2784422</data>
    </edge>
    <edge source="KOR" target="SRB">
      <data key="d0">235096</data>
    </edge>
    <edge source="KOR" target="IND">
      <data key="d0">629168555</data>
    </edge>
    <edge source="KOR" target="SGP">
      <data key="d0">94289792</data>
    </edge>
    <edge source="KOR" target="SVK">
      <data key="d0">2573092</data>
    </edge>
    <edge source="KOR" target="VNM">
      <data key="d0">179461380</data>
    </edge>
    <edge source="KOR" target="SVN">
      <data key="d0">4307967</data>
    </edge>
    <edge source="KOR" target="ZAF">
      <data key="d0">14660830</data>
    </edge>
    <edge source="KOR" target="ZWE">
      <data key="d0">583522</data>
    </edge>
    <edge source="KOR" target="ESP">
      <data key="d0">146498182</data>
    </edge>
    <edge source="KOR" target="SWE">
      <data key="d0">1563247</data>
    </edge>
    <edge source="KOR" target="CHE">
      <data key="d0">29214947</data>
    </edge>
    <edge source="KOR" target="THA">
      <data key="d0">188873182</data>
    </edge>
    <edge source="KOR" target="TGO">
      <data key="d0">213609</data>
    </edge>
    <edge source="KOR" target="ARE">
      <data key="d0">74659467</data>
    </edge>
    <edge source="KOR" target="TUN">
      <data key="d0">6391738</data>
    </edge>
    <edge source="KOR" target="TUR">
      <data key="d0">333835627</data>
    </edge>
    <edge source="KOR" target="UKR">
      <data key="d0">916837</data>
    </edge>
    <edge source="KOR" target="EGY">
      <data key="d0">52346009</data>
    </edge>
    <edge source="KOR" target="GBR">
      <data key="d0">111886124</data>
    </edge>
    <edge source="KOR" target="TZA">
      <data key="d0">9551122</data>
    </edge>
    <edge source="KOR" target="USA">
      <data key="d0">969779484</data>
    </edge>
    <edge source="KOR" target="URY">
      <data key="d0">1005575</data>
    </edge>
    <edge source="LVA" target="AUS">
      <data key="d0">306492</data>
    </edge>
    <edge source="LVA" target="BEL">
      <data key="d0">679585</data>
    </edge>
    <edge source="LVA" target="BRA">
      <data key="d0">422486</data>
    </edge>
    <edge source="LVA" target="BGR">
      <data key="d0">250660</data>
    </edge>
    <edge source="LVA" target="BLR">
      <data key="d0">812469</data>
    </edge>
    <edge source="LVA" target="CAN">
      <data key="d0">155038</data>
    </edge>
    <edge source="LVA" target="CHL">
      <data key="d0">19254</data>
    </edge>
    <edge source="LVA" target="CHN">
      <data key="d0">81180</data>
    </edge>
    <edge source="LVA" target="CZE">
      <data key="d0">135468</data>
    </edge>
    <edge source="LVA" target="EST">
      <data key="d0">7479334</data>
    </edge>
    <edge source="LVA" target="FIN">
      <data key="d0">263531</data>
    </edge>
    <edge source="LVA" target="FRA">
      <data key="d0">1778646</data>
    </edge>
    <edge source="LVA" target="DEU">
      <data key="d0">4702072</data>
    </edge>
    <edge source="LVA" target="GRC">
      <data key="d0">358935</data>
    </edge>
    <edge source="LVA" target="ISR">
      <data key="d0">30721</data>
    </edge>
    <edge source="LVA" target="ITA">
      <data key="d0">7094241</data>
    </edge>
    <edge source="LVA" target="JPN">
      <data key="d0">1048082</data>
    </edge>
    <edge source="LVA" target="KAZ">
      <data key="d0">1220883</data>
    </edge>
    <edge source="LVA" target="KOR">
      <data key="d0">68266</data>
    </edge>
    <edge source="LVA" target="LTU">
      <data key="d0">10411298</data>
    </edge>
    <edge source="LVA" target="MEX">
      <data key="d0">39987</data>
    </edge>
    <edge source="LVA" target="NLD">
      <data key="d0">1154195</data>
    </edge>
    <edge source="LVA" target="NZL">
      <data key="d0">11840</data>
    </edge>
    <edge source="LVA" target="NOR">
      <data key="d0">11891</data>
    </edge>
    <edge source="LVA" target="POL">
      <data key="d0">3342183</data>
    </edge>
    <edge source="LVA" target="PRT">
      <data key="d0">43155</data>
    </edge>
    <edge source="LVA" target="RUS">
      <data key="d0">3606882</data>
    </edge>
    <edge source="LVA" target="IND">
      <data key="d0">717565</data>
    </edge>
    <edge source="LVA" target="SGP">
      <data key="d0">68387</data>
    </edge>
    <edge source="LVA" target="SVK">
      <data key="d0">471924</data>
    </edge>
    <edge source="LVA" target="VNM">
      <data key="d0">19370</data>
    </edge>
    <edge source="LVA" target="SVN">
      <data key="d0">357629</data>
    </edge>
    <edge source="LVA" target="ESP">
      <data key="d0">339947</data>
    </edge>
    <edge source="LVA" target="SWE">
      <data key="d0">101394</data>
    </edge>
    <edge source="LVA" target="CHE">
      <data key="d0">612266</data>
    </edge>
    <edge source="LVA" target="TGO">
      <data key="d0">13057</data>
    </edge>
    <edge source="LVA" target="ARE">
      <data key="d0">176491</data>
    </edge>
    <edge source="LVA" target="TUR">
      <data key="d0">107264</data>
    </edge>
    <edge source="LVA" target="UKR">
      <data key="d0">742500</data>
    </edge>
    <edge source="LVA" target="EGY">
      <data key="d0">44759</data>
    </edge>
    <edge source="LVA" target="GBR">
      <data key="d0">2481698</data>
    </edge>
    <edge source="LVA" target="USA">
      <data key="d0">605005</data>
    </edge>
    <edge source="MYS" target="ALB">
      <data key="d0">36746</data>
    </edge>
    <edge source="MYS" target="AZE">
      <data key="d0">12412</data>
    </edge>
    <edge source="MYS" target="ARG">
      <data key="d0">5350870</data>
    </edge>
    <edge source="MYS" target="AUS">
      <data key="d0">33611033</data>
    </edge>
    <edge source="MYS" target="AUT">
      <data key="d0">243699</data>
    </edge>
    <edge source="MYS" target="ARM">
      <data key="d0">39935</data>
    </edge>
    <edge source="MYS" target="BEL">
      <data key="d0">35999421</data>
    </edge>
    <edge source="MYS" target="BRA">
      <data key="d0">26216893</data>
    </edge>
    <edge source="MYS" target="BGR">
      <data key="d0">162016</data>
    </edge>
    <edge source="MYS" target="KHM">
      <data key="d0">880044</data>
    </edge>
    <edge source="MYS" target="CMR">
      <data key="d0">188816</data>
    </edge>
    <edge source="MYS" target="CAN">
      <data key="d0">25656265</data>
    </edge>
    <edge source="MYS" target="CAF">
      <data key="d0">38592</data>
    </edge>
    <edge source="MYS" target="LKA">
      <data key="d0">6912787</data>
    </edge>
    <edge source="MYS" target="CHL">
      <data key="d0">2051603</data>
    </edge>
    <edge source="MYS" target="CHN">
      <data key="d0">1172305264</data>
    </edge>
    <edge source="MYS" target="COL">
      <data key="d0">1404187</data>
    </edge>
    <edge source="MYS" target="CRI">
      <data key="d0">55126</data>
    </edge>
    <edge source="MYS" target="HRV">
      <data key="d0">139674</data>
    </edge>
    <edge source="MYS" target="CZE">
      <data key="d0">50821</data>
    </edge>
    <edge source="MYS" target="DNK">
      <data key="d0">481787</data>
    </edge>
    <edge source="MYS" target="ECU">
      <data key="d0">77863</data>
    </edge>
    <edge source="MYS" target="SLV">
      <data key="d0">100567</data>
    </edge>
    <edge source="MYS" target="ETH">
      <data key="d0">594856</data>
    </edge>
    <edge source="MYS" target="EST">
      <data key="d0">46094</data>
    </edge>
    <edge source="MYS" target="FIN">
      <data key="d0">1313544</data>
    </edge>
    <edge source="MYS" target="FRA">
      <data key="d0">11372021</data>
    </edge>
    <edge source="MYS" target="GEO">
      <data key="d0">238867</data>
    </edge>
    <edge source="MYS" target="DEU">
      <data key="d0">33809064</data>
    </edge>
    <edge source="MYS" target="GHA">
      <data key="d0">351268</data>
    </edge>
    <edge source="MYS" target="GRC">
      <data key="d0">944385</data>
    </edge>
    <edge source="MYS" target="GTM">
      <data key="d0">525586</data>
    </edge>
    <edge source="MYS" target="HND">
      <data key="d0">101024</data>
    </edge>
    <edge source="MYS" target="HKG">
      <data key="d0">9292499</data>
    </edge>
    <edge source="MYS" target="IDN">
      <data key="d0">484337331</data>
    </edge>
    <edge source="MYS" target="IRL">
      <data key="d0">2274532</data>
    </edge>
    <edge source="MYS" target="ITA">
      <data key="d0">7060189</data>
    </edge>
    <edge source="MYS" target="CIV">
      <data key="d0">1775538</data>
    </edge>
    <edge source="MYS" target="JAM">
      <data key="d0">29100</data>
    </edge>
    <edge source="MYS" target="JPN">
      <data key="d0">289482464</data>
    </edge>
    <edge source="MYS" target="JOR">
      <data key="d0">3397338</data>
    </edge>
    <edge source="MYS" target="KOR">
      <data key="d0">198280060</data>
    </edge>
    <edge source="MYS" target="LBN">
      <data key="d0">833457</data>
    </edge>
    <edge source="MYS" target="LVA">
      <data key="d0">150505</data>
    </edge>
    <edge source="MYS" target="LTU">
      <data key="d0">153396</data>
    </edge>
    <edge source="MYS" target="MDG">
      <data key="d0">176158</data>
    </edge>
    <edge source="MYS" target="MWI">
      <data key="d0">166789</data>
    </edge>
    <edge source="MYS" target="MUS">
      <data key="d0">654595</data>
    </edge>
    <edge source="MYS" target="MEX">
      <data key="d0">26019590</data>
    </edge>
    <edge source="MYS" target="MAR">
      <data key="d0">1083146</data>
    </edge>
    <edge source="MYS" target="MOZ">
      <data key="d0">290009</data>
    </edge>
    <edge source="MYS" target="OMN">
      <data key="d0">404109</data>
    </edge>
    <edge source="MYS" target="NAM">
      <data key="d0">84720</data>
    </edge>
    <edge source="MYS" target="NLD">
      <data key="d0">164862692</data>
    </edge>
    <edge source="MYS" target="NZL">
      <data key="d0">5114476</data>
    </edge>
    <edge source="MYS" target="NOR">
      <data key="d0">136869</data>
    </edge>
    <edge source="MYS" target="PAK">
      <data key="d0">34807094</data>
    </edge>
    <edge source="MYS" target="PAN">
      <data key="d0">701013</data>
    </edge>
    <edge source="MYS" target="PRY">
      <data key="d0">12645</data>
    </edge>
    <edge source="MYS" target="PER">
      <data key="d0">2121980</data>
    </edge>
    <edge source="MYS" target="PHL">
      <data key="d0">61744954</data>
    </edge>
    <edge source="MYS" target="POL">
      <data key="d0">748149</data>
    </edge>
    <edge source="MYS" target="PRT">
      <data key="d0">161506</data>
    </edge>
    <edge source="MYS" target="ROU">
      <data key="d0">82675</data>
    </edge>
    <edge source="MYS" target="RUS">
      <data key="d0">9857285</data>
    </edge>
    <edge source="MYS" target="SAU">
      <data key="d0">29541786</data>
    </edge>
    <edge source="MYS" target="SEN">
      <data key="d0">298501</data>
    </edge>
    <edge source="MYS" target="IND">
      <data key="d0">292537448</data>
    </edge>
    <edge source="MYS" target="SGP">
      <data key="d0">324647073</data>
    </edge>
    <edge source="MYS" target="VNM">
      <data key="d0">98730206</data>
    </edge>
    <edge source="MYS" target="SVN">
      <data key="d0">75098</data>
    </edge>
    <edge source="MYS" target="ZAF">
      <data key="d0">7389217</data>
    </edge>
    <edge source="MYS" target="ZWE">
      <data key="d0">61690</data>
    </edge>
    <edge source="MYS" target="ESP">
      <data key="d0">10485376</data>
    </edge>
    <edge source="MYS" target="SWE">
      <data key="d0">4470247</data>
    </edge>
    <edge source="MYS" target="CHE">
      <data key="d0">145615</data>
    </edge>
    <edge source="MYS" target="THA">
      <data key="d0">289198481</data>
    </edge>
    <edge source="MYS" target="TGO">
      <data key="d0">303683</data>
    </edge>
    <edge source="MYS" target="ARE">
      <data key="d0">16891289</data>
    </edge>
    <edge source="MYS" target="TUN">
      <data key="d0">389101</data>
    </edge>
    <edge source="MYS" target="TUR">
      <data key="d0">53314859</data>
    </edge>
    <edge source="MYS" target="UKR">
      <data key="d0">979080</data>
    </edge>
    <edge source="MYS" target="EGY">
      <data key="d0">18862104</data>
    </edge>
    <edge source="MYS" target="GBR">
      <data key="d0">7982759</data>
    </edge>
    <edge source="MYS" target="TZA">
      <data key="d0">1602287</data>
    </edge>
    <edge source="MYS" target="USA">
      <data key="d0">245061400</data>
    </edge>
    <edge source="MYS" target="URY">
      <data key="d0">190665</data>
    </edge>
    <edge source="MEX" target="ARG">
      <data key="d0">24917027</data>
    </edge>
    <edge source="MEX" target="AUS">
      <data key="d0">868557</data>
    </edge>
    <edge source="MEX" target="AUT">
      <data key="d0">1743647</data>
    </edge>
    <edge source="MEX" target="BEL">
      <data key="d0">129266694</data>
    </edge>
    <edge source="MEX" target="BOL">
      <data key="d0">269687</data>
    </edge>
    <edge source="MEX" target="BRA">
      <data key="d0">251295507</data>
    </edge>
    <edge source="MEX" target="BGR">
      <data key="d0">253435</data>
    </edge>
    <edge source="MEX" target="CAN">
      <data key="d0">125142982</data>
    </edge>
    <edge source="MEX" target="CHL">
      <data key="d0">4542116</data>
    </edge>
    <edge source="MEX" target="CHN">
      <data key="d0">17142817</data>
    </edge>
    <edge source="MEX" target="COL">
      <data key="d0">53610353</data>
    </edge>
    <edge source="MEX" target="CRI">
      <data key="d0">6976278</data>
    </edge>
    <edge source="MEX" target="HRV">
      <data key="d0">450349</data>
    </edge>
    <edge source="MEX" target="CZE">
      <data key="d0">117068</data>
    </edge>
    <edge source="MEX" target="DNK">
      <data key="d0">212841</data>
    </edge>
    <edge source="MEX" target="ECU">
      <data key="d0">2995544</data>
    </edge>
    <edge source="MEX" target="SLV">
      <data key="d0">7166510</data>
    </edge>
    <edge source="MEX" target="FIN">
      <data key="d0">4422547</data>
    </edge>
    <edge source="MEX" target="FRA">
      <data key="d0">11075343</data>
    </edge>
    <edge source="MEX" target="DEU">
      <data key="d0">57334461</data>
    </edge>
    <edge source="MEX" target="GRC">
      <data key="d0">108798</data>
    </edge>
    <edge source="MEX" target="GTM">
      <data key="d0">13683240</data>
    </edge>
    <edge source="MEX" target="HND">
      <data key="d0">955289</data>
    </edge>
    <edge source="MEX" target="HKG">
      <data key="d0">50733</data>
    </edge>
    <edge source="MEX" target="HUN">
      <data key="d0">441741</data>
    </edge>
    <edge source="MEX" target="IDN">
      <data key="d0">1761248</data>
    </edge>
    <edge source="MEX" target="IRL">
      <data key="d0">11931</data>
    </edge>
    <edge source="MEX" target="ISR">
      <data key="d0">3340695</data>
    </edge>
    <edge source="MEX" target="ITA">
      <data key="d0">43816062</data>
    </edge>
    <edge source="MEX" target="JPN">
      <data key="d0">11929324</data>
    </edge>
    <edge source="MEX" target="JOR">
      <data key="d0">942132</data>
    </edge>
    <edge source="MEX" target="KOR">
      <data key="d0">5967652</data>
    </edge>
    <edge source="MEX" target="LBN">
      <data key="d0">20487</data>
    </edge>
    <edge source="MEX" target="MYS">
      <data key="d0">2558518</data>
    </edge>
    <edge source="MEX" target="MAR">
      <data key="d0">3124368</data>
    </edge>
    <edge source="MEX" target="NLD">
      <data key="d0">9881868</data>
    </edge>
    <edge source="MEX" target="NIC">
      <data key="d0">3192084</data>
    </edge>
    <edge source="MEX" target="PAK">
      <data key="d0">245613</data>
    </edge>
    <edge source="MEX" target="PAN">
      <data key="d0">819904</data>
    </edge>
    <edge source="MEX" target="PRY">
      <data key="d0">361299</data>
    </edge>
    <edge source="MEX" target="PER">
      <data key="d0">2723156</data>
    </edge>
    <edge source="MEX" target="PHL">
      <data key="d0">604123</data>
    </edge>
    <edge source="MEX" target="POL">
      <data key="d0">58223</data>
    </edge>
    <edge source="MEX" target="PRT">
      <data key="d0">1029727</data>
    </edge>
    <edge source="MEX" target="ROU">
      <data key="d0">411882</data>
    </edge>
    <edge source="MEX" target="RUS">
      <data key="d0">313840</data>
    </edge>
    <edge source="MEX" target="SAU">
      <data key="d0">457532</data>
    </edge>
    <edge source="MEX" target="SRB">
      <data key="d0">10999</data>
    </edge>
    <edge source="MEX" target="IND">
      <data key="d0">41662614</data>
    </edge>
    <edge source="MEX" target="SGP">
      <data key="d0">5628201</data>
    </edge>
    <edge source="MEX" target="VNM">
      <data key="d0">190188</data>
    </edge>
    <edge source="MEX" target="SVN">
      <data key="d0">323534</data>
    </edge>
    <edge source="MEX" target="ZAF">
      <data key="d0">6266377</data>
    </edge>
    <edge source="MEX" target="ESP">
      <data key="d0">50511213</data>
    </edge>
    <edge source="MEX" target="CHE">
      <data key="d0">34708103</data>
    </edge>
    <edge source="MEX" target="THA">
      <data key="d0">2787079</data>
    </edge>
    <edge source="MEX" target="ARE">
      <data key="d0">63313</data>
    </edge>
    <edge source="MEX" target="TUN">
      <data key="d0">66387</data>
    </edge>
    <edge source="MEX" target="TUR">
      <data key="d0">6341421</data>
    </edge>
    <edge source="MEX" target="UKR">
      <data key="d0">413801</data>
    </edge>
    <edge source="MEX" target="EGY">
      <data key="d0">2743197</data>
    </edge>
    <edge source="MEX" target="GBR">
      <data key="d0">21432598</data>
    </edge>
    <edge source="MEX" target="USA">
      <data key="d0">574880420</data>
    </edge>
    <edge source="MEX" target="URY">
      <data key="d0">689321</data>
    </edge>
    <edge source="MAR" target="ARG">
      <data key="d0">14014</data>
    </edge>
    <edge source="MAR" target="FRA">
      <data key="d0">37351</data>
    </edge>
    <edge source="MAR" target="DEU">
      <data key="d0">13491</data>
    </edge>
    <edge source="MAR" target="CIV">
      <data key="d0">80475</data>
    </edge>
    <edge source="MAR" target="JOR">
      <data key="d0">17557</data>
    </edge>
    <edge source="MAR" target="MRT">
      <data key="d0">248167</data>
    </edge>
    <edge source="MAR" target="PRT">
      <data key="d0">28788</data>
    </edge>
    <edge source="MAR" target="SEN">
      <data key="d0">191326</data>
    </edge>
    <edge source="MAR" target="ESP">
      <data key="d0">77953</data>
    </edge>
    <edge source="MAR" target="TUN">
      <data key="d0">237404</data>
    </edge>
    <edge source="MAR" target="EGY">
      <data key="d0">208639</data>
    </edge>
    <edge source="MAR" target="GBR">
      <data key="d0">22448</data>
    </edge>
    <edge source="MAR" target="TZA">
      <data key="d0">30421</data>
    </edge>
    <edge source="NZL" target="ARG">
      <data key="d0">150327</data>
    </edge>
    <edge source="NZL" target="AUS">
      <data key="d0">3944699</data>
    </edge>
    <edge source="NZL" target="BOL">
      <data key="d0">21433</data>
    </edge>
    <edge source="NZL" target="CAN">
      <data key="d0">131914</data>
    </edge>
    <edge source="NZL" target="CHN">
      <data key="d0">1842942</data>
    </edge>
    <edge source="NZL" target="DNK">
      <data key="d0">690995</data>
    </edge>
    <edge source="NZL" target="FRA">
      <data key="d0">461777</data>
    </edge>
    <edge source="NZL" target="DEU">
      <data key="d0">2139327</data>
    </edge>
    <edge source="NZL" target="HKG">
      <data key="d0">23314</data>
    </edge>
    <edge source="NZL" target="ITA">
      <data key="d0">19955669</data>
    </edge>
    <edge source="NZL" target="JPN">
      <data key="d0">19750559</data>
    </edge>
    <edge source="NZL" target="KOR">
      <data key="d0">4892916</data>
    </edge>
    <edge source="NZL" target="MEX">
      <data key="d0">11523</data>
    </edge>
    <edge source="NZL" target="NLD">
      <data key="d0">514134</data>
    </edge>
    <edge source="NZL" target="PER">
      <data key="d0">82497</data>
    </edge>
    <edge source="NZL" target="PHL">
      <data key="d0">17727</data>
    </edge>
    <edge source="NZL" target="POL">
      <data key="d0">227990</data>
    </edge>
    <edge source="NZL" target="RUS">
      <data key="d0">10105</data>
    </edge>
    <edge source="NZL" target="IND">
      <data key="d0">1952806</data>
    </edge>
    <edge source="NZL" target="SGP">
      <data key="d0">588582</data>
    </edge>
    <edge source="NZL" target="ZAF">
      <data key="d0">494938</data>
    </edge>
    <edge source="NZL" target="ESP">
      <data key="d0">741581</data>
    </edge>
    <edge source="NZL" target="CHE">
      <data key="d0">625256</data>
    </edge>
    <edge source="NZL" target="THA">
      <data key="d0">148127</data>
    </edge>
    <edge source="NZL" target="GBR">
      <data key="d0">946843</data>
    </edge>
    <edge source="NZL" target="USA">
      <data key="d0">2558916</data>
    </edge>
    <edge source="PAK" target="DZA">
      <data key="d0">108375</data>
    </edge>
    <edge source="PAK" target="AUS">
      <data key="d0">87109</data>
    </edge>
    <edge source="PAK" target="CMR">
      <data key="d0">951659</data>
    </edge>
    <edge source="PAK" target="LKA">
      <data key="d0">6245593</data>
    </edge>
    <edge source="PAK" target="CHN">
      <data key="d0">9158858</data>
    </edge>
    <edge source="PAK" target="BEN">
      <data key="d0">108016</data>
    </edge>
    <edge source="PAK" target="FRA">
      <data key="d0">1897479</data>
    </edge>
    <edge source="PAK" target="GHA">
      <data key="d0">1072569</data>
    </edge>
    <edge source="PAK" target="HKG">
      <data key="d0">124290</data>
    </edge>
    <edge source="PAK" target="IDN">
      <data key="d0">1492396</data>
    </edge>
    <edge source="PAK" target="ITA">
      <data key="d0">11334487</data>
    </edge>
    <edge source="PAK" target="CIV">
      <data key="d0">1004171</data>
    </edge>
    <edge source="PAK" target="JOR">
      <data key="d0">260126</data>
    </edge>
    <edge source="PAK" target="KOR">
      <data key="d0">85214997</data>
    </edge>
    <edge source="PAK" target="LBN">
      <data key="d0">442944</data>
    </edge>
    <edge source="PAK" target="MYS">
      <data key="d0">3646462</data>
    </edge>
    <edge source="PAK" target="MUS">
      <data key="d0">27590</data>
    </edge>
    <edge source="PAK" target="MOZ">
      <data key="d0">13765</data>
    </edge>
    <edge source="PAK" target="OMN">
      <data key="d0">19119</data>
    </edge>
    <edge source="PAK" target="NLD">
      <data key="d0">25896103</data>
    </edge>
    <edge source="PAK" target="PHL">
      <data key="d0">22331435</data>
    </edge>
    <edge source="PAK" target="SAU">
      <data key="d0">24823164</data>
    </edge>
    <edge source="PAK" target="IND">
      <data key="d0">3472527</data>
    </edge>
    <edge source="PAK" target="SGP">
      <data key="d0">1651141</data>
    </edge>
    <edge source="PAK" target="ESP">
      <data key="d0">14836909</data>
    </edge>
    <edge source="PAK" target="THA">
      <data key="d0">2523253</data>
    </edge>
    <edge source="PAK" target="TGO">
      <data key="d0">106883</data>
    </edge>
    <edge source="PAK" target="ARE">
      <data key="d0">10204693</data>
    </edge>
    <edge source="PAK" target="TUN">
      <data key="d0">14509</data>
    </edge>
    <edge source="PAK" target="TUR">
      <data key="d0">4076281</data>
    </edge>
    <edge source="PAK" target="GBR">
      <data key="d0">16102</data>
    </edge>
    <edge source="PAK" target="TZA">
      <data key="d0">282792</data>
    </edge>
    <edge source="PRY" target="ARG">
      <data key="d0">375654</data>
    </edge>
    <edge source="PRY" target="BOL">
      <data key="d0">107128</data>
    </edge>
    <edge source="PRY" target="BRA">
      <data key="d0">3642974</data>
    </edge>
    <edge source="PRY" target="CHL">
      <data key="d0">71768</data>
    </edge>
    <edge source="PRY" target="SVK">
      <data key="d0">12162</data>
    </edge>
    <edge source="PRY" target="USA">
      <data key="d0">1172571</data>
    </edge>
    <edge source="PRY" target="URY">
      <data key="d0">30120</data>
    </edge>
    <edge source="PER" target="ARG">
      <data key="d0">530146</data>
    </edge>
    <edge source="PER" target="BOL">
      <data key="d0">3187153</data>
    </edge>
    <edge source="PER" target="BRA">
      <data key="d0">48235</data>
    </edge>
    <edge source="PER" target="CHL">
      <data key="d0">1100320</data>
    </edge>
    <edge source="PER" target="CHN">
      <data key="d0">68386</data>
    </edge>
    <edge source="PER" target="COL">
      <data key="d0">13555793</data>
    </edge>
    <edge source="PER" target="ECU">
      <data key="d0">7895460</data>
    </edge>
    <edge source="PER" target="SLV">
      <data key="d0">48735</data>
    </edge>
    <edge source="PER" target="FRA">
      <data key="d0">4394344</data>
    </edge>
    <edge source="PER" target="DEU">
      <data key="d0">45487</data>
    </edge>
    <edge source="PER" target="GTM">
      <data key="d0">44103</data>
    </edge>
    <edge source="PER" target="ITA">
      <data key="d0">23428</data>
    </edge>
    <edge source="PER" target="MEX">
      <data key="d0">292794</data>
    </edge>
    <edge source="PER" target="NLD">
      <data key="d0">53220440</data>
    </edge>
    <edge source="PER" target="PAN">
      <data key="d0">29962</data>
    </edge>
    <edge source="PER" target="IND">
      <data key="d0">64715</data>
    </edge>
    <edge source="PER" target="ESP">
      <data key="d0">102821</data>
    </edge>
    <edge source="PER" target="TUR">
      <data key="d0">48780</data>
    </edge>
    <edge source="PER" target="USA">
      <data key="d0">607046</data>
    </edge>
    <edge source="PHL" target="AUS">
      <data key="d0">1743667</data>
    </edge>
    <edge source="PHL" target="BRA">
      <data key="d0">90749</data>
    </edge>
    <edge source="PHL" target="KHM">
      <data key="d0">34848</data>
    </edge>
    <edge source="PHL" target="CAN">
      <data key="d0">45355</data>
    </edge>
    <edge source="PHL" target="LKA">
      <data key="d0">25515</data>
    </edge>
    <edge source="PHL" target="CHN">
      <data key="d0">95123225</data>
    </edge>
    <edge source="PHL" target="DNK">
      <data key="d0">14890</data>
    </edge>
    <edge source="PHL" target="FRA">
      <data key="d0">10850240</data>
    </edge>
    <edge source="PHL" target="DEU">
      <data key="d0">498971</data>
    </edge>
    <edge source="PHL" target="HKG">
      <data key="d0">180754</data>
    </edge>
    <edge source="PHL" target="IDN">
      <data key="d0">11852624</data>
    </edge>
    <edge source="PHL" target="IRL">
      <data key="d0">56333</data>
    </edge>
    <edge source="PHL" target="ITA">
      <data key="d0">528220</data>
    </edge>
    <edge source="PHL" target="JPN">
      <data key="d0">82115949</data>
    </edge>
    <edge source="PHL" target="KOR">
      <data key="d0">24308390</data>
    </edge>
    <edge source="PHL" target="MYS">
      <data key="d0">8436937</data>
    </edge>
    <edge source="PHL" target="MEX">
      <data key="d0">1117879</data>
    </edge>
    <edge source="PHL" target="NLD">
      <data key="d0">47522226</data>
    </edge>
    <edge source="PHL" target="NZL">
      <data key="d0">439246</data>
    </edge>
    <edge source="PHL" target="PAK">
      <data key="d0">39727</data>
    </edge>
    <edge source="PHL" target="ROU">
      <data key="d0">87520</data>
    </edge>
    <edge source="PHL" target="RUS">
      <data key="d0">918160</data>
    </edge>
    <edge source="PHL" target="IND">
      <data key="d0">2113653</data>
    </edge>
    <edge source="PHL" target="SGP">
      <data key="d0">7026114</data>
    </edge>
    <edge source="PHL" target="VNM">
      <data key="d0">1788408</data>
    </edge>
    <edge source="PHL" target="ZAF">
      <data key="d0">93000</data>
    </edge>
    <edge source="PHL" target="ESP">
      <data key="d0">5888028</data>
    </edge>
    <edge source="PHL" target="THA">
      <data key="d0">1495978</data>
    </edge>
    <edge source="PHL" target="ARE">
      <data key="d0">275235</data>
    </edge>
    <edge source="PHL" target="TUR">
      <data key="d0">240680</data>
    </edge>
    <edge source="PHL" target="UKR">
      <data key="d0">130680</data>
    </edge>
    <edge source="PHL" target="EGY">
      <data key="d0">67505</data>
    </edge>
    <edge source="PHL" target="USA">
      <data key="d0">4377771</data>
    </edge>
    <edge source="SEN" target="CMR">
      <data key="d0">65362</data>
    </edge>
    <edge source="SEN" target="BEN">
      <data key="d0">75753</data>
    </edge>
    <edge source="SEN" target="FRA">
      <data key="d0">376731</data>
    </edge>
    <edge source="SEN" target="GMB">
      <data key="d0">344439</data>
    </edge>
    <edge source="SEN" target="GHA">
      <data key="d0">302525</data>
    </edge>
    <edge source="SEN" target="CIV">
      <data key="d0">870908</data>
    </edge>
    <edge source="SEN" target="MRT">
      <data key="d0">171908</data>
    </edge>
    <edge source="SEN" target="NER">
      <data key="d0">51541</data>
    </edge>
    <edge source="SEN" target="TGO">
      <data key="d0">119298</data>
    </edge>
    <edge source="SEN" target="TZA">
      <data key="d0">14298</data>
    </edge>
    <edge source="SEN" target="BFA">
      <data key="d0">195978</data>
    </edge>
    <edge source="SGP" target="DZA">
      <data key="d0">15380</data>
    </edge>
    <edge source="SGP" target="ARG">
      <data key="d0">16578154</data>
    </edge>
    <edge source="SGP" target="AUS">
      <data key="d0">124236475</data>
    </edge>
    <edge source="SGP" target="AUT">
      <data key="d0">105269</data>
    </edge>
    <edge source="SGP" target="BEL">
      <data key="d0">3754048865</data>
    </edge>
    <edge source="SGP" target="BRA">
      <data key="d0">25805099</data>
    </edge>
    <edge source="SGP" target="BGR">
      <data key="d0">77049</data>
    </edge>
    <edge source="SGP" target="KHM">
      <data key="d0">7626884</data>
    </edge>
    <edge source="SGP" target="CAN">
      <data key="d0">2432976</data>
    </edge>
    <edge source="SGP" target="LKA">
      <data key="d0">12728918</data>
    </edge>
    <edge source="SGP" target="CHL">
      <data key="d0">1546021</data>
    </edge>
    <edge source="SGP" target="CHN">
      <data key="d0">2011551357</data>
    </edge>
    <edge source="SGP" target="COL">
      <data key="d0">1343974</data>
    </edge>
    <edge source="SGP" target="CRI">
      <data key="d0">45254</data>
    </edge>
    <edge source="SGP" target="CZE">
      <data key="d0">46886</data>
    </edge>
    <edge source="SGP" target="DNK">
      <data key="d0">1600166</data>
    </edge>
    <edge source="SGP" target="ECU">
      <data key="d0">131231</data>
    </edge>
    <edge source="SGP" target="SLV">
      <data key="d0">71972</data>
    </edge>
    <edge source="SGP" target="ETH">
      <data key="d0">40478</data>
    </edge>
    <edge source="SGP" target="FIN">
      <data key="d0">773565</data>
    </edge>
    <edge source="SGP" target="FRA">
      <data key="d0">6934376</data>
    </edge>
    <edge source="SGP" target="DEU">
      <data key="d0">59814753</data>
    </edge>
    <edge source="SGP" target="GHA">
      <data key="d0">310289</data>
    </edge>
    <edge source="SGP" target="GRC">
      <data key="d0">596354</data>
    </edge>
    <edge source="SGP" target="GTM">
      <data key="d0">12386</data>
    </edge>
    <edge source="SGP" target="HND">
      <data key="d0">38173</data>
    </edge>
    <edge source="SGP" target="HKG">
      <data key="d0">15484567</data>
    </edge>
    <edge source="SGP" target="IDN">
      <data key="d0">734200252</data>
    </edge>
    <edge source="SGP" target="IRL">
      <data key="d0">123615116</data>
    </edge>
    <edge source="SGP" target="ISR">
      <data key="d0">1773672</data>
    </edge>
    <edge source="SGP" target="ITA">
      <data key="d0">16904651</data>
    </edge>
    <edge source="SGP" target="JPN">
      <data key="d0">259998668</data>
    </edge>
    <edge source="SGP" target="JOR">
      <data key="d0">1135639</data>
    </edge>
    <edge source="SGP" target="KOR">
      <data key="d0">234251767</data>
    </edge>
    <edge source="SGP" target="LBN">
      <data key="d0">179514</data>
    </edge>
    <edge source="SGP" target="LVA">
      <data key="d0">10712</data>
    </edge>
    <edge source="SGP" target="MDG">
      <data key="d0">303723</data>
    </edge>
    <edge source="SGP" target="MYS">
      <data key="d0">764150537</data>
    </edge>
    <edge source="SGP" target="MUS">
      <data key="d0">871547</data>
    </edge>
    <edge source="SGP" target="MEX">
      <data key="d0">53111897</data>
    </edge>
    <edge source="SGP" target="MAR">
      <data key="d0">26704</data>
    </edge>
    <edge source="SGP" target="MOZ">
      <data key="d0">80478</data>
    </edge>
    <edge source="SGP" target="NLD">
      <data key="d0">851306614</data>
    </edge>
    <edge source="SGP" target="NZL">
      <data key="d0">7731492</data>
    </edge>
    <edge source="SGP" target="NIC">
      <data key="d0">147266</data>
    </edge>
    <edge source="SGP" target="PAK">
      <data key="d0">25282175</data>
    </edge>
    <edge source="SGP" target="PAN">
      <data key="d0">1707234220</data>
    </edge>
    <edge source="SGP" target="PRY">
      <data key="d0">23732</data>
    </edge>
    <edge source="SGP" target="PER">
      <data key="d0">78171</data>
    </edge>
    <edge source="SGP" target="PHL">
      <data key="d0">52291897</data>
    </edge>
    <edge source="SGP" target="POL">
      <data key="d0">13807690</data>
    </edge>
    <edge source="SGP" target="PRT">
      <data key="d0">224551</data>
    </edge>
    <edge source="SGP" target="RUS">
      <data key="d0">421598</data>
    </edge>
    <edge source="SGP" target="SAU">
      <data key="d0">16414190</data>
    </edge>
    <edge source="SGP" target="IND">
      <data key="d0">987253289</data>
    </edge>
    <edge source="SGP" target="SVK">
      <data key="d0">166900</data>
    </edge>
    <edge source="SGP" target="VNM">
      <data key="d0">176448290</data>
    </edge>
    <edge source="SGP" target="SVN">
      <data key="d0">351538</data>
    </edge>
    <edge source="SGP" target="ZAF">
      <data key="d0">2901507</data>
    </edge>
    <edge source="SGP" target="ESP">
      <data key="d0">11867552</data>
    </edge>
    <edge source="SGP" target="SWE">
      <data key="d0">255660</data>
    </edge>
    <edge source="SGP" target="CHE">
      <data key="d0">25632976</data>
    </edge>
    <edge source="SGP" target="THA">
      <data key="d0">477454297</data>
    </edge>
    <edge source="SGP" target="ARE">
      <data key="d0">23505569</data>
    </edge>
    <edge source="SGP" target="TUN">
      <data key="d0">12329</data>
    </edge>
    <edge source="SGP" target="TUR">
      <data key="d0">4236885</data>
    </edge>
    <edge source="SGP" target="UGA">
      <data key="d0">24828</data>
    </edge>
    <edge source="SGP" target="EGY">
      <data key="d0">2840206</data>
    </edge>
    <edge source="SGP" target="GBR">
      <data key="d0">288775281</data>
    </edge>
    <edge source="SGP" target="TZA">
      <data key="d0">236202</data>
    </edge>
    <edge source="SGP" target="USA">
      <data key="d0">1157372727</data>
    </edge>
    <edge source="SGP" target="URY">
      <data key="d0">108664</data>
    </edge>
    <edge source="VNM" target="AUS">
      <data key="d0">267568</data>
    </edge>
    <edge source="VNM" target="KHM">
      <data key="d0">18368852</data>
    </edge>
    <edge source="VNM" target="CAN">
      <data key="d0">320572</data>
    </edge>
    <edge source="VNM" target="LKA">
      <data key="d0">16628</data>
    </edge>
    <edge source="VNM" target="CHL">
      <data key="d0">135000</data>
    </edge>
    <edge source="VNM" target="CHN">
      <data key="d0">9551448</data>
    </edge>
    <edge source="VNM" target="COL">
      <data key="d0">211000</data>
    </edge>
    <edge source="VNM" target="DNK">
      <data key="d0">12077</data>
    </edge>
    <edge source="VNM" target="FRA">
      <data key="d0">50037</data>
    </edge>
    <edge source="VNM" target="DEU">
      <data key="d0">660617</data>
    </edge>
    <edge source="VNM" target="GRC">
      <data key="d0">28000</data>
    </edge>
    <edge source="VNM" target="HKG">
      <data key="d0">311840</data>
    </edge>
    <edge source="VNM" target="IDN">
      <data key="d0">9148593</data>
    </edge>
    <edge source="VNM" target="ISR">
      <data key="d0">29800</data>
    </edge>
    <edge source="VNM" target="ITA">
      <data key="d0">115407</data>
    </edge>
    <edge source="VNM" target="CIV">
      <data key="d0">523800</data>
    </edge>
    <edge source="VNM" target="JPN">
      <data key="d0">54565205</data>
    </edge>
    <edge source="VNM" target="KAZ">
      <data key="d0">36702</data>
    </edge>
    <edge source="VNM" target="KOR">
      <data key="d0">4199063</data>
    </edge>
    <edge source="VNM" target="MDG">
      <data key="d0">1291320</data>
    </edge>
    <edge source="VNM" target="MYS">
      <data key="d0">2787593</data>
    </edge>
    <edge source="VNM" target="MEX">
      <data key="d0">14681881</data>
    </edge>
    <edge source="VNM" target="NLD">
      <data key="d0">402686</data>
    </edge>
    <edge source="VNM" target="NZL">
      <data key="d0">14754</data>
    </edge>
    <edge source="VNM" target="PAK">
      <data key="d0">1613276</data>
    </edge>
    <edge source="VNM" target="PAN">
      <data key="d0">71000</data>
    </edge>
    <edge source="VNM" target="PER">
      <data key="d0">67868</data>
    </edge>
    <edge source="VNM" target="PHL">
      <data key="d0">5888303</data>
    </edge>
    <edge source="VNM" target="POL">
      <data key="d0">158760</data>
    </edge>
    <edge source="VNM" target="RUS">
      <data key="d0">222316</data>
    </edge>
    <edge source="VNM" target="IND">
      <data key="d0">692884</data>
    </edge>
    <edge source="VNM" target="SGP">
      <data key="d0">1709058</data>
    </edge>
    <edge source="VNM" target="ZAF">
      <data key="d0">51445</data>
    </edge>
    <edge source="VNM" target="ESP">
      <data key="d0">3129840</data>
    </edge>
    <edge source="VNM" target="SWE">
      <data key="d0">83978</data>
    </edge>
    <edge source="VNM" target="THA">
      <data key="d0">13316318</data>
    </edge>
    <edge source="VNM" target="EGY">
      <data key="d0">199000</data>
    </edge>
    <edge source="VNM" target="GBR">
      <data key="d0">235427</data>
    </edge>
    <edge source="VNM" target="TZA">
      <data key="d0">70970</data>
    </edge>
    <edge source="VNM" target="USA">
      <data key="d0">33121102</data>
    </edge>
    <edge source="ZAF" target="ARG">
      <data key="d0">1060825</data>
    </edge>
    <edge source="ZAF" target="AUS">
      <data key="d0">2162744</data>
    </edge>
    <edge source="ZAF" target="BEL">
      <data key="d0">168228342</data>
    </edge>
    <edge source="ZAF" target="BWA">
      <data key="d0">3432510</data>
    </edge>
    <edge source="ZAF" target="BRA">
      <data key="d0">28632144</data>
    </edge>
    <edge source="ZAF" target="BGR">
      <data key="d0">62362</data>
    </edge>
    <edge source="ZAF" target="CMR">
      <data key="d0">2415024</data>
    </edge>
    <edge source="ZAF" target="CAN">
      <data key="d0">13069</data>
    </edge>
    <edge source="ZAF" target="LKA">
      <data key="d0">3190477</data>
    </edge>
    <edge source="ZAF" target="CHL">
      <data key="d0">2610011</data>
    </edge>
    <edge source="ZAF" target="CHN">
      <data key="d0">25774504</data>
    </edge>
    <edge source="ZAF" target="COL">
      <data key="d0">676332</data>
    </edge>
    <edge source="ZAF" target="CRI">
      <data key="d0">15624</data>
    </edge>
    <edge source="ZAF" target="CZE">
      <data key="d0">51913</data>
    </edge>
    <edge source="ZAF" target="BEN">
      <data key="d0">37600</data>
    </edge>
    <edge source="ZAF" target="DNK">
      <data key="d0">709287</data>
    </edge>
    <edge source="ZAF" target="ECU">
      <data key="d0">108335</data>
    </edge>
    <edge source="ZAF" target="ETH">
      <data key="d0">37405</data>
    </edge>
    <edge source="ZAF" target="FRA">
      <data key="d0">346748</data>
    </edge>
    <edge source="ZAF" target="DEU">
      <data key="d0">17442454</data>
    </edge>
    <edge source="ZAF" target="GHA">
      <data key="d0">4808029</data>
    </edge>
    <edge source="ZAF" target="GRC">
      <data key="d0">178916</data>
    </edge>
    <edge source="ZAF" target="GTM">
      <data key="d0">129191</data>
    </edge>
    <edge source="ZAF" target="HKG">
      <data key="d0">5986837</data>
    </edge>
    <edge source="ZAF" target="HUN">
      <data key="d0">21790</data>
    </edge>
    <edge source="ZAF" target="IDN">
      <data key="d0">1129181</data>
    </edge>
    <edge source="ZAF" target="IRL">
      <data key="d0">2020449</data>
    </edge>
    <edge source="ZAF" target="ISR">
      <data key="d0">8360489</data>
    </edge>
    <edge source="ZAF" target="ITA">
      <data key="d0">4423803</data>
    </edge>
    <edge source="ZAF" target="CIV">
      <data key="d0">1726293</data>
    </edge>
    <edge source="ZAF" target="JPN">
      <data key="d0">34484113</data>
    </edge>
    <edge source="ZAF" target="KAZ">
      <data key="d0">2914545</data>
    </edge>
    <edge source="ZAF" target="JOR">
      <data key="d0">2216553</data>
    </edge>
    <edge source="ZAF" target="KOR">
      <data key="d0">21972211</data>
    </edge>
    <edge source="ZAF" target="LVA">
      <data key="d0">112313</data>
    </edge>
    <edge source="ZAF" target="MDG">
      <data key="d0">14639325</data>
    </edge>
    <edge source="ZAF" target="MWI">
      <data key="d0">3572196</data>
    </edge>
    <edge source="ZAF" target="MYS">
      <data key="d0">1843345</data>
    </edge>
    <edge source="ZAF" target="MRT">
      <data key="d0">46628</data>
    </edge>
    <edge source="ZAF" target="MUS">
      <data key="d0">1610720</data>
    </edge>
    <edge source="ZAF" target="MEX">
      <data key="d0">35291</data>
    </edge>
    <edge source="ZAF" target="MAR">
      <data key="d0">653151</data>
    </edge>
    <edge source="ZAF" target="MOZ">
      <data key="d0">6239485</data>
    </edge>
    <edge source="ZAF" target="OMN">
      <data key="d0">17253</data>
    </edge>
    <edge source="ZAF" target="NAM">
      <data key="d0">3648202</data>
    </edge>
    <edge source="ZAF" target="NLD">
      <data key="d0">10937764</data>
    </edge>
    <edge source="ZAF" target="NZL">
      <data key="d0">1313684</data>
    </edge>
    <edge source="ZAF" target="PAK">
      <data key="d0">3880026</data>
    </edge>
    <edge source="ZAF" target="PER">
      <data key="d0">312499</data>
    </edge>
    <edge source="ZAF" target="PHL">
      <data key="d0">1469169</data>
    </edge>
    <edge source="ZAF" target="POL">
      <data key="d0">462300</data>
    </edge>
    <edge source="ZAF" target="PRT">
      <data key="d0">600057</data>
    </edge>
    <edge source="ZAF" target="ROU">
      <data key="d0">17385</data>
    </edge>
    <edge source="ZAF" target="RUS">
      <data key="d0">1122660</data>
    </edge>
    <edge source="ZAF" target="SAU">
      <data key="d0">11059042</data>
    </edge>
    <edge source="ZAF" target="SEN">
      <data key="d0">560202</data>
    </edge>
    <edge source="ZAF" target="SRB">
      <data key="d0">194554</data>
    </edge>
    <edge source="ZAF" target="IND">
      <data key="d0">41415173</data>
    </edge>
    <edge source="ZAF" target="SGP">
      <data key="d0">149818810</data>
    </edge>
    <edge source="ZAF" target="VNM">
      <data key="d0">3663818</data>
    </edge>
    <edge source="ZAF" target="SVN">
      <data key="d0">145343</data>
    </edge>
    <edge source="ZAF" target="ZWE">
      <data key="d0">21048371</data>
    </edge>
    <edge source="ZAF" target="ESP">
      <data key="d0">2525868</data>
    </edge>
    <edge source="ZAF" target="SWE">
      <data key="d0">234684</data>
    </edge>
    <edge source="ZAF" target="CHE">
      <data key="d0">1270816</data>
    </edge>
    <edge source="ZAF" target="THA">
      <data key="d0">55199597</data>
    </edge>
    <edge source="ZAF" target="TGO">
      <data key="d0">1386110</data>
    </edge>
    <edge source="ZAF" target="ARE">
      <data key="d0">33786010</data>
    </edge>
    <edge source="ZAF" target="TUN">
      <data key="d0">245373</data>
    </edge>
    <edge source="ZAF" target="TUR">
      <data key="d0">7092866</data>
    </edge>
    <edge source="ZAF" target="UGA">
      <data key="d0">1864584</data>
    </edge>
    <edge source="ZAF" target="UKR">
      <data key="d0">56164</data>
    </edge>
    <edge source="ZAF" target="EGY">
      <data key="d0">1300429</data>
    </edge>
    <edge source="ZAF" target="GBR">
      <data key="d0">12809783</data>
    </edge>
    <edge source="ZAF" target="TZA">
      <data key="d0">5646490</data>
    </edge>
    <edge source="ZAF" target="USA">
      <data key="d0">284593839</data>
    </edge>
    <edge source="ZAF" target="BFA">
      <data key="d0">56752</data>
    </edge>
    <edge source="ZAF" target="URY">
      <data key="d0">886982</data>
    </edge>
    <edge source="CHE" target="ALB">
      <data key="d0">28182</data>
    </edge>
    <edge source="CHE" target="DZA">
      <data key="d0">8504869</data>
    </edge>
    <edge source="CHE" target="ARG">
      <data key="d0">76007655</data>
    </edge>
    <edge source="CHE" target="AUS">
      <data key="d0">17449894</data>
    </edge>
    <edge source="CHE" target="AUT">
      <data key="d0">192793242</data>
    </edge>
    <edge source="CHE" target="ARM">
      <data key="d0">12277</data>
    </edge>
    <edge source="CHE" target="BEL">
      <data key="d0">121088981</data>
    </edge>
    <edge source="CHE" target="BOL">
      <data key="d0">257370</data>
    </edge>
    <edge source="CHE" target="BRA">
      <data key="d0">552601988</data>
    </edge>
    <edge source="CHE" target="BGR">
      <data key="d0">607669</data>
    </edge>
    <edge source="CHE" target="BLR">
      <data key="d0">583417</data>
    </edge>
    <edge source="CHE" target="KHM">
      <data key="d0">18343</data>
    </edge>
    <edge source="CHE" target="CMR">
      <data key="d0">13027</data>
    </edge>
    <edge source="CHE" target="CAN">
      <data key="d0">100155876</data>
    </edge>
    <edge source="CHE" target="LKA">
      <data key="d0">396476</data>
    </edge>
    <edge source="CHE" target="CHL">
      <data key="d0">574070</data>
    </edge>
    <edge source="CHE" target="CHN">
      <data key="d0">406319324</data>
    </edge>
    <edge source="CHE" target="COL">
      <data key="d0">29979043</data>
    </edge>
    <edge source="CHE" target="CRI">
      <data key="d0">100856</data>
    </edge>
    <edge source="CHE" target="HRV">
      <data key="d0">4507606</data>
    </edge>
    <edge source="CHE" target="CZE">
      <data key="d0">9741947</data>
    </edge>
    <edge source="CHE" target="DNK">
      <data key="d0">18569103</data>
    </edge>
    <edge source="CHE" target="ECU">
      <data key="d0">11388648</data>
    </edge>
    <edge source="CHE" target="SLV">
      <data key="d0">98003</data>
    </edge>
    <edge source="CHE" target="FIN">
      <data key="d0">7768547</data>
    </edge>
    <edge source="CHE" target="FRA">
      <data key="d0">621974870</data>
    </edge>
    <edge source="CHE" target="GEO">
      <data key="d0">14672</data>
    </edge>
    <edge source="CHE" target="DEU">
      <data key="d0">4750547007</data>
    </edge>
    <edge source="CHE" target="GHA">
      <data key="d0">16129</data>
    </edge>
    <edge source="CHE" target="GRC">
      <data key="d0">10325676</data>
    </edge>
    <edge source="CHE" target="GTM">
      <data key="d0">2957863</data>
    </edge>
    <edge source="CHE" target="HND">
      <data key="d0">42339</data>
    </edge>
    <edge source="CHE" target="HKG">
      <data key="d0">3368479</data>
    </edge>
    <edge source="CHE" target="HUN">
      <data key="d0">37594393</data>
    </edge>
    <edge source="CHE" target="IDN">
      <data key="d0">50341558</data>
    </edge>
    <edge source="CHE" target="IRL">
      <data key="d0">256133264</data>
    </edge>
    <edge source="CHE" target="ISR">
      <data key="d0">8857983</data>
    </edge>
    <edge source="CHE" target="ITA">
      <data key="d0">1169311152</data>
    </edge>
    <edge source="CHE" target="JPN">
      <data key="d0">314352975</data>
    </edge>
    <edge source="CHE" target="KAZ">
      <data key="d0">160108</data>
    </edge>
    <edge source="CHE" target="JOR">
      <data key="d0">133067</data>
    </edge>
    <edge source="CHE" target="KOR">
      <data key="d0">69821691</data>
    </edge>
    <edge source="CHE" target="LBN">
      <data key="d0">503519</data>
    </edge>
    <edge source="CHE" target="LVA">
      <data key="d0">1104715</data>
    </edge>
    <edge source="CHE" target="LTU">
      <data key="d0">105529</data>
    </edge>
    <edge source="CHE" target="MDG">
      <data key="d0">29515</data>
    </edge>
    <edge source="CHE" target="MYS">
      <data key="d0">1455601</data>
    </edge>
    <edge source="CHE" target="MUS">
      <data key="d0">15646</data>
    </edge>
    <edge source="CHE" target="MEX">
      <data key="d0">84408850</data>
    </edge>
    <edge source="CHE" target="MAR">
      <data key="d0">8537657</data>
    </edge>
    <edge source="CHE" target="OMN">
      <data key="d0">52581</data>
    </edge>
    <edge source="CHE" target="NLD">
      <data key="d0">112961617</data>
    </edge>
    <edge source="CHE" target="NZL">
      <data key="d0">2047167</data>
    </edge>
    <edge source="CHE" target="NOR">
      <data key="d0">1984337</data>
    </edge>
    <edge source="CHE" target="PAK">
      <data key="d0">24292440</data>
    </edge>
    <edge source="CHE" target="PAN">
      <data key="d0">463146</data>
    </edge>
    <edge source="CHE" target="PRY">
      <data key="d0">62407</data>
    </edge>
    <edge source="CHE" target="PER">
      <data key="d0">1101400</data>
    </edge>
    <edge source="CHE" target="PHL">
      <data key="d0">6887318</data>
    </edge>
    <edge source="CHE" target="POL">
      <data key="d0">6729050</data>
    </edge>
    <edge source="CHE" target="PRT">
      <data key="d0">23509705</data>
    </edge>
    <edge source="CHE" target="ROU">
      <data key="d0">1071467</data>
    </edge>
    <edge source="CHE" target="RUS">
      <data key="d0">26520656</data>
    </edge>
    <edge source="CHE" target="SAU">
      <data key="d0">12723511</data>
    </edge>
    <edge source="CHE" target="SRB">
      <data key="d0">3035311</data>
    </edge>
    <edge source="CHE" target="IND">
      <data key="d0">137943521</data>
    </edge>
    <edge source="CHE" target="SGP">
      <data key="d0">797345973</data>
    </edge>
    <edge source="CHE" target="SVK">
      <data key="d0">650976</data>
    </edge>
    <edge source="CHE" target="VNM">
      <data key="d0">647335</data>
    </edge>
    <edge source="CHE" target="SVN">
      <data key="d0">8187423</data>
    </edge>
    <edge source="CHE" target="ZAF">
      <data key="d0">17301399</data>
    </edge>
    <edge source="CHE" target="ESP">
      <data key="d0">1438460075</data>
    </edge>
    <edge source="CHE" target="SWE">
      <data key="d0">35031435</data>
    </edge>
    <edge source="CHE" target="THA">
      <data key="d0">50229268</data>
    </edge>
    <edge source="CHE" target="ARE">
      <data key="d0">4600914</data>
    </edge>
    <edge source="CHE" target="TUN">
      <data key="d0">970518</data>
    </edge>
    <edge source="CHE" target="TUR">
      <data key="d0">147491050</data>
    </edge>
    <edge source="CHE" target="UKR">
      <data key="d0">1791446</data>
    </edge>
    <edge source="CHE" target="MKD">
      <data key="d0">1163069</data>
    </edge>
    <edge source="CHE" target="EGY">
      <data key="d0">79236900</data>
    </edge>
    <edge source="CHE" target="GBR">
      <data key="d0">340368327</data>
    </edge>
    <edge source="CHE" target="USA">
      <data key="d0">2037019416</data>
    </edge>
    <edge source="CHE" target="URY">
      <data key="d0">280479</data>
    </edge>
    <edge source="THA" target="DZA">
      <data key="d0">44315</data>
    </edge>
    <edge source="THA" target="ARG">
      <data key="d0">30141971</data>
    </edge>
    <edge source="THA" target="AUS">
      <data key="d0">43847944</data>
    </edge>
    <edge source="THA" target="AUT">
      <data key="d0">95558</data>
    </edge>
    <edge source="THA" target="BEL">
      <data key="d0">12527255</data>
    </edge>
    <edge source="THA" target="BRA">
      <data key="d0">15154272</data>
    </edge>
    <edge source="THA" target="BGR">
      <data key="d0">178179</data>
    </edge>
    <edge source="THA" target="KHM">
      <data key="d0">38886436</data>
    </edge>
    <edge source="THA" target="CMR">
      <data key="d0">111388</data>
    </edge>
    <edge source="THA" target="CAN">
      <data key="d0">4738975</data>
    </edge>
    <edge source="THA" target="LKA">
      <data key="d0">2890008</data>
    </edge>
    <edge source="THA" target="CHL">
      <data key="d0">1306794</data>
    </edge>
    <edge source="THA" target="CHN">
      <data key="d0">1235452368</data>
    </edge>
    <edge source="THA" target="COL">
      <data key="d0">1447392</data>
    </edge>
    <edge source="THA" target="CRI">
      <data key="d0">88356</data>
    </edge>
    <edge source="THA" target="HRV">
      <data key="d0">33227</data>
    </edge>
    <edge source="THA" target="CZE">
      <data key="d0">432520</data>
    </edge>
    <edge source="THA" target="BEN">
      <data key="d0">14101</data>
    </edge>
    <edge source="THA" target="DNK">
      <data key="d0">212807</data>
    </edge>
    <edge source="THA" target="ECU">
      <data key="d0">230450</data>
    </edge>
    <edge source="THA" target="SLV">
      <data key="d0">33470</data>
    </edge>
    <edge source="THA" target="FIN">
      <data key="d0">26286</data>
    </edge>
    <edge source="THA" target="FRA">
      <data key="d0">941154</data>
    </edge>
    <edge source="THA" target="DEU">
      <data key="d0">12041639</data>
    </edge>
    <edge source="THA" target="GHA">
      <data key="d0">378969</data>
    </edge>
    <edge source="THA" target="GRC">
      <data key="d0">425363</data>
    </edge>
    <edge source="THA" target="GTM">
      <data key="d0">334210</data>
    </edge>
    <edge source="THA" target="HND">
      <data key="d0">56712</data>
    </edge>
    <edge source="THA" target="HKG">
      <data key="d0">1608115</data>
    </edge>
    <edge source="THA" target="IDN">
      <data key="d0">309913872</data>
    </edge>
    <edge source="THA" target="IRL">
      <data key="d0">2910261</data>
    </edge>
    <edge source="THA" target="ISR">
      <data key="d0">3780906</data>
    </edge>
    <edge source="THA" target="ITA">
      <data key="d0">3350020</data>
    </edge>
    <edge source="THA" target="CIV">
      <data key="d0">3737102</data>
    </edge>
    <edge source="THA" target="JAM">
      <data key="d0">36496</data>
    </edge>
    <edge source="THA" target="JPN">
      <data key="d0">142254901</data>
    </edge>
    <edge source="THA" target="JOR">
      <data key="d0">121276</data>
    </edge>
    <edge source="THA" target="KOR">
      <data key="d0">121671356</data>
    </edge>
    <edge source="THA" target="LBN">
      <data key="d0">323368</data>
    </edge>
    <edge source="THA" target="LVA">
      <data key="d0">165453</data>
    </edge>
    <edge source="THA" target="LTU">
      <data key="d0">1504989</data>
    </edge>
    <edge source="THA" target="MYS">
      <data key="d0">216140793</data>
    </edge>
    <edge source="THA" target="MEX">
      <data key="d0">4604219</data>
    </edge>
    <edge source="THA" target="MAR">
      <data key="d0">231567</data>
    </edge>
    <edge source="THA" target="MOZ">
      <data key="d0">33117</data>
    </edge>
    <edge source="THA" target="OMN">
      <data key="d0">87131756</data>
    </edge>
    <edge source="THA" target="NLD">
      <data key="d0">72861469</data>
    </edge>
    <edge source="THA" target="NZL">
      <data key="d0">2698770</data>
    </edge>
    <edge source="THA" target="NIC">
      <data key="d0">24154</data>
    </edge>
    <edge source="THA" target="NOR">
      <data key="d0">9250498</data>
    </edge>
    <edge source="THA" target="PAK">
      <data key="d0">85051261</data>
    </edge>
    <edge source="THA" target="PRY">
      <data key="d0">69306</data>
    </edge>
    <edge source="THA" target="PER">
      <data key="d0">812526</data>
    </edge>
    <edge source="THA" target="PHL">
      <data key="d0">76178062</data>
    </edge>
    <edge source="THA" target="POL">
      <data key="d0">5839497</data>
    </edge>
    <edge source="THA" target="PRT">
      <data key="d0">349744</data>
    </edge>
    <edge source="THA" target="ROU">
      <data key="d0">36894</data>
    </edge>
    <edge source="THA" target="RUS">
      <data key="d0">2832550</data>
    </edge>
    <edge source="THA" target="SAU">
      <data key="d0">15766247</data>
    </edge>
    <edge source="THA" target="SEN">
      <data key="d0">433601</data>
    </edge>
    <edge source="THA" target="IND">
      <data key="d0">369398618</data>
    </edge>
    <edge source="THA" target="SGP">
      <data key="d0">168992596</data>
    </edge>
    <edge source="THA" target="VNM">
      <data key="d0">211593548</data>
    </edge>
    <edge source="THA" target="SVN">
      <data key="d0">34300</data>
    </edge>
    <edge source="THA" target="ZAF">
      <data key="d0">41366748</data>
    </edge>
    <edge source="THA" target="ESP">
      <data key="d0">32557230</data>
    </edge>
    <edge source="THA" target="SWE">
      <data key="d0">131803</data>
    </edge>
    <edge source="THA" target="CHE">
      <data key="d0">24155</data>
    </edge>
    <edge source="THA" target="TGO">
      <data key="d0">318592</data>
    </edge>
    <edge source="THA" target="ARE">
      <data key="d0">22003242</data>
    </edge>
    <edge source="THA" target="TUN">
      <data key="d0">39598</data>
    </edge>
    <edge source="THA" target="TUR">
      <data key="d0">10254614</data>
    </edge>
    <edge source="THA" target="EGY">
      <data key="d0">1879054</data>
    </edge>
    <edge source="THA" target="GBR">
      <data key="d0">5373843</data>
    </edge>
    <edge source="THA" target="TZA">
      <data key="d0">726066</data>
    </edge>
    <edge source="THA" target="USA">
      <data key="d0">97531872</data>
    </edge>
    <edge source="THA" target="URY">
      <data key="d0">104394</data>
    </edge>
    <edge source="ARE" target="DZA">
      <data key="d0">504646</data>
    </edge>
    <edge source="ARE" target="AZE">
      <data key="d0">314149</data>
    </edge>
    <edge source="ARE" target="AUS">
      <data key="d0">136564</data>
    </edge>
    <edge source="ARE" target="ARM">
      <data key="d0">13716</data>
    </edge>
    <edge source="ARE" target="BEL">
      <data key="d0">9498066</data>
    </edge>
    <edge source="ARE" target="BRA">
      <data key="d0">16261</data>
    </edge>
    <edge source="ARE" target="LKA">
      <data key="d0">1106863</data>
    </edge>
    <edge source="ARE" target="CHL">
      <data key="d0">24467</data>
    </edge>
    <edge source="ARE" target="CHN">
      <data key="d0">667849</data>
    </edge>
    <edge source="ARE" target="BEN">
      <data key="d0">42183</data>
    </edge>
    <edge source="ARE" target="ETH">
      <data key="d0">357605</data>
    </edge>
    <edge source="ARE" target="DEU">
      <data key="d0">414691</data>
    </edge>
    <edge source="ARE" target="GHA">
      <data key="d0">74806</data>
    </edge>
    <edge source="ARE" target="GRC">
      <data key="d0">21720</data>
    </edge>
    <edge source="ARE" target="HKG">
      <data key="d0">2257416</data>
    </edge>
    <edge source="ARE" target="IDN">
      <data key="d0">78025</data>
    </edge>
    <edge source="ARE" target="ITA">
      <data key="d0">2431275</data>
    </edge>
    <edge source="ARE" target="CIV">
      <data key="d0">56272</data>
    </edge>
    <edge source="ARE" target="JOR">
      <data key="d0">320638</data>
    </edge>
    <edge source="ARE" target="KOR">
      <data key="d0">230487</data>
    </edge>
    <edge source="ARE" target="LBN">
      <data key="d0">452408</data>
    </edge>
    <edge source="ARE" target="LVA">
      <data key="d0">125044</data>
    </edge>
    <edge source="ARE" target="LTU">
      <data key="d0">349190</data>
    </edge>
    <edge source="ARE" target="MDG">
      <data key="d0">169029</data>
    </edge>
    <edge source="ARE" target="MYS">
      <data key="d0">52500</data>
    </edge>
    <edge source="ARE" target="MRT">
      <data key="d0">256416</data>
    </edge>
    <edge source="ARE" target="MUS">
      <data key="d0">106131</data>
    </edge>
    <edge source="ARE" target="MAR">
      <data key="d0">43332</data>
    </edge>
    <edge source="ARE" target="MOZ">
      <data key="d0">28851</data>
    </edge>
    <edge source="ARE" target="OMN">
      <data key="d0">9579599</data>
    </edge>
    <edge source="ARE" target="NZL">
      <data key="d0">18029</data>
    </edge>
    <edge source="ARE" target="PAK">
      <data key="d0">2081547</data>
    </edge>
    <edge source="ARE" target="PAN">
      <data key="d0">30246</data>
    </edge>
    <edge source="ARE" target="PER">
      <data key="d0">19996</data>
    </edge>
    <edge source="ARE" target="PHL">
      <data key="d0">39263</data>
    </edge>
    <edge source="ARE" target="RUS">
      <data key="d0">74741</data>
    </edge>
    <edge source="ARE" target="SAU">
      <data key="d0">12390865</data>
    </edge>
    <edge source="ARE" target="SEN">
      <data key="d0">34057</data>
    </edge>
    <edge source="ARE" target="SRB">
      <data key="d0">17095</data>
    </edge>
    <edge source="ARE" target="IND">
      <data key="d0">24104136</data>
    </edge>
    <edge source="ARE" target="SGP">
      <data key="d0">4907409</data>
    </edge>
    <edge source="ARE" target="ZAF">
      <data key="d0">195108</data>
    </edge>
    <edge source="ARE" target="THA">
      <data key="d0">158202</data>
    </edge>
    <edge source="ARE" target="TUN">
      <data key="d0">130712</data>
    </edge>
    <edge source="ARE" target="TUR">
      <data key="d0">912096</data>
    </edge>
    <edge source="ARE" target="UGA">
      <data key="d0">80354</data>
    </edge>
    <edge source="ARE" target="UKR">
      <data key="d0">1468723</data>
    </edge>
    <edge source="ARE" target="EGY">
      <data key="d0">2788489</data>
    </edge>
    <edge source="ARE" target="GBR">
      <data key="d0">43501</data>
    </edge>
    <edge source="ARE" target="TZA">
      <data key="d0">1446553</data>
    </edge>
    <edge source="ARE" target="USA">
      <data key="d0">450087</data>
    </edge>
    <edge source="EGY" target="ALB">
      <data key="d0">36537</data>
    </edge>
    <edge source="EGY" target="DZA">
      <data key="d0">3728967</data>
    </edge>
    <edge source="EGY" target="CMR">
      <data key="d0">75067</data>
    </edge>
    <edge source="EGY" target="CHL">
      <data key="d0">81562</data>
    </edge>
    <edge source="EGY" target="CHN">
      <data key="d0">47922</data>
    </edge>
    <edge source="EGY" target="BEN">
      <data key="d0">108541</data>
    </edge>
    <edge source="EGY" target="ETH">
      <data key="d0">783553</data>
    </edge>
    <edge source="EGY" target="FRA">
      <data key="d0">22329889</data>
    </edge>
    <edge source="EGY" target="DEU">
      <data key="d0">202597</data>
    </edge>
    <edge source="EGY" target="GHA">
      <data key="d0">447224</data>
    </edge>
    <edge source="EGY" target="GRC">
      <data key="d0">13572571</data>
    </edge>
    <edge source="EGY" target="ISR">
      <data key="d0">18722</data>
    </edge>
    <edge source="EGY" target="ITA">
      <data key="d0">20621533</data>
    </edge>
    <edge source="EGY" target="CIV">
      <data key="d0">100311</data>
    </edge>
    <edge source="EGY" target="JPN">
      <data key="d0">42015</data>
    </edge>
    <edge source="EGY" target="JOR">
      <data key="d0">436011</data>
    </edge>
    <edge source="EGY" target="LBN">
      <data key="d0">196476</data>
    </edge>
    <edge source="EGY" target="MWI">
      <data key="d0">35187</data>
    </edge>
    <edge source="EGY" target="MYS">
      <data key="d0">19149</data>
    </edge>
    <edge source="EGY" target="MAR">
      <data key="d0">323159</data>
    </edge>
    <edge source="EGY" target="MOZ">
      <data key="d0">32991</data>
    </edge>
    <edge source="EGY" target="NLD">
      <data key="d0">47463</data>
    </edge>
    <edge source="EGY" target="PER">
      <data key="d0">40113</data>
    </edge>
    <edge source="EGY" target="PHL">
      <data key="d0">23864</data>
    </edge>
    <edge source="EGY" target="PRT">
      <data key="d0">2319996</data>
    </edge>
    <edge source="EGY" target="ROU">
      <data key="d0">17030</data>
    </edge>
    <edge source="EGY" target="SAU">
      <data key="d0">857102</data>
    </edge>
    <edge source="EGY" target="SEN">
      <data key="d0">90402</data>
    </edge>
    <edge source="EGY" target="SRB">
      <data key="d0">54169</data>
    </edge>
    <edge source="EGY" target="IND">
      <data key="d0">25251</data>
    </edge>
    <edge source="EGY" target="ZAF">
      <data key="d0">19286</data>
    </edge>
    <edge source="EGY" target="ESP">
      <data key="d0">13705763</data>
    </edge>
    <edge source="EGY" target="THA">
      <data key="d0">19990</data>
    </edge>
    <edge source="EGY" target="ARE">
      <data key="d0">243931</data>
    </edge>
    <edge source="EGY" target="TUN">
      <data key="d0">282700</data>
    </edge>
    <edge source="EGY" target="TUR">
      <data key="d0">34290718</data>
    </edge>
    <edge source="EGY" target="UGA">
      <data key="d0">74522</data>
    </edge>
    <edge source="EGY" target="TZA">
      <data key="d0">27654</data>
    </edge>
    <edge source="GBR" target="ALB">
      <data key="d0">20815</data>
    </edge>
    <edge source="GBR" target="DZA">
      <data key="d0">1035462</data>
    </edge>
    <edge source="GBR" target="AZE">
      <data key="d0">1877309</data>
    </edge>
    <edge source="GBR" target="ARG">
      <data key="d0">10620225</data>
    </edge>
    <edge source="GBR" target="AUS">
      <data key="d0">103632760</data>
    </edge>
    <edge source="GBR" target="AUT">
      <data key="d0">30467531</data>
    </edge>
    <edge source="GBR" target="BEL">
      <data key="d0">806675343</data>
    </edge>
    <edge source="GBR" target="BRA">
      <data key="d0">148927559</data>
    </edge>
    <edge source="GBR" target="BGR">
      <data key="d0">2011621</data>
    </edge>
    <edge source="GBR" target="BDI">
      <data key="d0">70334</data>
    </edge>
    <edge source="GBR" target="BLR">
      <data key="d0">263757</data>
    </edge>
    <edge source="GBR" target="CMR">
      <data key="d0">31359</data>
    </edge>
    <edge source="GBR" target="CAN">
      <data key="d0">88218980</data>
    </edge>
    <edge source="GBR" target="LKA">
      <data key="d0">2918948</data>
    </edge>
    <edge source="GBR" target="CHL">
      <data key="d0">3228141</data>
    </edge>
    <edge source="GBR" target="CHN">
      <data key="d0">268179973</data>
    </edge>
    <edge source="GBR" target="COL">
      <data key="d0">9386633</data>
    </edge>
    <edge source="GBR" target="CRI">
      <data key="d0">276267</data>
    </edge>
    <edge source="GBR" target="HRV">
      <data key="d0">554617</data>
    </edge>
    <edge source="GBR" target="CZE">
      <data key="d0">16602076</data>
    </edge>
    <edge source="GBR" target="BEN">
      <data key="d0">42251</data>
    </edge>
    <edge source="GBR" target="DNK">
      <data key="d0">42815611</data>
    </edge>
    <edge source="GBR" target="ECU">
      <data key="d0">1261143</data>
    </edge>
    <edge source="GBR" target="SLV">
      <data key="d0">41885</data>
    </edge>
    <edge source="GBR" target="ETH">
      <data key="d0">203557</data>
    </edge>
    <edge source="GBR" target="EST">
      <data key="d0">307217</data>
    </edge>
    <edge source="GBR" target="FIN">
      <data key="d0">51993273</data>
    </edge>
    <edge source="GBR" target="FRA">
      <data key="d0">383867010</data>
    </edge>
    <edge source="GBR" target="GEO">
      <data key="d0">710839</data>
    </edge>
    <edge source="GBR" target="GMB">
      <data key="d0">25238</data>
    </edge>
    <edge source="GBR" target="DEU">
      <data key="d0">1298430054</data>
    </edge>
    <edge source="GBR" target="GHA">
      <data key="d0">1757500</data>
    </edge>
    <edge source="GBR" target="GRC">
      <data key="d0">6149352</data>
    </edge>
    <edge source="GBR" target="GTM">
      <data key="d0">406972</data>
    </edge>
    <edge source="GBR" target="HND">
      <data key="d0">130285</data>
    </edge>
    <edge source="GBR" target="HKG">
      <data key="d0">5614931</data>
    </edge>
    <edge source="GBR" target="HUN">
      <data key="d0">25324762</data>
    </edge>
    <edge source="GBR" target="IDN">
      <data key="d0">18814257</data>
    </edge>
    <edge source="GBR" target="IRL">
      <data key="d0">172579830</data>
    </edge>
    <edge source="GBR" target="ISR">
      <data key="d0">9665577</data>
    </edge>
    <edge source="GBR" target="ITA">
      <data key="d0">165940900</data>
    </edge>
    <edge source="GBR" target="CIV">
      <data key="d0">1103105</data>
    </edge>
    <edge source="GBR" target="JAM">
      <data key="d0">504271</data>
    </edge>
    <edge source="GBR" target="JPN">
      <data key="d0">117414943</data>
    </edge>
    <edge source="GBR" target="KAZ">
      <data key="d0">1106996</data>
    </edge>
    <edge source="GBR" target="JOR">
      <data key="d0">2852638</data>
    </edge>
    <edge source="GBR" target="KOR">
      <data key="d0">98325358</data>
    </edge>
    <edge source="GBR" target="LBN">
      <data key="d0">1789819</data>
    </edge>
    <edge source="GBR" target="LVA">
      <data key="d0">1087778</data>
    </edge>
    <edge source="GBR" target="LTU">
      <data key="d0">1483809</data>
    </edge>
    <edge source="GBR" target="MDG">
      <data key="d0">325586</data>
    </edge>
    <edge source="GBR" target="MWI">
      <data key="d0">70689</data>
    </edge>
    <edge source="GBR" target="MYS">
      <data key="d0">18599909</data>
    </edge>
    <edge source="GBR" target="MRT">
      <data key="d0">101240</data>
    </edge>
    <edge source="GBR" target="MUS">
      <data key="d0">188616</data>
    </edge>
    <edge source="GBR" target="MEX">
      <data key="d0">85343612</data>
    </edge>
    <edge source="GBR" target="MDA">
      <data key="d0">51429</data>
    </edge>
    <edge source="GBR" target="MAR">
      <data key="d0">3216679</data>
    </edge>
    <edge source="GBR" target="OMN">
      <data key="d0">1835870</data>
    </edge>
    <edge source="GBR" target="NLD">
      <data key="d0">1055946598</data>
    </edge>
    <edge source="GBR" target="NZL">
      <data key="d0">3946367</data>
    </edge>
    <edge source="GBR" target="NOR">
      <data key="d0">39645311</data>
    </edge>
    <edge source="GBR" target="PAK">
      <data key="d0">12677095</data>
    </edge>
    <edge source="GBR" target="PAN">
      <data key="d0">179501</data>
    </edge>
    <edge source="GBR" target="PRY">
      <data key="d0">67630</data>
    </edge>
    <edge source="GBR" target="PER">
      <data key="d0">1064236</data>
    </edge>
    <edge source="GBR" target="PHL">
      <data key="d0">9807632</data>
    </edge>
    <edge source="GBR" target="POL">
      <data key="d0">223078643</data>
    </edge>
    <edge source="GBR" target="PRT">
      <data key="d0">20575990</data>
    </edge>
    <edge source="GBR" target="ROU">
      <data key="d0">5847550</data>
    </edge>
    <edge source="GBR" target="RUS">
      <data key="d0">57476748</data>
    </edge>
    <edge source="GBR" target="SAU">
      <data key="d0">20684406</data>
    </edge>
    <edge source="GBR" target="SEN">
      <data key="d0">435048</data>
    </edge>
    <edge source="GBR" target="SRB">
      <data key="d0">2826835</data>
    </edge>
    <edge source="GBR" target="IND">
      <data key="d0">55353989</data>
    </edge>
    <edge source="GBR" target="SGP">
      <data key="d0">76559291</data>
    </edge>
    <edge source="GBR" target="SVK">
      <data key="d0">22594625</data>
    </edge>
    <edge source="GBR" target="VNM">
      <data key="d0">3294746</data>
    </edge>
    <edge source="GBR" target="SVN">
      <data key="d0">2636179</data>
    </edge>
    <edge source="GBR" target="ZAF">
      <data key="d0">76651297</data>
    </edge>
    <edge source="GBR" target="ZWE">
      <data key="d0">39612</data>
    </edge>
    <edge source="GBR" target="ESP">
      <data key="d0">149148324</data>
    </edge>
    <edge source="GBR" target="SWE">
      <data key="d0">138540172</data>
    </edge>
    <edge source="GBR" target="CHE">
      <data key="d0">573607712</data>
    </edge>
    <edge source="GBR" target="THA">
      <data key="d0">6959920</data>
    </edge>
    <edge source="GBR" target="ARE">
      <data key="d0">17907321</data>
    </edge>
    <edge source="GBR" target="TUN">
      <data key="d0">1183011</data>
    </edge>
    <edge source="GBR" target="TUR">
      <data key="d0">162695310</data>
    </edge>
    <edge source="GBR" target="UGA">
      <data key="d0">698514</data>
    </edge>
    <edge source="GBR" target="UKR">
      <data key="d0">2874879</data>
    </edge>
    <edge source="GBR" target="MKD">
      <data key="d0">33387</data>
    </edge>
    <edge source="GBR" target="EGY">
      <data key="d0">11259670</data>
    </edge>
    <edge source="GBR" target="TZA">
      <data key="d0">141364</data>
    </edge>
    <edge source="GBR" target="USA">
      <data key="d0">2646542503</data>
    </edge>
    <edge source="GBR" target="URY">
      <data key="d0">1098409</data>
    </edge>
    <edge source="URY" target="ARG">
      <data key="d0">1839973</data>
    </edge>
    <edge source="URY" target="BOL">
      <data key="d0">214570</data>
    </edge>
    <edge source="URY" target="BRA">
      <data key="d0">3402691</data>
    </edge>
    <edge source="URY" target="CHL">
      <data key="d0">1615264</data>
    </edge>
    <edge source="URY" target="CHN">
      <data key="d0">141736</data>
    </edge>
    <edge source="URY" target="COL">
      <data key="d0">285858</data>
    </edge>
    <edge source="URY" target="CRI">
      <data key="d0">122769</data>
    </edge>
    <edge source="URY" target="ECU">
      <data key="d0">196975</data>
    </edge>
    <edge source="URY" target="DEU">
      <data key="d0">158610</data>
    </edge>
    <edge source="URY" target="GTM">
      <data key="d0">31072</data>
    </edge>
    <edge source="URY" target="ITA">
      <data key="d0">85562</data>
    </edge>
    <edge source="URY" target="JAM">
      <data key="d0">28146</data>
    </edge>
    <edge source="URY" target="KOR">
      <data key="d0">50384</data>
    </edge>
    <edge source="URY" target="MEX">
      <data key="d0">327823</data>
    </edge>
    <edge source="URY" target="NLD">
      <data key="d0">394158</data>
    </edge>
    <edge source="URY" target="PRY">
      <data key="d0">211134</data>
    </edge>
    <edge source="URY" target="PER">
      <data key="d0">551914</data>
    </edge>
    <edge source="URY" target="ESP">
      <data key="d0">34821</data>
    </edge>
    <edge source="URY" target="ARE">
      <data key="d0">15400</data>
    </edge>
    <edge source="URY" target="USA">
      <data key="d0">2097770</data>
    </edge>
    <edge source="HRV" target="ALB">
      <data key="d0">15560</data>
    </edge>
    <edge source="HRV" target="ARG">
      <data key="d0">1447286</data>
    </edge>
    <edge source="HRV" target="AUS">
      <data key="d0">29921</data>
    </edge>
    <edge source="HRV" target="AUT">
      <data key="d0">161400</data>
    </edge>
    <edge source="HRV" target="BEL">
      <data key="d0">13765</data>
    </edge>
    <edge source="HRV" target="BRA">
      <data key="d0">400052</data>
    </edge>
    <edge source="HRV" target="BGR">
      <data key="d0">54183</data>
    </edge>
    <edge source="HRV" target="CAN">
      <data key="d0">2505189</data>
    </edge>
    <edge source="HRV" target="CHN">
      <data key="d0">1054862</data>
    </edge>
    <edge source="HRV" target="COL">
      <data key="d0">65872</data>
    </edge>
    <edge source="HRV" target="CZE">
      <data key="d0">255296</data>
    </edge>
    <edge source="HRV" target="FRA">
      <data key="d0">175603</data>
    </edge>
    <edge source="HRV" target="DEU">
      <data key="d0">1606623</data>
    </edge>
    <edge source="HRV" target="GRC">
      <data key="d0">14707</data>
    </edge>
    <edge source="HRV" target="GTM">
      <data key="d0">17573</data>
    </edge>
    <edge source="HRV" target="HUN">
      <data key="d0">603818</data>
    </edge>
    <edge source="HRV" target="IDN">
      <data key="d0">76838</data>
    </edge>
    <edge source="HRV" target="ISR">
      <data key="d0">4555895</data>
    </edge>
    <edge source="HRV" target="ITA">
      <data key="d0">4118134</data>
    </edge>
    <edge source="HRV" target="JPN">
      <data key="d0">2375780</data>
    </edge>
    <edge source="HRV" target="KOR">
      <data key="d0">820998</data>
    </edge>
    <edge source="HRV" target="MEX">
      <data key="d0">11056</data>
    </edge>
    <edge source="HRV" target="NLD">
      <data key="d0">47691</data>
    </edge>
    <edge source="HRV" target="PER">
      <data key="d0">11250</data>
    </edge>
    <edge source="HRV" target="POL">
      <data key="d0">338733</data>
    </edge>
    <edge source="HRV" target="PRT">
      <data key="d0">208679</data>
    </edge>
    <edge source="HRV" target="ROU">
      <data key="d0">185342</data>
    </edge>
    <edge source="HRV" target="RUS">
      <data key="d0">1776975</data>
    </edge>
    <edge source="HRV" target="SRB">
      <data key="d0">1027855</data>
    </edge>
    <edge source="HRV" target="IND">
      <data key="d0">886317</data>
    </edge>
    <edge source="HRV" target="SVN">
      <data key="d0">4402855</data>
    </edge>
    <edge source="HRV" target="ZAF">
      <data key="d0">30224</data>
    </edge>
    <edge source="HRV" target="ESP">
      <data key="d0">9738751</data>
    </edge>
    <edge source="HRV" target="CHE">
      <data key="d0">10495</data>
    </edge>
    <edge source="HRV" target="TUR">
      <data key="d0">620981</data>
    </edge>
    <edge source="HRV" target="UKR">
      <data key="d0">259499</data>
    </edge>
    <edge source="HRV" target="MKD">
      <data key="d0">197959</data>
    </edge>
    <edge source="HRV" target="GBR">
      <data key="d0">480112</data>
    </edge>
    <edge source="HRV" target="TZA">
      <data key="d0">31411</data>
    </edge>
    <edge source="HRV" target="USA">
      <data key="d0">4994356</data>
    </edge>
    <edge source="HRV" target="URY">
      <data key="d0">11454</data>
    </edge>
    <edge source="HKG" target="ARG">
      <data key="d0">96507</data>
    </edge>
    <edge source="HKG" target="AUS">
      <data key="d0">3620821</data>
    </edge>
    <edge source="HKG" target="BEL">
      <data key="d0">139756</data>
    </edge>
    <edge source="HKG" target="BRA">
      <data key="d0">557173</data>
    </edge>
    <edge source="HKG" target="KHM">
      <data key="d0">182487</data>
    </edge>
    <edge source="HKG" target="CAN">
      <data key="d0">445392</data>
    </edge>
    <edge source="HKG" target="CHL">
      <data key="d0">64949</data>
    </edge>
    <edge source="HKG" target="CHN">
      <data key="d0">123033289</data>
    </edge>
    <edge source="HKG" target="COL">
      <data key="d0">80721</data>
    </edge>
    <edge source="HKG" target="CZE">
      <data key="d0">10483</data>
    </edge>
    <edge source="HKG" target="FIN">
      <data key="d0">27880</data>
    </edge>
    <edge source="HKG" target="FRA">
      <data key="d0">566086</data>
    </edge>
    <edge source="HKG" target="GEO">
      <data key="d0">142774</data>
    </edge>
    <edge source="HKG" target="DEU">
      <data key="d0">2793820</data>
    </edge>
    <edge source="HKG" target="GHA">
      <data key="d0">67094</data>
    </edge>
    <edge source="HKG" target="GTM">
      <data key="d0">10616</data>
    </edge>
    <edge source="HKG" target="IDN">
      <data key="d0">4313442</data>
    </edge>
    <edge source="HKG" target="ITA">
      <data key="d0">516604</data>
    </edge>
    <edge source="HKG" target="JPN">
      <data key="d0">857339</data>
    </edge>
    <edge source="HKG" target="KOR">
      <data key="d0">5113660</data>
    </edge>
    <edge source="HKG" target="LTU">
      <data key="d0">12379</data>
    </edge>
    <edge source="HKG" target="MDG">
      <data key="d0">164856</data>
    </edge>
    <edge source="HKG" target="MYS">
      <data key="d0">1858687</data>
    </edge>
    <edge source="HKG" target="MRT">
      <data key="d0">34345</data>
    </edge>
    <edge source="HKG" target="MEX">
      <data key="d0">1415283</data>
    </edge>
    <edge source="HKG" target="MOZ">
      <data key="d0">62701</data>
    </edge>
    <edge source="HKG" target="OMN">
      <data key="d0">38648</data>
    </edge>
    <edge source="HKG" target="NLD">
      <data key="d0">514243</data>
    </edge>
    <edge source="HKG" target="PAK">
      <data key="d0">388478</data>
    </edge>
    <edge source="HKG" target="PER">
      <data key="d0">25292</data>
    </edge>
    <edge source="HKG" target="PHL">
      <data key="d0">644586</data>
    </edge>
    <edge source="HKG" target="SAU">
      <data key="d0">506794</data>
    </edge>
    <edge source="HKG" target="IND">
      <data key="d0">4875254</data>
    </edge>
    <edge source="HKG" target="SGP">
      <data key="d0">2236392</data>
    </edge>
    <edge source="HKG" target="VNM">
      <data key="d0">1687895</data>
    </edge>
    <edge source="HKG" target="ZAF">
      <data key="d0">492296</data>
    </edge>
    <edge source="HKG" target="ZWE">
      <data key="d0">159747</data>
    </edge>
    <edge source="HKG" target="ESP">
      <data key="d0">1124172</data>
    </edge>
    <edge source="HKG" target="SWE">
      <data key="d0">10862</data>
    </edge>
    <edge source="HKG" target="CHE">
      <data key="d0">788187</data>
    </edge>
    <edge source="HKG" target="THA">
      <data key="d0">3166291</data>
    </edge>
    <edge source="HKG" target="ARE">
      <data key="d0">643080</data>
    </edge>
    <edge source="HKG" target="TUR">
      <data key="d0">55257</data>
    </edge>
    <edge source="HKG" target="EGY">
      <data key="d0">377218</data>
    </edge>
    <edge source="HKG" target="GBR">
      <data key="d0">1077347</data>
    </edge>
    <edge source="HKG" target="TZA">
      <data key="d0">58821</data>
    </edge>
    <edge source="HKG" target="USA">
      <data key="d0">5309997</data>
    </edge>
    <edge source="HKG" target="URY">
      <data key="d0">45324</data>
    </edge>
    <edge source="OMN" target="BEL">
      <data key="d0">1897905</data>
    </edge>
    <edge source="OMN" target="LKA">
      <data key="d0">2012104</data>
    </edge>
    <edge source="OMN" target="CHN">
      <data key="d0">403659799</data>
    </edge>
    <edge source="OMN" target="HKG">
      <data key="d0">13117213</data>
    </edge>
    <edge source="OMN" target="IDN">
      <data key="d0">7439326</data>
    </edge>
    <edge source="OMN" target="JPN">
      <data key="d0">15300088</data>
    </edge>
    <edge source="OMN" target="KOR">
      <data key="d0">89566309</data>
    </edge>
    <edge source="OMN" target="LBN">
      <data key="d0">10414</data>
    </edge>
    <edge source="OMN" target="MYS">
      <data key="d0">67538482</data>
    </edge>
    <edge source="OMN" target="NLD">
      <data key="d0">30895460</data>
    </edge>
    <edge source="OMN" target="SAU">
      <data key="d0">36692893</data>
    </edge>
    <edge source="OMN" target="IND">
      <data key="d0">73895857</data>
    </edge>
    <edge source="OMN" target="SGP">
      <data key="d0">38096932</data>
    </edge>
    <edge source="OMN" target="VNM">
      <data key="d0">89728</data>
    </edge>
    <edge source="OMN" target="ESP">
      <data key="d0">9752001</data>
    </edge>
    <edge source="OMN" target="ARE">
      <data key="d0">15226823</data>
    </edge>
    <edge source="OMN" target="USA">
      <data key="d0">7127186</data>
    </edge>
    <edge source="NOR" target="AUS">
      <data key="d0">364084</data>
    </edge>
    <edge source="NOR" target="AUT">
      <data key="d0">337964</data>
    </edge>
    <edge source="NOR" target="BEL">
      <data key="d0">2237663</data>
    </edge>
    <edge source="NOR" target="BOL">
      <data key="d0">49032</data>
    </edge>
    <edge source="NOR" target="BRA">
      <data key="d0">195818</data>
    </edge>
    <edge source="NOR" target="BGR">
      <data key="d0">62699</data>
    </edge>
    <edge source="NOR" target="CAN">
      <data key="d0">150899</data>
    </edge>
    <edge source="NOR" target="CHL">
      <data key="d0">141794</data>
    </edge>
    <edge source="NOR" target="CHN">
      <data key="d0">625698043</data>
    </edge>
    <edge source="NOR" target="COL">
      <data key="d0">187859</data>
    </edge>
    <edge source="NOR" target="CZE">
      <data key="d0">49996</data>
    </edge>
    <edge source="NOR" target="DNK">
      <data key="d0">8638690</data>
    </edge>
    <edge source="NOR" target="ECU">
      <data key="d0">104599</data>
    </edge>
    <edge source="NOR" target="FIN">
      <data key="d0">2609751</data>
    </edge>
    <edge source="NOR" target="FRA">
      <data key="d0">4724927</data>
    </edge>
    <edge source="NOR" target="DEU">
      <data key="d0">20434060</data>
    </edge>
    <edge source="NOR" target="GRC">
      <data key="d0">863454</data>
    </edge>
    <edge source="NOR" target="HKG">
      <data key="d0">27229</data>
    </edge>
    <edge source="NOR" target="HUN">
      <data key="d0">41131</data>
    </edge>
    <edge source="NOR" target="IDN">
      <data key="d0">633282</data>
    </edge>
    <edge source="NOR" target="IRL">
      <data key="d0">239659656</data>
    </edge>
    <edge source="NOR" target="ITA">
      <data key="d0">6449180</data>
    </edge>
    <edge source="NOR" target="JPN">
      <data key="d0">52535245</data>
    </edge>
    <edge source="NOR" target="KAZ">
      <data key="d0">59714</data>
    </edge>
    <edge source="NOR" target="KOR">
      <data key="d0">18451</data>
    </edge>
    <edge source="NOR" target="LVA">
      <data key="d0">68854</data>
    </edge>
    <edge source="NOR" target="LTU">
      <data key="d0">225919</data>
    </edge>
    <edge source="NOR" target="MYS">
      <data key="d0">863558</data>
    </edge>
    <edge source="NOR" target="MEX">
      <data key="d0">1376561</data>
    </edge>
    <edge source="NOR" target="NLD">
      <data key="d0">1927336</data>
    </edge>
    <edge source="NOR" target="PAK">
      <data key="d0">73567</data>
    </edge>
    <edge source="NOR" target="PHL">
      <data key="d0">574019</data>
    </edge>
    <edge source="NOR" target="POL">
      <data key="d0">2880748</data>
    </edge>
    <edge source="NOR" target="PRT">
      <data key="d0">1097908</data>
    </edge>
    <edge source="NOR" target="ROU">
      <data key="d0">114962</data>
    </edge>
    <edge source="NOR" target="RUS">
      <data key="d0">74659</data>
    </edge>
    <edge source="NOR" target="SAU">
      <data key="d0">1020327</data>
    </edge>
    <edge source="NOR" target="IND">
      <data key="d0">1696547</data>
    </edge>
    <edge source="NOR" target="SGP">
      <data key="d0">250617</data>
    </edge>
    <edge source="NOR" target="VNM">
      <data key="d0">2184537</data>
    </edge>
    <edge source="NOR" target="SVN">
      <data key="d0">18305</data>
    </edge>
    <edge source="NOR" target="ZAF">
      <data key="d0">178910</data>
    </edge>
    <edge source="NOR" target="ESP">
      <data key="d0">1357829</data>
    </edge>
    <edge source="NOR" target="SWE">
      <data key="d0">9966262</data>
    </edge>
    <edge source="NOR" target="CHE">
      <data key="d0">4372799</data>
    </edge>
    <edge source="NOR" target="THA">
      <data key="d0">232857</data>
    </edge>
    <edge source="NOR" target="ARE">
      <data key="d0">2422753</data>
    </edge>
    <edge source="NOR" target="TUR">
      <data key="d0">1048155</data>
    </edge>
    <edge source="NOR" target="UKR">
      <data key="d0">240743</data>
    </edge>
    <edge source="NOR" target="EGY">
      <data key="d0">609282</data>
    </edge>
    <edge source="NOR" target="GBR">
      <data key="d0">16575828</data>
    </edge>
    <edge source="NOR" target="USA">
      <data key="d0">17750029</data>
    </edge>
    <edge source="SAU" target="DZA">
      <data key="d0">2968890</data>
    </edge>
    <edge source="SAU" target="AZE">
      <data key="d0">134416</data>
    </edge>
    <edge source="SAU" target="ARG">
      <data key="d0">43508697</data>
    </edge>
    <edge source="SAU" target="AUS">
      <data key="d0">971850</data>
    </edge>
    <edge source="SAU" target="BEL">
      <data key="d0">556127125</data>
    </edge>
    <edge source="SAU" target="BRA">
      <data key="d0">57331692</data>
    </edge>
    <edge source="SAU" target="CAN">
      <data key="d0">445386</data>
    </edge>
    <edge source="SAU" target="LKA">
      <data key="d0">830233</data>
    </edge>
    <edge source="SAU" target="CHN">
      <data key="d0">3161292860</data>
    </edge>
    <edge source="SAU" target="COL">
      <data key="d0">33070</data>
    </edge>
    <edge source="SAU" target="ETH">
      <data key="d0">1242549</data>
    </edge>
    <edge source="SAU" target="FRA">
      <data key="d0">16216616</data>
    </edge>
    <edge source="SAU" target="GEO">
      <data key="d0">664613</data>
    </edge>
    <edge source="SAU" target="DEU">
      <data key="d0">4269579</data>
    </edge>
    <edge source="SAU" target="GRC">
      <data key="d0">16091001</data>
    </edge>
    <edge source="SAU" target="HKG">
      <data key="d0">102141079</data>
    </edge>
    <edge source="SAU" target="IDN">
      <data key="d0">381660817</data>
    </edge>
    <edge source="SAU" target="ITA">
      <data key="d0">148323431</data>
    </edge>
    <edge source="SAU" target="JPN">
      <data key="d0">213212566</data>
    </edge>
    <edge source="SAU" target="JOR">
      <data key="d0">54422542</data>
    </edge>
    <edge source="SAU" target="KOR">
      <data key="d0">283010557</data>
    </edge>
    <edge source="SAU" target="LBN">
      <data key="d0">787561</data>
    </edge>
    <edge source="SAU" target="MWI">
      <data key="d0">355242</data>
    </edge>
    <edge source="SAU" target="MYS">
      <data key="d0">72420973</data>
    </edge>
    <edge source="SAU" target="MEX">
      <data key="d0">79209</data>
    </edge>
    <edge source="SAU" target="MAR">
      <data key="d0">812364</data>
    </edge>
    <edge source="SAU" target="OMN">
      <data key="d0">13620304</data>
    </edge>
    <edge source="SAU" target="NLD">
      <data key="d0">168108743</data>
    </edge>
    <edge source="SAU" target="NZL">
      <data key="d0">100012</data>
    </edge>
    <edge source="SAU" target="NOR">
      <data key="d0">258697</data>
    </edge>
    <edge source="SAU" target="PAK">
      <data key="d0">170550637</data>
    </edge>
    <edge source="SAU" target="PER">
      <data key="d0">313637</data>
    </edge>
    <edge source="SAU" target="PHL">
      <data key="d0">1559387</data>
    </edge>
    <edge source="SAU" target="POL">
      <data key="d0">127481</data>
    </edge>
    <edge source="SAU" target="ROU">
      <data key="d0">4863518</data>
    </edge>
    <edge source="SAU" target="IND">
      <data key="d0">941868167</data>
    </edge>
    <edge source="SAU" target="SGP">
      <data key="d0">455331007</data>
    </edge>
    <edge source="SAU" target="VNM">
      <data key="d0">3673508</data>
    </edge>
    <edge source="SAU" target="ZAF">
      <data key="d0">90968536</data>
    </edge>
    <edge source="SAU" target="ESP">
      <data key="d0">236232667</data>
    </edge>
    <edge source="SAU" target="CHE">
      <data key="d0">2106119</data>
    </edge>
    <edge source="SAU" target="THA">
      <data key="d0">116808709</data>
    </edge>
    <edge source="SAU" target="ARE">
      <data key="d0">381549337</data>
    </edge>
    <edge source="SAU" target="TUN">
      <data key="d0">1161739</data>
    </edge>
    <edge source="SAU" target="TUR">
      <data key="d0">330300243</data>
    </edge>
    <edge source="SAU" target="UGA">
      <data key="d0">708618</data>
    </edge>
    <edge source="SAU" target="EGY">
      <data key="d0">55645356</data>
    </edge>
    <edge source="SAU" target="GBR">
      <data key="d0">7226468</data>
    </edge>
    <edge source="SAU" target="TZA">
      <data key="d0">40538</data>
    </edge>
    <edge source="SAU" target="USA">
      <data key="d0">250730943</data>
    </edge>
    <edge source="SWE" target="ARG">
      <data key="d0">1330306</data>
    </edge>
    <edge source="SWE" target="AUS">
      <data key="d0">19072392</data>
    </edge>
    <edge source="SWE" target="AUT">
      <data key="d0">11155811</data>
    </edge>
    <edge source="SWE" target="BEL">
      <data key="d0">48215746</data>
    </edge>
    <edge source="SWE" target="BRA">
      <data key="d0">5593224</data>
    </edge>
    <edge source="SWE" target="BGR">
      <data key="d0">124658</data>
    </edge>
    <edge source="SWE" target="BLR">
      <data key="d0">92850</data>
    </edge>
    <edge source="SWE" target="CAN">
      <data key="d0">25253823</data>
    </edge>
    <edge source="SWE" target="LKA">
      <data key="d0">29235</data>
    </edge>
    <edge source="SWE" target="CHL">
      <data key="d0">28066</data>
    </edge>
    <edge source="SWE" target="CHN">
      <data key="d0">173860639</data>
    </edge>
    <edge source="SWE" target="COL">
      <data key="d0">290361</data>
    </edge>
    <edge source="SWE" target="CRI">
      <data key="d0">56833</data>
    </edge>
    <edge source="SWE" target="HRV">
      <data key="d0">140912</data>
    </edge>
    <edge source="SWE" target="CZE">
      <data key="d0">2132278</data>
    </edge>
    <edge source="SWE" target="DNK">
      <data key="d0">15161579</data>
    </edge>
    <edge source="SWE" target="ECU">
      <data key="d0">100919</data>
    </edge>
    <edge source="SWE" target="EST">
      <data key="d0">241597</data>
    </edge>
    <edge source="SWE" target="FIN">
      <data key="d0">18813605</data>
    </edge>
    <edge source="SWE" target="FRA">
      <data key="d0">28235434</data>
    </edge>
    <edge source="SWE" target="DEU">
      <data key="d0">126507674</data>
    </edge>
    <edge source="SWE" target="GRC">
      <data key="d0">2347681</data>
    </edge>
    <edge source="SWE" target="GTM">
      <data key="d0">260425</data>
    </edge>
    <edge source="SWE" target="HKG">
      <data key="d0">507869</data>
    </edge>
    <edge source="SWE" target="HUN">
      <data key="d0">848397</data>
    </edge>
    <edge source="SWE" target="IDN">
      <data key="d0">6497051</data>
    </edge>
    <edge source="SWE" target="IRL">
      <data key="d0">6739818</data>
    </edge>
    <edge source="SWE" target="ISR">
      <data key="d0">277147</data>
    </edge>
    <edge source="SWE" target="ITA">
      <data key="d0">32537411</data>
    </edge>
    <edge source="SWE" target="JPN">
      <data key="d0">14419012</data>
    </edge>
    <edge source="SWE" target="KAZ">
      <data key="d0">58002</data>
    </edge>
    <edge source="SWE" target="JOR">
      <data key="d0">36953</data>
    </edge>
    <edge source="SWE" target="KOR">
      <data key="d0">6667315</data>
    </edge>
    <edge source="SWE" target="LVA">
      <data key="d0">128984</data>
    </edge>
    <edge source="SWE" target="LTU">
      <data key="d0">839276</data>
    </edge>
    <edge source="SWE" target="MYS">
      <data key="d0">1913835</data>
    </edge>
    <edge source="SWE" target="MEX">
      <data key="d0">2108656</data>
    </edge>
    <edge source="SWE" target="MAR">
      <data key="d0">68059</data>
    </edge>
    <edge source="SWE" target="NLD">
      <data key="d0">76765280</data>
    </edge>
    <edge source="SWE" target="NZL">
      <data key="d0">175526</data>
    </edge>
    <edge source="SWE" target="NOR">
      <data key="d0">29398633</data>
    </edge>
    <edge source="SWE" target="PAK">
      <data key="d0">567625</data>
    </edge>
    <edge source="SWE" target="PER">
      <data key="d0">158804</data>
    </edge>
    <edge source="SWE" target="PHL">
      <data key="d0">366840</data>
    </edge>
    <edge source="SWE" target="POL">
      <data key="d0">12152371</data>
    </edge>
    <edge source="SWE" target="PRT">
      <data key="d0">1672003</data>
    </edge>
    <edge source="SWE" target="ROU">
      <data key="d0">1579036</data>
    </edge>
    <edge source="SWE" target="RUS">
      <data key="d0">4341619</data>
    </edge>
    <edge source="SWE" target="SAU">
      <data key="d0">305563</data>
    </edge>
    <edge source="SWE" target="SRB">
      <data key="d0">114367</data>
    </edge>
    <edge source="SWE" target="IND">
      <data key="d0">25025908</data>
    </edge>
    <edge source="SWE" target="SGP">
      <data key="d0">2576532</data>
    </edge>
    <edge source="SWE" target="SVK">
      <data key="d0">413499</data>
    </edge>
    <edge source="SWE" target="VNM">
      <data key="d0">146292</data>
    </edge>
    <edge source="SWE" target="SVN">
      <data key="d0">954929</data>
    </edge>
    <edge source="SWE" target="ZAF">
      <data key="d0">2628570</data>
    </edge>
    <edge source="SWE" target="ZWE">
      <data key="d0">10875</data>
    </edge>
    <edge source="SWE" target="ESP">
      <data key="d0">20909749</data>
    </edge>
    <edge source="SWE" target="CHE">
      <data key="d0">17728756</data>
    </edge>
    <edge source="SWE" target="THA">
      <data key="d0">955865</data>
    </edge>
    <edge source="SWE" target="ARE">
      <data key="d0">2392586</data>
    </edge>
    <edge source="SWE" target="TUR">
      <data key="d0">8354989</data>
    </edge>
    <edge source="SWE" target="UKR">
      <data key="d0">119278</data>
    </edge>
    <edge source="SWE" target="EGY">
      <data key="d0">2127366</data>
    </edge>
    <edge source="SWE" target="GBR">
      <data key="d0">32989266</data>
    </edge>
    <edge source="SWE" target="USA">
      <data key="d0">165581427</data>
    </edge>
    <edge source="AUT" target="ALB">
      <data key="d0">11749</data>
    </edge>
    <edge source="AUT" target="DZA">
      <data key="d0">2116790</data>
    </edge>
    <edge source="AUT" target="AZE">
      <data key="d0">46312</data>
    </edge>
    <edge source="AUT" target="ARG">
      <data key="d0">237468</data>
    </edge>
    <edge source="AUT" target="AUS">
      <data key="d0">86388</data>
    </edge>
    <edge source="AUT" target="BEL">
      <data key="d0">9167332</data>
    </edge>
    <edge source="AUT" target="BRA">
      <data key="d0">15127451</data>
    </edge>
    <edge source="AUT" target="BGR">
      <data key="d0">862434</data>
    </edge>
    <edge source="AUT" target="BLR">
      <data key="d0">599312</data>
    </edge>
    <edge source="AUT" target="CAN">
      <data key="d0">2485623</data>
    </edge>
    <edge source="AUT" target="LKA">
      <data key="d0">100217</data>
    </edge>
    <edge source="AUT" target="CHL">
      <data key="d0">110749</data>
    </edge>
    <edge source="AUT" target="CHN">
      <data key="d0">19684800</data>
    </edge>
    <edge source="AUT" target="COL">
      <data key="d0">270337</data>
    </edge>
    <edge source="AUT" target="CRI">
      <data key="d0">18296</data>
    </edge>
    <edge source="AUT" target="HRV">
      <data key="d0">3963119</data>
    </edge>
    <edge source="AUT" target="CZE">
      <data key="d0">7294897</data>
    </edge>
    <edge source="AUT" target="BEN">
      <data key="d0">14173</data>
    </edge>
    <edge source="AUT" target="DNK">
      <data key="d0">864362</data>
    </edge>
    <edge source="AUT" target="ECU">
      <data key="d0">532119</data>
    </edge>
    <edge source="AUT" target="EST">
      <data key="d0">16417</data>
    </edge>
    <edge source="AUT" target="FIN">
      <data key="d0">43318349</data>
    </edge>
    <edge source="AUT" target="FRA">
      <data key="d0">65570360</data>
    </edge>
    <edge source="AUT" target="GEO">
      <data key="d0">152751</data>
    </edge>
    <edge source="AUT" target="DEU">
      <data key="d0">127519969</data>
    </edge>
    <edge source="AUT" target="GRC">
      <data key="d0">874496</data>
    </edge>
    <edge source="AUT" target="HUN">
      <data key="d0">5114201</data>
    </edge>
    <edge source="AUT" target="IDN">
      <data key="d0">424875</data>
    </edge>
    <edge source="AUT" target="IRL">
      <data key="d0">16217676</data>
    </edge>
    <edge source="AUT" target="ISR">
      <data key="d0">550357</data>
    </edge>
    <edge source="AUT" target="ITA">
      <data key="d0">36616305</data>
    </edge>
    <edge source="AUT" target="JPN">
      <data key="d0">3468876</data>
    </edge>
    <edge source="AUT" target="KAZ">
      <data key="d0">13165</data>
    </edge>
    <edge source="AUT" target="JOR">
      <data key="d0">86505</data>
    </edge>
    <edge source="AUT" target="KOR">
      <data key="d0">909663</data>
    </edge>
    <edge source="AUT" target="KGZ">
      <data key="d0">18459</data>
    </edge>
    <edge source="AUT" target="LVA">
      <data key="d0">71816</data>
    </edge>
    <edge source="AUT" target="LTU">
      <data key="d0">574211</data>
    </edge>
    <edge source="AUT" target="MEX">
      <data key="d0">3965417</data>
    </edge>
    <edge source="AUT" target="MDA">
      <data key="d0">181734</data>
    </edge>
    <edge source="AUT" target="MAR">
      <data key="d0">639824</data>
    </edge>
    <edge source="AUT" target="OMN">
      <data key="d0">50960</data>
    </edge>
    <edge source="AUT" target="NLD">
      <data key="d0">52531685</data>
    </edge>
    <edge source="AUT" target="NOR">
      <data key="d0">344092</data>
    </edge>
    <edge source="AUT" target="PAK">
      <data key="d0">1689834</data>
    </edge>
    <edge source="AUT" target="PAN">
      <data key="d0">23767</data>
    </edge>
    <edge source="AUT" target="PRY">
      <data key="d0">134289</data>
    </edge>
    <edge source="AUT" target="PER">
      <data key="d0">273011</data>
    </edge>
    <edge source="AUT" target="POL">
      <data key="d0">9257121</data>
    </edge>
    <edge source="AUT" target="PRT">
      <data key="d0">730911</data>
    </edge>
    <edge source="AUT" target="ROU">
      <data key="d0">31009939</data>
    </edge>
    <edge source="AUT" target="RUS">
      <data key="d0">6380722</data>
    </edge>
    <edge source="AUT" target="SAU">
      <data key="d0">129366</data>
    </edge>
    <edge source="AUT" target="SRB">
      <data key="d0">6092627</data>
    </edge>
    <edge source="AUT" target="IND">
      <data key="d0">8795947</data>
    </edge>
    <edge source="AUT" target="SGP">
      <data key="d0">5416355</data>
    </edge>
    <edge source="AUT" target="SVK">
      <data key="d0">2064518</data>
    </edge>
    <edge source="AUT" target="VNM">
      <data key="d0">28268</data>
    </edge>
    <edge source="AUT" target="SVN">
      <data key="d0">7149229</data>
    </edge>
    <edge source="AUT" target="ZAF">
      <data key="d0">307906</data>
    </edge>
    <edge source="AUT" target="ESP">
      <data key="d0">8343903</data>
    </edge>
    <edge source="AUT" target="SWE">
      <data key="d0">9688625</data>
    </edge>
    <edge source="AUT" target="CHE">
      <data key="d0">39128879</data>
    </edge>
    <edge source="AUT" target="THA">
      <data key="d0">317950</data>
    </edge>
    <edge source="AUT" target="ARE">
      <data key="d0">159976</data>
    </edge>
    <edge source="AUT" target="TUN">
      <data key="d0">486166</data>
    </edge>
    <edge source="AUT" target="TUR">
      <data key="d0">2515389</data>
    </edge>
    <edge source="AUT" target="UKR">
      <data key="d0">840333</data>
    </edge>
    <edge source="AUT" target="MKD">
      <data key="d0">490619</data>
    </edge>
    <edge source="AUT" target="EGY">
      <data key="d0">2123335</data>
    </edge>
    <edge source="AUT" target="GBR">
      <data key="d0">35042626</data>
    </edge>
    <edge source="AUT" target="USA">
      <data key="d0">56471708</data>
    </edge>
    <edge source="BGR" target="ALB">
      <data key="d0">1796290</data>
    </edge>
    <edge source="BGR" target="DZA">
      <data key="d0">103363</data>
    </edge>
    <edge source="BGR" target="AZE">
      <data key="d0">75506</data>
    </edge>
    <edge source="BGR" target="ARG">
      <data key="d0">341091</data>
    </edge>
    <edge source="BGR" target="AUS">
      <data key="d0">70797</data>
    </edge>
    <edge source="BGR" target="AUT">
      <data key="d0">1202213</data>
    </edge>
    <edge source="BGR" target="BEL">
      <data key="d0">34811</data>
    </edge>
    <edge source="BGR" target="BRA">
      <data key="d0">2181401</data>
    </edge>
    <edge source="BGR" target="BLR">
      <data key="d0">98527</data>
    </edge>
    <edge source="BGR" target="CAN">
      <data key="d0">40092</data>
    </edge>
    <edge source="BGR" target="LKA">
      <data key="d0">28583</data>
    </edge>
    <edge source="BGR" target="CHL">
      <data key="d0">23047</data>
    </edge>
    <edge source="BGR" target="CHN">
      <data key="d0">4526897</data>
    </edge>
    <edge source="BGR" target="COL">
      <data key="d0">94700</data>
    </edge>
    <edge source="BGR" target="HRV">
      <data key="d0">1716861</data>
    </edge>
    <edge source="BGR" target="CZE">
      <data key="d0">1674155</data>
    </edge>
    <edge source="BGR" target="ECU">
      <data key="d0">22871</data>
    </edge>
    <edge source="BGR" target="EST">
      <data key="d0">132439</data>
    </edge>
    <edge source="BGR" target="FRA">
      <data key="d0">744990</data>
    </edge>
    <edge source="BGR" target="GEO">
      <data key="d0">363135</data>
    </edge>
    <edge source="BGR" target="DEU">
      <data key="d0">3517260</data>
    </edge>
    <edge source="BGR" target="GRC">
      <data key="d0">16817340</data>
    </edge>
    <edge source="BGR" target="GTM">
      <data key="d0">2334056</data>
    </edge>
    <edge source="BGR" target="HUN">
      <data key="d0">1045330</data>
    </edge>
    <edge source="BGR" target="IDN">
      <data key="d0">2006529</data>
    </edge>
    <edge source="BGR" target="IRL">
      <data key="d0">91350</data>
    </edge>
    <edge source="BGR" target="ITA">
      <data key="d0">5454906</data>
    </edge>
    <edge source="BGR" target="KAZ">
      <data key="d0">213586</data>
    </edge>
    <edge source="BGR" target="JOR">
      <data key="d0">517452</data>
    </edge>
    <edge source="BGR" target="KOR">
      <data key="d0">984956</data>
    </edge>
    <edge source="BGR" target="LBN">
      <data key="d0">342095</data>
    </edge>
    <edge source="BGR" target="LTU">
      <data key="d0">11918</data>
    </edge>
    <edge source="BGR" target="MYS">
      <data key="d0">975481</data>
    </edge>
    <edge source="BGR" target="MEX">
      <data key="d0">1061583</data>
    </edge>
    <edge source="BGR" target="MDA">
      <data key="d0">63774</data>
    </edge>
    <edge source="BGR" target="MAR">
      <data key="d0">390979</data>
    </edge>
    <edge source="BGR" target="NLD">
      <data key="d0">8464767</data>
    </edge>
    <edge source="BGR" target="NZL">
      <data key="d0">123894</data>
    </edge>
    <edge source="BGR" target="PAK">
      <data key="d0">465657</data>
    </edge>
    <edge source="BGR" target="PHL">
      <data key="d0">575280</data>
    </edge>
    <edge source="BGR" target="POL">
      <data key="d0">3896037</data>
    </edge>
    <edge source="BGR" target="ROU">
      <data key="d0">18255686</data>
    </edge>
    <edge source="BGR" target="RUS">
      <data key="d0">3974258</data>
    </edge>
    <edge source="BGR" target="SAU">
      <data key="d0">255666</data>
    </edge>
    <edge source="BGR" target="SRB">
      <data key="d0">2845832</data>
    </edge>
    <edge source="BGR" target="IND">
      <data key="d0">47496</data>
    </edge>
    <edge source="BGR" target="SGP">
      <data key="d0">167817</data>
    </edge>
    <edge source="BGR" target="SVK">
      <data key="d0">1405955</data>
    </edge>
    <edge source="BGR" target="VNM">
      <data key="d0">135091</data>
    </edge>
    <edge source="BGR" target="SVN">
      <data key="d0">365709</data>
    </edge>
    <edge source="BGR" target="ZAF">
      <data key="d0">11487</data>
    </edge>
    <edge source="BGR" target="ESP">
      <data key="d0">4376839</data>
    </edge>
    <edge source="BGR" target="THA">
      <data key="d0">1902345</data>
    </edge>
    <edge source="BGR" target="ARE">
      <data key="d0">91012</data>
    </edge>
    <edge source="BGR" target="TUR">
      <data key="d0">12562874</data>
    </edge>
    <edge source="BGR" target="UKR">
      <data key="d0">249223</data>
    </edge>
    <edge source="BGR" target="MKD">
      <data key="d0">901886</data>
    </edge>
    <edge source="BGR" target="EGY">
      <data key="d0">134818</data>
    </edge>
    <edge source="BGR" target="GBR">
      <data key="d0">2036356</data>
    </edge>
    <edge source="BGR" target="USA">
      <data key="d0">9352184</data>
    </edge>
    <edge source="BLR" target="AZE">
      <data key="d0">1103700</data>
    </edge>
    <edge source="BLR" target="AUT">
      <data key="d0">16600</data>
    </edge>
    <edge source="BLR" target="ARM">
      <data key="d0">135000</data>
    </edge>
    <edge source="BLR" target="BEL">
      <data key="d0">5128200</data>
    </edge>
    <edge source="BLR" target="BRA">
      <data key="d0">582700</data>
    </edge>
    <edge source="BLR" target="CHN">
      <data key="d0">3239900</data>
    </edge>
    <edge source="BLR" target="CZE">
      <data key="d0">60300</data>
    </edge>
    <edge source="BLR" target="EST">
      <data key="d0">54600</data>
    </edge>
    <edge source="BLR" target="FIN">
      <data key="d0">94700</data>
    </edge>
    <edge source="BLR" target="FRA">
      <data key="d0">25900</data>
    </edge>
    <edge source="BLR" target="GEO">
      <data key="d0">418100</data>
    </edge>
    <edge source="BLR" target="DEU">
      <data key="d0">1975500</data>
    </edge>
    <edge source="BLR" target="HUN">
      <data key="d0">4836600</data>
    </edge>
    <edge source="BLR" target="IDN">
      <data key="d0">1370500</data>
    </edge>
    <edge source="BLR" target="ITA">
      <data key="d0">142300</data>
    </edge>
    <edge source="BLR" target="KAZ">
      <data key="d0">2391300</data>
    </edge>
    <edge source="BLR" target="LVA">
      <data key="d0">2055700</data>
    </edge>
    <edge source="BLR" target="LTU">
      <data key="d0">559600</data>
    </edge>
    <edge source="BLR" target="MYS">
      <data key="d0">297800</data>
    </edge>
    <edge source="BLR" target="MDA">
      <data key="d0">1792200</data>
    </edge>
    <edge source="BLR" target="NLD">
      <data key="d0">6585500</data>
    </edge>
    <edge source="BLR" target="NOR">
      <data key="d0">16500</data>
    </edge>
    <edge source="BLR" target="PAK">
      <data key="d0">305600</data>
    </edge>
    <edge source="BLR" target="POL">
      <data key="d0">11977100</data>
    </edge>
    <edge source="BLR" target="ROU">
      <data key="d0">1085500</data>
    </edge>
    <edge source="BLR" target="RUS">
      <data key="d0">29145100</data>
    </edge>
    <edge source="BLR" target="SAU">
      <data key="d0">15200</data>
    </edge>
    <edge source="BLR" target="SRB">
      <data key="d0">1187100</data>
    </edge>
    <edge source="BLR" target="IND">
      <data key="d0">2230400</data>
    </edge>
    <edge source="BLR" target="SVN">
      <data key="d0">48000</data>
    </edge>
    <edge source="BLR" target="ESP">
      <data key="d0">21700</data>
    </edge>
    <edge source="BLR" target="CHE">
      <data key="d0">127400</data>
    </edge>
    <edge source="BLR" target="TUR">
      <data key="d0">19779600</data>
    </edge>
    <edge source="BLR" target="UKR">
      <data key="d0">16068000</data>
    </edge>
    <edge source="BLR" target="EGY">
      <data key="d0">306300</data>
    </edge>
    <edge source="BLR" target="GBR">
      <data key="d0">108800</data>
    </edge>
    <edge source="BEN" target="TGO">
      <data key="d0">36725</data>
    </edge>
    <edge source="EST" target="ARG">
      <data key="d0">347438</data>
    </edge>
    <edge source="EST" target="AUT">
      <data key="d0">21947</data>
    </edge>
    <edge source="EST" target="BEL">
      <data key="d0">198932</data>
    </edge>
    <edge source="EST" target="BRA">
      <data key="d0">1210207</data>
    </edge>
    <edge source="EST" target="BLR">
      <data key="d0">194298</data>
    </edge>
    <edge source="EST" target="CAN">
      <data key="d0">19147</data>
    </edge>
    <edge source="EST" target="CHL">
      <data key="d0">96111</data>
    </edge>
    <edge source="EST" target="CHN">
      <data key="d0">48378</data>
    </edge>
    <edge source="EST" target="COL">
      <data key="d0">27046</data>
    </edge>
    <edge source="EST" target="CZE">
      <data key="d0">95933</data>
    </edge>
    <edge source="EST" target="DNK">
      <data key="d0">23754</data>
    </edge>
    <edge source="EST" target="FIN">
      <data key="d0">945223</data>
    </edge>
    <edge source="EST" target="FRA">
      <data key="d0">2957026</data>
    </edge>
    <edge source="EST" target="DEU">
      <data key="d0">4948471</data>
    </edge>
    <edge source="EST" target="GRC">
      <data key="d0">115724</data>
    </edge>
    <edge source="EST" target="HUN">
      <data key="d0">160171</data>
    </edge>
    <edge source="EST" target="IDN">
      <data key="d0">439922</data>
    </edge>
    <edge source="EST" target="IRL">
      <data key="d0">505866</data>
    </edge>
    <edge source="EST" target="ISR">
      <data key="d0">158356</data>
    </edge>
    <edge source="EST" target="ITA">
      <data key="d0">2485717</data>
    </edge>
    <edge source="EST" target="JPN">
      <data key="d0">584207</data>
    </edge>
    <edge source="EST" target="KOR">
      <data key="d0">1395287</data>
    </edge>
    <edge source="EST" target="LVA">
      <data key="d0">703561</data>
    </edge>
    <edge source="EST" target="LTU">
      <data key="d0">1430048</data>
    </edge>
    <edge source="EST" target="MEX">
      <data key="d0">439021</data>
    </edge>
    <edge source="EST" target="NLD">
      <data key="d0">5540171</data>
    </edge>
    <edge source="EST" target="PAK">
      <data key="d0">106294</data>
    </edge>
    <edge source="EST" target="PRY">
      <data key="d0">27088</data>
    </edge>
    <edge source="EST" target="PHL">
      <data key="d0">266637</data>
    </edge>
    <edge source="EST" target="POL">
      <data key="d0">1292134</data>
    </edge>
    <edge source="EST" target="ROU">
      <data key="d0">162879</data>
    </edge>
    <edge source="EST" target="RUS">
      <data key="d0">7734114</data>
    </edge>
    <edge source="EST" target="SAU">
      <data key="d0">202572</data>
    </edge>
    <edge source="EST" target="IND">
      <data key="d0">192961</data>
    </edge>
    <edge source="EST" target="SGP">
      <data key="d0">320339</data>
    </edge>
    <edge source="EST" target="SVK">
      <data key="d0">72549</data>
    </edge>
    <edge source="EST" target="VNM">
      <data key="d0">993343</data>
    </edge>
    <edge source="EST" target="SVN">
      <data key="d0">177076</data>
    </edge>
    <edge source="EST" target="ZAF">
      <data key="d0">25419</data>
    </edge>
    <edge source="EST" target="ESP">
      <data key="d0">953186</data>
    </edge>
    <edge source="EST" target="SWE">
      <data key="d0">169699</data>
    </edge>
    <edge source="EST" target="CHE">
      <data key="d0">650448</data>
    </edge>
    <edge source="EST" target="THA">
      <data key="d0">1657969</data>
    </edge>
    <edge source="EST" target="TUR">
      <data key="d0">2467654</data>
    </edge>
    <edge source="EST" target="UKR">
      <data key="d0">986944</data>
    </edge>
    <edge source="EST" target="GBR">
      <data key="d0">1663130</data>
    </edge>
    <edge source="EST" target="USA">
      <data key="d0">8954124</data>
    </edge>
    <edge source="GRC" target="ALB">
      <data key="d0">1201109</data>
    </edge>
    <edge source="GRC" target="BEL">
      <data key="d0">377095</data>
    </edge>
    <edge source="GRC" target="BRA">
      <data key="d0">11023</data>
    </edge>
    <edge source="GRC" target="BGR">
      <data key="d0">3878149</data>
    </edge>
    <edge source="GRC" target="CHN">
      <data key="d0">344768</data>
    </edge>
    <edge source="GRC" target="HRV">
      <data key="d0">212184</data>
    </edge>
    <edge source="GRC" target="CZE">
      <data key="d0">50415</data>
    </edge>
    <edge source="GRC" target="DNK">
      <data key="d0">91589</data>
    </edge>
    <edge source="GRC" target="ETH">
      <data key="d0">213484</data>
    </edge>
    <edge source="GRC" target="FIN">
      <data key="d0">18911</data>
    </edge>
    <edge source="GRC" target="FRA">
      <data key="d0">548341</data>
    </edge>
    <edge source="GRC" target="GEO">
      <data key="d0">32312</data>
    </edge>
    <edge source="GRC" target="DEU">
      <data key="d0">2966225</data>
    </edge>
    <edge source="GRC" target="HUN">
      <data key="d0">11239</data>
    </edge>
    <edge source="GRC" target="IRL">
      <data key="d0">62383</data>
    </edge>
    <edge source="GRC" target="ISR">
      <data key="d0">70482</data>
    </edge>
    <edge source="GRC" target="ITA">
      <data key="d0">864013</data>
    </edge>
    <edge source="GRC" target="JPN">
      <data key="d0">84144</data>
    </edge>
    <edge source="GRC" target="LTU">
      <data key="d0">27430</data>
    </edge>
    <edge source="GRC" target="MEX">
      <data key="d0">19068</data>
    </edge>
    <edge source="GRC" target="MAR">
      <data key="d0">16729</data>
    </edge>
    <edge source="GRC" target="OMN">
      <data key="d0">144120</data>
    </edge>
    <edge source="GRC" target="NLD">
      <data key="d0">355622</data>
    </edge>
    <edge source="GRC" target="NZL">
      <data key="d0">50395</data>
    </edge>
    <edge source="GRC" target="PAK">
      <data key="d0">104961</data>
    </edge>
    <edge source="GRC" target="PAN">
      <data key="d0">16282</data>
    </edge>
    <edge source="GRC" target="POL">
      <data key="d0">102323</data>
    </edge>
    <edge source="GRC" target="PRT">
      <data key="d0">175110</data>
    </edge>
    <edge source="GRC" target="ROU">
      <data key="d0">818282</data>
    </edge>
    <edge source="GRC" target="RUS">
      <data key="d0">56186</data>
    </edge>
    <edge source="GRC" target="SRB">
      <data key="d0">374112</data>
    </edge>
    <edge source="GRC" target="IND">
      <data key="d0">673481</data>
    </edge>
    <edge source="GRC" target="SGP">
      <data key="d0">110115</data>
    </edge>
    <edge source="GRC" target="SVN">
      <data key="d0">47638</data>
    </edge>
    <edge source="GRC" target="ESP">
      <data key="d0">2463790</data>
    </edge>
    <edge source="GRC" target="SWE">
      <data key="d0">324818</data>
    </edge>
    <edge source="GRC" target="CHE">
      <data key="d0">2622396</data>
    </edge>
    <edge source="GRC" target="ARE">
      <data key="d0">72195</data>
    </edge>
    <edge source="GRC" target="TUN">
      <data key="d0">151183</data>
    </edge>
    <edge source="GRC" target="TUR">
      <data key="d0">1982452</data>
    </edge>
    <edge source="GRC" target="MKD">
      <data key="d0">429178</data>
    </edge>
    <edge source="GRC" target="EGY">
      <data key="d0">320520</data>
    </edge>
    <edge source="GRC" target="GBR">
      <data key="d0">145738</data>
    </edge>
    <edge source="GRC" target="USA">
      <data key="d0">1539402</data>
    </edge>
    <edge source="HUN" target="ALB">
      <data key="d0">12260</data>
    </edge>
    <edge source="HUN" target="DZA">
      <data key="d0">12493577</data>
    </edge>
    <edge source="HUN" target="ARG">
      <data key="d0">1845088</data>
    </edge>
    <edge source="HUN" target="AUS">
      <data key="d0">370738</data>
    </edge>
    <edge source="HUN" target="AUT">
      <data key="d0">42894324</data>
    </edge>
    <edge source="HUN" target="BEL">
      <data key="d0">57780072</data>
    </edge>
    <edge source="HUN" target="BOL">
      <data key="d0">698438</data>
    </edge>
    <edge source="HUN" target="BRA">
      <data key="d0">21015274</data>
    </edge>
    <edge source="HUN" target="BGR">
      <data key="d0">10605973</data>
    </edge>
    <edge source="HUN" target="BLR">
      <data key="d0">270658</data>
    </edge>
    <edge source="HUN" target="CMR">
      <data key="d0">555971</data>
    </edge>
    <edge source="HUN" target="CAN">
      <data key="d0">1108927</data>
    </edge>
    <edge source="HUN" target="CHL">
      <data key="d0">1323962</data>
    </edge>
    <edge source="HUN" target="CHN">
      <data key="d0">17105424</data>
    </edge>
    <edge source="HUN" target="COL">
      <data key="d0">2110558</data>
    </edge>
    <edge source="HUN" target="CRI">
      <data key="d0">533942</data>
    </edge>
    <edge source="HUN" target="HRV">
      <data key="d0">18979901</data>
    </edge>
    <edge source="HUN" target="CZE">
      <data key="d0">55313927</data>
    </edge>
    <edge source="HUN" target="BEN">
      <data key="d0">236309</data>
    </edge>
    <edge source="HUN" target="DNK">
      <data key="d0">4636520</data>
    </edge>
    <edge source="HUN" target="ECU">
      <data key="d0">478674</data>
    </edge>
    <edge source="HUN" target="SLV">
      <data key="d0">131462</data>
    </edge>
    <edge source="HUN" target="EST">
      <data key="d0">801430</data>
    </edge>
    <edge source="HUN" target="FIN">
      <data key="d0">666605</data>
    </edge>
    <edge source="HUN" target="FRA">
      <data key="d0">81571350</data>
    </edge>
    <edge source="HUN" target="GMB">
      <data key="d0">204670</data>
    </edge>
    <edge source="HUN" target="DEU">
      <data key="d0">247634588</data>
    </edge>
    <edge source="HUN" target="GHA">
      <data key="d0">1031016</data>
    </edge>
    <edge source="HUN" target="GRC">
      <data key="d0">3069357</data>
    </edge>
    <edge source="HUN" target="GTM">
      <data key="d0">428873</data>
    </edge>
    <edge source="HUN" target="HND">
      <data key="d0">368125</data>
    </edge>
    <edge source="HUN" target="HKG">
      <data key="d0">56337</data>
    </edge>
    <edge source="HUN" target="IDN">
      <data key="d0">1145108</data>
    </edge>
    <edge source="HUN" target="IRL">
      <data key="d0">6072493</data>
    </edge>
    <edge source="HUN" target="ISR">
      <data key="d0">40781352</data>
    </edge>
    <edge source="HUN" target="ITA">
      <data key="d0">149756613</data>
    </edge>
    <edge source="HUN" target="CIV">
      <data key="d0">1646858</data>
    </edge>
    <edge source="HUN" target="JAM">
      <data key="d0">117603</data>
    </edge>
    <edge source="HUN" target="JPN">
      <data key="d0">34887810</data>
    </edge>
    <edge source="HUN" target="KAZ">
      <data key="d0">5084693</data>
    </edge>
    <edge source="HUN" target="JOR">
      <data key="d0">22933</data>
    </edge>
    <edge source="HUN" target="KOR">
      <data key="d0">2421062</data>
    </edge>
    <edge source="HUN" target="LBN">
      <data key="d0">679651</data>
    </edge>
    <edge source="HUN" target="LVA">
      <data key="d0">401556</data>
    </edge>
    <edge source="HUN" target="LTU">
      <data key="d0">6766257</data>
    </edge>
    <edge source="HUN" target="MDG">
      <data key="d0">365900</data>
    </edge>
    <edge source="HUN" target="MYS">
      <data key="d0">68296</data>
    </edge>
    <edge source="HUN" target="MRT">
      <data key="d0">785367</data>
    </edge>
    <edge source="HUN" target="MEX">
      <data key="d0">4458680</data>
    </edge>
    <edge source="HUN" target="MDA">
      <data key="d0">461454</data>
    </edge>
    <edge source="HUN" target="MAR">
      <data key="d0">13575085</data>
    </edge>
    <edge source="HUN" target="OMN">
      <data key="d0">72721</data>
    </edge>
    <edge source="HUN" target="NLD">
      <data key="d0">35895529</data>
    </edge>
    <edge source="HUN" target="NZL">
      <data key="d0">302896</data>
    </edge>
    <edge source="HUN" target="NIC">
      <data key="d0">417622</data>
    </edge>
    <edge source="HUN" target="NOR">
      <data key="d0">361821</data>
    </edge>
    <edge source="HUN" target="PAK">
      <data key="d0">1459398</data>
    </edge>
    <edge source="HUN" target="PAN">
      <data key="d0">214953</data>
    </edge>
    <edge source="HUN" target="PRY">
      <data key="d0">1012750</data>
    </edge>
    <edge source="HUN" target="PER">
      <data key="d0">1133130</data>
    </edge>
    <edge source="HUN" target="PHL">
      <data key="d0">126090</data>
    </edge>
    <edge source="HUN" target="POL">
      <data key="d0">155205399</data>
    </edge>
    <edge source="HUN" target="PRT">
      <data key="d0">20287372</data>
    </edge>
    <edge source="HUN" target="ROU">
      <data key="d0">65100674</data>
    </edge>
    <edge source="HUN" target="RUS">
      <data key="d0">45029352</data>
    </edge>
    <edge source="HUN" target="SAU">
      <data key="d0">201709</data>
    </edge>
    <edge source="HUN" target="SEN">
      <data key="d0">2126267</data>
    </edge>
    <edge source="HUN" target="SRB">
      <data key="d0">6256880</data>
    </edge>
    <edge source="HUN" target="IND">
      <data key="d0">8230940</data>
    </edge>
    <edge source="HUN" target="SGP">
      <data key="d0">487031</data>
    </edge>
    <edge source="HUN" target="SVK">
      <data key="d0">65896613</data>
    </edge>
    <edge source="HUN" target="VNM">
      <data key="d0">505792</data>
    </edge>
    <edge source="HUN" target="SVN">
      <data key="d0">12151754</data>
    </edge>
    <edge source="HUN" target="ZAF">
      <data key="d0">1906649</data>
    </edge>
    <edge source="HUN" target="ZWE">
      <data key="d0">99700</data>
    </edge>
    <edge source="HUN" target="ESP">
      <data key="d0">27842024</data>
    </edge>
    <edge source="HUN" target="SWE">
      <data key="d0">1470723</data>
    </edge>
    <edge source="HUN" target="CHE">
      <data key="d0">13121718</data>
    </edge>
    <edge source="HUN" target="THA">
      <data key="d0">504032</data>
    </edge>
    <edge source="HUN" target="ARE">
      <data key="d0">341584</data>
    </edge>
    <edge source="HUN" target="TUN">
      <data key="d0">2170546</data>
    </edge>
    <edge source="HUN" target="TUR">
      <data key="d0">57572273</data>
    </edge>
    <edge source="HUN" target="UGA">
      <data key="d0">540000</data>
    </edge>
    <edge source="HUN" target="UKR">
      <data key="d0">8754931</data>
    </edge>
    <edge source="HUN" target="MKD">
      <data key="d0">418588</data>
    </edge>
    <edge source="HUN" target="EGY">
      <data key="d0">11174582</data>
    </edge>
    <edge source="HUN" target="GBR">
      <data key="d0">25636984</data>
    </edge>
    <edge source="HUN" target="TZA">
      <data key="d0">558000</data>
    </edge>
    <edge source="HUN" target="USA">
      <data key="d0">35343297</data>
    </edge>
    <edge source="HUN" target="BFA">
      <data key="d0">771964</data>
    </edge>
    <edge source="HUN" target="URY">
      <data key="d0">301787</data>
    </edge>
    <edge source="LTU" target="DZA">
      <data key="d0">2723036</data>
    </edge>
    <edge source="LTU" target="AZE">
      <data key="d0">660198</data>
    </edge>
    <edge source="LTU" target="AUS">
      <data key="d0">21479</data>
    </edge>
    <edge source="LTU" target="AUT">
      <data key="d0">1875010</data>
    </edge>
    <edge source="LTU" target="BEL">
      <data key="d0">588025</data>
    </edge>
    <edge source="LTU" target="BRA">
      <data key="d0">408363</data>
    </edge>
    <edge source="LTU" target="BGR">
      <data key="d0">424779</data>
    </edge>
    <edge source="LTU" target="BLR">
      <data key="d0">10905503</data>
    </edge>
    <edge source="LTU" target="CAN">
      <data key="d0">11815</data>
    </edge>
    <edge source="LTU" target="CHL">
      <data key="d0">88047</data>
    </edge>
    <edge source="LTU" target="CHN">
      <data key="d0">1019761</data>
    </edge>
    <edge source="LTU" target="COL">
      <data key="d0">66864</data>
    </edge>
    <edge source="LTU" target="CRI">
      <data key="d0">35256</data>
    </edge>
    <edge source="LTU" target="HRV">
      <data key="d0">268380</data>
    </edge>
    <edge source="LTU" target="CZE">
      <data key="d0">3267989</data>
    </edge>
    <edge source="LTU" target="DNK">
      <data key="d0">206552</data>
    </edge>
    <edge source="LTU" target="EST">
      <data key="d0">4388038</data>
    </edge>
    <edge source="LTU" target="FIN">
      <data key="d0">1624921</data>
    </edge>
    <edge source="LTU" target="FRA">
      <data key="d0">180975</data>
    </edge>
    <edge source="LTU" target="GEO">
      <data key="d0">70768</data>
    </edge>
    <edge source="LTU" target="DEU">
      <data key="d0">15196097</data>
    </edge>
    <edge source="LTU" target="GRC">
      <data key="d0">36318</data>
    </edge>
    <edge source="LTU" target="HKG">
      <data key="d0">41941</data>
    </edge>
    <edge source="LTU" target="HUN">
      <data key="d0">4590490</data>
    </edge>
    <edge source="LTU" target="IRL">
      <data key="d0">139286</data>
    </edge>
    <edge source="LTU" target="ISR">
      <data key="d0">186849</data>
    </edge>
    <edge source="LTU" target="ITA">
      <data key="d0">2946000</data>
    </edge>
    <edge source="LTU" target="JPN">
      <data key="d0">299472</data>
    </edge>
    <edge source="LTU" target="KAZ">
      <data key="d0">1001707</data>
    </edge>
    <edge source="LTU" target="JOR">
      <data key="d0">11207</data>
    </edge>
    <edge source="LTU" target="KOR">
      <data key="d0">153588</data>
    </edge>
    <edge source="LTU" target="KGZ">
      <data key="d0">26529</data>
    </edge>
    <edge source="LTU" target="LBN">
      <data key="d0">23978</data>
    </edge>
    <edge source="LTU" target="LVA">
      <data key="d0">6031547</data>
    </edge>
    <edge source="LTU" target="MYS">
      <data key="d0">34267</data>
    </edge>
    <edge source="LTU" target="MEX">
      <data key="d0">120003</data>
    </edge>
    <edge source="LTU" target="MDA">
      <data key="d0">57233</data>
    </edge>
    <edge source="LTU" target="MAR">
      <data key="d0">633419</data>
    </edge>
    <edge source="LTU" target="NLD">
      <data key="d0">20781349</data>
    </edge>
    <edge source="LTU" target="NOR">
      <data key="d0">44828</data>
    </edge>
    <edge source="LTU" target="PAK">
      <data key="d0">193263</data>
    </edge>
    <edge source="LTU" target="PRY">
      <data key="d0">11175</data>
    </edge>
    <edge source="LTU" target="PER">
      <data key="d0">33203</data>
    </edge>
    <edge source="LTU" target="POL">
      <data key="d0">13379647</data>
    </edge>
    <edge source="LTU" target="PRT">
      <data key="d0">107418</data>
    </edge>
    <edge source="LTU" target="ROU">
      <data key="d0">87269</data>
    </edge>
    <edge source="LTU" target="RUS">
      <data key="d0">11546642</data>
    </edge>
    <edge source="LTU" target="SRB">
      <data key="d0">13699</data>
    </edge>
    <edge source="LTU" target="IND">
      <data key="d0">623328</data>
    </edge>
    <edge source="LTU" target="SGP">
      <data key="d0">161431</data>
    </edge>
    <edge source="LTU" target="SVK">
      <data key="d0">1600760</data>
    </edge>
    <edge source="LTU" target="SVN">
      <data key="d0">108106</data>
    </edge>
    <edge source="LTU" target="ZAF">
      <data key="d0">168354</data>
    </edge>
    <edge source="LTU" target="ESP">
      <data key="d0">135325</data>
    </edge>
    <edge source="LTU" target="SWE">
      <data key="d0">2159886</data>
    </edge>
    <edge source="LTU" target="CHE">
      <data key="d0">142678</data>
    </edge>
    <edge source="LTU" target="THA">
      <data key="d0">11965</data>
    </edge>
    <edge source="LTU" target="TGO">
      <data key="d0">4726692</data>
    </edge>
    <edge source="LTU" target="UKR">
      <data key="d0">1363917</data>
    </edge>
    <edge source="LTU" target="GBR">
      <data key="d0">1830498</data>
    </edge>
    <edge source="LTU" target="USA">
      <data key="d0">29870599</data>
    </edge>
    <edge source="LTU" target="URY">
      <data key="d0">28466</data>
    </edge>
    <edge source="MDA" target="AZE">
      <data key="d0">582731</data>
    </edge>
    <edge source="MDA" target="AUT">
      <data key="d0">95304</data>
    </edge>
    <edge source="MDA" target="BGR">
      <data key="d0">1985704</data>
    </edge>
    <edge source="MDA" target="GEO">
      <data key="d0">1285641</data>
    </edge>
    <edge source="MDA" target="GRC">
      <data key="d0">2078543</data>
    </edge>
    <edge source="MDA" target="HUN">
      <data key="d0">2133566</data>
    </edge>
    <edge source="MDA" target="ITA">
      <data key="d0">337470</data>
    </edge>
    <edge source="MDA" target="KAZ">
      <data key="d0">23473</data>
    </edge>
    <edge source="MDA" target="KGZ">
      <data key="d0">12319</data>
    </edge>
    <edge source="MDA" target="POL">
      <data key="d0">4153589</data>
    </edge>
    <edge source="MDA" target="ROU">
      <data key="d0">179080</data>
    </edge>
    <edge source="MDA" target="RUS">
      <data key="d0">626360</data>
    </edge>
    <edge source="MDA" target="SRB">
      <data key="d0">1320379</data>
    </edge>
    <edge source="MDA" target="SVK">
      <data key="d0">18123</data>
    </edge>
    <edge source="MDA" target="TUR">
      <data key="d0">2621376</data>
    </edge>
    <edge source="MDA" target="UKR">
      <data key="d0">15891</data>
    </edge>
    <edge source="MDA" target="MKD">
      <data key="d0">56767</data>
    </edge>
    <edge source="PAN" target="ARG">
      <data key="d0">979578</data>
    </edge>
    <edge source="PAN" target="BEL">
      <data key="d0">35705</data>
    </edge>
    <edge source="PAN" target="BRA">
      <data key="d0">4884838</data>
    </edge>
    <edge source="PAN" target="CHL">
      <data key="d0">960211</data>
    </edge>
    <edge source="PAN" target="COL">
      <data key="d0">1485513</data>
    </edge>
    <edge source="PAN" target="CRI">
      <data key="d0">715601</data>
    </edge>
    <edge source="PAN" target="ECU">
      <data key="d0">1471709</data>
    </edge>
    <edge source="PAN" target="SLV">
      <data key="d0">321201</data>
    </edge>
    <edge source="PAN" target="GTM">
      <data key="d0">813340</data>
    </edge>
    <edge source="PAN" target="HND">
      <data key="d0">130032</data>
    </edge>
    <edge source="PAN" target="JAM">
      <data key="d0">131217</data>
    </edge>
    <edge source="PAN" target="JPN">
      <data key="d0">44689209</data>
    </edge>
    <edge source="PAN" target="MEX">
      <data key="d0">9445743</data>
    </edge>
    <edge source="PAN" target="NLD">
      <data key="d0">32965</data>
    </edge>
    <edge source="PAN" target="NIC">
      <data key="d0">128913</data>
    </edge>
    <edge source="PAN" target="PRY">
      <data key="d0">534062</data>
    </edge>
    <edge source="PAN" target="PER">
      <data key="d0">93455</data>
    </edge>
    <edge source="PAN" target="ESP">
      <data key="d0">366258</data>
    </edge>
    <edge source="PAN" target="USA">
      <data key="d0">1675605039</data>
    </edge>
    <edge source="PAN" target="URY">
      <data key="d0">20401</data>
    </edge>
    <edge source="SVK" target="ALB">
      <data key="d0">96648</data>
    </edge>
    <edge source="SVK" target="ARG">
      <data key="d0">48358</data>
    </edge>
    <edge source="SVK" target="AUS">
      <data key="d0">118108</data>
    </edge>
    <edge source="SVK" target="AUT">
      <data key="d0">10355910</data>
    </edge>
    <edge source="SVK" target="BEL">
      <data key="d0">8516654</data>
    </edge>
    <edge source="SVK" target="BRA">
      <data key="d0">2691067</data>
    </edge>
    <edge source="SVK" target="BGR">
      <data key="d0">457267</data>
    </edge>
    <edge source="SVK" target="BLR">
      <data key="d0">824339</data>
    </edge>
    <edge source="SVK" target="CAN">
      <data key="d0">123508</data>
    </edge>
    <edge source="SVK" target="CHL">
      <data key="d0">108986</data>
    </edge>
    <edge source="SVK" target="CHN">
      <data key="d0">1604834</data>
    </edge>
    <edge source="SVK" target="HRV">
      <data key="d0">294945</data>
    </edge>
    <edge source="SVK" target="CZE">
      <data key="d0">22369882</data>
    </edge>
    <edge source="SVK" target="DNK">
      <data key="d0">3751868</data>
    </edge>
    <edge source="SVK" target="ECU">
      <data key="d0">127229</data>
    </edge>
    <edge source="SVK" target="EST">
      <data key="d0">5966001</data>
    </edge>
    <edge source="SVK" target="FIN">
      <data key="d0">294102</data>
    </edge>
    <edge source="SVK" target="FRA">
      <data key="d0">3097211</data>
    </edge>
    <edge source="SVK" target="DEU">
      <data key="d0">71703416</data>
    </edge>
    <edge source="SVK" target="GRC">
      <data key="d0">177450</data>
    </edge>
    <edge source="SVK" target="GTM">
      <data key="d0">201295</data>
    </edge>
    <edge source="SVK" target="HUN">
      <data key="d0">50226216</data>
    </edge>
    <edge source="SVK" target="IRL">
      <data key="d0">25234</data>
    </edge>
    <edge source="SVK" target="ISR">
      <data key="d0">38578</data>
    </edge>
    <edge source="SVK" target="ITA">
      <data key="d0">9111093</data>
    </edge>
    <edge source="SVK" target="JPN">
      <data key="d0">1089227</data>
    </edge>
    <edge source="SVK" target="KOR">
      <data key="d0">72988</data>
    </edge>
    <edge source="SVK" target="LVA">
      <data key="d0">9679124</data>
    </edge>
    <edge source="SVK" target="LTU">
      <data key="d0">694186</data>
    </edge>
    <edge source="SVK" target="MYS">
      <data key="d0">36998</data>
    </edge>
    <edge source="SVK" target="MEX">
      <data key="d0">4128004</data>
    </edge>
    <edge source="SVK" target="MAR">
      <data key="d0">460754</data>
    </edge>
    <edge source="SVK" target="NLD">
      <data key="d0">10590082</data>
    </edge>
    <edge source="SVK" target="NZL">
      <data key="d0">156023</data>
    </edge>
    <edge source="SVK" target="NOR">
      <data key="d0">102147</data>
    </edge>
    <edge source="SVK" target="PAN">
      <data key="d0">36571</data>
    </edge>
    <edge source="SVK" target="POL">
      <data key="d0">30115104</data>
    </edge>
    <edge source="SVK" target="ROU">
      <data key="d0">6454007</data>
    </edge>
    <edge source="SVK" target="RUS">
      <data key="d0">1731973</data>
    </edge>
    <edge source="SVK" target="SAU">
      <data key="d0">747900</data>
    </edge>
    <edge source="SVK" target="SRB">
      <data key="d0">1297678</data>
    </edge>
    <edge source="SVK" target="IND">
      <data key="d0">680707</data>
    </edge>
    <edge source="SVK" target="SGP">
      <data key="d0">583804</data>
    </edge>
    <edge source="SVK" target="SVN">
      <data key="d0">979273</data>
    </edge>
    <edge source="SVK" target="ZAF">
      <data key="d0">304667</data>
    </edge>
    <edge source="SVK" target="ESP">
      <data key="d0">4258245</data>
    </edge>
    <edge source="SVK" target="SWE">
      <data key="d0">179973</data>
    </edge>
    <edge source="SVK" target="CHE">
      <data key="d0">760482</data>
    </edge>
    <edge source="SVK" target="THA">
      <data key="d0">362130</data>
    </edge>
    <edge source="SVK" target="TUN">
      <data key="d0">57167</data>
    </edge>
    <edge source="SVK" target="TUR">
      <data key="d0">8546568</data>
    </edge>
    <edge source="SVK" target="UKR">
      <data key="d0">2460088</data>
    </edge>
    <edge source="SVK" target="MKD">
      <data key="d0">10472</data>
    </edge>
    <edge source="SVK" target="EGY">
      <data key="d0">39506</data>
    </edge>
    <edge source="SVK" target="GBR">
      <data key="d0">2626709</data>
    </edge>
    <edge source="SVK" target="USA">
      <data key="d0">2978892</data>
    </edge>
    <edge source="MKD" target="ALB">
      <data key="d0">257553</data>
    </edge>
    <edge source="MKD" target="BGR">
      <data key="d0">35684</data>
    </edge>
    <edge source="MKD" target="HRV">
      <data key="d0">28768</data>
    </edge>
    <edge source="MKD" target="KAZ">
      <data key="d0">40465</data>
    </edge>
    <edge source="MKD" target="SRB">
      <data key="d0">565640</data>
    </edge>
    <edge source="MKD" target="IND">
      <data key="d0">63800</data>
    </edge>
    <edge source="MKD" target="SVN">
      <data key="d0">63857</data>
    </edge>
    <edge source="MKD" target="CHE">
      <data key="d0">42454</data>
    </edge>
    <edge source="MKD" target="ARE">
      <data key="d0">10043</data>
    </edge>
    <edge source="MKD" target="TUR">
      <data key="d0">168724</data>
    </edge>
    <edge source="ARM" target="BEL">
      <data key="d0">60096</data>
    </edge>
    <edge source="ARM" target="BLR">
      <data key="d0">13266</data>
    </edge>
    <edge source="ARM" target="GEO">
      <data key="d0">2870490</data>
    </edge>
    <edge source="ARM" target="DEU">
      <data key="d0">28165</data>
    </edge>
    <edge source="ARM" target="JPN">
      <data key="d0">17450</data>
    </edge>
    <edge source="ARM" target="RUS">
      <data key="d0">29133</data>
    </edge>
    <edge source="ARM" target="CHE">
      <data key="d0">10485</data>
    </edge>
    <edge source="ARM" target="USA">
      <data key="d0">42680</data>
    </edge>
    <edge source="CMR" target="CAF">
      <data key="d0">75175</data>
    </edge>
    <edge source="CMR" target="SEN">
      <data key="d0">186478</data>
    </edge>
    <edge source="CMR" target="TZA">
      <data key="d0">40013</data>
    </edge>
    <edge source="ETH" target="ISR">
      <data key="d0">750482</data>
    </edge>
    <edge source="GHA" target="CIV">
      <data key="d0">59801</data>
    </edge>
    <edge source="GHA" target="ZAF">
      <data key="d0">330360</data>
    </edge>
    <edge source="GHA" target="ESP">
      <data key="d0">12713</data>
    </edge>
    <edge source="GHA" target="TGO">
      <data key="d0">35552</data>
    </edge>
    <edge source="GHA" target="BFA">
      <data key="d0">1057448</data>
    </edge>
    <edge source="CIV" target="CMR">
      <data key="d0">276281</data>
    </edge>
    <edge source="CIV" target="GMB">
      <data key="d0">515716</data>
    </edge>
    <edge source="CIV" target="GHA">
      <data key="d0">316433</data>
    </edge>
    <edge source="CIV" target="NER">
      <data key="d0">203301</data>
    </edge>
    <edge source="CIV" target="SEN">
      <data key="d0">320952</data>
    </edge>
    <edge source="CIV" target="TGO">
      <data key="d0">404590</data>
    </edge>
    <edge source="CIV" target="GBR">
      <data key="d0">52863</data>
    </edge>
    <edge source="CIV" target="BFA">
      <data key="d0">291321</data>
    </edge>
    <edge source="JAM" target="GBR">
      <data key="d0">76879</data>
    </edge>
    <edge source="LBN" target="DZA">
      <data key="d0">45361</data>
    </edge>
    <edge source="LBN" target="AUS">
      <data key="d0">93904</data>
    </edge>
    <edge source="LBN" target="CMR">
      <data key="d0">17318</data>
    </edge>
    <edge source="LBN" target="CAN">
      <data key="d0">10824</data>
    </edge>
    <edge source="LBN" target="BEN">
      <data key="d0">11729</data>
    </edge>
    <edge source="LBN" target="GMB">
      <data key="d0">15196</data>
    </edge>
    <edge source="LBN" target="GHA">
      <data key="d0">22717</data>
    </edge>
    <edge source="LBN" target="JOR">
      <data key="d0">136816</data>
    </edge>
    <edge source="LBN" target="OMN">
      <data key="d0">391017</data>
    </edge>
    <edge source="LBN" target="NLD">
      <data key="d0">22560</data>
    </edge>
    <edge source="LBN" target="SAU">
      <data key="d0">393858</data>
    </edge>
    <edge source="LBN" target="SWE">
      <data key="d0">51485</data>
    </edge>
    <edge source="LBN" target="ARE">
      <data key="d0">803519</data>
    </edge>
    <edge source="LBN" target="TUN">
      <data key="d0">57439</data>
    </edge>
    <edge source="LBN" target="TUR">
      <data key="d0">44293</data>
    </edge>
    <edge source="LBN" target="EGY">
      <data key="d0">128016</data>
    </edge>
    <edge source="LBN" target="GBR">
      <data key="d0">18396</data>
    </edge>
    <edge source="LBN" target="USA">
      <data key="d0">16306</data>
    </edge>
    <edge source="MDG" target="CHN">
      <data key="d0">5830266</data>
    </edge>
    <edge source="MDG" target="BEN">
      <data key="d0">204313</data>
    </edge>
    <edge source="MUS" target="BEL">
      <data key="d0">115513</data>
    </edge>
    <edge source="MUS" target="BDI">
      <data key="d0">248243</data>
    </edge>
    <edge source="MUS" target="FRA">
      <data key="d0">118381</data>
    </edge>
    <edge source="MUS" target="DEU">
      <data key="d0">24158</data>
    </edge>
    <edge source="MUS" target="GHA">
      <data key="d0">14753</data>
    </edge>
    <edge source="MUS" target="ITA">
      <data key="d0">19246</data>
    </edge>
    <edge source="MUS" target="MDG">
      <data key="d0">4133024</data>
    </edge>
    <edge source="MUS" target="NLD">
      <data key="d0">20405</data>
    </edge>
    <edge source="MUS" target="SGP">
      <data key="d0">14180</data>
    </edge>
    <edge source="MUS" target="ZAF">
      <data key="d0">6695186</data>
    </edge>
    <edge source="MUS" target="UGA">
      <data key="d0">923573</data>
    </edge>
    <edge source="MUS" target="GBR">
      <data key="d0">110790</data>
    </edge>
    <edge source="MUS" target="TZA">
      <data key="d0">239674</data>
    </edge>
    <edge source="MOZ" target="GHA">
      <data key="d0">282557</data>
    </edge>
    <edge source="MOZ" target="TZA">
      <data key="d0">140000</data>
    </edge>
    <edge source="NIC" target="CRI">
      <data key="d0">993069</data>
    </edge>
    <edge source="NIC" target="SLV">
      <data key="d0">63022</data>
    </edge>
    <edge source="NIC" target="FRA">
      <data key="d0">2212500</data>
    </edge>
    <edge source="NIC" target="GTM">
      <data key="d0">235929</data>
    </edge>
    <edge source="NIC" target="HND">
      <data key="d0">55660</data>
    </edge>
    <edge source="NIC" target="PAN">
      <data key="d0">16938</data>
    </edge>
    <edge source="NIC" target="PER">
      <data key="d0">11762</data>
    </edge>
    <edge source="NER" target="CHN">
      <data key="d0">25096</data>
    </edge>
    <edge source="ZWE" target="MWI">
      <data key="d0">53735</data>
    </edge>
    <edge source="ZWE" target="MOZ">
      <data key="d0">272226</data>
    </edge>
    <edge source="ZWE" target="ZAF">
      <data key="d0">169935</data>
    </edge>
    <edge source="TGO" target="BEN">
      <data key="d0">111546</data>
    </edge>
    <edge source="TGO" target="GRC">
      <data key="d0">52584</data>
    </edge>
    <edge source="TGO" target="CIV">
      <data key="d0">146977</data>
    </edge>
    <edge source="TGO" target="NER">
      <data key="d0">129733</data>
    </edge>
    <edge source="TGO" target="CHE">
      <data key="d0">10493</data>
    </edge>
    <edge source="UGA" target="BDI">
      <data key="d0">597466</data>
    </edge>
    <edge source="UGA" target="MWI">
      <data key="d0">27852</data>
    </edge>
    <edge source="TZA" target="MWI">
      <data key="d0">32451</data>
    </edge>
    <edge source="TZA" target="MOZ">
      <data key="d0">30101</data>
    </edge>
    <edge source="BFA" target="GHA">
      <data key="d0">67767</data>
    </edge>
    <edge source="BFA" target="NER">
      <data key="d0">10478</data>
    </edge>
    <edge source="BFA" target="SEN">
      <data key="d0">213376</data>
    </edge>
    <edge source="BWA" target="ZAF">
      <data key="d0">39115</data>
    </edge>
    <edge source="KHM" target="BEL">
      <data key="d0">243860</data>
    </edge>
    <edge source="KHM" target="CAN">
      <data key="d0">699287</data>
    </edge>
    <edge source="KHM" target="COL">
      <data key="d0">157934</data>
    </edge>
    <edge source="KHM" target="DEU">
      <data key="d0">1968298</data>
    </edge>
    <edge source="KHM" target="HKG">
      <data key="d0">777220</data>
    </edge>
    <edge source="KHM" target="ITA">
      <data key="d0">392680</data>
    </edge>
    <edge source="KHM" target="KOR">
      <data key="d0">5700557</data>
    </edge>
    <edge source="KHM" target="LVA">
      <data key="d0">18347</data>
    </edge>
    <edge source="KHM" target="NLD">
      <data key="d0">1387637</data>
    </edge>
    <edge source="KHM" target="POL">
      <data key="d0">1079298</data>
    </edge>
    <edge source="KHM" target="IND">
      <data key="d0">550037</data>
    </edge>
    <edge source="KHM" target="SVN">
      <data key="d0">18368</data>
    </edge>
    <edge source="KHM" target="ESP">
      <data key="d0">486089</data>
    </edge>
    <edge source="KHM" target="GBR">
      <data key="d0">426423</data>
    </edge>
    <edge source="KHM" target="USA">
      <data key="d0">679687</data>
    </edge>
    <edge source="NAM" target="CHN">
      <data key="d0">52802</data>
    </edge>
    <edge source="PSE" target="ISR">
      <data key="d0">122033</data>
    </edge>
    <edge source="MWI" target="UGA">
      <data key="d0">416303</data>
    </edge>
    <edge source="MWI" target="TZA">
      <data key="d0">442166</data>
    </edge>
  </graph>
</graphml>
