# Supplementary material for: Core-periphery structure in sectoral international trade networks: A new approach to an old theory
Source: PLoS One. 2020 Apr 2;15(4):e0229547. doi: 10.1371/journal.pone.0229547 (PMC7117750; doi:10.1371/journal.pone.0229547)
Supplement: S8 File — (ZIP) [file pone.0229547.s008.zip › S8_File/Networks 2016/52-INORGANIC CHEMICALS.graphml]

<?xml version='1.0' encoding='utf-8'?>
<graphml xmlns="http://graphml.graphdrawing.org/xmlns" xmlns:xsi="http://www.w3.org/2001/XMLSchema-instance" xsi:schemaLocation="http://graphml.graphdrawing.org/xmlns http://graphml.graphdrawing.org/xmlns/1.0/graphml.xsd">
  <key attr.name="weight" attr.type="long" for="edge" id="d0" />
  <graph edgedefault="directed">
    <node id="ALB" />
    <node id="BGR" />
    <node id="GRC" />
    <node id="ITA" />
    <node id="SRB" />
    <node id="MKD" />
    <node id="DZA" />
    <node id="BEL" />
    <node id="FRA" />
    <node id="DEU" />
    <node id="JOR" />
    <node id="MAR" />
    <node id="NLD" />
    <node id="NER" />
    <node id="NOR" />
    <node id="PRT" />
    <node id="SEN" />
    <node id="IND" />
    <node id="ESP" />
    <node id="SWE" />
    <node id="ARE" />
    <node id="TUN" />
    <node id="TUR" />
    <node id="EGY" />
    <node id="GBR" />
    <node id="USA" />
    <node id="AZE" />
    <node id="CHN" />
    <node id="LTU" />
    <node id="RUS" />
    <node id="VNM" />
    <node id="ARG" />
    <node id="AUS" />
    <node id="BOL" />
    <node id="BRA" />
    <node id="CAN" />
    <node id="CHL" />
    <node id="COL" />
    <node id="CRI" />
    <node id="ECU" />
    <node id="SLV" />
    <node id="GTM" />
    <node id="HND" />
    <node id="HKG" />
    <node id="HUN" />
    <node id="IDN" />
    <node id="ISR" />
    <node id="JPN" />
    <node id="KOR" />
    <node id="MEX" />
    <node id="NZL" />
    <node id="NIC" />
    <node id="PAK" />
    <node id="PAN" />
    <node id="PRY" />
    <node id="PER" />
    <node id="POL" />
    <node id="SGP" />
    <node id="ZAF" />
    <node id="THA" />
    <node id="UKR" />
    <node id="URY" />
    <node id="AUT" />
    <node id="LKA" />
    <node id="HRV" />
    <node id="CZE" />
    <node id="DNK" />
    <node id="FIN" />
    <node id="GEO" />
    <node id="GHA" />
    <node id="IRL" />
    <node id="CIV" />
    <node id="KAZ" />
    <node id="LBN" />
    <node id="LVA" />
    <node id="MYS" />
    <node id="MUS" />
    <node id="PHL" />
    <node id="ROU" />
    <node id="SAU" />
    <node id="SVK" />
    <node id="ZWE" />
    <node id="CHE" />
    <node id="BFA" />
    <node id="BLR" />
    <node id="EST" />
    <node id="SVN" />
    <node id="ARM" />
    <node id="BDI" />
    <node id="CMR" />
    <node id="CAF" />
    <node id="BEN" />
    <node id="ETH" />
    <node id="GMB" />
    <node id="JAM" />
    <node id="MDG" />
    <node id="MRT" />
    <node id="MDA" />
    <node id="OMN" />
    <node id="NAM" />
    <node id="TGO" />
    <node id="UGA" />
    <node id="TZA" />
    <node id="BWA" />
    <node id="KHM" />
    <node id="KGZ" />
    <node id="PSE" />
    <node id="MWI" />
    <node id="MOZ" />
    <edge source="ALB" target="BGR">
      <data key="d0">197481</data>
    </edge>
    <edge source="ALB" target="GRC">
      <data key="d0">670010</data>
    </edge>
    <edge source="ALB" target="ITA">
      <data key="d0">113956</data>
    </edge>
    <edge source="ALB" target="SRB">
      <data key="d0">72506</data>
    </edge>
    <edge source="ALB" target="MKD">
      <data key="d0">67806</data>
    </edge>
    <edge source="BGR" target="ALB">
      <data key="d0">411699</data>
    </edge>
    <edge source="BGR" target="DZA">
      <data key="d0">990884</data>
    </edge>
    <edge source="BGR" target="BOL">
      <data key="d0">13989</data>
    </edge>
    <edge source="BGR" target="BLR">
      <data key="d0">16948</data>
    </edge>
    <edge source="BGR" target="CHN">
      <data key="d0">106642</data>
    </edge>
    <edge source="BGR" target="CRI">
      <data key="d0">11479</data>
    </edge>
    <edge source="BGR" target="HRV">
      <data key="d0">18864</data>
    </edge>
    <edge source="BGR" target="DNK">
      <data key="d0">33379</data>
    </edge>
    <edge source="BGR" target="FRA">
      <data key="d0">3103455</data>
    </edge>
    <edge source="BGR" target="GEO">
      <data key="d0">2269338</data>
    </edge>
    <edge source="BGR" target="DEU">
      <data key="d0">226254</data>
    </edge>
    <edge source="BGR" target="GRC">
      <data key="d0">12094607</data>
    </edge>
    <edge source="BGR" target="HUN">
      <data key="d0">1133507</data>
    </edge>
    <edge source="BGR" target="ISR">
      <data key="d0">118047</data>
    </edge>
    <edge source="BGR" target="ITA">
      <data key="d0">16058887</data>
    </edge>
    <edge source="BGR" target="KOR">
      <data key="d0">95411</data>
    </edge>
    <edge source="BGR" target="LBN">
      <data key="d0">224678</data>
    </edge>
    <edge source="BGR" target="MDA">
      <data key="d0">107707</data>
    </edge>
    <edge source="BGR" target="MAR">
      <data key="d0">953979</data>
    </edge>
    <edge source="BGR" target="NAM">
      <data key="d0">224748</data>
    </edge>
    <edge source="BGR" target="NLD">
      <data key="d0">235885</data>
    </edge>
    <edge source="BGR" target="PAK">
      <data key="d0">587944</data>
    </edge>
    <edge source="BGR" target="PHL">
      <data key="d0">315863</data>
    </edge>
    <edge source="BGR" target="POL">
      <data key="d0">187763</data>
    </edge>
    <edge source="BGR" target="PRT">
      <data key="d0">11569816</data>
    </edge>
    <edge source="BGR" target="ROU">
      <data key="d0">16067650</data>
    </edge>
    <edge source="BGR" target="RUS">
      <data key="d0">942598</data>
    </edge>
    <edge source="BGR" target="SRB">
      <data key="d0">13414657</data>
    </edge>
    <edge source="BGR" target="IND">
      <data key="d0">35961</data>
    </edge>
    <edge source="BGR" target="SVK">
      <data key="d0">11753</data>
    </edge>
    <edge source="BGR" target="SVN">
      <data key="d0">1714265</data>
    </edge>
    <edge source="BGR" target="ESP">
      <data key="d0">11426124</data>
    </edge>
    <edge source="BGR" target="THA">
      <data key="d0">228567</data>
    </edge>
    <edge source="BGR" target="TUR">
      <data key="d0">9081616</data>
    </edge>
    <edge source="BGR" target="UKR">
      <data key="d0">4637796</data>
    </edge>
    <edge source="BGR" target="MKD">
      <data key="d0">1676495</data>
    </edge>
    <edge source="BGR" target="EGY">
      <data key="d0">1565308</data>
    </edge>
    <edge source="BGR" target="GBR">
      <data key="d0">101658</data>
    </edge>
    <edge source="BGR" target="USA">
      <data key="d0">957067</data>
    </edge>
    <edge source="GRC" target="ALB">
      <data key="d0">1019360</data>
    </edge>
    <edge source="GRC" target="DZA">
      <data key="d0">279375</data>
    </edge>
    <edge source="GRC" target="AUS">
      <data key="d0">32790</data>
    </edge>
    <edge source="GRC" target="BEL">
      <data key="d0">354027</data>
    </edge>
    <edge source="GRC" target="BGR">
      <data key="d0">1856169</data>
    </edge>
    <edge source="GRC" target="CAN">
      <data key="d0">78378</data>
    </edge>
    <edge source="GRC" target="CHL">
      <data key="d0">153127</data>
    </edge>
    <edge source="GRC" target="HRV">
      <data key="d0">22160</data>
    </edge>
    <edge source="GRC" target="CZE">
      <data key="d0">13813</data>
    </edge>
    <edge source="GRC" target="DNK">
      <data key="d0">83161</data>
    </edge>
    <edge source="GRC" target="EST">
      <data key="d0">51495</data>
    </edge>
    <edge source="GRC" target="FRA">
      <data key="d0">737090</data>
    </edge>
    <edge source="GRC" target="DEU">
      <data key="d0">521183</data>
    </edge>
    <edge source="GRC" target="HKG">
      <data key="d0">33785</data>
    </edge>
    <edge source="GRC" target="HUN">
      <data key="d0">63436</data>
    </edge>
    <edge source="GRC" target="ISR">
      <data key="d0">574517</data>
    </edge>
    <edge source="GRC" target="ITA">
      <data key="d0">23854325</data>
    </edge>
    <edge source="GRC" target="LBN">
      <data key="d0">59995</data>
    </edge>
    <edge source="GRC" target="LVA">
      <data key="d0">84020</data>
    </edge>
    <edge source="GRC" target="LTU">
      <data key="d0">102170</data>
    </edge>
    <edge source="GRC" target="MYS">
      <data key="d0">166087</data>
    </edge>
    <edge source="GRC" target="MAR">
      <data key="d0">96249</data>
    </edge>
    <edge source="GRC" target="OMN">
      <data key="d0">321417</data>
    </edge>
    <edge source="GRC" target="NLD">
      <data key="d0">1292185</data>
    </edge>
    <edge source="GRC" target="NOR">
      <data key="d0">78110</data>
    </edge>
    <edge source="GRC" target="PAK">
      <data key="d0">56457</data>
    </edge>
    <edge source="GRC" target="PAN">
      <data key="d0">34123</data>
    </edge>
    <edge source="GRC" target="POL">
      <data key="d0">46900</data>
    </edge>
    <edge source="GRC" target="PRT">
      <data key="d0">18831</data>
    </edge>
    <edge source="GRC" target="ROU">
      <data key="d0">1194182</data>
    </edge>
    <edge source="GRC" target="SRB">
      <data key="d0">433361</data>
    </edge>
    <edge source="GRC" target="IND">
      <data key="d0">226755</data>
    </edge>
    <edge source="GRC" target="VNM">
      <data key="d0">12157</data>
    </edge>
    <edge source="GRC" target="SVN">
      <data key="d0">1255668</data>
    </edge>
    <edge source="GRC" target="ZAF">
      <data key="d0">37734</data>
    </edge>
    <edge source="GRC" target="ESP">
      <data key="d0">3240038</data>
    </edge>
    <edge source="GRC" target="SWE">
      <data key="d0">179689</data>
    </edge>
    <edge source="GRC" target="CHE">
      <data key="d0">38278</data>
    </edge>
    <edge source="GRC" target="ARE">
      <data key="d0">715828</data>
    </edge>
    <edge source="GRC" target="TUN">
      <data key="d0">6130232</data>
    </edge>
    <edge source="GRC" target="TUR">
      <data key="d0">3909351</data>
    </edge>
    <edge source="GRC" target="UKR">
      <data key="d0">63854</data>
    </edge>
    <edge source="GRC" target="MKD">
      <data key="d0">1024356</data>
    </edge>
    <edge source="GRC" target="GBR">
      <data key="d0">295870</data>
    </edge>
    <edge source="GRC" target="USA">
      <data key="d0">568659</data>
    </edge>
    <edge source="ITA" target="ALB">
      <data key="d0">2139805</data>
    </edge>
    <edge source="ITA" target="DZA">
      <data key="d0">3519381</data>
    </edge>
    <edge source="ITA" target="AZE">
      <data key="d0">61223</data>
    </edge>
    <edge source="ITA" target="ARG">
      <data key="d0">2362798</data>
    </edge>
    <edge source="ITA" target="AUS">
      <data key="d0">2757381</data>
    </edge>
    <edge source="ITA" target="AUT">
      <data key="d0">24867021</data>
    </edge>
    <edge source="ITA" target="ARM">
      <data key="d0">11954</data>
    </edge>
    <edge source="ITA" target="BEL">
      <data key="d0">17552641</data>
    </edge>
    <edge source="ITA" target="BOL">
      <data key="d0">24392</data>
    </edge>
    <edge source="ITA" target="BRA">
      <data key="d0">10846091</data>
    </edge>
    <edge source="ITA" target="BGR">
      <data key="d0">2502886</data>
    </edge>
    <edge source="ITA" target="BLR">
      <data key="d0">98348</data>
    </edge>
    <edge source="ITA" target="CMR">
      <data key="d0">724319</data>
    </edge>
    <edge source="ITA" target="CAN">
      <data key="d0">1591457</data>
    </edge>
    <edge source="ITA" target="LKA">
      <data key="d0">451395</data>
    </edge>
    <edge source="ITA" target="CHL">
      <data key="d0">2064993</data>
    </edge>
    <edge source="ITA" target="CHN">
      <data key="d0">15861023</data>
    </edge>
    <edge source="ITA" target="COL">
      <data key="d0">557254</data>
    </edge>
    <edge source="ITA" target="CRI">
      <data key="d0">121796</data>
    </edge>
    <edge source="ITA" target="HRV">
      <data key="d0">3835972</data>
    </edge>
    <edge source="ITA" target="CZE">
      <data key="d0">12355206</data>
    </edge>
    <edge source="ITA" target="BEN">
      <data key="d0">82002</data>
    </edge>
    <edge source="ITA" target="DNK">
      <data key="d0">1136101</data>
    </edge>
    <edge source="ITA" target="ECU">
      <data key="d0">772717</data>
    </edge>
    <edge source="ITA" target="SLV">
      <data key="d0">298965</data>
    </edge>
    <edge source="ITA" target="ETH">
      <data key="d0">158900</data>
    </edge>
    <edge source="ITA" target="EST">
      <data key="d0">384668</data>
    </edge>
    <edge source="ITA" target="FIN">
      <data key="d0">1059079</data>
    </edge>
    <edge source="ITA" target="FRA">
      <data key="d0">81835992</data>
    </edge>
    <edge source="ITA" target="GEO">
      <data key="d0">36188</data>
    </edge>
    <edge source="ITA" target="DEU">
      <data key="d0">446335235</data>
    </edge>
    <edge source="ITA" target="GHA">
      <data key="d0">501097</data>
    </edge>
    <edge source="ITA" target="GRC">
      <data key="d0">6542490</data>
    </edge>
    <edge source="ITA" target="GTM">
      <data key="d0">13386</data>
    </edge>
    <edge source="ITA" target="HND">
      <data key="d0">31416</data>
    </edge>
    <edge source="ITA" target="HKG">
      <data key="d0">3325161</data>
    </edge>
    <edge source="ITA" target="HUN">
      <data key="d0">13700871</data>
    </edge>
    <edge source="ITA" target="IDN">
      <data key="d0">1003747</data>
    </edge>
    <edge source="ITA" target="IRL">
      <data key="d0">596497</data>
    </edge>
    <edge source="ITA" target="ISR">
      <data key="d0">4008545</data>
    </edge>
    <edge source="ITA" target="CIV">
      <data key="d0">1051302</data>
    </edge>
    <edge source="ITA" target="JAM">
      <data key="d0">26996</data>
    </edge>
    <edge source="ITA" target="JPN">
      <data key="d0">11376481</data>
    </edge>
    <edge source="ITA" target="KAZ">
      <data key="d0">499362</data>
    </edge>
    <edge source="ITA" target="JOR">
      <data key="d0">833466</data>
    </edge>
    <edge source="ITA" target="KOR">
      <data key="d0">8658364</data>
    </edge>
    <edge source="ITA" target="LBN">
      <data key="d0">531734</data>
    </edge>
    <edge source="ITA" target="LVA">
      <data key="d0">76754</data>
    </edge>
    <edge source="ITA" target="LTU">
      <data key="d0">424090</data>
    </edge>
    <edge source="ITA" target="MDG">
      <data key="d0">24843</data>
    </edge>
    <edge source="ITA" target="MYS">
      <data key="d0">33905789</data>
    </edge>
    <edge source="ITA" target="MUS">
      <data key="d0">15307</data>
    </edge>
    <edge source="ITA" target="MEX">
      <data key="d0">12576787</data>
    </edge>
    <edge source="ITA" target="MDA">
      <data key="d0">182000</data>
    </edge>
    <edge source="ITA" target="MAR">
      <data key="d0">2443579</data>
    </edge>
    <edge source="ITA" target="OMN">
      <data key="d0">192763</data>
    </edge>
    <edge source="ITA" target="NLD">
      <data key="d0">25989396</data>
    </edge>
    <edge source="ITA" target="NZL">
      <data key="d0">587225</data>
    </edge>
    <edge source="ITA" target="NIC">
      <data key="d0">88748</data>
    </edge>
    <edge source="ITA" target="NOR">
      <data key="d0">1436801</data>
    </edge>
    <edge source="ITA" target="PAK">
      <data key="d0">538423</data>
    </edge>
    <edge source="ITA" target="PAN">
      <data key="d0">299885</data>
    </edge>
    <edge source="ITA" target="PRY">
      <data key="d0">108455</data>
    </edge>
    <edge source="ITA" target="PER">
      <data key="d0">440633</data>
    </edge>
    <edge source="ITA" target="POL">
      <data key="d0">51913846</data>
    </edge>
    <edge source="ITA" target="PRT">
      <data key="d0">7432111</data>
    </edge>
    <edge source="ITA" target="ROU">
      <data key="d0">15881741</data>
    </edge>
    <edge source="ITA" target="RUS">
      <data key="d0">3718365</data>
    </edge>
    <edge source="ITA" target="SAU">
      <data key="d0">4247281</data>
    </edge>
    <edge source="ITA" target="SEN">
      <data key="d0">110634</data>
    </edge>
    <edge source="ITA" target="SRB">
      <data key="d0">1437549</data>
    </edge>
    <edge source="ITA" target="IND">
      <data key="d0">7913797</data>
    </edge>
    <edge source="ITA" target="SGP">
      <data key="d0">2675539</data>
    </edge>
    <edge source="ITA" target="SVK">
      <data key="d0">1564897</data>
    </edge>
    <edge source="ITA" target="VNM">
      <data key="d0">1633977</data>
    </edge>
    <edge source="ITA" target="SVN">
      <data key="d0">16651590</data>
    </edge>
    <edge source="ITA" target="ZAF">
      <data key="d0">4422674</data>
    </edge>
    <edge source="ITA" target="ESP">
      <data key="d0">80435705</data>
    </edge>
    <edge source="ITA" target="SWE">
      <data key="d0">2975176</data>
    </edge>
    <edge source="ITA" target="CHE">
      <data key="d0">38012416</data>
    </edge>
    <edge source="ITA" target="THA">
      <data key="d0">6134979</data>
    </edge>
    <edge source="ITA" target="TGO">
      <data key="d0">12616</data>
    </edge>
    <edge source="ITA" target="ARE">
      <data key="d0">2318505</data>
    </edge>
    <edge source="ITA" target="TUN">
      <data key="d0">4001120</data>
    </edge>
    <edge source="ITA" target="TUR">
      <data key="d0">41243913</data>
    </edge>
    <edge source="ITA" target="UGA">
      <data key="d0">15211</data>
    </edge>
    <edge source="ITA" target="UKR">
      <data key="d0">772987</data>
    </edge>
    <edge source="ITA" target="MKD">
      <data key="d0">376979</data>
    </edge>
    <edge source="ITA" target="EGY">
      <data key="d0">12126306</data>
    </edge>
    <edge source="ITA" target="GBR">
      <data key="d0">38153174</data>
    </edge>
    <edge source="ITA" target="USA">
      <data key="d0">36773945</data>
    </edge>
    <edge source="ITA" target="URY">
      <data key="d0">138449</data>
    </edge>
    <edge source="SRB" target="ALB">
      <data key="d0">778714</data>
    </edge>
    <edge source="SRB" target="AUS">
      <data key="d0">121812</data>
    </edge>
    <edge source="SRB" target="AUT">
      <data key="d0">431186</data>
    </edge>
    <edge source="SRB" target="BEL">
      <data key="d0">41056</data>
    </edge>
    <edge source="SRB" target="BGR">
      <data key="d0">2752320</data>
    </edge>
    <edge source="SRB" target="CAN">
      <data key="d0">36761</data>
    </edge>
    <edge source="SRB" target="HRV">
      <data key="d0">2410280</data>
    </edge>
    <edge source="SRB" target="CZE">
      <data key="d0">50912</data>
    </edge>
    <edge source="SRB" target="DNK">
      <data key="d0">11282</data>
    </edge>
    <edge source="SRB" target="FRA">
      <data key="d0">36749</data>
    </edge>
    <edge source="SRB" target="DEU">
      <data key="d0">5465377</data>
    </edge>
    <edge source="SRB" target="GRC">
      <data key="d0">2334298</data>
    </edge>
    <edge source="SRB" target="HUN">
      <data key="d0">9604748</data>
    </edge>
    <edge source="SRB" target="IRL">
      <data key="d0">35864</data>
    </edge>
    <edge source="SRB" target="ITA">
      <data key="d0">2052067</data>
    </edge>
    <edge source="SRB" target="NLD">
      <data key="d0">273269</data>
    </edge>
    <edge source="SRB" target="PAK">
      <data key="d0">650426</data>
    </edge>
    <edge source="SRB" target="POL">
      <data key="d0">201919</data>
    </edge>
    <edge source="SRB" target="ROU">
      <data key="d0">5207671</data>
    </edge>
    <edge source="SRB" target="RUS">
      <data key="d0">45443</data>
    </edge>
    <edge source="SRB" target="SAU">
      <data key="d0">107481</data>
    </edge>
    <edge source="SRB" target="IND">
      <data key="d0">220108</data>
    </edge>
    <edge source="SRB" target="SVK">
      <data key="d0">69494</data>
    </edge>
    <edge source="SRB" target="SVN">
      <data key="d0">647264</data>
    </edge>
    <edge source="SRB" target="CHE">
      <data key="d0">58416</data>
    </edge>
    <edge source="SRB" target="TUR">
      <data key="d0">682787</data>
    </edge>
    <edge source="SRB" target="UKR">
      <data key="d0">1957916</data>
    </edge>
    <edge source="SRB" target="MKD">
      <data key="d0">1291446</data>
    </edge>
    <edge source="SRB" target="GBR">
      <data key="d0">193742</data>
    </edge>
    <edge source="MKD" target="ALB">
      <data key="d0">1768616</data>
    </edge>
    <edge source="MKD" target="BGR">
      <data key="d0">1084240</data>
    </edge>
    <edge source="MKD" target="HRV">
      <data key="d0">13352</data>
    </edge>
    <edge source="MKD" target="DEU">
      <data key="d0">1531251</data>
    </edge>
    <edge source="MKD" target="GRC">
      <data key="d0">2284681</data>
    </edge>
    <edge source="MKD" target="ROU">
      <data key="d0">132702</data>
    </edge>
    <edge source="MKD" target="SRB">
      <data key="d0">940414</data>
    </edge>
    <edge source="MKD" target="SVN">
      <data key="d0">340090</data>
    </edge>
    <edge source="DZA" target="BEL">
      <data key="d0">17918268</data>
    </edge>
    <edge source="DZA" target="BGR">
      <data key="d0">1446836</data>
    </edge>
    <edge source="DZA" target="FRA">
      <data key="d0">88371752</data>
    </edge>
    <edge source="DZA" target="DEU">
      <data key="d0">23827678</data>
    </edge>
    <edge source="DZA" target="ITA">
      <data key="d0">7303519</data>
    </edge>
    <edge source="DZA" target="JOR">
      <data key="d0">2851844</data>
    </edge>
    <edge source="DZA" target="MAR">
      <data key="d0">10851347</data>
    </edge>
    <edge source="DZA" target="NLD">
      <data key="d0">23334552</data>
    </edge>
    <edge source="DZA" target="NER">
      <data key="d0">152358</data>
    </edge>
    <edge source="DZA" target="NOR">
      <data key="d0">4799560</data>
    </edge>
    <edge source="DZA" target="PRT">
      <data key="d0">17995815</data>
    </edge>
    <edge source="DZA" target="SEN">
      <data key="d0">11569</data>
    </edge>
    <edge source="DZA" target="IND">
      <data key="d0">12134167</data>
    </edge>
    <edge source="DZA" target="ESP">
      <data key="d0">95125259</data>
    </edge>
    <edge source="DZA" target="SWE">
      <data key="d0">2975355</data>
    </edge>
    <edge source="DZA" target="ARE">
      <data key="d0">4603118</data>
    </edge>
    <edge source="DZA" target="TUN">
      <data key="d0">366539</data>
    </edge>
    <edge source="DZA" target="TUR">
      <data key="d0">13798614</data>
    </edge>
    <edge source="DZA" target="EGY">
      <data key="d0">69698</data>
    </edge>
    <edge source="DZA" target="GBR">
      <data key="d0">2902778</data>
    </edge>
    <edge source="DZA" target="USA">
      <data key="d0">15806681</data>
    </edge>
    <edge source="BEL" target="ALB">
      <data key="d0">29179</data>
    </edge>
    <edge source="BEL" target="DZA">
      <data key="d0">3454222</data>
    </edge>
    <edge source="BEL" target="AZE">
      <data key="d0">277846</data>
    </edge>
    <edge source="BEL" target="ARG">
      <data key="d0">2141879</data>
    </edge>
    <edge source="BEL" target="AUS">
      <data key="d0">7212010</data>
    </edge>
    <edge source="BEL" target="AUT">
      <data key="d0">16942214</data>
    </edge>
    <edge source="BEL" target="ARM">
      <data key="d0">181568</data>
    </edge>
    <edge source="BEL" target="BOL">
      <data key="d0">2841760</data>
    </edge>
    <edge source="BEL" target="BRA">
      <data key="d0">14311673</data>
    </edge>
    <edge source="BEL" target="BGR">
      <data key="d0">1955865</data>
    </edge>
    <edge source="BEL" target="BDI">
      <data key="d0">431156</data>
    </edge>
    <edge source="BEL" target="BLR">
      <data key="d0">54158</data>
    </edge>
    <edge source="BEL" target="CMR">
      <data key="d0">1566805</data>
    </edge>
    <edge source="BEL" target="CAN">
      <data key="d0">10630861</data>
    </edge>
    <edge source="BEL" target="CAF">
      <data key="d0">112391</data>
    </edge>
    <edge source="BEL" target="LKA">
      <data key="d0">78185</data>
    </edge>
    <edge source="BEL" target="CHL">
      <data key="d0">10937973</data>
    </edge>
    <edge source="BEL" target="CHN">
      <data key="d0">44114241</data>
    </edge>
    <edge source="BEL" target="COL">
      <data key="d0">5565340</data>
    </edge>
    <edge source="BEL" target="CRI">
      <data key="d0">2857303</data>
    </edge>
    <edge source="BEL" target="HRV">
      <data key="d0">577432</data>
    </edge>
    <edge source="BEL" target="CZE">
      <data key="d0">14895883</data>
    </edge>
    <edge source="BEL" target="BEN">
      <data key="d0">227867</data>
    </edge>
    <edge source="BEL" target="DNK">
      <data key="d0">21996526</data>
    </edge>
    <edge source="BEL" target="ECU">
      <data key="d0">2019740</data>
    </edge>
    <edge source="BEL" target="SLV">
      <data key="d0">142744</data>
    </edge>
    <edge source="BEL" target="ETH">
      <data key="d0">1003985</data>
    </edge>
    <edge source="BEL" target="EST">
      <data key="d0">1064858</data>
    </edge>
    <edge source="BEL" target="FIN">
      <data key="d0">36555682</data>
    </edge>
    <edge source="BEL" target="FRA">
      <data key="d0">489308190</data>
    </edge>
    <edge source="BEL" target="GEO">
      <data key="d0">76923</data>
    </edge>
    <edge source="BEL" target="GMB">
      <data key="d0">81646</data>
    </edge>
    <edge source="BEL" target="DEU">
      <data key="d0">468488202</data>
    </edge>
    <edge source="BEL" target="GHA">
      <data key="d0">3854280</data>
    </edge>
    <edge source="BEL" target="GRC">
      <data key="d0">5951038</data>
    </edge>
    <edge source="BEL" target="GTM">
      <data key="d0">214343</data>
    </edge>
    <edge source="BEL" target="HND">
      <data key="d0">206717</data>
    </edge>
    <edge source="BEL" target="HKG">
      <data key="d0">10214486</data>
    </edge>
    <edge source="BEL" target="HUN">
      <data key="d0">7329506</data>
    </edge>
    <edge source="BEL" target="IDN">
      <data key="d0">3178936</data>
    </edge>
    <edge source="BEL" target="IRL">
      <data key="d0">20162610</data>
    </edge>
    <edge source="BEL" target="ISR">
      <data key="d0">4556066</data>
    </edge>
    <edge source="BEL" target="ITA">
      <data key="d0">97963548</data>
    </edge>
    <edge source="BEL" target="CIV">
      <data key="d0">3210995</data>
    </edge>
    <edge source="BEL" target="JAM">
      <data key="d0">42057</data>
    </edge>
    <edge source="BEL" target="JPN">
      <data key="d0">22591189</data>
    </edge>
    <edge source="BEL" target="KAZ">
      <data key="d0">178320</data>
    </edge>
    <edge source="BEL" target="JOR">
      <data key="d0">2606177</data>
    </edge>
    <edge source="BEL" target="KOR">
      <data key="d0">16361830</data>
    </edge>
    <edge source="BEL" target="LBN">
      <data key="d0">2083953</data>
    </edge>
    <edge source="BEL" target="LVA">
      <data key="d0">441999</data>
    </edge>
    <edge source="BEL" target="LTU">
      <data key="d0">1231740</data>
    </edge>
    <edge source="BEL" target="MDG">
      <data key="d0">284257</data>
    </edge>
    <edge source="BEL" target="MYS">
      <data key="d0">4057536</data>
    </edge>
    <edge source="BEL" target="MRT">
      <data key="d0">400337</data>
    </edge>
    <edge source="BEL" target="MUS">
      <data key="d0">267030</data>
    </edge>
    <edge source="BEL" target="MEX">
      <data key="d0">11934397</data>
    </edge>
    <edge source="BEL" target="MDA">
      <data key="d0">22211</data>
    </edge>
    <edge source="BEL" target="MAR">
      <data key="d0">9546848</data>
    </edge>
    <edge source="BEL" target="OMN">
      <data key="d0">168883</data>
    </edge>
    <edge source="BEL" target="NAM">
      <data key="d0">1118191</data>
    </edge>
    <edge source="BEL" target="NLD">
      <data key="d0">291779109</data>
    </edge>
    <edge source="BEL" target="NZL">
      <data key="d0">363008</data>
    </edge>
    <edge source="BEL" target="NIC">
      <data key="d0">99891</data>
    </edge>
    <edge source="BEL" target="NER">
      <data key="d0">281727</data>
    </edge>
    <edge source="BEL" target="NOR">
      <data key="d0">51622633</data>
    </edge>
    <edge source="BEL" target="PAK">
      <data key="d0">2799838</data>
    </edge>
    <edge source="BEL" target="PAN">
      <data key="d0">994279</data>
    </edge>
    <edge source="BEL" target="PRY">
      <data key="d0">220305</data>
    </edge>
    <edge source="BEL" target="PER">
      <data key="d0">826059</data>
    </edge>
    <edge source="BEL" target="PHL">
      <data key="d0">1213629</data>
    </edge>
    <edge source="BEL" target="POL">
      <data key="d0">54962804</data>
    </edge>
    <edge source="BEL" target="PRT">
      <data key="d0">7611526</data>
    </edge>
    <edge source="BEL" target="ROU">
      <data key="d0">3708944</data>
    </edge>
    <edge source="BEL" target="RUS">
      <data key="d0">31333266</data>
    </edge>
    <edge source="BEL" target="SAU">
      <data key="d0">8483091</data>
    </edge>
    <edge source="BEL" target="SEN">
      <data key="d0">833200</data>
    </edge>
    <edge source="BEL" target="SRB">
      <data key="d0">903101</data>
    </edge>
    <edge source="BEL" target="IND">
      <data key="d0">45506621</data>
    </edge>
    <edge source="BEL" target="SGP">
      <data key="d0">2708423</data>
    </edge>
    <edge source="BEL" target="SVK">
      <data key="d0">6203891</data>
    </edge>
    <edge source="BEL" target="VNM">
      <data key="d0">3926668</data>
    </edge>
    <edge source="BEL" target="SVN">
      <data key="d0">5708123</data>
    </edge>
    <edge source="BEL" target="ZAF">
      <data key="d0">4223654</data>
    </edge>
    <edge source="BEL" target="ZWE">
      <data key="d0">25687</data>
    </edge>
    <edge source="BEL" target="ESP">
      <data key="d0">75318629</data>
    </edge>
    <edge source="BEL" target="SWE">
      <data key="d0">32656173</data>
    </edge>
    <edge source="BEL" target="CHE">
      <data key="d0">10892820</data>
    </edge>
    <edge source="BEL" target="THA">
      <data key="d0">6656877</data>
    </edge>
    <edge source="BEL" target="TGO">
      <data key="d0">373135</data>
    </edge>
    <edge source="BEL" target="ARE">
      <data key="d0">6917722</data>
    </edge>
    <edge source="BEL" target="TUN">
      <data key="d0">2462024</data>
    </edge>
    <edge source="BEL" target="TUR">
      <data key="d0">31106380</data>
    </edge>
    <edge source="BEL" target="UGA">
      <data key="d0">134667</data>
    </edge>
    <edge source="BEL" target="UKR">
      <data key="d0">2514526</data>
    </edge>
    <edge source="BEL" target="MKD">
      <data key="d0">49338</data>
    </edge>
    <edge source="BEL" target="EGY">
      <data key="d0">7694235</data>
    </edge>
    <edge source="BEL" target="GBR">
      <data key="d0">144776473</data>
    </edge>
    <edge source="BEL" target="TZA">
      <data key="d0">478134</data>
    </edge>
    <edge source="BEL" target="USA">
      <data key="d0">124067597</data>
    </edge>
    <edge source="BEL" target="BFA">
      <data key="d0">1846501</data>
    </edge>
    <edge source="BEL" target="URY">
      <data key="d0">14349700</data>
    </edge>
    <edge source="FRA" target="ALB">
      <data key="d0">115259</data>
    </edge>
    <edge source="FRA" target="DZA">
      <data key="d0">7791242</data>
    </edge>
    <edge source="FRA" target="AZE">
      <data key="d0">64762</data>
    </edge>
    <edge source="FRA" target="ARG">
      <data key="d0">2215159</data>
    </edge>
    <edge source="FRA" target="AUS">
      <data key="d0">5811144</data>
    </edge>
    <edge source="FRA" target="AUT">
      <data key="d0">10522366</data>
    </edge>
    <edge source="FRA" target="ARM">
      <data key="d0">104852</data>
    </edge>
    <edge source="FRA" target="BEL">
      <data key="d0">241665412</data>
    </edge>
    <edge source="FRA" target="BOL">
      <data key="d0">311552</data>
    </edge>
    <edge source="FRA" target="BRA">
      <data key="d0">8596891</data>
    </edge>
    <edge source="FRA" target="BGR">
      <data key="d0">1643564</data>
    </edge>
    <edge source="FRA" target="BLR">
      <data key="d0">1482472</data>
    </edge>
    <edge source="FRA" target="KHM">
      <data key="d0">22765</data>
    </edge>
    <edge source="FRA" target="CMR">
      <data key="d0">549973</data>
    </edge>
    <edge source="FRA" target="CAN">
      <data key="d0">2344304</data>
    </edge>
    <edge source="FRA" target="CAF">
      <data key="d0">215969</data>
    </edge>
    <edge source="FRA" target="LKA">
      <data key="d0">244215</data>
    </edge>
    <edge source="FRA" target="CHL">
      <data key="d0">3715889</data>
    </edge>
    <edge source="FRA" target="CHN">
      <data key="d0">11671609</data>
    </edge>
    <edge source="FRA" target="COL">
      <data key="d0">1733247</data>
    </edge>
    <edge source="FRA" target="CRI">
      <data key="d0">311126</data>
    </edge>
    <edge source="FRA" target="HRV">
      <data key="d0">179521</data>
    </edge>
    <edge source="FRA" target="CZE">
      <data key="d0">7448335</data>
    </edge>
    <edge source="FRA" target="BEN">
      <data key="d0">344898</data>
    </edge>
    <edge source="FRA" target="DNK">
      <data key="d0">10513793</data>
    </edge>
    <edge source="FRA" target="ECU">
      <data key="d0">439905</data>
    </edge>
    <edge source="FRA" target="SLV">
      <data key="d0">586289</data>
    </edge>
    <edge source="FRA" target="ETH">
      <data key="d0">61163</data>
    </edge>
    <edge source="FRA" target="EST">
      <data key="d0">72548</data>
    </edge>
    <edge source="FRA" target="FIN">
      <data key="d0">6462720</data>
    </edge>
    <edge source="FRA" target="GEO">
      <data key="d0">21801</data>
    </edge>
    <edge source="FRA" target="DEU">
      <data key="d0">448434399</data>
    </edge>
    <edge source="FRA" target="GHA">
      <data key="d0">614273</data>
    </edge>
    <edge source="FRA" target="GRC">
      <data key="d0">3996733</data>
    </edge>
    <edge source="FRA" target="HKG">
      <data key="d0">469353</data>
    </edge>
    <edge source="FRA" target="HUN">
      <data key="d0">6113513</data>
    </edge>
    <edge source="FRA" target="IDN">
      <data key="d0">2854820</data>
    </edge>
    <edge source="FRA" target="IRL">
      <data key="d0">2815340</data>
    </edge>
    <edge source="FRA" target="ISR">
      <data key="d0">6769483</data>
    </edge>
    <edge source="FRA" target="ITA">
      <data key="d0">117929606</data>
    </edge>
    <edge source="FRA" target="CIV">
      <data key="d0">1121413</data>
    </edge>
    <edge source="FRA" target="JPN">
      <data key="d0">12587704</data>
    </edge>
    <edge source="FRA" target="KAZ">
      <data key="d0">2975351</data>
    </edge>
    <edge source="FRA" target="JOR">
      <data key="d0">455851</data>
    </edge>
    <edge source="FRA" target="KOR">
      <data key="d0">155396077</data>
    </edge>
    <edge source="FRA" target="KGZ">
      <data key="d0">21296</data>
    </edge>
    <edge source="FRA" target="LBN">
      <data key="d0">463876</data>
    </edge>
    <edge source="FRA" target="LVA">
      <data key="d0">783350</data>
    </edge>
    <edge source="FRA" target="LTU">
      <data key="d0">753539</data>
    </edge>
    <edge source="FRA" target="MDG">
      <data key="d0">273377</data>
    </edge>
    <edge source="FRA" target="MYS">
      <data key="d0">3458280</data>
    </edge>
    <edge source="FRA" target="MRT">
      <data key="d0">110293</data>
    </edge>
    <edge source="FRA" target="MUS">
      <data key="d0">174170</data>
    </edge>
    <edge source="FRA" target="MEX">
      <data key="d0">2165091</data>
    </edge>
    <edge source="FRA" target="MAR">
      <data key="d0">10375956</data>
    </edge>
    <edge source="FRA" target="OMN">
      <data key="d0">412093</data>
    </edge>
    <edge source="FRA" target="NLD">
      <data key="d0">133203235</data>
    </edge>
    <edge source="FRA" target="NZL">
      <data key="d0">527370</data>
    </edge>
    <edge source="FRA" target="NER">
      <data key="d0">213069</data>
    </edge>
    <edge source="FRA" target="NOR">
      <data key="d0">6817899</data>
    </edge>
    <edge source="FRA" target="PAK">
      <data key="d0">305165</data>
    </edge>
    <edge source="FRA" target="PER">
      <data key="d0">541987</data>
    </edge>
    <edge source="FRA" target="PHL">
      <data key="d0">3421378</data>
    </edge>
    <edge source="FRA" target="POL">
      <data key="d0">18529021</data>
    </edge>
    <edge source="FRA" target="PRT">
      <data key="d0">13500640</data>
    </edge>
    <edge source="FRA" target="ROU">
      <data key="d0">2638284</data>
    </edge>
    <edge source="FRA" target="RUS">
      <data key="d0">60363508</data>
    </edge>
    <edge source="FRA" target="SAU">
      <data key="d0">3338022</data>
    </edge>
    <edge source="FRA" target="SEN">
      <data key="d0">1663554</data>
    </edge>
    <edge source="FRA" target="SRB">
      <data key="d0">1286719</data>
    </edge>
    <edge source="FRA" target="IND">
      <data key="d0">19226942</data>
    </edge>
    <edge source="FRA" target="SGP">
      <data key="d0">1609039</data>
    </edge>
    <edge source="FRA" target="SVK">
      <data key="d0">4905058</data>
    </edge>
    <edge source="FRA" target="VNM">
      <data key="d0">1777176</data>
    </edge>
    <edge source="FRA" target="SVN">
      <data key="d0">1157155</data>
    </edge>
    <edge source="FRA" target="ZAF">
      <data key="d0">8884967</data>
    </edge>
    <edge source="FRA" target="ESP">
      <data key="d0">82304048</data>
    </edge>
    <edge source="FRA" target="SWE">
      <data key="d0">145689693</data>
    </edge>
    <edge source="FRA" target="CHE">
      <data key="d0">45374944</data>
    </edge>
    <edge source="FRA" target="THA">
      <data key="d0">2308595</data>
    </edge>
    <edge source="FRA" target="TGO">
      <data key="d0">243654</data>
    </edge>
    <edge source="FRA" target="ARE">
      <data key="d0">3258191</data>
    </edge>
    <edge source="FRA" target="TUN">
      <data key="d0">7570504</data>
    </edge>
    <edge source="FRA" target="TUR">
      <data key="d0">11165353</data>
    </edge>
    <edge source="FRA" target="UKR">
      <data key="d0">674373</data>
    </edge>
    <edge source="FRA" target="MKD">
      <data key="d0">40024</data>
    </edge>
    <edge source="FRA" target="EGY">
      <data key="d0">1921365</data>
    </edge>
    <edge source="FRA" target="GBR">
      <data key="d0">262082055</data>
    </edge>
    <edge source="FRA" target="TZA">
      <data key="d0">30793</data>
    </edge>
    <edge source="FRA" target="USA">
      <data key="d0">132371727</data>
    </edge>
    <edge source="FRA" target="BFA">
      <data key="d0">201634</data>
    </edge>
    <edge source="FRA" target="URY">
      <data key="d0">240561</data>
    </edge>
    <edge source="DEU" target="ALB">
      <data key="d0">153688</data>
    </edge>
    <edge source="DEU" target="DZA">
      <data key="d0">3682836</data>
    </edge>
    <edge source="DEU" target="AZE">
      <data key="d0">412073</data>
    </edge>
    <edge source="DEU" target="ARG">
      <data key="d0">11658638</data>
    </edge>
    <edge source="DEU" target="AUS">
      <data key="d0">24543822</data>
    </edge>
    <edge source="DEU" target="AUT">
      <data key="d0">188418378</data>
    </edge>
    <edge source="DEU" target="ARM">
      <data key="d0">440035</data>
    </edge>
    <edge source="DEU" target="BEL">
      <data key="d0">292372512</data>
    </edge>
    <edge source="DEU" target="BOL">
      <data key="d0">1104239</data>
    </edge>
    <edge source="DEU" target="BRA">
      <data key="d0">86092783</data>
    </edge>
    <edge source="DEU" target="BGR">
      <data key="d0">7757780</data>
    </edge>
    <edge source="DEU" target="BLR">
      <data key="d0">2898019</data>
    </edge>
    <edge source="DEU" target="KHM">
      <data key="d0">63748</data>
    </edge>
    <edge source="DEU" target="CMR">
      <data key="d0">424261</data>
    </edge>
    <edge source="DEU" target="CAN">
      <data key="d0">23232745</data>
    </edge>
    <edge source="DEU" target="CAF">
      <data key="d0">26707</data>
    </edge>
    <edge source="DEU" target="LKA">
      <data key="d0">1817366</data>
    </edge>
    <edge source="DEU" target="CHL">
      <data key="d0">17720325</data>
    </edge>
    <edge source="DEU" target="CHN">
      <data key="d0">755278546</data>
    </edge>
    <edge source="DEU" target="COL">
      <data key="d0">6593123</data>
    </edge>
    <edge source="DEU" target="CRI">
      <data key="d0">847890</data>
    </edge>
    <edge source="DEU" target="HRV">
      <data key="d0">3439074</data>
    </edge>
    <edge source="DEU" target="CZE">
      <data key="d0">124327866</data>
    </edge>
    <edge source="DEU" target="BEN">
      <data key="d0">62020</data>
    </edge>
    <edge source="DEU" target="DNK">
      <data key="d0">81875691</data>
    </edge>
    <edge source="DEU" target="ECU">
      <data key="d0">2845054</data>
    </edge>
    <edge source="DEU" target="SLV">
      <data key="d0">744502</data>
    </edge>
    <edge source="DEU" target="ETH">
      <data key="d0">130011</data>
    </edge>
    <edge source="DEU" target="EST">
      <data key="d0">2625057</data>
    </edge>
    <edge source="DEU" target="FIN">
      <data key="d0">59875032</data>
    </edge>
    <edge source="DEU" target="FRA">
      <data key="d0">789820027</data>
    </edge>
    <edge source="DEU" target="GEO">
      <data key="d0">476912</data>
    </edge>
    <edge source="DEU" target="GMB">
      <data key="d0">10429</data>
    </edge>
    <edge source="DEU" target="PSE">
      <data key="d0">35180</data>
    </edge>
    <edge source="DEU" target="GHA">
      <data key="d0">921599</data>
    </edge>
    <edge source="DEU" target="GRC">
      <data key="d0">15649765</data>
    </edge>
    <edge source="DEU" target="GTM">
      <data key="d0">1634502</data>
    </edge>
    <edge source="DEU" target="HND">
      <data key="d0">308747</data>
    </edge>
    <edge source="DEU" target="HKG">
      <data key="d0">51838824</data>
    </edge>
    <edge source="DEU" target="HUN">
      <data key="d0">40941297</data>
    </edge>
    <edge source="DEU" target="IDN">
      <data key="d0">28966813</data>
    </edge>
    <edge source="DEU" target="IRL">
      <data key="d0">26170759</data>
    </edge>
    <edge source="DEU" target="ISR">
      <data key="d0">16028954</data>
    </edge>
    <edge source="DEU" target="ITA">
      <data key="d0">252432251</data>
    </edge>
    <edge source="DEU" target="CIV">
      <data key="d0">2020826</data>
    </edge>
    <edge source="DEU" target="JAM">
      <data key="d0">137190</data>
    </edge>
    <edge source="DEU" target="JPN">
      <data key="d0">279474491</data>
    </edge>
    <edge source="DEU" target="KAZ">
      <data key="d0">2235771</data>
    </edge>
    <edge source="DEU" target="JOR">
      <data key="d0">1914584</data>
    </edge>
    <edge source="DEU" target="KOR">
      <data key="d0">177207705</data>
    </edge>
    <edge source="DEU" target="KGZ">
      <data key="d0">63948</data>
    </edge>
    <edge source="DEU" target="LBN">
      <data key="d0">1577650</data>
    </edge>
    <edge source="DEU" target="LVA">
      <data key="d0">3715272</data>
    </edge>
    <edge source="DEU" target="LTU">
      <data key="d0">4063520</data>
    </edge>
    <edge source="DEU" target="MDG">
      <data key="d0">130799</data>
    </edge>
    <edge source="DEU" target="MWI">
      <data key="d0">12564</data>
    </edge>
    <edge source="DEU" target="MYS">
      <data key="d0">65872849</data>
    </edge>
    <edge source="DEU" target="MRT">
      <data key="d0">566194</data>
    </edge>
    <edge source="DEU" target="MUS">
      <data key="d0">249416</data>
    </edge>
    <edge source="DEU" target="MEX">
      <data key="d0">37056047</data>
    </edge>
    <edge source="DEU" target="MDA">
      <data key="d0">364962</data>
    </edge>
    <edge source="DEU" target="MAR">
      <data key="d0">9050410</data>
    </edge>
    <edge source="DEU" target="OMN">
      <data key="d0">621051</data>
    </edge>
    <edge source="DEU" target="NAM">
      <data key="d0">254576</data>
    </edge>
    <edge source="DEU" target="NLD">
      <data key="d0">307301246</data>
    </edge>
    <edge source="DEU" target="NZL">
      <data key="d0">3168908</data>
    </edge>
    <edge source="DEU" target="NIC">
      <data key="d0">110923</data>
    </edge>
    <edge source="DEU" target="NOR">
      <data key="d0">59690458</data>
    </edge>
    <edge source="DEU" target="PAK">
      <data key="d0">19055180</data>
    </edge>
    <edge source="DEU" target="PAN">
      <data key="d0">503340</data>
    </edge>
    <edge source="DEU" target="PRY">
      <data key="d0">528925</data>
    </edge>
    <edge source="DEU" target="PER">
      <data key="d0">10094812</data>
    </edge>
    <edge source="DEU" target="PHL">
      <data key="d0">10370760</data>
    </edge>
    <edge source="DEU" target="POL">
      <data key="d0">204930008</data>
    </edge>
    <edge source="DEU" target="PRT">
      <data key="d0">17675116</data>
    </edge>
    <edge source="DEU" target="ROU">
      <data key="d0">25522190</data>
    </edge>
    <edge source="DEU" target="RUS">
      <data key="d0">85295175</data>
    </edge>
    <edge source="DEU" target="SAU">
      <data key="d0">52160597</data>
    </edge>
    <edge source="DEU" target="SEN">
      <data key="d0">472536</data>
    </edge>
    <edge source="DEU" target="SRB">
      <data key="d0">5918233</data>
    </edge>
    <edge source="DEU" target="IND">
      <data key="d0">95014366</data>
    </edge>
    <edge source="DEU" target="SGP">
      <data key="d0">105687675</data>
    </edge>
    <edge source="DEU" target="SVK">
      <data key="d0">23714953</data>
    </edge>
    <edge source="DEU" target="VNM">
      <data key="d0">11038431</data>
    </edge>
    <edge source="DEU" target="SVN">
      <data key="d0">19725343</data>
    </edge>
    <edge source="DEU" target="ZAF">
      <data key="d0">335898094</data>
    </edge>
    <edge source="DEU" target="ZWE">
      <data key="d0">95077</data>
    </edge>
    <edge source="DEU" target="ESP">
      <data key="d0">240042818</data>
    </edge>
    <edge source="DEU" target="SWE">
      <data key="d0">226988017</data>
    </edge>
    <edge source="DEU" target="CHE">
      <data key="d0">159917270</data>
    </edge>
    <edge source="DEU" target="THA">
      <data key="d0">47312203</data>
    </edge>
    <edge source="DEU" target="ARE">
      <data key="d0">24183382</data>
    </edge>
    <edge source="DEU" target="TUN">
      <data key="d0">2550860</data>
    </edge>
    <edge source="DEU" target="TUR">
      <data key="d0">98417894</data>
    </edge>
    <edge source="DEU" target="UGA">
      <data key="d0">127212</data>
    </edge>
    <edge source="DEU" target="UKR">
      <data key="d0">10707874</data>
    </edge>
    <edge source="DEU" target="MKD">
      <data key="d0">4436661</data>
    </edge>
    <edge source="DEU" target="EGY">
      <data key="d0">29489447</data>
    </edge>
    <edge source="DEU" target="GBR">
      <data key="d0">344590578</data>
    </edge>
    <edge source="DEU" target="TZA">
      <data key="d0">174271</data>
    </edge>
    <edge source="DEU" target="USA">
      <data key="d0">716223044</data>
    </edge>
    <edge source="DEU" target="BFA">
      <data key="d0">173583</data>
    </edge>
    <edge source="DEU" target="URY">
      <data key="d0">1373632</data>
    </edge>
    <edge source="JOR" target="AUS">
      <data key="d0">88196</data>
    </edge>
    <edge source="JOR" target="LKA">
      <data key="d0">93718</data>
    </edge>
    <edge source="JOR" target="CHN">
      <data key="d0">97799</data>
    </edge>
    <edge source="JOR" target="ETH">
      <data key="d0">427269</data>
    </edge>
    <edge source="JOR" target="PSE">
      <data key="d0">436469</data>
    </edge>
    <edge source="JOR" target="IRL">
      <data key="d0">17455</data>
    </edge>
    <edge source="JOR" target="ISR">
      <data key="d0">19641776</data>
    </edge>
    <edge source="JOR" target="JAM">
      <data key="d0">79792</data>
    </edge>
    <edge source="JOR" target="LBN">
      <data key="d0">850404</data>
    </edge>
    <edge source="JOR" target="OMN">
      <data key="d0">363489</data>
    </edge>
    <edge source="JOR" target="NLD">
      <data key="d0">32535</data>
    </edge>
    <edge source="JOR" target="PAK">
      <data key="d0">443769</data>
    </edge>
    <edge source="JOR" target="SAU">
      <data key="d0">44364908</data>
    </edge>
    <edge source="JOR" target="IND">
      <data key="d0">31692433</data>
    </edge>
    <edge source="JOR" target="ZAF">
      <data key="d0">136968</data>
    </edge>
    <edge source="JOR" target="ARE">
      <data key="d0">2008372</data>
    </edge>
    <edge source="JOR" target="TUN">
      <data key="d0">1767647</data>
    </edge>
    <edge source="JOR" target="UGA">
      <data key="d0">15730</data>
    </edge>
    <edge source="JOR" target="EGY">
      <data key="d0">1095037</data>
    </edge>
    <edge source="JOR" target="TZA">
      <data key="d0">142970</data>
    </edge>
    <edge source="JOR" target="USA">
      <data key="d0">196976</data>
    </edge>
    <edge source="MAR" target="DZA">
      <data key="d0">5877400</data>
    </edge>
    <edge source="MAR" target="AUT">
      <data key="d0">208805</data>
    </edge>
    <edge source="MAR" target="BEL">
      <data key="d0">85172567</data>
    </edge>
    <edge source="MAR" target="BRA">
      <data key="d0">12331814</data>
    </edge>
    <edge source="MAR" target="BGR">
      <data key="d0">741840</data>
    </edge>
    <edge source="MAR" target="COL">
      <data key="d0">2669660</data>
    </edge>
    <edge source="MAR" target="FIN">
      <data key="d0">395592</data>
    </edge>
    <edge source="MAR" target="FRA">
      <data key="d0">28258837</data>
    </edge>
    <edge source="MAR" target="DEU">
      <data key="d0">80047</data>
    </edge>
    <edge source="MAR" target="GRC">
      <data key="d0">584026</data>
    </edge>
    <edge source="MAR" target="IRL">
      <data key="d0">835375</data>
    </edge>
    <edge source="MAR" target="ITA">
      <data key="d0">7652657</data>
    </edge>
    <edge source="MAR" target="CIV">
      <data key="d0">221709</data>
    </edge>
    <edge source="MAR" target="MYS">
      <data key="d0">527040</data>
    </edge>
    <edge source="MAR" target="MRT">
      <data key="d0">438980</data>
    </edge>
    <edge source="MAR" target="NLD">
      <data key="d0">106499299</data>
    </edge>
    <edge source="MAR" target="PAK">
      <data key="d0">191813405</data>
    </edge>
    <edge source="MAR" target="PHL">
      <data key="d0">5735135</data>
    </edge>
    <edge source="MAR" target="POL">
      <data key="d0">8941230</data>
    </edge>
    <edge source="MAR" target="PRT">
      <data key="d0">12650</data>
    </edge>
    <edge source="MAR" target="SAU">
      <data key="d0">29436187</data>
    </edge>
    <edge source="MAR" target="SEN">
      <data key="d0">739186</data>
    </edge>
    <edge source="MAR" target="IND">
      <data key="d0">547317185</data>
    </edge>
    <edge source="MAR" target="ESP">
      <data key="d0">42559433</data>
    </edge>
    <edge source="MAR" target="ARE">
      <data key="d0">24999</data>
    </edge>
    <edge source="MAR" target="TUN">
      <data key="d0">2131841</data>
    </edge>
    <edge source="MAR" target="TUR">
      <data key="d0">54846744</data>
    </edge>
    <edge source="MAR" target="GBR">
      <data key="d0">6044555</data>
    </edge>
    <edge source="MAR" target="USA">
      <data key="d0">2466151</data>
    </edge>
    <edge source="NLD" target="ALB">
      <data key="d0">109136</data>
    </edge>
    <edge source="NLD" target="DZA">
      <data key="d0">1996030</data>
    </edge>
    <edge source="NLD" target="AZE">
      <data key="d0">576852</data>
    </edge>
    <edge source="NLD" target="ARG">
      <data key="d0">1688937</data>
    </edge>
    <edge source="NLD" target="AUS">
      <data key="d0">10704544</data>
    </edge>
    <edge source="NLD" target="AUT">
      <data key="d0">27109629</data>
    </edge>
    <edge source="NLD" target="ARM">
      <data key="d0">74322</data>
    </edge>
    <edge source="NLD" target="BEL">
      <data key="d0">362117683</data>
    </edge>
    <edge source="NLD" target="BWA">
      <data key="d0">41598</data>
    </edge>
    <edge source="NLD" target="BRA">
      <data key="d0">8568734</data>
    </edge>
    <edge source="NLD" target="BGR">
      <data key="d0">1697810</data>
    </edge>
    <edge source="NLD" target="BDI">
      <data key="d0">19579</data>
    </edge>
    <edge source="NLD" target="BLR">
      <data key="d0">588822</data>
    </edge>
    <edge source="NLD" target="KHM">
      <data key="d0">19289</data>
    </edge>
    <edge source="NLD" target="CMR">
      <data key="d0">803418</data>
    </edge>
    <edge source="NLD" target="CAN">
      <data key="d0">12790167</data>
    </edge>
    <edge source="NLD" target="LKA">
      <data key="d0">197274</data>
    </edge>
    <edge source="NLD" target="CHL">
      <data key="d0">376508</data>
    </edge>
    <edge source="NLD" target="CHN">
      <data key="d0">22264245</data>
    </edge>
    <edge source="NLD" target="COL">
      <data key="d0">1633735</data>
    </edge>
    <edge source="NLD" target="CRI">
      <data key="d0">492041</data>
    </edge>
    <edge source="NLD" target="HRV">
      <data key="d0">2430575</data>
    </edge>
    <edge source="NLD" target="CZE">
      <data key="d0">24287900</data>
    </edge>
    <edge source="NLD" target="BEN">
      <data key="d0">30947</data>
    </edge>
    <edge source="NLD" target="DNK">
      <data key="d0">33643159</data>
    </edge>
    <edge source="NLD" target="ECU">
      <data key="d0">388098</data>
    </edge>
    <edge source="NLD" target="SLV">
      <data key="d0">65420</data>
    </edge>
    <edge source="NLD" target="ETH">
      <data key="d0">664784</data>
    </edge>
    <edge source="NLD" target="EST">
      <data key="d0">2506941</data>
    </edge>
    <edge source="NLD" target="FIN">
      <data key="d0">47995089</data>
    </edge>
    <edge source="NLD" target="FRA">
      <data key="d0">382684786</data>
    </edge>
    <edge source="NLD" target="GEO">
      <data key="d0">520623</data>
    </edge>
    <edge source="NLD" target="GMB">
      <data key="d0">213305</data>
    </edge>
    <edge source="NLD" target="DEU">
      <data key="d0">719227746</data>
    </edge>
    <edge source="NLD" target="GHA">
      <data key="d0">981202</data>
    </edge>
    <edge source="NLD" target="GRC">
      <data key="d0">4949408</data>
    </edge>
    <edge source="NLD" target="GTM">
      <data key="d0">1122112</data>
    </edge>
    <edge source="NLD" target="HND">
      <data key="d0">186231</data>
    </edge>
    <edge source="NLD" target="HKG">
      <data key="d0">2104332</data>
    </edge>
    <edge source="NLD" target="HUN">
      <data key="d0">7826038</data>
    </edge>
    <edge source="NLD" target="IDN">
      <data key="d0">2686530</data>
    </edge>
    <edge source="NLD" target="IRL">
      <data key="d0">21547933</data>
    </edge>
    <edge source="NLD" target="ISR">
      <data key="d0">51195577</data>
    </edge>
    <edge source="NLD" target="ITA">
      <data key="d0">91895952</data>
    </edge>
    <edge source="NLD" target="CIV">
      <data key="d0">704056</data>
    </edge>
    <edge source="NLD" target="JAM">
      <data key="d0">299036</data>
    </edge>
    <edge source="NLD" target="JPN">
      <data key="d0">11480308</data>
    </edge>
    <edge source="NLD" target="KAZ">
      <data key="d0">2683272</data>
    </edge>
    <edge source="NLD" target="JOR">
      <data key="d0">671102</data>
    </edge>
    <edge source="NLD" target="KOR">
      <data key="d0">107061905</data>
    </edge>
    <edge source="NLD" target="LBN">
      <data key="d0">1394870</data>
    </edge>
    <edge source="NLD" target="LVA">
      <data key="d0">688632</data>
    </edge>
    <edge source="NLD" target="LTU">
      <data key="d0">1534559</data>
    </edge>
    <edge source="NLD" target="MDG">
      <data key="d0">16042</data>
    </edge>
    <edge source="NLD" target="MYS">
      <data key="d0">6114896</data>
    </edge>
    <edge source="NLD" target="MRT">
      <data key="d0">41048</data>
    </edge>
    <edge source="NLD" target="MUS">
      <data key="d0">76222</data>
    </edge>
    <edge source="NLD" target="MEX">
      <data key="d0">2152230</data>
    </edge>
    <edge source="NLD" target="MAR">
      <data key="d0">11995905</data>
    </edge>
    <edge source="NLD" target="MOZ">
      <data key="d0">47197</data>
    </edge>
    <edge source="NLD" target="OMN">
      <data key="d0">901178</data>
    </edge>
    <edge source="NLD" target="NAM">
      <data key="d0">100068</data>
    </edge>
    <edge source="NLD" target="NZL">
      <data key="d0">1449305</data>
    </edge>
    <edge source="NLD" target="NIC">
      <data key="d0">369546</data>
    </edge>
    <edge source="NLD" target="NOR">
      <data key="d0">32016135</data>
    </edge>
    <edge source="NLD" target="PAK">
      <data key="d0">853442</data>
    </edge>
    <edge source="NLD" target="PAN">
      <data key="d0">236937</data>
    </edge>
    <edge source="NLD" target="PRY">
      <data key="d0">179897</data>
    </edge>
    <edge source="NLD" target="PER">
      <data key="d0">248762</data>
    </edge>
    <edge source="NLD" target="PHL">
      <data key="d0">618718</data>
    </edge>
    <edge source="NLD" target="POL">
      <data key="d0">28211474</data>
    </edge>
    <edge source="NLD" target="PRT">
      <data key="d0">10639785</data>
    </edge>
    <edge source="NLD" target="ROU">
      <data key="d0">7037832</data>
    </edge>
    <edge source="NLD" target="RUS">
      <data key="d0">3842949</data>
    </edge>
    <edge source="NLD" target="SAU">
      <data key="d0">14930846</data>
    </edge>
    <edge source="NLD" target="SEN">
      <data key="d0">316964</data>
    </edge>
    <edge source="NLD" target="SRB">
      <data key="d0">805951</data>
    </edge>
    <edge source="NLD" target="IND">
      <data key="d0">13469460</data>
    </edge>
    <edge source="NLD" target="SGP">
      <data key="d0">2962498</data>
    </edge>
    <edge source="NLD" target="SVK">
      <data key="d0">4006832</data>
    </edge>
    <edge source="NLD" target="VNM">
      <data key="d0">1375782</data>
    </edge>
    <edge source="NLD" target="SVN">
      <data key="d0">2956004</data>
    </edge>
    <edge source="NLD" target="ZAF">
      <data key="d0">4136504</data>
    </edge>
    <edge source="NLD" target="ZWE">
      <data key="d0">151478</data>
    </edge>
    <edge source="NLD" target="ESP">
      <data key="d0">64261722</data>
    </edge>
    <edge source="NLD" target="SWE">
      <data key="d0">93474786</data>
    </edge>
    <edge source="NLD" target="CHE">
      <data key="d0">26542035</data>
    </edge>
    <edge source="NLD" target="THA">
      <data key="d0">9844486</data>
    </edge>
    <edge source="NLD" target="TGO">
      <data key="d0">169910</data>
    </edge>
    <edge source="NLD" target="ARE">
      <data key="d0">14895767</data>
    </edge>
    <edge source="NLD" target="TUN">
      <data key="d0">1348019</data>
    </edge>
    <edge source="NLD" target="TUR">
      <data key="d0">17878819</data>
    </edge>
    <edge source="NLD" target="UGA">
      <data key="d0">300434</data>
    </edge>
    <edge source="NLD" target="UKR">
      <data key="d0">1271391</data>
    </edge>
    <edge source="NLD" target="MKD">
      <data key="d0">162778</data>
    </edge>
    <edge source="NLD" target="EGY">
      <data key="d0">3793598</data>
    </edge>
    <edge source="NLD" target="GBR">
      <data key="d0">195285909</data>
    </edge>
    <edge source="NLD" target="TZA">
      <data key="d0">529123</data>
    </edge>
    <edge source="NLD" target="USA">
      <data key="d0">503870949</data>
    </edge>
    <edge source="NLD" target="BFA">
      <data key="d0">921672</data>
    </edge>
    <edge source="NLD" target="URY">
      <data key="d0">120448</data>
    </edge>
    <edge source="NER" target="CHN">
      <data key="d0">33795</data>
    </edge>
    <edge source="NER" target="FRA">
      <data key="d0">19254</data>
    </edge>
    <edge source="NOR" target="ALB">
      <data key="d0">45447</data>
    </edge>
    <edge source="NOR" target="DZA">
      <data key="d0">150295</data>
    </edge>
    <edge source="NOR" target="ARG">
      <data key="d0">58550</data>
    </edge>
    <edge source="NOR" target="AUS">
      <data key="d0">44806</data>
    </edge>
    <edge source="NOR" target="AUT">
      <data key="d0">102322</data>
    </edge>
    <edge source="NOR" target="BEL">
      <data key="d0">813720</data>
    </edge>
    <edge source="NOR" target="BRA">
      <data key="d0">291854</data>
    </edge>
    <edge source="NOR" target="CMR">
      <data key="d0">11308</data>
    </edge>
    <edge source="NOR" target="CAN">
      <data key="d0">2454783</data>
    </edge>
    <edge source="NOR" target="CHN">
      <data key="d0">25095437</data>
    </edge>
    <edge source="NOR" target="CZE">
      <data key="d0">10698</data>
    </edge>
    <edge source="NOR" target="DNK">
      <data key="d0">10780246</data>
    </edge>
    <edge source="NOR" target="ECU">
      <data key="d0">53677</data>
    </edge>
    <edge source="NOR" target="EST">
      <data key="d0">524776</data>
    </edge>
    <edge source="NOR" target="FIN">
      <data key="d0">2188979</data>
    </edge>
    <edge source="NOR" target="FRA">
      <data key="d0">44860975</data>
    </edge>
    <edge source="NOR" target="DEU">
      <data key="d0">181956404</data>
    </edge>
    <edge source="NOR" target="GRC">
      <data key="d0">85327</data>
    </edge>
    <edge source="NOR" target="HKG">
      <data key="d0">378404</data>
    </edge>
    <edge source="NOR" target="HUN">
      <data key="d0">12300</data>
    </edge>
    <edge source="NOR" target="IDN">
      <data key="d0">105776</data>
    </edge>
    <edge source="NOR" target="IRL">
      <data key="d0">31267603</data>
    </edge>
    <edge source="NOR" target="ITA">
      <data key="d0">443919</data>
    </edge>
    <edge source="NOR" target="JPN">
      <data key="d0">29010068</data>
    </edge>
    <edge source="NOR" target="KOR">
      <data key="d0">24040800</data>
    </edge>
    <edge source="NOR" target="LVA">
      <data key="d0">833859</data>
    </edge>
    <edge source="NOR" target="MYS">
      <data key="d0">782552</data>
    </edge>
    <edge source="NOR" target="OMN">
      <data key="d0">15301</data>
    </edge>
    <edge source="NOR" target="NLD">
      <data key="d0">107154207</data>
    </edge>
    <edge source="NOR" target="POL">
      <data key="d0">2137354</data>
    </edge>
    <edge source="NOR" target="ROU">
      <data key="d0">57935</data>
    </edge>
    <edge source="NOR" target="RUS">
      <data key="d0">1497779</data>
    </edge>
    <edge source="NOR" target="SAU">
      <data key="d0">731511</data>
    </edge>
    <edge source="NOR" target="SRB">
      <data key="d0">13907</data>
    </edge>
    <edge source="NOR" target="IND">
      <data key="d0">1363504</data>
    </edge>
    <edge source="NOR" target="SGP">
      <data key="d0">48864441</data>
    </edge>
    <edge source="NOR" target="VNM">
      <data key="d0">144484</data>
    </edge>
    <edge source="NOR" target="ZAF">
      <data key="d0">148229</data>
    </edge>
    <edge source="NOR" target="ESP">
      <data key="d0">6592676</data>
    </edge>
    <edge source="NOR" target="SWE">
      <data key="d0">23365080</data>
    </edge>
    <edge source="NOR" target="CHE">
      <data key="d0">135479</data>
    </edge>
    <edge source="NOR" target="THA">
      <data key="d0">896769</data>
    </edge>
    <edge source="NOR" target="ARE">
      <data key="d0">875116</data>
    </edge>
    <edge source="NOR" target="TUR">
      <data key="d0">402493</data>
    </edge>
    <edge source="NOR" target="EGY">
      <data key="d0">145226</data>
    </edge>
    <edge source="NOR" target="GBR">
      <data key="d0">26198480</data>
    </edge>
    <edge source="NOR" target="USA">
      <data key="d0">30923241</data>
    </edge>
    <edge source="PRT" target="DZA">
      <data key="d0">375816</data>
    </edge>
    <edge source="PRT" target="ARG">
      <data key="d0">245447</data>
    </edge>
    <edge source="PRT" target="BEL">
      <data key="d0">80175</data>
    </edge>
    <edge source="PRT" target="BRA">
      <data key="d0">157573</data>
    </edge>
    <edge source="PRT" target="BGR">
      <data key="d0">14072</data>
    </edge>
    <edge source="PRT" target="DNK">
      <data key="d0">11762</data>
    </edge>
    <edge source="PRT" target="ECU">
      <data key="d0">33755</data>
    </edge>
    <edge source="PRT" target="FRA">
      <data key="d0">134670</data>
    </edge>
    <edge source="PRT" target="DEU">
      <data key="d0">299988</data>
    </edge>
    <edge source="PRT" target="GHA">
      <data key="d0">20504</data>
    </edge>
    <edge source="PRT" target="ITA">
      <data key="d0">309789</data>
    </edge>
    <edge source="PRT" target="MUS">
      <data key="d0">26746</data>
    </edge>
    <edge source="PRT" target="MAR">
      <data key="d0">1273360</data>
    </edge>
    <edge source="PRT" target="MOZ">
      <data key="d0">212605</data>
    </edge>
    <edge source="PRT" target="NLD">
      <data key="d0">227155</data>
    </edge>
    <edge source="PRT" target="NOR">
      <data key="d0">103383</data>
    </edge>
    <edge source="PRT" target="POL">
      <data key="d0">24273</data>
    </edge>
    <edge source="PRT" target="RUS">
      <data key="d0">40313</data>
    </edge>
    <edge source="PRT" target="IND">
      <data key="d0">24057</data>
    </edge>
    <edge source="PRT" target="ESP">
      <data key="d0">104182298</data>
    </edge>
    <edge source="PRT" target="SWE">
      <data key="d0">79144</data>
    </edge>
    <edge source="PRT" target="CHE">
      <data key="d0">211994</data>
    </edge>
    <edge source="PRT" target="THA">
      <data key="d0">101209</data>
    </edge>
    <edge source="PRT" target="TUN">
      <data key="d0">38807</data>
    </edge>
    <edge source="PRT" target="TUR">
      <data key="d0">49170</data>
    </edge>
    <edge source="PRT" target="GBR">
      <data key="d0">231930</data>
    </edge>
    <edge source="PRT" target="USA">
      <data key="d0">57602</data>
    </edge>
    <edge source="SEN" target="BEN">
      <data key="d0">45158</data>
    </edge>
    <edge source="SEN" target="FRA">
      <data key="d0">114591</data>
    </edge>
    <edge source="SEN" target="GMB">
      <data key="d0">694441</data>
    </edge>
    <edge source="SEN" target="GHA">
      <data key="d0">16553</data>
    </edge>
    <edge source="SEN" target="CIV">
      <data key="d0">46193</data>
    </edge>
    <edge source="SEN" target="MRT">
      <data key="d0">288164</data>
    </edge>
    <edge source="SEN" target="NER">
      <data key="d0">68092</data>
    </edge>
    <edge source="SEN" target="IND">
      <data key="d0">196667063</data>
    </edge>
    <edge source="SEN" target="GBR">
      <data key="d0">25351</data>
    </edge>
    <edge source="SEN" target="BFA">
      <data key="d0">219291</data>
    </edge>
    <edge source="IND" target="DZA">
      <data key="d0">1020501</data>
    </edge>
    <edge source="IND" target="AZE">
      <data key="d0">57572</data>
    </edge>
    <edge source="IND" target="ARG">
      <data key="d0">2230804</data>
    </edge>
    <edge source="IND" target="AUS">
      <data key="d0">13105315</data>
    </edge>
    <edge source="IND" target="AUT">
      <data key="d0">153271</data>
    </edge>
    <edge source="IND" target="ARM">
      <data key="d0">18648</data>
    </edge>
    <edge source="IND" target="BEL">
      <data key="d0">18395138</data>
    </edge>
    <edge source="IND" target="BOL">
      <data key="d0">254314</data>
    </edge>
    <edge source="IND" target="BWA">
      <data key="d0">12178</data>
    </edge>
    <edge source="IND" target="BRA">
      <data key="d0">15102820</data>
    </edge>
    <edge source="IND" target="BGR">
      <data key="d0">1473274</data>
    </edge>
    <edge source="IND" target="BDI">
      <data key="d0">1094865</data>
    </edge>
    <edge source="IND" target="KHM">
      <data key="d0">37480</data>
    </edge>
    <edge source="IND" target="CMR">
      <data key="d0">544904</data>
    </edge>
    <edge source="IND" target="CAN">
      <data key="d0">3247478</data>
    </edge>
    <edge source="IND" target="LKA">
      <data key="d0">28651361</data>
    </edge>
    <edge source="IND" target="CHL">
      <data key="d0">3807526</data>
    </edge>
    <edge source="IND" target="CHN">
      <data key="d0">39008228</data>
    </edge>
    <edge source="IND" target="COL">
      <data key="d0">2714662</data>
    </edge>
    <edge source="IND" target="CRI">
      <data key="d0">88596</data>
    </edge>
    <edge source="IND" target="HRV">
      <data key="d0">337296</data>
    </edge>
    <edge source="IND" target="CZE">
      <data key="d0">24768</data>
    </edge>
    <edge source="IND" target="BEN">
      <data key="d0">64966</data>
    </edge>
    <edge source="IND" target="DNK">
      <data key="d0">1901964</data>
    </edge>
    <edge source="IND" target="ECU">
      <data key="d0">417540</data>
    </edge>
    <edge source="IND" target="SLV">
      <data key="d0">34120</data>
    </edge>
    <edge source="IND" target="ETH">
      <data key="d0">3114222</data>
    </edge>
    <edge source="IND" target="EST">
      <data key="d0">97775</data>
    </edge>
    <edge source="IND" target="FIN">
      <data key="d0">1021767</data>
    </edge>
    <edge source="IND" target="FRA">
      <data key="d0">6614296</data>
    </edge>
    <edge source="IND" target="GEO">
      <data key="d0">365117</data>
    </edge>
    <edge source="IND" target="GMB">
      <data key="d0">80922</data>
    </edge>
    <edge source="IND" target="DEU">
      <data key="d0">27251258</data>
    </edge>
    <edge source="IND" target="GHA">
      <data key="d0">2458618</data>
    </edge>
    <edge source="IND" target="GRC">
      <data key="d0">1156923</data>
    </edge>
    <edge source="IND" target="GTM">
      <data key="d0">878262</data>
    </edge>
    <edge source="IND" target="HND">
      <data key="d0">204227</data>
    </edge>
    <edge source="IND" target="HKG">
      <data key="d0">1285355</data>
    </edge>
    <edge source="IND" target="HUN">
      <data key="d0">473332</data>
    </edge>
    <edge source="IND" target="IDN">
      <data key="d0">23128930</data>
    </edge>
    <edge source="IND" target="IRL">
      <data key="d0">126553</data>
    </edge>
    <edge source="IND" target="ISR">
      <data key="d0">3516271</data>
    </edge>
    <edge source="IND" target="ITA">
      <data key="d0">15855087</data>
    </edge>
    <edge source="IND" target="CIV">
      <data key="d0">2019216</data>
    </edge>
    <edge source="IND" target="JAM">
      <data key="d0">45209</data>
    </edge>
    <edge source="IND" target="JPN">
      <data key="d0">37190454</data>
    </edge>
    <edge source="IND" target="KAZ">
      <data key="d0">218049</data>
    </edge>
    <edge source="IND" target="JOR">
      <data key="d0">655077</data>
    </edge>
    <edge source="IND" target="KOR">
      <data key="d0">31489667</data>
    </edge>
    <edge source="IND" target="LBN">
      <data key="d0">526631</data>
    </edge>
    <edge source="IND" target="LVA">
      <data key="d0">102751</data>
    </edge>
    <edge source="IND" target="LTU">
      <data key="d0">1274426</data>
    </edge>
    <edge source="IND" target="MDG">
      <data key="d0">521084</data>
    </edge>
    <edge source="IND" target="MWI">
      <data key="d0">758935</data>
    </edge>
    <edge source="IND" target="MYS">
      <data key="d0">17192116</data>
    </edge>
    <edge source="IND" target="MRT">
      <data key="d0">46189</data>
    </edge>
    <edge source="IND" target="MUS">
      <data key="d0">860137</data>
    </edge>
    <edge source="IND" target="MEX">
      <data key="d0">7177463</data>
    </edge>
    <edge source="IND" target="MAR">
      <data key="d0">2469789</data>
    </edge>
    <edge source="IND" target="MOZ">
      <data key="d0">2284287</data>
    </edge>
    <edge source="IND" target="OMN">
      <data key="d0">5857367</data>
    </edge>
    <edge source="IND" target="NLD">
      <data key="d0">22424945</data>
    </edge>
    <edge source="IND" target="NZL">
      <data key="d0">2511015</data>
    </edge>
    <edge source="IND" target="NIC">
      <data key="d0">294482</data>
    </edge>
    <edge source="IND" target="NOR">
      <data key="d0">433911</data>
    </edge>
    <edge source="IND" target="PAK">
      <data key="d0">17220204</data>
    </edge>
    <edge source="IND" target="PAN">
      <data key="d0">300734</data>
    </edge>
    <edge source="IND" target="PRY">
      <data key="d0">92234</data>
    </edge>
    <edge source="IND" target="PER">
      <data key="d0">1687436</data>
    </edge>
    <edge source="IND" target="PHL">
      <data key="d0">6420348</data>
    </edge>
    <edge source="IND" target="POL">
      <data key="d0">5028388</data>
    </edge>
    <edge source="IND" target="PRT">
      <data key="d0">2996744</data>
    </edge>
    <edge source="IND" target="ROU">
      <data key="d0">177480</data>
    </edge>
    <edge source="IND" target="RUS">
      <data key="d0">12436877</data>
    </edge>
    <edge source="IND" target="SAU">
      <data key="d0">25422567</data>
    </edge>
    <edge source="IND" target="SEN">
      <data key="d0">465117</data>
    </edge>
    <edge source="IND" target="SRB">
      <data key="d0">14171</data>
    </edge>
    <edge source="IND" target="SGP">
      <data key="d0">6121130</data>
    </edge>
    <edge source="IND" target="VNM">
      <data key="d0">30633250</data>
    </edge>
    <edge source="IND" target="SVN">
      <data key="d0">756025</data>
    </edge>
    <edge source="IND" target="ZAF">
      <data key="d0">20811567</data>
    </edge>
    <edge source="IND" target="ZWE">
      <data key="d0">167084</data>
    </edge>
    <edge source="IND" target="ESP">
      <data key="d0">17361987</data>
    </edge>
    <edge source="IND" target="SWE">
      <data key="d0">1044818</data>
    </edge>
    <edge source="IND" target="CHE">
      <data key="d0">2250282</data>
    </edge>
    <edge source="IND" target="THA">
      <data key="d0">26312023</data>
    </edge>
    <edge source="IND" target="TGO">
      <data key="d0">469038</data>
    </edge>
    <edge source="IND" target="ARE">
      <data key="d0">45625665</data>
    </edge>
    <edge source="IND" target="TUN">
      <data key="d0">412800</data>
    </edge>
    <edge source="IND" target="TUR">
      <data key="d0">33215184</data>
    </edge>
    <edge source="IND" target="UGA">
      <data key="d0">7293931</data>
    </edge>
    <edge source="IND" target="UKR">
      <data key="d0">977511</data>
    </edge>
    <edge source="IND" target="EGY">
      <data key="d0">6051595</data>
    </edge>
    <edge source="IND" target="GBR">
      <data key="d0">11898782</data>
    </edge>
    <edge source="IND" target="TZA">
      <data key="d0">10530326</data>
    </edge>
    <edge source="IND" target="USA">
      <data key="d0">68580100</data>
    </edge>
    <edge source="IND" target="BFA">
      <data key="d0">18047</data>
    </edge>
    <edge source="IND" target="URY">
      <data key="d0">322122</data>
    </edge>
    <edge source="ESP" target="ALB">
      <data key="d0">80315</data>
    </edge>
    <edge source="ESP" target="DZA">
      <data key="d0">31520492</data>
    </edge>
    <edge source="ESP" target="AZE">
      <data key="d0">12787</data>
    </edge>
    <edge source="ESP" target="ARG">
      <data key="d0">12480524</data>
    </edge>
    <edge source="ESP" target="AUS">
      <data key="d0">1644102</data>
    </edge>
    <edge source="ESP" target="AUT">
      <data key="d0">2871623</data>
    </edge>
    <edge source="ESP" target="ARM">
      <data key="d0">41739</data>
    </edge>
    <edge source="ESP" target="BEL">
      <data key="d0">18547927</data>
    </edge>
    <edge source="ESP" target="BOL">
      <data key="d0">362950</data>
    </edge>
    <edge source="ESP" target="BRA">
      <data key="d0">78558417</data>
    </edge>
    <edge source="ESP" target="BGR">
      <data key="d0">1384070</data>
    </edge>
    <edge source="ESP" target="BLR">
      <data key="d0">381568</data>
    </edge>
    <edge source="ESP" target="CMR">
      <data key="d0">725162</data>
    </edge>
    <edge source="ESP" target="CAN">
      <data key="d0">2994949</data>
    </edge>
    <edge source="ESP" target="LKA">
      <data key="d0">97508</data>
    </edge>
    <edge source="ESP" target="CHL">
      <data key="d0">5093131</data>
    </edge>
    <edge source="ESP" target="CHN">
      <data key="d0">6599060</data>
    </edge>
    <edge source="ESP" target="COL">
      <data key="d0">7949732</data>
    </edge>
    <edge source="ESP" target="CRI">
      <data key="d0">1503205</data>
    </edge>
    <edge source="ESP" target="HRV">
      <data key="d0">1258748</data>
    </edge>
    <edge source="ESP" target="CZE">
      <data key="d0">1942259</data>
    </edge>
    <edge source="ESP" target="BEN">
      <data key="d0">124432</data>
    </edge>
    <edge source="ESP" target="DNK">
      <data key="d0">4338341</data>
    </edge>
    <edge source="ESP" target="ECU">
      <data key="d0">1436348</data>
    </edge>
    <edge source="ESP" target="SLV">
      <data key="d0">1469880</data>
    </edge>
    <edge source="ESP" target="ETH">
      <data key="d0">95215</data>
    </edge>
    <edge source="ESP" target="EST">
      <data key="d0">374667</data>
    </edge>
    <edge source="ESP" target="FIN">
      <data key="d0">5857744</data>
    </edge>
    <edge source="ESP" target="FRA">
      <data key="d0">179717721</data>
    </edge>
    <edge source="ESP" target="GMB">
      <data key="d0">37409</data>
    </edge>
    <edge source="ESP" target="PSE">
      <data key="d0">24748</data>
    </edge>
    <edge source="ESP" target="DEU">
      <data key="d0">55782392</data>
    </edge>
    <edge source="ESP" target="GHA">
      <data key="d0">1382991</data>
    </edge>
    <edge source="ESP" target="GRC">
      <data key="d0">7043445</data>
    </edge>
    <edge source="ESP" target="GTM">
      <data key="d0">1325614</data>
    </edge>
    <edge source="ESP" target="HND">
      <data key="d0">570437</data>
    </edge>
    <edge source="ESP" target="HKG">
      <data key="d0">552541</data>
    </edge>
    <edge source="ESP" target="HUN">
      <data key="d0">1635038</data>
    </edge>
    <edge source="ESP" target="IDN">
      <data key="d0">2209366</data>
    </edge>
    <edge source="ESP" target="IRL">
      <data key="d0">2857010</data>
    </edge>
    <edge source="ESP" target="ISR">
      <data key="d0">8194259</data>
    </edge>
    <edge source="ESP" target="ITA">
      <data key="d0">81733331</data>
    </edge>
    <edge source="ESP" target="CIV">
      <data key="d0">2282845</data>
    </edge>
    <edge source="ESP" target="JAM">
      <data key="d0">98309</data>
    </edge>
    <edge source="ESP" target="JPN">
      <data key="d0">7731346</data>
    </edge>
    <edge source="ESP" target="KAZ">
      <data key="d0">34016</data>
    </edge>
    <edge source="ESP" target="JOR">
      <data key="d0">336756</data>
    </edge>
    <edge source="ESP" target="KOR">
      <data key="d0">2256239</data>
    </edge>
    <edge source="ESP" target="LBN">
      <data key="d0">445056</data>
    </edge>
    <edge source="ESP" target="LVA">
      <data key="d0">141330</data>
    </edge>
    <edge source="ESP" target="LTU">
      <data key="d0">2938635</data>
    </edge>
    <edge source="ESP" target="MDG">
      <data key="d0">158137</data>
    </edge>
    <edge source="ESP" target="MYS">
      <data key="d0">574993</data>
    </edge>
    <edge source="ESP" target="MRT">
      <data key="d0">1267405</data>
    </edge>
    <edge source="ESP" target="MUS">
      <data key="d0">192552</data>
    </edge>
    <edge source="ESP" target="MEX">
      <data key="d0">6020667</data>
    </edge>
    <edge source="ESP" target="MDA">
      <data key="d0">22612</data>
    </edge>
    <edge source="ESP" target="MAR">
      <data key="d0">24412411</data>
    </edge>
    <edge source="ESP" target="OMN">
      <data key="d0">121329</data>
    </edge>
    <edge source="ESP" target="NAM">
      <data key="d0">460814</data>
    </edge>
    <edge source="ESP" target="NLD">
      <data key="d0">27239560</data>
    </edge>
    <edge source="ESP" target="NZL">
      <data key="d0">147826</data>
    </edge>
    <edge source="ESP" target="NIC">
      <data key="d0">53986</data>
    </edge>
    <edge source="ESP" target="NOR">
      <data key="d0">5650913</data>
    </edge>
    <edge source="ESP" target="PAK">
      <data key="d0">1026129</data>
    </edge>
    <edge source="ESP" target="PAN">
      <data key="d0">1765977</data>
    </edge>
    <edge source="ESP" target="PRY">
      <data key="d0">694385</data>
    </edge>
    <edge source="ESP" target="PER">
      <data key="d0">3857363</data>
    </edge>
    <edge source="ESP" target="PHL">
      <data key="d0">845642</data>
    </edge>
    <edge source="ESP" target="POL">
      <data key="d0">7348562</data>
    </edge>
    <edge source="ESP" target="PRT">
      <data key="d0">236954965</data>
    </edge>
    <edge source="ESP" target="ROU">
      <data key="d0">4933854</data>
    </edge>
    <edge source="ESP" target="RUS">
      <data key="d0">9650540</data>
    </edge>
    <edge source="ESP" target="SAU">
      <data key="d0">4511885</data>
    </edge>
    <edge source="ESP" target="SEN">
      <data key="d0">2143799</data>
    </edge>
    <edge source="ESP" target="SRB">
      <data key="d0">664234</data>
    </edge>
    <edge source="ESP" target="IND">
      <data key="d0">4273297</data>
    </edge>
    <edge source="ESP" target="SGP">
      <data key="d0">558435</data>
    </edge>
    <edge source="ESP" target="SVK">
      <data key="d0">270117</data>
    </edge>
    <edge source="ESP" target="VNM">
      <data key="d0">721263</data>
    </edge>
    <edge source="ESP" target="SVN">
      <data key="d0">3437873</data>
    </edge>
    <edge source="ESP" target="ZAF">
      <data key="d0">4516566</data>
    </edge>
    <edge source="ESP" target="ZWE">
      <data key="d0">223854</data>
    </edge>
    <edge source="ESP" target="SWE">
      <data key="d0">16027078</data>
    </edge>
    <edge source="ESP" target="CHE">
      <data key="d0">6035854</data>
    </edge>
    <edge source="ESP" target="THA">
      <data key="d0">9472114</data>
    </edge>
    <edge source="ESP" target="TGO">
      <data key="d0">20085</data>
    </edge>
    <edge source="ESP" target="ARE">
      <data key="d0">4509508</data>
    </edge>
    <edge source="ESP" target="TUN">
      <data key="d0">6774406</data>
    </edge>
    <edge source="ESP" target="TUR">
      <data key="d0">27581709</data>
    </edge>
    <edge source="ESP" target="UKR">
      <data key="d0">164108</data>
    </edge>
    <edge source="ESP" target="MKD">
      <data key="d0">61961</data>
    </edge>
    <edge source="ESP" target="EGY">
      <data key="d0">7366149</data>
    </edge>
    <edge source="ESP" target="GBR">
      <data key="d0">59231102</data>
    </edge>
    <edge source="ESP" target="TZA">
      <data key="d0">137891</data>
    </edge>
    <edge source="ESP" target="USA">
      <data key="d0">16667058</data>
    </edge>
    <edge source="ESP" target="BFA">
      <data key="d0">1499398</data>
    </edge>
    <edge source="ESP" target="URY">
      <data key="d0">2324125</data>
    </edge>
    <edge source="SWE" target="DZA">
      <data key="d0">1410175</data>
    </edge>
    <edge source="SWE" target="ARG">
      <data key="d0">9054288</data>
    </edge>
    <edge source="SWE" target="AUS">
      <data key="d0">1407369</data>
    </edge>
    <edge source="SWE" target="AUT">
      <data key="d0">2457955</data>
    </edge>
    <edge source="SWE" target="BEL">
      <data key="d0">9182337</data>
    </edge>
    <edge source="SWE" target="BRA">
      <data key="d0">2828069</data>
    </edge>
    <edge source="SWE" target="BGR">
      <data key="d0">137404</data>
    </edge>
    <edge source="SWE" target="CAN">
      <data key="d0">4745295</data>
    </edge>
    <edge source="SWE" target="CHL">
      <data key="d0">1481743</data>
    </edge>
    <edge source="SWE" target="CHN">
      <data key="d0">2478536</data>
    </edge>
    <edge source="SWE" target="COL">
      <data key="d0">504712</data>
    </edge>
    <edge source="SWE" target="HRV">
      <data key="d0">1889277</data>
    </edge>
    <edge source="SWE" target="CZE">
      <data key="d0">9690323</data>
    </edge>
    <edge source="SWE" target="DNK">
      <data key="d0">33574081</data>
    </edge>
    <edge source="SWE" target="ECU">
      <data key="d0">1675044</data>
    </edge>
    <edge source="SWE" target="SLV">
      <data key="d0">39292</data>
    </edge>
    <edge source="SWE" target="ETH">
      <data key="d0">305914</data>
    </edge>
    <edge source="SWE" target="EST">
      <data key="d0">446242</data>
    </edge>
    <edge source="SWE" target="FIN">
      <data key="d0">25244351</data>
    </edge>
    <edge source="SWE" target="FRA">
      <data key="d0">6923530</data>
    </edge>
    <edge source="SWE" target="DEU">
      <data key="d0">41598364</data>
    </edge>
    <edge source="SWE" target="GHA">
      <data key="d0">2779305</data>
    </edge>
    <edge source="SWE" target="GRC">
      <data key="d0">922537</data>
    </edge>
    <edge source="SWE" target="GTM">
      <data key="d0">611244</data>
    </edge>
    <edge source="SWE" target="HND">
      <data key="d0">341464</data>
    </edge>
    <edge source="SWE" target="HKG">
      <data key="d0">1334983</data>
    </edge>
    <edge source="SWE" target="HUN">
      <data key="d0">26582258</data>
    </edge>
    <edge source="SWE" target="IDN">
      <data key="d0">856700</data>
    </edge>
    <edge source="SWE" target="IRL">
      <data key="d0">1274993</data>
    </edge>
    <edge source="SWE" target="ISR">
      <data key="d0">2032879</data>
    </edge>
    <edge source="SWE" target="ITA">
      <data key="d0">6859681</data>
    </edge>
    <edge source="SWE" target="CIV">
      <data key="d0">266973</data>
    </edge>
    <edge source="SWE" target="JPN">
      <data key="d0">1112330</data>
    </edge>
    <edge source="SWE" target="KAZ">
      <data key="d0">38122</data>
    </edge>
    <edge source="SWE" target="JOR">
      <data key="d0">89576</data>
    </edge>
    <edge source="SWE" target="KOR">
      <data key="d0">6644746</data>
    </edge>
    <edge source="SWE" target="LBN">
      <data key="d0">494538</data>
    </edge>
    <edge source="SWE" target="LVA">
      <data key="d0">1650720</data>
    </edge>
    <edge source="SWE" target="LTU">
      <data key="d0">406248</data>
    </edge>
    <edge source="SWE" target="MYS">
      <data key="d0">294922</data>
    </edge>
    <edge source="SWE" target="MRT">
      <data key="d0">130855</data>
    </edge>
    <edge source="SWE" target="MEX">
      <data key="d0">2681193</data>
    </edge>
    <edge source="SWE" target="MAR">
      <data key="d0">1531559</data>
    </edge>
    <edge source="SWE" target="NLD">
      <data key="d0">10124754</data>
    </edge>
    <edge source="SWE" target="NZL">
      <data key="d0">54845</data>
    </edge>
    <edge source="SWE" target="NOR">
      <data key="d0">63972782</data>
    </edge>
    <edge source="SWE" target="PAK">
      <data key="d0">93201</data>
    </edge>
    <edge source="SWE" target="PAN">
      <data key="d0">271183</data>
    </edge>
    <edge source="SWE" target="PRY">
      <data key="d0">323104</data>
    </edge>
    <edge source="SWE" target="PER">
      <data key="d0">479570</data>
    </edge>
    <edge source="SWE" target="PHL">
      <data key="d0">2720134</data>
    </edge>
    <edge source="SWE" target="POL">
      <data key="d0">27704762</data>
    </edge>
    <edge source="SWE" target="PRT">
      <data key="d0">1434850</data>
    </edge>
    <edge source="SWE" target="ROU">
      <data key="d0">30521</data>
    </edge>
    <edge source="SWE" target="RUS">
      <data key="d0">1935702</data>
    </edge>
    <edge source="SWE" target="SAU">
      <data key="d0">4073243</data>
    </edge>
    <edge source="SWE" target="SRB">
      <data key="d0">80922</data>
    </edge>
    <edge source="SWE" target="IND">
      <data key="d0">2450120</data>
    </edge>
    <edge source="SWE" target="SGP">
      <data key="d0">840679</data>
    </edge>
    <edge source="SWE" target="SVK">
      <data key="d0">2837190</data>
    </edge>
    <edge source="SWE" target="VNM">
      <data key="d0">59756</data>
    </edge>
    <edge source="SWE" target="SVN">
      <data key="d0">292817</data>
    </edge>
    <edge source="SWE" target="ZAF">
      <data key="d0">1457302</data>
    </edge>
    <edge source="SWE" target="ZWE">
      <data key="d0">83963</data>
    </edge>
    <edge source="SWE" target="ESP">
      <data key="d0">4401141</data>
    </edge>
    <edge source="SWE" target="CHE">
      <data key="d0">807001</data>
    </edge>
    <edge source="SWE" target="THA">
      <data key="d0">3424227</data>
    </edge>
    <edge source="SWE" target="ARE">
      <data key="d0">1929738</data>
    </edge>
    <edge source="SWE" target="TUN">
      <data key="d0">168510</data>
    </edge>
    <edge source="SWE" target="TUR">
      <data key="d0">4832883</data>
    </edge>
    <edge source="SWE" target="UKR">
      <data key="d0">105246</data>
    </edge>
    <edge source="SWE" target="MKD">
      <data key="d0">13097</data>
    </edge>
    <edge source="SWE" target="EGY">
      <data key="d0">2032061</data>
    </edge>
    <edge source="SWE" target="GBR">
      <data key="d0">12704794</data>
    </edge>
    <edge source="SWE" target="USA">
      <data key="d0">20529695</data>
    </edge>
    <edge source="SWE" target="BFA">
      <data key="d0">58119</data>
    </edge>
    <edge source="SWE" target="URY">
      <data key="d0">313983</data>
    </edge>
    <edge source="ARE" target="DZA">
      <data key="d0">409559</data>
    </edge>
    <edge source="ARE" target="AZE">
      <data key="d0">203908</data>
    </edge>
    <edge source="ARE" target="AUS">
      <data key="d0">14668</data>
    </edge>
    <edge source="ARE" target="BRA">
      <data key="d0">62881</data>
    </edge>
    <edge source="ARE" target="LKA">
      <data key="d0">132704</data>
    </edge>
    <edge source="ARE" target="CHN">
      <data key="d0">1108358</data>
    </edge>
    <edge source="ARE" target="CZE">
      <data key="d0">16682</data>
    </edge>
    <edge source="ARE" target="ETH">
      <data key="d0">250408</data>
    </edge>
    <edge source="ARE" target="GEO">
      <data key="d0">10549</data>
    </edge>
    <edge source="ARE" target="DEU">
      <data key="d0">18103</data>
    </edge>
    <edge source="ARE" target="GHA">
      <data key="d0">428057</data>
    </edge>
    <edge source="ARE" target="GRC">
      <data key="d0">44249</data>
    </edge>
    <edge source="ARE" target="IDN">
      <data key="d0">28052</data>
    </edge>
    <edge source="ARE" target="ITA">
      <data key="d0">380350</data>
    </edge>
    <edge source="ARE" target="CIV">
      <data key="d0">43441</data>
    </edge>
    <edge source="ARE" target="JOR">
      <data key="d0">115437</data>
    </edge>
    <edge source="ARE" target="KOR">
      <data key="d0">138660</data>
    </edge>
    <edge source="ARE" target="LBN">
      <data key="d0">95576</data>
    </edge>
    <edge source="ARE" target="MDG">
      <data key="d0">18469</data>
    </edge>
    <edge source="ARE" target="MUS">
      <data key="d0">86216</data>
    </edge>
    <edge source="ARE" target="MOZ">
      <data key="d0">47664</data>
    </edge>
    <edge source="ARE" target="OMN">
      <data key="d0">16158278</data>
    </edge>
    <edge source="ARE" target="NZL">
      <data key="d0">20361</data>
    </edge>
    <edge source="ARE" target="PAK">
      <data key="d0">2629620</data>
    </edge>
    <edge source="ARE" target="RUS">
      <data key="d0">1468339</data>
    </edge>
    <edge source="ARE" target="SAU">
      <data key="d0">2884668</data>
    </edge>
    <edge source="ARE" target="IND">
      <data key="d0">31690895</data>
    </edge>
    <edge source="ARE" target="SGP">
      <data key="d0">223772</data>
    </edge>
    <edge source="ARE" target="VNM">
      <data key="d0">22635</data>
    </edge>
    <edge source="ARE" target="ZAF">
      <data key="d0">149349</data>
    </edge>
    <edge source="ARE" target="TUN">
      <data key="d0">20347</data>
    </edge>
    <edge source="ARE" target="TUR">
      <data key="d0">84314</data>
    </edge>
    <edge source="ARE" target="EGY">
      <data key="d0">827622</data>
    </edge>
    <edge source="ARE" target="GBR">
      <data key="d0">21643</data>
    </edge>
    <edge source="ARE" target="TZA">
      <data key="d0">475768</data>
    </edge>
    <edge source="ARE" target="USA">
      <data key="d0">261270</data>
    </edge>
    <edge source="TUN" target="DZA">
      <data key="d0">38554059</data>
    </edge>
    <edge source="TUN" target="BEL">
      <data key="d0">1060885</data>
    </edge>
    <edge source="TUN" target="BRA">
      <data key="d0">5836753</data>
    </edge>
    <edge source="TUN" target="CMR">
      <data key="d0">1295573</data>
    </edge>
    <edge source="TUN" target="LKA">
      <data key="d0">16349</data>
    </edge>
    <edge source="TUN" target="BEN">
      <data key="d0">125708</data>
    </edge>
    <edge source="TUN" target="ECU">
      <data key="d0">15435</data>
    </edge>
    <edge source="TUN" target="FRA">
      <data key="d0">19122612</data>
    </edge>
    <edge source="TUN" target="DEU">
      <data key="d0">1735939</data>
    </edge>
    <edge source="TUN" target="GHA">
      <data key="d0">655258</data>
    </edge>
    <edge source="TUN" target="GRC">
      <data key="d0">2401296</data>
    </edge>
    <edge source="TUN" target="ITA">
      <data key="d0">25990792</data>
    </edge>
    <edge source="TUN" target="CIV">
      <data key="d0">840226</data>
    </edge>
    <edge source="TUN" target="JOR">
      <data key="d0">36514</data>
    </edge>
    <edge source="TUN" target="LBN">
      <data key="d0">275813</data>
    </edge>
    <edge source="TUN" target="LVA">
      <data key="d0">17391</data>
    </edge>
    <edge source="TUN" target="MYS">
      <data key="d0">4154111</data>
    </edge>
    <edge source="TUN" target="MRT">
      <data key="d0">546380</data>
    </edge>
    <edge source="TUN" target="MAR">
      <data key="d0">7433302</data>
    </edge>
    <edge source="TUN" target="NLD">
      <data key="d0">2983594</data>
    </edge>
    <edge source="TUN" target="PAK">
      <data key="d0">4115204</data>
    </edge>
    <edge source="TUN" target="RUS">
      <data key="d0">267029</data>
    </edge>
    <edge source="TUN" target="SAU">
      <data key="d0">844578</data>
    </edge>
    <edge source="TUN" target="SEN">
      <data key="d0">5731778</data>
    </edge>
    <edge source="TUN" target="IND">
      <data key="d0">109944295</data>
    </edge>
    <edge source="TUN" target="ZAF">
      <data key="d0">6068560</data>
    </edge>
    <edge source="TUN" target="ESP">
      <data key="d0">5963093</data>
    </edge>
    <edge source="TUN" target="TGO">
      <data key="d0">59600</data>
    </edge>
    <edge source="TUN" target="ARE">
      <data key="d0">7121498</data>
    </edge>
    <edge source="TUN" target="TUR">
      <data key="d0">17898643</data>
    </edge>
    <edge source="TUN" target="EGY">
      <data key="d0">34069323</data>
    </edge>
    <edge source="TUN" target="USA">
      <data key="d0">104395</data>
    </edge>
    <edge source="TUN" target="BFA">
      <data key="d0">158939</data>
    </edge>
    <edge source="TUR" target="ALB">
      <data key="d0">255912</data>
    </edge>
    <edge source="TUR" target="DZA">
      <data key="d0">4814423</data>
    </edge>
    <edge source="TUR" target="AZE">
      <data key="d0">5383593</data>
    </edge>
    <edge source="TUR" target="ARG">
      <data key="d0">162078</data>
    </edge>
    <edge source="TUR" target="AUS">
      <data key="d0">2564230</data>
    </edge>
    <edge source="TUR" target="AUT">
      <data key="d0">308757</data>
    </edge>
    <edge source="TUR" target="BEL">
      <data key="d0">44194705</data>
    </edge>
    <edge source="TUR" target="BOL">
      <data key="d0">74885</data>
    </edge>
    <edge source="TUR" target="BRA">
      <data key="d0">5585628</data>
    </edge>
    <edge source="TUR" target="BGR">
      <data key="d0">2931224</data>
    </edge>
    <edge source="TUR" target="BLR">
      <data key="d0">187750</data>
    </edge>
    <edge source="TUR" target="CMR">
      <data key="d0">60642</data>
    </edge>
    <edge source="TUR" target="CAN">
      <data key="d0">6833286</data>
    </edge>
    <edge source="TUR" target="LKA">
      <data key="d0">592189</data>
    </edge>
    <edge source="TUR" target="CHL">
      <data key="d0">6495069</data>
    </edge>
    <edge source="TUR" target="CHN">
      <data key="d0">3054820</data>
    </edge>
    <edge source="TUR" target="COL">
      <data key="d0">68167</data>
    </edge>
    <edge source="TUR" target="HRV">
      <data key="d0">69902</data>
    </edge>
    <edge source="TUR" target="CZE">
      <data key="d0">544321</data>
    </edge>
    <edge source="TUR" target="BEN">
      <data key="d0">10806</data>
    </edge>
    <edge source="TUR" target="DNK">
      <data key="d0">595752</data>
    </edge>
    <edge source="TUR" target="ECU">
      <data key="d0">333783</data>
    </edge>
    <edge source="TUR" target="ETH">
      <data key="d0">256054</data>
    </edge>
    <edge source="TUR" target="EST">
      <data key="d0">83101</data>
    </edge>
    <edge source="TUR" target="FIN">
      <data key="d0">694453</data>
    </edge>
    <edge source="TUR" target="FRA">
      <data key="d0">21764314</data>
    </edge>
    <edge source="TUR" target="GEO">
      <data key="d0">3539960</data>
    </edge>
    <edge source="TUR" target="PSE">
      <data key="d0">22840</data>
    </edge>
    <edge source="TUR" target="DEU">
      <data key="d0">25347480</data>
    </edge>
    <edge source="TUR" target="GHA">
      <data key="d0">614498</data>
    </edge>
    <edge source="TUR" target="GRC">
      <data key="d0">6620095</data>
    </edge>
    <edge source="TUR" target="GTM">
      <data key="d0">156618</data>
    </edge>
    <edge source="TUR" target="HND">
      <data key="d0">133050</data>
    </edge>
    <edge source="TUR" target="HUN">
      <data key="d0">513847</data>
    </edge>
    <edge source="TUR" target="IDN">
      <data key="d0">873821</data>
    </edge>
    <edge source="TUR" target="IRL">
      <data key="d0">1846897</data>
    </edge>
    <edge source="TUR" target="ISR">
      <data key="d0">13436414</data>
    </edge>
    <edge source="TUR" target="ITA">
      <data key="d0">68785787</data>
    </edge>
    <edge source="TUR" target="CIV">
      <data key="d0">714641</data>
    </edge>
    <edge source="TUR" target="JAM">
      <data key="d0">22356</data>
    </edge>
    <edge source="TUR" target="JPN">
      <data key="d0">2973047</data>
    </edge>
    <edge source="TUR" target="KAZ">
      <data key="d0">664082</data>
    </edge>
    <edge source="TUR" target="JOR">
      <data key="d0">1765806</data>
    </edge>
    <edge source="TUR" target="KOR">
      <data key="d0">3573924</data>
    </edge>
    <edge source="TUR" target="KGZ">
      <data key="d0">278467</data>
    </edge>
    <edge source="TUR" target="LBN">
      <data key="d0">5839447</data>
    </edge>
    <edge source="TUR" target="LVA">
      <data key="d0">69004</data>
    </edge>
    <edge source="TUR" target="LTU">
      <data key="d0">396595</data>
    </edge>
    <edge source="TUR" target="MDG">
      <data key="d0">45960</data>
    </edge>
    <edge source="TUR" target="MYS">
      <data key="d0">583535</data>
    </edge>
    <edge source="TUR" target="MRT">
      <data key="d0">111308</data>
    </edge>
    <edge source="TUR" target="MUS">
      <data key="d0">19052</data>
    </edge>
    <edge source="TUR" target="MEX">
      <data key="d0">4098582</data>
    </edge>
    <edge source="TUR" target="MDA">
      <data key="d0">118454</data>
    </edge>
    <edge source="TUR" target="MAR">
      <data key="d0">5709209</data>
    </edge>
    <edge source="TUR" target="MOZ">
      <data key="d0">17811</data>
    </edge>
    <edge source="TUR" target="OMN">
      <data key="d0">298963</data>
    </edge>
    <edge source="TUR" target="NAM">
      <data key="d0">2194280</data>
    </edge>
    <edge source="TUR" target="NLD">
      <data key="d0">19093033</data>
    </edge>
    <edge source="TUR" target="NZL">
      <data key="d0">2632641</data>
    </edge>
    <edge source="TUR" target="NER">
      <data key="d0">15626</data>
    </edge>
    <edge source="TUR" target="NOR">
      <data key="d0">88031</data>
    </edge>
    <edge source="TUR" target="PAK">
      <data key="d0">1294046</data>
    </edge>
    <edge source="TUR" target="PAN">
      <data key="d0">108287</data>
    </edge>
    <edge source="TUR" target="PRY">
      <data key="d0">209631</data>
    </edge>
    <edge source="TUR" target="PER">
      <data key="d0">1087224</data>
    </edge>
    <edge source="TUR" target="PHL">
      <data key="d0">125672</data>
    </edge>
    <edge source="TUR" target="POL">
      <data key="d0">3562437</data>
    </edge>
    <edge source="TUR" target="PRT">
      <data key="d0">13953459</data>
    </edge>
    <edge source="TUR" target="ROU">
      <data key="d0">8974900</data>
    </edge>
    <edge source="TUR" target="RUS">
      <data key="d0">9903557</data>
    </edge>
    <edge source="TUR" target="SAU">
      <data key="d0">30240326</data>
    </edge>
    <edge source="TUR" target="SEN">
      <data key="d0">1814474</data>
    </edge>
    <edge source="TUR" target="SRB">
      <data key="d0">1177938</data>
    </edge>
    <edge source="TUR" target="IND">
      <data key="d0">10804282</data>
    </edge>
    <edge source="TUR" target="SGP">
      <data key="d0">217176</data>
    </edge>
    <edge source="TUR" target="VNM">
      <data key="d0">5030434</data>
    </edge>
    <edge source="TUR" target="SVN">
      <data key="d0">135684</data>
    </edge>
    <edge source="TUR" target="ZAF">
      <data key="d0">1411278</data>
    </edge>
    <edge source="TUR" target="ESP">
      <data key="d0">69349944</data>
    </edge>
    <edge source="TUR" target="SWE">
      <data key="d0">1319518</data>
    </edge>
    <edge source="TUR" target="THA">
      <data key="d0">277113</data>
    </edge>
    <edge source="TUR" target="TGO">
      <data key="d0">103240</data>
    </edge>
    <edge source="TUR" target="ARE">
      <data key="d0">1724580</data>
    </edge>
    <edge source="TUR" target="TUN">
      <data key="d0">1657421</data>
    </edge>
    <edge source="TUR" target="UKR">
      <data key="d0">5671349</data>
    </edge>
    <edge source="TUR" target="MKD">
      <data key="d0">614512</data>
    </edge>
    <edge source="TUR" target="EGY">
      <data key="d0">64007178</data>
    </edge>
    <edge source="TUR" target="GBR">
      <data key="d0">26558064</data>
    </edge>
    <edge source="TUR" target="TZA">
      <data key="d0">868830</data>
    </edge>
    <edge source="TUR" target="USA">
      <data key="d0">17874249</data>
    </edge>
    <edge source="TUR" target="URY">
      <data key="d0">77163</data>
    </edge>
    <edge source="EGY" target="DZA">
      <data key="d0">1709275</data>
    </edge>
    <edge source="EGY" target="ARG">
      <data key="d0">53334</data>
    </edge>
    <edge source="EGY" target="BEL">
      <data key="d0">36976</data>
    </edge>
    <edge source="EGY" target="BRA">
      <data key="d0">416466</data>
    </edge>
    <edge source="EGY" target="BGR">
      <data key="d0">315192</data>
    </edge>
    <edge source="EGY" target="CMR">
      <data key="d0">217917</data>
    </edge>
    <edge source="EGY" target="CAN">
      <data key="d0">41352</data>
    </edge>
    <edge source="EGY" target="LKA">
      <data key="d0">95560</data>
    </edge>
    <edge source="EGY" target="CHN">
      <data key="d0">642413</data>
    </edge>
    <edge source="EGY" target="CZE">
      <data key="d0">55040</data>
    </edge>
    <edge source="EGY" target="BEN">
      <data key="d0">162089</data>
    </edge>
    <edge source="EGY" target="ECU">
      <data key="d0">13158</data>
    </edge>
    <edge source="EGY" target="ETH">
      <data key="d0">840750</data>
    </edge>
    <edge source="EGY" target="FIN">
      <data key="d0">672755</data>
    </edge>
    <edge source="EGY" target="FRA">
      <data key="d0">17849534</data>
    </edge>
    <edge source="EGY" target="PSE">
      <data key="d0">4415491</data>
    </edge>
    <edge source="EGY" target="DEU">
      <data key="d0">1290097</data>
    </edge>
    <edge source="EGY" target="GHA">
      <data key="d0">3465913</data>
    </edge>
    <edge source="EGY" target="GRC">
      <data key="d0">554876</data>
    </edge>
    <edge source="EGY" target="HUN">
      <data key="d0">1287904</data>
    </edge>
    <edge source="EGY" target="IRL">
      <data key="d0">1278807</data>
    </edge>
    <edge source="EGY" target="ISR">
      <data key="d0">1673159</data>
    </edge>
    <edge source="EGY" target="ITA">
      <data key="d0">14164603</data>
    </edge>
    <edge source="EGY" target="CIV">
      <data key="d0">3286105</data>
    </edge>
    <edge source="EGY" target="JPN">
      <data key="d0">82375</data>
    </edge>
    <edge source="EGY" target="JOR">
      <data key="d0">143881</data>
    </edge>
    <edge source="EGY" target="KOR">
      <data key="d0">140084</data>
    </edge>
    <edge source="EGY" target="LBN">
      <data key="d0">2104282</data>
    </edge>
    <edge source="EGY" target="MRT">
      <data key="d0">88449</data>
    </edge>
    <edge source="EGY" target="MUS">
      <data key="d0">189061</data>
    </edge>
    <edge source="EGY" target="MAR">
      <data key="d0">1557365</data>
    </edge>
    <edge source="EGY" target="MOZ">
      <data key="d0">282381</data>
    </edge>
    <edge source="EGY" target="OMN">
      <data key="d0">230001</data>
    </edge>
    <edge source="EGY" target="NLD">
      <data key="d0">12660575</data>
    </edge>
    <edge source="EGY" target="PAK">
      <data key="d0">43413</data>
    </edge>
    <edge source="EGY" target="POL">
      <data key="d0">611221</data>
    </edge>
    <edge source="EGY" target="ROU">
      <data key="d0">55599</data>
    </edge>
    <edge source="EGY" target="SAU">
      <data key="d0">8843639</data>
    </edge>
    <edge source="EGY" target="SEN">
      <data key="d0">1272088</data>
    </edge>
    <edge source="EGY" target="IND">
      <data key="d0">9983540</data>
    </edge>
    <edge source="EGY" target="ZAF">
      <data key="d0">3089402</data>
    </edge>
    <edge source="EGY" target="ESP">
      <data key="d0">25616180</data>
    </edge>
    <edge source="EGY" target="SWE">
      <data key="d0">13939</data>
    </edge>
    <edge source="EGY" target="THA">
      <data key="d0">11468</data>
    </edge>
    <edge source="EGY" target="TGO">
      <data key="d0">232792</data>
    </edge>
    <edge source="EGY" target="ARE">
      <data key="d0">1147451</data>
    </edge>
    <edge source="EGY" target="TUN">
      <data key="d0">347611</data>
    </edge>
    <edge source="EGY" target="TUR">
      <data key="d0">58357005</data>
    </edge>
    <edge source="EGY" target="UGA">
      <data key="d0">201587</data>
    </edge>
    <edge source="EGY" target="UKR">
      <data key="d0">17474</data>
    </edge>
    <edge source="EGY" target="GBR">
      <data key="d0">260523</data>
    </edge>
    <edge source="EGY" target="TZA">
      <data key="d0">1801236</data>
    </edge>
    <edge source="EGY" target="USA">
      <data key="d0">725945</data>
    </edge>
    <edge source="EGY" target="BFA">
      <data key="d0">39592</data>
    </edge>
    <edge source="EGY" target="URY">
      <data key="d0">23129</data>
    </edge>
    <edge source="GBR" target="DZA">
      <data key="d0">2127681</data>
    </edge>
    <edge source="GBR" target="AZE">
      <data key="d0">1527390</data>
    </edge>
    <edge source="GBR" target="ARG">
      <data key="d0">1871743</data>
    </edge>
    <edge source="GBR" target="AUS">
      <data key="d0">6688239</data>
    </edge>
    <edge source="GBR" target="AUT">
      <data key="d0">2966898</data>
    </edge>
    <edge source="GBR" target="BEL">
      <data key="d0">51223537</data>
    </edge>
    <edge source="GBR" target="BOL">
      <data key="d0">18354</data>
    </edge>
    <edge source="GBR" target="BRA">
      <data key="d0">11295798</data>
    </edge>
    <edge source="GBR" target="BGR">
      <data key="d0">3997081</data>
    </edge>
    <edge source="GBR" target="BLR">
      <data key="d0">17567</data>
    </edge>
    <edge source="GBR" target="CMR">
      <data key="d0">80433</data>
    </edge>
    <edge source="GBR" target="CAN">
      <data key="d0">5584090</data>
    </edge>
    <edge source="GBR" target="LKA">
      <data key="d0">1624586</data>
    </edge>
    <edge source="GBR" target="CHL">
      <data key="d0">463582</data>
    </edge>
    <edge source="GBR" target="CHN">
      <data key="d0">28921448</data>
    </edge>
    <edge source="GBR" target="COL">
      <data key="d0">1026539</data>
    </edge>
    <edge source="GBR" target="CRI">
      <data key="d0">106029</data>
    </edge>
    <edge source="GBR" target="HRV">
      <data key="d0">109835</data>
    </edge>
    <edge source="GBR" target="CZE">
      <data key="d0">21251058</data>
    </edge>
    <edge source="GBR" target="BEN">
      <data key="d0">26735</data>
    </edge>
    <edge source="GBR" target="DNK">
      <data key="d0">12456504</data>
    </edge>
    <edge source="GBR" target="ECU">
      <data key="d0">153136</data>
    </edge>
    <edge source="GBR" target="SLV">
      <data key="d0">202706</data>
    </edge>
    <edge source="GBR" target="ETH">
      <data key="d0">69585</data>
    </edge>
    <edge source="GBR" target="EST">
      <data key="d0">344707</data>
    </edge>
    <edge source="GBR" target="FIN">
      <data key="d0">13451428</data>
    </edge>
    <edge source="GBR" target="FRA">
      <data key="d0">218513283</data>
    </edge>
    <edge source="GBR" target="GEO">
      <data key="d0">64659</data>
    </edge>
    <edge source="GBR" target="DEU">
      <data key="d0">178060444</data>
    </edge>
    <edge source="GBR" target="GHA">
      <data key="d0">373554</data>
    </edge>
    <edge source="GBR" target="GRC">
      <data key="d0">2475417</data>
    </edge>
    <edge source="GBR" target="GTM">
      <data key="d0">25583</data>
    </edge>
    <edge source="GBR" target="HND">
      <data key="d0">75478</data>
    </edge>
    <edge source="GBR" target="HKG">
      <data key="d0">3731624</data>
    </edge>
    <edge source="GBR" target="HUN">
      <data key="d0">2993239</data>
    </edge>
    <edge source="GBR" target="IDN">
      <data key="d0">1715651</data>
    </edge>
    <edge source="GBR" target="IRL">
      <data key="d0">60099772</data>
    </edge>
    <edge source="GBR" target="ISR">
      <data key="d0">3583428</data>
    </edge>
    <edge source="GBR" target="ITA">
      <data key="d0">35076791</data>
    </edge>
    <edge source="GBR" target="CIV">
      <data key="d0">70865</data>
    </edge>
    <edge source="GBR" target="JAM">
      <data key="d0">238897</data>
    </edge>
    <edge source="GBR" target="JPN">
      <data key="d0">33095047</data>
    </edge>
    <edge source="GBR" target="KAZ">
      <data key="d0">594475</data>
    </edge>
    <edge source="GBR" target="JOR">
      <data key="d0">224843</data>
    </edge>
    <edge source="GBR" target="KOR">
      <data key="d0">16110251</data>
    </edge>
    <edge source="GBR" target="KGZ">
      <data key="d0">48637</data>
    </edge>
    <edge source="GBR" target="LBN">
      <data key="d0">99320</data>
    </edge>
    <edge source="GBR" target="LVA">
      <data key="d0">1041774</data>
    </edge>
    <edge source="GBR" target="LTU">
      <data key="d0">903814</data>
    </edge>
    <edge source="GBR" target="MWI">
      <data key="d0">25019</data>
    </edge>
    <edge source="GBR" target="MYS">
      <data key="d0">6706004</data>
    </edge>
    <edge source="GBR" target="MRT">
      <data key="d0">26296</data>
    </edge>
    <edge source="GBR" target="MUS">
      <data key="d0">131566</data>
    </edge>
    <edge source="GBR" target="MEX">
      <data key="d0">5839471</data>
    </edge>
    <edge source="GBR" target="MAR">
      <data key="d0">865366</data>
    </edge>
    <edge source="GBR" target="MOZ">
      <data key="d0">502994</data>
    </edge>
    <edge source="GBR" target="OMN">
      <data key="d0">895461</data>
    </edge>
    <edge source="GBR" target="NAM">
      <data key="d0">91066</data>
    </edge>
    <edge source="GBR" target="NLD">
      <data key="d0">78626789</data>
    </edge>
    <edge source="GBR" target="NZL">
      <data key="d0">1190845</data>
    </edge>
    <edge source="GBR" target="NOR">
      <data key="d0">9268880</data>
    </edge>
    <edge source="GBR" target="PAK">
      <data key="d0">1211518</data>
    </edge>
    <edge source="GBR" target="PAN">
      <data key="d0">160453</data>
    </edge>
    <edge source="GBR" target="PER">
      <data key="d0">338803</data>
    </edge>
    <edge source="GBR" target="PHL">
      <data key="d0">460193</data>
    </edge>
    <edge source="GBR" target="POL">
      <data key="d0">19813930</data>
    </edge>
    <edge source="GBR" target="PRT">
      <data key="d0">3739361</data>
    </edge>
    <edge source="GBR" target="ROU">
      <data key="d0">1481655</data>
    </edge>
    <edge source="GBR" target="RUS">
      <data key="d0">10390020</data>
    </edge>
    <edge source="GBR" target="SAU">
      <data key="d0">12800141</data>
    </edge>
    <edge source="GBR" target="SEN">
      <data key="d0">102210</data>
    </edge>
    <edge source="GBR" target="SRB">
      <data key="d0">1125399</data>
    </edge>
    <edge source="GBR" target="IND">
      <data key="d0">39734175</data>
    </edge>
    <edge source="GBR" target="SGP">
      <data key="d0">5559144</data>
    </edge>
    <edge source="GBR" target="SVK">
      <data key="d0">3137397</data>
    </edge>
    <edge source="GBR" target="VNM">
      <data key="d0">393452</data>
    </edge>
    <edge source="GBR" target="SVN">
      <data key="d0">374015</data>
    </edge>
    <edge source="GBR" target="ZAF">
      <data key="d0">7417434</data>
    </edge>
    <edge source="GBR" target="ZWE">
      <data key="d0">33964</data>
    </edge>
    <edge source="GBR" target="ESP">
      <data key="d0">33496312</data>
    </edge>
    <edge source="GBR" target="SWE">
      <data key="d0">9369978</data>
    </edge>
    <edge source="GBR" target="CHE">
      <data key="d0">20560417</data>
    </edge>
    <edge source="GBR" target="THA">
      <data key="d0">6069658</data>
    </edge>
    <edge source="GBR" target="TGO">
      <data key="d0">13781</data>
    </edge>
    <edge source="GBR" target="ARE">
      <data key="d0">3594949</data>
    </edge>
    <edge source="GBR" target="TUN">
      <data key="d0">143353</data>
    </edge>
    <edge source="GBR" target="TUR">
      <data key="d0">3653376</data>
    </edge>
    <edge source="GBR" target="UGA">
      <data key="d0">56695</data>
    </edge>
    <edge source="GBR" target="UKR">
      <data key="d0">187864</data>
    </edge>
    <edge source="GBR" target="MKD">
      <data key="d0">20511618</data>
    </edge>
    <edge source="GBR" target="EGY">
      <data key="d0">2603481</data>
    </edge>
    <edge source="GBR" target="TZA">
      <data key="d0">83913</data>
    </edge>
    <edge source="GBR" target="USA">
      <data key="d0">72224988</data>
    </edge>
    <edge source="USA" target="ALB">
      <data key="d0">14319</data>
    </edge>
    <edge source="USA" target="DZA">
      <data key="d0">2054163</data>
    </edge>
    <edge source="USA" target="AZE">
      <data key="d0">563208</data>
    </edge>
    <edge source="USA" target="ARG">
      <data key="d0">53766211</data>
    </edge>
    <edge source="USA" target="AUS">
      <data key="d0">218215993</data>
    </edge>
    <edge source="USA" target="AUT">
      <data key="d0">5762589</data>
    </edge>
    <edge source="USA" target="ARM">
      <data key="d0">54021</data>
    </edge>
    <edge source="USA" target="BEL">
      <data key="d0">227788699</data>
    </edge>
    <edge source="USA" target="BOL">
      <data key="d0">3328224</data>
    </edge>
    <edge source="USA" target="BRA">
      <data key="d0">709212252</data>
    </edge>
    <edge source="USA" target="BGR">
      <data key="d0">162357</data>
    </edge>
    <edge source="USA" target="BLR">
      <data key="d0">81518</data>
    </edge>
    <edge source="USA" target="KHM">
      <data key="d0">92524</data>
    </edge>
    <edge source="USA" target="CMR">
      <data key="d0">616448</data>
    </edge>
    <edge source="USA" target="CAN">
      <data key="d0">1238852177</data>
    </edge>
    <edge source="USA" target="LKA">
      <data key="d0">512152</data>
    </edge>
    <edge source="USA" target="CHL">
      <data key="d0">179629094</data>
    </edge>
    <edge source="USA" target="CHN">
      <data key="d0">731800245</data>
    </edge>
    <edge source="USA" target="COL">
      <data key="d0">83886648</data>
    </edge>
    <edge source="USA" target="CRI">
      <data key="d0">20866828</data>
    </edge>
    <edge source="USA" target="HRV">
      <data key="d0">64025</data>
    </edge>
    <edge source="USA" target="CZE">
      <data key="d0">19868261</data>
    </edge>
    <edge source="USA" target="DNK">
      <data key="d0">11586838</data>
    </edge>
    <edge source="USA" target="ECU">
      <data key="d0">11939781</data>
    </edge>
    <edge source="USA" target="SLV">
      <data key="d0">13620995</data>
    </edge>
    <edge source="USA" target="ETH">
      <data key="d0">33780</data>
    </edge>
    <edge source="USA" target="EST">
      <data key="d0">2022694</data>
    </edge>
    <edge source="USA" target="FIN">
      <data key="d0">4296351</data>
    </edge>
    <edge source="USA" target="FRA">
      <data key="d0">92297323</data>
    </edge>
    <edge source="USA" target="GEO">
      <data key="d0">134283</data>
    </edge>
    <edge source="USA" target="DEU">
      <data key="d0">492226260</data>
    </edge>
    <edge source="USA" target="GHA">
      <data key="d0">2429257</data>
    </edge>
    <edge source="USA" target="GRC">
      <data key="d0">6587481</data>
    </edge>
    <edge source="USA" target="GTM">
      <data key="d0">59362190</data>
    </edge>
    <edge source="USA" target="HND">
      <data key="d0">26756842</data>
    </edge>
    <edge source="USA" target="HKG">
      <data key="d0">63648139</data>
    </edge>
    <edge source="USA" target="HUN">
      <data key="d0">3200925</data>
    </edge>
    <edge source="USA" target="IDN">
      <data key="d0">134314052</data>
    </edge>
    <edge source="USA" target="IRL">
      <data key="d0">120791116</data>
    </edge>
    <edge source="USA" target="ISR">
      <data key="d0">46540970</data>
    </edge>
    <edge source="USA" target="ITA">
      <data key="d0">74006188</data>
    </edge>
    <edge source="USA" target="CIV">
      <data key="d0">234433</data>
    </edge>
    <edge source="USA" target="JAM">
      <data key="d0">60493291</data>
    </edge>
    <edge source="USA" target="JPN">
      <data key="d0">1491610802</data>
    </edge>
    <edge source="USA" target="KAZ">
      <data key="d0">145818</data>
    </edge>
    <edge source="USA" target="JOR">
      <data key="d0">4078278</data>
    </edge>
    <edge source="USA" target="KOR">
      <data key="d0">591026789</data>
    </edge>
    <edge source="USA" target="KGZ">
      <data key="d0">427840</data>
    </edge>
    <edge source="USA" target="LBN">
      <data key="d0">417237</data>
    </edge>
    <edge source="USA" target="LVA">
      <data key="d0">533690</data>
    </edge>
    <edge source="USA" target="LTU">
      <data key="d0">671038</data>
    </edge>
    <edge source="USA" target="MDG">
      <data key="d0">10016</data>
    </edge>
    <edge source="USA" target="MWI">
      <data key="d0">29263</data>
    </edge>
    <edge source="USA" target="MYS">
      <data key="d0">143698305</data>
    </edge>
    <edge source="USA" target="MRT">
      <data key="d0">4442999</data>
    </edge>
    <edge source="USA" target="MUS">
      <data key="d0">83803</data>
    </edge>
    <edge source="USA" target="MEX">
      <data key="d0">1253762190</data>
    </edge>
    <edge source="USA" target="MAR">
      <data key="d0">27078233</data>
    </edge>
    <edge source="USA" target="MOZ">
      <data key="d0">14103</data>
    </edge>
    <edge source="USA" target="OMN">
      <data key="d0">2637467</data>
    </edge>
    <edge source="USA" target="NAM">
      <data key="d0">26547</data>
    </edge>
    <edge source="USA" target="NLD">
      <data key="d0">292094515</data>
    </edge>
    <edge source="USA" target="NZL">
      <data key="d0">14974339</data>
    </edge>
    <edge source="USA" target="NIC">
      <data key="d0">4295168</data>
    </edge>
    <edge source="USA" target="NOR">
      <data key="d0">20472877</data>
    </edge>
    <edge source="USA" target="PAK">
      <data key="d0">4583281</data>
    </edge>
    <edge source="USA" target="PAN">
      <data key="d0">6112439</data>
    </edge>
    <edge source="USA" target="PRY">
      <data key="d0">303218</data>
    </edge>
    <edge source="USA" target="PER">
      <data key="d0">64885860</data>
    </edge>
    <edge source="USA" target="PHL">
      <data key="d0">40789276</data>
    </edge>
    <edge source="USA" target="POL">
      <data key="d0">32188852</data>
    </edge>
    <edge source="USA" target="PRT">
      <data key="d0">4764768</data>
    </edge>
    <edge source="USA" target="ROU">
      <data key="d0">945007</data>
    </edge>
    <edge source="USA" target="RUS">
      <data key="d0">115679291</data>
    </edge>
    <edge source="USA" target="SAU">
      <data key="d0">75769403</data>
    </edge>
    <edge source="USA" target="SEN">
      <data key="d0">93935</data>
    </edge>
    <edge source="USA" target="SRB">
      <data key="d0">11174</data>
    </edge>
    <edge source="USA" target="IND">
      <data key="d0">309546306</data>
    </edge>
    <edge source="USA" target="SGP">
      <data key="d0">112948090</data>
    </edge>
    <edge source="USA" target="SVK">
      <data key="d0">63817</data>
    </edge>
    <edge source="USA" target="VNM">
      <data key="d0">60456117</data>
    </edge>
    <edge source="USA" target="SVN">
      <data key="d0">730535</data>
    </edge>
    <edge source="USA" target="ZAF">
      <data key="d0">58643592</data>
    </edge>
    <edge source="USA" target="ZWE">
      <data key="d0">21000</data>
    </edge>
    <edge source="USA" target="ESP">
      <data key="d0">93028334</data>
    </edge>
    <edge source="USA" target="SWE">
      <data key="d0">32691486</data>
    </edge>
    <edge source="USA" target="CHE">
      <data key="d0">25313269</data>
    </edge>
    <edge source="USA" target="THA">
      <data key="d0">111941690</data>
    </edge>
    <edge source="USA" target="ARE">
      <data key="d0">39017834</data>
    </edge>
    <edge source="USA" target="TUN">
      <data key="d0">12253992</data>
    </edge>
    <edge source="USA" target="TUR">
      <data key="d0">16242976</data>
    </edge>
    <edge source="USA" target="UGA">
      <data key="d0">10146</data>
    </edge>
    <edge source="USA" target="UKR">
      <data key="d0">10407698</data>
    </edge>
    <edge source="USA" target="MKD">
      <data key="d0">1460961</data>
    </edge>
    <edge source="USA" target="EGY">
      <data key="d0">4692963</data>
    </edge>
    <edge source="USA" target="GBR">
      <data key="d0">291441153</data>
    </edge>
    <edge source="USA" target="TZA">
      <data key="d0">16008</data>
    </edge>
    <edge source="USA" target="URY">
      <data key="d0">13361598</data>
    </edge>
    <edge source="AZE" target="DZA">
      <data key="d0">252294</data>
    </edge>
    <edge source="AZE" target="CHN">
      <data key="d0">1638000</data>
    </edge>
    <edge source="AZE" target="ITA">
      <data key="d0">23393</data>
    </edge>
    <edge source="AZE" target="LTU">
      <data key="d0">10800</data>
    </edge>
    <edge source="AZE" target="RUS">
      <data key="d0">641379</data>
    </edge>
    <edge source="AZE" target="IND">
      <data key="d0">1494000</data>
    </edge>
    <edge source="AZE" target="VNM">
      <data key="d0">190000</data>
    </edge>
    <edge source="AZE" target="TUR">
      <data key="d0">56415</data>
    </edge>
    <edge source="AZE" target="USA">
      <data key="d0">190040</data>
    </edge>
    <edge source="CHN" target="ALB">
      <data key="d0">2282663</data>
    </edge>
    <edge source="CHN" target="DZA">
      <data key="d0">10445466</data>
    </edge>
    <edge source="CHN" target="AZE">
      <data key="d0">3000371</data>
    </edge>
    <edge source="CHN" target="ARG">
      <data key="d0">54380867</data>
    </edge>
    <edge source="CHN" target="AUS">
      <data key="d0">310314086</data>
    </edge>
    <edge source="CHN" target="AUT">
      <data key="d0">5018437</data>
    </edge>
    <edge source="CHN" target="ARM">
      <data key="d0">2360237</data>
    </edge>
    <edge source="CHN" target="BEL">
      <data key="d0">108770087</data>
    </edge>
    <edge source="CHN" target="BOL">
      <data key="d0">613015</data>
    </edge>
    <edge source="CHN" target="BWA">
      <data key="d0">106632</data>
    </edge>
    <edge source="CHN" target="BRA">
      <data key="d0">190334797</data>
    </edge>
    <edge source="CHN" target="BGR">
      <data key="d0">3903372</data>
    </edge>
    <edge source="CHN" target="BLR">
      <data key="d0">2125621</data>
    </edge>
    <edge source="CHN" target="KHM">
      <data key="d0">4287333</data>
    </edge>
    <edge source="CHN" target="CMR">
      <data key="d0">5455703</data>
    </edge>
    <edge source="CHN" target="CAN">
      <data key="d0">89863744</data>
    </edge>
    <edge source="CHN" target="LKA">
      <data key="d0">35045636</data>
    </edge>
    <edge source="CHN" target="CHL">
      <data key="d0">57122710</data>
    </edge>
    <edge source="CHN" target="COL">
      <data key="d0">56224370</data>
    </edge>
    <edge source="CHN" target="CRI">
      <data key="d0">12149343</data>
    </edge>
    <edge source="CHN" target="HRV">
      <data key="d0">4456540</data>
    </edge>
    <edge source="CHN" target="CZE">
      <data key="d0">3092129</data>
    </edge>
    <edge source="CHN" target="BEN">
      <data key="d0">2681154</data>
    </edge>
    <edge source="CHN" target="DNK">
      <data key="d0">12781383</data>
    </edge>
    <edge source="CHN" target="ECU">
      <data key="d0">20741084</data>
    </edge>
    <edge source="CHN" target="SLV">
      <data key="d0">4674758</data>
    </edge>
    <edge source="CHN" target="ETH">
      <data key="d0">6324449</data>
    </edge>
    <edge source="CHN" target="EST">
      <data key="d0">3551795</data>
    </edge>
    <edge source="CHN" target="FIN">
      <data key="d0">3555140</data>
    </edge>
    <edge source="CHN" target="FRA">
      <data key="d0">104059382</data>
    </edge>
    <edge source="CHN" target="GEO">
      <data key="d0">6221337</data>
    </edge>
    <edge source="CHN" target="GMB">
      <data key="d0">586146</data>
    </edge>
    <edge source="CHN" target="PSE">
      <data key="d0">17675</data>
    </edge>
    <edge source="CHN" target="DEU">
      <data key="d0">251586754</data>
    </edge>
    <edge source="CHN" target="GHA">
      <data key="d0">20829302</data>
    </edge>
    <edge source="CHN" target="GRC">
      <data key="d0">7166087</data>
    </edge>
    <edge source="CHN" target="GTM">
      <data key="d0">17433539</data>
    </edge>
    <edge source="CHN" target="HND">
      <data key="d0">6895014</data>
    </edge>
    <edge source="CHN" target="HKG">
      <data key="d0">191590878</data>
    </edge>
    <edge source="CHN" target="HUN">
      <data key="d0">5544271</data>
    </edge>
    <edge source="CHN" target="IDN">
      <data key="d0">442466028</data>
    </edge>
    <edge source="CHN" target="IRL">
      <data key="d0">1564067</data>
    </edge>
    <edge source="CHN" target="ISR">
      <data key="d0">23538866</data>
    </edge>
    <edge source="CHN" target="ITA">
      <data key="d0">102910965</data>
    </edge>
    <edge source="CHN" target="CIV">
      <data key="d0">16100535</data>
    </edge>
    <edge source="CHN" target="JAM">
      <data key="d0">1054577</data>
    </edge>
    <edge source="CHN" target="JPN">
      <data key="d0">1595229234</data>
    </edge>
    <edge source="CHN" target="KAZ">
      <data key="d0">37150882</data>
    </edge>
    <edge source="CHN" target="JOR">
      <data key="d0">12406075</data>
    </edge>
    <edge source="CHN" target="KOR">
      <data key="d0">1781063966</data>
    </edge>
    <edge source="CHN" target="KGZ">
      <data key="d0">7733876</data>
    </edge>
    <edge source="CHN" target="LBN">
      <data key="d0">2876389</data>
    </edge>
    <edge source="CHN" target="LVA">
      <data key="d0">1976807</data>
    </edge>
    <edge source="CHN" target="LTU">
      <data key="d0">4684039</data>
    </edge>
    <edge source="CHN" target="MDG">
      <data key="d0">3067930</data>
    </edge>
    <edge source="CHN" target="MWI">
      <data key="d0">503808</data>
    </edge>
    <edge source="CHN" target="MYS">
      <data key="d0">423427436</data>
    </edge>
    <edge source="CHN" target="MRT">
      <data key="d0">1127893</data>
    </edge>
    <edge source="CHN" target="MUS">
      <data key="d0">3043386</data>
    </edge>
    <edge source="CHN" target="MEX">
      <data key="d0">176750841</data>
    </edge>
    <edge source="CHN" target="MDA">
      <data key="d0">86075</data>
    </edge>
    <edge source="CHN" target="MAR">
      <data key="d0">10290154</data>
    </edge>
    <edge source="CHN" target="MOZ">
      <data key="d0">9454734</data>
    </edge>
    <edge source="CHN" target="OMN">
      <data key="d0">9232026</data>
    </edge>
    <edge source="CHN" target="NAM">
      <data key="d0">8483859</data>
    </edge>
    <edge source="CHN" target="NLD">
      <data key="d0">322496296</data>
    </edge>
    <edge source="CHN" target="NZL">
      <data key="d0">39409832</data>
    </edge>
    <edge source="CHN" target="NIC">
      <data key="d0">2516066</data>
    </edge>
    <edge source="CHN" target="NER">
      <data key="d0">630472</data>
    </edge>
    <edge source="CHN" target="NOR">
      <data key="d0">23395434</data>
    </edge>
    <edge source="CHN" target="PAK">
      <data key="d0">103008375</data>
    </edge>
    <edge source="CHN" target="PAN">
      <data key="d0">2517570</data>
    </edge>
    <edge source="CHN" target="PRY">
      <data key="d0">2827337</data>
    </edge>
    <edge source="CHN" target="PER">
      <data key="d0">94897642</data>
    </edge>
    <edge source="CHN" target="PHL">
      <data key="d0">174169492</data>
    </edge>
    <edge source="CHN" target="POL">
      <data key="d0">62358474</data>
    </edge>
    <edge source="CHN" target="PRT">
      <data key="d0">3051234</data>
    </edge>
    <edge source="CHN" target="ROU">
      <data key="d0">6445394</data>
    </edge>
    <edge source="CHN" target="RUS">
      <data key="d0">204564670</data>
    </edge>
    <edge source="CHN" target="SAU">
      <data key="d0">95742253</data>
    </edge>
    <edge source="CHN" target="SEN">
      <data key="d0">9038934</data>
    </edge>
    <edge source="CHN" target="SRB">
      <data key="d0">510509</data>
    </edge>
    <edge source="CHN" target="IND">
      <data key="d0">512151588</data>
    </edge>
    <edge source="CHN" target="SGP">
      <data key="d0">103607117</data>
    </edge>
    <edge source="CHN" target="SVK">
      <data key="d0">99656</data>
    </edge>
    <edge source="CHN" target="VNM">
      <data key="d0">374017584</data>
    </edge>
    <edge source="CHN" target="SVN">
      <data key="d0">15807362</data>
    </edge>
    <edge source="CHN" target="ZAF">
      <data key="d0">132984736</data>
    </edge>
    <edge source="CHN" target="ZWE">
      <data key="d0">6508950</data>
    </edge>
    <edge source="CHN" target="ESP">
      <data key="d0">112988658</data>
    </edge>
    <edge source="CHN" target="SWE">
      <data key="d0">13565298</data>
    </edge>
    <edge source="CHN" target="CHE">
      <data key="d0">15863513</data>
    </edge>
    <edge source="CHN" target="THA">
      <data key="d0">629488716</data>
    </edge>
    <edge source="CHN" target="TGO">
      <data key="d0">9988228</data>
    </edge>
    <edge source="CHN" target="ARE">
      <data key="d0">114126950</data>
    </edge>
    <edge source="CHN" target="TUN">
      <data key="d0">3943944</data>
    </edge>
    <edge source="CHN" target="TUR">
      <data key="d0">125333431</data>
    </edge>
    <edge source="CHN" target="UGA">
      <data key="d0">377449</data>
    </edge>
    <edge source="CHN" target="UKR">
      <data key="d0">23341265</data>
    </edge>
    <edge source="CHN" target="MKD">
      <data key="d0">18582</data>
    </edge>
    <edge source="CHN" target="EGY">
      <data key="d0">61971983</data>
    </edge>
    <edge source="CHN" target="GBR">
      <data key="d0">133217442</data>
    </edge>
    <edge source="CHN" target="TZA">
      <data key="d0">25451824</data>
    </edge>
    <edge source="CHN" target="USA">
      <data key="d0">1025608069</data>
    </edge>
    <edge source="CHN" target="BFA">
      <data key="d0">297046</data>
    </edge>
    <edge source="CHN" target="URY">
      <data key="d0">5133494</data>
    </edge>
    <edge source="LTU" target="AUS">
      <data key="d0">13801</data>
    </edge>
    <edge source="LTU" target="BEL">
      <data key="d0">3483926</data>
    </edge>
    <edge source="LTU" target="BGR">
      <data key="d0">14210</data>
    </edge>
    <edge source="LTU" target="BLR">
      <data key="d0">3392614</data>
    </edge>
    <edge source="LTU" target="HRV">
      <data key="d0">319021</data>
    </edge>
    <edge source="LTU" target="CZE">
      <data key="d0">3678844</data>
    </edge>
    <edge source="LTU" target="DNK">
      <data key="d0">3015309</data>
    </edge>
    <edge source="LTU" target="EST">
      <data key="d0">4124857</data>
    </edge>
    <edge source="LTU" target="FIN">
      <data key="d0">466277</data>
    </edge>
    <edge source="LTU" target="FRA">
      <data key="d0">4210088</data>
    </edge>
    <edge source="LTU" target="GEO">
      <data key="d0">60966</data>
    </edge>
    <edge source="LTU" target="DEU">
      <data key="d0">12967636</data>
    </edge>
    <edge source="LTU" target="HUN">
      <data key="d0">1812943</data>
    </edge>
    <edge source="LTU" target="ITA">
      <data key="d0">271665</data>
    </edge>
    <edge source="LTU" target="JPN">
      <data key="d0">36990</data>
    </edge>
    <edge source="LTU" target="KAZ">
      <data key="d0">738397</data>
    </edge>
    <edge source="LTU" target="LVA">
      <data key="d0">4439105</data>
    </edge>
    <edge source="LTU" target="MDA">
      <data key="d0">323510</data>
    </edge>
    <edge source="LTU" target="NLD">
      <data key="d0">211540</data>
    </edge>
    <edge source="LTU" target="NOR">
      <data key="d0">226167</data>
    </edge>
    <edge source="LTU" target="POL">
      <data key="d0">15308937</data>
    </edge>
    <edge source="LTU" target="PRT">
      <data key="d0">87514</data>
    </edge>
    <edge source="LTU" target="ROU">
      <data key="d0">389801</data>
    </edge>
    <edge source="LTU" target="RUS">
      <data key="d0">15325222</data>
    </edge>
    <edge source="LTU" target="SRB">
      <data key="d0">174895</data>
    </edge>
    <edge source="LTU" target="SVK">
      <data key="d0">741228</data>
    </edge>
    <edge source="LTU" target="SVN">
      <data key="d0">11030</data>
    </edge>
    <edge source="LTU" target="SWE">
      <data key="d0">2112004</data>
    </edge>
    <edge source="LTU" target="UKR">
      <data key="d0">1439664</data>
    </edge>
    <edge source="LTU" target="EGY">
      <data key="d0">971523</data>
    </edge>
    <edge source="LTU" target="GBR">
      <data key="d0">1610903</data>
    </edge>
    <edge source="LTU" target="USA">
      <data key="d0">28248789</data>
    </edge>
    <edge source="RUS" target="DZA">
      <data key="d0">1062889</data>
    </edge>
    <edge source="RUS" target="AZE">
      <data key="d0">13955606</data>
    </edge>
    <edge source="RUS" target="ARG">
      <data key="d0">1814537</data>
    </edge>
    <edge source="RUS" target="AUS">
      <data key="d0">3250321</data>
    </edge>
    <edge source="RUS" target="AUT">
      <data key="d0">18036591</data>
    </edge>
    <edge source="RUS" target="ARM">
      <data key="d0">3811774</data>
    </edge>
    <edge source="RUS" target="BEL">
      <data key="d0">166077554</data>
    </edge>
    <edge source="RUS" target="BRA">
      <data key="d0">9432842</data>
    </edge>
    <edge source="RUS" target="BGR">
      <data key="d0">2661551</data>
    </edge>
    <edge source="RUS" target="BLR">
      <data key="d0">119185881</data>
    </edge>
    <edge source="RUS" target="CAN">
      <data key="d0">33716465</data>
    </edge>
    <edge source="RUS" target="LKA">
      <data key="d0">390756</data>
    </edge>
    <edge source="RUS" target="CHL">
      <data key="d0">493548</data>
    </edge>
    <edge source="RUS" target="CHN">
      <data key="d0">44573664</data>
    </edge>
    <edge source="RUS" target="COL">
      <data key="d0">310689</data>
    </edge>
    <edge source="RUS" target="CRI">
      <data key="d0">163672</data>
    </edge>
    <edge source="RUS" target="HRV">
      <data key="d0">172177</data>
    </edge>
    <edge source="RUS" target="CZE">
      <data key="d0">63558554</data>
    </edge>
    <edge source="RUS" target="DNK">
      <data key="d0">11774463</data>
    </edge>
    <edge source="RUS" target="ECU">
      <data key="d0">7136521</data>
    </edge>
    <edge source="RUS" target="ETH">
      <data key="d0">97700</data>
    </edge>
    <edge source="RUS" target="EST">
      <data key="d0">47838053</data>
    </edge>
    <edge source="RUS" target="FIN">
      <data key="d0">74753268</data>
    </edge>
    <edge source="RUS" target="FRA">
      <data key="d0">22236886</data>
    </edge>
    <edge source="RUS" target="GEO">
      <data key="d0">5333161</data>
    </edge>
    <edge source="RUS" target="DEU">
      <data key="d0">116355666</data>
    </edge>
    <edge source="RUS" target="GHA">
      <data key="d0">200490</data>
    </edge>
    <edge source="RUS" target="GRC">
      <data key="d0">2555560</data>
    </edge>
    <edge source="RUS" target="GTM">
      <data key="d0">637462</data>
    </edge>
    <edge source="RUS" target="HND">
      <data key="d0">127422</data>
    </edge>
    <edge source="RUS" target="HKG">
      <data key="d0">2693685</data>
    </edge>
    <edge source="RUS" target="HUN">
      <data key="d0">54584140</data>
    </edge>
    <edge source="RUS" target="IDN">
      <data key="d0">4191765</data>
    </edge>
    <edge source="RUS" target="IRL">
      <data key="d0">615402</data>
    </edge>
    <edge source="RUS" target="ISR">
      <data key="d0">2739301</data>
    </edge>
    <edge source="RUS" target="ITA">
      <data key="d0">13886273</data>
    </edge>
    <edge source="RUS" target="CIV">
      <data key="d0">555720</data>
    </edge>
    <edge source="RUS" target="JPN">
      <data key="d0">10787700</data>
    </edge>
    <edge source="RUS" target="KAZ">
      <data key="d0">136515251</data>
    </edge>
    <edge source="RUS" target="JOR">
      <data key="d0">36211</data>
    </edge>
    <edge source="RUS" target="KOR">
      <data key="d0">12093288</data>
    </edge>
    <edge source="RUS" target="KGZ">
      <data key="d0">11240471</data>
    </edge>
    <edge source="RUS" target="LBN">
      <data key="d0">208492</data>
    </edge>
    <edge source="RUS" target="LVA">
      <data key="d0">12249615</data>
    </edge>
    <edge source="RUS" target="LTU">
      <data key="d0">50685746</data>
    </edge>
    <edge source="RUS" target="MYS">
      <data key="d0">1411817</data>
    </edge>
    <edge source="RUS" target="MUS">
      <data key="d0">13410</data>
    </edge>
    <edge source="RUS" target="MEX">
      <data key="d0">1237676</data>
    </edge>
    <edge source="RUS" target="MDA">
      <data key="d0">2691800</data>
    </edge>
    <edge source="RUS" target="MAR">
      <data key="d0">44163</data>
    </edge>
    <edge source="RUS" target="OMN">
      <data key="d0">102434</data>
    </edge>
    <edge source="RUS" target="NAM">
      <data key="d0">309070</data>
    </edge>
    <edge source="RUS" target="NLD">
      <data key="d0">39190123</data>
    </edge>
    <edge source="RUS" target="NZL">
      <data key="d0">452800</data>
    </edge>
    <edge source="RUS" target="NOR">
      <data key="d0">5539108</data>
    </edge>
    <edge source="RUS" target="PAK">
      <data key="d0">5133869</data>
    </edge>
    <edge source="RUS" target="PAN">
      <data key="d0">53920</data>
    </edge>
    <edge source="RUS" target="PRY">
      <data key="d0">10835</data>
    </edge>
    <edge source="RUS" target="PER">
      <data key="d0">961424</data>
    </edge>
    <edge source="RUS" target="PHL">
      <data key="d0">434575</data>
    </edge>
    <edge source="RUS" target="POL">
      <data key="d0">152524981</data>
    </edge>
    <edge source="RUS" target="PRT">
      <data key="d0">566119</data>
    </edge>
    <edge source="RUS" target="ROU">
      <data key="d0">9133741</data>
    </edge>
    <edge source="RUS" target="SAU">
      <data key="d0">619635</data>
    </edge>
    <edge source="RUS" target="SEN">
      <data key="d0">10887</data>
    </edge>
    <edge source="RUS" target="SRB">
      <data key="d0">20395290</data>
    </edge>
    <edge source="RUS" target="IND">
      <data key="d0">100574740</data>
    </edge>
    <edge source="RUS" target="SGP">
      <data key="d0">332380</data>
    </edge>
    <edge source="RUS" target="SVK">
      <data key="d0">14369721</data>
    </edge>
    <edge source="RUS" target="VNM">
      <data key="d0">3798827</data>
    </edge>
    <edge source="RUS" target="SVN">
      <data key="d0">2538327</data>
    </edge>
    <edge source="RUS" target="ZAF">
      <data key="d0">2711336</data>
    </edge>
    <edge source="RUS" target="ZWE">
      <data key="d0">13096</data>
    </edge>
    <edge source="RUS" target="ESP">
      <data key="d0">15292920</data>
    </edge>
    <edge source="RUS" target="SWE">
      <data key="d0">43328472</data>
    </edge>
    <edge source="RUS" target="CHE">
      <data key="d0">10426095</data>
    </edge>
    <edge source="RUS" target="THA">
      <data key="d0">267745</data>
    </edge>
    <edge source="RUS" target="ARE">
      <data key="d0">1705335</data>
    </edge>
    <edge source="RUS" target="TUN">
      <data key="d0">96577</data>
    </edge>
    <edge source="RUS" target="TUR">
      <data key="d0">34448918</data>
    </edge>
    <edge source="RUS" target="UKR">
      <data key="d0">621217905</data>
    </edge>
    <edge source="RUS" target="EGY">
      <data key="d0">10688856</data>
    </edge>
    <edge source="RUS" target="GBR">
      <data key="d0">30877533</data>
    </edge>
    <edge source="RUS" target="TZA">
      <data key="d0">562552</data>
    </edge>
    <edge source="RUS" target="USA">
      <data key="d0">51718666</data>
    </edge>
    <edge source="RUS" target="BFA">
      <data key="d0">1584336</data>
    </edge>
    <edge source="RUS" target="URY">
      <data key="d0">3914445</data>
    </edge>
    <edge source="VNM" target="DZA">
      <data key="d0">24810</data>
    </edge>
    <edge source="VNM" target="ARG">
      <data key="d0">129052</data>
    </edge>
    <edge source="VNM" target="AUS">
      <data key="d0">257139</data>
    </edge>
    <edge source="VNM" target="AUT">
      <data key="d0">27518</data>
    </edge>
    <edge source="VNM" target="BEL">
      <data key="d0">5876986</data>
    </edge>
    <edge source="VNM" target="BRA">
      <data key="d0">1159733</data>
    </edge>
    <edge source="VNM" target="BGR">
      <data key="d0">42220</data>
    </edge>
    <edge source="VNM" target="KHM">
      <data key="d0">1738182</data>
    </edge>
    <edge source="VNM" target="CAN">
      <data key="d0">9777432</data>
    </edge>
    <edge source="VNM" target="LKA">
      <data key="d0">1081983</data>
    </edge>
    <edge source="VNM" target="CHL">
      <data key="d0">1928778</data>
    </edge>
    <edge source="VNM" target="CHN">
      <data key="d0">18493959</data>
    </edge>
    <edge source="VNM" target="COL">
      <data key="d0">552002</data>
    </edge>
    <edge source="VNM" target="CRI">
      <data key="d0">160760</data>
    </edge>
    <edge source="VNM" target="HRV">
      <data key="d0">64811</data>
    </edge>
    <edge source="VNM" target="DNK">
      <data key="d0">78780</data>
    </edge>
    <edge source="VNM" target="ECU">
      <data key="d0">560507</data>
    </edge>
    <edge source="VNM" target="SLV">
      <data key="d0">61342</data>
    </edge>
    <edge source="VNM" target="FIN">
      <data key="d0">53730</data>
    </edge>
    <edge source="VNM" target="FRA">
      <data key="d0">60712</data>
    </edge>
    <edge source="VNM" target="DEU">
      <data key="d0">64762492</data>
    </edge>
    <edge source="VNM" target="GRC">
      <data key="d0">254184</data>
    </edge>
    <edge source="VNM" target="GTM">
      <data key="d0">21000</data>
    </edge>
    <edge source="VNM" target="HKG">
      <data key="d0">237453</data>
    </edge>
    <edge source="VNM" target="IDN">
      <data key="d0">1665101</data>
    </edge>
    <edge source="VNM" target="ISR">
      <data key="d0">1372670</data>
    </edge>
    <edge source="VNM" target="ITA">
      <data key="d0">15109272</data>
    </edge>
    <edge source="VNM" target="JPN">
      <data key="d0">198820651</data>
    </edge>
    <edge source="VNM" target="JOR">
      <data key="d0">148320</data>
    </edge>
    <edge source="VNM" target="KOR">
      <data key="d0">29849342</data>
    </edge>
    <edge source="VNM" target="LVA">
      <data key="d0">13050</data>
    </edge>
    <edge source="VNM" target="LTU">
      <data key="d0">98629</data>
    </edge>
    <edge source="VNM" target="MYS">
      <data key="d0">2250695</data>
    </edge>
    <edge source="VNM" target="MEX">
      <data key="d0">50125</data>
    </edge>
    <edge source="VNM" target="MAR">
      <data key="d0">702500</data>
    </edge>
    <edge source="VNM" target="MOZ">
      <data key="d0">60966</data>
    </edge>
    <edge source="VNM" target="OMN">
      <data key="d0">82570</data>
    </edge>
    <edge source="VNM" target="NLD">
      <data key="d0">29933838</data>
    </edge>
    <edge source="VNM" target="NZL">
      <data key="d0">102154</data>
    </edge>
    <edge source="VNM" target="PAK">
      <data key="d0">817426</data>
    </edge>
    <edge source="VNM" target="PER">
      <data key="d0">176302</data>
    </edge>
    <edge source="VNM" target="PHL">
      <data key="d0">13439257</data>
    </edge>
    <edge source="VNM" target="POL">
      <data key="d0">22721417</data>
    </edge>
    <edge source="VNM" target="PRT">
      <data key="d0">16625</data>
    </edge>
    <edge source="VNM" target="ROU">
      <data key="d0">128847</data>
    </edge>
    <edge source="VNM" target="RUS">
      <data key="d0">2529212</data>
    </edge>
    <edge source="VNM" target="SAU">
      <data key="d0">114134</data>
    </edge>
    <edge source="VNM" target="IND">
      <data key="d0">151353353</data>
    </edge>
    <edge source="VNM" target="SGP">
      <data key="d0">1777267</data>
    </edge>
    <edge source="VNM" target="SVN">
      <data key="d0">98190</data>
    </edge>
    <edge source="VNM" target="ZAF">
      <data key="d0">2337394</data>
    </edge>
    <edge source="VNM" target="ESP">
      <data key="d0">1221662</data>
    </edge>
    <edge source="VNM" target="SWE">
      <data key="d0">22032</data>
    </edge>
    <edge source="VNM" target="THA">
      <data key="d0">6664902</data>
    </edge>
    <edge source="VNM" target="ARE">
      <data key="d0">3588676</data>
    </edge>
    <edge source="VNM" target="TUN">
      <data key="d0">78160</data>
    </edge>
    <edge source="VNM" target="TUR">
      <data key="d0">32846</data>
    </edge>
    <edge source="VNM" target="EGY">
      <data key="d0">582542</data>
    </edge>
    <edge source="VNM" target="GBR">
      <data key="d0">1724943</data>
    </edge>
    <edge source="VNM" target="TZA">
      <data key="d0">20800</data>
    </edge>
    <edge source="VNM" target="USA">
      <data key="d0">3487659</data>
    </edge>
    <edge source="ARG" target="AUS">
      <data key="d0">841806</data>
    </edge>
    <edge source="ARG" target="BEL">
      <data key="d0">10541268</data>
    </edge>
    <edge source="ARG" target="BOL">
      <data key="d0">4283702</data>
    </edge>
    <edge source="ARG" target="BRA">
      <data key="d0">55335622</data>
    </edge>
    <edge source="ARG" target="CAN">
      <data key="d0">483064</data>
    </edge>
    <edge source="ARG" target="CHL">
      <data key="d0">29163301</data>
    </edge>
    <edge source="ARG" target="CHN">
      <data key="d0">29080560</data>
    </edge>
    <edge source="ARG" target="COL">
      <data key="d0">1490233</data>
    </edge>
    <edge source="ARG" target="CRI">
      <data key="d0">303947</data>
    </edge>
    <edge source="ARG" target="ECU">
      <data key="d0">1419914</data>
    </edge>
    <edge source="ARG" target="SLV">
      <data key="d0">229842</data>
    </edge>
    <edge source="ARG" target="FRA">
      <data key="d0">23940</data>
    </edge>
    <edge source="ARG" target="DEU">
      <data key="d0">6529762</data>
    </edge>
    <edge source="ARG" target="GTM">
      <data key="d0">151666</data>
    </edge>
    <edge source="ARG" target="HND">
      <data key="d0">159610</data>
    </edge>
    <edge source="ARG" target="HKG">
      <data key="d0">877832</data>
    </edge>
    <edge source="ARG" target="HUN">
      <data key="d0">31000</data>
    </edge>
    <edge source="ARG" target="IDN">
      <data key="d0">70300</data>
    </edge>
    <edge source="ARG" target="ISR">
      <data key="d0">56198</data>
    </edge>
    <edge source="ARG" target="ITA">
      <data key="d0">203406</data>
    </edge>
    <edge source="ARG" target="JPN">
      <data key="d0">67420112</data>
    </edge>
    <edge source="ARG" target="KOR">
      <data key="d0">11944669</data>
    </edge>
    <edge source="ARG" target="MEX">
      <data key="d0">6783320</data>
    </edge>
    <edge source="ARG" target="NZL">
      <data key="d0">110744</data>
    </edge>
    <edge source="ARG" target="NIC">
      <data key="d0">623335</data>
    </edge>
    <edge source="ARG" target="PAK">
      <data key="d0">42876</data>
    </edge>
    <edge source="ARG" target="PAN">
      <data key="d0">526827</data>
    </edge>
    <edge source="ARG" target="PRY">
      <data key="d0">7466809</data>
    </edge>
    <edge source="ARG" target="PER">
      <data key="d0">3323172</data>
    </edge>
    <edge source="ARG" target="POL">
      <data key="d0">34295</data>
    </edge>
    <edge source="ARG" target="RUS">
      <data key="d0">22987</data>
    </edge>
    <edge source="ARG" target="IND">
      <data key="d0">4914094</data>
    </edge>
    <edge source="ARG" target="SGP">
      <data key="d0">1243620</data>
    </edge>
    <edge source="ARG" target="VNM">
      <data key="d0">59533</data>
    </edge>
    <edge source="ARG" target="ZAF">
      <data key="d0">857505</data>
    </edge>
    <edge source="ARG" target="ESP">
      <data key="d0">169200</data>
    </edge>
    <edge source="ARG" target="THA">
      <data key="d0">49625</data>
    </edge>
    <edge source="ARG" target="ARE">
      <data key="d0">17421</data>
    </edge>
    <edge source="ARG" target="TUN">
      <data key="d0">17025</data>
    </edge>
    <edge source="ARG" target="TUR">
      <data key="d0">30327</data>
    </edge>
    <edge source="ARG" target="UKR">
      <data key="d0">31150</data>
    </edge>
    <edge source="ARG" target="EGY">
      <data key="d0">91710</data>
    </edge>
    <edge source="ARG" target="GBR">
      <data key="d0">86498</data>
    </edge>
    <edge source="ARG" target="USA">
      <data key="d0">74742157</data>
    </edge>
    <edge source="ARG" target="URY">
      <data key="d0">10686847</data>
    </edge>
    <edge source="AUS" target="ARG">
      <data key="d0">412815</data>
    </edge>
    <edge source="AUS" target="AUT">
      <data key="d0">72176</data>
    </edge>
    <edge source="AUS" target="BEL">
      <data key="d0">1852436</data>
    </edge>
    <edge source="AUS" target="BRA">
      <data key="d0">1319862</data>
    </edge>
    <edge source="AUS" target="CAN">
      <data key="d0">1057522</data>
    </edge>
    <edge source="AUS" target="LKA">
      <data key="d0">209488</data>
    </edge>
    <edge source="AUS" target="CHL">
      <data key="d0">1699853</data>
    </edge>
    <edge source="AUS" target="CHN">
      <data key="d0">34696127</data>
    </edge>
    <edge source="AUS" target="COL">
      <data key="d0">147355</data>
    </edge>
    <edge source="AUS" target="HRV">
      <data key="d0">24041</data>
    </edge>
    <edge source="AUS" target="CZE">
      <data key="d0">157043</data>
    </edge>
    <edge source="AUS" target="DNK">
      <data key="d0">58467</data>
    </edge>
    <edge source="AUS" target="FIN">
      <data key="d0">41276</data>
    </edge>
    <edge source="AUS" target="FRA">
      <data key="d0">6733389</data>
    </edge>
    <edge source="AUS" target="GEO">
      <data key="d0">10077</data>
    </edge>
    <edge source="AUS" target="DEU">
      <data key="d0">25571575</data>
    </edge>
    <edge source="AUS" target="GHA">
      <data key="d0">20982</data>
    </edge>
    <edge source="AUS" target="GRC">
      <data key="d0">22047</data>
    </edge>
    <edge source="AUS" target="HKG">
      <data key="d0">564808</data>
    </edge>
    <edge source="AUS" target="IDN">
      <data key="d0">23813419</data>
    </edge>
    <edge source="AUS" target="IRL">
      <data key="d0">358287</data>
    </edge>
    <edge source="AUS" target="ITA">
      <data key="d0">4327731</data>
    </edge>
    <edge source="AUS" target="CIV">
      <data key="d0">148316</data>
    </edge>
    <edge source="AUS" target="JPN">
      <data key="d0">90900779</data>
    </edge>
    <edge source="AUS" target="KAZ">
      <data key="d0">12190</data>
    </edge>
    <edge source="AUS" target="KOR">
      <data key="d0">51690352</data>
    </edge>
    <edge source="AUS" target="LBN">
      <data key="d0">17157</data>
    </edge>
    <edge source="AUS" target="LVA">
      <data key="d0">401225</data>
    </edge>
    <edge source="AUS" target="MYS">
      <data key="d0">12211788</data>
    </edge>
    <edge source="AUS" target="MUS">
      <data key="d0">18267</data>
    </edge>
    <edge source="AUS" target="NLD">
      <data key="d0">8993231</data>
    </edge>
    <edge source="AUS" target="NZL">
      <data key="d0">21217097</data>
    </edge>
    <edge source="AUS" target="NOR">
      <data key="d0">46249</data>
    </edge>
    <edge source="AUS" target="PAK">
      <data key="d0">49308</data>
    </edge>
    <edge source="AUS" target="PER">
      <data key="d0">151260</data>
    </edge>
    <edge source="AUS" target="PHL">
      <data key="d0">2509456</data>
    </edge>
    <edge source="AUS" target="POL">
      <data key="d0">2618291</data>
    </edge>
    <edge source="AUS" target="ROU">
      <data key="d0">45068</data>
    </edge>
    <edge source="AUS" target="RUS">
      <data key="d0">12129</data>
    </edge>
    <edge source="AUS" target="SAU">
      <data key="d0">435447</data>
    </edge>
    <edge source="AUS" target="SEN">
      <data key="d0">85485</data>
    </edge>
    <edge source="AUS" target="IND">
      <data key="d0">8038314</data>
    </edge>
    <edge source="AUS" target="SGP">
      <data key="d0">5798878</data>
    </edge>
    <edge source="AUS" target="SVK">
      <data key="d0">96399</data>
    </edge>
    <edge source="AUS" target="VNM">
      <data key="d0">402347</data>
    </edge>
    <edge source="AUS" target="ZAF">
      <data key="d0">7022265</data>
    </edge>
    <edge source="AUS" target="ZWE">
      <data key="d0">167486</data>
    </edge>
    <edge source="AUS" target="ESP">
      <data key="d0">452436</data>
    </edge>
    <edge source="AUS" target="CHE">
      <data key="d0">62176</data>
    </edge>
    <edge source="AUS" target="THA">
      <data key="d0">25722950</data>
    </edge>
    <edge source="AUS" target="ARE">
      <data key="d0">9340264</data>
    </edge>
    <edge source="AUS" target="TUR">
      <data key="d0">578669</data>
    </edge>
    <edge source="AUS" target="EGY">
      <data key="d0">2555874</data>
    </edge>
    <edge source="AUS" target="GBR">
      <data key="d0">7792382</data>
    </edge>
    <edge source="AUS" target="USA">
      <data key="d0">69394601</data>
    </edge>
    <edge source="AUS" target="BFA">
      <data key="d0">47801</data>
    </edge>
    <edge source="BOL" target="ARG">
      <data key="d0">1031966</data>
    </edge>
    <edge source="BOL" target="BRA">
      <data key="d0">2105463</data>
    </edge>
    <edge source="BOL" target="CAN">
      <data key="d0">38878</data>
    </edge>
    <edge source="BOL" target="CHL">
      <data key="d0">414685</data>
    </edge>
    <edge source="BOL" target="CHN">
      <data key="d0">4469676</data>
    </edge>
    <edge source="BOL" target="COL">
      <data key="d0">390259</data>
    </edge>
    <edge source="BOL" target="ITA">
      <data key="d0">1372201</data>
    </edge>
    <edge source="BOL" target="MYS">
      <data key="d0">19520</data>
    </edge>
    <edge source="BOL" target="MEX">
      <data key="d0">102971</data>
    </edge>
    <edge source="BOL" target="NLD">
      <data key="d0">123697</data>
    </edge>
    <edge source="BOL" target="PER">
      <data key="d0">98969</data>
    </edge>
    <edge source="BOL" target="POL">
      <data key="d0">233508</data>
    </edge>
    <edge source="BOL" target="RUS">
      <data key="d0">2148882</data>
    </edge>
    <edge source="BOL" target="ESP">
      <data key="d0">77308</data>
    </edge>
    <edge source="BOL" target="THA">
      <data key="d0">102816</data>
    </edge>
    <edge source="BOL" target="UKR">
      <data key="d0">561928</data>
    </edge>
    <edge source="BOL" target="GBR">
      <data key="d0">112431</data>
    </edge>
    <edge source="BOL" target="USA">
      <data key="d0">7562858</data>
    </edge>
    <edge source="BRA" target="AZE">
      <data key="d0">73906</data>
    </edge>
    <edge source="BRA" target="ARG">
      <data key="d0">98831962</data>
    </edge>
    <edge source="BRA" target="AUS">
      <data key="d0">725616</data>
    </edge>
    <edge source="BRA" target="AUT">
      <data key="d0">1979519</data>
    </edge>
    <edge source="BRA" target="BEL">
      <data key="d0">50906636</data>
    </edge>
    <edge source="BRA" target="BOL">
      <data key="d0">8063698</data>
    </edge>
    <edge source="BRA" target="CAN">
      <data key="d0">13925055</data>
    </edge>
    <edge source="BRA" target="CHL">
      <data key="d0">34934208</data>
    </edge>
    <edge source="BRA" target="CHN">
      <data key="d0">13230073</data>
    </edge>
    <edge source="BRA" target="COL">
      <data key="d0">16845607</data>
    </edge>
    <edge source="BRA" target="CRI">
      <data key="d0">1436716</data>
    </edge>
    <edge source="BRA" target="HRV">
      <data key="d0">3856226</data>
    </edge>
    <edge source="BRA" target="CZE">
      <data key="d0">81006</data>
    </edge>
    <edge source="BRA" target="DNK">
      <data key="d0">724223</data>
    </edge>
    <edge source="BRA" target="ECU">
      <data key="d0">3903237</data>
    </edge>
    <edge source="BRA" target="SLV">
      <data key="d0">80750</data>
    </edge>
    <edge source="BRA" target="EST">
      <data key="d0">926723</data>
    </edge>
    <edge source="BRA" target="FIN">
      <data key="d0">1579787</data>
    </edge>
    <edge source="BRA" target="FRA">
      <data key="d0">2387464</data>
    </edge>
    <edge source="BRA" target="DEU">
      <data key="d0">133587436</data>
    </edge>
    <edge source="BRA" target="GHA">
      <data key="d0">207240</data>
    </edge>
    <edge source="BRA" target="GRC">
      <data key="d0">197509</data>
    </edge>
    <edge source="BRA" target="GTM">
      <data key="d0">1033689</data>
    </edge>
    <edge source="BRA" target="HND">
      <data key="d0">119842</data>
    </edge>
    <edge source="BRA" target="HUN">
      <data key="d0">26158</data>
    </edge>
    <edge source="BRA" target="IDN">
      <data key="d0">142237</data>
    </edge>
    <edge source="BRA" target="ISR">
      <data key="d0">623226</data>
    </edge>
    <edge source="BRA" target="ITA">
      <data key="d0">12090146</data>
    </edge>
    <edge source="BRA" target="CIV">
      <data key="d0">98496</data>
    </edge>
    <edge source="BRA" target="JAM">
      <data key="d0">62844</data>
    </edge>
    <edge source="BRA" target="JPN">
      <data key="d0">84189157</data>
    </edge>
    <edge source="BRA" target="JOR">
      <data key="d0">94345</data>
    </edge>
    <edge source="BRA" target="KOR">
      <data key="d0">30177280</data>
    </edge>
    <edge source="BRA" target="LVA">
      <data key="d0">62330</data>
    </edge>
    <edge source="BRA" target="MUS">
      <data key="d0">46157</data>
    </edge>
    <edge source="BRA" target="MEX">
      <data key="d0">18127442</data>
    </edge>
    <edge source="BRA" target="MAR">
      <data key="d0">4114904</data>
    </edge>
    <edge source="BRA" target="OMN">
      <data key="d0">8849651</data>
    </edge>
    <edge source="BRA" target="NLD">
      <data key="d0">38211214</data>
    </edge>
    <edge source="BRA" target="NZL">
      <data key="d0">116273</data>
    </edge>
    <edge source="BRA" target="NIC">
      <data key="d0">40534</data>
    </edge>
    <edge source="BRA" target="NOR">
      <data key="d0">1415657</data>
    </edge>
    <edge source="BRA" target="PAK">
      <data key="d0">54892</data>
    </edge>
    <edge source="BRA" target="PAN">
      <data key="d0">296651</data>
    </edge>
    <edge source="BRA" target="PRY">
      <data key="d0">8471564</data>
    </edge>
    <edge source="BRA" target="PER">
      <data key="d0">14743527</data>
    </edge>
    <edge source="BRA" target="PHL">
      <data key="d0">558413</data>
    </edge>
    <edge source="BRA" target="POL">
      <data key="d0">15348557</data>
    </edge>
    <edge source="BRA" target="PRT">
      <data key="d0">1787376</data>
    </edge>
    <edge source="BRA" target="ROU">
      <data key="d0">805889</data>
    </edge>
    <edge source="BRA" target="RUS">
      <data key="d0">275406</data>
    </edge>
    <edge source="BRA" target="SAU">
      <data key="d0">10056827</data>
    </edge>
    <edge source="BRA" target="IND">
      <data key="d0">5243622</data>
    </edge>
    <edge source="BRA" target="SGP">
      <data key="d0">130186</data>
    </edge>
    <edge source="BRA" target="VNM">
      <data key="d0">24306</data>
    </edge>
    <edge source="BRA" target="SVN">
      <data key="d0">2072095</data>
    </edge>
    <edge source="BRA" target="ZAF">
      <data key="d0">5592536</data>
    </edge>
    <edge source="BRA" target="ESP">
      <data key="d0">18688281</data>
    </edge>
    <edge source="BRA" target="SWE">
      <data key="d0">53664</data>
    </edge>
    <edge source="BRA" target="CHE">
      <data key="d0">692669</data>
    </edge>
    <edge source="BRA" target="THA">
      <data key="d0">10158924</data>
    </edge>
    <edge source="BRA" target="ARE">
      <data key="d0">10081290</data>
    </edge>
    <edge source="BRA" target="TUN">
      <data key="d0">77770</data>
    </edge>
    <edge source="BRA" target="TUR">
      <data key="d0">2762908</data>
    </edge>
    <edge source="BRA" target="EGY">
      <data key="d0">3662117</data>
    </edge>
    <edge source="BRA" target="GBR">
      <data key="d0">71401570</data>
    </edge>
    <edge source="BRA" target="USA">
      <data key="d0">292905023</data>
    </edge>
    <edge source="BRA" target="URY">
      <data key="d0">9375874</data>
    </edge>
    <edge source="CAN" target="ALB">
      <data key="d0">11459</data>
    </edge>
    <edge source="CAN" target="DZA">
      <data key="d0">71344</data>
    </edge>
    <edge source="CAN" target="ARG">
      <data key="d0">11448434</data>
    </edge>
    <edge source="CAN" target="AUS">
      <data key="d0">23958649</data>
    </edge>
    <edge source="CAN" target="AUT">
      <data key="d0">1535727</data>
    </edge>
    <edge source="CAN" target="BEL">
      <data key="d0">16171998</data>
    </edge>
    <edge source="CAN" target="BOL">
      <data key="d0">22174</data>
    </edge>
    <edge source="CAN" target="BRA">
      <data key="d0">6113134</data>
    </edge>
    <edge source="CAN" target="CMR">
      <data key="d0">69985</data>
    </edge>
    <edge source="CAN" target="LKA">
      <data key="d0">2732883</data>
    </edge>
    <edge source="CAN" target="CHL">
      <data key="d0">13806463</data>
    </edge>
    <edge source="CAN" target="CHN">
      <data key="d0">173254438</data>
    </edge>
    <edge source="CAN" target="COL">
      <data key="d0">4269928</data>
    </edge>
    <edge source="CAN" target="CRI">
      <data key="d0">136239</data>
    </edge>
    <edge source="CAN" target="HRV">
      <data key="d0">35163</data>
    </edge>
    <edge source="CAN" target="CZE">
      <data key="d0">364355</data>
    </edge>
    <edge source="CAN" target="DNK">
      <data key="d0">897412</data>
    </edge>
    <edge source="CAN" target="ECU">
      <data key="d0">314126</data>
    </edge>
    <edge source="CAN" target="ETH">
      <data key="d0">231145</data>
    </edge>
    <edge source="CAN" target="FIN">
      <data key="d0">26860</data>
    </edge>
    <edge source="CAN" target="FRA">
      <data key="d0">13108250</data>
    </edge>
    <edge source="CAN" target="DEU">
      <data key="d0">183824743</data>
    </edge>
    <edge source="CAN" target="GHA">
      <data key="d0">37856</data>
    </edge>
    <edge source="CAN" target="GTM">
      <data key="d0">154017</data>
    </edge>
    <edge source="CAN" target="HND">
      <data key="d0">12219</data>
    </edge>
    <edge source="CAN" target="HKG">
      <data key="d0">1865923</data>
    </edge>
    <edge source="CAN" target="HUN">
      <data key="d0">62540</data>
    </edge>
    <edge source="CAN" target="IDN">
      <data key="d0">447779</data>
    </edge>
    <edge source="CAN" target="IRL">
      <data key="d0">1524606</data>
    </edge>
    <edge source="CAN" target="ISR">
      <data key="d0">1536091</data>
    </edge>
    <edge source="CAN" target="ITA">
      <data key="d0">7610031</data>
    </edge>
    <edge source="CAN" target="JAM">
      <data key="d0">99476</data>
    </edge>
    <edge source="CAN" target="JPN">
      <data key="d0">56900567</data>
    </edge>
    <edge source="CAN" target="KAZ">
      <data key="d0">216005</data>
    </edge>
    <edge source="CAN" target="JOR">
      <data key="d0">12835</data>
    </edge>
    <edge source="CAN" target="KOR">
      <data key="d0">52707151</data>
    </edge>
    <edge source="CAN" target="KGZ">
      <data key="d0">13695</data>
    </edge>
    <edge source="CAN" target="LBN">
      <data key="d0">51514</data>
    </edge>
    <edge source="CAN" target="LTU">
      <data key="d0">10887</data>
    </edge>
    <edge source="CAN" target="MYS">
      <data key="d0">8694676</data>
    </edge>
    <edge source="CAN" target="MEX">
      <data key="d0">1503054</data>
    </edge>
    <edge source="CAN" target="MAR">
      <data key="d0">1566606</data>
    </edge>
    <edge source="CAN" target="OMN">
      <data key="d0">12243</data>
    </edge>
    <edge source="CAN" target="NLD">
      <data key="d0">99852485</data>
    </edge>
    <edge source="CAN" target="NZL">
      <data key="d0">3254872</data>
    </edge>
    <edge source="CAN" target="NOR">
      <data key="d0">313688</data>
    </edge>
    <edge source="CAN" target="PAK">
      <data key="d0">488584</data>
    </edge>
    <edge source="CAN" target="PAN">
      <data key="d0">133994</data>
    </edge>
    <edge source="CAN" target="PRY">
      <data key="d0">25660</data>
    </edge>
    <edge source="CAN" target="PER">
      <data key="d0">361366</data>
    </edge>
    <edge source="CAN" target="PHL">
      <data key="d0">200398</data>
    </edge>
    <edge source="CAN" target="POL">
      <data key="d0">205765</data>
    </edge>
    <edge source="CAN" target="PRT">
      <data key="d0">3537023</data>
    </edge>
    <edge source="CAN" target="ROU">
      <data key="d0">26517476</data>
    </edge>
    <edge source="CAN" target="RUS">
      <data key="d0">1990207</data>
    </edge>
    <edge source="CAN" target="SAU">
      <data key="d0">1550287</data>
    </edge>
    <edge source="CAN" target="IND">
      <data key="d0">97946435</data>
    </edge>
    <edge source="CAN" target="SGP">
      <data key="d0">4073003</data>
    </edge>
    <edge source="CAN" target="SVK">
      <data key="d0">97936</data>
    </edge>
    <edge source="CAN" target="VNM">
      <data key="d0">1438919</data>
    </edge>
    <edge source="CAN" target="SVN">
      <data key="d0">44400</data>
    </edge>
    <edge source="CAN" target="ZAF">
      <data key="d0">9801153</data>
    </edge>
    <edge source="CAN" target="ESP">
      <data key="d0">2596526</data>
    </edge>
    <edge source="CAN" target="SWE">
      <data key="d0">1340345</data>
    </edge>
    <edge source="CAN" target="CHE">
      <data key="d0">5081134</data>
    </edge>
    <edge source="CAN" target="THA">
      <data key="d0">9570506</data>
    </edge>
    <edge source="CAN" target="ARE">
      <data key="d0">334644</data>
    </edge>
    <edge source="CAN" target="TUN">
      <data key="d0">38616</data>
    </edge>
    <edge source="CAN" target="TUR">
      <data key="d0">7126641</data>
    </edge>
    <edge source="CAN" target="UKR">
      <data key="d0">57669</data>
    </edge>
    <edge source="CAN" target="EGY">
      <data key="d0">1765396</data>
    </edge>
    <edge source="CAN" target="GBR">
      <data key="d0">125822201</data>
    </edge>
    <edge source="CAN" target="USA">
      <data key="d0">2683971054</data>
    </edge>
    <edge source="CHL" target="ARG">
      <data key="d0">19272961</data>
    </edge>
    <edge source="CHL" target="AUS">
      <data key="d0">4096712</data>
    </edge>
    <edge source="CHL" target="AUT">
      <data key="d0">45273592</data>
    </edge>
    <edge source="CHL" target="BEL">
      <data key="d0">235284998</data>
    </edge>
    <edge source="CHL" target="BOL">
      <data key="d0">2130634</data>
    </edge>
    <edge source="CHL" target="BRA">
      <data key="d0">51382652</data>
    </edge>
    <edge source="CHL" target="CAN">
      <data key="d0">11901407</data>
    </edge>
    <edge source="CHL" target="CHN">
      <data key="d0">189342996</data>
    </edge>
    <edge source="CHL" target="COL">
      <data key="d0">2297755</data>
    </edge>
    <edge source="CHL" target="CRI">
      <data key="d0">776100</data>
    </edge>
    <edge source="CHL" target="DNK">
      <data key="d0">4799841</data>
    </edge>
    <edge source="CHL" target="ECU">
      <data key="d0">3255866</data>
    </edge>
    <edge source="CHL" target="SLV">
      <data key="d0">333851</data>
    </edge>
    <edge source="CHL" target="FIN">
      <data key="d0">147111</data>
    </edge>
    <edge source="CHL" target="FRA">
      <data key="d0">6009199</data>
    </edge>
    <edge source="CHL" target="DEU">
      <data key="d0">49716809</data>
    </edge>
    <edge source="CHL" target="GTM">
      <data key="d0">774521</data>
    </edge>
    <edge source="CHL" target="HND">
      <data key="d0">894381</data>
    </edge>
    <edge source="CHL" target="HUN">
      <data key="d0">6788236</data>
    </edge>
    <edge source="CHL" target="IDN">
      <data key="d0">1150439</data>
    </edge>
    <edge source="CHL" target="IRL">
      <data key="d0">185274</data>
    </edge>
    <edge source="CHL" target="ISR">
      <data key="d0">105455</data>
    </edge>
    <edge source="CHL" target="ITA">
      <data key="d0">13610685</data>
    </edge>
    <edge source="CHL" target="JPN">
      <data key="d0">108372435</data>
    </edge>
    <edge source="CHL" target="KOR">
      <data key="d0">197155366</data>
    </edge>
    <edge source="CHL" target="MYS">
      <data key="d0">321443</data>
    </edge>
    <edge source="CHL" target="MEX">
      <data key="d0">8964143</data>
    </edge>
    <edge source="CHL" target="MAR">
      <data key="d0">52350</data>
    </edge>
    <edge source="CHL" target="NLD">
      <data key="d0">107402223</data>
    </edge>
    <edge source="CHL" target="NIC">
      <data key="d0">1145281</data>
    </edge>
    <edge source="CHL" target="NOR">
      <data key="d0">9776087</data>
    </edge>
    <edge source="CHL" target="PAK">
      <data key="d0">424450</data>
    </edge>
    <edge source="CHL" target="PAN">
      <data key="d0">249649</data>
    </edge>
    <edge source="CHL" target="PRY">
      <data key="d0">191283</data>
    </edge>
    <edge source="CHL" target="PER">
      <data key="d0">17394540</data>
    </edge>
    <edge source="CHL" target="RUS">
      <data key="d0">19282</data>
    </edge>
    <edge source="CHL" target="SAU">
      <data key="d0">2441018</data>
    </edge>
    <edge source="CHL" target="SEN">
      <data key="d0">29574</data>
    </edge>
    <edge source="CHL" target="IND">
      <data key="d0">35037544</data>
    </edge>
    <edge source="CHL" target="SGP">
      <data key="d0">18715813</data>
    </edge>
    <edge source="CHL" target="VNM">
      <data key="d0">2657797</data>
    </edge>
    <edge source="CHL" target="ZAF">
      <data key="d0">32003859</data>
    </edge>
    <edge source="CHL" target="ESP">
      <data key="d0">75962888</data>
    </edge>
    <edge source="CHL" target="SWE">
      <data key="d0">4905841</data>
    </edge>
    <edge source="CHL" target="CHE">
      <data key="d0">33498</data>
    </edge>
    <edge source="CHL" target="THA">
      <data key="d0">3533666</data>
    </edge>
    <edge source="CHL" target="ARE">
      <data key="d0">3355723</data>
    </edge>
    <edge source="CHL" target="GBR">
      <data key="d0">9872298</data>
    </edge>
    <edge source="CHL" target="USA">
      <data key="d0">194302817</data>
    </edge>
    <edge source="CHL" target="URY">
      <data key="d0">1540645</data>
    </edge>
    <edge source="COL" target="ARG">
      <data key="d0">488084</data>
    </edge>
    <edge source="COL" target="BEL">
      <data key="d0">139536</data>
    </edge>
    <edge source="COL" target="BOL">
      <data key="d0">332964</data>
    </edge>
    <edge source="COL" target="BRA">
      <data key="d0">13161612</data>
    </edge>
    <edge source="COL" target="LKA">
      <data key="d0">58400</data>
    </edge>
    <edge source="COL" target="CHL">
      <data key="d0">2138877</data>
    </edge>
    <edge source="COL" target="CHN">
      <data key="d0">177253</data>
    </edge>
    <edge source="COL" target="CRI">
      <data key="d0">3121324</data>
    </edge>
    <edge source="COL" target="ECU">
      <data key="d0">6387504</data>
    </edge>
    <edge source="COL" target="SLV">
      <data key="d0">1423799</data>
    </edge>
    <edge source="COL" target="GTM">
      <data key="d0">5701693</data>
    </edge>
    <edge source="COL" target="HND">
      <data key="d0">980758</data>
    </edge>
    <edge source="COL" target="IDN">
      <data key="d0">88681</data>
    </edge>
    <edge source="COL" target="ITA">
      <data key="d0">16690</data>
    </edge>
    <edge source="COL" target="JAM">
      <data key="d0">101117</data>
    </edge>
    <edge source="COL" target="JPN">
      <data key="d0">3223020</data>
    </edge>
    <edge source="COL" target="JOR">
      <data key="d0">14660</data>
    </edge>
    <edge source="COL" target="LBN">
      <data key="d0">108578</data>
    </edge>
    <edge source="COL" target="MEX">
      <data key="d0">1920528</data>
    </edge>
    <edge source="COL" target="MAR">
      <data key="d0">498738</data>
    </edge>
    <edge source="COL" target="NLD">
      <data key="d0">17630</data>
    </edge>
    <edge source="COL" target="NIC">
      <data key="d0">306395</data>
    </edge>
    <edge source="COL" target="PAN">
      <data key="d0">1119131</data>
    </edge>
    <edge source="COL" target="PER">
      <data key="d0">8341893</data>
    </edge>
    <edge source="COL" target="POL">
      <data key="d0">1129389</data>
    </edge>
    <edge source="COL" target="ROU">
      <data key="d0">33599</data>
    </edge>
    <edge source="COL" target="RUS">
      <data key="d0">43176</data>
    </edge>
    <edge source="COL" target="SAU">
      <data key="d0">49242</data>
    </edge>
    <edge source="COL" target="IND">
      <data key="d0">226534</data>
    </edge>
    <edge source="COL" target="ZAF">
      <data key="d0">267761</data>
    </edge>
    <edge source="COL" target="ESP">
      <data key="d0">1425721</data>
    </edge>
    <edge source="COL" target="THA">
      <data key="d0">3549319</data>
    </edge>
    <edge source="COL" target="ARE">
      <data key="d0">135395</data>
    </edge>
    <edge source="COL" target="TUR">
      <data key="d0">90871</data>
    </edge>
    <edge source="COL" target="EGY">
      <data key="d0">61356</data>
    </edge>
    <edge source="COL" target="GBR">
      <data key="d0">15733</data>
    </edge>
    <edge source="COL" target="USA">
      <data key="d0">6256403</data>
    </edge>
    <edge source="COL" target="URY">
      <data key="d0">222010</data>
    </edge>
    <edge source="CRI" target="COL">
      <data key="d0">85616</data>
    </edge>
    <edge source="CRI" target="SLV">
      <data key="d0">1929252</data>
    </edge>
    <edge source="CRI" target="GHA">
      <data key="d0">45374</data>
    </edge>
    <edge source="CRI" target="GTM">
      <data key="d0">1440160</data>
    </edge>
    <edge source="CRI" target="HND">
      <data key="d0">2360743</data>
    </edge>
    <edge source="CRI" target="JAM">
      <data key="d0">525737</data>
    </edge>
    <edge source="CRI" target="MEX">
      <data key="d0">12763</data>
    </edge>
    <edge source="CRI" target="NIC">
      <data key="d0">4736102</data>
    </edge>
    <edge source="CRI" target="PAN">
      <data key="d0">3084565</data>
    </edge>
    <edge source="CRI" target="USA">
      <data key="d0">238150</data>
    </edge>
    <edge source="ECU" target="BOL">
      <data key="d0">32000</data>
    </edge>
    <edge source="ECU" target="BRA">
      <data key="d0">27340</data>
    </edge>
    <edge source="ECU" target="CHL">
      <data key="d0">137866</data>
    </edge>
    <edge source="ECU" target="CHN">
      <data key="d0">81598</data>
    </edge>
    <edge source="ECU" target="COL">
      <data key="d0">198195</data>
    </edge>
    <edge source="ECU" target="MEX">
      <data key="d0">20583</data>
    </edge>
    <edge source="ECU" target="PER">
      <data key="d0">569848</data>
    </edge>
    <edge source="ECU" target="RUS">
      <data key="d0">199000</data>
    </edge>
    <edge source="ECU" target="SAU">
      <data key="d0">30344</data>
    </edge>
    <edge source="ECU" target="IND">
      <data key="d0">67000</data>
    </edge>
    <edge source="ECU" target="THA">
      <data key="d0">222012</data>
    </edge>
    <edge source="ECU" target="USA">
      <data key="d0">512788</data>
    </edge>
    <edge source="SLV" target="CHN">
      <data key="d0">57850</data>
    </edge>
    <edge source="SLV" target="COL">
      <data key="d0">1023136</data>
    </edge>
    <edge source="SLV" target="CRI">
      <data key="d0">253619</data>
    </edge>
    <edge source="SLV" target="GTM">
      <data key="d0">1068614</data>
    </edge>
    <edge source="SLV" target="HND">
      <data key="d0">1851271</data>
    </edge>
    <edge source="SLV" target="NIC">
      <data key="d0">432491</data>
    </edge>
    <edge source="SLV" target="PAN">
      <data key="d0">13843</data>
    </edge>
    <edge source="GTM" target="AUT">
      <data key="d0">65000</data>
    </edge>
    <edge source="GTM" target="CHN">
      <data key="d0">220088</data>
    </edge>
    <edge source="GTM" target="CRI">
      <data key="d0">1679064</data>
    </edge>
    <edge source="GTM" target="ECU">
      <data key="d0">147453</data>
    </edge>
    <edge source="GTM" target="SLV">
      <data key="d0">5820963</data>
    </edge>
    <edge source="GTM" target="FIN">
      <data key="d0">12071</data>
    </edge>
    <edge source="GTM" target="HND">
      <data key="d0">11580298</data>
    </edge>
    <edge source="GTM" target="MEX">
      <data key="d0">319163</data>
    </edge>
    <edge source="GTM" target="NIC">
      <data key="d0">2344590</data>
    </edge>
    <edge source="GTM" target="PAN">
      <data key="d0">919812</data>
    </edge>
    <edge source="GTM" target="PER">
      <data key="d0">56662</data>
    </edge>
    <edge source="GTM" target="USA">
      <data key="d0">54591</data>
    </edge>
    <edge source="HND" target="BEL">
      <data key="d0">36013</data>
    </edge>
    <edge source="HND" target="BRA">
      <data key="d0">13105</data>
    </edge>
    <edge source="HND" target="CAN">
      <data key="d0">13301</data>
    </edge>
    <edge source="HND" target="CHN">
      <data key="d0">281750</data>
    </edge>
    <edge source="HND" target="CRI">
      <data key="d0">35107</data>
    </edge>
    <edge source="HND" target="SLV">
      <data key="d0">26800</data>
    </edge>
    <edge source="HND" target="DEU">
      <data key="d0">18366</data>
    </edge>
    <edge source="HND" target="MEX">
      <data key="d0">22851</data>
    </edge>
    <edge source="HND" target="NIC">
      <data key="d0">194205</data>
    </edge>
    <edge source="HND" target="PAN">
      <data key="d0">140125</data>
    </edge>
    <edge source="HND" target="PER">
      <data key="d0">46829</data>
    </edge>
    <edge source="HND" target="RUS">
      <data key="d0">36445</data>
    </edge>
    <edge source="HND" target="USA">
      <data key="d0">740168</data>
    </edge>
    <edge source="HKG" target="ARG">
      <data key="d0">28236</data>
    </edge>
    <edge source="HKG" target="AUS">
      <data key="d0">2169284</data>
    </edge>
    <edge source="HKG" target="AUT">
      <data key="d0">111238</data>
    </edge>
    <edge source="HKG" target="BEL">
      <data key="d0">4750602</data>
    </edge>
    <edge source="HKG" target="BRA">
      <data key="d0">1085024</data>
    </edge>
    <edge source="HKG" target="CAN">
      <data key="d0">669381</data>
    </edge>
    <edge source="HKG" target="LKA">
      <data key="d0">305157</data>
    </edge>
    <edge source="HKG" target="CHL">
      <data key="d0">17373</data>
    </edge>
    <edge source="HKG" target="CHN">
      <data key="d0">256579946</data>
    </edge>
    <edge source="HKG" target="COL">
      <data key="d0">35170</data>
    </edge>
    <edge source="HKG" target="CZE">
      <data key="d0">85916</data>
    </edge>
    <edge source="HKG" target="ECU">
      <data key="d0">139811</data>
    </edge>
    <edge source="HKG" target="FRA">
      <data key="d0">113444</data>
    </edge>
    <edge source="HKG" target="DEU">
      <data key="d0">397254</data>
    </edge>
    <edge source="HKG" target="HUN">
      <data key="d0">40292</data>
    </edge>
    <edge source="HKG" target="IDN">
      <data key="d0">1655702</data>
    </edge>
    <edge source="HKG" target="ISR">
      <data key="d0">31360</data>
    </edge>
    <edge source="HKG" target="ITA">
      <data key="d0">85200</data>
    </edge>
    <edge source="HKG" target="JPN">
      <data key="d0">2889247</data>
    </edge>
    <edge source="HKG" target="KOR">
      <data key="d0">7638327</data>
    </edge>
    <edge source="HKG" target="LBN">
      <data key="d0">16095</data>
    </edge>
    <edge source="HKG" target="LVA">
      <data key="d0">30525</data>
    </edge>
    <edge source="HKG" target="MYS">
      <data key="d0">4573707</data>
    </edge>
    <edge source="HKG" target="MUS">
      <data key="d0">16316</data>
    </edge>
    <edge source="HKG" target="MEX">
      <data key="d0">27365</data>
    </edge>
    <edge source="HKG" target="NLD">
      <data key="d0">10686323</data>
    </edge>
    <edge source="HKG" target="NZL">
      <data key="d0">75584</data>
    </edge>
    <edge source="HKG" target="PAK">
      <data key="d0">56149</data>
    </edge>
    <edge source="HKG" target="PHL">
      <data key="d0">3189190</data>
    </edge>
    <edge source="HKG" target="POL">
      <data key="d0">30286</data>
    </edge>
    <edge source="HKG" target="ROU">
      <data key="d0">13936</data>
    </edge>
    <edge source="HKG" target="RUS">
      <data key="d0">448140</data>
    </edge>
    <edge source="HKG" target="SAU">
      <data key="d0">26152</data>
    </edge>
    <edge source="HKG" target="IND">
      <data key="d0">3089639</data>
    </edge>
    <edge source="HKG" target="SGP">
      <data key="d0">96785348</data>
    </edge>
    <edge source="HKG" target="VNM">
      <data key="d0">6489853</data>
    </edge>
    <edge source="HKG" target="ZAF">
      <data key="d0">37369</data>
    </edge>
    <edge source="HKG" target="ESP">
      <data key="d0">1227597</data>
    </edge>
    <edge source="HKG" target="CHE">
      <data key="d0">374051</data>
    </edge>
    <edge source="HKG" target="THA">
      <data key="d0">14843832</data>
    </edge>
    <edge source="HKG" target="ARE">
      <data key="d0">194775</data>
    </edge>
    <edge source="HKG" target="TUR">
      <data key="d0">48164</data>
    </edge>
    <edge source="HKG" target="UKR">
      <data key="d0">11481</data>
    </edge>
    <edge source="HKG" target="EGY">
      <data key="d0">178675</data>
    </edge>
    <edge source="HKG" target="GBR">
      <data key="d0">832083</data>
    </edge>
    <edge source="HKG" target="TZA">
      <data key="d0">36878</data>
    </edge>
    <edge source="HKG" target="USA">
      <data key="d0">10378645</data>
    </edge>
    <edge source="HUN" target="AZE">
      <data key="d0">19297</data>
    </edge>
    <edge source="HUN" target="ARG">
      <data key="d0">35876</data>
    </edge>
    <edge source="HUN" target="AUS">
      <data key="d0">655545</data>
    </edge>
    <edge source="HUN" target="AUT">
      <data key="d0">34082168</data>
    </edge>
    <edge source="HUN" target="BEL">
      <data key="d0">426309</data>
    </edge>
    <edge source="HUN" target="BRA">
      <data key="d0">21865</data>
    </edge>
    <edge source="HUN" target="BGR">
      <data key="d0">2916926</data>
    </edge>
    <edge source="HUN" target="BLR">
      <data key="d0">428617</data>
    </edge>
    <edge source="HUN" target="CAN">
      <data key="d0">101694</data>
    </edge>
    <edge source="HUN" target="LKA">
      <data key="d0">170554</data>
    </edge>
    <edge source="HUN" target="CHL">
      <data key="d0">135289</data>
    </edge>
    <edge source="HUN" target="CHN">
      <data key="d0">335364</data>
    </edge>
    <edge source="HUN" target="HRV">
      <data key="d0">6084289</data>
    </edge>
    <edge source="HUN" target="CZE">
      <data key="d0">30019472</data>
    </edge>
    <edge source="HUN" target="DNK">
      <data key="d0">1220633</data>
    </edge>
    <edge source="HUN" target="EST">
      <data key="d0">108493</data>
    </edge>
    <edge source="HUN" target="FIN">
      <data key="d0">489200</data>
    </edge>
    <edge source="HUN" target="FRA">
      <data key="d0">8194519</data>
    </edge>
    <edge source="HUN" target="GEO">
      <data key="d0">186178</data>
    </edge>
    <edge source="HUN" target="DEU">
      <data key="d0">43405867</data>
    </edge>
    <edge source="HUN" target="GRC">
      <data key="d0">5197744</data>
    </edge>
    <edge source="HUN" target="HKG">
      <data key="d0">33149</data>
    </edge>
    <edge source="HUN" target="IDN">
      <data key="d0">37623</data>
    </edge>
    <edge source="HUN" target="IRL">
      <data key="d0">77937</data>
    </edge>
    <edge source="HUN" target="ISR">
      <data key="d0">579246</data>
    </edge>
    <edge source="HUN" target="ITA">
      <data key="d0">16366484</data>
    </edge>
    <edge source="HUN" target="JPN">
      <data key="d0">1371228</data>
    </edge>
    <edge source="HUN" target="JOR">
      <data key="d0">44969</data>
    </edge>
    <edge source="HUN" target="KOR">
      <data key="d0">1763495</data>
    </edge>
    <edge source="HUN" target="LBN">
      <data key="d0">10301</data>
    </edge>
    <edge source="HUN" target="LVA">
      <data key="d0">210291</data>
    </edge>
    <edge source="HUN" target="LTU">
      <data key="d0">224143</data>
    </edge>
    <edge source="HUN" target="MYS">
      <data key="d0">94863</data>
    </edge>
    <edge source="HUN" target="MEX">
      <data key="d0">358224</data>
    </edge>
    <edge source="HUN" target="MDA">
      <data key="d0">63057</data>
    </edge>
    <edge source="HUN" target="MAR">
      <data key="d0">238030</data>
    </edge>
    <edge source="HUN" target="NLD">
      <data key="d0">2295087</data>
    </edge>
    <edge source="HUN" target="NOR">
      <data key="d0">204818</data>
    </edge>
    <edge source="HUN" target="PHL">
      <data key="d0">121807</data>
    </edge>
    <edge source="HUN" target="POL">
      <data key="d0">32681467</data>
    </edge>
    <edge source="HUN" target="PRT">
      <data key="d0">1539101</data>
    </edge>
    <edge source="HUN" target="ROU">
      <data key="d0">32935693</data>
    </edge>
    <edge source="HUN" target="RUS">
      <data key="d0">2485188</data>
    </edge>
    <edge source="HUN" target="SAU">
      <data key="d0">3791426</data>
    </edge>
    <edge source="HUN" target="SRB">
      <data key="d0">15203372</data>
    </edge>
    <edge source="HUN" target="IND">
      <data key="d0">604198</data>
    </edge>
    <edge source="HUN" target="SGP">
      <data key="d0">46619</data>
    </edge>
    <edge source="HUN" target="SVK">
      <data key="d0">23476859</data>
    </edge>
    <edge source="HUN" target="VNM">
      <data key="d0">196670</data>
    </edge>
    <edge source="HUN" target="SVN">
      <data key="d0">8767942</data>
    </edge>
    <edge source="HUN" target="ZAF">
      <data key="d0">46957</data>
    </edge>
    <edge source="HUN" target="ESP">
      <data key="d0">6426439</data>
    </edge>
    <edge source="HUN" target="SWE">
      <data key="d0">1708128</data>
    </edge>
    <edge source="HUN" target="CHE">
      <data key="d0">571915</data>
    </edge>
    <edge source="HUN" target="THA">
      <data key="d0">91634</data>
    </edge>
    <edge source="HUN" target="ARE">
      <data key="d0">177625</data>
    </edge>
    <edge source="HUN" target="TUN">
      <data key="d0">25408</data>
    </edge>
    <edge source="HUN" target="TUR">
      <data key="d0">10120525</data>
    </edge>
    <edge source="HUN" target="UKR">
      <data key="d0">1640479</data>
    </edge>
    <edge source="HUN" target="MKD">
      <data key="d0">660609</data>
    </edge>
    <edge source="HUN" target="EGY">
      <data key="d0">58873</data>
    </edge>
    <edge source="HUN" target="GBR">
      <data key="d0">7408537</data>
    </edge>
    <edge source="HUN" target="USA">
      <data key="d0">9400573</data>
    </edge>
    <edge source="IDN" target="AUS">
      <data key="d0">13719376</data>
    </edge>
    <edge source="IDN" target="BEL">
      <data key="d0">561408</data>
    </edge>
    <edge source="IDN" target="BRA">
      <data key="d0">66580</data>
    </edge>
    <edge source="IDN" target="CMR">
      <data key="d0">15000</data>
    </edge>
    <edge source="IDN" target="CAN">
      <data key="d0">200045</data>
    </edge>
    <edge source="IDN" target="LKA">
      <data key="d0">1880648</data>
    </edge>
    <edge source="IDN" target="CHN">
      <data key="d0">72356924</data>
    </edge>
    <edge source="IDN" target="COL">
      <data key="d0">195763</data>
    </edge>
    <edge source="IDN" target="DNK">
      <data key="d0">75317</data>
    </edge>
    <edge source="IDN" target="FIN">
      <data key="d0">388212</data>
    </edge>
    <edge source="IDN" target="FRA">
      <data key="d0">110375</data>
    </edge>
    <edge source="IDN" target="DEU">
      <data key="d0">199897</data>
    </edge>
    <edge source="IDN" target="HKG">
      <data key="d0">1208543</data>
    </edge>
    <edge source="IDN" target="ISR">
      <data key="d0">21789</data>
    </edge>
    <edge source="IDN" target="ITA">
      <data key="d0">134696</data>
    </edge>
    <edge source="IDN" target="JPN">
      <data key="d0">75676409</data>
    </edge>
    <edge source="IDN" target="KOR">
      <data key="d0">113273267</data>
    </edge>
    <edge source="IDN" target="LVA">
      <data key="d0">14850</data>
    </edge>
    <edge source="IDN" target="MDG">
      <data key="d0">126460</data>
    </edge>
    <edge source="IDN" target="MYS">
      <data key="d0">22273929</data>
    </edge>
    <edge source="IDN" target="MUS">
      <data key="d0">212446</data>
    </edge>
    <edge source="IDN" target="MEX">
      <data key="d0">714763</data>
    </edge>
    <edge source="IDN" target="MOZ">
      <data key="d0">35318</data>
    </edge>
    <edge source="IDN" target="NLD">
      <data key="d0">695089</data>
    </edge>
    <edge source="IDN" target="NZL">
      <data key="d0">908989</data>
    </edge>
    <edge source="IDN" target="NOR">
      <data key="d0">197203</data>
    </edge>
    <edge source="IDN" target="PAK">
      <data key="d0">139537</data>
    </edge>
    <edge source="IDN" target="PAN">
      <data key="d0">55890</data>
    </edge>
    <edge source="IDN" target="PER">
      <data key="d0">41036</data>
    </edge>
    <edge source="IDN" target="PHL">
      <data key="d0">7327815</data>
    </edge>
    <edge source="IDN" target="SAU">
      <data key="d0">1481115</data>
    </edge>
    <edge source="IDN" target="IND">
      <data key="d0">32323007</data>
    </edge>
    <edge source="IDN" target="SGP">
      <data key="d0">15708235</data>
    </edge>
    <edge source="IDN" target="VNM">
      <data key="d0">26326423</data>
    </edge>
    <edge source="IDN" target="ZAF">
      <data key="d0">480714</data>
    </edge>
    <edge source="IDN" target="ESP">
      <data key="d0">107920</data>
    </edge>
    <edge source="IDN" target="SWE">
      <data key="d0">220242</data>
    </edge>
    <edge source="IDN" target="CHE">
      <data key="d0">18308</data>
    </edge>
    <edge source="IDN" target="THA">
      <data key="d0">54109145</data>
    </edge>
    <edge source="IDN" target="ARE">
      <data key="d0">707966</data>
    </edge>
    <edge source="IDN" target="TUR">
      <data key="d0">398478</data>
    </edge>
    <edge source="IDN" target="EGY">
      <data key="d0">373236</data>
    </edge>
    <edge source="IDN" target="GBR">
      <data key="d0">441994</data>
    </edge>
    <edge source="IDN" target="TZA">
      <data key="d0">362440</data>
    </edge>
    <edge source="IDN" target="USA">
      <data key="d0">2196835</data>
    </edge>
    <edge source="ISR" target="AZE">
      <data key="d0">1523000</data>
    </edge>
    <edge source="ISR" target="ARG">
      <data key="d0">2540000</data>
    </edge>
    <edge source="ISR" target="AUS">
      <data key="d0">15503000</data>
    </edge>
    <edge source="ISR" target="AUT">
      <data key="d0">797000</data>
    </edge>
    <edge source="ISR" target="ARM">
      <data key="d0">16000</data>
    </edge>
    <edge source="ISR" target="BEL">
      <data key="d0">49804000</data>
    </edge>
    <edge source="ISR" target="BOL">
      <data key="d0">67000</data>
    </edge>
    <edge source="ISR" target="BRA">
      <data key="d0">9128000</data>
    </edge>
    <edge source="ISR" target="BGR">
      <data key="d0">10000</data>
    </edge>
    <edge source="ISR" target="BLR">
      <data key="d0">130000</data>
    </edge>
    <edge source="ISR" target="CAN">
      <data key="d0">8309000</data>
    </edge>
    <edge source="ISR" target="LKA">
      <data key="d0">616000</data>
    </edge>
    <edge source="ISR" target="CHL">
      <data key="d0">1302000</data>
    </edge>
    <edge source="ISR" target="CHN">
      <data key="d0">71994000</data>
    </edge>
    <edge source="ISR" target="COL">
      <data key="d0">2683000</data>
    </edge>
    <edge source="ISR" target="CRI">
      <data key="d0">76000</data>
    </edge>
    <edge source="ISR" target="CZE">
      <data key="d0">1847000</data>
    </edge>
    <edge source="ISR" target="DNK">
      <data key="d0">610000</data>
    </edge>
    <edge source="ISR" target="ECU">
      <data key="d0">796000</data>
    </edge>
    <edge source="ISR" target="SLV">
      <data key="d0">41000</data>
    </edge>
    <edge source="ISR" target="ETH">
      <data key="d0">215000</data>
    </edge>
    <edge source="ISR" target="FIN">
      <data key="d0">1256000</data>
    </edge>
    <edge source="ISR" target="FRA">
      <data key="d0">22437000</data>
    </edge>
    <edge source="ISR" target="GEO">
      <data key="d0">7152000</data>
    </edge>
    <edge source="ISR" target="DEU">
      <data key="d0">12876000</data>
    </edge>
    <edge source="ISR" target="GHA">
      <data key="d0">223000</data>
    </edge>
    <edge source="ISR" target="GRC">
      <data key="d0">12002000</data>
    </edge>
    <edge source="ISR" target="GTM">
      <data key="d0">2721000</data>
    </edge>
    <edge source="ISR" target="HND">
      <data key="d0">52000</data>
    </edge>
    <edge source="ISR" target="HKG">
      <data key="d0">174000</data>
    </edge>
    <edge source="ISR" target="IDN">
      <data key="d0">677000</data>
    </edge>
    <edge source="ISR" target="IRL">
      <data key="d0">356000</data>
    </edge>
    <edge source="ISR" target="ITA">
      <data key="d0">40148000</data>
    </edge>
    <edge source="ISR" target="CIV">
      <data key="d0">21000</data>
    </edge>
    <edge source="ISR" target="JAM">
      <data key="d0">39000</data>
    </edge>
    <edge source="ISR" target="JPN">
      <data key="d0">13428000</data>
    </edge>
    <edge source="ISR" target="JOR">
      <data key="d0">1986000</data>
    </edge>
    <edge source="ISR" target="KOR">
      <data key="d0">9404000</data>
    </edge>
    <edge source="ISR" target="LVA">
      <data key="d0">122000</data>
    </edge>
    <edge source="ISR" target="LTU">
      <data key="d0">587000</data>
    </edge>
    <edge source="ISR" target="MYS">
      <data key="d0">962000</data>
    </edge>
    <edge source="ISR" target="MUS">
      <data key="d0">278000</data>
    </edge>
    <edge source="ISR" target="MEX">
      <data key="d0">30496000</data>
    </edge>
    <edge source="ISR" target="MDA">
      <data key="d0">37000</data>
    </edge>
    <edge source="ISR" target="MAR">
      <data key="d0">35671000</data>
    </edge>
    <edge source="ISR" target="NLD">
      <data key="d0">183382000</data>
    </edge>
    <edge source="ISR" target="NZL">
      <data key="d0">2736000</data>
    </edge>
    <edge source="ISR" target="NIC">
      <data key="d0">65000</data>
    </edge>
    <edge source="ISR" target="NOR">
      <data key="d0">658000</data>
    </edge>
    <edge source="ISR" target="PAK">
      <data key="d0">30000</data>
    </edge>
    <edge source="ISR" target="PAN">
      <data key="d0">252000</data>
    </edge>
    <edge source="ISR" target="PRY">
      <data key="d0">26000</data>
    </edge>
    <edge source="ISR" target="PER">
      <data key="d0">1465000</data>
    </edge>
    <edge source="ISR" target="PHL">
      <data key="d0">1590000</data>
    </edge>
    <edge source="ISR" target="POL">
      <data key="d0">2406000</data>
    </edge>
    <edge source="ISR" target="PRT">
      <data key="d0">8783000</data>
    </edge>
    <edge source="ISR" target="ROU">
      <data key="d0">83000</data>
    </edge>
    <edge source="ISR" target="RUS">
      <data key="d0">3606000</data>
    </edge>
    <edge source="ISR" target="SEN">
      <data key="d0">82000</data>
    </edge>
    <edge source="ISR" target="IND">
      <data key="d0">34923000</data>
    </edge>
    <edge source="ISR" target="SGP">
      <data key="d0">709000</data>
    </edge>
    <edge source="ISR" target="VNM">
      <data key="d0">745000</data>
    </edge>
    <edge source="ISR" target="SVN">
      <data key="d0">10529000</data>
    </edge>
    <edge source="ISR" target="ZAF">
      <data key="d0">9012000</data>
    </edge>
    <edge source="ISR" target="ESP">
      <data key="d0">90998000</data>
    </edge>
    <edge source="ISR" target="SWE">
      <data key="d0">3671000</data>
    </edge>
    <edge source="ISR" target="CHE">
      <data key="d0">4004000</data>
    </edge>
    <edge source="ISR" target="THA">
      <data key="d0">12081000</data>
    </edge>
    <edge source="ISR" target="TUR">
      <data key="d0">38290000</data>
    </edge>
    <edge source="ISR" target="UGA">
      <data key="d0">43000</data>
    </edge>
    <edge source="ISR" target="UKR">
      <data key="d0">907000</data>
    </edge>
    <edge source="ISR" target="EGY">
      <data key="d0">2064000</data>
    </edge>
    <edge source="ISR" target="GBR">
      <data key="d0">29185000</data>
    </edge>
    <edge source="ISR" target="TZA">
      <data key="d0">227000</data>
    </edge>
    <edge source="ISR" target="USA">
      <data key="d0">177982000</data>
    </edge>
    <edge source="ISR" target="URY">
      <data key="d0">24000</data>
    </edge>
    <edge source="JPN" target="ALB">
      <data key="d0">88140</data>
    </edge>
    <edge source="JPN" target="DZA">
      <data key="d0">86096</data>
    </edge>
    <edge source="JPN" target="ARG">
      <data key="d0">834035</data>
    </edge>
    <edge source="JPN" target="AUS">
      <data key="d0">117636947</data>
    </edge>
    <edge source="JPN" target="AUT">
      <data key="d0">5091851</data>
    </edge>
    <edge source="JPN" target="BEL">
      <data key="d0">8462658</data>
    </edge>
    <edge source="JPN" target="BRA">
      <data key="d0">6240159</data>
    </edge>
    <edge source="JPN" target="BLR">
      <data key="d0">61731</data>
    </edge>
    <edge source="JPN" target="KHM">
      <data key="d0">114733</data>
    </edge>
    <edge source="JPN" target="CAN">
      <data key="d0">5197615</data>
    </edge>
    <edge source="JPN" target="LKA">
      <data key="d0">380995</data>
    </edge>
    <edge source="JPN" target="CHL">
      <data key="d0">4961234</data>
    </edge>
    <edge source="JPN" target="CHN">
      <data key="d0">527685166</data>
    </edge>
    <edge source="JPN" target="COL">
      <data key="d0">954615</data>
    </edge>
    <edge source="JPN" target="CRI">
      <data key="d0">49273</data>
    </edge>
    <edge source="JPN" target="CZE">
      <data key="d0">2151155</data>
    </edge>
    <edge source="JPN" target="DNK">
      <data key="d0">14002714</data>
    </edge>
    <edge source="JPN" target="ECU">
      <data key="d0">49954</data>
    </edge>
    <edge source="JPN" target="SLV">
      <data key="d0">1274542</data>
    </edge>
    <edge source="JPN" target="ETH">
      <data key="d0">10810</data>
    </edge>
    <edge source="JPN" target="EST">
      <data key="d0">550259</data>
    </edge>
    <edge source="JPN" target="FIN">
      <data key="d0">953040</data>
    </edge>
    <edge source="JPN" target="FRA">
      <data key="d0">30493702</data>
    </edge>
    <edge source="JPN" target="GEO">
      <data key="d0">61998</data>
    </edge>
    <edge source="JPN" target="DEU">
      <data key="d0">78595024</data>
    </edge>
    <edge source="JPN" target="GRC">
      <data key="d0">219604</data>
    </edge>
    <edge source="JPN" target="GTM">
      <data key="d0">56998</data>
    </edge>
    <edge source="JPN" target="HKG">
      <data key="d0">42072867</data>
    </edge>
    <edge source="JPN" target="HUN">
      <data key="d0">11123565</data>
    </edge>
    <edge source="JPN" target="IDN">
      <data key="d0">96700444</data>
    </edge>
    <edge source="JPN" target="IRL">
      <data key="d0">4779475</data>
    </edge>
    <edge source="JPN" target="ISR">
      <data key="d0">2942574</data>
    </edge>
    <edge source="JPN" target="ITA">
      <data key="d0">30694780</data>
    </edge>
    <edge source="JPN" target="KAZ">
      <data key="d0">28499</data>
    </edge>
    <edge source="JPN" target="KOR">
      <data key="d0">695002341</data>
    </edge>
    <edge source="JPN" target="LBN">
      <data key="d0">22293</data>
    </edge>
    <edge source="JPN" target="MYS">
      <data key="d0">145391031</data>
    </edge>
    <edge source="JPN" target="MEX">
      <data key="d0">11749018</data>
    </edge>
    <edge source="JPN" target="MAR">
      <data key="d0">1670951</data>
    </edge>
    <edge source="JPN" target="OMN">
      <data key="d0">2624544</data>
    </edge>
    <edge source="JPN" target="NLD">
      <data key="d0">58557244</data>
    </edge>
    <edge source="JPN" target="NZL">
      <data key="d0">14443268</data>
    </edge>
    <edge source="JPN" target="NOR">
      <data key="d0">22179672</data>
    </edge>
    <edge source="JPN" target="PAK">
      <data key="d0">2930613</data>
    </edge>
    <edge source="JPN" target="PAN">
      <data key="d0">23536</data>
    </edge>
    <edge source="JPN" target="PER">
      <data key="d0">604393</data>
    </edge>
    <edge source="JPN" target="PHL">
      <data key="d0">79901749</data>
    </edge>
    <edge source="JPN" target="POL">
      <data key="d0">14135772</data>
    </edge>
    <edge source="JPN" target="PRT">
      <data key="d0">81216</data>
    </edge>
    <edge source="JPN" target="ROU">
      <data key="d0">18195</data>
    </edge>
    <edge source="JPN" target="RUS">
      <data key="d0">602754</data>
    </edge>
    <edge source="JPN" target="SAU">
      <data key="d0">6621550</data>
    </edge>
    <edge source="JPN" target="IND">
      <data key="d0">106132966</data>
    </edge>
    <edge source="JPN" target="SGP">
      <data key="d0">84316416</data>
    </edge>
    <edge source="JPN" target="VNM">
      <data key="d0">112553098</data>
    </edge>
    <edge source="JPN" target="SVN">
      <data key="d0">897101</data>
    </edge>
    <edge source="JPN" target="ZAF">
      <data key="d0">8504058</data>
    </edge>
    <edge source="JPN" target="ESP">
      <data key="d0">3959086</data>
    </edge>
    <edge source="JPN" target="SWE">
      <data key="d0">5084770</data>
    </edge>
    <edge source="JPN" target="CHE">
      <data key="d0">1984617</data>
    </edge>
    <edge source="JPN" target="THA">
      <data key="d0">299593781</data>
    </edge>
    <edge source="JPN" target="ARE">
      <data key="d0">3309601</data>
    </edge>
    <edge source="JPN" target="TUR">
      <data key="d0">3660034</data>
    </edge>
    <edge source="JPN" target="UGA">
      <data key="d0">111326</data>
    </edge>
    <edge source="JPN" target="UKR">
      <data key="d0">35847</data>
    </edge>
    <edge source="JPN" target="MKD">
      <data key="d0">1167590</data>
    </edge>
    <edge source="JPN" target="EGY">
      <data key="d0">793961</data>
    </edge>
    <edge source="JPN" target="GBR">
      <data key="d0">36716522</data>
    </edge>
    <edge source="JPN" target="USA">
      <data key="d0">300217263</data>
    </edge>
    <edge source="KOR" target="DZA">
      <data key="d0">15686</data>
    </edge>
    <edge source="KOR" target="AZE">
      <data key="d0">3039500</data>
    </edge>
    <edge source="KOR" target="ARG">
      <data key="d0">4296870</data>
    </edge>
    <edge source="KOR" target="AUS">
      <data key="d0">90555233</data>
    </edge>
    <edge source="KOR" target="AUT">
      <data key="d0">1947356</data>
    </edge>
    <edge source="KOR" target="BEL">
      <data key="d0">8717952</data>
    </edge>
    <edge source="KOR" target="BOL">
      <data key="d0">301290</data>
    </edge>
    <edge source="KOR" target="BWA">
      <data key="d0">2198830</data>
    </edge>
    <edge source="KOR" target="BRA">
      <data key="d0">6404139</data>
    </edge>
    <edge source="KOR" target="BGR">
      <data key="d0">258060</data>
    </edge>
    <edge source="KOR" target="KHM">
      <data key="d0">73771</data>
    </edge>
    <edge source="KOR" target="CMR">
      <data key="d0">157511</data>
    </edge>
    <edge source="KOR" target="CAN">
      <data key="d0">15363911</data>
    </edge>
    <edge source="KOR" target="LKA">
      <data key="d0">1314298</data>
    </edge>
    <edge source="KOR" target="CHL">
      <data key="d0">2831877</data>
    </edge>
    <edge source="KOR" target="CHN">
      <data key="d0">1581465025</data>
    </edge>
    <edge source="KOR" target="COL">
      <data key="d0">6938210</data>
    </edge>
    <edge source="KOR" target="CRI">
      <data key="d0">565909</data>
    </edge>
    <edge source="KOR" target="HRV">
      <data key="d0">318070</data>
    </edge>
    <edge source="KOR" target="CZE">
      <data key="d0">202276</data>
    </edge>
    <edge source="KOR" target="DNK">
      <data key="d0">553170</data>
    </edge>
    <edge source="KOR" target="ECU">
      <data key="d0">3213129</data>
    </edge>
    <edge source="KOR" target="SLV">
      <data key="d0">223973</data>
    </edge>
    <edge source="KOR" target="ETH">
      <data key="d0">610443</data>
    </edge>
    <edge source="KOR" target="FIN">
      <data key="d0">403886</data>
    </edge>
    <edge source="KOR" target="FRA">
      <data key="d0">14184400</data>
    </edge>
    <edge source="KOR" target="GEO">
      <data key="d0">38943</data>
    </edge>
    <edge source="KOR" target="DEU">
      <data key="d0">22088811</data>
    </edge>
    <edge source="KOR" target="GHA">
      <data key="d0">4583131</data>
    </edge>
    <edge source="KOR" target="GRC">
      <data key="d0">562159</data>
    </edge>
    <edge source="KOR" target="GTM">
      <data key="d0">696383</data>
    </edge>
    <edge source="KOR" target="HND">
      <data key="d0">287254</data>
    </edge>
    <edge source="KOR" target="HKG">
      <data key="d0">40629975</data>
    </edge>
    <edge source="KOR" target="HUN">
      <data key="d0">355385</data>
    </edge>
    <edge source="KOR" target="IDN">
      <data key="d0">96919887</data>
    </edge>
    <edge source="KOR" target="IRL">
      <data key="d0">459538</data>
    </edge>
    <edge source="KOR" target="ISR">
      <data key="d0">7355742</data>
    </edge>
    <edge source="KOR" target="ITA">
      <data key="d0">26620983</data>
    </edge>
    <edge source="KOR" target="CIV">
      <data key="d0">1516990</data>
    </edge>
    <edge source="KOR" target="JPN">
      <data key="d0">321508269</data>
    </edge>
    <edge source="KOR" target="KAZ">
      <data key="d0">156571</data>
    </edge>
    <edge source="KOR" target="JOR">
      <data key="d0">234102</data>
    </edge>
    <edge source="KOR" target="LBN">
      <data key="d0">136680</data>
    </edge>
    <edge source="KOR" target="LVA">
      <data key="d0">16197</data>
    </edge>
    <edge source="KOR" target="LTU">
      <data key="d0">899824</data>
    </edge>
    <edge source="KOR" target="MDG">
      <data key="d0">57798</data>
    </edge>
    <edge source="KOR" target="MYS">
      <data key="d0">177700410</data>
    </edge>
    <edge source="KOR" target="MUS">
      <data key="d0">145145</data>
    </edge>
    <edge source="KOR" target="MEX">
      <data key="d0">24723284</data>
    </edge>
    <edge source="KOR" target="MAR">
      <data key="d0">3470309</data>
    </edge>
    <edge source="KOR" target="MOZ">
      <data key="d0">85422</data>
    </edge>
    <edge source="KOR" target="OMN">
      <data key="d0">578024</data>
    </edge>
    <edge source="KOR" target="NLD">
      <data key="d0">12937718</data>
    </edge>
    <edge source="KOR" target="NZL">
      <data key="d0">5863047</data>
    </edge>
    <edge source="KOR" target="NIC">
      <data key="d0">2598022</data>
    </edge>
    <edge source="KOR" target="NOR">
      <data key="d0">2102421</data>
    </edge>
    <edge source="KOR" target="PAK">
      <data key="d0">7866236</data>
    </edge>
    <edge source="KOR" target="PAN">
      <data key="d0">18210</data>
    </edge>
    <edge source="KOR" target="PRY">
      <data key="d0">94794</data>
    </edge>
    <edge source="KOR" target="PER">
      <data key="d0">14334970</data>
    </edge>
    <edge source="KOR" target="PHL">
      <data key="d0">52478864</data>
    </edge>
    <edge source="KOR" target="POL">
      <data key="d0">2345849</data>
    </edge>
    <edge source="KOR" target="PRT">
      <data key="d0">460878</data>
    </edge>
    <edge source="KOR" target="ROU">
      <data key="d0">66833</data>
    </edge>
    <edge source="KOR" target="RUS">
      <data key="d0">28932546</data>
    </edge>
    <edge source="KOR" target="SAU">
      <data key="d0">10390385</data>
    </edge>
    <edge source="KOR" target="SEN">
      <data key="d0">1902695</data>
    </edge>
    <edge source="KOR" target="SRB">
      <data key="d0">10552</data>
    </edge>
    <edge source="KOR" target="IND">
      <data key="d0">76638460</data>
    </edge>
    <edge source="KOR" target="SGP">
      <data key="d0">38055242</data>
    </edge>
    <edge source="KOR" target="SVK">
      <data key="d0">619160</data>
    </edge>
    <edge source="KOR" target="VNM">
      <data key="d0">66358122</data>
    </edge>
    <edge source="KOR" target="SVN">
      <data key="d0">350674</data>
    </edge>
    <edge source="KOR" target="ZAF">
      <data key="d0">5908954</data>
    </edge>
    <edge source="KOR" target="ZWE">
      <data key="d0">5645525</data>
    </edge>
    <edge source="KOR" target="ESP">
      <data key="d0">5725768</data>
    </edge>
    <edge source="KOR" target="SWE">
      <data key="d0">9181124</data>
    </edge>
    <edge source="KOR" target="CHE">
      <data key="d0">1422982</data>
    </edge>
    <edge source="KOR" target="THA">
      <data key="d0">58622470</data>
    </edge>
    <edge source="KOR" target="ARE">
      <data key="d0">6799576</data>
    </edge>
    <edge source="KOR" target="TUN">
      <data key="d0">53684</data>
    </edge>
    <edge source="KOR" target="TUR">
      <data key="d0">28336217</data>
    </edge>
    <edge source="KOR" target="UKR">
      <data key="d0">198923</data>
    </edge>
    <edge source="KOR" target="EGY">
      <data key="d0">3897948</data>
    </edge>
    <edge source="KOR" target="GBR">
      <data key="d0">10744651</data>
    </edge>
    <edge source="KOR" target="TZA">
      <data key="d0">4423863</data>
    </edge>
    <edge source="KOR" target="USA">
      <data key="d0">127551815</data>
    </edge>
    <edge source="KOR" target="BFA">
      <data key="d0">18523769</data>
    </edge>
    <edge source="KOR" target="URY">
      <data key="d0">577879</data>
    </edge>
    <edge source="MEX" target="AZE">
      <data key="d0">85799</data>
    </edge>
    <edge source="MEX" target="ARG">
      <data key="d0">3672680</data>
    </edge>
    <edge source="MEX" target="AUS">
      <data key="d0">613181</data>
    </edge>
    <edge source="MEX" target="AUT">
      <data key="d0">237709</data>
    </edge>
    <edge source="MEX" target="BEL">
      <data key="d0">2617089</data>
    </edge>
    <edge source="MEX" target="BOL">
      <data key="d0">7377082</data>
    </edge>
    <edge source="MEX" target="BRA">
      <data key="d0">12088817</data>
    </edge>
    <edge source="MEX" target="KHM">
      <data key="d0">35711</data>
    </edge>
    <edge source="MEX" target="CAN">
      <data key="d0">33466365</data>
    </edge>
    <edge source="MEX" target="CHL">
      <data key="d0">10426439</data>
    </edge>
    <edge source="MEX" target="CHN">
      <data key="d0">3145029</data>
    </edge>
    <edge source="MEX" target="COL">
      <data key="d0">14764256</data>
    </edge>
    <edge source="MEX" target="CRI">
      <data key="d0">6040002</data>
    </edge>
    <edge source="MEX" target="CZE">
      <data key="d0">104647</data>
    </edge>
    <edge source="MEX" target="DNK">
      <data key="d0">112753</data>
    </edge>
    <edge source="MEX" target="ECU">
      <data key="d0">3722325</data>
    </edge>
    <edge source="MEX" target="SLV">
      <data key="d0">3655527</data>
    </edge>
    <edge source="MEX" target="FRA">
      <data key="d0">1268590</data>
    </edge>
    <edge source="MEX" target="DEU">
      <data key="d0">14129398</data>
    </edge>
    <edge source="MEX" target="GTM">
      <data key="d0">18620992</data>
    </edge>
    <edge source="MEX" target="HND">
      <data key="d0">2349608</data>
    </edge>
    <edge source="MEX" target="HKG">
      <data key="d0">13264</data>
    </edge>
    <edge source="MEX" target="HUN">
      <data key="d0">284493</data>
    </edge>
    <edge source="MEX" target="IDN">
      <data key="d0">2353516</data>
    </edge>
    <edge source="MEX" target="IRL">
      <data key="d0">80358</data>
    </edge>
    <edge source="MEX" target="ISR">
      <data key="d0">21998</data>
    </edge>
    <edge source="MEX" target="ITA">
      <data key="d0">6650820</data>
    </edge>
    <edge source="MEX" target="JAM">
      <data key="d0">729417</data>
    </edge>
    <edge source="MEX" target="JPN">
      <data key="d0">4498076</data>
    </edge>
    <edge source="MEX" target="JOR">
      <data key="d0">47247</data>
    </edge>
    <edge source="MEX" target="KOR">
      <data key="d0">1070488</data>
    </edge>
    <edge source="MEX" target="MYS">
      <data key="d0">312083</data>
    </edge>
    <edge source="MEX" target="MAR">
      <data key="d0">85054</data>
    </edge>
    <edge source="MEX" target="NLD">
      <data key="d0">9927387</data>
    </edge>
    <edge source="MEX" target="NIC">
      <data key="d0">758012</data>
    </edge>
    <edge source="MEX" target="NOR">
      <data key="d0">41566</data>
    </edge>
    <edge source="MEX" target="PAK">
      <data key="d0">207647</data>
    </edge>
    <edge source="MEX" target="PAN">
      <data key="d0">1843224</data>
    </edge>
    <edge source="MEX" target="PRY">
      <data key="d0">506899</data>
    </edge>
    <edge source="MEX" target="PER">
      <data key="d0">16724866</data>
    </edge>
    <edge source="MEX" target="PHL">
      <data key="d0">2214757</data>
    </edge>
    <edge source="MEX" target="POL">
      <data key="d0">4637952</data>
    </edge>
    <edge source="MEX" target="PRT">
      <data key="d0">1296715</data>
    </edge>
    <edge source="MEX" target="RUS">
      <data key="d0">68669</data>
    </edge>
    <edge source="MEX" target="SRB">
      <data key="d0">25256</data>
    </edge>
    <edge source="MEX" target="IND">
      <data key="d0">5467935</data>
    </edge>
    <edge source="MEX" target="SGP">
      <data key="d0">153330</data>
    </edge>
    <edge source="MEX" target="VNM">
      <data key="d0">1552772</data>
    </edge>
    <edge source="MEX" target="SVN">
      <data key="d0">11657</data>
    </edge>
    <edge source="MEX" target="ZAF">
      <data key="d0">344723</data>
    </edge>
    <edge source="MEX" target="ESP">
      <data key="d0">53593693</data>
    </edge>
    <edge source="MEX" target="SWE">
      <data key="d0">152535</data>
    </edge>
    <edge source="MEX" target="THA">
      <data key="d0">414272</data>
    </edge>
    <edge source="MEX" target="ARE">
      <data key="d0">75955</data>
    </edge>
    <edge source="MEX" target="TUR">
      <data key="d0">258250</data>
    </edge>
    <edge source="MEX" target="EGY">
      <data key="d0">4600784</data>
    </edge>
    <edge source="MEX" target="GBR">
      <data key="d0">7041619</data>
    </edge>
    <edge source="MEX" target="USA">
      <data key="d0">565295927</data>
    </edge>
    <edge source="MEX" target="URY">
      <data key="d0">427252</data>
    </edge>
    <edge source="NZL" target="ARG">
      <data key="d0">42390</data>
    </edge>
    <edge source="NZL" target="AUS">
      <data key="d0">3761141</data>
    </edge>
    <edge source="NZL" target="BEL">
      <data key="d0">108511</data>
    </edge>
    <edge source="NZL" target="CHN">
      <data key="d0">1147820</data>
    </edge>
    <edge source="NZL" target="DEU">
      <data key="d0">24559</data>
    </edge>
    <edge source="NZL" target="HKG">
      <data key="d0">87471</data>
    </edge>
    <edge source="NZL" target="JPN">
      <data key="d0">407376</data>
    </edge>
    <edge source="NZL" target="MYS">
      <data key="d0">424829</data>
    </edge>
    <edge source="NZL" target="NLD">
      <data key="d0">2218921</data>
    </edge>
    <edge source="NZL" target="PHL">
      <data key="d0">48047</data>
    </edge>
    <edge source="NZL" target="RUS">
      <data key="d0">94964</data>
    </edge>
    <edge source="NZL" target="IND">
      <data key="d0">372242</data>
    </edge>
    <edge source="NZL" target="VNM">
      <data key="d0">26775</data>
    </edge>
    <edge source="NZL" target="ZAF">
      <data key="d0">80699</data>
    </edge>
    <edge source="NZL" target="THA">
      <data key="d0">23850</data>
    </edge>
    <edge source="NZL" target="GBR">
      <data key="d0">11528</data>
    </edge>
    <edge source="NZL" target="USA">
      <data key="d0">546482</data>
    </edge>
    <edge source="NIC" target="CRI">
      <data key="d0">62697</data>
    </edge>
    <edge source="NIC" target="SLV">
      <data key="d0">15424</data>
    </edge>
    <edge source="NIC" target="GTM">
      <data key="d0">86561</data>
    </edge>
    <edge source="NIC" target="HND">
      <data key="d0">1330303</data>
    </edge>
    <edge source="PAK" target="CAN">
      <data key="d0">648476</data>
    </edge>
    <edge source="PAK" target="LKA">
      <data key="d0">476897</data>
    </edge>
    <edge source="PAK" target="CHN">
      <data key="d0">29317</data>
    </edge>
    <edge source="PAK" target="IDN">
      <data key="d0">272101</data>
    </edge>
    <edge source="PAK" target="KOR">
      <data key="d0">492556</data>
    </edge>
    <edge source="PAK" target="MYS">
      <data key="d0">126020</data>
    </edge>
    <edge source="PAK" target="MOZ">
      <data key="d0">134787</data>
    </edge>
    <edge source="PAK" target="OMN">
      <data key="d0">1015873</data>
    </edge>
    <edge source="PAK" target="PHL">
      <data key="d0">60135</data>
    </edge>
    <edge source="PAK" target="SAU">
      <data key="d0">28591</data>
    </edge>
    <edge source="PAK" target="IND">
      <data key="d0">11581279</data>
    </edge>
    <edge source="PAK" target="SGP">
      <data key="d0">22664</data>
    </edge>
    <edge source="PAK" target="VNM">
      <data key="d0">741868</data>
    </edge>
    <edge source="PAK" target="ARE">
      <data key="d0">773257</data>
    </edge>
    <edge source="PAK" target="TUR">
      <data key="d0">254492</data>
    </edge>
    <edge source="PAN" target="BEL">
      <data key="d0">11666</data>
    </edge>
    <edge source="PAN" target="BRA">
      <data key="d0">38185</data>
    </edge>
    <edge source="PAN" target="COL">
      <data key="d0">104115</data>
    </edge>
    <edge source="PAN" target="CRI">
      <data key="d0">1028488</data>
    </edge>
    <edge source="PAN" target="ECU">
      <data key="d0">82186</data>
    </edge>
    <edge source="PAN" target="SLV">
      <data key="d0">126852</data>
    </edge>
    <edge source="PAN" target="FRA">
      <data key="d0">15077</data>
    </edge>
    <edge source="PAN" target="GTM">
      <data key="d0">120164</data>
    </edge>
    <edge source="PAN" target="HND">
      <data key="d0">97951</data>
    </edge>
    <edge source="PAN" target="NIC">
      <data key="d0">46134</data>
    </edge>
    <edge source="PAN" target="PER">
      <data key="d0">60000</data>
    </edge>
    <edge source="PAN" target="USA">
      <data key="d0">87989</data>
    </edge>
    <edge source="PAN" target="URY">
      <data key="d0">127412</data>
    </edge>
    <edge source="PRY" target="ARG">
      <data key="d0">215440</data>
    </edge>
    <edge source="PRY" target="BOL">
      <data key="d0">22022</data>
    </edge>
    <edge source="PRY" target="BRA">
      <data key="d0">405792</data>
    </edge>
    <edge source="PRY" target="URY">
      <data key="d0">17250</data>
    </edge>
    <edge source="PER" target="ARG">
      <data key="d0">3759794</data>
    </edge>
    <edge source="PER" target="AUS">
      <data key="d0">997271</data>
    </edge>
    <edge source="PER" target="BEL">
      <data key="d0">2554535</data>
    </edge>
    <edge source="PER" target="BOL">
      <data key="d0">12688301</data>
    </edge>
    <edge source="PER" target="BRA">
      <data key="d0">30894069</data>
    </edge>
    <edge source="PER" target="CAN">
      <data key="d0">610137</data>
    </edge>
    <edge source="PER" target="LKA">
      <data key="d0">54247</data>
    </edge>
    <edge source="PER" target="CHL">
      <data key="d0">62856915</data>
    </edge>
    <edge source="PER" target="CHN">
      <data key="d0">10550345</data>
    </edge>
    <edge source="PER" target="COL">
      <data key="d0">18621258</data>
    </edge>
    <edge source="PER" target="CRI">
      <data key="d0">1352746</data>
    </edge>
    <edge source="PER" target="CZE">
      <data key="d0">250863</data>
    </edge>
    <edge source="PER" target="DNK">
      <data key="d0">96446</data>
    </edge>
    <edge source="PER" target="ECU">
      <data key="d0">13738279</data>
    </edge>
    <edge source="PER" target="SLV">
      <data key="d0">325048</data>
    </edge>
    <edge source="PER" target="FIN">
      <data key="d0">250797</data>
    </edge>
    <edge source="PER" target="FRA">
      <data key="d0">943223</data>
    </edge>
    <edge source="PER" target="DEU">
      <data key="d0">9910453</data>
    </edge>
    <edge source="PER" target="GRC">
      <data key="d0">36764</data>
    </edge>
    <edge source="PER" target="GTM">
      <data key="d0">1193097</data>
    </edge>
    <edge source="PER" target="HND">
      <data key="d0">376890</data>
    </edge>
    <edge source="PER" target="HKG">
      <data key="d0">571579</data>
    </edge>
    <edge source="PER" target="HUN">
      <data key="d0">18005</data>
    </edge>
    <edge source="PER" target="IRL">
      <data key="d0">106144</data>
    </edge>
    <edge source="PER" target="ISR">
      <data key="d0">92983</data>
    </edge>
    <edge source="PER" target="ITA">
      <data key="d0">3948133</data>
    </edge>
    <edge source="PER" target="JPN">
      <data key="d0">307291</data>
    </edge>
    <edge source="PER" target="JOR">
      <data key="d0">305650</data>
    </edge>
    <edge source="PER" target="KOR">
      <data key="d0">7787548</data>
    </edge>
    <edge source="PER" target="MYS">
      <data key="d0">838325</data>
    </edge>
    <edge source="PER" target="MEX">
      <data key="d0">549723</data>
    </edge>
    <edge source="PER" target="NLD">
      <data key="d0">6754707</data>
    </edge>
    <edge source="PER" target="NZL">
      <data key="d0">208410</data>
    </edge>
    <edge source="PER" target="NIC">
      <data key="d0">854549</data>
    </edge>
    <edge source="PER" target="PAK">
      <data key="d0">196198</data>
    </edge>
    <edge source="PER" target="PAN">
      <data key="d0">1248383</data>
    </edge>
    <edge source="PER" target="PRY">
      <data key="d0">40895</data>
    </edge>
    <edge source="PER" target="PHL">
      <data key="d0">49828</data>
    </edge>
    <edge source="PER" target="POL">
      <data key="d0">1637991</data>
    </edge>
    <edge source="PER" target="PRT">
      <data key="d0">3488661</data>
    </edge>
    <edge source="PER" target="ROU">
      <data key="d0">311207</data>
    </edge>
    <edge source="PER" target="RUS">
      <data key="d0">279927</data>
    </edge>
    <edge source="PER" target="SAU">
      <data key="d0">710840</data>
    </edge>
    <edge source="PER" target="IND">
      <data key="d0">3012456</data>
    </edge>
    <edge source="PER" target="VNM">
      <data key="d0">510389</data>
    </edge>
    <edge source="PER" target="ZAF">
      <data key="d0">1379088</data>
    </edge>
    <edge source="PER" target="ESP">
      <data key="d0">1779628</data>
    </edge>
    <edge source="PER" target="THA">
      <data key="d0">624430</data>
    </edge>
    <edge source="PER" target="ARE">
      <data key="d0">35891</data>
    </edge>
    <edge source="PER" target="TUR">
      <data key="d0">859610</data>
    </edge>
    <edge source="PER" target="UKR">
      <data key="d0">83564</data>
    </edge>
    <edge source="PER" target="EGY">
      <data key="d0">65457</data>
    </edge>
    <edge source="PER" target="GBR">
      <data key="d0">7661152</data>
    </edge>
    <edge source="PER" target="USA">
      <data key="d0">21269650</data>
    </edge>
    <edge source="PER" target="URY">
      <data key="d0">80532</data>
    </edge>
    <edge source="POL" target="ALB">
      <data key="d0">90229</data>
    </edge>
    <edge source="POL" target="DZA">
      <data key="d0">4278616</data>
    </edge>
    <edge source="POL" target="AZE">
      <data key="d0">81558</data>
    </edge>
    <edge source="POL" target="ARG">
      <data key="d0">35975</data>
    </edge>
    <edge source="POL" target="AUS">
      <data key="d0">173919</data>
    </edge>
    <edge source="POL" target="AUT">
      <data key="d0">7759077</data>
    </edge>
    <edge source="POL" target="ARM">
      <data key="d0">121650</data>
    </edge>
    <edge source="POL" target="BEL">
      <data key="d0">10894326</data>
    </edge>
    <edge source="POL" target="BRA">
      <data key="d0">5009728</data>
    </edge>
    <edge source="POL" target="BGR">
      <data key="d0">1215982</data>
    </edge>
    <edge source="POL" target="BLR">
      <data key="d0">6323773</data>
    </edge>
    <edge source="POL" target="CMR">
      <data key="d0">376751</data>
    </edge>
    <edge source="POL" target="CAN">
      <data key="d0">904642</data>
    </edge>
    <edge source="POL" target="CHL">
      <data key="d0">319994</data>
    </edge>
    <edge source="POL" target="CHN">
      <data key="d0">12992297</data>
    </edge>
    <edge source="POL" target="COL">
      <data key="d0">1754676</data>
    </edge>
    <edge source="POL" target="CRI">
      <data key="d0">986403</data>
    </edge>
    <edge source="POL" target="HRV">
      <data key="d0">1038409</data>
    </edge>
    <edge source="POL" target="CZE">
      <data key="d0">106963178</data>
    </edge>
    <edge source="POL" target="DNK">
      <data key="d0">7603191</data>
    </edge>
    <edge source="POL" target="ECU">
      <data key="d0">1096116</data>
    </edge>
    <edge source="POL" target="SLV">
      <data key="d0">30444</data>
    </edge>
    <edge source="POL" target="ETH">
      <data key="d0">88641</data>
    </edge>
    <edge source="POL" target="EST">
      <data key="d0">2266263</data>
    </edge>
    <edge source="POL" target="FIN">
      <data key="d0">19636421</data>
    </edge>
    <edge source="POL" target="FRA">
      <data key="d0">43774518</data>
    </edge>
    <edge source="POL" target="GEO">
      <data key="d0">16204</data>
    </edge>
    <edge source="POL" target="GMB">
      <data key="d0">21713</data>
    </edge>
    <edge source="POL" target="DEU">
      <data key="d0">167683362</data>
    </edge>
    <edge source="POL" target="GHA">
      <data key="d0">185880</data>
    </edge>
    <edge source="POL" target="GRC">
      <data key="d0">2205557</data>
    </edge>
    <edge source="POL" target="GTM">
      <data key="d0">318488</data>
    </edge>
    <edge source="POL" target="HND">
      <data key="d0">1210480</data>
    </edge>
    <edge source="POL" target="HKG">
      <data key="d0">632563</data>
    </edge>
    <edge source="POL" target="HUN">
      <data key="d0">17614725</data>
    </edge>
    <edge source="POL" target="IDN">
      <data key="d0">2767977</data>
    </edge>
    <edge source="POL" target="IRL">
      <data key="d0">685021</data>
    </edge>
    <edge source="POL" target="ISR">
      <data key="d0">1081098</data>
    </edge>
    <edge source="POL" target="ITA">
      <data key="d0">21846819</data>
    </edge>
    <edge source="POL" target="CIV">
      <data key="d0">46368</data>
    </edge>
    <edge source="POL" target="JAM">
      <data key="d0">14250</data>
    </edge>
    <edge source="POL" target="JPN">
      <data key="d0">1465048</data>
    </edge>
    <edge source="POL" target="KAZ">
      <data key="d0">330750</data>
    </edge>
    <edge source="POL" target="JOR">
      <data key="d0">452811</data>
    </edge>
    <edge source="POL" target="KOR">
      <data key="d0">851775</data>
    </edge>
    <edge source="POL" target="LBN">
      <data key="d0">25300</data>
    </edge>
    <edge source="POL" target="LVA">
      <data key="d0">1904039</data>
    </edge>
    <edge source="POL" target="LTU">
      <data key="d0">7784892</data>
    </edge>
    <edge source="POL" target="MDG">
      <data key="d0">22680</data>
    </edge>
    <edge source="POL" target="MYS">
      <data key="d0">432101</data>
    </edge>
    <edge source="POL" target="MEX">
      <data key="d0">2313471</data>
    </edge>
    <edge source="POL" target="MDA">
      <data key="d0">393525</data>
    </edge>
    <edge source="POL" target="MAR">
      <data key="d0">3001073</data>
    </edge>
    <edge source="POL" target="NAM">
      <data key="d0">16140</data>
    </edge>
    <edge source="POL" target="NLD">
      <data key="d0">33675732</data>
    </edge>
    <edge source="POL" target="NZL">
      <data key="d0">20826</data>
    </edge>
    <edge source="POL" target="NOR">
      <data key="d0">10660905</data>
    </edge>
    <edge source="POL" target="PAK">
      <data key="d0">71337</data>
    </edge>
    <edge source="POL" target="PAN">
      <data key="d0">205621</data>
    </edge>
    <edge source="POL" target="PRY">
      <data key="d0">16451</data>
    </edge>
    <edge source="POL" target="PER">
      <data key="d0">769913</data>
    </edge>
    <edge source="POL" target="PHL">
      <data key="d0">3029957</data>
    </edge>
    <edge source="POL" target="PRT">
      <data key="d0">3491048</data>
    </edge>
    <edge source="POL" target="ROU">
      <data key="d0">14424666</data>
    </edge>
    <edge source="POL" target="RUS">
      <data key="d0">15498638</data>
    </edge>
    <edge source="POL" target="SAU">
      <data key="d0">553958</data>
    </edge>
    <edge source="POL" target="SEN">
      <data key="d0">746873</data>
    </edge>
    <edge source="POL" target="SRB">
      <data key="d0">3410238</data>
    </edge>
    <edge source="POL" target="IND">
      <data key="d0">1276039</data>
    </edge>
    <edge source="POL" target="SGP">
      <data key="d0">62855</data>
    </edge>
    <edge source="POL" target="SVK">
      <data key="d0">44768256</data>
    </edge>
    <edge source="POL" target="VNM">
      <data key="d0">544357</data>
    </edge>
    <edge source="POL" target="SVN">
      <data key="d0">10019908</data>
    </edge>
    <edge source="POL" target="ZAF">
      <data key="d0">374739</data>
    </edge>
    <edge source="POL" target="ESP">
      <data key="d0">14258736</data>
    </edge>
    <edge source="POL" target="SWE">
      <data key="d0">36498847</data>
    </edge>
    <edge source="POL" target="CHE">
      <data key="d0">2967172</data>
    </edge>
    <edge source="POL" target="THA">
      <data key="d0">833601</data>
    </edge>
    <edge source="POL" target="TGO">
      <data key="d0">32004</data>
    </edge>
    <edge source="POL" target="ARE">
      <data key="d0">367230</data>
    </edge>
    <edge source="POL" target="TUN">
      <data key="d0">451880</data>
    </edge>
    <edge source="POL" target="TUR">
      <data key="d0">7151398</data>
    </edge>
    <edge source="POL" target="UKR">
      <data key="d0">26852901</data>
    </edge>
    <edge source="POL" target="MKD">
      <data key="d0">45879</data>
    </edge>
    <edge source="POL" target="EGY">
      <data key="d0">294526</data>
    </edge>
    <edge source="POL" target="GBR">
      <data key="d0">24153312</data>
    </edge>
    <edge source="POL" target="USA">
      <data key="d0">4214521</data>
    </edge>
    <edge source="POL" target="URY">
      <data key="d0">42464</data>
    </edge>
    <edge source="SGP" target="DZA">
      <data key="d0">93306</data>
    </edge>
    <edge source="SGP" target="AZE">
      <data key="d0">41329</data>
    </edge>
    <edge source="SGP" target="ARG">
      <data key="d0">28572</data>
    </edge>
    <edge source="SGP" target="AUS">
      <data key="d0">9991689</data>
    </edge>
    <edge source="SGP" target="BEL">
      <data key="d0">2022587</data>
    </edge>
    <edge source="SGP" target="BRA">
      <data key="d0">750629</data>
    </edge>
    <edge source="SGP" target="KHM">
      <data key="d0">231333</data>
    </edge>
    <edge source="SGP" target="CAN">
      <data key="d0">159240</data>
    </edge>
    <edge source="SGP" target="LKA">
      <data key="d0">1446161</data>
    </edge>
    <edge source="SGP" target="CHL">
      <data key="d0">536273</data>
    </edge>
    <edge source="SGP" target="CHN">
      <data key="d0">33703608</data>
    </edge>
    <edge source="SGP" target="COL">
      <data key="d0">779136</data>
    </edge>
    <edge source="SGP" target="CRI">
      <data key="d0">94489</data>
    </edge>
    <edge source="SGP" target="DNK">
      <data key="d0">16677</data>
    </edge>
    <edge source="SGP" target="FIN">
      <data key="d0">28481</data>
    </edge>
    <edge source="SGP" target="FRA">
      <data key="d0">105505</data>
    </edge>
    <edge source="SGP" target="DEU">
      <data key="d0">26417800</data>
    </edge>
    <edge source="SGP" target="GHA">
      <data key="d0">20878</data>
    </edge>
    <edge source="SGP" target="GTM">
      <data key="d0">641579</data>
    </edge>
    <edge source="SGP" target="HKG">
      <data key="d0">3004641</data>
    </edge>
    <edge source="SGP" target="IDN">
      <data key="d0">47254492</data>
    </edge>
    <edge source="SGP" target="ISR">
      <data key="d0">193551</data>
    </edge>
    <edge source="SGP" target="ITA">
      <data key="d0">1529767</data>
    </edge>
    <edge source="SGP" target="JAM">
      <data key="d0">180391</data>
    </edge>
    <edge source="SGP" target="JPN">
      <data key="d0">10667074</data>
    </edge>
    <edge source="SGP" target="KAZ">
      <data key="d0">93704</data>
    </edge>
    <edge source="SGP" target="KOR">
      <data key="d0">17533231</data>
    </edge>
    <edge source="SGP" target="LBN">
      <data key="d0">186886</data>
    </edge>
    <edge source="SGP" target="MDG">
      <data key="d0">111824</data>
    </edge>
    <edge source="SGP" target="MYS">
      <data key="d0">119021075</data>
    </edge>
    <edge source="SGP" target="MUS">
      <data key="d0">371370</data>
    </edge>
    <edge source="SGP" target="MEX">
      <data key="d0">239214</data>
    </edge>
    <edge source="SGP" target="MAR">
      <data key="d0">103285</data>
    </edge>
    <edge source="SGP" target="MOZ">
      <data key="d0">32147</data>
    </edge>
    <edge source="SGP" target="OMN">
      <data key="d0">79262</data>
    </edge>
    <edge source="SGP" target="NAM">
      <data key="d0">22278</data>
    </edge>
    <edge source="SGP" target="NLD">
      <data key="d0">3040533</data>
    </edge>
    <edge source="SGP" target="NZL">
      <data key="d0">1063049</data>
    </edge>
    <edge source="SGP" target="NOR">
      <data key="d0">3664778</data>
    </edge>
    <edge source="SGP" target="PAK">
      <data key="d0">1610028</data>
    </edge>
    <edge source="SGP" target="PAN">
      <data key="d0">32584</data>
    </edge>
    <edge source="SGP" target="PHL">
      <data key="d0">5351483</data>
    </edge>
    <edge source="SGP" target="RUS">
      <data key="d0">534398</data>
    </edge>
    <edge source="SGP" target="SAU">
      <data key="d0">624181</data>
    </edge>
    <edge source="SGP" target="IND">
      <data key="d0">16936381</data>
    </edge>
    <edge source="SGP" target="VNM">
      <data key="d0">11425276</data>
    </edge>
    <edge source="SGP" target="ZAF">
      <data key="d0">1482375</data>
    </edge>
    <edge source="SGP" target="ESP">
      <data key="d0">1031355</data>
    </edge>
    <edge source="SGP" target="SWE">
      <data key="d0">5458998</data>
    </edge>
    <edge source="SGP" target="THA">
      <data key="d0">18319673</data>
    </edge>
    <edge source="SGP" target="TGO">
      <data key="d0">762641</data>
    </edge>
    <edge source="SGP" target="ARE">
      <data key="d0">1344053</data>
    </edge>
    <edge source="SGP" target="TUR">
      <data key="d0">2037557</data>
    </edge>
    <edge source="SGP" target="UKR">
      <data key="d0">30898</data>
    </edge>
    <edge source="SGP" target="MKD">
      <data key="d0">446876</data>
    </edge>
    <edge source="SGP" target="EGY">
      <data key="d0">926851</data>
    </edge>
    <edge source="SGP" target="GBR">
      <data key="d0">251681</data>
    </edge>
    <edge source="SGP" target="USA">
      <data key="d0">26386595</data>
    </edge>
    <edge source="SGP" target="BFA">
      <data key="d0">16377</data>
    </edge>
    <edge source="SGP" target="URY">
      <data key="d0">10797</data>
    </edge>
    <edge source="ZAF" target="ARG">
      <data key="d0">2938506</data>
    </edge>
    <edge source="ZAF" target="AUS">
      <data key="d0">13088509</data>
    </edge>
    <edge source="ZAF" target="AUT">
      <data key="d0">473015</data>
    </edge>
    <edge source="ZAF" target="BEL">
      <data key="d0">100593125</data>
    </edge>
    <edge source="ZAF" target="BWA">
      <data key="d0">7435752</data>
    </edge>
    <edge source="ZAF" target="BRA">
      <data key="d0">7833046</data>
    </edge>
    <edge source="ZAF" target="CMR">
      <data key="d0">795758</data>
    </edge>
    <edge source="ZAF" target="CAN">
      <data key="d0">4165143</data>
    </edge>
    <edge source="ZAF" target="CAF">
      <data key="d0">13039</data>
    </edge>
    <edge source="ZAF" target="LKA">
      <data key="d0">111241</data>
    </edge>
    <edge source="ZAF" target="CHL">
      <data key="d0">637325</data>
    </edge>
    <edge source="ZAF" target="CHN">
      <data key="d0">18379782</data>
    </edge>
    <edge source="ZAF" target="COL">
      <data key="d0">1059788</data>
    </edge>
    <edge source="ZAF" target="BEN">
      <data key="d0">404103</data>
    </edge>
    <edge source="ZAF" target="DNK">
      <data key="d0">510084</data>
    </edge>
    <edge source="ZAF" target="ECU">
      <data key="d0">520987</data>
    </edge>
    <edge source="ZAF" target="ETH">
      <data key="d0">452418</data>
    </edge>
    <edge source="ZAF" target="FIN">
      <data key="d0">55992</data>
    </edge>
    <edge source="ZAF" target="FRA">
      <data key="d0">16856208</data>
    </edge>
    <edge source="ZAF" target="GEO">
      <data key="d0">102531</data>
    </edge>
    <edge source="ZAF" target="DEU">
      <data key="d0">17111479</data>
    </edge>
    <edge source="ZAF" target="GHA">
      <data key="d0">1829184</data>
    </edge>
    <edge source="ZAF" target="GRC">
      <data key="d0">321859</data>
    </edge>
    <edge source="ZAF" target="HND">
      <data key="d0">33075</data>
    </edge>
    <edge source="ZAF" target="HKG">
      <data key="d0">2436849</data>
    </edge>
    <edge source="ZAF" target="HUN">
      <data key="d0">602069</data>
    </edge>
    <edge source="ZAF" target="IDN">
      <data key="d0">1279157</data>
    </edge>
    <edge source="ZAF" target="IRL">
      <data key="d0">4424768</data>
    </edge>
    <edge source="ZAF" target="ISR">
      <data key="d0">2292697</data>
    </edge>
    <edge source="ZAF" target="ITA">
      <data key="d0">3308305</data>
    </edge>
    <edge source="ZAF" target="CIV">
      <data key="d0">1624741</data>
    </edge>
    <edge source="ZAF" target="JPN">
      <data key="d0">20130510</data>
    </edge>
    <edge source="ZAF" target="JOR">
      <data key="d0">14596</data>
    </edge>
    <edge source="ZAF" target="KOR">
      <data key="d0">17441794</data>
    </edge>
    <edge source="ZAF" target="LBN">
      <data key="d0">18538</data>
    </edge>
    <edge source="ZAF" target="LTU">
      <data key="d0">43984015</data>
    </edge>
    <edge source="ZAF" target="MDG">
      <data key="d0">1088138</data>
    </edge>
    <edge source="ZAF" target="MWI">
      <data key="d0">2309620</data>
    </edge>
    <edge source="ZAF" target="MYS">
      <data key="d0">790661</data>
    </edge>
    <edge source="ZAF" target="MRT">
      <data key="d0">133448</data>
    </edge>
    <edge source="ZAF" target="MUS">
      <data key="d0">1618908</data>
    </edge>
    <edge source="ZAF" target="MEX">
      <data key="d0">2234835</data>
    </edge>
    <edge source="ZAF" target="MAR">
      <data key="d0">70455</data>
    </edge>
    <edge source="ZAF" target="MOZ">
      <data key="d0">5425603</data>
    </edge>
    <edge source="ZAF" target="OMN">
      <data key="d0">652728</data>
    </edge>
    <edge source="ZAF" target="NAM">
      <data key="d0">10609163</data>
    </edge>
    <edge source="ZAF" target="NLD">
      <data key="d0">61753833</data>
    </edge>
    <edge source="ZAF" target="NZL">
      <data key="d0">350336</data>
    </edge>
    <edge source="ZAF" target="PAK">
      <data key="d0">23192</data>
    </edge>
    <edge source="ZAF" target="PAN">
      <data key="d0">82512</data>
    </edge>
    <edge source="ZAF" target="PRY">
      <data key="d0">174773</data>
    </edge>
    <edge source="ZAF" target="PER">
      <data key="d0">245167</data>
    </edge>
    <edge source="ZAF" target="PHL">
      <data key="d0">226800</data>
    </edge>
    <edge source="ZAF" target="POL">
      <data key="d0">466200</data>
    </edge>
    <edge source="ZAF" target="PRT">
      <data key="d0">54337</data>
    </edge>
    <edge source="ZAF" target="RUS">
      <data key="d0">959952</data>
    </edge>
    <edge source="ZAF" target="SAU">
      <data key="d0">11173714</data>
    </edge>
    <edge source="ZAF" target="SEN">
      <data key="d0">251623</data>
    </edge>
    <edge source="ZAF" target="IND">
      <data key="d0">56133563</data>
    </edge>
    <edge source="ZAF" target="SGP">
      <data key="d0">6264116</data>
    </edge>
    <edge source="ZAF" target="VNM">
      <data key="d0">51132</data>
    </edge>
    <edge source="ZAF" target="ZWE">
      <data key="d0">20432222</data>
    </edge>
    <edge source="ZAF" target="ESP">
      <data key="d0">482617</data>
    </edge>
    <edge source="ZAF" target="CHE">
      <data key="d0">238442</data>
    </edge>
    <edge source="ZAF" target="THA">
      <data key="d0">3853185</data>
    </edge>
    <edge source="ZAF" target="TGO">
      <data key="d0">73142</data>
    </edge>
    <edge source="ZAF" target="ARE">
      <data key="d0">10574507</data>
    </edge>
    <edge source="ZAF" target="TUR">
      <data key="d0">4020178</data>
    </edge>
    <edge source="ZAF" target="UGA">
      <data key="d0">646909</data>
    </edge>
    <edge source="ZAF" target="EGY">
      <data key="d0">1297112</data>
    </edge>
    <edge source="ZAF" target="GBR">
      <data key="d0">8590860</data>
    </edge>
    <edge source="ZAF" target="TZA">
      <data key="d0">2726856</data>
    </edge>
    <edge source="ZAF" target="USA">
      <data key="d0">128433357</data>
    </edge>
    <edge source="ZAF" target="BFA">
      <data key="d0">157342</data>
    </edge>
    <edge source="ZAF" target="URY">
      <data key="d0">557310</data>
    </edge>
    <edge source="THA" target="DZA">
      <data key="d0">128788</data>
    </edge>
    <edge source="THA" target="ARG">
      <data key="d0">111592</data>
    </edge>
    <edge source="THA" target="AUS">
      <data key="d0">16324079</data>
    </edge>
    <edge source="THA" target="BEL">
      <data key="d0">60275</data>
    </edge>
    <edge source="THA" target="BRA">
      <data key="d0">3089773</data>
    </edge>
    <edge source="THA" target="BGR">
      <data key="d0">19209</data>
    </edge>
    <edge source="THA" target="KHM">
      <data key="d0">6107361</data>
    </edge>
    <edge source="THA" target="CAN">
      <data key="d0">14120479</data>
    </edge>
    <edge source="THA" target="LKA">
      <data key="d0">8438389</data>
    </edge>
    <edge source="THA" target="CHL">
      <data key="d0">11183</data>
    </edge>
    <edge source="THA" target="CHN">
      <data key="d0">19326541</data>
    </edge>
    <edge source="THA" target="COL">
      <data key="d0">316600</data>
    </edge>
    <edge source="THA" target="CZE">
      <data key="d0">24139</data>
    </edge>
    <edge source="THA" target="ECU">
      <data key="d0">500028</data>
    </edge>
    <edge source="THA" target="EST">
      <data key="d0">3653068</data>
    </edge>
    <edge source="THA" target="FIN">
      <data key="d0">45328</data>
    </edge>
    <edge source="THA" target="FRA">
      <data key="d0">98164</data>
    </edge>
    <edge source="THA" target="DEU">
      <data key="d0">19830340</data>
    </edge>
    <edge source="THA" target="GHA">
      <data key="d0">184878</data>
    </edge>
    <edge source="THA" target="GRC">
      <data key="d0">25374</data>
    </edge>
    <edge source="THA" target="HKG">
      <data key="d0">2087420</data>
    </edge>
    <edge source="THA" target="HUN">
      <data key="d0">71661</data>
    </edge>
    <edge source="THA" target="IDN">
      <data key="d0">53985551</data>
    </edge>
    <edge source="THA" target="ISR">
      <data key="d0">114559</data>
    </edge>
    <edge source="THA" target="ITA">
      <data key="d0">386271</data>
    </edge>
    <edge source="THA" target="CIV">
      <data key="d0">77272</data>
    </edge>
    <edge source="THA" target="JPN">
      <data key="d0">80498722</data>
    </edge>
    <edge source="THA" target="JOR">
      <data key="d0">229139</data>
    </edge>
    <edge source="THA" target="KOR">
      <data key="d0">9393647</data>
    </edge>
    <edge source="THA" target="LBN">
      <data key="d0">37591</data>
    </edge>
    <edge source="THA" target="LVA">
      <data key="d0">234594</data>
    </edge>
    <edge source="THA" target="MDG">
      <data key="d0">47799</data>
    </edge>
    <edge source="THA" target="MYS">
      <data key="d0">47407894</data>
    </edge>
    <edge source="THA" target="MUS">
      <data key="d0">67086</data>
    </edge>
    <edge source="THA" target="MEX">
      <data key="d0">3643883</data>
    </edge>
    <edge source="THA" target="MAR">
      <data key="d0">533387</data>
    </edge>
    <edge source="THA" target="OMN">
      <data key="d0">124792</data>
    </edge>
    <edge source="THA" target="NAM">
      <data key="d0">28881</data>
    </edge>
    <edge source="THA" target="NLD">
      <data key="d0">3107141</data>
    </edge>
    <edge source="THA" target="NZL">
      <data key="d0">6085720</data>
    </edge>
    <edge source="THA" target="NIC">
      <data key="d0">12785</data>
    </edge>
    <edge source="THA" target="NOR">
      <data key="d0">16511</data>
    </edge>
    <edge source="THA" target="PAK">
      <data key="d0">5309782</data>
    </edge>
    <edge source="THA" target="PER">
      <data key="d0">10424</data>
    </edge>
    <edge source="THA" target="PHL">
      <data key="d0">31580201</data>
    </edge>
    <edge source="THA" target="POL">
      <data key="d0">426438</data>
    </edge>
    <edge source="THA" target="PRT">
      <data key="d0">269557</data>
    </edge>
    <edge source="THA" target="ROU">
      <data key="d0">113698</data>
    </edge>
    <edge source="THA" target="RUS">
      <data key="d0">415604</data>
    </edge>
    <edge source="THA" target="SAU">
      <data key="d0">2880342</data>
    </edge>
    <edge source="THA" target="IND">
      <data key="d0">27171933</data>
    </edge>
    <edge source="THA" target="SGP">
      <data key="d0">12687607</data>
    </edge>
    <edge source="THA" target="VNM">
      <data key="d0">61694642</data>
    </edge>
    <edge source="THA" target="ZAF">
      <data key="d0">5108494</data>
    </edge>
    <edge source="THA" target="ZWE">
      <data key="d0">15433</data>
    </edge>
    <edge source="THA" target="ESP">
      <data key="d0">2081090</data>
    </edge>
    <edge source="THA" target="SWE">
      <data key="d0">209309</data>
    </edge>
    <edge source="THA" target="CHE">
      <data key="d0">20764</data>
    </edge>
    <edge source="THA" target="ARE">
      <data key="d0">1204070</data>
    </edge>
    <edge source="THA" target="TUN">
      <data key="d0">247043</data>
    </edge>
    <edge source="THA" target="TUR">
      <data key="d0">3769879</data>
    </edge>
    <edge source="THA" target="EGY">
      <data key="d0">327199</data>
    </edge>
    <edge source="THA" target="GBR">
      <data key="d0">706936</data>
    </edge>
    <edge source="THA" target="TZA">
      <data key="d0">2047558</data>
    </edge>
    <edge source="THA" target="USA">
      <data key="d0">34960120</data>
    </edge>
    <edge source="UKR" target="DZA">
      <data key="d0">29516</data>
    </edge>
    <edge source="UKR" target="AZE">
      <data key="d0">135908</data>
    </edge>
    <edge source="UKR" target="AUT">
      <data key="d0">1196856</data>
    </edge>
    <edge source="UKR" target="ARM">
      <data key="d0">83346</data>
    </edge>
    <edge source="UKR" target="BEL">
      <data key="d0">2075503</data>
    </edge>
    <edge source="UKR" target="BGR">
      <data key="d0">822864</data>
    </edge>
    <edge source="UKR" target="BLR">
      <data key="d0">10983182</data>
    </edge>
    <edge source="UKR" target="CHN">
      <data key="d0">666663</data>
    </edge>
    <edge source="UKR" target="CZE">
      <data key="d0">6740807</data>
    </edge>
    <edge source="UKR" target="DNK">
      <data key="d0">141828</data>
    </edge>
    <edge source="UKR" target="EST">
      <data key="d0">16255</data>
    </edge>
    <edge source="UKR" target="FIN">
      <data key="d0">121791</data>
    </edge>
    <edge source="UKR" target="FRA">
      <data key="d0">1037327</data>
    </edge>
    <edge source="UKR" target="GEO">
      <data key="d0">116902</data>
    </edge>
    <edge source="UKR" target="DEU">
      <data key="d0">11938814</data>
    </edge>
    <edge source="UKR" target="GRC">
      <data key="d0">46701</data>
    </edge>
    <edge source="UKR" target="HKG">
      <data key="d0">27110</data>
    </edge>
    <edge source="UKR" target="HUN">
      <data key="d0">1215829</data>
    </edge>
    <edge source="UKR" target="ISR">
      <data key="d0">6570497</data>
    </edge>
    <edge source="UKR" target="ITA">
      <data key="d0">6004391</data>
    </edge>
    <edge source="UKR" target="JPN">
      <data key="d0">2737241</data>
    </edge>
    <edge source="UKR" target="KAZ">
      <data key="d0">49651</data>
    </edge>
    <edge source="UKR" target="JOR">
      <data key="d0">685482</data>
    </edge>
    <edge source="UKR" target="KOR">
      <data key="d0">10200136</data>
    </edge>
    <edge source="UKR" target="LBN">
      <data key="d0">12179</data>
    </edge>
    <edge source="UKR" target="LVA">
      <data key="d0">48861</data>
    </edge>
    <edge source="UKR" target="LTU">
      <data key="d0">199655</data>
    </edge>
    <edge source="UKR" target="MDA">
      <data key="d0">770496</data>
    </edge>
    <edge source="UKR" target="NLD">
      <data key="d0">1261531</data>
    </edge>
    <edge source="UKR" target="PHL">
      <data key="d0">55439</data>
    </edge>
    <edge source="UKR" target="POL">
      <data key="d0">10404501</data>
    </edge>
    <edge source="UKR" target="ROU">
      <data key="d0">1972481</data>
    </edge>
    <edge source="UKR" target="RUS">
      <data key="d0">139336912</data>
    </edge>
    <edge source="UKR" target="SRB">
      <data key="d0">109294</data>
    </edge>
    <edge source="UKR" target="IND">
      <data key="d0">1158053</data>
    </edge>
    <edge source="UKR" target="SGP">
      <data key="d0">598366</data>
    </edge>
    <edge source="UKR" target="SVK">
      <data key="d0">5552688</data>
    </edge>
    <edge source="UKR" target="SVN">
      <data key="d0">1334649</data>
    </edge>
    <edge source="UKR" target="ESP">
      <data key="d0">3279298</data>
    </edge>
    <edge source="UKR" target="SWE">
      <data key="d0">16993</data>
    </edge>
    <edge source="UKR" target="CHE">
      <data key="d0">454699</data>
    </edge>
    <edge source="UKR" target="ARE">
      <data key="d0">22074</data>
    </edge>
    <edge source="UKR" target="TUR">
      <data key="d0">24685671</data>
    </edge>
    <edge source="UKR" target="GBR">
      <data key="d0">249414</data>
    </edge>
    <edge source="UKR" target="USA">
      <data key="d0">6627468</data>
    </edge>
    <edge source="URY" target="AZE">
      <data key="d0">96798</data>
    </edge>
    <edge source="URY" target="ARG">
      <data key="d0">1843515</data>
    </edge>
    <edge source="URY" target="BOL">
      <data key="d0">551232</data>
    </edge>
    <edge source="URY" target="BRA">
      <data key="d0">2104131</data>
    </edge>
    <edge source="URY" target="CHL">
      <data key="d0">114211</data>
    </edge>
    <edge source="URY" target="CHN">
      <data key="d0">27436</data>
    </edge>
    <edge source="URY" target="COL">
      <data key="d0">709029</data>
    </edge>
    <edge source="URY" target="ECU">
      <data key="d0">218995</data>
    </edge>
    <edge source="URY" target="GTM">
      <data key="d0">203759</data>
    </edge>
    <edge source="URY" target="ITA">
      <data key="d0">346177</data>
    </edge>
    <edge source="URY" target="JPN">
      <data key="d0">75611</data>
    </edge>
    <edge source="URY" target="LBN">
      <data key="d0">66294</data>
    </edge>
    <edge source="URY" target="MEX">
      <data key="d0">364721</data>
    </edge>
    <edge source="URY" target="NIC">
      <data key="d0">171045</data>
    </edge>
    <edge source="URY" target="PAN">
      <data key="d0">180279</data>
    </edge>
    <edge source="URY" target="PRY">
      <data key="d0">968597</data>
    </edge>
    <edge source="URY" target="PER">
      <data key="d0">501999</data>
    </edge>
    <edge source="URY" target="EGY">
      <data key="d0">211505</data>
    </edge>
    <edge source="URY" target="USA">
      <data key="d0">55655</data>
    </edge>
    <edge source="AUT" target="AZE">
      <data key="d0">12871</data>
    </edge>
    <edge source="AUT" target="ARG">
      <data key="d0">202439</data>
    </edge>
    <edge source="AUT" target="AUS">
      <data key="d0">1721852</data>
    </edge>
    <edge source="AUT" target="BEL">
      <data key="d0">1426571</data>
    </edge>
    <edge source="AUT" target="BRA">
      <data key="d0">257943</data>
    </edge>
    <edge source="AUT" target="BGR">
      <data key="d0">689274</data>
    </edge>
    <edge source="AUT" target="BLR">
      <data key="d0">27237</data>
    </edge>
    <edge source="AUT" target="CAN">
      <data key="d0">1096890</data>
    </edge>
    <edge source="AUT" target="CHL">
      <data key="d0">193933</data>
    </edge>
    <edge source="AUT" target="CHN">
      <data key="d0">7237662</data>
    </edge>
    <edge source="AUT" target="COL">
      <data key="d0">456838</data>
    </edge>
    <edge source="AUT" target="CRI">
      <data key="d0">31654</data>
    </edge>
    <edge source="AUT" target="HRV">
      <data key="d0">1581416</data>
    </edge>
    <edge source="AUT" target="CZE">
      <data key="d0">9460070</data>
    </edge>
    <edge source="AUT" target="DNK">
      <data key="d0">669691</data>
    </edge>
    <edge source="AUT" target="ECU">
      <data key="d0">42495</data>
    </edge>
    <edge source="AUT" target="EST">
      <data key="d0">209226</data>
    </edge>
    <edge source="AUT" target="FIN">
      <data key="d0">276400</data>
    </edge>
    <edge source="AUT" target="FRA">
      <data key="d0">7933852</data>
    </edge>
    <edge source="AUT" target="GEO">
      <data key="d0">10598</data>
    </edge>
    <edge source="AUT" target="DEU">
      <data key="d0">47524243</data>
    </edge>
    <edge source="AUT" target="GHA">
      <data key="d0">13800</data>
    </edge>
    <edge source="AUT" target="GRC">
      <data key="d0">641114</data>
    </edge>
    <edge source="AUT" target="GTM">
      <data key="d0">106368</data>
    </edge>
    <edge source="AUT" target="HKG">
      <data key="d0">1129695</data>
    </edge>
    <edge source="AUT" target="HUN">
      <data key="d0">8906871</data>
    </edge>
    <edge source="AUT" target="IDN">
      <data key="d0">96938</data>
    </edge>
    <edge source="AUT" target="IRL">
      <data key="d0">80095</data>
    </edge>
    <edge source="AUT" target="ISR">
      <data key="d0">256698</data>
    </edge>
    <edge source="AUT" target="ITA">
      <data key="d0">30036842</data>
    </edge>
    <edge source="AUT" target="JPN">
      <data key="d0">2039221</data>
    </edge>
    <edge source="AUT" target="KAZ">
      <data key="d0">12026</data>
    </edge>
    <edge source="AUT" target="JOR">
      <data key="d0">13984</data>
    </edge>
    <edge source="AUT" target="KOR">
      <data key="d0">6714122</data>
    </edge>
    <edge source="AUT" target="LBN">
      <data key="d0">35339</data>
    </edge>
    <edge source="AUT" target="LVA">
      <data key="d0">139834</data>
    </edge>
    <edge source="AUT" target="LTU">
      <data key="d0">207587</data>
    </edge>
    <edge source="AUT" target="MYS">
      <data key="d0">20689</data>
    </edge>
    <edge source="AUT" target="MEX">
      <data key="d0">155302</data>
    </edge>
    <edge source="AUT" target="NLD">
      <data key="d0">3199121</data>
    </edge>
    <edge source="AUT" target="NOR">
      <data key="d0">90598</data>
    </edge>
    <edge source="AUT" target="PER">
      <data key="d0">18958</data>
    </edge>
    <edge source="AUT" target="POL">
      <data key="d0">6530882</data>
    </edge>
    <edge source="AUT" target="PRT">
      <data key="d0">2673487</data>
    </edge>
    <edge source="AUT" target="ROU">
      <data key="d0">2868521</data>
    </edge>
    <edge source="AUT" target="RUS">
      <data key="d0">554243</data>
    </edge>
    <edge source="AUT" target="SAU">
      <data key="d0">1045806</data>
    </edge>
    <edge source="AUT" target="SRB">
      <data key="d0">1200286</data>
    </edge>
    <edge source="AUT" target="IND">
      <data key="d0">1282281</data>
    </edge>
    <edge source="AUT" target="SGP">
      <data key="d0">1989092</data>
    </edge>
    <edge source="AUT" target="SVK">
      <data key="d0">5324429</data>
    </edge>
    <edge source="AUT" target="VNM">
      <data key="d0">3299454</data>
    </edge>
    <edge source="AUT" target="SVN">
      <data key="d0">5471498</data>
    </edge>
    <edge source="AUT" target="ZAF">
      <data key="d0">476280</data>
    </edge>
    <edge source="AUT" target="ESP">
      <data key="d0">6052271</data>
    </edge>
    <edge source="AUT" target="SWE">
      <data key="d0">544443</data>
    </edge>
    <edge source="AUT" target="CHE">
      <data key="d0">6540042</data>
    </edge>
    <edge source="AUT" target="THA">
      <data key="d0">10427064</data>
    </edge>
    <edge source="AUT" target="ARE">
      <data key="d0">574621</data>
    </edge>
    <edge source="AUT" target="TUR">
      <data key="d0">2529401</data>
    </edge>
    <edge source="AUT" target="UKR">
      <data key="d0">223239</data>
    </edge>
    <edge source="AUT" target="MKD">
      <data key="d0">344050</data>
    </edge>
    <edge source="AUT" target="EGY">
      <data key="d0">201174</data>
    </edge>
    <edge source="AUT" target="GBR">
      <data key="d0">4090809</data>
    </edge>
    <edge source="AUT" target="USA">
      <data key="d0">24313050</data>
    </edge>
    <edge source="LKA" target="CMR">
      <data key="d0">142722</data>
    </edge>
    <edge source="LKA" target="IDN">
      <data key="d0">215881</data>
    </edge>
    <edge source="LKA" target="ISR">
      <data key="d0">36314</data>
    </edge>
    <edge source="LKA" target="MDG">
      <data key="d0">372084</data>
    </edge>
    <edge source="LKA" target="MYS">
      <data key="d0">703438</data>
    </edge>
    <edge source="LKA" target="MUS">
      <data key="d0">69990</data>
    </edge>
    <edge source="LKA" target="PAK">
      <data key="d0">43702</data>
    </edge>
    <edge source="LKA" target="PER">
      <data key="d0">99364</data>
    </edge>
    <edge source="LKA" target="SAU">
      <data key="d0">492328</data>
    </edge>
    <edge source="LKA" target="SRB">
      <data key="d0">135349</data>
    </edge>
    <edge source="LKA" target="IND">
      <data key="d0">1308710</data>
    </edge>
    <edge source="LKA" target="ZAF">
      <data key="d0">357257</data>
    </edge>
    <edge source="LKA" target="THA">
      <data key="d0">918552</data>
    </edge>
    <edge source="LKA" target="ARE">
      <data key="d0">548721</data>
    </edge>
    <edge source="LKA" target="TUR">
      <data key="d0">2119776</data>
    </edge>
    <edge source="LKA" target="UKR">
      <data key="d0">106979</data>
    </edge>
    <edge source="LKA" target="EGY">
      <data key="d0">255698</data>
    </edge>
    <edge source="LKA" target="USA">
      <data key="d0">118287</data>
    </edge>
    <edge source="HRV" target="AUT">
      <data key="d0">565619</data>
    </edge>
    <edge source="HRV" target="BGR">
      <data key="d0">113755</data>
    </edge>
    <edge source="HRV" target="CZE">
      <data key="d0">221021</data>
    </edge>
    <edge source="HRV" target="ECU">
      <data key="d0">24981</data>
    </edge>
    <edge source="HRV" target="FRA">
      <data key="d0">802976</data>
    </edge>
    <edge source="HRV" target="DEU">
      <data key="d0">296459</data>
    </edge>
    <edge source="HRV" target="GRC">
      <data key="d0">56163</data>
    </edge>
    <edge source="HRV" target="HUN">
      <data key="d0">979605</data>
    </edge>
    <edge source="HRV" target="ITA">
      <data key="d0">3925527</data>
    </edge>
    <edge source="HRV" target="PRT">
      <data key="d0">236573</data>
    </edge>
    <edge source="HRV" target="ROU">
      <data key="d0">1130857</data>
    </edge>
    <edge source="HRV" target="SRB">
      <data key="d0">726057</data>
    </edge>
    <edge source="HRV" target="SVK">
      <data key="d0">587161</data>
    </edge>
    <edge source="HRV" target="SVN">
      <data key="d0">7888872</data>
    </edge>
    <edge source="HRV" target="SWE">
      <data key="d0">180748</data>
    </edge>
    <edge source="HRV" target="CHE">
      <data key="d0">16303</data>
    </edge>
    <edge source="HRV" target="TUR">
      <data key="d0">28809</data>
    </edge>
    <edge source="HRV" target="MKD">
      <data key="d0">16619</data>
    </edge>
    <edge source="HRV" target="USA">
      <data key="d0">27760</data>
    </edge>
    <edge source="CZE" target="ALB">
      <data key="d0">21699</data>
    </edge>
    <edge source="CZE" target="DZA">
      <data key="d0">668021</data>
    </edge>
    <edge source="CZE" target="AZE">
      <data key="d0">85369</data>
    </edge>
    <edge source="CZE" target="ARG">
      <data key="d0">123818</data>
    </edge>
    <edge source="CZE" target="AUS">
      <data key="d0">61646</data>
    </edge>
    <edge source="CZE" target="AUT">
      <data key="d0">18845703</data>
    </edge>
    <edge source="CZE" target="BEL">
      <data key="d0">4899162</data>
    </edge>
    <edge source="CZE" target="BRA">
      <data key="d0">798608</data>
    </edge>
    <edge source="CZE" target="BGR">
      <data key="d0">916975</data>
    </edge>
    <edge source="CZE" target="BLR">
      <data key="d0">482569</data>
    </edge>
    <edge source="CZE" target="CAN">
      <data key="d0">6753828</data>
    </edge>
    <edge source="CZE" target="CHN">
      <data key="d0">6495775</data>
    </edge>
    <edge source="CZE" target="HRV">
      <data key="d0">1547014</data>
    </edge>
    <edge source="CZE" target="DNK">
      <data key="d0">4537297</data>
    </edge>
    <edge source="CZE" target="SLV">
      <data key="d0">212004</data>
    </edge>
    <edge source="CZE" target="EST">
      <data key="d0">565937</data>
    </edge>
    <edge source="CZE" target="FIN">
      <data key="d0">375949</data>
    </edge>
    <edge source="CZE" target="FRA">
      <data key="d0">16745917</data>
    </edge>
    <edge source="CZE" target="GEO">
      <data key="d0">36206</data>
    </edge>
    <edge source="CZE" target="DEU">
      <data key="d0">95453979</data>
    </edge>
    <edge source="CZE" target="GRC">
      <data key="d0">1506264</data>
    </edge>
    <edge source="CZE" target="HND">
      <data key="d0">68997</data>
    </edge>
    <edge source="CZE" target="HUN">
      <data key="d0">16509472</data>
    </edge>
    <edge source="CZE" target="IDN">
      <data key="d0">119600</data>
    </edge>
    <edge source="CZE" target="IRL">
      <data key="d0">349916</data>
    </edge>
    <edge source="CZE" target="ISR">
      <data key="d0">139043</data>
    </edge>
    <edge source="CZE" target="ITA">
      <data key="d0">15536987</data>
    </edge>
    <edge source="CZE" target="JPN">
      <data key="d0">1314133</data>
    </edge>
    <edge source="CZE" target="KAZ">
      <data key="d0">82513</data>
    </edge>
    <edge source="CZE" target="KOR">
      <data key="d0">1441019</data>
    </edge>
    <edge source="CZE" target="KGZ">
      <data key="d0">17933</data>
    </edge>
    <edge source="CZE" target="LVA">
      <data key="d0">55431</data>
    </edge>
    <edge source="CZE" target="LTU">
      <data key="d0">997872</data>
    </edge>
    <edge source="CZE" target="MYS">
      <data key="d0">199469</data>
    </edge>
    <edge source="CZE" target="MEX">
      <data key="d0">7475777</data>
    </edge>
    <edge source="CZE" target="MDA">
      <data key="d0">100407</data>
    </edge>
    <edge source="CZE" target="MAR">
      <data key="d0">35170</data>
    </edge>
    <edge source="CZE" target="OMN">
      <data key="d0">312845</data>
    </edge>
    <edge source="CZE" target="NLD">
      <data key="d0">5560008</data>
    </edge>
    <edge source="CZE" target="NZL">
      <data key="d0">24002</data>
    </edge>
    <edge source="CZE" target="NOR">
      <data key="d0">500168</data>
    </edge>
    <edge source="CZE" target="PAK">
      <data key="d0">83756</data>
    </edge>
    <edge source="CZE" target="POL">
      <data key="d0">51928023</data>
    </edge>
    <edge source="CZE" target="PRT">
      <data key="d0">112943</data>
    </edge>
    <edge source="CZE" target="ROU">
      <data key="d0">6545785</data>
    </edge>
    <edge source="CZE" target="RUS">
      <data key="d0">26127041</data>
    </edge>
    <edge source="CZE" target="SAU">
      <data key="d0">629920</data>
    </edge>
    <edge source="CZE" target="SRB">
      <data key="d0">1842041</data>
    </edge>
    <edge source="CZE" target="IND">
      <data key="d0">602910</data>
    </edge>
    <edge source="CZE" target="SGP">
      <data key="d0">30025</data>
    </edge>
    <edge source="CZE" target="SVK">
      <data key="d0">38467039</data>
    </edge>
    <edge source="CZE" target="VNM">
      <data key="d0">83151</data>
    </edge>
    <edge source="CZE" target="SVN">
      <data key="d0">9594794</data>
    </edge>
    <edge source="CZE" target="ZAF">
      <data key="d0">366513</data>
    </edge>
    <edge source="CZE" target="ESP">
      <data key="d0">5380826</data>
    </edge>
    <edge source="CZE" target="SWE">
      <data key="d0">1320771</data>
    </edge>
    <edge source="CZE" target="CHE">
      <data key="d0">1816143</data>
    </edge>
    <edge source="CZE" target="THA">
      <data key="d0">204255</data>
    </edge>
    <edge source="CZE" target="ARE">
      <data key="d0">921348</data>
    </edge>
    <edge source="CZE" target="TUN">
      <data key="d0">11334</data>
    </edge>
    <edge source="CZE" target="TUR">
      <data key="d0">995530</data>
    </edge>
    <edge source="CZE" target="UKR">
      <data key="d0">5257844</data>
    </edge>
    <edge source="CZE" target="MKD">
      <data key="d0">48577</data>
    </edge>
    <edge source="CZE" target="EGY">
      <data key="d0">304045</data>
    </edge>
    <edge source="CZE" target="GBR">
      <data key="d0">5231027</data>
    </edge>
    <edge source="CZE" target="TZA">
      <data key="d0">10391</data>
    </edge>
    <edge source="CZE" target="USA">
      <data key="d0">13652530</data>
    </edge>
    <edge source="DNK" target="ALB">
      <data key="d0">57304</data>
    </edge>
    <edge source="DNK" target="DZA">
      <data key="d0">299357</data>
    </edge>
    <edge source="DNK" target="ARG">
      <data key="d0">481902</data>
    </edge>
    <edge source="DNK" target="AUS">
      <data key="d0">2472026</data>
    </edge>
    <edge source="DNK" target="AUT">
      <data key="d0">4153212</data>
    </edge>
    <edge source="DNK" target="BEL">
      <data key="d0">11376806</data>
    </edge>
    <edge source="DNK" target="BOL">
      <data key="d0">73600</data>
    </edge>
    <edge source="DNK" target="BRA">
      <data key="d0">3092035</data>
    </edge>
    <edge source="DNK" target="BGR">
      <data key="d0">437000</data>
    </edge>
    <edge source="DNK" target="BLR">
      <data key="d0">740675</data>
    </edge>
    <edge source="DNK" target="KHM">
      <data key="d0">11603</data>
    </edge>
    <edge source="DNK" target="CMR">
      <data key="d0">13875</data>
    </edge>
    <edge source="DNK" target="CAN">
      <data key="d0">1866864</data>
    </edge>
    <edge source="DNK" target="CHL">
      <data key="d0">125023</data>
    </edge>
    <edge source="DNK" target="CHN">
      <data key="d0">5183007</data>
    </edge>
    <edge source="DNK" target="COL">
      <data key="d0">228966</data>
    </edge>
    <edge source="DNK" target="CRI">
      <data key="d0">22137</data>
    </edge>
    <edge source="DNK" target="HRV">
      <data key="d0">35511</data>
    </edge>
    <edge source="DNK" target="CZE">
      <data key="d0">1550485</data>
    </edge>
    <edge source="DNK" target="ECU">
      <data key="d0">663927</data>
    </edge>
    <edge source="DNK" target="ETH">
      <data key="d0">20917</data>
    </edge>
    <edge source="DNK" target="EST">
      <data key="d0">134252</data>
    </edge>
    <edge source="DNK" target="FIN">
      <data key="d0">6069080</data>
    </edge>
    <edge source="DNK" target="FRA">
      <data key="d0">5886532</data>
    </edge>
    <edge source="DNK" target="GEO">
      <data key="d0">90268</data>
    </edge>
    <edge source="DNK" target="DEU">
      <data key="d0">23161421</data>
    </edge>
    <edge source="DNK" target="GRC">
      <data key="d0">532987</data>
    </edge>
    <edge source="DNK" target="GTM">
      <data key="d0">59173</data>
    </edge>
    <edge source="DNK" target="HKG">
      <data key="d0">77231</data>
    </edge>
    <edge source="DNK" target="HUN">
      <data key="d0">3386742</data>
    </edge>
    <edge source="DNK" target="IDN">
      <data key="d0">118014</data>
    </edge>
    <edge source="DNK" target="IRL">
      <data key="d0">253570</data>
    </edge>
    <edge source="DNK" target="ISR">
      <data key="d0">256522</data>
    </edge>
    <edge source="DNK" target="ITA">
      <data key="d0">3842750</data>
    </edge>
    <edge source="DNK" target="JAM">
      <data key="d0">12740</data>
    </edge>
    <edge source="DNK" target="JPN">
      <data key="d0">17087575</data>
    </edge>
    <edge source="DNK" target="KAZ">
      <data key="d0">436687</data>
    </edge>
    <edge source="DNK" target="JOR">
      <data key="d0">12656</data>
    </edge>
    <edge source="DNK" target="KOR">
      <data key="d0">1032413</data>
    </edge>
    <edge source="DNK" target="LBN">
      <data key="d0">218615</data>
    </edge>
    <edge source="DNK" target="LVA">
      <data key="d0">936130</data>
    </edge>
    <edge source="DNK" target="LTU">
      <data key="d0">281134</data>
    </edge>
    <edge source="DNK" target="MYS">
      <data key="d0">746958</data>
    </edge>
    <edge source="DNK" target="MEX">
      <data key="d0">775319</data>
    </edge>
    <edge source="DNK" target="MAR">
      <data key="d0">44563</data>
    </edge>
    <edge source="DNK" target="OMN">
      <data key="d0">87406</data>
    </edge>
    <edge source="DNK" target="NLD">
      <data key="d0">5781765</data>
    </edge>
    <edge source="DNK" target="NZL">
      <data key="d0">356217</data>
    </edge>
    <edge source="DNK" target="NOR">
      <data key="d0">11064529</data>
    </edge>
    <edge source="DNK" target="PAK">
      <data key="d0">99407</data>
    </edge>
    <edge source="DNK" target="PRY">
      <data key="d0">77201</data>
    </edge>
    <edge source="DNK" target="PER">
      <data key="d0">671459</data>
    </edge>
    <edge source="DNK" target="PHL">
      <data key="d0">131490</data>
    </edge>
    <edge source="DNK" target="POL">
      <data key="d0">5803783</data>
    </edge>
    <edge source="DNK" target="PRT">
      <data key="d0">152407</data>
    </edge>
    <edge source="DNK" target="ROU">
      <data key="d0">711277</data>
    </edge>
    <edge source="DNK" target="RUS">
      <data key="d0">3714529</data>
    </edge>
    <edge source="DNK" target="SAU">
      <data key="d0">3996111</data>
    </edge>
    <edge source="DNK" target="SRB">
      <data key="d0">85196</data>
    </edge>
    <edge source="DNK" target="IND">
      <data key="d0">2291151</data>
    </edge>
    <edge source="DNK" target="SGP">
      <data key="d0">90408</data>
    </edge>
    <edge source="DNK" target="SVK">
      <data key="d0">253025</data>
    </edge>
    <edge source="DNK" target="VNM">
      <data key="d0">46464</data>
    </edge>
    <edge source="DNK" target="SVN">
      <data key="d0">163546</data>
    </edge>
    <edge source="DNK" target="ZAF">
      <data key="d0">738161</data>
    </edge>
    <edge source="DNK" target="ESP">
      <data key="d0">12679304</data>
    </edge>
    <edge source="DNK" target="SWE">
      <data key="d0">19683480</data>
    </edge>
    <edge source="DNK" target="CHE">
      <data key="d0">127153</data>
    </edge>
    <edge source="DNK" target="THA">
      <data key="d0">461402</data>
    </edge>
    <edge source="DNK" target="TGO">
      <data key="d0">44834</data>
    </edge>
    <edge source="DNK" target="ARE">
      <data key="d0">803952</data>
    </edge>
    <edge source="DNK" target="TUN">
      <data key="d0">227979</data>
    </edge>
    <edge source="DNK" target="TUR">
      <data key="d0">2217167</data>
    </edge>
    <edge source="DNK" target="UKR">
      <data key="d0">12386</data>
    </edge>
    <edge source="DNK" target="EGY">
      <data key="d0">581608</data>
    </edge>
    <edge source="DNK" target="GBR">
      <data key="d0">9022488</data>
    </edge>
    <edge source="DNK" target="USA">
      <data key="d0">21188467</data>
    </edge>
    <edge source="DNK" target="URY">
      <data key="d0">145617</data>
    </edge>
    <edge source="FIN" target="AZE">
      <data key="d0">32616</data>
    </edge>
    <edge source="FIN" target="ARG">
      <data key="d0">80467</data>
    </edge>
    <edge source="FIN" target="AUS">
      <data key="d0">210042</data>
    </edge>
    <edge source="FIN" target="AUT">
      <data key="d0">42520</data>
    </edge>
    <edge source="FIN" target="BEL">
      <data key="d0">3675083</data>
    </edge>
    <edge source="FIN" target="BRA">
      <data key="d0">101827</data>
    </edge>
    <edge source="FIN" target="BGR">
      <data key="d0">10281</data>
    </edge>
    <edge source="FIN" target="BLR">
      <data key="d0">26024</data>
    </edge>
    <edge source="FIN" target="CMR">
      <data key="d0">11345</data>
    </edge>
    <edge source="FIN" target="CAN">
      <data key="d0">95920</data>
    </edge>
    <edge source="FIN" target="CHL">
      <data key="d0">13411</data>
    </edge>
    <edge source="FIN" target="CHN">
      <data key="d0">469033</data>
    </edge>
    <edge source="FIN" target="COL">
      <data key="d0">124978</data>
    </edge>
    <edge source="FIN" target="CZE">
      <data key="d0">77945</data>
    </edge>
    <edge source="FIN" target="DNK">
      <data key="d0">66403</data>
    </edge>
    <edge source="FIN" target="ECU">
      <data key="d0">75802</data>
    </edge>
    <edge source="FIN" target="EST">
      <data key="d0">3348804</data>
    </edge>
    <edge source="FIN" target="FRA">
      <data key="d0">3490598</data>
    </edge>
    <edge source="FIN" target="DEU">
      <data key="d0">1165970</data>
    </edge>
    <edge source="FIN" target="HUN">
      <data key="d0">69891</data>
    </edge>
    <edge source="FIN" target="IDN">
      <data key="d0">15792</data>
    </edge>
    <edge source="FIN" target="IRL">
      <data key="d0">76390</data>
    </edge>
    <edge source="FIN" target="ISR">
      <data key="d0">138383</data>
    </edge>
    <edge source="FIN" target="ITA">
      <data key="d0">1769546</data>
    </edge>
    <edge source="FIN" target="JPN">
      <data key="d0">778499</data>
    </edge>
    <edge source="FIN" target="KAZ">
      <data key="d0">1467907</data>
    </edge>
    <edge source="FIN" target="JOR">
      <data key="d0">494654</data>
    </edge>
    <edge source="FIN" target="KOR">
      <data key="d0">62091</data>
    </edge>
    <edge source="FIN" target="KGZ">
      <data key="d0">64550</data>
    </edge>
    <edge source="FIN" target="LVA">
      <data key="d0">318884</data>
    </edge>
    <edge source="FIN" target="LTU">
      <data key="d0">125091</data>
    </edge>
    <edge source="FIN" target="MYS">
      <data key="d0">72764</data>
    </edge>
    <edge source="FIN" target="MEX">
      <data key="d0">55596</data>
    </edge>
    <edge source="FIN" target="MAR">
      <data key="d0">17039</data>
    </edge>
    <edge source="FIN" target="NAM">
      <data key="d0">2527519</data>
    </edge>
    <edge source="FIN" target="NLD">
      <data key="d0">3503206</data>
    </edge>
    <edge source="FIN" target="NZL">
      <data key="d0">145879</data>
    </edge>
    <edge source="FIN" target="NOR">
      <data key="d0">7135268</data>
    </edge>
    <edge source="FIN" target="PAK">
      <data key="d0">28438</data>
    </edge>
    <edge source="FIN" target="PER">
      <data key="d0">1500741</data>
    </edge>
    <edge source="FIN" target="PHL">
      <data key="d0">452512</data>
    </edge>
    <edge source="FIN" target="POL">
      <data key="d0">349499</data>
    </edge>
    <edge source="FIN" target="RUS">
      <data key="d0">7550865</data>
    </edge>
    <edge source="FIN" target="SAU">
      <data key="d0">80623</data>
    </edge>
    <edge source="FIN" target="IND">
      <data key="d0">44826</data>
    </edge>
    <edge source="FIN" target="SGP">
      <data key="d0">35568</data>
    </edge>
    <edge source="FIN" target="VNM">
      <data key="d0">78799</data>
    </edge>
    <edge source="FIN" target="ZAF">
      <data key="d0">46848</data>
    </edge>
    <edge source="FIN" target="ESP">
      <data key="d0">2846452</data>
    </edge>
    <edge source="FIN" target="SWE">
      <data key="d0">32195401</data>
    </edge>
    <edge source="FIN" target="THA">
      <data key="d0">125332</data>
    </edge>
    <edge source="FIN" target="ARE">
      <data key="d0">85405</data>
    </edge>
    <edge source="FIN" target="TUR">
      <data key="d0">136694</data>
    </edge>
    <edge source="FIN" target="EGY">
      <data key="d0">60767</data>
    </edge>
    <edge source="FIN" target="GBR">
      <data key="d0">8265485</data>
    </edge>
    <edge source="FIN" target="USA">
      <data key="d0">1652303</data>
    </edge>
    <edge source="GEO" target="AZE">
      <data key="d0">2755748</data>
    </edge>
    <edge source="GEO" target="ARM">
      <data key="d0">2898344</data>
    </edge>
    <edge source="GEO" target="BEL">
      <data key="d0">78265</data>
    </edge>
    <edge source="GEO" target="COL">
      <data key="d0">782450</data>
    </edge>
    <edge source="GEO" target="CZE">
      <data key="d0">267676</data>
    </edge>
    <edge source="GEO" target="FRA">
      <data key="d0">757368</data>
    </edge>
    <edge source="GEO" target="DEU">
      <data key="d0">413184</data>
    </edge>
    <edge source="GEO" target="HUN">
      <data key="d0">144500</data>
    </edge>
    <edge source="GEO" target="IRL">
      <data key="d0">257375</data>
    </edge>
    <edge source="GEO" target="ISR">
      <data key="d0">126900</data>
    </edge>
    <edge source="GEO" target="ITA">
      <data key="d0">150875</data>
    </edge>
    <edge source="GEO" target="JOR">
      <data key="d0">69500</data>
    </edge>
    <edge source="GEO" target="LTU">
      <data key="d0">29000</data>
    </edge>
    <edge source="GEO" target="MYS">
      <data key="d0">73000</data>
    </edge>
    <edge source="GEO" target="MAR">
      <data key="d0">41500</data>
    </edge>
    <edge source="GEO" target="NLD">
      <data key="d0">1243075</data>
    </edge>
    <edge source="GEO" target="POL">
      <data key="d0">44000</data>
    </edge>
    <edge source="GEO" target="RUS">
      <data key="d0">486942</data>
    </edge>
    <edge source="GEO" target="SVN">
      <data key="d0">13750</data>
    </edge>
    <edge source="GEO" target="ZWE">
      <data key="d0">454400</data>
    </edge>
    <edge source="GEO" target="ESP">
      <data key="d0">576474</data>
    </edge>
    <edge source="GEO" target="ARE">
      <data key="d0">21500</data>
    </edge>
    <edge source="GEO" target="TUN">
      <data key="d0">26000</data>
    </edge>
    <edge source="GEO" target="TUR">
      <data key="d0">2544284</data>
    </edge>
    <edge source="GEO" target="EGY">
      <data key="d0">79300</data>
    </edge>
    <edge source="GEO" target="GBR">
      <data key="d0">363500</data>
    </edge>
    <edge source="GEO" target="TZA">
      <data key="d0">1210650</data>
    </edge>
    <edge source="GHA" target="CHN">
      <data key="d0">247234</data>
    </edge>
    <edge source="GHA" target="BEN">
      <data key="d0">14383</data>
    </edge>
    <edge source="GHA" target="FRA">
      <data key="d0">15336</data>
    </edge>
    <edge source="GHA" target="CIV">
      <data key="d0">625888</data>
    </edge>
    <edge source="GHA" target="NLD">
      <data key="d0">273005</data>
    </edge>
    <edge source="GHA" target="PAN">
      <data key="d0">17287</data>
    </edge>
    <edge source="GHA" target="SEN">
      <data key="d0">217138</data>
    </edge>
    <edge source="GHA" target="TGO">
      <data key="d0">193690361</data>
    </edge>
    <edge source="GHA" target="GBR">
      <data key="d0">197834</data>
    </edge>
    <edge source="GHA" target="BFA">
      <data key="d0">718545</data>
    </edge>
    <edge source="IRL" target="ALB">
      <data key="d0">11365</data>
    </edge>
    <edge source="IRL" target="AUS">
      <data key="d0">17618</data>
    </edge>
    <edge source="IRL" target="AUT">
      <data key="d0">859485</data>
    </edge>
    <edge source="IRL" target="BEL">
      <data key="d0">44627688</data>
    </edge>
    <edge source="IRL" target="BRA">
      <data key="d0">566596</data>
    </edge>
    <edge source="IRL" target="BGR">
      <data key="d0">13331</data>
    </edge>
    <edge source="IRL" target="KHM">
      <data key="d0">20852</data>
    </edge>
    <edge source="IRL" target="CAN">
      <data key="d0">30915</data>
    </edge>
    <edge source="IRL" target="CHN">
      <data key="d0">273452</data>
    </edge>
    <edge source="IRL" target="CZE">
      <data key="d0">16282</data>
    </edge>
    <edge source="IRL" target="DNK">
      <data key="d0">6120737</data>
    </edge>
    <edge source="IRL" target="FIN">
      <data key="d0">5666986</data>
    </edge>
    <edge source="IRL" target="FRA">
      <data key="d0">1712093</data>
    </edge>
    <edge source="IRL" target="DEU">
      <data key="d0">25259734</data>
    </edge>
    <edge source="IRL" target="GRC">
      <data key="d0">1101163</data>
    </edge>
    <edge source="IRL" target="HUN">
      <data key="d0">108669</data>
    </edge>
    <edge source="IRL" target="IDN">
      <data key="d0">20089</data>
    </edge>
    <edge source="IRL" target="ISR">
      <data key="d0">76182</data>
    </edge>
    <edge source="IRL" target="ITA">
      <data key="d0">4210556</data>
    </edge>
    <edge source="IRL" target="JPN">
      <data key="d0">10833522</data>
    </edge>
    <edge source="IRL" target="JOR">
      <data key="d0">963502</data>
    </edge>
    <edge source="IRL" target="KOR">
      <data key="d0">1498903</data>
    </edge>
    <edge source="IRL" target="LTU">
      <data key="d0">51658</data>
    </edge>
    <edge source="IRL" target="MYS">
      <data key="d0">63128</data>
    </edge>
    <edge source="IRL" target="MUS">
      <data key="d0">80732</data>
    </edge>
    <edge source="IRL" target="MEX">
      <data key="d0">20795</data>
    </edge>
    <edge source="IRL" target="MAR">
      <data key="d0">1855248</data>
    </edge>
    <edge source="IRL" target="OMN">
      <data key="d0">790491</data>
    </edge>
    <edge source="IRL" target="NLD">
      <data key="d0">12575861</data>
    </edge>
    <edge source="IRL" target="NOR">
      <data key="d0">1926391</data>
    </edge>
    <edge source="IRL" target="POL">
      <data key="d0">2216359</data>
    </edge>
    <edge source="IRL" target="RUS">
      <data key="d0">231295</data>
    </edge>
    <edge source="IRL" target="SAU">
      <data key="d0">4162733</data>
    </edge>
    <edge source="IRL" target="IND">
      <data key="d0">406152</data>
    </edge>
    <edge source="IRL" target="SGP">
      <data key="d0">151112</data>
    </edge>
    <edge source="IRL" target="VNM">
      <data key="d0">739114</data>
    </edge>
    <edge source="IRL" target="ZAF">
      <data key="d0">59253</data>
    </edge>
    <edge source="IRL" target="ESP">
      <data key="d0">294690</data>
    </edge>
    <edge source="IRL" target="SWE">
      <data key="d0">385064</data>
    </edge>
    <edge source="IRL" target="CHE">
      <data key="d0">194337</data>
    </edge>
    <edge source="IRL" target="THA">
      <data key="d0">21969</data>
    </edge>
    <edge source="IRL" target="ARE">
      <data key="d0">669181</data>
    </edge>
    <edge source="IRL" target="TUR">
      <data key="d0">256992</data>
    </edge>
    <edge source="IRL" target="EGY">
      <data key="d0">567978</data>
    </edge>
    <edge source="IRL" target="GBR">
      <data key="d0">25929627</data>
    </edge>
    <edge source="IRL" target="TZA">
      <data key="d0">16776</data>
    </edge>
    <edge source="IRL" target="USA">
      <data key="d0">10063509</data>
    </edge>
    <edge source="CIV" target="FRA">
      <data key="d0">3897557</data>
    </edge>
    <edge source="CIV" target="GHA">
      <data key="d0">356372</data>
    </edge>
    <edge source="CIV" target="MWI">
      <data key="d0">11779</data>
    </edge>
    <edge source="CIV" target="NLD">
      <data key="d0">1335125</data>
    </edge>
    <edge source="CIV" target="NER">
      <data key="d0">67522</data>
    </edge>
    <edge source="CIV" target="NOR">
      <data key="d0">19809</data>
    </edge>
    <edge source="CIV" target="SEN">
      <data key="d0">29141</data>
    </edge>
    <edge source="CIV" target="ESP">
      <data key="d0">169388</data>
    </edge>
    <edge source="CIV" target="TGO">
      <data key="d0">146258</data>
    </edge>
    <edge source="CIV" target="USA">
      <data key="d0">577421</data>
    </edge>
    <edge source="CIV" target="BFA">
      <data key="d0">2119977</data>
    </edge>
    <edge source="KAZ" target="AZE">
      <data key="d0">463436</data>
    </edge>
    <edge source="KAZ" target="AUS">
      <data key="d0">2970509</data>
    </edge>
    <edge source="KAZ" target="BEL">
      <data key="d0">28916148</data>
    </edge>
    <edge source="KAZ" target="BLR">
      <data key="d0">1857215</data>
    </edge>
    <edge source="KAZ" target="CAN">
      <data key="d0">124437883</data>
    </edge>
    <edge source="KAZ" target="CHN">
      <data key="d0">827231315</data>
    </edge>
    <edge source="KAZ" target="CZE">
      <data key="d0">44747894</data>
    </edge>
    <edge source="KAZ" target="DNK">
      <data key="d0">7767277</data>
    </edge>
    <edge source="KAZ" target="EST">
      <data key="d0">31976</data>
    </edge>
    <edge source="KAZ" target="FRA">
      <data key="d0">207975934</data>
    </edge>
    <edge source="KAZ" target="GEO">
      <data key="d0">54483</data>
    </edge>
    <edge source="KAZ" target="DEU">
      <data key="d0">65355021</data>
    </edge>
    <edge source="KAZ" target="HKG">
      <data key="d0">9479047</data>
    </edge>
    <edge source="KAZ" target="ITA">
      <data key="d0">594174</data>
    </edge>
    <edge source="KAZ" target="JPN">
      <data key="d0">864114</data>
    </edge>
    <edge source="KAZ" target="KOR">
      <data key="d0">1292663</data>
    </edge>
    <edge source="KAZ" target="KGZ">
      <data key="d0">1429327</data>
    </edge>
    <edge source="KAZ" target="LVA">
      <data key="d0">361736</data>
    </edge>
    <edge source="KAZ" target="NLD">
      <data key="d0">8990451</data>
    </edge>
    <edge source="KAZ" target="POL">
      <data key="d0">30369094</data>
    </edge>
    <edge source="KAZ" target="ROU">
      <data key="d0">1275386</data>
    </edge>
    <edge source="KAZ" target="RUS">
      <data key="d0">297712024</data>
    </edge>
    <edge source="KAZ" target="IND">
      <data key="d0">198927547</data>
    </edge>
    <edge source="KAZ" target="SVK">
      <data key="d0">1655922</data>
    </edge>
    <edge source="KAZ" target="ESP">
      <data key="d0">383604</data>
    </edge>
    <edge source="KAZ" target="CHE">
      <data key="d0">3904484</data>
    </edge>
    <edge source="KAZ" target="THA">
      <data key="d0">304177</data>
    </edge>
    <edge source="KAZ" target="UKR">
      <data key="d0">10978555</data>
    </edge>
    <edge source="KAZ" target="GBR">
      <data key="d0">24478531</data>
    </edge>
    <edge source="KAZ" target="USA">
      <data key="d0">187663791</data>
    </edge>
    <edge source="LBN" target="DZA">
      <data key="d0">207581</data>
    </edge>
    <edge source="LBN" target="CMR">
      <data key="d0">31274</data>
    </edge>
    <edge source="LBN" target="ITA">
      <data key="d0">6734167</data>
    </edge>
    <edge source="LBN" target="CIV">
      <data key="d0">14260</data>
    </edge>
    <edge source="LBN" target="JOR">
      <data key="d0">18717</data>
    </edge>
    <edge source="LBN" target="SAU">
      <data key="d0">128756</data>
    </edge>
    <edge source="LBN" target="SVN">
      <data key="d0">1347523</data>
    </edge>
    <edge source="LBN" target="ESP">
      <data key="d0">9724955</data>
    </edge>
    <edge source="LBN" target="TUR">
      <data key="d0">16662</data>
    </edge>
    <edge source="LBN" target="USA">
      <data key="d0">26627</data>
    </edge>
    <edge source="LVA" target="AUT">
      <data key="d0">59939</data>
    </edge>
    <edge source="LVA" target="BEL">
      <data key="d0">38277</data>
    </edge>
    <edge source="LVA" target="BLR">
      <data key="d0">137609</data>
    </edge>
    <edge source="LVA" target="CZE">
      <data key="d0">133003</data>
    </edge>
    <edge source="LVA" target="DNK">
      <data key="d0">19317</data>
    </edge>
    <edge source="LVA" target="EST">
      <data key="d0">3458243</data>
    </edge>
    <edge source="LVA" target="FIN">
      <data key="d0">11598</data>
    </edge>
    <edge source="LVA" target="DEU">
      <data key="d0">352552</data>
    </edge>
    <edge source="LVA" target="IDN">
      <data key="d0">173369</data>
    </edge>
    <edge source="LVA" target="ITA">
      <data key="d0">122007</data>
    </edge>
    <edge source="LVA" target="LTU">
      <data key="d0">2752293</data>
    </edge>
    <edge source="LVA" target="NLD">
      <data key="d0">118337</data>
    </edge>
    <edge source="LVA" target="NOR">
      <data key="d0">17605</data>
    </edge>
    <edge source="LVA" target="POL">
      <data key="d0">917058</data>
    </edge>
    <edge source="LVA" target="RUS">
      <data key="d0">189959</data>
    </edge>
    <edge source="LVA" target="SVK">
      <data key="d0">197208</data>
    </edge>
    <edge source="LVA" target="SVN">
      <data key="d0">42491</data>
    </edge>
    <edge source="LVA" target="ESP">
      <data key="d0">97003</data>
    </edge>
    <edge source="LVA" target="ARE">
      <data key="d0">11270</data>
    </edge>
    <edge source="LVA" target="GBR">
      <data key="d0">44758</data>
    </edge>
    <edge source="MYS" target="DZA">
      <data key="d0">12899</data>
    </edge>
    <edge source="MYS" target="ARG">
      <data key="d0">286887</data>
    </edge>
    <edge source="MYS" target="AUS">
      <data key="d0">7776267</data>
    </edge>
    <edge source="MYS" target="AUT">
      <data key="d0">24840</data>
    </edge>
    <edge source="MYS" target="BEL">
      <data key="d0">696386</data>
    </edge>
    <edge source="MYS" target="BRA">
      <data key="d0">2529889</data>
    </edge>
    <edge source="MYS" target="BGR">
      <data key="d0">46777</data>
    </edge>
    <edge source="MYS" target="KHM">
      <data key="d0">382902</data>
    </edge>
    <edge source="MYS" target="CAN">
      <data key="d0">2446929</data>
    </edge>
    <edge source="MYS" target="LKA">
      <data key="d0">5357318</data>
    </edge>
    <edge source="MYS" target="CHL">
      <data key="d0">1422265</data>
    </edge>
    <edge source="MYS" target="CHN">
      <data key="d0">206024879</data>
    </edge>
    <edge source="MYS" target="COL">
      <data key="d0">16799</data>
    </edge>
    <edge source="MYS" target="CZE">
      <data key="d0">206697</data>
    </edge>
    <edge source="MYS" target="ECU">
      <data key="d0">32438</data>
    </edge>
    <edge source="MYS" target="FRA">
      <data key="d0">7426497</data>
    </edge>
    <edge source="MYS" target="DEU">
      <data key="d0">1891702</data>
    </edge>
    <edge source="MYS" target="GHA">
      <data key="d0">2588790</data>
    </edge>
    <edge source="MYS" target="GRC">
      <data key="d0">64057</data>
    </edge>
    <edge source="MYS" target="GTM">
      <data key="d0">1374493</data>
    </edge>
    <edge source="MYS" target="HKG">
      <data key="d0">5577959</data>
    </edge>
    <edge source="MYS" target="IDN">
      <data key="d0">42770471</data>
    </edge>
    <edge source="MYS" target="ITA">
      <data key="d0">232448</data>
    </edge>
    <edge source="MYS" target="CIV">
      <data key="d0">1338182</data>
    </edge>
    <edge source="MYS" target="JPN">
      <data key="d0">59307248</data>
    </edge>
    <edge source="MYS" target="KOR">
      <data key="d0">35569026</data>
    </edge>
    <edge source="MYS" target="MUS">
      <data key="d0">352939</data>
    </edge>
    <edge source="MYS" target="MEX">
      <data key="d0">207321</data>
    </edge>
    <edge source="MYS" target="OMN">
      <data key="d0">483151</data>
    </edge>
    <edge source="MYS" target="NLD">
      <data key="d0">982977</data>
    </edge>
    <edge source="MYS" target="NZL">
      <data key="d0">1345055</data>
    </edge>
    <edge source="MYS" target="PAK">
      <data key="d0">1512560</data>
    </edge>
    <edge source="MYS" target="PER">
      <data key="d0">27593</data>
    </edge>
    <edge source="MYS" target="PHL">
      <data key="d0">6914094</data>
    </edge>
    <edge source="MYS" target="POL">
      <data key="d0">138141</data>
    </edge>
    <edge source="MYS" target="RUS">
      <data key="d0">16318</data>
    </edge>
    <edge source="MYS" target="SAU">
      <data key="d0">862213</data>
    </edge>
    <edge source="MYS" target="IND">
      <data key="d0">72690616</data>
    </edge>
    <edge source="MYS" target="SGP">
      <data key="d0">48945675</data>
    </edge>
    <edge source="MYS" target="VNM">
      <data key="d0">55190267</data>
    </edge>
    <edge source="MYS" target="ZAF">
      <data key="d0">1459067</data>
    </edge>
    <edge source="MYS" target="ESP">
      <data key="d0">130883</data>
    </edge>
    <edge source="MYS" target="THA">
      <data key="d0">98020963</data>
    </edge>
    <edge source="MYS" target="TGO">
      <data key="d0">132520</data>
    </edge>
    <edge source="MYS" target="ARE">
      <data key="d0">779718</data>
    </edge>
    <edge source="MYS" target="TUR">
      <data key="d0">87878</data>
    </edge>
    <edge source="MYS" target="EGY">
      <data key="d0">39701</data>
    </edge>
    <edge source="MYS" target="GBR">
      <data key="d0">97719</data>
    </edge>
    <edge source="MYS" target="TZA">
      <data key="d0">473997</data>
    </edge>
    <edge source="MYS" target="USA">
      <data key="d0">3027852</data>
    </edge>
    <edge source="MYS" target="URY">
      <data key="d0">14020</data>
    </edge>
    <edge source="MUS" target="FRA">
      <data key="d0">685010</data>
    </edge>
    <edge source="MUS" target="MDG">
      <data key="d0">272803</data>
    </edge>
    <edge source="MUS" target="SGP">
      <data key="d0">20726</data>
    </edge>
    <edge source="PHL" target="AUS">
      <data key="d0">593312</data>
    </edge>
    <edge source="PHL" target="BEL">
      <data key="d0">4306772</data>
    </edge>
    <edge source="PHL" target="CHN">
      <data key="d0">21683233</data>
    </edge>
    <edge source="PHL" target="FRA">
      <data key="d0">178647</data>
    </edge>
    <edge source="PHL" target="DEU">
      <data key="d0">710423</data>
    </edge>
    <edge source="PHL" target="HKG">
      <data key="d0">68451</data>
    </edge>
    <edge source="PHL" target="IDN">
      <data key="d0">684554</data>
    </edge>
    <edge source="PHL" target="ISR">
      <data key="d0">284360</data>
    </edge>
    <edge source="PHL" target="ITA">
      <data key="d0">76403</data>
    </edge>
    <edge source="PHL" target="JPN">
      <data key="d0">109947507</data>
    </edge>
    <edge source="PHL" target="KOR">
      <data key="d0">1549880</data>
    </edge>
    <edge source="PHL" target="MYS">
      <data key="d0">882113</data>
    </edge>
    <edge source="PHL" target="MEX">
      <data key="d0">141840</data>
    </edge>
    <edge source="PHL" target="PAK">
      <data key="d0">36000</data>
    </edge>
    <edge source="PHL" target="IND">
      <data key="d0">2953140</data>
    </edge>
    <edge source="PHL" target="SGP">
      <data key="d0">380710</data>
    </edge>
    <edge source="PHL" target="VNM">
      <data key="d0">152246</data>
    </edge>
    <edge source="PHL" target="THA">
      <data key="d0">429769</data>
    </edge>
    <edge source="PHL" target="USA">
      <data key="d0">10125248</data>
    </edge>
    <edge source="ROU" target="ALB">
      <data key="d0">33306</data>
    </edge>
    <edge source="ROU" target="DZA">
      <data key="d0">556186</data>
    </edge>
    <edge source="ROU" target="ARG">
      <data key="d0">260400</data>
    </edge>
    <edge source="ROU" target="AUT">
      <data key="d0">399149</data>
    </edge>
    <edge source="ROU" target="BEL">
      <data key="d0">214169</data>
    </edge>
    <edge source="ROU" target="BOL">
      <data key="d0">15600</data>
    </edge>
    <edge source="ROU" target="BRA">
      <data key="d0">151130</data>
    </edge>
    <edge source="ROU" target="BGR">
      <data key="d0">12108636</data>
    </edge>
    <edge source="ROU" target="BLR">
      <data key="d0">93294</data>
    </edge>
    <edge source="ROU" target="CAN">
      <data key="d0">101031</data>
    </edge>
    <edge source="ROU" target="LKA">
      <data key="d0">335300</data>
    </edge>
    <edge source="ROU" target="CHL">
      <data key="d0">257000</data>
    </edge>
    <edge source="ROU" target="CHN">
      <data key="d0">98074</data>
    </edge>
    <edge source="ROU" target="COL">
      <data key="d0">790434</data>
    </edge>
    <edge source="ROU" target="CRI">
      <data key="d0">15990</data>
    </edge>
    <edge source="ROU" target="HRV">
      <data key="d0">39516</data>
    </edge>
    <edge source="ROU" target="CZE">
      <data key="d0">6631781</data>
    </edge>
    <edge source="ROU" target="DNK">
      <data key="d0">36677</data>
    </edge>
    <edge source="ROU" target="ECU">
      <data key="d0">114576</data>
    </edge>
    <edge source="ROU" target="ETH">
      <data key="d0">29200</data>
    </edge>
    <edge source="ROU" target="FRA">
      <data key="d0">513187</data>
    </edge>
    <edge source="ROU" target="GEO">
      <data key="d0">202992</data>
    </edge>
    <edge source="ROU" target="DEU">
      <data key="d0">3984779</data>
    </edge>
    <edge source="ROU" target="GHA">
      <data key="d0">425018</data>
    </edge>
    <edge source="ROU" target="GRC">
      <data key="d0">3188856</data>
    </edge>
    <edge source="ROU" target="HUN">
      <data key="d0">7746512</data>
    </edge>
    <edge source="ROU" target="ISR">
      <data key="d0">555640</data>
    </edge>
    <edge source="ROU" target="ITA">
      <data key="d0">5767489</data>
    </edge>
    <edge source="ROU" target="CIV">
      <data key="d0">57408</data>
    </edge>
    <edge source="ROU" target="JOR">
      <data key="d0">198469</data>
    </edge>
    <edge source="ROU" target="KOR">
      <data key="d0">316958</data>
    </edge>
    <edge source="ROU" target="LBN">
      <data key="d0">145764</data>
    </edge>
    <edge source="ROU" target="LTU">
      <data key="d0">1286226</data>
    </edge>
    <edge source="ROU" target="MYS">
      <data key="d0">38570</data>
    </edge>
    <edge source="ROU" target="MRT">
      <data key="d0">833480</data>
    </edge>
    <edge source="ROU" target="MEX">
      <data key="d0">58869</data>
    </edge>
    <edge source="ROU" target="MDA">
      <data key="d0">2247997</data>
    </edge>
    <edge source="ROU" target="MAR">
      <data key="d0">364794</data>
    </edge>
    <edge source="ROU" target="OMN">
      <data key="d0">432548</data>
    </edge>
    <edge source="ROU" target="NLD">
      <data key="d0">550446</data>
    </edge>
    <edge source="ROU" target="NOR">
      <data key="d0">6276247</data>
    </edge>
    <edge source="ROU" target="PAK">
      <data key="d0">319900</data>
    </edge>
    <edge source="ROU" target="PAN">
      <data key="d0">63165</data>
    </edge>
    <edge source="ROU" target="PER">
      <data key="d0">967650</data>
    </edge>
    <edge source="ROU" target="POL">
      <data key="d0">16544481</data>
    </edge>
    <edge source="ROU" target="PRT">
      <data key="d0">503769</data>
    </edge>
    <edge source="ROU" target="RUS">
      <data key="d0">217694</data>
    </edge>
    <edge source="ROU" target="SAU">
      <data key="d0">862094</data>
    </edge>
    <edge source="ROU" target="SEN">
      <data key="d0">14700</data>
    </edge>
    <edge source="ROU" target="SRB">
      <data key="d0">5577434</data>
    </edge>
    <edge source="ROU" target="IND">
      <data key="d0">852778</data>
    </edge>
    <edge source="ROU" target="SVK">
      <data key="d0">3985102</data>
    </edge>
    <edge source="ROU" target="VNM">
      <data key="d0">13998</data>
    </edge>
    <edge source="ROU" target="SVN">
      <data key="d0">482041</data>
    </edge>
    <edge source="ROU" target="ZAF">
      <data key="d0">102065</data>
    </edge>
    <edge source="ROU" target="ESP">
      <data key="d0">3237715</data>
    </edge>
    <edge source="ROU" target="SWE">
      <data key="d0">201491</data>
    </edge>
    <edge source="ROU" target="THA">
      <data key="d0">32643</data>
    </edge>
    <edge source="ROU" target="ARE">
      <data key="d0">1304074</data>
    </edge>
    <edge source="ROU" target="TUN">
      <data key="d0">164853</data>
    </edge>
    <edge source="ROU" target="TUR">
      <data key="d0">19277869</data>
    </edge>
    <edge source="ROU" target="UKR">
      <data key="d0">2919045</data>
    </edge>
    <edge source="ROU" target="MKD">
      <data key="d0">574070</data>
    </edge>
    <edge source="ROU" target="EGY">
      <data key="d0">5434292</data>
    </edge>
    <edge source="ROU" target="GBR">
      <data key="d0">43948</data>
    </edge>
    <edge source="ROU" target="TZA">
      <data key="d0">10043</data>
    </edge>
    <edge source="ROU" target="USA">
      <data key="d0">3188748</data>
    </edge>
    <edge source="SAU" target="AZE">
      <data key="d0">336573</data>
    </edge>
    <edge source="SAU" target="ARG">
      <data key="d0">73350418</data>
    </edge>
    <edge source="SAU" target="AUS">
      <data key="d0">159438901</data>
    </edge>
    <edge source="SAU" target="BEL">
      <data key="d0">5489993</data>
    </edge>
    <edge source="SAU" target="BRA">
      <data key="d0">191933474</data>
    </edge>
    <edge source="SAU" target="CMR">
      <data key="d0">285100</data>
    </edge>
    <edge source="SAU" target="CHN">
      <data key="d0">57968835</data>
    </edge>
    <edge source="SAU" target="ETH">
      <data key="d0">399247</data>
    </edge>
    <edge source="SAU" target="FRA">
      <data key="d0">169620</data>
    </edge>
    <edge source="SAU" target="PSE">
      <data key="d0">61340</data>
    </edge>
    <edge source="SAU" target="GHA">
      <data key="d0">510994</data>
    </edge>
    <edge source="SAU" target="ITA">
      <data key="d0">10085212</data>
    </edge>
    <edge source="SAU" target="CIV">
      <data key="d0">511528</data>
    </edge>
    <edge source="SAU" target="JPN">
      <data key="d0">7907884</data>
    </edge>
    <edge source="SAU" target="JOR">
      <data key="d0">13318134</data>
    </edge>
    <edge source="SAU" target="KOR">
      <data key="d0">70352191</data>
    </edge>
    <edge source="SAU" target="LBN">
      <data key="d0">792895</data>
    </edge>
    <edge source="SAU" target="MDG">
      <data key="d0">3181982</data>
    </edge>
    <edge source="SAU" target="MWI">
      <data key="d0">648344</data>
    </edge>
    <edge source="SAU" target="MYS">
      <data key="d0">98145</data>
    </edge>
    <edge source="SAU" target="MAR">
      <data key="d0">8697045</data>
    </edge>
    <edge source="SAU" target="OMN">
      <data key="d0">1414570</data>
    </edge>
    <edge source="SAU" target="NAM">
      <data key="d0">58140</data>
    </edge>
    <edge source="SAU" target="NLD">
      <data key="d0">249896</data>
    </edge>
    <edge source="SAU" target="NZL">
      <data key="d0">4180235</data>
    </edge>
    <edge source="SAU" target="NER">
      <data key="d0">266165</data>
    </edge>
    <edge source="SAU" target="PAK">
      <data key="d0">55540543</data>
    </edge>
    <edge source="SAU" target="SEN">
      <data key="d0">378712</data>
    </edge>
    <edge source="SAU" target="IND">
      <data key="d0">563605891</data>
    </edge>
    <edge source="SAU" target="SGP">
      <data key="d0">2179462</data>
    </edge>
    <edge source="SAU" target="VNM">
      <data key="d0">247229</data>
    </edge>
    <edge source="SAU" target="ESP">
      <data key="d0">199490</data>
    </edge>
    <edge source="SAU" target="THA">
      <data key="d0">11310159</data>
    </edge>
    <edge source="SAU" target="ARE">
      <data key="d0">18745987</data>
    </edge>
    <edge source="SAU" target="TUN">
      <data key="d0">1804216</data>
    </edge>
    <edge source="SAU" target="TUR">
      <data key="d0">10803698</data>
    </edge>
    <edge source="SAU" target="UGA">
      <data key="d0">140016</data>
    </edge>
    <edge source="SAU" target="UKR">
      <data key="d0">6483446</data>
    </edge>
    <edge source="SAU" target="EGY">
      <data key="d0">4415197</data>
    </edge>
    <edge source="SAU" target="GBR">
      <data key="d0">149884</data>
    </edge>
    <edge source="SAU" target="TZA">
      <data key="d0">24834985</data>
    </edge>
    <edge source="SAU" target="USA">
      <data key="d0">21554858</data>
    </edge>
    <edge source="SVK" target="ALB">
      <data key="d0">90891</data>
    </edge>
    <edge source="SVK" target="AZE">
      <data key="d0">152752</data>
    </edge>
    <edge source="SVK" target="AUT">
      <data key="d0">6411304</data>
    </edge>
    <edge source="SVK" target="ARM">
      <data key="d0">14059</data>
    </edge>
    <edge source="SVK" target="BEL">
      <data key="d0">543496</data>
    </edge>
    <edge source="SVK" target="BRA">
      <data key="d0">24809</data>
    </edge>
    <edge source="SVK" target="BGR">
      <data key="d0">63499</data>
    </edge>
    <edge source="SVK" target="BLR">
      <data key="d0">89280</data>
    </edge>
    <edge source="SVK" target="CMR">
      <data key="d0">107868</data>
    </edge>
    <edge source="SVK" target="LKA">
      <data key="d0">618572</data>
    </edge>
    <edge source="SVK" target="CHN">
      <data key="d0">753054</data>
    </edge>
    <edge source="SVK" target="COL">
      <data key="d0">197413</data>
    </edge>
    <edge source="SVK" target="HRV">
      <data key="d0">1170888</data>
    </edge>
    <edge source="SVK" target="CZE">
      <data key="d0">27975625</data>
    </edge>
    <edge source="SVK" target="DNK">
      <data key="d0">960700</data>
    </edge>
    <edge source="SVK" target="ECU">
      <data key="d0">127777</data>
    </edge>
    <edge source="SVK" target="SLV">
      <data key="d0">57786</data>
    </edge>
    <edge source="SVK" target="FIN">
      <data key="d0">321994</data>
    </edge>
    <edge source="SVK" target="FRA">
      <data key="d0">358418</data>
    </edge>
    <edge source="SVK" target="DEU">
      <data key="d0">7783619</data>
    </edge>
    <edge source="SVK" target="GHA">
      <data key="d0">141012</data>
    </edge>
    <edge source="SVK" target="GRC">
      <data key="d0">639574</data>
    </edge>
    <edge source="SVK" target="GTM">
      <data key="d0">197437</data>
    </edge>
    <edge source="SVK" target="HUN">
      <data key="d0">7470674</data>
    </edge>
    <edge source="SVK" target="IRL">
      <data key="d0">38650</data>
    </edge>
    <edge source="SVK" target="ITA">
      <data key="d0">4779076</data>
    </edge>
    <edge source="SVK" target="CIV">
      <data key="d0">103968</data>
    </edge>
    <edge source="SVK" target="JAM">
      <data key="d0">124354</data>
    </edge>
    <edge source="SVK" target="JOR">
      <data key="d0">38889</data>
    </edge>
    <edge source="SVK" target="LBN">
      <data key="d0">38967</data>
    </edge>
    <edge source="SVK" target="LVA">
      <data key="d0">70365</data>
    </edge>
    <edge source="SVK" target="LTU">
      <data key="d0">328749</data>
    </edge>
    <edge source="SVK" target="MYS">
      <data key="d0">77616</data>
    </edge>
    <edge source="SVK" target="MEX">
      <data key="d0">77048</data>
    </edge>
    <edge source="SVK" target="MDA">
      <data key="d0">31660</data>
    </edge>
    <edge source="SVK" target="OMN">
      <data key="d0">259043</data>
    </edge>
    <edge source="SVK" target="NLD">
      <data key="d0">176209</data>
    </edge>
    <edge source="SVK" target="PAN">
      <data key="d0">92458</data>
    </edge>
    <edge source="SVK" target="PER">
      <data key="d0">806484</data>
    </edge>
    <edge source="SVK" target="POL">
      <data key="d0">13332926</data>
    </edge>
    <edge source="SVK" target="ROU">
      <data key="d0">2230171</data>
    </edge>
    <edge source="SVK" target="RUS">
      <data key="d0">1437939</data>
    </edge>
    <edge source="SVK" target="SAU">
      <data key="d0">716283</data>
    </edge>
    <edge source="SVK" target="SRB">
      <data key="d0">936712</data>
    </edge>
    <edge source="SVK" target="SGP">
      <data key="d0">13213</data>
    </edge>
    <edge source="SVK" target="VNM">
      <data key="d0">16441</data>
    </edge>
    <edge source="SVK" target="SVN">
      <data key="d0">1063981</data>
    </edge>
    <edge source="SVK" target="ZAF">
      <data key="d0">256909</data>
    </edge>
    <edge source="SVK" target="ESP">
      <data key="d0">200277</data>
    </edge>
    <edge source="SVK" target="SWE">
      <data key="d0">132563</data>
    </edge>
    <edge source="SVK" target="CHE">
      <data key="d0">48235</data>
    </edge>
    <edge source="SVK" target="TGO">
      <data key="d0">31317</data>
    </edge>
    <edge source="SVK" target="ARE">
      <data key="d0">351477</data>
    </edge>
    <edge source="SVK" target="TUN">
      <data key="d0">539029</data>
    </edge>
    <edge source="SVK" target="TUR">
      <data key="d0">3997134</data>
    </edge>
    <edge source="SVK" target="UKR">
      <data key="d0">2742560</data>
    </edge>
    <edge source="SVK" target="MKD">
      <data key="d0">229719</data>
    </edge>
    <edge source="SVK" target="EGY">
      <data key="d0">66378</data>
    </edge>
    <edge source="SVK" target="GBR">
      <data key="d0">507028</data>
    </edge>
    <edge source="SVK" target="USA">
      <data key="d0">11009957</data>
    </edge>
    <edge source="SVK" target="BFA">
      <data key="d0">132267</data>
    </edge>
    <edge source="ZWE" target="MOZ">
      <data key="d0">428008</data>
    </edge>
    <edge source="ZWE" target="ZAF">
      <data key="d0">973764</data>
    </edge>
    <edge source="CHE" target="ARG">
      <data key="d0">80758</data>
    </edge>
    <edge source="CHE" target="AUS">
      <data key="d0">880406</data>
    </edge>
    <edge source="CHE" target="AUT">
      <data key="d0">5337988</data>
    </edge>
    <edge source="CHE" target="BEL">
      <data key="d0">2624311</data>
    </edge>
    <edge source="CHE" target="BRA">
      <data key="d0">347617</data>
    </edge>
    <edge source="CHE" target="BGR">
      <data key="d0">37901</data>
    </edge>
    <edge source="CHE" target="BLR">
      <data key="d0">99257</data>
    </edge>
    <edge source="CHE" target="KHM">
      <data key="d0">96118</data>
    </edge>
    <edge source="CHE" target="CAN">
      <data key="d0">526160</data>
    </edge>
    <edge source="CHE" target="LKA">
      <data key="d0">21580</data>
    </edge>
    <edge source="CHE" target="CHL">
      <data key="d0">120445</data>
    </edge>
    <edge source="CHE" target="CHN">
      <data key="d0">2761250</data>
    </edge>
    <edge source="CHE" target="COL">
      <data key="d0">118538</data>
    </edge>
    <edge source="CHE" target="CRI">
      <data key="d0">38069</data>
    </edge>
    <edge source="CHE" target="HRV">
      <data key="d0">60000</data>
    </edge>
    <edge source="CHE" target="CZE">
      <data key="d0">706086</data>
    </edge>
    <edge source="CHE" target="DNK">
      <data key="d0">1126944</data>
    </edge>
    <edge source="CHE" target="ECU">
      <data key="d0">11877</data>
    </edge>
    <edge source="CHE" target="FIN">
      <data key="d0">140898</data>
    </edge>
    <edge source="CHE" target="FRA">
      <data key="d0">131594883</data>
    </edge>
    <edge source="CHE" target="DEU">
      <data key="d0">48474446</data>
    </edge>
    <edge source="CHE" target="GHA">
      <data key="d0">12235</data>
    </edge>
    <edge source="CHE" target="GRC">
      <data key="d0">56285</data>
    </edge>
    <edge source="CHE" target="HKG">
      <data key="d0">43529980</data>
    </edge>
    <edge source="CHE" target="HUN">
      <data key="d0">720996</data>
    </edge>
    <edge source="CHE" target="IDN">
      <data key="d0">160959</data>
    </edge>
    <edge source="CHE" target="IRL">
      <data key="d0">176198</data>
    </edge>
    <edge source="CHE" target="ISR">
      <data key="d0">2536515</data>
    </edge>
    <edge source="CHE" target="ITA">
      <data key="d0">9452951</data>
    </edge>
    <edge source="CHE" target="CIV">
      <data key="d0">18556</data>
    </edge>
    <edge source="CHE" target="JPN">
      <data key="d0">8062937</data>
    </edge>
    <edge source="CHE" target="KAZ">
      <data key="d0">35258</data>
    </edge>
    <edge source="CHE" target="JOR">
      <data key="d0">13997</data>
    </edge>
    <edge source="CHE" target="KOR">
      <data key="d0">1219351</data>
    </edge>
    <edge source="CHE" target="LBN">
      <data key="d0">19267</data>
    </edge>
    <edge source="CHE" target="LTU">
      <data key="d0">41244</data>
    </edge>
    <edge source="CHE" target="MYS">
      <data key="d0">4633241</data>
    </edge>
    <edge source="CHE" target="MUS">
      <data key="d0">104770</data>
    </edge>
    <edge source="CHE" target="MEX">
      <data key="d0">58227</data>
    </edge>
    <edge source="CHE" target="MAR">
      <data key="d0">129196</data>
    </edge>
    <edge source="CHE" target="NLD">
      <data key="d0">2597201</data>
    </edge>
    <edge source="CHE" target="NZL">
      <data key="d0">22093</data>
    </edge>
    <edge source="CHE" target="NOR">
      <data key="d0">181740</data>
    </edge>
    <edge source="CHE" target="PAK">
      <data key="d0">94332</data>
    </edge>
    <edge source="CHE" target="PAN">
      <data key="d0">14858</data>
    </edge>
    <edge source="CHE" target="PRY">
      <data key="d0">25381</data>
    </edge>
    <edge source="CHE" target="PER">
      <data key="d0">19096</data>
    </edge>
    <edge source="CHE" target="PHL">
      <data key="d0">36410</data>
    </edge>
    <edge source="CHE" target="POL">
      <data key="d0">1633530</data>
    </edge>
    <edge source="CHE" target="PRT">
      <data key="d0">61011</data>
    </edge>
    <edge source="CHE" target="ROU">
      <data key="d0">544730</data>
    </edge>
    <edge source="CHE" target="RUS">
      <data key="d0">67206</data>
    </edge>
    <edge source="CHE" target="SAU">
      <data key="d0">218727</data>
    </edge>
    <edge source="CHE" target="SRB">
      <data key="d0">125811</data>
    </edge>
    <edge source="CHE" target="IND">
      <data key="d0">6125516</data>
    </edge>
    <edge source="CHE" target="SGP">
      <data key="d0">47688512</data>
    </edge>
    <edge source="CHE" target="SVK">
      <data key="d0">580651</data>
    </edge>
    <edge source="CHE" target="VNM">
      <data key="d0">92547</data>
    </edge>
    <edge source="CHE" target="SVN">
      <data key="d0">691245</data>
    </edge>
    <edge source="CHE" target="ZAF">
      <data key="d0">131031</data>
    </edge>
    <edge source="CHE" target="ESP">
      <data key="d0">18436073</data>
    </edge>
    <edge source="CHE" target="SWE">
      <data key="d0">3465433</data>
    </edge>
    <edge source="CHE" target="THA">
      <data key="d0">503344</data>
    </edge>
    <edge source="CHE" target="ARE">
      <data key="d0">77454</data>
    </edge>
    <edge source="CHE" target="TUR">
      <data key="d0">1535012</data>
    </edge>
    <edge source="CHE" target="UKR">
      <data key="d0">619811</data>
    </edge>
    <edge source="CHE" target="MKD">
      <data key="d0">98908</data>
    </edge>
    <edge source="CHE" target="EGY">
      <data key="d0">222328</data>
    </edge>
    <edge source="CHE" target="GBR">
      <data key="d0">31267854</data>
    </edge>
    <edge source="CHE" target="USA">
      <data key="d0">10904423</data>
    </edge>
    <edge source="BFA" target="FRA">
      <data key="d0">46440</data>
    </edge>
    <edge source="BFA" target="CIV">
      <data key="d0">36830</data>
    </edge>
    <edge source="BFA" target="NER">
      <data key="d0">63257</data>
    </edge>
    <edge source="BLR" target="AZE">
      <data key="d0">904900</data>
    </edge>
    <edge source="BLR" target="BEL">
      <data key="d0">164800</data>
    </edge>
    <edge source="BLR" target="BRA">
      <data key="d0">48800</data>
    </edge>
    <edge source="BLR" target="BGR">
      <data key="d0">35300</data>
    </edge>
    <edge source="BLR" target="LKA">
      <data key="d0">87000</data>
    </edge>
    <edge source="BLR" target="CZE">
      <data key="d0">503300</data>
    </edge>
    <edge source="BLR" target="EST">
      <data key="d0">207000</data>
    </edge>
    <edge source="BLR" target="FRA">
      <data key="d0">64500</data>
    </edge>
    <edge source="BLR" target="GEO">
      <data key="d0">21000</data>
    </edge>
    <edge source="BLR" target="DEU">
      <data key="d0">2824700</data>
    </edge>
    <edge source="BLR" target="IDN">
      <data key="d0">13600</data>
    </edge>
    <edge source="BLR" target="ITA">
      <data key="d0">94000</data>
    </edge>
    <edge source="BLR" target="KAZ">
      <data key="d0">265100</data>
    </edge>
    <edge source="BLR" target="LVA">
      <data key="d0">87300</data>
    </edge>
    <edge source="BLR" target="LTU">
      <data key="d0">132700</data>
    </edge>
    <edge source="BLR" target="MYS">
      <data key="d0">28300</data>
    </edge>
    <edge source="BLR" target="MDA">
      <data key="d0">25400</data>
    </edge>
    <edge source="BLR" target="POL">
      <data key="d0">2456700</data>
    </edge>
    <edge source="BLR" target="ROU">
      <data key="d0">63700</data>
    </edge>
    <edge source="BLR" target="RUS">
      <data key="d0">22362200</data>
    </edge>
    <edge source="BLR" target="IND">
      <data key="d0">2541200</data>
    </edge>
    <edge source="BLR" target="VNM">
      <data key="d0">292000</data>
    </edge>
    <edge source="BLR" target="UKR">
      <data key="d0">4101600</data>
    </edge>
    <edge source="BLR" target="USA">
      <data key="d0">42300</data>
    </edge>
    <edge source="EST" target="AZE">
      <data key="d0">105428</data>
    </edge>
    <edge source="EST" target="AUS">
      <data key="d0">18583</data>
    </edge>
    <edge source="EST" target="AUT">
      <data key="d0">2121936</data>
    </edge>
    <edge source="EST" target="BRA">
      <data key="d0">2377272</data>
    </edge>
    <edge source="EST" target="BLR">
      <data key="d0">86432</data>
    </edge>
    <edge source="EST" target="CAN">
      <data key="d0">150821</data>
    </edge>
    <edge source="EST" target="CHL">
      <data key="d0">55513</data>
    </edge>
    <edge source="EST" target="CHN">
      <data key="d0">2959478</data>
    </edge>
    <edge source="EST" target="COL">
      <data key="d0">1661116</data>
    </edge>
    <edge source="EST" target="FIN">
      <data key="d0">626550</data>
    </edge>
    <edge source="EST" target="GEO">
      <data key="d0">44113</data>
    </edge>
    <edge source="EST" target="DEU">
      <data key="d0">1350713</data>
    </edge>
    <edge source="EST" target="HKG">
      <data key="d0">33993</data>
    </edge>
    <edge source="EST" target="HUN">
      <data key="d0">286593</data>
    </edge>
    <edge source="EST" target="IDN">
      <data key="d0">52087</data>
    </edge>
    <edge source="EST" target="ISR">
      <data key="d0">35766</data>
    </edge>
    <edge source="EST" target="ITA">
      <data key="d0">50803</data>
    </edge>
    <edge source="EST" target="JPN">
      <data key="d0">5148113</data>
    </edge>
    <edge source="EST" target="KAZ">
      <data key="d0">49638</data>
    </edge>
    <edge source="EST" target="LVA">
      <data key="d0">1732276</data>
    </edge>
    <edge source="EST" target="LTU">
      <data key="d0">903859</data>
    </edge>
    <edge source="EST" target="MYS">
      <data key="d0">117395</data>
    </edge>
    <edge source="EST" target="MEX">
      <data key="d0">331239</data>
    </edge>
    <edge source="EST" target="NZL">
      <data key="d0">71176</data>
    </edge>
    <edge source="EST" target="PAK">
      <data key="d0">877550</data>
    </edge>
    <edge source="EST" target="POL">
      <data key="d0">206057</data>
    </edge>
    <edge source="EST" target="RUS">
      <data key="d0">12306328</data>
    </edge>
    <edge source="EST" target="SAU">
      <data key="d0">62363</data>
    </edge>
    <edge source="EST" target="IND">
      <data key="d0">2938797</data>
    </edge>
    <edge source="EST" target="SGP">
      <data key="d0">83497</data>
    </edge>
    <edge source="EST" target="VNM">
      <data key="d0">33993</data>
    </edge>
    <edge source="EST" target="ZAF">
      <data key="d0">421208</data>
    </edge>
    <edge source="EST" target="ESP">
      <data key="d0">3566438</data>
    </edge>
    <edge source="EST" target="SWE">
      <data key="d0">639668</data>
    </edge>
    <edge source="EST" target="CHE">
      <data key="d0">49897</data>
    </edge>
    <edge source="EST" target="THA">
      <data key="d0">6015363</data>
    </edge>
    <edge source="EST" target="TUR">
      <data key="d0">378850</data>
    </edge>
    <edge source="EST" target="UKR">
      <data key="d0">224068</data>
    </edge>
    <edge source="EST" target="EGY">
      <data key="d0">831786</data>
    </edge>
    <edge source="EST" target="USA">
      <data key="d0">7609742</data>
    </edge>
    <edge source="SVN" target="DZA">
      <data key="d0">132004</data>
    </edge>
    <edge source="SVN" target="ARG">
      <data key="d0">79463</data>
    </edge>
    <edge source="SVN" target="AUT">
      <data key="d0">30628563</data>
    </edge>
    <edge source="SVN" target="BEL">
      <data key="d0">351304</data>
    </edge>
    <edge source="SVN" target="BRA">
      <data key="d0">333675</data>
    </edge>
    <edge source="SVN" target="BGR">
      <data key="d0">244105</data>
    </edge>
    <edge source="SVN" target="CAN">
      <data key="d0">936839</data>
    </edge>
    <edge source="SVN" target="CHN">
      <data key="d0">181176</data>
    </edge>
    <edge source="SVN" target="COL">
      <data key="d0">13767</data>
    </edge>
    <edge source="SVN" target="HRV">
      <data key="d0">8434430</data>
    </edge>
    <edge source="SVN" target="CZE">
      <data key="d0">2260029</data>
    </edge>
    <edge source="SVN" target="DNK">
      <data key="d0">103565</data>
    </edge>
    <edge source="SVN" target="FIN">
      <data key="d0">117900</data>
    </edge>
    <edge source="SVN" target="FRA">
      <data key="d0">1738169</data>
    </edge>
    <edge source="SVN" target="DEU">
      <data key="d0">10870630</data>
    </edge>
    <edge source="SVN" target="GRC">
      <data key="d0">643073</data>
    </edge>
    <edge source="SVN" target="HUN">
      <data key="d0">6659753</data>
    </edge>
    <edge source="SVN" target="IDN">
      <data key="d0">24586</data>
    </edge>
    <edge source="SVN" target="ISR">
      <data key="d0">1038520</data>
    </edge>
    <edge source="SVN" target="ITA">
      <data key="d0">16330227</data>
    </edge>
    <edge source="SVN" target="JPN">
      <data key="d0">992772</data>
    </edge>
    <edge source="SVN" target="KAZ">
      <data key="d0">119784</data>
    </edge>
    <edge source="SVN" target="KOR">
      <data key="d0">564757</data>
    </edge>
    <edge source="SVN" target="LBN">
      <data key="d0">19083</data>
    </edge>
    <edge source="SVN" target="LVA">
      <data key="d0">13177</data>
    </edge>
    <edge source="SVN" target="LTU">
      <data key="d0">66616</data>
    </edge>
    <edge source="SVN" target="MYS">
      <data key="d0">210315</data>
    </edge>
    <edge source="SVN" target="MEX">
      <data key="d0">62745</data>
    </edge>
    <edge source="SVN" target="MAR">
      <data key="d0">395171</data>
    </edge>
    <edge source="SVN" target="NLD">
      <data key="d0">426925</data>
    </edge>
    <edge source="SVN" target="POL">
      <data key="d0">1884018</data>
    </edge>
    <edge source="SVN" target="ROU">
      <data key="d0">835843</data>
    </edge>
    <edge source="SVN" target="RUS">
      <data key="d0">160181</data>
    </edge>
    <edge source="SVN" target="SAU">
      <data key="d0">113031</data>
    </edge>
    <edge source="SVN" target="SRB">
      <data key="d0">1461575</data>
    </edge>
    <edge source="SVN" target="IND">
      <data key="d0">255610</data>
    </edge>
    <edge source="SVN" target="SGP">
      <data key="d0">159693</data>
    </edge>
    <edge source="SVN" target="SVK">
      <data key="d0">1403651</data>
    </edge>
    <edge source="SVN" target="VNM">
      <data key="d0">260233</data>
    </edge>
    <edge source="SVN" target="ZAF">
      <data key="d0">48788</data>
    </edge>
    <edge source="SVN" target="ESP">
      <data key="d0">630224</data>
    </edge>
    <edge source="SVN" target="SWE">
      <data key="d0">194913</data>
    </edge>
    <edge source="SVN" target="CHE">
      <data key="d0">1034587</data>
    </edge>
    <edge source="SVN" target="THA">
      <data key="d0">618170</data>
    </edge>
    <edge source="SVN" target="ARE">
      <data key="d0">276866</data>
    </edge>
    <edge source="SVN" target="TUR">
      <data key="d0">645916</data>
    </edge>
    <edge source="SVN" target="UKR">
      <data key="d0">40149</data>
    </edge>
    <edge source="SVN" target="MKD">
      <data key="d0">367437</data>
    </edge>
    <edge source="SVN" target="EGY">
      <data key="d0">666577</data>
    </edge>
    <edge source="SVN" target="GBR">
      <data key="d0">2399707</data>
    </edge>
    <edge source="SVN" target="USA">
      <data key="d0">346132</data>
    </edge>
    <edge source="ARM" target="BLR">
      <data key="d0">76506</data>
    </edge>
    <edge source="ARM" target="GEO">
      <data key="d0">150351</data>
    </edge>
    <edge source="ARM" target="RUS">
      <data key="d0">13980</data>
    </edge>
    <edge source="BDI" target="DEU">
      <data key="d0">140809</data>
    </edge>
    <edge source="CMR" target="CAF">
      <data key="d0">194939</data>
    </edge>
    <edge source="CMR" target="FRA">
      <data key="d0">1632880</data>
    </edge>
    <edge source="CMR" target="TZA">
      <data key="d0">40648</data>
    </edge>
    <edge source="JAM" target="CHN">
      <data key="d0">142113</data>
    </edge>
    <edge source="JAM" target="GEO">
      <data key="d0">847928</data>
    </edge>
    <edge source="JAM" target="PAN">
      <data key="d0">467689</data>
    </edge>
    <edge source="JAM" target="USA">
      <data key="d0">9598051</data>
    </edge>
    <edge source="MDG" target="CHN">
      <data key="d0">14038</data>
    </edge>
    <edge source="MDG" target="FRA">
      <data key="d0">64844</data>
    </edge>
    <edge source="MDG" target="JPN">
      <data key="d0">536967</data>
    </edge>
    <edge source="MDG" target="ZAF">
      <data key="d0">25612</data>
    </edge>
    <edge source="MRT" target="DZA">
      <data key="d0">33966</data>
    </edge>
    <edge source="MDA" target="GEO">
      <data key="d0">53983</data>
    </edge>
    <edge source="MDA" target="ROU">
      <data key="d0">120784</data>
    </edge>
    <edge source="MDA" target="RUS">
      <data key="d0">622225</data>
    </edge>
    <edge source="MDA" target="TUR">
      <data key="d0">41921</data>
    </edge>
    <edge source="MDA" target="UKR">
      <data key="d0">22876</data>
    </edge>
    <edge source="OMN" target="LKA">
      <data key="d0">65946</data>
    </edge>
    <edge source="OMN" target="CHN">
      <data key="d0">168043</data>
    </edge>
    <edge source="OMN" target="SAU">
      <data key="d0">1682411</data>
    </edge>
    <edge source="OMN" target="IND">
      <data key="d0">366211</data>
    </edge>
    <edge source="OMN" target="ZAF">
      <data key="d0">46601</data>
    </edge>
    <edge source="OMN" target="ARE">
      <data key="d0">13188522</data>
    </edge>
    <edge source="OMN" target="TUN">
      <data key="d0">19301</data>
    </edge>
    <edge source="OMN" target="USA">
      <data key="d0">17109927</data>
    </edge>
    <edge source="NAM" target="HKG">
      <data key="d0">406916</data>
    </edge>
    <edge source="NAM" target="MYS">
      <data key="d0">753214</data>
    </edge>
    <edge source="NAM" target="MAR">
      <data key="d0">35477</data>
    </edge>
    <edge source="NAM" target="ZAF">
      <data key="d0">1196564</data>
    </edge>
    <edge source="TGO" target="BEN">
      <data key="d0">102800</data>
    </edge>
    <edge source="TGO" target="GHA">
      <data key="d0">46336</data>
    </edge>
    <edge source="TGO" target="NER">
      <data key="d0">208417</data>
    </edge>
    <edge source="TGO" target="BFA">
      <data key="d0">164854</data>
    </edge>
    <edge source="UGA" target="BDI">
      <data key="d0">44250</data>
    </edge>
    <edge source="UGA" target="IND">
      <data key="d0">222295</data>
    </edge>
    <edge source="TZA" target="BDI">
      <data key="d0">98924</data>
    </edge>
    <edge source="TZA" target="CAN">
      <data key="d0">20158</data>
    </edge>
    <edge source="TZA" target="MWI">
      <data key="d0">79341</data>
    </edge>
    <edge source="TZA" target="MDA">
      <data key="d0">62947</data>
    </edge>
    <edge source="TZA" target="MOZ">
      <data key="d0">171811</data>
    </edge>
    <edge source="TZA" target="ZAF">
      <data key="d0">12498</data>
    </edge>
    <edge source="TZA" target="ZWE">
      <data key="d0">743881</data>
    </edge>
    <edge source="TZA" target="ARE">
      <data key="d0">2847401</data>
    </edge>
    <edge source="TZA" target="UGA">
      <data key="d0">97442</data>
    </edge>
    <edge source="BWA" target="NAM">
      <data key="d0">23579</data>
    </edge>
    <edge source="BWA" target="ZAF">
      <data key="d0">37033247</data>
    </edge>
    <edge source="BWA" target="ZWE">
      <data key="d0">1529504</data>
    </edge>
    <edge source="KHM" target="POL">
      <data key="d0">56250</data>
    </edge>
    <edge source="KHM" target="GBR">
      <data key="d0">64000</data>
    </edge>
    <edge source="KGZ" target="KAZ">
      <data key="d0">11844</data>
    </edge>
    <edge source="KGZ" target="POL">
      <data key="d0">81360</data>
    </edge>
    <edge source="KGZ" target="RUS">
      <data key="d0">263497</data>
    </edge>
    <edge source="PSE" target="ISR">
      <data key="d0">64725</data>
    </edge>
    <edge source="MWI" target="ZAF">
      <data key="d0">11939</data>
    </edge>
    <edge source="MWI" target="ZWE">
      <data key="d0">74577</data>
    </edge>
    <edge source="MOZ" target="BEL">
      <data key="d0">12723</data>
    </edge>
    <edge source="MOZ" target="USA">
      <data key="d0">72442</data>
    </edge>
  </graph>
</graphml>
