# Supplementary material for: Core-periphery structure in sectoral international trade networks: A new approach to an old theory
Source: PLoS One. 2020 Apr 2;15(4):e0229547. doi: 10.1371/journal.pone.0229547 (PMC7117750; doi:10.1371/journal.pone.0229547)
Supplement: S8 File — (ZIP) [file pone.0229547.s008.zip › S8_File/Networks 2016/53-DYES,COLOURING MATERIALS.graphml]

<?xml version='1.0' encoding='utf-8'?>
<graphml xmlns="http://graphml.graphdrawing.org/xmlns" xmlns:xsi="http://www.w3.org/2001/XMLSchema-instance" xsi:schemaLocation="http://graphml.graphdrawing.org/xmlns http://graphml.graphdrawing.org/xmlns/1.0/graphml.xsd">
  <key attr.name="weight" attr.type="long" for="edge" id="d0" />
  <graph edgedefault="directed">
    <node id="ALB" />
    <node id="HRV" />
    <node id="DEU" />
    <node id="GRC" />
    <node id="ITA" />
    <node id="LBN" />
    <node id="SRB" />
    <node id="TUN" />
    <node id="MKD" />
    <node id="DZA" />
    <node id="GHA" />
    <node id="CIV" />
    <node id="AZE" />
    <node id="GEO" />
    <node id="MDA" />
    <node id="RUS" />
    <node id="TUR" />
    <node id="ARG" />
    <node id="AUS" />
    <node id="BEL" />
    <node id="BOL" />
    <node id="BRA" />
    <node id="CAN" />
    <node id="LKA" />
    <node id="CHL" />
    <node id="CHN" />
    <node id="COL" />
    <node id="CRI" />
    <node id="DNK" />
    <node id="ECU" />
    <node id="SLV" />
    <node id="ETH" />
    <node id="FIN" />
    <node id="FRA" />
    <node id="GTM" />
    <node id="HND" />
    <node id="HKG" />
    <node id="IDN" />
    <node id="ISR" />
    <node id="JPN" />
    <node id="KOR" />
    <node id="LTU" />
    <node id="MYS" />
    <node id="MEX" />
    <node id="MAR" />
    <node id="MOZ" />
    <node id="NLD" />
    <node id="NZL" />
    <node id="NIC" />
    <node id="PAK" />
    <node id="PAN" />
    <node id="PRY" />
    <node id="PER" />
    <node id="PRT" />
    <node id="ROU" />
    <node id="SAU" />
    <node id="IND" />
    <node id="SGP" />
    <node id="VNM" />
    <node id="ZAF" />
    <node id="ESP" />
    <node id="SWE" />
    <node id="THA" />
    <node id="ARE" />
    <node id="UKR" />
    <node id="EGY" />
    <node id="GBR" />
    <node id="USA" />
    <node id="URY" />
    <node id="AUT" />
    <node id="CZE" />
    <node id="IRL" />
    <node id="JOR" />
    <node id="MUS" />
    <node id="OMN" />
    <node id="PHL" />
    <node id="POL" />
    <node id="CHE" />
    <node id="ARM" />
    <node id="BGR" />
    <node id="BLR" />
    <node id="CMR" />
    <node id="EST" />
    <node id="HUN" />
    <node id="KAZ" />
    <node id="KGZ" />
    <node id="LVA" />
    <node id="NOR" />
    <node id="SVK" />
    <node id="SVN" />
    <node id="UGA" />
    <node id="TZA" />
    <node id="BDI" />
    <node id="BEN" />
    <node id="GMB" />
    <node id="JAM" />
    <node id="MDG" />
    <node id="MRT" />
    <node id="NAM" />
    <node id="NER" />
    <node id="SEN" />
    <node id="ZWE" />
    <node id="TGO" />
    <node id="BFA" />
    <node id="BWA" />
    <node id="KHM" />
    <node id="CAF" />
    <node id="PSE" />
    <node id="MWI" />
    <edge source="ALB" target="HRV">
      <data key="d0">130775</data>
    </edge>
    <edge source="ALB" target="DEU">
      <data key="d0">29972</data>
    </edge>
    <edge source="ALB" target="GRC">
      <data key="d0">257320</data>
    </edge>
    <edge source="ALB" target="ITA">
      <data key="d0">491786</data>
    </edge>
    <edge source="ALB" target="LBN">
      <data key="d0">60398</data>
    </edge>
    <edge source="ALB" target="SRB">
      <data key="d0">3087692</data>
    </edge>
    <edge source="ALB" target="TUN">
      <data key="d0">157309</data>
    </edge>
    <edge source="ALB" target="MKD">
      <data key="d0">602259</data>
    </edge>
    <edge source="HRV" target="ALB">
      <data key="d0">370587</data>
    </edge>
    <edge source="HRV" target="AUT">
      <data key="d0">1281853</data>
    </edge>
    <edge source="HRV" target="BEL">
      <data key="d0">36021</data>
    </edge>
    <edge source="HRV" target="BGR">
      <data key="d0">720692</data>
    </edge>
    <edge source="HRV" target="CZE">
      <data key="d0">852402</data>
    </edge>
    <edge source="HRV" target="DNK">
      <data key="d0">25224</data>
    </edge>
    <edge source="HRV" target="FIN">
      <data key="d0">22831</data>
    </edge>
    <edge source="HRV" target="FRA">
      <data key="d0">592925</data>
    </edge>
    <edge source="HRV" target="DEU">
      <data key="d0">972429</data>
    </edge>
    <edge source="HRV" target="GRC">
      <data key="d0">2032360</data>
    </edge>
    <edge source="HRV" target="HKG">
      <data key="d0">149363</data>
    </edge>
    <edge source="HRV" target="HUN">
      <data key="d0">2051385</data>
    </edge>
    <edge source="HRV" target="ISR">
      <data key="d0">15210</data>
    </edge>
    <edge source="HRV" target="ITA">
      <data key="d0">6531527</data>
    </edge>
    <edge source="HRV" target="JPN">
      <data key="d0">13836</data>
    </edge>
    <edge source="HRV" target="LTU">
      <data key="d0">71434</data>
    </edge>
    <edge source="HRV" target="MEX">
      <data key="d0">11493</data>
    </edge>
    <edge source="HRV" target="NLD">
      <data key="d0">69602</data>
    </edge>
    <edge source="HRV" target="POL">
      <data key="d0">219529</data>
    </edge>
    <edge source="HRV" target="PRT">
      <data key="d0">745184</data>
    </edge>
    <edge source="HRV" target="ROU">
      <data key="d0">689909</data>
    </edge>
    <edge source="HRV" target="RUS">
      <data key="d0">119256</data>
    </edge>
    <edge source="HRV" target="SRB">
      <data key="d0">5630597</data>
    </edge>
    <edge source="HRV" target="IND">
      <data key="d0">16355</data>
    </edge>
    <edge source="HRV" target="SGP">
      <data key="d0">11224</data>
    </edge>
    <edge source="HRV" target="SVK">
      <data key="d0">1048115</data>
    </edge>
    <edge source="HRV" target="SVN">
      <data key="d0">8988528</data>
    </edge>
    <edge source="HRV" target="ESP">
      <data key="d0">1002405</data>
    </edge>
    <edge source="HRV" target="CHE">
      <data key="d0">465779</data>
    </edge>
    <edge source="HRV" target="TUN">
      <data key="d0">36085</data>
    </edge>
    <edge source="HRV" target="TUR">
      <data key="d0">4994131</data>
    </edge>
    <edge source="HRV" target="MKD">
      <data key="d0">1384980</data>
    </edge>
    <edge source="HRV" target="GBR">
      <data key="d0">33771</data>
    </edge>
    <edge source="HRV" target="USA">
      <data key="d0">84512</data>
    </edge>
    <edge source="DEU" target="ALB">
      <data key="d0">1389963</data>
    </edge>
    <edge source="DEU" target="DZA">
      <data key="d0">19294948</data>
    </edge>
    <edge source="DEU" target="AZE">
      <data key="d0">1206663</data>
    </edge>
    <edge source="DEU" target="ARG">
      <data key="d0">29585554</data>
    </edge>
    <edge source="DEU" target="AUS">
      <data key="d0">81898203</data>
    </edge>
    <edge source="DEU" target="AUT">
      <data key="d0">527806673</data>
    </edge>
    <edge source="DEU" target="ARM">
      <data key="d0">1212953</data>
    </edge>
    <edge source="DEU" target="BEL">
      <data key="d0">547603122</data>
    </edge>
    <edge source="DEU" target="BOL">
      <data key="d0">2423194</data>
    </edge>
    <edge source="DEU" target="BRA">
      <data key="d0">109212000</data>
    </edge>
    <edge source="DEU" target="BGR">
      <data key="d0">31677479</data>
    </edge>
    <edge source="DEU" target="BDI">
      <data key="d0">192637</data>
    </edge>
    <edge source="DEU" target="BLR">
      <data key="d0">35516052</data>
    </edge>
    <edge source="DEU" target="KHM">
      <data key="d0">201966</data>
    </edge>
    <edge source="DEU" target="CMR">
      <data key="d0">437421</data>
    </edge>
    <edge source="DEU" target="CAN">
      <data key="d0">50962406</data>
    </edge>
    <edge source="DEU" target="LKA">
      <data key="d0">5013600</data>
    </edge>
    <edge source="DEU" target="CHL">
      <data key="d0">25255171</data>
    </edge>
    <edge source="DEU" target="CHN">
      <data key="d0">498309742</data>
    </edge>
    <edge source="DEU" target="COL">
      <data key="d0">29061127</data>
    </edge>
    <edge source="DEU" target="CRI">
      <data key="d0">3170265</data>
    </edge>
    <edge source="DEU" target="HRV">
      <data key="d0">32973559</data>
    </edge>
    <edge source="DEU" target="CZE">
      <data key="d0">394759099</data>
    </edge>
    <edge source="DEU" target="BEN">
      <data key="d0">37652</data>
    </edge>
    <edge source="DEU" target="DNK">
      <data key="d0">133747053</data>
    </edge>
    <edge source="DEU" target="ECU">
      <data key="d0">7899363</data>
    </edge>
    <edge source="DEU" target="SLV">
      <data key="d0">1352064</data>
    </edge>
    <edge source="DEU" target="ETH">
      <data key="d0">2858522</data>
    </edge>
    <edge source="DEU" target="EST">
      <data key="d0">14064590</data>
    </edge>
    <edge source="DEU" target="FIN">
      <data key="d0">97083574</data>
    </edge>
    <edge source="DEU" target="FRA">
      <data key="d0">902463594</data>
    </edge>
    <edge source="DEU" target="GEO">
      <data key="d0">3673485</data>
    </edge>
    <edge source="DEU" target="PSE">
      <data key="d0">460578</data>
    </edge>
    <edge source="DEU" target="GHA">
      <data key="d0">2701194</data>
    </edge>
    <edge source="DEU" target="GRC">
      <data key="d0">58136490</data>
    </edge>
    <edge source="DEU" target="GTM">
      <data key="d0">4764532</data>
    </edge>
    <edge source="DEU" target="HND">
      <data key="d0">4707346</data>
    </edge>
    <edge source="DEU" target="HKG">
      <data key="d0">63902742</data>
    </edge>
    <edge source="DEU" target="HUN">
      <data key="d0">164318013</data>
    </edge>
    <edge source="DEU" target="IDN">
      <data key="d0">32269303</data>
    </edge>
    <edge source="DEU" target="IRL">
      <data key="d0">25991677</data>
    </edge>
    <edge source="DEU" target="ISR">
      <data key="d0">66856483</data>
    </edge>
    <edge source="DEU" target="ITA">
      <data key="d0">765803799</data>
    </edge>
    <edge source="DEU" target="CIV">
      <data key="d0">3119589</data>
    </edge>
    <edge source="DEU" target="JAM">
      <data key="d0">153427</data>
    </edge>
    <edge source="DEU" target="JPN">
      <data key="d0">141079835</data>
    </edge>
    <edge source="DEU" target="KAZ">
      <data key="d0">7775802</data>
    </edge>
    <edge source="DEU" target="JOR">
      <data key="d0">5591143</data>
    </edge>
    <edge source="DEU" target="KOR">
      <data key="d0">127081038</data>
    </edge>
    <edge source="DEU" target="KGZ">
      <data key="d0">439809</data>
    </edge>
    <edge source="DEU" target="LBN">
      <data key="d0">6718443</data>
    </edge>
    <edge source="DEU" target="LVA">
      <data key="d0">17570187</data>
    </edge>
    <edge source="DEU" target="LTU">
      <data key="d0">32579999</data>
    </edge>
    <edge source="DEU" target="MDG">
      <data key="d0">563094</data>
    </edge>
    <edge source="DEU" target="MYS">
      <data key="d0">44930099</data>
    </edge>
    <edge source="DEU" target="MRT">
      <data key="d0">67533</data>
    </edge>
    <edge source="DEU" target="MUS">
      <data key="d0">1305844</data>
    </edge>
    <edge source="DEU" target="MEX">
      <data key="d0">103301954</data>
    </edge>
    <edge source="DEU" target="MDA">
      <data key="d0">1696701</data>
    </edge>
    <edge source="DEU" target="MAR">
      <data key="d0">20787332</data>
    </edge>
    <edge source="DEU" target="MOZ">
      <data key="d0">10644</data>
    </edge>
    <edge source="DEU" target="OMN">
      <data key="d0">1835021</data>
    </edge>
    <edge source="DEU" target="NAM">
      <data key="d0">406386</data>
    </edge>
    <edge source="DEU" target="NLD">
      <data key="d0">669248925</data>
    </edge>
    <edge source="DEU" target="NZL">
      <data key="d0">16631672</data>
    </edge>
    <edge source="DEU" target="NIC">
      <data key="d0">66027</data>
    </edge>
    <edge source="DEU" target="NER">
      <data key="d0">32447</data>
    </edge>
    <edge source="DEU" target="NOR">
      <data key="d0">60654703</data>
    </edge>
    <edge source="DEU" target="PAK">
      <data key="d0">41905513</data>
    </edge>
    <edge source="DEU" target="PAN">
      <data key="d0">1093778</data>
    </edge>
    <edge source="DEU" target="PRY">
      <data key="d0">1441866</data>
    </edge>
    <edge source="DEU" target="PER">
      <data key="d0">23847830</data>
    </edge>
    <edge source="DEU" target="PHL">
      <data key="d0">17002010</data>
    </edge>
    <edge source="DEU" target="POL">
      <data key="d0">606668655</data>
    </edge>
    <edge source="DEU" target="PRT">
      <data key="d0">104233445</data>
    </edge>
    <edge source="DEU" target="ROU">
      <data key="d0">98636714</data>
    </edge>
    <edge source="DEU" target="RUS">
      <data key="d0">345877163</data>
    </edge>
    <edge source="DEU" target="SAU">
      <data key="d0">65045436</data>
    </edge>
    <edge source="DEU" target="SEN">
      <data key="d0">1023842</data>
    </edge>
    <edge source="DEU" target="SRB">
      <data key="d0">31096467</data>
    </edge>
    <edge source="DEU" target="IND">
      <data key="d0">119828419</data>
    </edge>
    <edge source="DEU" target="SGP">
      <data key="d0">87698074</data>
    </edge>
    <edge source="DEU" target="SVK">
      <data key="d0">120486618</data>
    </edge>
    <edge source="DEU" target="VNM">
      <data key="d0">22127265</data>
    </edge>
    <edge source="DEU" target="SVN">
      <data key="d0">52818675</data>
    </edge>
    <edge source="DEU" target="ZAF">
      <data key="d0">92213147</data>
    </edge>
    <edge source="DEU" target="ZWE">
      <data key="d0">110540</data>
    </edge>
    <edge source="DEU" target="ESP">
      <data key="d0">465810027</data>
    </edge>
    <edge source="DEU" target="SWE">
      <data key="d0">173605795</data>
    </edge>
    <edge source="DEU" target="CHE">
      <data key="d0">462895928</data>
    </edge>
    <edge source="DEU" target="THA">
      <data key="d0">59378281</data>
    </edge>
    <edge source="DEU" target="TGO">
      <data key="d0">89471</data>
    </edge>
    <edge source="DEU" target="ARE">
      <data key="d0">83407446</data>
    </edge>
    <edge source="DEU" target="TUN">
      <data key="d0">14098619</data>
    </edge>
    <edge source="DEU" target="TUR">
      <data key="d0">326615092</data>
    </edge>
    <edge source="DEU" target="UGA">
      <data key="d0">468131</data>
    </edge>
    <edge source="DEU" target="UKR">
      <data key="d0">51939037</data>
    </edge>
    <edge source="DEU" target="MKD">
      <data key="d0">3068298</data>
    </edge>
    <edge source="DEU" target="EGY">
      <data key="d0">41989679</data>
    </edge>
    <edge source="DEU" target="GBR">
      <data key="d0">662413190</data>
    </edge>
    <edge source="DEU" target="TZA">
      <data key="d0">2301550</data>
    </edge>
    <edge source="DEU" target="USA">
      <data key="d0">558606290</data>
    </edge>
    <edge source="DEU" target="BFA">
      <data key="d0">372920</data>
    </edge>
    <edge source="DEU" target="URY">
      <data key="d0">6027489</data>
    </edge>
    <edge source="GRC" target="ALB">
      <data key="d0">9065852</data>
    </edge>
    <edge source="GRC" target="DZA">
      <data key="d0">1799648</data>
    </edge>
    <edge source="GRC" target="AZE">
      <data key="d0">13770</data>
    </edge>
    <edge source="GRC" target="AUS">
      <data key="d0">1643054</data>
    </edge>
    <edge source="GRC" target="AUT">
      <data key="d0">586270</data>
    </edge>
    <edge source="GRC" target="ARM">
      <data key="d0">684535</data>
    </edge>
    <edge source="GRC" target="BEL">
      <data key="d0">1026418</data>
    </edge>
    <edge source="GRC" target="BRA">
      <data key="d0">646608</data>
    </edge>
    <edge source="GRC" target="BGR">
      <data key="d0">13646337</data>
    </edge>
    <edge source="GRC" target="BLR">
      <data key="d0">174439</data>
    </edge>
    <edge source="GRC" target="CMR">
      <data key="d0">140432</data>
    </edge>
    <edge source="GRC" target="CAN">
      <data key="d0">187607</data>
    </edge>
    <edge source="GRC" target="LKA">
      <data key="d0">65707</data>
    </edge>
    <edge source="GRC" target="CHN">
      <data key="d0">7790530</data>
    </edge>
    <edge source="GRC" target="COL">
      <data key="d0">30070</data>
    </edge>
    <edge source="GRC" target="HRV">
      <data key="d0">610268</data>
    </edge>
    <edge source="GRC" target="CZE">
      <data key="d0">2419782</data>
    </edge>
    <edge source="GRC" target="DNK">
      <data key="d0">188219</data>
    </edge>
    <edge source="GRC" target="ECU">
      <data key="d0">41378</data>
    </edge>
    <edge source="GRC" target="ETH">
      <data key="d0">220450</data>
    </edge>
    <edge source="GRC" target="EST">
      <data key="d0">138794</data>
    </edge>
    <edge source="GRC" target="FIN">
      <data key="d0">167094</data>
    </edge>
    <edge source="GRC" target="FRA">
      <data key="d0">6672607</data>
    </edge>
    <edge source="GRC" target="GEO">
      <data key="d0">2230293</data>
    </edge>
    <edge source="GRC" target="DEU">
      <data key="d0">6234145</data>
    </edge>
    <edge source="GRC" target="GHA">
      <data key="d0">74067</data>
    </edge>
    <edge source="GRC" target="GTM">
      <data key="d0">59024</data>
    </edge>
    <edge source="GRC" target="HKG">
      <data key="d0">230049</data>
    </edge>
    <edge source="GRC" target="HUN">
      <data key="d0">1414406</data>
    </edge>
    <edge source="GRC" target="IDN">
      <data key="d0">1469048</data>
    </edge>
    <edge source="GRC" target="IRL">
      <data key="d0">40447</data>
    </edge>
    <edge source="GRC" target="ISR">
      <data key="d0">4494978</data>
    </edge>
    <edge source="GRC" target="ITA">
      <data key="d0">4128411</data>
    </edge>
    <edge source="GRC" target="CIV">
      <data key="d0">20632</data>
    </edge>
    <edge source="GRC" target="JPN">
      <data key="d0">117242</data>
    </edge>
    <edge source="GRC" target="KAZ">
      <data key="d0">213203</data>
    </edge>
    <edge source="GRC" target="JOR">
      <data key="d0">1416512</data>
    </edge>
    <edge source="GRC" target="KOR">
      <data key="d0">730789</data>
    </edge>
    <edge source="GRC" target="LBN">
      <data key="d0">2176291</data>
    </edge>
    <edge source="GRC" target="LVA">
      <data key="d0">107566</data>
    </edge>
    <edge source="GRC" target="LTU">
      <data key="d0">1193084</data>
    </edge>
    <edge source="GRC" target="MYS">
      <data key="d0">199386</data>
    </edge>
    <edge source="GRC" target="MUS">
      <data key="d0">68536</data>
    </edge>
    <edge source="GRC" target="MEX">
      <data key="d0">1179089</data>
    </edge>
    <edge source="GRC" target="MDA">
      <data key="d0">263558</data>
    </edge>
    <edge source="GRC" target="MAR">
      <data key="d0">832124</data>
    </edge>
    <edge source="GRC" target="OMN">
      <data key="d0">618439</data>
    </edge>
    <edge source="GRC" target="NLD">
      <data key="d0">1044030</data>
    </edge>
    <edge source="GRC" target="NZL">
      <data key="d0">183232</data>
    </edge>
    <edge source="GRC" target="NOR">
      <data key="d0">438982</data>
    </edge>
    <edge source="GRC" target="PAK">
      <data key="d0">13735</data>
    </edge>
    <edge source="GRC" target="PAN">
      <data key="d0">1748429</data>
    </edge>
    <edge source="GRC" target="PHL">
      <data key="d0">308205</data>
    </edge>
    <edge source="GRC" target="POL">
      <data key="d0">4235920</data>
    </edge>
    <edge source="GRC" target="PRT">
      <data key="d0">1344521</data>
    </edge>
    <edge source="GRC" target="ROU">
      <data key="d0">11238334</data>
    </edge>
    <edge source="GRC" target="RUS">
      <data key="d0">8901237</data>
    </edge>
    <edge source="GRC" target="SAU">
      <data key="d0">2254191</data>
    </edge>
    <edge source="GRC" target="SRB">
      <data key="d0">10418118</data>
    </edge>
    <edge source="GRC" target="IND">
      <data key="d0">975081</data>
    </edge>
    <edge source="GRC" target="SGP">
      <data key="d0">269371</data>
    </edge>
    <edge source="GRC" target="SVK">
      <data key="d0">997119</data>
    </edge>
    <edge source="GRC" target="VNM">
      <data key="d0">96864</data>
    </edge>
    <edge source="GRC" target="SVN">
      <data key="d0">377915</data>
    </edge>
    <edge source="GRC" target="ZAF">
      <data key="d0">1219845</data>
    </edge>
    <edge source="GRC" target="ESP">
      <data key="d0">3579578</data>
    </edge>
    <edge source="GRC" target="SWE">
      <data key="d0">25947</data>
    </edge>
    <edge source="GRC" target="CHE">
      <data key="d0">50697</data>
    </edge>
    <edge source="GRC" target="THA">
      <data key="d0">1879068</data>
    </edge>
    <edge source="GRC" target="TGO">
      <data key="d0">161773</data>
    </edge>
    <edge source="GRC" target="ARE">
      <data key="d0">2853178</data>
    </edge>
    <edge source="GRC" target="TUN">
      <data key="d0">679985</data>
    </edge>
    <edge source="GRC" target="TUR">
      <data key="d0">12996681</data>
    </edge>
    <edge source="GRC" target="UKR">
      <data key="d0">1797911</data>
    </edge>
    <edge source="GRC" target="MKD">
      <data key="d0">4196730</data>
    </edge>
    <edge source="GRC" target="EGY">
      <data key="d0">4142780</data>
    </edge>
    <edge source="GRC" target="GBR">
      <data key="d0">3684166</data>
    </edge>
    <edge source="GRC" target="TZA">
      <data key="d0">23623</data>
    </edge>
    <edge source="GRC" target="USA">
      <data key="d0">1730606</data>
    </edge>
    <edge source="GRC" target="BFA">
      <data key="d0">18698</data>
    </edge>
    <edge source="GRC" target="URY">
      <data key="d0">23347</data>
    </edge>
    <edge source="ITA" target="ALB">
      <data key="d0">7716395</data>
    </edge>
    <edge source="ITA" target="DZA">
      <data key="d0">36233137</data>
    </edge>
    <edge source="ITA" target="AZE">
      <data key="d0">818266</data>
    </edge>
    <edge source="ITA" target="ARG">
      <data key="d0">9031858</data>
    </edge>
    <edge source="ITA" target="AUS">
      <data key="d0">16874865</data>
    </edge>
    <edge source="ITA" target="AUT">
      <data key="d0">47615419</data>
    </edge>
    <edge source="ITA" target="ARM">
      <data key="d0">1008679</data>
    </edge>
    <edge source="ITA" target="BEL">
      <data key="d0">51706860</data>
    </edge>
    <edge source="ITA" target="BOL">
      <data key="d0">493457</data>
    </edge>
    <edge source="ITA" target="BRA">
      <data key="d0">39020899</data>
    </edge>
    <edge source="ITA" target="BGR">
      <data key="d0">22576492</data>
    </edge>
    <edge source="ITA" target="BLR">
      <data key="d0">8994788</data>
    </edge>
    <edge source="ITA" target="KHM">
      <data key="d0">15766</data>
    </edge>
    <edge source="ITA" target="CMR">
      <data key="d0">2040632</data>
    </edge>
    <edge source="ITA" target="CAN">
      <data key="d0">7033123</data>
    </edge>
    <edge source="ITA" target="LKA">
      <data key="d0">8506916</data>
    </edge>
    <edge source="ITA" target="CHL">
      <data key="d0">8573392</data>
    </edge>
    <edge source="ITA" target="CHN">
      <data key="d0">93952080</data>
    </edge>
    <edge source="ITA" target="COL">
      <data key="d0">4769994</data>
    </edge>
    <edge source="ITA" target="CRI">
      <data key="d0">656409</data>
    </edge>
    <edge source="ITA" target="HRV">
      <data key="d0">34364547</data>
    </edge>
    <edge source="ITA" target="CZE">
      <data key="d0">62968504</data>
    </edge>
    <edge source="ITA" target="BEN">
      <data key="d0">97025</data>
    </edge>
    <edge source="ITA" target="DNK">
      <data key="d0">16635745</data>
    </edge>
    <edge source="ITA" target="ECU">
      <data key="d0">1225334</data>
    </edge>
    <edge source="ITA" target="SLV">
      <data key="d0">819709</data>
    </edge>
    <edge source="ITA" target="ETH">
      <data key="d0">6287884</data>
    </edge>
    <edge source="ITA" target="EST">
      <data key="d0">8602235</data>
    </edge>
    <edge source="ITA" target="FIN">
      <data key="d0">10843774</data>
    </edge>
    <edge source="ITA" target="FRA">
      <data key="d0">207927093</data>
    </edge>
    <edge source="ITA" target="GEO">
      <data key="d0">579875</data>
    </edge>
    <edge source="ITA" target="GMB">
      <data key="d0">22389</data>
    </edge>
    <edge source="ITA" target="PSE">
      <data key="d0">82335</data>
    </edge>
    <edge source="ITA" target="DEU">
      <data key="d0">349470526</data>
    </edge>
    <edge source="ITA" target="GHA">
      <data key="d0">812304</data>
    </edge>
    <edge source="ITA" target="GRC">
      <data key="d0">50560374</data>
    </edge>
    <edge source="ITA" target="GTM">
      <data key="d0">3030496</data>
    </edge>
    <edge source="ITA" target="HND">
      <data key="d0">731258</data>
    </edge>
    <edge source="ITA" target="HKG">
      <data key="d0">14462840</data>
    </edge>
    <edge source="ITA" target="HUN">
      <data key="d0">46633136</data>
    </edge>
    <edge source="ITA" target="IDN">
      <data key="d0">17038880</data>
    </edge>
    <edge source="ITA" target="IRL">
      <data key="d0">6045442</data>
    </edge>
    <edge source="ITA" target="ISR">
      <data key="d0">33990372</data>
    </edge>
    <edge source="ITA" target="CIV">
      <data key="d0">1134942</data>
    </edge>
    <edge source="ITA" target="JPN">
      <data key="d0">8189803</data>
    </edge>
    <edge source="ITA" target="KAZ">
      <data key="d0">1580817</data>
    </edge>
    <edge source="ITA" target="JOR">
      <data key="d0">6378585</data>
    </edge>
    <edge source="ITA" target="KOR">
      <data key="d0">21797376</data>
    </edge>
    <edge source="ITA" target="KGZ">
      <data key="d0">170095</data>
    </edge>
    <edge source="ITA" target="LBN">
      <data key="d0">11939654</data>
    </edge>
    <edge source="ITA" target="LVA">
      <data key="d0">4054149</data>
    </edge>
    <edge source="ITA" target="LTU">
      <data key="d0">14873635</data>
    </edge>
    <edge source="ITA" target="MDG">
      <data key="d0">654749</data>
    </edge>
    <edge source="ITA" target="MYS">
      <data key="d0">5955280</data>
    </edge>
    <edge source="ITA" target="MRT">
      <data key="d0">141431</data>
    </edge>
    <edge source="ITA" target="MUS">
      <data key="d0">1764077</data>
    </edge>
    <edge source="ITA" target="MEX">
      <data key="d0">25065314</data>
    </edge>
    <edge source="ITA" target="MDA">
      <data key="d0">2369034</data>
    </edge>
    <edge source="ITA" target="MAR">
      <data key="d0">18731360</data>
    </edge>
    <edge source="ITA" target="MOZ">
      <data key="d0">55087</data>
    </edge>
    <edge source="ITA" target="OMN">
      <data key="d0">3333788</data>
    </edge>
    <edge source="ITA" target="NLD">
      <data key="d0">39746790</data>
    </edge>
    <edge source="ITA" target="NZL">
      <data key="d0">3617005</data>
    </edge>
    <edge source="ITA" target="NIC">
      <data key="d0">66697</data>
    </edge>
    <edge source="ITA" target="NER">
      <data key="d0">80549</data>
    </edge>
    <edge source="ITA" target="NOR">
      <data key="d0">2372896</data>
    </edge>
    <edge source="ITA" target="PAK">
      <data key="d0">14585762</data>
    </edge>
    <edge source="ITA" target="PAN">
      <data key="d0">688350</data>
    </edge>
    <edge source="ITA" target="PRY">
      <data key="d0">538684</data>
    </edge>
    <edge source="ITA" target="PER">
      <data key="d0">2745325</data>
    </edge>
    <edge source="ITA" target="PHL">
      <data key="d0">1632670</data>
    </edge>
    <edge source="ITA" target="POL">
      <data key="d0">191134235</data>
    </edge>
    <edge source="ITA" target="PRT">
      <data key="d0">53984500</data>
    </edge>
    <edge source="ITA" target="ROU">
      <data key="d0">69069714</data>
    </edge>
    <edge source="ITA" target="RUS">
      <data key="d0">138856494</data>
    </edge>
    <edge source="ITA" target="SAU">
      <data key="d0">47346570</data>
    </edge>
    <edge source="ITA" target="SEN">
      <data key="d0">3210203</data>
    </edge>
    <edge source="ITA" target="SRB">
      <data key="d0">23807162</data>
    </edge>
    <edge source="ITA" target="IND">
      <data key="d0">58523508</data>
    </edge>
    <edge source="ITA" target="SGP">
      <data key="d0">5684566</data>
    </edge>
    <edge source="ITA" target="SVK">
      <data key="d0">30283920</data>
    </edge>
    <edge source="ITA" target="VNM">
      <data key="d0">9169048</data>
    </edge>
    <edge source="ITA" target="SVN">
      <data key="d0">25139448</data>
    </edge>
    <edge source="ITA" target="ZAF">
      <data key="d0">14478249</data>
    </edge>
    <edge source="ITA" target="ZWE">
      <data key="d0">93436</data>
    </edge>
    <edge source="ITA" target="ESP">
      <data key="d0">192497050</data>
    </edge>
    <edge source="ITA" target="SWE">
      <data key="d0">22616983</data>
    </edge>
    <edge source="ITA" target="CHE">
      <data key="d0">53094416</data>
    </edge>
    <edge source="ITA" target="THA">
      <data key="d0">14458007</data>
    </edge>
    <edge source="ITA" target="TGO">
      <data key="d0">196078</data>
    </edge>
    <edge source="ITA" target="ARE">
      <data key="d0">32368396</data>
    </edge>
    <edge source="ITA" target="TUN">
      <data key="d0">26232162</data>
    </edge>
    <edge source="ITA" target="TUR">
      <data key="d0">136613158</data>
    </edge>
    <edge source="ITA" target="UGA">
      <data key="d0">259066</data>
    </edge>
    <edge source="ITA" target="UKR">
      <data key="d0">24643532</data>
    </edge>
    <edge source="ITA" target="MKD">
      <data key="d0">8263415</data>
    </edge>
    <edge source="ITA" target="EGY">
      <data key="d0">37694424</data>
    </edge>
    <edge source="ITA" target="GBR">
      <data key="d0">105901014</data>
    </edge>
    <edge source="ITA" target="TZA">
      <data key="d0">407029</data>
    </edge>
    <edge source="ITA" target="USA">
      <data key="d0">90137859</data>
    </edge>
    <edge source="ITA" target="BFA">
      <data key="d0">121242</data>
    </edge>
    <edge source="ITA" target="URY">
      <data key="d0">1331317</data>
    </edge>
    <edge source="LBN" target="DZA">
      <data key="d0">283308</data>
    </edge>
    <edge source="LBN" target="AUS">
      <data key="d0">19814</data>
    </edge>
    <edge source="LBN" target="ARM">
      <data key="d0">44057</data>
    </edge>
    <edge source="LBN" target="CMR">
      <data key="d0">125068</data>
    </edge>
    <edge source="LBN" target="CAF">
      <data key="d0">14043</data>
    </edge>
    <edge source="LBN" target="BEN">
      <data key="d0">201597</data>
    </edge>
    <edge source="LBN" target="FRA">
      <data key="d0">284582</data>
    </edge>
    <edge source="LBN" target="GEO">
      <data key="d0">62268</data>
    </edge>
    <edge source="LBN" target="GMB">
      <data key="d0">272692</data>
    </edge>
    <edge source="LBN" target="DEU">
      <data key="d0">855519</data>
    </edge>
    <edge source="LBN" target="GHA">
      <data key="d0">135357</data>
    </edge>
    <edge source="LBN" target="GRC">
      <data key="d0">58409</data>
    </edge>
    <edge source="LBN" target="HUN">
      <data key="d0">110124</data>
    </edge>
    <edge source="LBN" target="ITA">
      <data key="d0">1003280</data>
    </edge>
    <edge source="LBN" target="CIV">
      <data key="d0">462012</data>
    </edge>
    <edge source="LBN" target="JOR">
      <data key="d0">1387221</data>
    </edge>
    <edge source="LBN" target="LVA">
      <data key="d0">111867</data>
    </edge>
    <edge source="LBN" target="LTU">
      <data key="d0">72804</data>
    </edge>
    <edge source="LBN" target="MAR">
      <data key="d0">501876</data>
    </edge>
    <edge source="LBN" target="OMN">
      <data key="d0">252865</data>
    </edge>
    <edge source="LBN" target="NLD">
      <data key="d0">14447</data>
    </edge>
    <edge source="LBN" target="PAK">
      <data key="d0">371840</data>
    </edge>
    <edge source="LBN" target="POL">
      <data key="d0">211150</data>
    </edge>
    <edge source="LBN" target="PRT">
      <data key="d0">27953</data>
    </edge>
    <edge source="LBN" target="ROU">
      <data key="d0">292196</data>
    </edge>
    <edge source="LBN" target="RUS">
      <data key="d0">507763</data>
    </edge>
    <edge source="LBN" target="SAU">
      <data key="d0">4479709</data>
    </edge>
    <edge source="LBN" target="SEN">
      <data key="d0">24214</data>
    </edge>
    <edge source="LBN" target="IND">
      <data key="d0">59945</data>
    </edge>
    <edge source="LBN" target="VNM">
      <data key="d0">107924</data>
    </edge>
    <edge source="LBN" target="SVN">
      <data key="d0">13163</data>
    </edge>
    <edge source="LBN" target="ZAF">
      <data key="d0">19496</data>
    </edge>
    <edge source="LBN" target="ESP">
      <data key="d0">2104554</data>
    </edge>
    <edge source="LBN" target="TGO">
      <data key="d0">383203</data>
    </edge>
    <edge source="LBN" target="ARE">
      <data key="d0">3353967</data>
    </edge>
    <edge source="LBN" target="TUR">
      <data key="d0">222788</data>
    </edge>
    <edge source="LBN" target="EGY">
      <data key="d0">380045</data>
    </edge>
    <edge source="LBN" target="GBR">
      <data key="d0">1613826</data>
    </edge>
    <edge source="SRB" target="ALB">
      <data key="d0">1366830</data>
    </edge>
    <edge source="SRB" target="AUT">
      <data key="d0">58460</data>
    </edge>
    <edge source="SRB" target="BGR">
      <data key="d0">1744705</data>
    </edge>
    <edge source="SRB" target="BLR">
      <data key="d0">2278179</data>
    </edge>
    <edge source="SRB" target="HRV">
      <data key="d0">7474933</data>
    </edge>
    <edge source="SRB" target="CZE">
      <data key="d0">355157</data>
    </edge>
    <edge source="SRB" target="EST">
      <data key="d0">61255</data>
    </edge>
    <edge source="SRB" target="FRA">
      <data key="d0">170069</data>
    </edge>
    <edge source="SRB" target="DEU">
      <data key="d0">507156</data>
    </edge>
    <edge source="SRB" target="GRC">
      <data key="d0">846738</data>
    </edge>
    <edge source="SRB" target="HUN">
      <data key="d0">1183922</data>
    </edge>
    <edge source="SRB" target="ITA">
      <data key="d0">159320</data>
    </edge>
    <edge source="SRB" target="KAZ">
      <data key="d0">70983</data>
    </edge>
    <edge source="SRB" target="NLD">
      <data key="d0">19560</data>
    </edge>
    <edge source="SRB" target="POL">
      <data key="d0">427465</data>
    </edge>
    <edge source="SRB" target="ROU">
      <data key="d0">538765</data>
    </edge>
    <edge source="SRB" target="RUS">
      <data key="d0">4745837</data>
    </edge>
    <edge source="SRB" target="SVK">
      <data key="d0">34667</data>
    </edge>
    <edge source="SRB" target="SVN">
      <data key="d0">2490756</data>
    </edge>
    <edge source="SRB" target="SWE">
      <data key="d0">26788</data>
    </edge>
    <edge source="SRB" target="CHE">
      <data key="d0">68517</data>
    </edge>
    <edge source="SRB" target="UKR">
      <data key="d0">1747385</data>
    </edge>
    <edge source="SRB" target="MKD">
      <data key="d0">16024086</data>
    </edge>
    <edge source="SRB" target="GBR">
      <data key="d0">63523</data>
    </edge>
    <edge source="TUN" target="DZA">
      <data key="d0">4669494</data>
    </edge>
    <edge source="TUN" target="BLR">
      <data key="d0">31707</data>
    </edge>
    <edge source="TUN" target="CMR">
      <data key="d0">285448</data>
    </edge>
    <edge source="TUN" target="CHN">
      <data key="d0">67740</data>
    </edge>
    <edge source="TUN" target="ETH">
      <data key="d0">55375</data>
    </edge>
    <edge source="TUN" target="FRA">
      <data key="d0">2390221</data>
    </edge>
    <edge source="TUN" target="GMB">
      <data key="d0">68006</data>
    </edge>
    <edge source="TUN" target="ITA">
      <data key="d0">193269</data>
    </edge>
    <edge source="TUN" target="CIV">
      <data key="d0">385793</data>
    </edge>
    <edge source="TUN" target="MDG">
      <data key="d0">30898</data>
    </edge>
    <edge source="TUN" target="MYS">
      <data key="d0">24401</data>
    </edge>
    <edge source="TUN" target="MRT">
      <data key="d0">1319947</data>
    </edge>
    <edge source="TUN" target="MAR">
      <data key="d0">159644</data>
    </edge>
    <edge source="TUN" target="NER">
      <data key="d0">692529</data>
    </edge>
    <edge source="TUN" target="SEN">
      <data key="d0">287017</data>
    </edge>
    <edge source="TUN" target="ESP">
      <data key="d0">13996</data>
    </edge>
    <edge source="TUN" target="TGO">
      <data key="d0">33564</data>
    </edge>
    <edge source="TUN" target="ARE">
      <data key="d0">596341</data>
    </edge>
    <edge source="TUN" target="EGY">
      <data key="d0">778443</data>
    </edge>
    <edge source="TUN" target="BFA">
      <data key="d0">422604</data>
    </edge>
    <edge source="MKD" target="ALB">
      <data key="d0">967955</data>
    </edge>
    <edge source="MKD" target="AUS">
      <data key="d0">29121</data>
    </edge>
    <edge source="MKD" target="AUT">
      <data key="d0">39837</data>
    </edge>
    <edge source="MKD" target="BEL">
      <data key="d0">12488</data>
    </edge>
    <edge source="MKD" target="BGR">
      <data key="d0">2735149</data>
    </edge>
    <edge source="MKD" target="HRV">
      <data key="d0">210346</data>
    </edge>
    <edge source="MKD" target="DNK">
      <data key="d0">21303</data>
    </edge>
    <edge source="MKD" target="DEU">
      <data key="d0">725278</data>
    </edge>
    <edge source="MKD" target="GRC">
      <data key="d0">13078</data>
    </edge>
    <edge source="MKD" target="ITA">
      <data key="d0">69635</data>
    </edge>
    <edge source="MKD" target="SRB">
      <data key="d0">6745146</data>
    </edge>
    <edge source="MKD" target="SWE">
      <data key="d0">19561</data>
    </edge>
    <edge source="MKD" target="CHE">
      <data key="d0">119420</data>
    </edge>
    <edge source="MKD" target="TUR">
      <data key="d0">25815</data>
    </edge>
    <edge source="DZA" target="GHA">
      <data key="d0">141001</data>
    </edge>
    <edge source="DZA" target="CIV">
      <data key="d0">29863</data>
    </edge>
    <edge source="DZA" target="TUN">
      <data key="d0">510405</data>
    </edge>
    <edge source="GHA" target="BEL">
      <data key="d0">10018</data>
    </edge>
    <edge source="GHA" target="CMR">
      <data key="d0">26252</data>
    </edge>
    <edge source="GHA" target="BEN">
      <data key="d0">3890179</data>
    </edge>
    <edge source="GHA" target="CIV">
      <data key="d0">33094</data>
    </edge>
    <edge source="GHA" target="BFA">
      <data key="d0">895183</data>
    </edge>
    <edge source="CIV" target="CMR">
      <data key="d0">422271</data>
    </edge>
    <edge source="CIV" target="BEN">
      <data key="d0">124890</data>
    </edge>
    <edge source="CIV" target="GHA">
      <data key="d0">13825587</data>
    </edge>
    <edge source="CIV" target="ITA">
      <data key="d0">31777</data>
    </edge>
    <edge source="CIV" target="NER">
      <data key="d0">320009</data>
    </edge>
    <edge source="CIV" target="SEN">
      <data key="d0">1221379</data>
    </edge>
    <edge source="CIV" target="TGO">
      <data key="d0">1220741</data>
    </edge>
    <edge source="CIV" target="GBR">
      <data key="d0">134009</data>
    </edge>
    <edge source="CIV" target="USA">
      <data key="d0">443985</data>
    </edge>
    <edge source="CIV" target="BFA">
      <data key="d0">1582210</data>
    </edge>
    <edge source="AZE" target="GEO">
      <data key="d0">502481</data>
    </edge>
    <edge source="AZE" target="DEU">
      <data key="d0">10704</data>
    </edge>
    <edge source="AZE" target="MDA">
      <data key="d0">25651</data>
    </edge>
    <edge source="AZE" target="RUS">
      <data key="d0">150133</data>
    </edge>
    <edge source="AZE" target="TUR">
      <data key="d0">15339</data>
    </edge>
    <edge source="GEO" target="AZE">
      <data key="d0">202618</data>
    </edge>
    <edge source="GEO" target="ARM">
      <data key="d0">702520</data>
    </edge>
    <edge source="GEO" target="ITA">
      <data key="d0">45706</data>
    </edge>
    <edge source="GEO" target="RUS">
      <data key="d0">934221</data>
    </edge>
    <edge source="GEO" target="TUR">
      <data key="d0">24991</data>
    </edge>
    <edge source="GEO" target="UKR">
      <data key="d0">74205</data>
    </edge>
    <edge source="MDA" target="BGR">
      <data key="d0">73535</data>
    </edge>
    <edge source="MDA" target="BLR">
      <data key="d0">96827</data>
    </edge>
    <edge source="MDA" target="GEO">
      <data key="d0">29472</data>
    </edge>
    <edge source="MDA" target="ISR">
      <data key="d0">324579</data>
    </edge>
    <edge source="MDA" target="ITA">
      <data key="d0">30455</data>
    </edge>
    <edge source="MDA" target="ROU">
      <data key="d0">195038</data>
    </edge>
    <edge source="MDA" target="RUS">
      <data key="d0">404052</data>
    </edge>
    <edge source="MDA" target="UKR">
      <data key="d0">210305</data>
    </edge>
    <edge source="RUS" target="DZA">
      <data key="d0">460740</data>
    </edge>
    <edge source="RUS" target="AZE">
      <data key="d0">3052692</data>
    </edge>
    <edge source="RUS" target="ARG">
      <data key="d0">63574</data>
    </edge>
    <edge source="RUS" target="AUS">
      <data key="d0">797863</data>
    </edge>
    <edge source="RUS" target="ARM">
      <data key="d0">3733808</data>
    </edge>
    <edge source="RUS" target="BEL">
      <data key="d0">125776</data>
    </edge>
    <edge source="RUS" target="BRA">
      <data key="d0">326803</data>
    </edge>
    <edge source="RUS" target="BGR">
      <data key="d0">229696</data>
    </edge>
    <edge source="RUS" target="BLR">
      <data key="d0">44243905</data>
    </edge>
    <edge source="RUS" target="CHL">
      <data key="d0">189666</data>
    </edge>
    <edge source="RUS" target="CHN">
      <data key="d0">765849</data>
    </edge>
    <edge source="RUS" target="CRI">
      <data key="d0">342400</data>
    </edge>
    <edge source="RUS" target="CZE">
      <data key="d0">207065</data>
    </edge>
    <edge source="RUS" target="DNK">
      <data key="d0">1343840</data>
    </edge>
    <edge source="RUS" target="ECU">
      <data key="d0">104856</data>
    </edge>
    <edge source="RUS" target="EST">
      <data key="d0">3122620</data>
    </edge>
    <edge source="RUS" target="FIN">
      <data key="d0">55410</data>
    </edge>
    <edge source="RUS" target="FRA">
      <data key="d0">398001</data>
    </edge>
    <edge source="RUS" target="GEO">
      <data key="d0">6180343</data>
    </edge>
    <edge source="RUS" target="DEU">
      <data key="d0">3692139</data>
    </edge>
    <edge source="RUS" target="GHA">
      <data key="d0">89754</data>
    </edge>
    <edge source="RUS" target="GRC">
      <data key="d0">18370</data>
    </edge>
    <edge source="RUS" target="GTM">
      <data key="d0">124715</data>
    </edge>
    <edge source="RUS" target="HND">
      <data key="d0">93984</data>
    </edge>
    <edge source="RUS" target="HKG">
      <data key="d0">136520</data>
    </edge>
    <edge source="RUS" target="HUN">
      <data key="d0">56226</data>
    </edge>
    <edge source="RUS" target="IDN">
      <data key="d0">85385</data>
    </edge>
    <edge source="RUS" target="ISR">
      <data key="d0">238708</data>
    </edge>
    <edge source="RUS" target="ITA">
      <data key="d0">1771890</data>
    </edge>
    <edge source="RUS" target="JPN">
      <data key="d0">18644</data>
    </edge>
    <edge source="RUS" target="KAZ">
      <data key="d0">69106939</data>
    </edge>
    <edge source="RUS" target="JOR">
      <data key="d0">401896</data>
    </edge>
    <edge source="RUS" target="KOR">
      <data key="d0">8116938</data>
    </edge>
    <edge source="RUS" target="KGZ">
      <data key="d0">8692054</data>
    </edge>
    <edge source="RUS" target="LBN">
      <data key="d0">132761</data>
    </edge>
    <edge source="RUS" target="LVA">
      <data key="d0">4371258</data>
    </edge>
    <edge source="RUS" target="LTU">
      <data key="d0">1481531</data>
    </edge>
    <edge source="RUS" target="MYS">
      <data key="d0">223707</data>
    </edge>
    <edge source="RUS" target="MEX">
      <data key="d0">59328</data>
    </edge>
    <edge source="RUS" target="MDA">
      <data key="d0">2658848</data>
    </edge>
    <edge source="RUS" target="MAR">
      <data key="d0">216085</data>
    </edge>
    <edge source="RUS" target="NLD">
      <data key="d0">915557</data>
    </edge>
    <edge source="RUS" target="NZL">
      <data key="d0">546243</data>
    </edge>
    <edge source="RUS" target="NIC">
      <data key="d0">30811</data>
    </edge>
    <edge source="RUS" target="PAN">
      <data key="d0">61511</data>
    </edge>
    <edge source="RUS" target="PER">
      <data key="d0">132535</data>
    </edge>
    <edge source="RUS" target="PHL">
      <data key="d0">52279</data>
    </edge>
    <edge source="RUS" target="POL">
      <data key="d0">265524</data>
    </edge>
    <edge source="RUS" target="ROU">
      <data key="d0">89333</data>
    </edge>
    <edge source="RUS" target="SAU">
      <data key="d0">205754</data>
    </edge>
    <edge source="RUS" target="SEN">
      <data key="d0">16188</data>
    </edge>
    <edge source="RUS" target="SRB">
      <data key="d0">272525</data>
    </edge>
    <edge source="RUS" target="IND">
      <data key="d0">9400401</data>
    </edge>
    <edge source="RUS" target="SGP">
      <data key="d0">1680926</data>
    </edge>
    <edge source="RUS" target="SVK">
      <data key="d0">16965</data>
    </edge>
    <edge source="RUS" target="VNM">
      <data key="d0">1505790</data>
    </edge>
    <edge source="RUS" target="SVN">
      <data key="d0">11514</data>
    </edge>
    <edge source="RUS" target="ESP">
      <data key="d0">264546</data>
    </edge>
    <edge source="RUS" target="CHE">
      <data key="d0">252465</data>
    </edge>
    <edge source="RUS" target="THA">
      <data key="d0">466462</data>
    </edge>
    <edge source="RUS" target="ARE">
      <data key="d0">96973</data>
    </edge>
    <edge source="RUS" target="TUN">
      <data key="d0">130356</data>
    </edge>
    <edge source="RUS" target="TUR">
      <data key="d0">27025120</data>
    </edge>
    <edge source="RUS" target="UKR">
      <data key="d0">23003221</data>
    </edge>
    <edge source="RUS" target="EGY">
      <data key="d0">225967</data>
    </edge>
    <edge source="RUS" target="GBR">
      <data key="d0">214807</data>
    </edge>
    <edge source="RUS" target="USA">
      <data key="d0">238535</data>
    </edge>
    <edge source="RUS" target="BFA">
      <data key="d0">23305</data>
    </edge>
    <edge source="TUR" target="ALB">
      <data key="d0">2094684</data>
    </edge>
    <edge source="TUR" target="DZA">
      <data key="d0">12566554</data>
    </edge>
    <edge source="TUR" target="AZE">
      <data key="d0">32878830</data>
    </edge>
    <edge source="TUR" target="ARG">
      <data key="d0">372800</data>
    </edge>
    <edge source="TUR" target="AUS">
      <data key="d0">2211144</data>
    </edge>
    <edge source="TUR" target="AUT">
      <data key="d0">1523905</data>
    </edge>
    <edge source="TUR" target="BEL">
      <data key="d0">1764744</data>
    </edge>
    <edge source="TUR" target="BOL">
      <data key="d0">312095</data>
    </edge>
    <edge source="TUR" target="BRA">
      <data key="d0">14899612</data>
    </edge>
    <edge source="TUR" target="BGR">
      <data key="d0">9284107</data>
    </edge>
    <edge source="TUR" target="BDI">
      <data key="d0">53941</data>
    </edge>
    <edge source="TUR" target="BLR">
      <data key="d0">3495567</data>
    </edge>
    <edge source="TUR" target="KHM">
      <data key="d0">48961</data>
    </edge>
    <edge source="TUR" target="CMR">
      <data key="d0">231518</data>
    </edge>
    <edge source="TUR" target="CAN">
      <data key="d0">667230</data>
    </edge>
    <edge source="TUR" target="LKA">
      <data key="d0">604649</data>
    </edge>
    <edge source="TUR" target="CHL">
      <data key="d0">1849914</data>
    </edge>
    <edge source="TUR" target="CHN">
      <data key="d0">35902348</data>
    </edge>
    <edge source="TUR" target="COL">
      <data key="d0">1708013</data>
    </edge>
    <edge source="TUR" target="CRI">
      <data key="d0">14162</data>
    </edge>
    <edge source="TUR" target="HRV">
      <data key="d0">693755</data>
    </edge>
    <edge source="TUR" target="CZE">
      <data key="d0">989619</data>
    </edge>
    <edge source="TUR" target="BEN">
      <data key="d0">24810</data>
    </edge>
    <edge source="TUR" target="DNK">
      <data key="d0">676433</data>
    </edge>
    <edge source="TUR" target="ECU">
      <data key="d0">595962</data>
    </edge>
    <edge source="TUR" target="SLV">
      <data key="d0">210165</data>
    </edge>
    <edge source="TUR" target="ETH">
      <data key="d0">2335691</data>
    </edge>
    <edge source="TUR" target="EST">
      <data key="d0">320804</data>
    </edge>
    <edge source="TUR" target="FIN">
      <data key="d0">809026</data>
    </edge>
    <edge source="TUR" target="FRA">
      <data key="d0">9431803</data>
    </edge>
    <edge source="TUR" target="GEO">
      <data key="d0">23763410</data>
    </edge>
    <edge source="TUR" target="PSE">
      <data key="d0">235279</data>
    </edge>
    <edge source="TUR" target="DEU">
      <data key="d0">7464805</data>
    </edge>
    <edge source="TUR" target="GHA">
      <data key="d0">755846</data>
    </edge>
    <edge source="TUR" target="GRC">
      <data key="d0">4133943</data>
    </edge>
    <edge source="TUR" target="GTM">
      <data key="d0">138822</data>
    </edge>
    <edge source="TUR" target="HND">
      <data key="d0">123392</data>
    </edge>
    <edge source="TUR" target="HKG">
      <data key="d0">212145</data>
    </edge>
    <edge source="TUR" target="HUN">
      <data key="d0">5850954</data>
    </edge>
    <edge source="TUR" target="IDN">
      <data key="d0">1727428</data>
    </edge>
    <edge source="TUR" target="IRL">
      <data key="d0">127972</data>
    </edge>
    <edge source="TUR" target="ISR">
      <data key="d0">12270475</data>
    </edge>
    <edge source="TUR" target="ITA">
      <data key="d0">11744878</data>
    </edge>
    <edge source="TUR" target="CIV">
      <data key="d0">174968</data>
    </edge>
    <edge source="TUR" target="JAM">
      <data key="d0">155970</data>
    </edge>
    <edge source="TUR" target="JPN">
      <data key="d0">138522</data>
    </edge>
    <edge source="TUR" target="KAZ">
      <data key="d0">10877304</data>
    </edge>
    <edge source="TUR" target="JOR">
      <data key="d0">4597856</data>
    </edge>
    <edge source="TUR" target="KOR">
      <data key="d0">7477650</data>
    </edge>
    <edge source="TUR" target="KGZ">
      <data key="d0">2928892</data>
    </edge>
    <edge source="TUR" target="LBN">
      <data key="d0">2225003</data>
    </edge>
    <edge source="TUR" target="LVA">
      <data key="d0">236759</data>
    </edge>
    <edge source="TUR" target="LTU">
      <data key="d0">2801326</data>
    </edge>
    <edge source="TUR" target="MDG">
      <data key="d0">30302</data>
    </edge>
    <edge source="TUR" target="MYS">
      <data key="d0">191697</data>
    </edge>
    <edge source="TUR" target="MRT">
      <data key="d0">379848</data>
    </edge>
    <edge source="TUR" target="MUS">
      <data key="d0">284272</data>
    </edge>
    <edge source="TUR" target="MEX">
      <data key="d0">2076028</data>
    </edge>
    <edge source="TUR" target="MDA">
      <data key="d0">2403744</data>
    </edge>
    <edge source="TUR" target="MAR">
      <data key="d0">4769907</data>
    </edge>
    <edge source="TUR" target="MOZ">
      <data key="d0">90678</data>
    </edge>
    <edge source="TUR" target="OMN">
      <data key="d0">605430</data>
    </edge>
    <edge source="TUR" target="NLD">
      <data key="d0">2371849</data>
    </edge>
    <edge source="TUR" target="NZL">
      <data key="d0">995756</data>
    </edge>
    <edge source="TUR" target="NER">
      <data key="d0">232714</data>
    </edge>
    <edge source="TUR" target="NOR">
      <data key="d0">45367</data>
    </edge>
    <edge source="TUR" target="PAK">
      <data key="d0">5583542</data>
    </edge>
    <edge source="TUR" target="PAN">
      <data key="d0">414886</data>
    </edge>
    <edge source="TUR" target="PRY">
      <data key="d0">430028</data>
    </edge>
    <edge source="TUR" target="PER">
      <data key="d0">467671</data>
    </edge>
    <edge source="TUR" target="PHL">
      <data key="d0">169603</data>
    </edge>
    <edge source="TUR" target="POL">
      <data key="d0">10666687</data>
    </edge>
    <edge source="TUR" target="PRT">
      <data key="d0">2388352</data>
    </edge>
    <edge source="TUR" target="ROU">
      <data key="d0">20959453</data>
    </edge>
    <edge source="TUR" target="RUS">
      <data key="d0">16213565</data>
    </edge>
    <edge source="TUR" target="SAU">
      <data key="d0">16444295</data>
    </edge>
    <edge source="TUR" target="SEN">
      <data key="d0">606748</data>
    </edge>
    <edge source="TUR" target="SRB">
      <data key="d0">5722500</data>
    </edge>
    <edge source="TUR" target="IND">
      <data key="d0">3863374</data>
    </edge>
    <edge source="TUR" target="SGP">
      <data key="d0">587103</data>
    </edge>
    <edge source="TUR" target="SVK">
      <data key="d0">205549</data>
    </edge>
    <edge source="TUR" target="VNM">
      <data key="d0">2910591</data>
    </edge>
    <edge source="TUR" target="SVN">
      <data key="d0">284382</data>
    </edge>
    <edge source="TUR" target="ZAF">
      <data key="d0">7878578</data>
    </edge>
    <edge source="TUR" target="ZWE">
      <data key="d0">25903</data>
    </edge>
    <edge source="TUR" target="ESP">
      <data key="d0">3725529</data>
    </edge>
    <edge source="TUR" target="SWE">
      <data key="d0">1279332</data>
    </edge>
    <edge source="TUR" target="CHE">
      <data key="d0">561700</data>
    </edge>
    <edge source="TUR" target="THA">
      <data key="d0">2867210</data>
    </edge>
    <edge source="TUR" target="TGO">
      <data key="d0">78925</data>
    </edge>
    <edge source="TUR" target="ARE">
      <data key="d0">7255988</data>
    </edge>
    <edge source="TUR" target="TUN">
      <data key="d0">1930809</data>
    </edge>
    <edge source="TUR" target="UGA">
      <data key="d0">46490</data>
    </edge>
    <edge source="TUR" target="UKR">
      <data key="d0">13141255</data>
    </edge>
    <edge source="TUR" target="MKD">
      <data key="d0">2161173</data>
    </edge>
    <edge source="TUR" target="EGY">
      <data key="d0">24363003</data>
    </edge>
    <edge source="TUR" target="GBR">
      <data key="d0">10184389</data>
    </edge>
    <edge source="TUR" target="TZA">
      <data key="d0">1661977</data>
    </edge>
    <edge source="TUR" target="USA">
      <data key="d0">9640418</data>
    </edge>
    <edge source="TUR" target="BFA">
      <data key="d0">166419</data>
    </edge>
    <edge source="TUR" target="URY">
      <data key="d0">72933</data>
    </edge>
    <edge source="ARG" target="DZA">
      <data key="d0">219796</data>
    </edge>
    <edge source="ARG" target="AUS">
      <data key="d0">277355</data>
    </edge>
    <edge source="ARG" target="BEL">
      <data key="d0">204157</data>
    </edge>
    <edge source="ARG" target="BOL">
      <data key="d0">5516865</data>
    </edge>
    <edge source="ARG" target="BRA">
      <data key="d0">12415255</data>
    </edge>
    <edge source="ARG" target="CAN">
      <data key="d0">185187</data>
    </edge>
    <edge source="ARG" target="LKA">
      <data key="d0">197467</data>
    </edge>
    <edge source="ARG" target="CHL">
      <data key="d0">14750555</data>
    </edge>
    <edge source="ARG" target="CHN">
      <data key="d0">7107707</data>
    </edge>
    <edge source="ARG" target="COL">
      <data key="d0">1549597</data>
    </edge>
    <edge source="ARG" target="CRI">
      <data key="d0">114647</data>
    </edge>
    <edge source="ARG" target="DNK">
      <data key="d0">119160</data>
    </edge>
    <edge source="ARG" target="ECU">
      <data key="d0">1688001</data>
    </edge>
    <edge source="ARG" target="SLV">
      <data key="d0">73960</data>
    </edge>
    <edge source="ARG" target="ETH">
      <data key="d0">30380</data>
    </edge>
    <edge source="ARG" target="FIN">
      <data key="d0">508803</data>
    </edge>
    <edge source="ARG" target="FRA">
      <data key="d0">3367728</data>
    </edge>
    <edge source="ARG" target="DEU">
      <data key="d0">1479223</data>
    </edge>
    <edge source="ARG" target="GRC">
      <data key="d0">257860</data>
    </edge>
    <edge source="ARG" target="GTM">
      <data key="d0">497957</data>
    </edge>
    <edge source="ARG" target="HND">
      <data key="d0">16208</data>
    </edge>
    <edge source="ARG" target="HKG">
      <data key="d0">459931</data>
    </edge>
    <edge source="ARG" target="IDN">
      <data key="d0">174919</data>
    </edge>
    <edge source="ARG" target="ISR">
      <data key="d0">88531</data>
    </edge>
    <edge source="ARG" target="ITA">
      <data key="d0">16150513</data>
    </edge>
    <edge source="ARG" target="JPN">
      <data key="d0">902255</data>
    </edge>
    <edge source="ARG" target="KOR">
      <data key="d0">1120430</data>
    </edge>
    <edge source="ARG" target="LTU">
      <data key="d0">30720</data>
    </edge>
    <edge source="ARG" target="MYS">
      <data key="d0">30355</data>
    </edge>
    <edge source="ARG" target="MEX">
      <data key="d0">11313622</data>
    </edge>
    <edge source="ARG" target="MAR">
      <data key="d0">88411</data>
    </edge>
    <edge source="ARG" target="MOZ">
      <data key="d0">99439</data>
    </edge>
    <edge source="ARG" target="NLD">
      <data key="d0">886600</data>
    </edge>
    <edge source="ARG" target="NZL">
      <data key="d0">89200</data>
    </edge>
    <edge source="ARG" target="NIC">
      <data key="d0">115510</data>
    </edge>
    <edge source="ARG" target="PAK">
      <data key="d0">503189</data>
    </edge>
    <edge source="ARG" target="PAN">
      <data key="d0">94904</data>
    </edge>
    <edge source="ARG" target="PRY">
      <data key="d0">8315772</data>
    </edge>
    <edge source="ARG" target="PER">
      <data key="d0">3941712</data>
    </edge>
    <edge source="ARG" target="PRT">
      <data key="d0">509338</data>
    </edge>
    <edge source="ARG" target="ROU">
      <data key="d0">60360</data>
    </edge>
    <edge source="ARG" target="RUS">
      <data key="d0">782608</data>
    </edge>
    <edge source="ARG" target="SAU">
      <data key="d0">31800</data>
    </edge>
    <edge source="ARG" target="IND">
      <data key="d0">4378731</data>
    </edge>
    <edge source="ARG" target="SGP">
      <data key="d0">1007793</data>
    </edge>
    <edge source="ARG" target="VNM">
      <data key="d0">456491</data>
    </edge>
    <edge source="ARG" target="ZAF">
      <data key="d0">520453</data>
    </edge>
    <edge source="ARG" target="ESP">
      <data key="d0">1158838</data>
    </edge>
    <edge source="ARG" target="SWE">
      <data key="d0">42600</data>
    </edge>
    <edge source="ARG" target="THA">
      <data key="d0">2636765</data>
    </edge>
    <edge source="ARG" target="ARE">
      <data key="d0">10571</data>
    </edge>
    <edge source="ARG" target="TUN">
      <data key="d0">30630</data>
    </edge>
    <edge source="ARG" target="TUR">
      <data key="d0">2074260</data>
    </edge>
    <edge source="ARG" target="UKR">
      <data key="d0">97010</data>
    </edge>
    <edge source="ARG" target="EGY">
      <data key="d0">424622</data>
    </edge>
    <edge source="ARG" target="GBR">
      <data key="d0">113464</data>
    </edge>
    <edge source="ARG" target="USA">
      <data key="d0">4641871</data>
    </edge>
    <edge source="ARG" target="URY">
      <data key="d0">15257810</data>
    </edge>
    <edge source="AUS" target="ARG">
      <data key="d0">33500</data>
    </edge>
    <edge source="AUS" target="AUT">
      <data key="d0">1659742</data>
    </edge>
    <edge source="AUS" target="BEL">
      <data key="d0">1709946</data>
    </edge>
    <edge source="AUS" target="BRA">
      <data key="d0">50399</data>
    </edge>
    <edge source="AUS" target="CAN">
      <data key="d0">4456684</data>
    </edge>
    <edge source="AUS" target="LKA">
      <data key="d0">4625544</data>
    </edge>
    <edge source="AUS" target="CHL">
      <data key="d0">19947</data>
    </edge>
    <edge source="AUS" target="CHN">
      <data key="d0">91884137</data>
    </edge>
    <edge source="AUS" target="COL">
      <data key="d0">711880</data>
    </edge>
    <edge source="AUS" target="HRV">
      <data key="d0">59439</data>
    </edge>
    <edge source="AUS" target="CZE">
      <data key="d0">43501</data>
    </edge>
    <edge source="AUS" target="DNK">
      <data key="d0">15734</data>
    </edge>
    <edge source="AUS" target="ECU">
      <data key="d0">289496</data>
    </edge>
    <edge source="AUS" target="FRA">
      <data key="d0">47429</data>
    </edge>
    <edge source="AUS" target="DEU">
      <data key="d0">5572405</data>
    </edge>
    <edge source="AUS" target="GHA">
      <data key="d0">74060</data>
    </edge>
    <edge source="AUS" target="GRC">
      <data key="d0">715511</data>
    </edge>
    <edge source="AUS" target="HKG">
      <data key="d0">18614222</data>
    </edge>
    <edge source="AUS" target="IDN">
      <data key="d0">39570956</data>
    </edge>
    <edge source="AUS" target="IRL">
      <data key="d0">93988</data>
    </edge>
    <edge source="AUS" target="ISR">
      <data key="d0">94874</data>
    </edge>
    <edge source="AUS" target="ITA">
      <data key="d0">356263</data>
    </edge>
    <edge source="AUS" target="CIV">
      <data key="d0">30387</data>
    </edge>
    <edge source="AUS" target="JPN">
      <data key="d0">20921165</data>
    </edge>
    <edge source="AUS" target="JOR">
      <data key="d0">41530</data>
    </edge>
    <edge source="AUS" target="KOR">
      <data key="d0">56219214</data>
    </edge>
    <edge source="AUS" target="LBN">
      <data key="d0">94327</data>
    </edge>
    <edge source="AUS" target="LTU">
      <data key="d0">57433</data>
    </edge>
    <edge source="AUS" target="MYS">
      <data key="d0">46401575</data>
    </edge>
    <edge source="AUS" target="MUS">
      <data key="d0">183316</data>
    </edge>
    <edge source="AUS" target="MEX">
      <data key="d0">440451</data>
    </edge>
    <edge source="AUS" target="MAR">
      <data key="d0">1024010</data>
    </edge>
    <edge source="AUS" target="OMN">
      <data key="d0">1423202</data>
    </edge>
    <edge source="AUS" target="NLD">
      <data key="d0">14991316</data>
    </edge>
    <edge source="AUS" target="NZL">
      <data key="d0">75410653</data>
    </edge>
    <edge source="AUS" target="PAK">
      <data key="d0">6469350</data>
    </edge>
    <edge source="AUS" target="PHL">
      <data key="d0">24001618</data>
    </edge>
    <edge source="AUS" target="POL">
      <data key="d0">27291</data>
    </edge>
    <edge source="AUS" target="PRT">
      <data key="d0">99329</data>
    </edge>
    <edge source="AUS" target="RUS">
      <data key="d0">27283</data>
    </edge>
    <edge source="AUS" target="SAU">
      <data key="d0">427374</data>
    </edge>
    <edge source="AUS" target="IND">
      <data key="d0">57227053</data>
    </edge>
    <edge source="AUS" target="SGP">
      <data key="d0">13495590</data>
    </edge>
    <edge source="AUS" target="VNM">
      <data key="d0">25993786</data>
    </edge>
    <edge source="AUS" target="ZAF">
      <data key="d0">645502</data>
    </edge>
    <edge source="AUS" target="ESP">
      <data key="d0">357716</data>
    </edge>
    <edge source="AUS" target="SWE">
      <data key="d0">12234</data>
    </edge>
    <edge source="AUS" target="CHE">
      <data key="d0">29736</data>
    </edge>
    <edge source="AUS" target="THA">
      <data key="d0">48068180</data>
    </edge>
    <edge source="AUS" target="ARE">
      <data key="d0">10147275</data>
    </edge>
    <edge source="AUS" target="TUN">
      <data key="d0">276776</data>
    </edge>
    <edge source="AUS" target="TUR">
      <data key="d0">230193</data>
    </edge>
    <edge source="AUS" target="EGY">
      <data key="d0">101198</data>
    </edge>
    <edge source="AUS" target="GBR">
      <data key="d0">3340310</data>
    </edge>
    <edge source="AUS" target="USA">
      <data key="d0">17928823</data>
    </edge>
    <edge source="BEL" target="ALB">
      <data key="d0">617687</data>
    </edge>
    <edge source="BEL" target="DZA">
      <data key="d0">9412090</data>
    </edge>
    <edge source="BEL" target="AZE">
      <data key="d0">795531</data>
    </edge>
    <edge source="BEL" target="ARG">
      <data key="d0">3874530</data>
    </edge>
    <edge source="BEL" target="AUS">
      <data key="d0">18077789</data>
    </edge>
    <edge source="BEL" target="AUT">
      <data key="d0">61514414</data>
    </edge>
    <edge source="BEL" target="ARM">
      <data key="d0">332686</data>
    </edge>
    <edge source="BEL" target="BOL">
      <data key="d0">191905</data>
    </edge>
    <edge source="BEL" target="BRA">
      <data key="d0">18642964</data>
    </edge>
    <edge source="BEL" target="BGR">
      <data key="d0">7858898</data>
    </edge>
    <edge source="BEL" target="BDI">
      <data key="d0">531799</data>
    </edge>
    <edge source="BEL" target="BLR">
      <data key="d0">6824601</data>
    </edge>
    <edge source="BEL" target="CMR">
      <data key="d0">1316700</data>
    </edge>
    <edge source="BEL" target="CAN">
      <data key="d0">6011909</data>
    </edge>
    <edge source="BEL" target="LKA">
      <data key="d0">775154</data>
    </edge>
    <edge source="BEL" target="CHL">
      <data key="d0">4174677</data>
    </edge>
    <edge source="BEL" target="CHN">
      <data key="d0">66276450</data>
    </edge>
    <edge source="BEL" target="COL">
      <data key="d0">3522908</data>
    </edge>
    <edge source="BEL" target="CRI">
      <data key="d0">442813</data>
    </edge>
    <edge source="BEL" target="HRV">
      <data key="d0">2870414</data>
    </edge>
    <edge source="BEL" target="CZE">
      <data key="d0">36365850</data>
    </edge>
    <edge source="BEL" target="BEN">
      <data key="d0">272986</data>
    </edge>
    <edge source="BEL" target="DNK">
      <data key="d0">36501671</data>
    </edge>
    <edge source="BEL" target="ECU">
      <data key="d0">827417</data>
    </edge>
    <edge source="BEL" target="SLV">
      <data key="d0">444259</data>
    </edge>
    <edge source="BEL" target="ETH">
      <data key="d0">436328</data>
    </edge>
    <edge source="BEL" target="EST">
      <data key="d0">4873655</data>
    </edge>
    <edge source="BEL" target="FIN">
      <data key="d0">22703306</data>
    </edge>
    <edge source="BEL" target="FRA">
      <data key="d0">490752161</data>
    </edge>
    <edge source="BEL" target="GEO">
      <data key="d0">529236</data>
    </edge>
    <edge source="BEL" target="GMB">
      <data key="d0">50551</data>
    </edge>
    <edge source="BEL" target="DEU">
      <data key="d0">749994446</data>
    </edge>
    <edge source="BEL" target="GHA">
      <data key="d0">627408</data>
    </edge>
    <edge source="BEL" target="GRC">
      <data key="d0">20109535</data>
    </edge>
    <edge source="BEL" target="GTM">
      <data key="d0">692764</data>
    </edge>
    <edge source="BEL" target="HND">
      <data key="d0">58400</data>
    </edge>
    <edge source="BEL" target="HKG">
      <data key="d0">5177564</data>
    </edge>
    <edge source="BEL" target="HUN">
      <data key="d0">26488392</data>
    </edge>
    <edge source="BEL" target="IDN">
      <data key="d0">8748645</data>
    </edge>
    <edge source="BEL" target="IRL">
      <data key="d0">13250729</data>
    </edge>
    <edge source="BEL" target="ISR">
      <data key="d0">22143879</data>
    </edge>
    <edge source="BEL" target="ITA">
      <data key="d0">243140365</data>
    </edge>
    <edge source="BEL" target="CIV">
      <data key="d0">1469084</data>
    </edge>
    <edge source="BEL" target="JAM">
      <data key="d0">99475</data>
    </edge>
    <edge source="BEL" target="JPN">
      <data key="d0">19059010</data>
    </edge>
    <edge source="BEL" target="KAZ">
      <data key="d0">1795011</data>
    </edge>
    <edge source="BEL" target="JOR">
      <data key="d0">2116302</data>
    </edge>
    <edge source="BEL" target="KOR">
      <data key="d0">23119572</data>
    </edge>
    <edge source="BEL" target="KGZ">
      <data key="d0">114112</data>
    </edge>
    <edge source="BEL" target="LBN">
      <data key="d0">4059994</data>
    </edge>
    <edge source="BEL" target="LVA">
      <data key="d0">1554958</data>
    </edge>
    <edge source="BEL" target="LTU">
      <data key="d0">7117309</data>
    </edge>
    <edge source="BEL" target="MDG">
      <data key="d0">172519</data>
    </edge>
    <edge source="BEL" target="MYS">
      <data key="d0">5091096</data>
    </edge>
    <edge source="BEL" target="MRT">
      <data key="d0">41699</data>
    </edge>
    <edge source="BEL" target="MUS">
      <data key="d0">167562</data>
    </edge>
    <edge source="BEL" target="MEX">
      <data key="d0">15574093</data>
    </edge>
    <edge source="BEL" target="MDA">
      <data key="d0">219195</data>
    </edge>
    <edge source="BEL" target="MAR">
      <data key="d0">14614456</data>
    </edge>
    <edge source="BEL" target="MOZ">
      <data key="d0">912971</data>
    </edge>
    <edge source="BEL" target="OMN">
      <data key="d0">1051206</data>
    </edge>
    <edge source="BEL" target="NAM">
      <data key="d0">52945</data>
    </edge>
    <edge source="BEL" target="NLD">
      <data key="d0">296322542</data>
    </edge>
    <edge source="BEL" target="NZL">
      <data key="d0">4070934</data>
    </edge>
    <edge source="BEL" target="NER">
      <data key="d0">17094</data>
    </edge>
    <edge source="BEL" target="NOR">
      <data key="d0">12742097</data>
    </edge>
    <edge source="BEL" target="PAK">
      <data key="d0">2971562</data>
    </edge>
    <edge source="BEL" target="PAN">
      <data key="d0">895287</data>
    </edge>
    <edge source="BEL" target="PRY">
      <data key="d0">31082</data>
    </edge>
    <edge source="BEL" target="PER">
      <data key="d0">2612191</data>
    </edge>
    <edge source="BEL" target="PHL">
      <data key="d0">2862885</data>
    </edge>
    <edge source="BEL" target="POL">
      <data key="d0">90040330</data>
    </edge>
    <edge source="BEL" target="PRT">
      <data key="d0">32703351</data>
    </edge>
    <edge source="BEL" target="ROU">
      <data key="d0">22500950</data>
    </edge>
    <edge source="BEL" target="RUS">
      <data key="d0">46765507</data>
    </edge>
    <edge source="BEL" target="SAU">
      <data key="d0">14236908</data>
    </edge>
    <edge source="BEL" target="SEN">
      <data key="d0">1679470</data>
    </edge>
    <edge source="BEL" target="SRB">
      <data key="d0">4698951</data>
    </edge>
    <edge source="BEL" target="IND">
      <data key="d0">39368678</data>
    </edge>
    <edge source="BEL" target="SGP">
      <data key="d0">6874450</data>
    </edge>
    <edge source="BEL" target="SVK">
      <data key="d0">10906554</data>
    </edge>
    <edge source="BEL" target="VNM">
      <data key="d0">3794515</data>
    </edge>
    <edge source="BEL" target="SVN">
      <data key="d0">6670171</data>
    </edge>
    <edge source="BEL" target="ZAF">
      <data key="d0">13803796</data>
    </edge>
    <edge source="BEL" target="ZWE">
      <data key="d0">29303</data>
    </edge>
    <edge source="BEL" target="ESP">
      <data key="d0">146475376</data>
    </edge>
    <edge source="BEL" target="SWE">
      <data key="d0">60475477</data>
    </edge>
    <edge source="BEL" target="CHE">
      <data key="d0">33168616</data>
    </edge>
    <edge source="BEL" target="THA">
      <data key="d0">17680975</data>
    </edge>
    <edge source="BEL" target="TGO">
      <data key="d0">240661</data>
    </edge>
    <edge source="BEL" target="ARE">
      <data key="d0">22935080</data>
    </edge>
    <edge source="BEL" target="TUN">
      <data key="d0">3633396</data>
    </edge>
    <edge source="BEL" target="TUR">
      <data key="d0">137557377</data>
    </edge>
    <edge source="BEL" target="UGA">
      <data key="d0">120009</data>
    </edge>
    <edge source="BEL" target="UKR">
      <data key="d0">10846986</data>
    </edge>
    <edge source="BEL" target="MKD">
      <data key="d0">1649073</data>
    </edge>
    <edge source="BEL" target="EGY">
      <data key="d0">9722087</data>
    </edge>
    <edge source="BEL" target="GBR">
      <data key="d0">222081489</data>
    </edge>
    <edge source="BEL" target="TZA">
      <data key="d0">544303</data>
    </edge>
    <edge source="BEL" target="USA">
      <data key="d0">60654158</data>
    </edge>
    <edge source="BEL" target="BFA">
      <data key="d0">91492</data>
    </edge>
    <edge source="BEL" target="URY">
      <data key="d0">275971</data>
    </edge>
    <edge source="BOL" target="BRA">
      <data key="d0">543975</data>
    </edge>
    <edge source="BOL" target="CHL">
      <data key="d0">33672</data>
    </edge>
    <edge source="BOL" target="PRY">
      <data key="d0">10142</data>
    </edge>
    <edge source="BRA" target="DZA">
      <data key="d0">199676</data>
    </edge>
    <edge source="BRA" target="ARG">
      <data key="d0">84113305</data>
    </edge>
    <edge source="BRA" target="AUS">
      <data key="d0">577244</data>
    </edge>
    <edge source="BRA" target="AUT">
      <data key="d0">17766</data>
    </edge>
    <edge source="BRA" target="ARM">
      <data key="d0">132664</data>
    </edge>
    <edge source="BRA" target="BEL">
      <data key="d0">513110</data>
    </edge>
    <edge source="BRA" target="BOL">
      <data key="d0">34592572</data>
    </edge>
    <edge source="BRA" target="BLR">
      <data key="d0">26719</data>
    </edge>
    <edge source="BRA" target="CMR">
      <data key="d0">94617</data>
    </edge>
    <edge source="BRA" target="CAN">
      <data key="d0">535469</data>
    </edge>
    <edge source="BRA" target="LKA">
      <data key="d0">37085</data>
    </edge>
    <edge source="BRA" target="CHL">
      <data key="d0">15005018</data>
    </edge>
    <edge source="BRA" target="CHN">
      <data key="d0">8874388</data>
    </edge>
    <edge source="BRA" target="COL">
      <data key="d0">17340982</data>
    </edge>
    <edge source="BRA" target="CRI">
      <data key="d0">3074839</data>
    </edge>
    <edge source="BRA" target="CZE">
      <data key="d0">41031</data>
    </edge>
    <edge source="BRA" target="DNK">
      <data key="d0">588376</data>
    </edge>
    <edge source="BRA" target="ECU">
      <data key="d0">7471436</data>
    </edge>
    <edge source="BRA" target="SLV">
      <data key="d0">1545186</data>
    </edge>
    <edge source="BRA" target="ETH">
      <data key="d0">31119</data>
    </edge>
    <edge source="BRA" target="FIN">
      <data key="d0">665565</data>
    </edge>
    <edge source="BRA" target="FRA">
      <data key="d0">1059719</data>
    </edge>
    <edge source="BRA" target="GMB">
      <data key="d0">279224</data>
    </edge>
    <edge source="BRA" target="DEU">
      <data key="d0">9421557</data>
    </edge>
    <edge source="BRA" target="GHA">
      <data key="d0">3623839</data>
    </edge>
    <edge source="BRA" target="GRC">
      <data key="d0">105654</data>
    </edge>
    <edge source="BRA" target="GTM">
      <data key="d0">2304968</data>
    </edge>
    <edge source="BRA" target="HND">
      <data key="d0">540449</data>
    </edge>
    <edge source="BRA" target="HKG">
      <data key="d0">1375122</data>
    </edge>
    <edge source="BRA" target="IDN">
      <data key="d0">664020</data>
    </edge>
    <edge source="BRA" target="IRL">
      <data key="d0">56320</data>
    </edge>
    <edge source="BRA" target="ISR">
      <data key="d0">13317</data>
    </edge>
    <edge source="BRA" target="ITA">
      <data key="d0">4547302</data>
    </edge>
    <edge source="BRA" target="CIV">
      <data key="d0">49138</data>
    </edge>
    <edge source="BRA" target="JPN">
      <data key="d0">1575494</data>
    </edge>
    <edge source="BRA" target="JOR">
      <data key="d0">113009</data>
    </edge>
    <edge source="BRA" target="KOR">
      <data key="d0">1375372</data>
    </edge>
    <edge source="BRA" target="LBN">
      <data key="d0">90378</data>
    </edge>
    <edge source="BRA" target="LVA">
      <data key="d0">13382</data>
    </edge>
    <edge source="BRA" target="LTU">
      <data key="d0">973521</data>
    </edge>
    <edge source="BRA" target="MYS">
      <data key="d0">120535</data>
    </edge>
    <edge source="BRA" target="MEX">
      <data key="d0">17178030</data>
    </edge>
    <edge source="BRA" target="MAR">
      <data key="d0">604186</data>
    </edge>
    <edge source="BRA" target="MOZ">
      <data key="d0">72473</data>
    </edge>
    <edge source="BRA" target="NLD">
      <data key="d0">480892</data>
    </edge>
    <edge source="BRA" target="NZL">
      <data key="d0">45114</data>
    </edge>
    <edge source="BRA" target="NIC">
      <data key="d0">254471</data>
    </edge>
    <edge source="BRA" target="NOR">
      <data key="d0">51376</data>
    </edge>
    <edge source="BRA" target="PAK">
      <data key="d0">1580368</data>
    </edge>
    <edge source="BRA" target="PAN">
      <data key="d0">1435434</data>
    </edge>
    <edge source="BRA" target="PRY">
      <data key="d0">42471802</data>
    </edge>
    <edge source="BRA" target="PER">
      <data key="d0">12125727</data>
    </edge>
    <edge source="BRA" target="PHL">
      <data key="d0">1787864</data>
    </edge>
    <edge source="BRA" target="POL">
      <data key="d0">326759</data>
    </edge>
    <edge source="BRA" target="PRT">
      <data key="d0">435176</data>
    </edge>
    <edge source="BRA" target="ROU">
      <data key="d0">24032</data>
    </edge>
    <edge source="BRA" target="RUS">
      <data key="d0">661857</data>
    </edge>
    <edge source="BRA" target="SAU">
      <data key="d0">15299</data>
    </edge>
    <edge source="BRA" target="SEN">
      <data key="d0">37981</data>
    </edge>
    <edge source="BRA" target="IND">
      <data key="d0">12337245</data>
    </edge>
    <edge source="BRA" target="SGP">
      <data key="d0">831746</data>
    </edge>
    <edge source="BRA" target="VNM">
      <data key="d0">1751930</data>
    </edge>
    <edge source="BRA" target="ZAF">
      <data key="d0">2157383</data>
    </edge>
    <edge source="BRA" target="ESP">
      <data key="d0">3084007</data>
    </edge>
    <edge source="BRA" target="SWE">
      <data key="d0">50869</data>
    </edge>
    <edge source="BRA" target="CHE">
      <data key="d0">133057</data>
    </edge>
    <edge source="BRA" target="THA">
      <data key="d0">802570</data>
    </edge>
    <edge source="BRA" target="TGO">
      <data key="d0">75001</data>
    </edge>
    <edge source="BRA" target="ARE">
      <data key="d0">918823</data>
    </edge>
    <edge source="BRA" target="TUN">
      <data key="d0">331506</data>
    </edge>
    <edge source="BRA" target="TUR">
      <data key="d0">2799516</data>
    </edge>
    <edge source="BRA" target="UKR">
      <data key="d0">53294</data>
    </edge>
    <edge source="BRA" target="EGY">
      <data key="d0">2179711</data>
    </edge>
    <edge source="BRA" target="GBR">
      <data key="d0">2841205</data>
    </edge>
    <edge source="BRA" target="USA">
      <data key="d0">14211004</data>
    </edge>
    <edge source="BRA" target="URY">
      <data key="d0">9923091</data>
    </edge>
    <edge source="CAN" target="AZE">
      <data key="d0">2203789</data>
    </edge>
    <edge source="CAN" target="ARG">
      <data key="d0">3692472</data>
    </edge>
    <edge source="CAN" target="AUS">
      <data key="d0">2461493</data>
    </edge>
    <edge source="CAN" target="AUT">
      <data key="d0">29650</data>
    </edge>
    <edge source="CAN" target="BEL">
      <data key="d0">4669493</data>
    </edge>
    <edge source="CAN" target="BOL">
      <data key="d0">493801</data>
    </edge>
    <edge source="CAN" target="BRA">
      <data key="d0">3604587</data>
    </edge>
    <edge source="CAN" target="BGR">
      <data key="d0">14920</data>
    </edge>
    <edge source="CAN" target="KHM">
      <data key="d0">90800</data>
    </edge>
    <edge source="CAN" target="LKA">
      <data key="d0">447233</data>
    </edge>
    <edge source="CAN" target="CHL">
      <data key="d0">4136925</data>
    </edge>
    <edge source="CAN" target="CHN">
      <data key="d0">8054455</data>
    </edge>
    <edge source="CAN" target="COL">
      <data key="d0">2483915</data>
    </edge>
    <edge source="CAN" target="CRI">
      <data key="d0">1442569</data>
    </edge>
    <edge source="CAN" target="CZE">
      <data key="d0">29205</data>
    </edge>
    <edge source="CAN" target="DNK">
      <data key="d0">13222</data>
    </edge>
    <edge source="CAN" target="ECU">
      <data key="d0">199848</data>
    </edge>
    <edge source="CAN" target="SLV">
      <data key="d0">147714</data>
    </edge>
    <edge source="CAN" target="FIN">
      <data key="d0">208712</data>
    </edge>
    <edge source="CAN" target="FRA">
      <data key="d0">1479784</data>
    </edge>
    <edge source="CAN" target="GEO">
      <data key="d0">25599</data>
    </edge>
    <edge source="CAN" target="DEU">
      <data key="d0">5405080</data>
    </edge>
    <edge source="CAN" target="GHA">
      <data key="d0">631231</data>
    </edge>
    <edge source="CAN" target="GTM">
      <data key="d0">727308</data>
    </edge>
    <edge source="CAN" target="HND">
      <data key="d0">1163438</data>
    </edge>
    <edge source="CAN" target="HKG">
      <data key="d0">614727</data>
    </edge>
    <edge source="CAN" target="HUN">
      <data key="d0">34539</data>
    </edge>
    <edge source="CAN" target="IDN">
      <data key="d0">203139</data>
    </edge>
    <edge source="CAN" target="IRL">
      <data key="d0">26082</data>
    </edge>
    <edge source="CAN" target="ISR">
      <data key="d0">4579540</data>
    </edge>
    <edge source="CAN" target="ITA">
      <data key="d0">832434</data>
    </edge>
    <edge source="CAN" target="JAM">
      <data key="d0">1031772</data>
    </edge>
    <edge source="CAN" target="JPN">
      <data key="d0">3236001</data>
    </edge>
    <edge source="CAN" target="KAZ">
      <data key="d0">296784</data>
    </edge>
    <edge source="CAN" target="JOR">
      <data key="d0">58977</data>
    </edge>
    <edge source="CAN" target="KOR">
      <data key="d0">1441023</data>
    </edge>
    <edge source="CAN" target="LBN">
      <data key="d0">375435</data>
    </edge>
    <edge source="CAN" target="LVA">
      <data key="d0">88024</data>
    </edge>
    <edge source="CAN" target="MYS">
      <data key="d0">929096</data>
    </edge>
    <edge source="CAN" target="MEX">
      <data key="d0">3252502</data>
    </edge>
    <edge source="CAN" target="MDA">
      <data key="d0">241207</data>
    </edge>
    <edge source="CAN" target="OMN">
      <data key="d0">360183</data>
    </edge>
    <edge source="CAN" target="NLD">
      <data key="d0">2415387</data>
    </edge>
    <edge source="CAN" target="NZL">
      <data key="d0">811236</data>
    </edge>
    <edge source="CAN" target="NOR">
      <data key="d0">516416</data>
    </edge>
    <edge source="CAN" target="PAK">
      <data key="d0">1263118</data>
    </edge>
    <edge source="CAN" target="PAN">
      <data key="d0">208289</data>
    </edge>
    <edge source="CAN" target="PER">
      <data key="d0">960234</data>
    </edge>
    <edge source="CAN" target="PHL">
      <data key="d0">626969</data>
    </edge>
    <edge source="CAN" target="POL">
      <data key="d0">1139534</data>
    </edge>
    <edge source="CAN" target="RUS">
      <data key="d0">251992</data>
    </edge>
    <edge source="CAN" target="SAU">
      <data key="d0">822840</data>
    </edge>
    <edge source="CAN" target="SEN">
      <data key="d0">413525</data>
    </edge>
    <edge source="CAN" target="SRB">
      <data key="d0">83555</data>
    </edge>
    <edge source="CAN" target="IND">
      <data key="d0">5257194</data>
    </edge>
    <edge source="CAN" target="SGP">
      <data key="d0">818895</data>
    </edge>
    <edge source="CAN" target="SVK">
      <data key="d0">10501</data>
    </edge>
    <edge source="CAN" target="VNM">
      <data key="d0">4018233</data>
    </edge>
    <edge source="CAN" target="ZAF">
      <data key="d0">151110</data>
    </edge>
    <edge source="CAN" target="ESP">
      <data key="d0">250760</data>
    </edge>
    <edge source="CAN" target="SWE">
      <data key="d0">229859</data>
    </edge>
    <edge source="CAN" target="CHE">
      <data key="d0">244963</data>
    </edge>
    <edge source="CAN" target="THA">
      <data key="d0">3587696</data>
    </edge>
    <edge source="CAN" target="ARE">
      <data key="d0">2119219</data>
    </edge>
    <edge source="CAN" target="TUR">
      <data key="d0">209196</data>
    </edge>
    <edge source="CAN" target="EGY">
      <data key="d0">9458707</data>
    </edge>
    <edge source="CAN" target="GBR">
      <data key="d0">4998384</data>
    </edge>
    <edge source="CAN" target="USA">
      <data key="d0">842352699</data>
    </edge>
    <edge source="CAN" target="BFA">
      <data key="d0">13926</data>
    </edge>
    <edge source="CAN" target="URY">
      <data key="d0">2636116</data>
    </edge>
    <edge source="LKA" target="AUS">
      <data key="d0">13237</data>
    </edge>
    <edge source="LKA" target="CHN">
      <data key="d0">43038</data>
    </edge>
    <edge source="LKA" target="ETH">
      <data key="d0">17785</data>
    </edge>
    <edge source="LKA" target="IDN">
      <data key="d0">11864</data>
    </edge>
    <edge source="LKA" target="ITA">
      <data key="d0">29435</data>
    </edge>
    <edge source="LKA" target="JOR">
      <data key="d0">23444</data>
    </edge>
    <edge source="LKA" target="KOR">
      <data key="d0">38354</data>
    </edge>
    <edge source="LKA" target="MDG">
      <data key="d0">16092</data>
    </edge>
    <edge source="LKA" target="MYS">
      <data key="d0">152104</data>
    </edge>
    <edge source="LKA" target="PHL">
      <data key="d0">33705</data>
    </edge>
    <edge source="LKA" target="IND">
      <data key="d0">804814</data>
    </edge>
    <edge source="LKA" target="SGP">
      <data key="d0">682371</data>
    </edge>
    <edge source="LKA" target="VNM">
      <data key="d0">52332</data>
    </edge>
    <edge source="LKA" target="ZAF">
      <data key="d0">14390</data>
    </edge>
    <edge source="LKA" target="THA">
      <data key="d0">61489</data>
    </edge>
    <edge source="LKA" target="ARE">
      <data key="d0">79382</data>
    </edge>
    <edge source="LKA" target="GBR">
      <data key="d0">10186</data>
    </edge>
    <edge source="CHL" target="ARG">
      <data key="d0">1609050</data>
    </edge>
    <edge source="CHL" target="AUS">
      <data key="d0">295766</data>
    </edge>
    <edge source="CHL" target="BOL">
      <data key="d0">2134389</data>
    </edge>
    <edge source="CHL" target="BRA">
      <data key="d0">2841434</data>
    </edge>
    <edge source="CHL" target="CAN">
      <data key="d0">43962</data>
    </edge>
    <edge source="CHL" target="CHN">
      <data key="d0">125047</data>
    </edge>
    <edge source="CHL" target="COL">
      <data key="d0">2960482</data>
    </edge>
    <edge source="CHL" target="CRI">
      <data key="d0">11668</data>
    </edge>
    <edge source="CHL" target="ECU">
      <data key="d0">2176363</data>
    </edge>
    <edge source="CHL" target="SLV">
      <data key="d0">12165</data>
    </edge>
    <edge source="CHL" target="FRA">
      <data key="d0">116566</data>
    </edge>
    <edge source="CHL" target="DEU">
      <data key="d0">17814</data>
    </edge>
    <edge source="CHL" target="GTM">
      <data key="d0">54501</data>
    </edge>
    <edge source="CHL" target="HND">
      <data key="d0">19214</data>
    </edge>
    <edge source="CHL" target="ITA">
      <data key="d0">26173</data>
    </edge>
    <edge source="CHL" target="MEX">
      <data key="d0">857375</data>
    </edge>
    <edge source="CHL" target="NLD">
      <data key="d0">16415</data>
    </edge>
    <edge source="CHL" target="NIC">
      <data key="d0">13747</data>
    </edge>
    <edge source="CHL" target="PAN">
      <data key="d0">218307</data>
    </edge>
    <edge source="CHL" target="PRY">
      <data key="d0">375363</data>
    </edge>
    <edge source="CHL" target="PER">
      <data key="d0">6940515</data>
    </edge>
    <edge source="CHL" target="PHL">
      <data key="d0">13024</data>
    </edge>
    <edge source="CHL" target="SRB">
      <data key="d0">12200</data>
    </edge>
    <edge source="CHL" target="ZAF">
      <data key="d0">36712</data>
    </edge>
    <edge source="CHL" target="ESP">
      <data key="d0">349130</data>
    </edge>
    <edge source="CHL" target="THA">
      <data key="d0">76132</data>
    </edge>
    <edge source="CHL" target="EGY">
      <data key="d0">95988</data>
    </edge>
    <edge source="CHL" target="GBR">
      <data key="d0">11890</data>
    </edge>
    <edge source="CHL" target="USA">
      <data key="d0">2874992</data>
    </edge>
    <edge source="CHL" target="URY">
      <data key="d0">1211280</data>
    </edge>
    <edge source="CHN" target="ALB">
      <data key="d0">803064</data>
    </edge>
    <edge source="CHN" target="DZA">
      <data key="d0">9239443</data>
    </edge>
    <edge source="CHN" target="AZE">
      <data key="d0">101897</data>
    </edge>
    <edge source="CHN" target="ARG">
      <data key="d0">29800825</data>
    </edge>
    <edge source="CHN" target="AUS">
      <data key="d0">57264819</data>
    </edge>
    <edge source="CHN" target="AUT">
      <data key="d0">3114198</data>
    </edge>
    <edge source="CHN" target="ARM">
      <data key="d0">251740</data>
    </edge>
    <edge source="CHN" target="BEL">
      <data key="d0">105261815</data>
    </edge>
    <edge source="CHN" target="BOL">
      <data key="d0">604335</data>
    </edge>
    <edge source="CHN" target="BWA">
      <data key="d0">399622</data>
    </edge>
    <edge source="CHN" target="BRA">
      <data key="d0">190444995</data>
    </edge>
    <edge source="CHN" target="BGR">
      <data key="d0">1471147</data>
    </edge>
    <edge source="CHN" target="BDI">
      <data key="d0">29421</data>
    </edge>
    <edge source="CHN" target="BLR">
      <data key="d0">133816</data>
    </edge>
    <edge source="CHN" target="KHM">
      <data key="d0">7979389</data>
    </edge>
    <edge source="CHN" target="CMR">
      <data key="d0">1454223</data>
    </edge>
    <edge source="CHN" target="CAN">
      <data key="d0">42075196</data>
    </edge>
    <edge source="CHN" target="CAF">
      <data key="d0">10273</data>
    </edge>
    <edge source="CHN" target="LKA">
      <data key="d0">17434731</data>
    </edge>
    <edge source="CHN" target="CHL">
      <data key="d0">24903448</data>
    </edge>
    <edge source="CHN" target="COL">
      <data key="d0">40575177</data>
    </edge>
    <edge source="CHN" target="CRI">
      <data key="d0">3960785</data>
    </edge>
    <edge source="CHN" target="HRV">
      <data key="d0">1680519</data>
    </edge>
    <edge source="CHN" target="CZE">
      <data key="d0">1777893</data>
    </edge>
    <edge source="CHN" target="BEN">
      <data key="d0">3559256</data>
    </edge>
    <edge source="CHN" target="DNK">
      <data key="d0">12140104</data>
    </edge>
    <edge source="CHN" target="ECU">
      <data key="d0">9976260</data>
    </edge>
    <edge source="CHN" target="SLV">
      <data key="d0">5759511</data>
    </edge>
    <edge source="CHN" target="ETH">
      <data key="d0">11402542</data>
    </edge>
    <edge source="CHN" target="EST">
      <data key="d0">346980</data>
    </edge>
    <edge source="CHN" target="FIN">
      <data key="d0">4359872</data>
    </edge>
    <edge source="CHN" target="FRA">
      <data key="d0">42970480</data>
    </edge>
    <edge source="CHN" target="GEO">
      <data key="d0">1049485</data>
    </edge>
    <edge source="CHN" target="GMB">
      <data key="d0">209058</data>
    </edge>
    <edge source="CHN" target="PSE">
      <data key="d0">190888</data>
    </edge>
    <edge source="CHN" target="DEU">
      <data key="d0">161194154</data>
    </edge>
    <edge source="CHN" target="GHA">
      <data key="d0">19947794</data>
    </edge>
    <edge source="CHN" target="GRC">
      <data key="d0">7625583</data>
    </edge>
    <edge source="CHN" target="GTM">
      <data key="d0">7808900</data>
    </edge>
    <edge source="CHN" target="HND">
      <data key="d0">15499448</data>
    </edge>
    <edge source="CHN" target="HKG">
      <data key="d0">188950165</data>
    </edge>
    <edge source="CHN" target="HUN">
      <data key="d0">1841371</data>
    </edge>
    <edge source="CHN" target="IDN">
      <data key="d0">394116008</data>
    </edge>
    <edge source="CHN" target="IRL">
      <data key="d0">1325975</data>
    </edge>
    <edge source="CHN" target="ISR">
      <data key="d0">31306721</data>
    </edge>
    <edge source="CHN" target="ITA">
      <data key="d0">98102737</data>
    </edge>
    <edge source="CHN" target="CIV">
      <data key="d0">2797658</data>
    </edge>
    <edge source="CHN" target="JAM">
      <data key="d0">748460</data>
    </edge>
    <edge source="CHN" target="JPN">
      <data key="d0">242800274</data>
    </edge>
    <edge source="CHN" target="KAZ">
      <data key="d0">9872138</data>
    </edge>
    <edge source="CHN" target="JOR">
      <data key="d0">10152908</data>
    </edge>
    <edge source="CHN" target="KOR">
      <data key="d0">375852159</data>
    </edge>
    <edge source="CHN" target="KGZ">
      <data key="d0">1681875</data>
    </edge>
    <edge source="CHN" target="LBN">
      <data key="d0">4525422</data>
    </edge>
    <edge source="CHN" target="LVA">
      <data key="d0">3885859</data>
    </edge>
    <edge source="CHN" target="LTU">
      <data key="d0">1297895</data>
    </edge>
    <edge source="CHN" target="MDG">
      <data key="d0">2981054</data>
    </edge>
    <edge source="CHN" target="MWI">
      <data key="d0">423774</data>
    </edge>
    <edge source="CHN" target="MYS">
      <data key="d0">133234508</data>
    </edge>
    <edge source="CHN" target="MRT">
      <data key="d0">1392727</data>
    </edge>
    <edge source="CHN" target="MUS">
      <data key="d0">2345564</data>
    </edge>
    <edge source="CHN" target="MEX">
      <data key="d0">102651306</data>
    </edge>
    <edge source="CHN" target="MDA">
      <data key="d0">45673</data>
    </edge>
    <edge source="CHN" target="MAR">
      <data key="d0">15855001</data>
    </edge>
    <edge source="CHN" target="MOZ">
      <data key="d0">3316504</data>
    </edge>
    <edge source="CHN" target="OMN">
      <data key="d0">4098781</data>
    </edge>
    <edge source="CHN" target="NAM">
      <data key="d0">301669</data>
    </edge>
    <edge source="CHN" target="NLD">
      <data key="d0">173897104</data>
    </edge>
    <edge source="CHN" target="NZL">
      <data key="d0">6798877</data>
    </edge>
    <edge source="CHN" target="NIC">
      <data key="d0">1019513</data>
    </edge>
    <edge source="CHN" target="NER">
      <data key="d0">143559</data>
    </edge>
    <edge source="CHN" target="NOR">
      <data key="d0">2907523</data>
    </edge>
    <edge source="CHN" target="PAK">
      <data key="d0">153536197</data>
    </edge>
    <edge source="CHN" target="PAN">
      <data key="d0">51801910</data>
    </edge>
    <edge source="CHN" target="PRY">
      <data key="d0">2152708</data>
    </edge>
    <edge source="CHN" target="PER">
      <data key="d0">24696188</data>
    </edge>
    <edge source="CHN" target="PHL">
      <data key="d0">79436444</data>
    </edge>
    <edge source="CHN" target="POL">
      <data key="d0">12262992</data>
    </edge>
    <edge source="CHN" target="PRT">
      <data key="d0">11781255</data>
    </edge>
    <edge source="CHN" target="ROU">
      <data key="d0">4040440</data>
    </edge>
    <edge source="CHN" target="RUS">
      <data key="d0">68895144</data>
    </edge>
    <edge source="CHN" target="SAU">
      <data key="d0">32988269</data>
    </edge>
    <edge source="CHN" target="SEN">
      <data key="d0">2106113</data>
    </edge>
    <edge source="CHN" target="SRB">
      <data key="d0">622572</data>
    </edge>
    <edge source="CHN" target="IND">
      <data key="d0">374820015</data>
    </edge>
    <edge source="CHN" target="SGP">
      <data key="d0">117536678</data>
    </edge>
    <edge source="CHN" target="SVK">
      <data key="d0">40428</data>
    </edge>
    <edge source="CHN" target="VNM">
      <data key="d0">281938307</data>
    </edge>
    <edge source="CHN" target="SVN">
      <data key="d0">2569595</data>
    </edge>
    <edge source="CHN" target="ZAF">
      <data key="d0">44686586</data>
    </edge>
    <edge source="CHN" target="ZWE">
      <data key="d0">853377</data>
    </edge>
    <edge source="CHN" target="ESP">
      <data key="d0">103782253</data>
    </edge>
    <edge source="CHN" target="SWE">
      <data key="d0">6801854</data>
    </edge>
    <edge source="CHN" target="CHE">
      <data key="d0">20932453</data>
    </edge>
    <edge source="CHN" target="THA">
      <data key="d0">213924968</data>
    </edge>
    <edge source="CHN" target="TGO">
      <data key="d0">1112238</data>
    </edge>
    <edge source="CHN" target="ARE">
      <data key="d0">58602087</data>
    </edge>
    <edge source="CHN" target="TUN">
      <data key="d0">7513036</data>
    </edge>
    <edge source="CHN" target="TUR">
      <data key="d0">157617865</data>
    </edge>
    <edge source="CHN" target="UGA">
      <data key="d0">627904</data>
    </edge>
    <edge source="CHN" target="UKR">
      <data key="d0">11370039</data>
    </edge>
    <edge source="CHN" target="MKD">
      <data key="d0">114604</data>
    </edge>
    <edge source="CHN" target="EGY">
      <data key="d0">70837243</data>
    </edge>
    <edge source="CHN" target="GBR">
      <data key="d0">79871791</data>
    </edge>
    <edge source="CHN" target="TZA">
      <data key="d0">5906136</data>
    </edge>
    <edge source="CHN" target="USA">
      <data key="d0">467249316</data>
    </edge>
    <edge source="CHN" target="BFA">
      <data key="d0">33416</data>
    </edge>
    <edge source="CHN" target="URY">
      <data key="d0">5277538</data>
    </edge>
    <edge source="COL" target="DZA">
      <data key="d0">181834</data>
    </edge>
    <edge source="COL" target="ARG">
      <data key="d0">1879992</data>
    </edge>
    <edge source="COL" target="AUS">
      <data key="d0">14690</data>
    </edge>
    <edge source="COL" target="BEL">
      <data key="d0">41065</data>
    </edge>
    <edge source="COL" target="BOL">
      <data key="d0">640947</data>
    </edge>
    <edge source="COL" target="BRA">
      <data key="d0">4015669</data>
    </edge>
    <edge source="COL" target="CHL">
      <data key="d0">1656187</data>
    </edge>
    <edge source="COL" target="CHN">
      <data key="d0">558424</data>
    </edge>
    <edge source="COL" target="CRI">
      <data key="d0">4847660</data>
    </edge>
    <edge source="COL" target="ECU">
      <data key="d0">15448154</data>
    </edge>
    <edge source="COL" target="SLV">
      <data key="d0">431763</data>
    </edge>
    <edge source="COL" target="FRA">
      <data key="d0">147767</data>
    </edge>
    <edge source="COL" target="DEU">
      <data key="d0">259057</data>
    </edge>
    <edge source="COL" target="GTM">
      <data key="d0">2337641</data>
    </edge>
    <edge source="COL" target="HND">
      <data key="d0">907427</data>
    </edge>
    <edge source="COL" target="ISR">
      <data key="d0">15017</data>
    </edge>
    <edge source="COL" target="CIV">
      <data key="d0">96223</data>
    </edge>
    <edge source="COL" target="JAM">
      <data key="d0">19389</data>
    </edge>
    <edge source="COL" target="JOR">
      <data key="d0">52224</data>
    </edge>
    <edge source="COL" target="MEX">
      <data key="d0">6698309</data>
    </edge>
    <edge source="COL" target="MAR">
      <data key="d0">433933</data>
    </edge>
    <edge source="COL" target="NIC">
      <data key="d0">221087</data>
    </edge>
    <edge source="COL" target="PAN">
      <data key="d0">4119747</data>
    </edge>
    <edge source="COL" target="PER">
      <data key="d0">10027381</data>
    </edge>
    <edge source="COL" target="ROU">
      <data key="d0">85123</data>
    </edge>
    <edge source="COL" target="RUS">
      <data key="d0">657081</data>
    </edge>
    <edge source="COL" target="SAU">
      <data key="d0">38851</data>
    </edge>
    <edge source="COL" target="IND">
      <data key="d0">142135</data>
    </edge>
    <edge source="COL" target="VNM">
      <data key="d0">43130</data>
    </edge>
    <edge source="COL" target="ZAF">
      <data key="d0">1170897</data>
    </edge>
    <edge source="COL" target="ESP">
      <data key="d0">1301012</data>
    </edge>
    <edge source="COL" target="THA">
      <data key="d0">32077</data>
    </edge>
    <edge source="COL" target="TUN">
      <data key="d0">61956</data>
    </edge>
    <edge source="COL" target="TUR">
      <data key="d0">534134</data>
    </edge>
    <edge source="COL" target="USA">
      <data key="d0">7991639</data>
    </edge>
    <edge source="COL" target="URY">
      <data key="d0">110786</data>
    </edge>
    <edge source="CRI" target="AUS">
      <data key="d0">14560</data>
    </edge>
    <edge source="CRI" target="BOL">
      <data key="d0">45669</data>
    </edge>
    <edge source="CRI" target="CHL">
      <data key="d0">70336</data>
    </edge>
    <edge source="CRI" target="COL">
      <data key="d0">108835</data>
    </edge>
    <edge source="CRI" target="ECU">
      <data key="d0">28329</data>
    </edge>
    <edge source="CRI" target="SLV">
      <data key="d0">5982367</data>
    </edge>
    <edge source="CRI" target="GTM">
      <data key="d0">13357256</data>
    </edge>
    <edge source="CRI" target="HND">
      <data key="d0">14671887</data>
    </edge>
    <edge source="CRI" target="JAM">
      <data key="d0">26009</data>
    </edge>
    <edge source="CRI" target="MEX">
      <data key="d0">334135</data>
    </edge>
    <edge source="CRI" target="NLD">
      <data key="d0">146817</data>
    </edge>
    <edge source="CRI" target="NIC">
      <data key="d0">17376372</data>
    </edge>
    <edge source="CRI" target="PAN">
      <data key="d0">25227062</data>
    </edge>
    <edge source="CRI" target="PRY">
      <data key="d0">10056</data>
    </edge>
    <edge source="CRI" target="PER">
      <data key="d0">36418</data>
    </edge>
    <edge source="CRI" target="USA">
      <data key="d0">1458973</data>
    </edge>
    <edge source="DNK" target="DZA">
      <data key="d0">125980</data>
    </edge>
    <edge source="DNK" target="AZE">
      <data key="d0">31064</data>
    </edge>
    <edge source="DNK" target="ARG">
      <data key="d0">743421</data>
    </edge>
    <edge source="DNK" target="AUS">
      <data key="d0">6206726</data>
    </edge>
    <edge source="DNK" target="AUT">
      <data key="d0">1673233</data>
    </edge>
    <edge source="DNK" target="ARM">
      <data key="d0">11127</data>
    </edge>
    <edge source="DNK" target="BEL">
      <data key="d0">42448679</data>
    </edge>
    <edge source="DNK" target="BRA">
      <data key="d0">1627352</data>
    </edge>
    <edge source="DNK" target="BGR">
      <data key="d0">722146</data>
    </edge>
    <edge source="DNK" target="BLR">
      <data key="d0">469608</data>
    </edge>
    <edge source="DNK" target="CMR">
      <data key="d0">35503</data>
    </edge>
    <edge source="DNK" target="CAN">
      <data key="d0">159468</data>
    </edge>
    <edge source="DNK" target="LKA">
      <data key="d0">281915</data>
    </edge>
    <edge source="DNK" target="CHL">
      <data key="d0">380976</data>
    </edge>
    <edge source="DNK" target="CHN">
      <data key="d0">9624506</data>
    </edge>
    <edge source="DNK" target="COL">
      <data key="d0">1962628</data>
    </edge>
    <edge source="DNK" target="CRI">
      <data key="d0">235233</data>
    </edge>
    <edge source="DNK" target="HRV">
      <data key="d0">491252</data>
    </edge>
    <edge source="DNK" target="CZE">
      <data key="d0">5051221</data>
    </edge>
    <edge source="DNK" target="ECU">
      <data key="d0">269938</data>
    </edge>
    <edge source="DNK" target="ETH">
      <data key="d0">111141</data>
    </edge>
    <edge source="DNK" target="EST">
      <data key="d0">6688974</data>
    </edge>
    <edge source="DNK" target="FIN">
      <data key="d0">17185650</data>
    </edge>
    <edge source="DNK" target="FRA">
      <data key="d0">17760416</data>
    </edge>
    <edge source="DNK" target="GEO">
      <data key="d0">37744</data>
    </edge>
    <edge source="DNK" target="DEU">
      <data key="d0">72427330</data>
    </edge>
    <edge source="DNK" target="GHA">
      <data key="d0">103053</data>
    </edge>
    <edge source="DNK" target="GRC">
      <data key="d0">1788983</data>
    </edge>
    <edge source="DNK" target="GTM">
      <data key="d0">55417</data>
    </edge>
    <edge source="DNK" target="HKG">
      <data key="d0">436431</data>
    </edge>
    <edge source="DNK" target="HUN">
      <data key="d0">5756406</data>
    </edge>
    <edge source="DNK" target="IDN">
      <data key="d0">2341614</data>
    </edge>
    <edge source="DNK" target="IRL">
      <data key="d0">5965469</data>
    </edge>
    <edge source="DNK" target="ISR">
      <data key="d0">685272</data>
    </edge>
    <edge source="DNK" target="ITA">
      <data key="d0">11115278</data>
    </edge>
    <edge source="DNK" target="JAM">
      <data key="d0">28001</data>
    </edge>
    <edge source="DNK" target="JPN">
      <data key="d0">626794</data>
    </edge>
    <edge source="DNK" target="JOR">
      <data key="d0">64199</data>
    </edge>
    <edge source="DNK" target="KOR">
      <data key="d0">1357201</data>
    </edge>
    <edge source="DNK" target="KGZ">
      <data key="d0">14594</data>
    </edge>
    <edge source="DNK" target="LBN">
      <data key="d0">49997</data>
    </edge>
    <edge source="DNK" target="LVA">
      <data key="d0">3215716</data>
    </edge>
    <edge source="DNK" target="LTU">
      <data key="d0">2391163</data>
    </edge>
    <edge source="DNK" target="MWI">
      <data key="d0">10730</data>
    </edge>
    <edge source="DNK" target="MYS">
      <data key="d0">1357680</data>
    </edge>
    <edge source="DNK" target="MEX">
      <data key="d0">2800607</data>
    </edge>
    <edge source="DNK" target="MAR">
      <data key="d0">69508</data>
    </edge>
    <edge source="DNK" target="OMN">
      <data key="d0">105221</data>
    </edge>
    <edge source="DNK" target="NLD">
      <data key="d0">15962293</data>
    </edge>
    <edge source="DNK" target="NZL">
      <data key="d0">1005744</data>
    </edge>
    <edge source="DNK" target="NOR">
      <data key="d0">34900446</data>
    </edge>
    <edge source="DNK" target="PAK">
      <data key="d0">330297</data>
    </edge>
    <edge source="DNK" target="PAN">
      <data key="d0">72648</data>
    </edge>
    <edge source="DNK" target="PER">
      <data key="d0">308663</data>
    </edge>
    <edge source="DNK" target="PHL">
      <data key="d0">1092117</data>
    </edge>
    <edge source="DNK" target="POL">
      <data key="d0">37392633</data>
    </edge>
    <edge source="DNK" target="PRT">
      <data key="d0">1259644</data>
    </edge>
    <edge source="DNK" target="ROU">
      <data key="d0">1319176</data>
    </edge>
    <edge source="DNK" target="RUS">
      <data key="d0">6262711</data>
    </edge>
    <edge source="DNK" target="SAU">
      <data key="d0">1976600</data>
    </edge>
    <edge source="DNK" target="SRB">
      <data key="d0">330566</data>
    </edge>
    <edge source="DNK" target="IND">
      <data key="d0">290034</data>
    </edge>
    <edge source="DNK" target="SGP">
      <data key="d0">559514</data>
    </edge>
    <edge source="DNK" target="SVK">
      <data key="d0">1946891</data>
    </edge>
    <edge source="DNK" target="VNM">
      <data key="d0">6232432</data>
    </edge>
    <edge source="DNK" target="SVN">
      <data key="d0">1245066</data>
    </edge>
    <edge source="DNK" target="ZAF">
      <data key="d0">2937990</data>
    </edge>
    <edge source="DNK" target="ESP">
      <data key="d0">10928892</data>
    </edge>
    <edge source="DNK" target="SWE">
      <data key="d0">83101527</data>
    </edge>
    <edge source="DNK" target="CHE">
      <data key="d0">2082352</data>
    </edge>
    <edge source="DNK" target="THA">
      <data key="d0">2034730</data>
    </edge>
    <edge source="DNK" target="ARE">
      <data key="d0">3085498</data>
    </edge>
    <edge source="DNK" target="TUR">
      <data key="d0">4903903</data>
    </edge>
    <edge source="DNK" target="UKR">
      <data key="d0">1028977</data>
    </edge>
    <edge source="DNK" target="MKD">
      <data key="d0">204553</data>
    </edge>
    <edge source="DNK" target="EGY">
      <data key="d0">1591730</data>
    </edge>
    <edge source="DNK" target="GBR">
      <data key="d0">17090309</data>
    </edge>
    <edge source="DNK" target="USA">
      <data key="d0">7886792</data>
    </edge>
    <edge source="DNK" target="URY">
      <data key="d0">11567</data>
    </edge>
    <edge source="ECU" target="BEL">
      <data key="d0">46444</data>
    </edge>
    <edge source="ECU" target="BOL">
      <data key="d0">99655</data>
    </edge>
    <edge source="ECU" target="BRA">
      <data key="d0">52211</data>
    </edge>
    <edge source="ECU" target="CHL">
      <data key="d0">195453</data>
    </edge>
    <edge source="ECU" target="COL">
      <data key="d0">1380917</data>
    </edge>
    <edge source="ECU" target="CRI">
      <data key="d0">35442</data>
    </edge>
    <edge source="ECU" target="DNK">
      <data key="d0">380016</data>
    </edge>
    <edge source="ECU" target="FRA">
      <data key="d0">10271</data>
    </edge>
    <edge source="ECU" target="DEU">
      <data key="d0">204542</data>
    </edge>
    <edge source="ECU" target="IRL">
      <data key="d0">72455</data>
    </edge>
    <edge source="ECU" target="ISR">
      <data key="d0">13859</data>
    </edge>
    <edge source="ECU" target="ITA">
      <data key="d0">13764</data>
    </edge>
    <edge source="ECU" target="JPN">
      <data key="d0">1825695</data>
    </edge>
    <edge source="ECU" target="NLD">
      <data key="d0">22765</data>
    </edge>
    <edge source="ECU" target="PAN">
      <data key="d0">14316</data>
    </edge>
    <edge source="ECU" target="PER">
      <data key="d0">2291774</data>
    </edge>
    <edge source="ECU" target="ESP">
      <data key="d0">84079</data>
    </edge>
    <edge source="ECU" target="USA">
      <data key="d0">909018</data>
    </edge>
    <edge source="SLV" target="CRI">
      <data key="d0">4918757</data>
    </edge>
    <edge source="SLV" target="DEU">
      <data key="d0">40932</data>
    </edge>
    <edge source="SLV" target="GTM">
      <data key="d0">21181249</data>
    </edge>
    <edge source="SLV" target="HND">
      <data key="d0">14875880</data>
    </edge>
    <edge source="SLV" target="MEX">
      <data key="d0">277724</data>
    </edge>
    <edge source="SLV" target="NIC">
      <data key="d0">5838447</data>
    </edge>
    <edge source="SLV" target="PAN">
      <data key="d0">5735981</data>
    </edge>
    <edge source="SLV" target="USA">
      <data key="d0">389394</data>
    </edge>
    <edge source="FIN" target="AZE">
      <data key="d0">415828</data>
    </edge>
    <edge source="FIN" target="AUS">
      <data key="d0">111927</data>
    </edge>
    <edge source="FIN" target="AUT">
      <data key="d0">228709</data>
    </edge>
    <edge source="FIN" target="BEL">
      <data key="d0">500367</data>
    </edge>
    <edge source="FIN" target="BRA">
      <data key="d0">63414</data>
    </edge>
    <edge source="FIN" target="BGR">
      <data key="d0">36184</data>
    </edge>
    <edge source="FIN" target="BLR">
      <data key="d0">1252173</data>
    </edge>
    <edge source="FIN" target="CAN">
      <data key="d0">51548</data>
    </edge>
    <edge source="FIN" target="CHN">
      <data key="d0">4470443</data>
    </edge>
    <edge source="FIN" target="HRV">
      <data key="d0">36257</data>
    </edge>
    <edge source="FIN" target="CZE">
      <data key="d0">188272</data>
    </edge>
    <edge source="FIN" target="DNK">
      <data key="d0">1840339</data>
    </edge>
    <edge source="FIN" target="EST">
      <data key="d0">20021027</data>
    </edge>
    <edge source="FIN" target="FRA">
      <data key="d0">594671</data>
    </edge>
    <edge source="FIN" target="GEO">
      <data key="d0">43134</data>
    </edge>
    <edge source="FIN" target="DEU">
      <data key="d0">14459385</data>
    </edge>
    <edge source="FIN" target="GRC">
      <data key="d0">234914</data>
    </edge>
    <edge source="FIN" target="HKG">
      <data key="d0">42766</data>
    </edge>
    <edge source="FIN" target="HUN">
      <data key="d0">2211248</data>
    </edge>
    <edge source="FIN" target="IDN">
      <data key="d0">19598</data>
    </edge>
    <edge source="FIN" target="IRL">
      <data key="d0">2536048</data>
    </edge>
    <edge source="FIN" target="ISR">
      <data key="d0">12905</data>
    </edge>
    <edge source="FIN" target="ITA">
      <data key="d0">298290</data>
    </edge>
    <edge source="FIN" target="JPN">
      <data key="d0">839489</data>
    </edge>
    <edge source="FIN" target="KAZ">
      <data key="d0">6405091</data>
    </edge>
    <edge source="FIN" target="KOR">
      <data key="d0">981029</data>
    </edge>
    <edge source="FIN" target="KGZ">
      <data key="d0">207388</data>
    </edge>
    <edge source="FIN" target="LVA">
      <data key="d0">9241874</data>
    </edge>
    <edge source="FIN" target="LTU">
      <data key="d0">6907965</data>
    </edge>
    <edge source="FIN" target="MDA">
      <data key="d0">476889</data>
    </edge>
    <edge source="FIN" target="NLD">
      <data key="d0">2600242</data>
    </edge>
    <edge source="FIN" target="NOR">
      <data key="d0">6478423</data>
    </edge>
    <edge source="FIN" target="POL">
      <data key="d0">19421895</data>
    </edge>
    <edge source="FIN" target="PRT">
      <data key="d0">34425</data>
    </edge>
    <edge source="FIN" target="ROU">
      <data key="d0">206510</data>
    </edge>
    <edge source="FIN" target="RUS">
      <data key="d0">64390274</data>
    </edge>
    <edge source="FIN" target="SAU">
      <data key="d0">1266989</data>
    </edge>
    <edge source="FIN" target="SRB">
      <data key="d0">610752</data>
    </edge>
    <edge source="FIN" target="IND">
      <data key="d0">599026</data>
    </edge>
    <edge source="FIN" target="SGP">
      <data key="d0">50845</data>
    </edge>
    <edge source="FIN" target="SVK">
      <data key="d0">1755153</data>
    </edge>
    <edge source="FIN" target="SVN">
      <data key="d0">599707</data>
    </edge>
    <edge source="FIN" target="ESP">
      <data key="d0">17401</data>
    </edge>
    <edge source="FIN" target="SWE">
      <data key="d0">50244346</data>
    </edge>
    <edge source="FIN" target="CHE">
      <data key="d0">74964</data>
    </edge>
    <edge source="FIN" target="THA">
      <data key="d0">12176</data>
    </edge>
    <edge source="FIN" target="ARE">
      <data key="d0">77238</data>
    </edge>
    <edge source="FIN" target="TUR">
      <data key="d0">184398</data>
    </edge>
    <edge source="FIN" target="UKR">
      <data key="d0">1725807</data>
    </edge>
    <edge source="FIN" target="EGY">
      <data key="d0">13273</data>
    </edge>
    <edge source="FIN" target="GBR">
      <data key="d0">2810375</data>
    </edge>
    <edge source="FIN" target="USA">
      <data key="d0">426477</data>
    </edge>
    <edge source="FRA" target="ALB">
      <data key="d0">19627</data>
    </edge>
    <edge source="FRA" target="DZA">
      <data key="d0">27296252</data>
    </edge>
    <edge source="FRA" target="AZE">
      <data key="d0">416337</data>
    </edge>
    <edge source="FRA" target="ARG">
      <data key="d0">6680633</data>
    </edge>
    <edge source="FRA" target="AUS">
      <data key="d0">12632088</data>
    </edge>
    <edge source="FRA" target="AUT">
      <data key="d0">18775875</data>
    </edge>
    <edge source="FRA" target="ARM">
      <data key="d0">719738</data>
    </edge>
    <edge source="FRA" target="BEL">
      <data key="d0">210389188</data>
    </edge>
    <edge source="FRA" target="BOL">
      <data key="d0">51675</data>
    </edge>
    <edge source="FRA" target="BRA">
      <data key="d0">25573321</data>
    </edge>
    <edge source="FRA" target="BGR">
      <data key="d0">4488392</data>
    </edge>
    <edge source="FRA" target="BDI">
      <data key="d0">23579</data>
    </edge>
    <edge source="FRA" target="BLR">
      <data key="d0">1632551</data>
    </edge>
    <edge source="FRA" target="KHM">
      <data key="d0">92860</data>
    </edge>
    <edge source="FRA" target="CMR">
      <data key="d0">3935171</data>
    </edge>
    <edge source="FRA" target="CAN">
      <data key="d0">7691040</data>
    </edge>
    <edge source="FRA" target="CAF">
      <data key="d0">31785</data>
    </edge>
    <edge source="FRA" target="LKA">
      <data key="d0">549161</data>
    </edge>
    <edge source="FRA" target="CHL">
      <data key="d0">3821836</data>
    </edge>
    <edge source="FRA" target="CHN">
      <data key="d0">46657043</data>
    </edge>
    <edge source="FRA" target="COL">
      <data key="d0">6034368</data>
    </edge>
    <edge source="FRA" target="CRI">
      <data key="d0">944392</data>
    </edge>
    <edge source="FRA" target="HRV">
      <data key="d0">2930157</data>
    </edge>
    <edge source="FRA" target="CZE">
      <data key="d0">20613753</data>
    </edge>
    <edge source="FRA" target="BEN">
      <data key="d0">720500</data>
    </edge>
    <edge source="FRA" target="DNK">
      <data key="d0">11974075</data>
    </edge>
    <edge source="FRA" target="ECU">
      <data key="d0">835234</data>
    </edge>
    <edge source="FRA" target="SLV">
      <data key="d0">213370</data>
    </edge>
    <edge source="FRA" target="ETH">
      <data key="d0">561437</data>
    </edge>
    <edge source="FRA" target="EST">
      <data key="d0">1279399</data>
    </edge>
    <edge source="FRA" target="FIN">
      <data key="d0">6533546</data>
    </edge>
    <edge source="FRA" target="GEO">
      <data key="d0">844796</data>
    </edge>
    <edge source="FRA" target="PSE">
      <data key="d0">58405</data>
    </edge>
    <edge source="FRA" target="DEU">
      <data key="d0">386516724</data>
    </edge>
    <edge source="FRA" target="GHA">
      <data key="d0">584393</data>
    </edge>
    <edge source="FRA" target="GRC">
      <data key="d0">24563485</data>
    </edge>
    <edge source="FRA" target="GTM">
      <data key="d0">241968</data>
    </edge>
    <edge source="FRA" target="HKG">
      <data key="d0">8058337</data>
    </edge>
    <edge source="FRA" target="HUN">
      <data key="d0">21764974</data>
    </edge>
    <edge source="FRA" target="IDN">
      <data key="d0">3267945</data>
    </edge>
    <edge source="FRA" target="IRL">
      <data key="d0">11134419</data>
    </edge>
    <edge source="FRA" target="ISR">
      <data key="d0">3938264</data>
    </edge>
    <edge source="FRA" target="ITA">
      <data key="d0">171704935</data>
    </edge>
    <edge source="FRA" target="CIV">
      <data key="d0">9545760</data>
    </edge>
    <edge source="FRA" target="JPN">
      <data key="d0">34328821</data>
    </edge>
    <edge source="FRA" target="KAZ">
      <data key="d0">1785792</data>
    </edge>
    <edge source="FRA" target="JOR">
      <data key="d0">817364</data>
    </edge>
    <edge source="FRA" target="KOR">
      <data key="d0">9823854</data>
    </edge>
    <edge source="FRA" target="KGZ">
      <data key="d0">104497</data>
    </edge>
    <edge source="FRA" target="LBN">
      <data key="d0">2898164</data>
    </edge>
    <edge source="FRA" target="LVA">
      <data key="d0">2136899</data>
    </edge>
    <edge source="FRA" target="LTU">
      <data key="d0">3433329</data>
    </edge>
    <edge source="FRA" target="MDG">
      <data key="d0">2922293</data>
    </edge>
    <edge source="FRA" target="MWI">
      <data key="d0">171563</data>
    </edge>
    <edge source="FRA" target="MYS">
      <data key="d0">3004571</data>
    </edge>
    <edge source="FRA" target="MRT">
      <data key="d0">134789</data>
    </edge>
    <edge source="FRA" target="MUS">
      <data key="d0">1922845</data>
    </edge>
    <edge source="FRA" target="MEX">
      <data key="d0">25928205</data>
    </edge>
    <edge source="FRA" target="MDA">
      <data key="d0">108798</data>
    </edge>
    <edge source="FRA" target="MAR">
      <data key="d0">35511386</data>
    </edge>
    <edge source="FRA" target="MOZ">
      <data key="d0">31762</data>
    </edge>
    <edge source="FRA" target="OMN">
      <data key="d0">344926</data>
    </edge>
    <edge source="FRA" target="NLD">
      <data key="d0">229886532</data>
    </edge>
    <edge source="FRA" target="NZL">
      <data key="d0">2004623</data>
    </edge>
    <edge source="FRA" target="NER">
      <data key="d0">760014</data>
    </edge>
    <edge source="FRA" target="NOR">
      <data key="d0">12263591</data>
    </edge>
    <edge source="FRA" target="PAK">
      <data key="d0">2766061</data>
    </edge>
    <edge source="FRA" target="PAN">
      <data key="d0">388281</data>
    </edge>
    <edge source="FRA" target="PRY">
      <data key="d0">480571</data>
    </edge>
    <edge source="FRA" target="PER">
      <data key="d0">2259730</data>
    </edge>
    <edge source="FRA" target="PHL">
      <data key="d0">3044343</data>
    </edge>
    <edge source="FRA" target="POL">
      <data key="d0">92235167</data>
    </edge>
    <edge source="FRA" target="PRT">
      <data key="d0">23086927</data>
    </edge>
    <edge source="FRA" target="ROU">
      <data key="d0">30670168</data>
    </edge>
    <edge source="FRA" target="RUS">
      <data key="d0">31908431</data>
    </edge>
    <edge source="FRA" target="SAU">
      <data key="d0">17913093</data>
    </edge>
    <edge source="FRA" target="SEN">
      <data key="d0">5927042</data>
    </edge>
    <edge source="FRA" target="SRB">
      <data key="d0">4928895</data>
    </edge>
    <edge source="FRA" target="IND">
      <data key="d0">16090112</data>
    </edge>
    <edge source="FRA" target="SGP">
      <data key="d0">14205210</data>
    </edge>
    <edge source="FRA" target="SVK">
      <data key="d0">23190915</data>
    </edge>
    <edge source="FRA" target="VNM">
      <data key="d0">5372027</data>
    </edge>
    <edge source="FRA" target="SVN">
      <data key="d0">5535480</data>
    </edge>
    <edge source="FRA" target="ZAF">
      <data key="d0">19019303</data>
    </edge>
    <edge source="FRA" target="ZWE">
      <data key="d0">11344</data>
    </edge>
    <edge source="FRA" target="ESP">
      <data key="d0">190931136</data>
    </edge>
    <edge source="FRA" target="SWE">
      <data key="d0">33017321</data>
    </edge>
    <edge source="FRA" target="CHE">
      <data key="d0">60342013</data>
    </edge>
    <edge source="FRA" target="THA">
      <data key="d0">9144405</data>
    </edge>
    <edge source="FRA" target="TGO">
      <data key="d0">985090</data>
    </edge>
    <edge source="FRA" target="ARE">
      <data key="d0">13697559</data>
    </edge>
    <edge source="FRA" target="TUN">
      <data key="d0">21732531</data>
    </edge>
    <edge source="FRA" target="TUR">
      <data key="d0">64812200</data>
    </edge>
    <edge source="FRA" target="UKR">
      <data key="d0">5839476</data>
    </edge>
    <edge source="FRA" target="MKD">
      <data key="d0">157759</data>
    </edge>
    <edge source="FRA" target="EGY">
      <data key="d0">14965116</data>
    </edge>
    <edge source="FRA" target="GBR">
      <data key="d0">161031222</data>
    </edge>
    <edge source="FRA" target="TZA">
      <data key="d0">24322</data>
    </edge>
    <edge source="FRA" target="USA">
      <data key="d0">82232751</data>
    </edge>
    <edge source="FRA" target="BFA">
      <data key="d0">703736</data>
    </edge>
    <edge source="FRA" target="URY">
      <data key="d0">800205</data>
    </edge>
    <edge source="GTM" target="BRA">
      <data key="d0">52283</data>
    </edge>
    <edge source="GTM" target="COL">
      <data key="d0">139404</data>
    </edge>
    <edge source="GTM" target="CRI">
      <data key="d0">4554403</data>
    </edge>
    <edge source="GTM" target="ECU">
      <data key="d0">113290</data>
    </edge>
    <edge source="GTM" target="SLV">
      <data key="d0">16331138</data>
    </edge>
    <edge source="GTM" target="HND">
      <data key="d0">18180285</data>
    </edge>
    <edge source="GTM" target="KOR">
      <data key="d0">10617</data>
    </edge>
    <edge source="GTM" target="MEX">
      <data key="d0">708755</data>
    </edge>
    <edge source="GTM" target="NIC">
      <data key="d0">16459916</data>
    </edge>
    <edge source="GTM" target="PAN">
      <data key="d0">3755986</data>
    </edge>
    <edge source="GTM" target="USA">
      <data key="d0">1030685</data>
    </edge>
    <edge source="GTM" target="URY">
      <data key="d0">20346</data>
    </edge>
    <edge source="HND" target="BOL">
      <data key="d0">21008</data>
    </edge>
    <edge source="HND" target="BRA">
      <data key="d0">59213</data>
    </edge>
    <edge source="HND" target="CAN">
      <data key="d0">169849</data>
    </edge>
    <edge source="HND" target="CHN">
      <data key="d0">16259</data>
    </edge>
    <edge source="HND" target="COL">
      <data key="d0">41620</data>
    </edge>
    <edge source="HND" target="CRI">
      <data key="d0">849777</data>
    </edge>
    <edge source="HND" target="SLV">
      <data key="d0">2022946</data>
    </edge>
    <edge source="HND" target="DEU">
      <data key="d0">15670</data>
    </edge>
    <edge source="HND" target="GTM">
      <data key="d0">579529</data>
    </edge>
    <edge source="HND" target="MEX">
      <data key="d0">59859</data>
    </edge>
    <edge source="HND" target="NIC">
      <data key="d0">1040395</data>
    </edge>
    <edge source="HND" target="PAN">
      <data key="d0">108890</data>
    </edge>
    <edge source="HND" target="PRY">
      <data key="d0">28610</data>
    </edge>
    <edge source="HND" target="USA">
      <data key="d0">244733</data>
    </edge>
    <edge source="HKG" target="ALB">
      <data key="d0">37500</data>
    </edge>
    <edge source="HKG" target="DZA">
      <data key="d0">816622</data>
    </edge>
    <edge source="HKG" target="ARG">
      <data key="d0">199459</data>
    </edge>
    <edge source="HKG" target="AUS">
      <data key="d0">3389872</data>
    </edge>
    <edge source="HKG" target="BEL">
      <data key="d0">187750</data>
    </edge>
    <edge source="HKG" target="BRA">
      <data key="d0">1611283</data>
    </edge>
    <edge source="HKG" target="KHM">
      <data key="d0">542186</data>
    </edge>
    <edge source="HKG" target="CMR">
      <data key="d0">34010</data>
    </edge>
    <edge source="HKG" target="CAN">
      <data key="d0">384558</data>
    </edge>
    <edge source="HKG" target="LKA">
      <data key="d0">4129925</data>
    </edge>
    <edge source="HKG" target="CHL">
      <data key="d0">1206316</data>
    </edge>
    <edge source="HKG" target="CHN">
      <data key="d0">389358396</data>
    </edge>
    <edge source="HKG" target="COL">
      <data key="d0">1760345</data>
    </edge>
    <edge source="HKG" target="CRI">
      <data key="d0">295025</data>
    </edge>
    <edge source="HKG" target="CZE">
      <data key="d0">96247</data>
    </edge>
    <edge source="HKG" target="BEN">
      <data key="d0">40385</data>
    </edge>
    <edge source="HKG" target="DNK">
      <data key="d0">28354</data>
    </edge>
    <edge source="HKG" target="ECU">
      <data key="d0">2206433</data>
    </edge>
    <edge source="HKG" target="SLV">
      <data key="d0">217237</data>
    </edge>
    <edge source="HKG" target="ETH">
      <data key="d0">315413</data>
    </edge>
    <edge source="HKG" target="EST">
      <data key="d0">22738</data>
    </edge>
    <edge source="HKG" target="FIN">
      <data key="d0">137097</data>
    </edge>
    <edge source="HKG" target="FRA">
      <data key="d0">277070</data>
    </edge>
    <edge source="HKG" target="DEU">
      <data key="d0">1680641</data>
    </edge>
    <edge source="HKG" target="GHA">
      <data key="d0">119215</data>
    </edge>
    <edge source="HKG" target="GTM">
      <data key="d0">744927</data>
    </edge>
    <edge source="HKG" target="HND">
      <data key="d0">663688</data>
    </edge>
    <edge source="HKG" target="IDN">
      <data key="d0">5477927</data>
    </edge>
    <edge source="HKG" target="IRL">
      <data key="d0">215175</data>
    </edge>
    <edge source="HKG" target="ISR">
      <data key="d0">565590</data>
    </edge>
    <edge source="HKG" target="ITA">
      <data key="d0">726565</data>
    </edge>
    <edge source="HKG" target="JAM">
      <data key="d0">29630</data>
    </edge>
    <edge source="HKG" target="JPN">
      <data key="d0">15013119</data>
    </edge>
    <edge source="HKG" target="JOR">
      <data key="d0">15459</data>
    </edge>
    <edge source="HKG" target="KOR">
      <data key="d0">3990922</data>
    </edge>
    <edge source="HKG" target="LBN">
      <data key="d0">178569</data>
    </edge>
    <edge source="HKG" target="LVA">
      <data key="d0">463552</data>
    </edge>
    <edge source="HKG" target="LTU">
      <data key="d0">83282</data>
    </edge>
    <edge source="HKG" target="MDG">
      <data key="d0">99922</data>
    </edge>
    <edge source="HKG" target="MYS">
      <data key="d0">8877692</data>
    </edge>
    <edge source="HKG" target="MUS">
      <data key="d0">91627</data>
    </edge>
    <edge source="HKG" target="MEX">
      <data key="d0">4537461</data>
    </edge>
    <edge source="HKG" target="MAR">
      <data key="d0">212169</data>
    </edge>
    <edge source="HKG" target="OMN">
      <data key="d0">19051</data>
    </edge>
    <edge source="HKG" target="NLD">
      <data key="d0">1774181</data>
    </edge>
    <edge source="HKG" target="NZL">
      <data key="d0">447795</data>
    </edge>
    <edge source="HKG" target="NIC">
      <data key="d0">655848</data>
    </edge>
    <edge source="HKG" target="PAK">
      <data key="d0">1339993</data>
    </edge>
    <edge source="HKG" target="PAN">
      <data key="d0">548731</data>
    </edge>
    <edge source="HKG" target="PRY">
      <data key="d0">361503</data>
    </edge>
    <edge source="HKG" target="PER">
      <data key="d0">2786441</data>
    </edge>
    <edge source="HKG" target="PHL">
      <data key="d0">4179659</data>
    </edge>
    <edge source="HKG" target="POL">
      <data key="d0">102684</data>
    </edge>
    <edge source="HKG" target="PRT">
      <data key="d0">40798</data>
    </edge>
    <edge source="HKG" target="ROU">
      <data key="d0">43855</data>
    </edge>
    <edge source="HKG" target="RUS">
      <data key="d0">1135833</data>
    </edge>
    <edge source="HKG" target="SAU">
      <data key="d0">124423</data>
    </edge>
    <edge source="HKG" target="IND">
      <data key="d0">8194479</data>
    </edge>
    <edge source="HKG" target="SGP">
      <data key="d0">5919675</data>
    </edge>
    <edge source="HKG" target="VNM">
      <data key="d0">16698921</data>
    </edge>
    <edge source="HKG" target="ZAF">
      <data key="d0">556323</data>
    </edge>
    <edge source="HKG" target="ESP">
      <data key="d0">1396939</data>
    </edge>
    <edge source="HKG" target="SWE">
      <data key="d0">21352</data>
    </edge>
    <edge source="HKG" target="THA">
      <data key="d0">10449374</data>
    </edge>
    <edge source="HKG" target="ARE">
      <data key="d0">1192437</data>
    </edge>
    <edge source="HKG" target="TUN">
      <data key="d0">15290</data>
    </edge>
    <edge source="HKG" target="TUR">
      <data key="d0">379558</data>
    </edge>
    <edge source="HKG" target="UKR">
      <data key="d0">121136</data>
    </edge>
    <edge source="HKG" target="EGY">
      <data key="d0">270959</data>
    </edge>
    <edge source="HKG" target="GBR">
      <data key="d0">825308</data>
    </edge>
    <edge source="HKG" target="USA">
      <data key="d0">4395254</data>
    </edge>
    <edge source="HKG" target="URY">
      <data key="d0">347371</data>
    </edge>
    <edge source="IDN" target="DZA">
      <data key="d0">82563</data>
    </edge>
    <edge source="IDN" target="ARG">
      <data key="d0">366541</data>
    </edge>
    <edge source="IDN" target="AUS">
      <data key="d0">6166649</data>
    </edge>
    <edge source="IDN" target="BEL">
      <data key="d0">6806785</data>
    </edge>
    <edge source="IDN" target="BRA">
      <data key="d0">6485086</data>
    </edge>
    <edge source="IDN" target="KHM">
      <data key="d0">127024</data>
    </edge>
    <edge source="IDN" target="CAN">
      <data key="d0">631686</data>
    </edge>
    <edge source="IDN" target="LKA">
      <data key="d0">2706395</data>
    </edge>
    <edge source="IDN" target="CHL">
      <data key="d0">43530</data>
    </edge>
    <edge source="IDN" target="CHN">
      <data key="d0">36054410</data>
    </edge>
    <edge source="IDN" target="COL">
      <data key="d0">354243</data>
    </edge>
    <edge source="IDN" target="ECU">
      <data key="d0">11411</data>
    </edge>
    <edge source="IDN" target="SLV">
      <data key="d0">764219</data>
    </edge>
    <edge source="IDN" target="ETH">
      <data key="d0">12657</data>
    </edge>
    <edge source="IDN" target="FRA">
      <data key="d0">27692</data>
    </edge>
    <edge source="IDN" target="DEU">
      <data key="d0">18666697</data>
    </edge>
    <edge source="IDN" target="HND">
      <data key="d0">1762015</data>
    </edge>
    <edge source="IDN" target="HKG">
      <data key="d0">3066784</data>
    </edge>
    <edge source="IDN" target="ITA">
      <data key="d0">1101632</data>
    </edge>
    <edge source="IDN" target="JPN">
      <data key="d0">49970795</data>
    </edge>
    <edge source="IDN" target="JOR">
      <data key="d0">106273</data>
    </edge>
    <edge source="IDN" target="KOR">
      <data key="d0">6421921</data>
    </edge>
    <edge source="IDN" target="MYS">
      <data key="d0">10975045</data>
    </edge>
    <edge source="IDN" target="MEX">
      <data key="d0">6647239</data>
    </edge>
    <edge source="IDN" target="MAR">
      <data key="d0">53632</data>
    </edge>
    <edge source="IDN" target="NLD">
      <data key="d0">19348462</data>
    </edge>
    <edge source="IDN" target="NZL">
      <data key="d0">847792</data>
    </edge>
    <edge source="IDN" target="PAK">
      <data key="d0">4993428</data>
    </edge>
    <edge source="IDN" target="PAN">
      <data key="d0">745478</data>
    </edge>
    <edge source="IDN" target="PER">
      <data key="d0">31483</data>
    </edge>
    <edge source="IDN" target="PHL">
      <data key="d0">22809691</data>
    </edge>
    <edge source="IDN" target="SAU">
      <data key="d0">427202</data>
    </edge>
    <edge source="IDN" target="IND">
      <data key="d0">59069198</data>
    </edge>
    <edge source="IDN" target="SGP">
      <data key="d0">87301681</data>
    </edge>
    <edge source="IDN" target="VNM">
      <data key="d0">16306921</data>
    </edge>
    <edge source="IDN" target="ZAF">
      <data key="d0">429353</data>
    </edge>
    <edge source="IDN" target="ESP">
      <data key="d0">2080139</data>
    </edge>
    <edge source="IDN" target="CHE">
      <data key="d0">2753225</data>
    </edge>
    <edge source="IDN" target="THA">
      <data key="d0">31650848</data>
    </edge>
    <edge source="IDN" target="ARE">
      <data key="d0">137043</data>
    </edge>
    <edge source="IDN" target="TUR">
      <data key="d0">15654692</data>
    </edge>
    <edge source="IDN" target="EGY">
      <data key="d0">186329</data>
    </edge>
    <edge source="IDN" target="GBR">
      <data key="d0">6186787</data>
    </edge>
    <edge source="IDN" target="TZA">
      <data key="d0">59300</data>
    </edge>
    <edge source="IDN" target="USA">
      <data key="d0">38359364</data>
    </edge>
    <edge source="ISR" target="ALB">
      <data key="d0">72000</data>
    </edge>
    <edge source="ISR" target="AZE">
      <data key="d0">21000</data>
    </edge>
    <edge source="ISR" target="ARG">
      <data key="d0">815000</data>
    </edge>
    <edge source="ISR" target="AUS">
      <data key="d0">1746000</data>
    </edge>
    <edge source="ISR" target="AUT">
      <data key="d0">177000</data>
    </edge>
    <edge source="ISR" target="BEL">
      <data key="d0">410000</data>
    </edge>
    <edge source="ISR" target="BRA">
      <data key="d0">2927000</data>
    </edge>
    <edge source="ISR" target="BGR">
      <data key="d0">195000</data>
    </edge>
    <edge source="ISR" target="BLR">
      <data key="d0">811000</data>
    </edge>
    <edge source="ISR" target="CAN">
      <data key="d0">25000</data>
    </edge>
    <edge source="ISR" target="CHL">
      <data key="d0">2842000</data>
    </edge>
    <edge source="ISR" target="CHN">
      <data key="d0">2857000</data>
    </edge>
    <edge source="ISR" target="COL">
      <data key="d0">777000</data>
    </edge>
    <edge source="ISR" target="CRI">
      <data key="d0">139000</data>
    </edge>
    <edge source="ISR" target="HRV">
      <data key="d0">419000</data>
    </edge>
    <edge source="ISR" target="CZE">
      <data key="d0">103000</data>
    </edge>
    <edge source="ISR" target="DNK">
      <data key="d0">57000</data>
    </edge>
    <edge source="ISR" target="ECU">
      <data key="d0">289000</data>
    </edge>
    <edge source="ISR" target="SLV">
      <data key="d0">79000</data>
    </edge>
    <edge source="ISR" target="ETH">
      <data key="d0">88000</data>
    </edge>
    <edge source="ISR" target="FIN">
      <data key="d0">611000</data>
    </edge>
    <edge source="ISR" target="FRA">
      <data key="d0">2134000</data>
    </edge>
    <edge source="ISR" target="GEO">
      <data key="d0">169000</data>
    </edge>
    <edge source="ISR" target="DEU">
      <data key="d0">7686000</data>
    </edge>
    <edge source="ISR" target="GHA">
      <data key="d0">495000</data>
    </edge>
    <edge source="ISR" target="GRC">
      <data key="d0">1132000</data>
    </edge>
    <edge source="ISR" target="GTM">
      <data key="d0">34000</data>
    </edge>
    <edge source="ISR" target="HKG">
      <data key="d0">1274000</data>
    </edge>
    <edge source="ISR" target="HUN">
      <data key="d0">192000</data>
    </edge>
    <edge source="ISR" target="IDN">
      <data key="d0">16000</data>
    </edge>
    <edge source="ISR" target="IRL">
      <data key="d0">32000</data>
    </edge>
    <edge source="ISR" target="ITA">
      <data key="d0">447000</data>
    </edge>
    <edge source="ISR" target="JAM">
      <data key="d0">618000</data>
    </edge>
    <edge source="ISR" target="JPN">
      <data key="d0">11293000</data>
    </edge>
    <edge source="ISR" target="KAZ">
      <data key="d0">195000</data>
    </edge>
    <edge source="ISR" target="JOR">
      <data key="d0">269000</data>
    </edge>
    <edge source="ISR" target="KOR">
      <data key="d0">1610000</data>
    </edge>
    <edge source="ISR" target="LTU">
      <data key="d0">388000</data>
    </edge>
    <edge source="ISR" target="MEX">
      <data key="d0">2158000</data>
    </edge>
    <edge source="ISR" target="NLD">
      <data key="d0">70580000</data>
    </edge>
    <edge source="ISR" target="NZL">
      <data key="d0">39000</data>
    </edge>
    <edge source="ISR" target="NOR">
      <data key="d0">52000</data>
    </edge>
    <edge source="ISR" target="PAN">
      <data key="d0">199000</data>
    </edge>
    <edge source="ISR" target="PER">
      <data key="d0">458000</data>
    </edge>
    <edge source="ISR" target="PHL">
      <data key="d0">14000</data>
    </edge>
    <edge source="ISR" target="POL">
      <data key="d0">326000</data>
    </edge>
    <edge source="ISR" target="PRT">
      <data key="d0">33000</data>
    </edge>
    <edge source="ISR" target="ROU">
      <data key="d0">197000</data>
    </edge>
    <edge source="ISR" target="RUS">
      <data key="d0">1345000</data>
    </edge>
    <edge source="ISR" target="IND">
      <data key="d0">972000</data>
    </edge>
    <edge source="ISR" target="SGP">
      <data key="d0">7022000</data>
    </edge>
    <edge source="ISR" target="VNM">
      <data key="d0">443000</data>
    </edge>
    <edge source="ISR" target="SVN">
      <data key="d0">233000</data>
    </edge>
    <edge source="ISR" target="ZAF">
      <data key="d0">769000</data>
    </edge>
    <edge source="ISR" target="ESP">
      <data key="d0">519000</data>
    </edge>
    <edge source="ISR" target="SWE">
      <data key="d0">60000</data>
    </edge>
    <edge source="ISR" target="CHE">
      <data key="d0">153000</data>
    </edge>
    <edge source="ISR" target="THA">
      <data key="d0">209000</data>
    </edge>
    <edge source="ISR" target="TUR">
      <data key="d0">6857000</data>
    </edge>
    <edge source="ISR" target="UKR">
      <data key="d0">356000</data>
    </edge>
    <edge source="ISR" target="EGY">
      <data key="d0">668000</data>
    </edge>
    <edge source="ISR" target="GBR">
      <data key="d0">981000</data>
    </edge>
    <edge source="ISR" target="USA">
      <data key="d0">51946000</data>
    </edge>
    <edge source="ISR" target="URY">
      <data key="d0">148000</data>
    </edge>
    <edge source="JPN" target="ARG">
      <data key="d0">1857941</data>
    </edge>
    <edge source="JPN" target="AUS">
      <data key="d0">33243845</data>
    </edge>
    <edge source="JPN" target="AUT">
      <data key="d0">20356686</data>
    </edge>
    <edge source="JPN" target="BEL">
      <data key="d0">33654067</data>
    </edge>
    <edge source="JPN" target="BRA">
      <data key="d0">10002228</data>
    </edge>
    <edge source="JPN" target="BGR">
      <data key="d0">51621</data>
    </edge>
    <edge source="JPN" target="KHM">
      <data key="d0">255838</data>
    </edge>
    <edge source="JPN" target="CAN">
      <data key="d0">5934845</data>
    </edge>
    <edge source="JPN" target="LKA">
      <data key="d0">3779685</data>
    </edge>
    <edge source="JPN" target="CHL">
      <data key="d0">402266</data>
    </edge>
    <edge source="JPN" target="CHN">
      <data key="d0">882816580</data>
    </edge>
    <edge source="JPN" target="COL">
      <data key="d0">580775</data>
    </edge>
    <edge source="JPN" target="CRI">
      <data key="d0">1144404</data>
    </edge>
    <edge source="JPN" target="HRV">
      <data key="d0">183766</data>
    </edge>
    <edge source="JPN" target="CZE">
      <data key="d0">4161407</data>
    </edge>
    <edge source="JPN" target="DNK">
      <data key="d0">3419187</data>
    </edge>
    <edge source="JPN" target="ECU">
      <data key="d0">178002</data>
    </edge>
    <edge source="JPN" target="SLV">
      <data key="d0">1009357</data>
    </edge>
    <edge source="JPN" target="ETH">
      <data key="d0">269236</data>
    </edge>
    <edge source="JPN" target="EST">
      <data key="d0">24908</data>
    </edge>
    <edge source="JPN" target="FIN">
      <data key="d0">135138</data>
    </edge>
    <edge source="JPN" target="FRA">
      <data key="d0">111164264</data>
    </edge>
    <edge source="JPN" target="GEO">
      <data key="d0">12845</data>
    </edge>
    <edge source="JPN" target="DEU">
      <data key="d0">109577742</data>
    </edge>
    <edge source="JPN" target="GHA">
      <data key="d0">24586</data>
    </edge>
    <edge source="JPN" target="GRC">
      <data key="d0">3557124</data>
    </edge>
    <edge source="JPN" target="GTM">
      <data key="d0">10166</data>
    </edge>
    <edge source="JPN" target="HND">
      <data key="d0">526152</data>
    </edge>
    <edge source="JPN" target="HKG">
      <data key="d0">150190515</data>
    </edge>
    <edge source="JPN" target="HUN">
      <data key="d0">6900399</data>
    </edge>
    <edge source="JPN" target="IDN">
      <data key="d0">106574394</data>
    </edge>
    <edge source="JPN" target="IRL">
      <data key="d0">3579749</data>
    </edge>
    <edge source="JPN" target="ISR">
      <data key="d0">3239067</data>
    </edge>
    <edge source="JPN" target="ITA">
      <data key="d0">18217704</data>
    </edge>
    <edge source="JPN" target="KAZ">
      <data key="d0">19761</data>
    </edge>
    <edge source="JPN" target="JOR">
      <data key="d0">34052</data>
    </edge>
    <edge source="JPN" target="KOR">
      <data key="d0">799765323</data>
    </edge>
    <edge source="JPN" target="LBN">
      <data key="d0">143803</data>
    </edge>
    <edge source="JPN" target="LVA">
      <data key="d0">2132168</data>
    </edge>
    <edge source="JPN" target="LTU">
      <data key="d0">48757</data>
    </edge>
    <edge source="JPN" target="MYS">
      <data key="d0">121624007</data>
    </edge>
    <edge source="JPN" target="MUS">
      <data key="d0">57901</data>
    </edge>
    <edge source="JPN" target="MEX">
      <data key="d0">28670734</data>
    </edge>
    <edge source="JPN" target="MAR">
      <data key="d0">6154523</data>
    </edge>
    <edge source="JPN" target="OMN">
      <data key="d0">358039</data>
    </edge>
    <edge source="JPN" target="NLD">
      <data key="d0">82053272</data>
    </edge>
    <edge source="JPN" target="NZL">
      <data key="d0">4008948</data>
    </edge>
    <edge source="JPN" target="NIC">
      <data key="d0">14162</data>
    </edge>
    <edge source="JPN" target="PAK">
      <data key="d0">3969878</data>
    </edge>
    <edge source="JPN" target="PAN">
      <data key="d0">492423</data>
    </edge>
    <edge source="JPN" target="PRY">
      <data key="d0">67394</data>
    </edge>
    <edge source="JPN" target="PER">
      <data key="d0">740139</data>
    </edge>
    <edge source="JPN" target="PHL">
      <data key="d0">76765776</data>
    </edge>
    <edge source="JPN" target="POL">
      <data key="d0">4471417</data>
    </edge>
    <edge source="JPN" target="PRT">
      <data key="d0">931899</data>
    </edge>
    <edge source="JPN" target="ROU">
      <data key="d0">139079</data>
    </edge>
    <edge source="JPN" target="RUS">
      <data key="d0">5371962</data>
    </edge>
    <edge source="JPN" target="SAU">
      <data key="d0">4966943</data>
    </edge>
    <edge source="JPN" target="IND">
      <data key="d0">53154830</data>
    </edge>
    <edge source="JPN" target="SGP">
      <data key="d0">201381971</data>
    </edge>
    <edge source="JPN" target="SVK">
      <data key="d0">855140</data>
    </edge>
    <edge source="JPN" target="VNM">
      <data key="d0">75736686</data>
    </edge>
    <edge source="JPN" target="SVN">
      <data key="d0">154208</data>
    </edge>
    <edge source="JPN" target="ZAF">
      <data key="d0">16204183</data>
    </edge>
    <edge source="JPN" target="ESP">
      <data key="d0">9326205</data>
    </edge>
    <edge source="JPN" target="SWE">
      <data key="d0">393896</data>
    </edge>
    <edge source="JPN" target="CHE">
      <data key="d0">8969096</data>
    </edge>
    <edge source="JPN" target="THA">
      <data key="d0">209105134</data>
    </edge>
    <edge source="JPN" target="ARE">
      <data key="d0">7709480</data>
    </edge>
    <edge source="JPN" target="TUR">
      <data key="d0">20662837</data>
    </edge>
    <edge source="JPN" target="UKR">
      <data key="d0">537616</data>
    </edge>
    <edge source="JPN" target="EGY">
      <data key="d0">1629570</data>
    </edge>
    <edge source="JPN" target="GBR">
      <data key="d0">35670563</data>
    </edge>
    <edge source="JPN" target="TZA">
      <data key="d0">117247</data>
    </edge>
    <edge source="JPN" target="USA">
      <data key="d0">368447038</data>
    </edge>
    <edge source="JPN" target="URY">
      <data key="d0">160691</data>
    </edge>
    <edge source="KOR" target="DZA">
      <data key="d0">1017994</data>
    </edge>
    <edge source="KOR" target="AZE">
      <data key="d0">54674</data>
    </edge>
    <edge source="KOR" target="ARG">
      <data key="d0">3477786</data>
    </edge>
    <edge source="KOR" target="AUS">
      <data key="d0">16238174</data>
    </edge>
    <edge source="KOR" target="AUT">
      <data key="d0">259579</data>
    </edge>
    <edge source="KOR" target="BEL">
      <data key="d0">5110898</data>
    </edge>
    <edge source="KOR" target="BOL">
      <data key="d0">85387</data>
    </edge>
    <edge source="KOR" target="BWA">
      <data key="d0">70872</data>
    </edge>
    <edge source="KOR" target="BRA">
      <data key="d0">9074575</data>
    </edge>
    <edge source="KOR" target="BGR">
      <data key="d0">82940</data>
    </edge>
    <edge source="KOR" target="BLR">
      <data key="d0">226690</data>
    </edge>
    <edge source="KOR" target="KHM">
      <data key="d0">291241</data>
    </edge>
    <edge source="KOR" target="CMR">
      <data key="d0">192030</data>
    </edge>
    <edge source="KOR" target="CAN">
      <data key="d0">3274013</data>
    </edge>
    <edge source="KOR" target="LKA">
      <data key="d0">2232644</data>
    </edge>
    <edge source="KOR" target="CHL">
      <data key="d0">3661199</data>
    </edge>
    <edge source="KOR" target="CHN">
      <data key="d0">918681717</data>
    </edge>
    <edge source="KOR" target="COL">
      <data key="d0">3229014</data>
    </edge>
    <edge source="KOR" target="CRI">
      <data key="d0">183742</data>
    </edge>
    <edge source="KOR" target="HRV">
      <data key="d0">118847</data>
    </edge>
    <edge source="KOR" target="CZE">
      <data key="d0">8811444</data>
    </edge>
    <edge source="KOR" target="BEN">
      <data key="d0">668538</data>
    </edge>
    <edge source="KOR" target="DNK">
      <data key="d0">2741390</data>
    </edge>
    <edge source="KOR" target="ECU">
      <data key="d0">1955629</data>
    </edge>
    <edge source="KOR" target="SLV">
      <data key="d0">3261414</data>
    </edge>
    <edge source="KOR" target="ETH">
      <data key="d0">275271</data>
    </edge>
    <edge source="KOR" target="EST">
      <data key="d0">133618</data>
    </edge>
    <edge source="KOR" target="FIN">
      <data key="d0">697213</data>
    </edge>
    <edge source="KOR" target="FRA">
      <data key="d0">951370</data>
    </edge>
    <edge source="KOR" target="GEO">
      <data key="d0">33029</data>
    </edge>
    <edge source="KOR" target="DEU">
      <data key="d0">39776647</data>
    </edge>
    <edge source="KOR" target="GHA">
      <data key="d0">725701</data>
    </edge>
    <edge source="KOR" target="GRC">
      <data key="d0">392706</data>
    </edge>
    <edge source="KOR" target="GTM">
      <data key="d0">11345868</data>
    </edge>
    <edge source="KOR" target="HND">
      <data key="d0">2781692</data>
    </edge>
    <edge source="KOR" target="HKG">
      <data key="d0">63334897</data>
    </edge>
    <edge source="KOR" target="HUN">
      <data key="d0">3230381</data>
    </edge>
    <edge source="KOR" target="IDN">
      <data key="d0">77991650</data>
    </edge>
    <edge source="KOR" target="IRL">
      <data key="d0">39780</data>
    </edge>
    <edge source="KOR" target="ISR">
      <data key="d0">2795014</data>
    </edge>
    <edge source="KOR" target="ITA">
      <data key="d0">8347751</data>
    </edge>
    <edge source="KOR" target="CIV">
      <data key="d0">1370435</data>
    </edge>
    <edge source="KOR" target="JAM">
      <data key="d0">34906</data>
    </edge>
    <edge source="KOR" target="JPN">
      <data key="d0">65826104</data>
    </edge>
    <edge source="KOR" target="KAZ">
      <data key="d0">2062841</data>
    </edge>
    <edge source="KOR" target="JOR">
      <data key="d0">800490</data>
    </edge>
    <edge source="KOR" target="LBN">
      <data key="d0">467773</data>
    </edge>
    <edge source="KOR" target="LVA">
      <data key="d0">118699</data>
    </edge>
    <edge source="KOR" target="LTU">
      <data key="d0">276280</data>
    </edge>
    <edge source="KOR" target="MDG">
      <data key="d0">621005</data>
    </edge>
    <edge source="KOR" target="MWI">
      <data key="d0">110279</data>
    </edge>
    <edge source="KOR" target="MYS">
      <data key="d0">38862853</data>
    </edge>
    <edge source="KOR" target="MUS">
      <data key="d0">350397</data>
    </edge>
    <edge source="KOR" target="MEX">
      <data key="d0">30982072</data>
    </edge>
    <edge source="KOR" target="MDA">
      <data key="d0">19477</data>
    </edge>
    <edge source="KOR" target="MAR">
      <data key="d0">1021375</data>
    </edge>
    <edge source="KOR" target="MOZ">
      <data key="d0">48129</data>
    </edge>
    <edge source="KOR" target="OMN">
      <data key="d0">69685</data>
    </edge>
    <edge source="KOR" target="NLD">
      <data key="d0">19373658</data>
    </edge>
    <edge source="KOR" target="NZL">
      <data key="d0">1965459</data>
    </edge>
    <edge source="KOR" target="NIC">
      <data key="d0">498187</data>
    </edge>
    <edge source="KOR" target="NOR">
      <data key="d0">52823</data>
    </edge>
    <edge source="KOR" target="PAK">
      <data key="d0">43141475</data>
    </edge>
    <edge source="KOR" target="PAN">
      <data key="d0">194709</data>
    </edge>
    <edge source="KOR" target="PRY">
      <data key="d0">690957</data>
    </edge>
    <edge source="KOR" target="PER">
      <data key="d0">7727139</data>
    </edge>
    <edge source="KOR" target="PHL">
      <data key="d0">84268722</data>
    </edge>
    <edge source="KOR" target="POL">
      <data key="d0">3707662</data>
    </edge>
    <edge source="KOR" target="PRT">
      <data key="d0">2270773</data>
    </edge>
    <edge source="KOR" target="ROU">
      <data key="d0">1416235</data>
    </edge>
    <edge source="KOR" target="RUS">
      <data key="d0">27213733</data>
    </edge>
    <edge source="KOR" target="SAU">
      <data key="d0">6254640</data>
    </edge>
    <edge source="KOR" target="SEN">
      <data key="d0">420283</data>
    </edge>
    <edge source="KOR" target="SRB">
      <data key="d0">98119</data>
    </edge>
    <edge source="KOR" target="IND">
      <data key="d0">63737957</data>
    </edge>
    <edge source="KOR" target="SGP">
      <data key="d0">28953418</data>
    </edge>
    <edge source="KOR" target="SVK">
      <data key="d0">8966207</data>
    </edge>
    <edge source="KOR" target="VNM">
      <data key="d0">256248744</data>
    </edge>
    <edge source="KOR" target="SVN">
      <data key="d0">737450</data>
    </edge>
    <edge source="KOR" target="ZAF">
      <data key="d0">3458276</data>
    </edge>
    <edge source="KOR" target="ZWE">
      <data key="d0">55760</data>
    </edge>
    <edge source="KOR" target="ESP">
      <data key="d0">2071529</data>
    </edge>
    <edge source="KOR" target="SWE">
      <data key="d0">223061</data>
    </edge>
    <edge source="KOR" target="CHE">
      <data key="d0">9662341</data>
    </edge>
    <edge source="KOR" target="THA">
      <data key="d0">78445403</data>
    </edge>
    <edge source="KOR" target="TGO">
      <data key="d0">611021</data>
    </edge>
    <edge source="KOR" target="ARE">
      <data key="d0">16276854</data>
    </edge>
    <edge source="KOR" target="TUN">
      <data key="d0">470578</data>
    </edge>
    <edge source="KOR" target="TUR">
      <data key="d0">36467427</data>
    </edge>
    <edge source="KOR" target="UGA">
      <data key="d0">59719</data>
    </edge>
    <edge source="KOR" target="UKR">
      <data key="d0">663620</data>
    </edge>
    <edge source="KOR" target="EGY">
      <data key="d0">15470322</data>
    </edge>
    <edge source="KOR" target="GBR">
      <data key="d0">5817544</data>
    </edge>
    <edge source="KOR" target="TZA">
      <data key="d0">106678</data>
    </edge>
    <edge source="KOR" target="USA">
      <data key="d0">138904144</data>
    </edge>
    <edge source="KOR" target="URY">
      <data key="d0">106054</data>
    </edge>
    <edge source="LTU" target="AUS">
      <data key="d0">32460</data>
    </edge>
    <edge source="LTU" target="AUT">
      <data key="d0">38556</data>
    </edge>
    <edge source="LTU" target="ARM">
      <data key="d0">18342</data>
    </edge>
    <edge source="LTU" target="BEL">
      <data key="d0">592939</data>
    </edge>
    <edge source="LTU" target="BGR">
      <data key="d0">96175</data>
    </edge>
    <edge source="LTU" target="BLR">
      <data key="d0">22706450</data>
    </edge>
    <edge source="LTU" target="CAN">
      <data key="d0">159438</data>
    </edge>
    <edge source="LTU" target="CHN">
      <data key="d0">61290</data>
    </edge>
    <edge source="LTU" target="CZE">
      <data key="d0">22355</data>
    </edge>
    <edge source="LTU" target="DNK">
      <data key="d0">34633</data>
    </edge>
    <edge source="LTU" target="EST">
      <data key="d0">5425540</data>
    </edge>
    <edge source="LTU" target="FIN">
      <data key="d0">396206</data>
    </edge>
    <edge source="LTU" target="FRA">
      <data key="d0">181910</data>
    </edge>
    <edge source="LTU" target="GEO">
      <data key="d0">43115</data>
    </edge>
    <edge source="LTU" target="DEU">
      <data key="d0">1364234</data>
    </edge>
    <edge source="LTU" target="GRC">
      <data key="d0">49429</data>
    </edge>
    <edge source="LTU" target="HKG">
      <data key="d0">13749</data>
    </edge>
    <edge source="LTU" target="HUN">
      <data key="d0">271749</data>
    </edge>
    <edge source="LTU" target="IRL">
      <data key="d0">10079</data>
    </edge>
    <edge source="LTU" target="ISR">
      <data key="d0">33434</data>
    </edge>
    <edge source="LTU" target="ITA">
      <data key="d0">1527864</data>
    </edge>
    <edge source="LTU" target="KAZ">
      <data key="d0">5906681</data>
    </edge>
    <edge source="LTU" target="KGZ">
      <data key="d0">377099</data>
    </edge>
    <edge source="LTU" target="LVA">
      <data key="d0">10031198</data>
    </edge>
    <edge source="LTU" target="MDA">
      <data key="d0">353858</data>
    </edge>
    <edge source="LTU" target="MAR">
      <data key="d0">54279</data>
    </edge>
    <edge source="LTU" target="NLD">
      <data key="d0">644518</data>
    </edge>
    <edge source="LTU" target="NOR">
      <data key="d0">360336</data>
    </edge>
    <edge source="LTU" target="POL">
      <data key="d0">4181603</data>
    </edge>
    <edge source="LTU" target="PRT">
      <data key="d0">279388</data>
    </edge>
    <edge source="LTU" target="ROU">
      <data key="d0">751189</data>
    </edge>
    <edge source="LTU" target="RUS">
      <data key="d0">51323494</data>
    </edge>
    <edge source="LTU" target="IND">
      <data key="d0">64819</data>
    </edge>
    <edge source="LTU" target="SVK">
      <data key="d0">51196</data>
    </edge>
    <edge source="LTU" target="ESP">
      <data key="d0">221753</data>
    </edge>
    <edge source="LTU" target="SWE">
      <data key="d0">472022</data>
    </edge>
    <edge source="LTU" target="CHE">
      <data key="d0">32729</data>
    </edge>
    <edge source="LTU" target="TUR">
      <data key="d0">144034</data>
    </edge>
    <edge source="LTU" target="UKR">
      <data key="d0">3418015</data>
    </edge>
    <edge source="LTU" target="GBR">
      <data key="d0">567693</data>
    </edge>
    <edge source="LTU" target="USA">
      <data key="d0">22443</data>
    </edge>
    <edge source="MYS" target="DZA">
      <data key="d0">87911</data>
    </edge>
    <edge source="MYS" target="ARG">
      <data key="d0">196483</data>
    </edge>
    <edge source="MYS" target="AUS">
      <data key="d0">10079962</data>
    </edge>
    <edge source="MYS" target="ARM">
      <data key="d0">3368642</data>
    </edge>
    <edge source="MYS" target="BEL">
      <data key="d0">159697</data>
    </edge>
    <edge source="MYS" target="BRA">
      <data key="d0">2301461</data>
    </edge>
    <edge source="MYS" target="KHM">
      <data key="d0">4412864</data>
    </edge>
    <edge source="MYS" target="CAN">
      <data key="d0">292341</data>
    </edge>
    <edge source="MYS" target="LKA">
      <data key="d0">6440933</data>
    </edge>
    <edge source="MYS" target="CHL">
      <data key="d0">495459</data>
    </edge>
    <edge source="MYS" target="CHN">
      <data key="d0">48462384</data>
    </edge>
    <edge source="MYS" target="COL">
      <data key="d0">298694</data>
    </edge>
    <edge source="MYS" target="CRI">
      <data key="d0">35244</data>
    </edge>
    <edge source="MYS" target="HRV">
      <data key="d0">22393</data>
    </edge>
    <edge source="MYS" target="CZE">
      <data key="d0">18344</data>
    </edge>
    <edge source="MYS" target="BEN">
      <data key="d0">2402909</data>
    </edge>
    <edge source="MYS" target="DNK">
      <data key="d0">886598</data>
    </edge>
    <edge source="MYS" target="ECU">
      <data key="d0">11766</data>
    </edge>
    <edge source="MYS" target="SLV">
      <data key="d0">24900</data>
    </edge>
    <edge source="MYS" target="EST">
      <data key="d0">62751</data>
    </edge>
    <edge source="MYS" target="FIN">
      <data key="d0">74189</data>
    </edge>
    <edge source="MYS" target="FRA">
      <data key="d0">4191465</data>
    </edge>
    <edge source="MYS" target="DEU">
      <data key="d0">1995485</data>
    </edge>
    <edge source="MYS" target="GHA">
      <data key="d0">802219</data>
    </edge>
    <edge source="MYS" target="GTM">
      <data key="d0">17651</data>
    </edge>
    <edge source="MYS" target="HKG">
      <data key="d0">10939305</data>
    </edge>
    <edge source="MYS" target="HUN">
      <data key="d0">321941</data>
    </edge>
    <edge source="MYS" target="IDN">
      <data key="d0">49564798</data>
    </edge>
    <edge source="MYS" target="IRL">
      <data key="d0">16372</data>
    </edge>
    <edge source="MYS" target="ITA">
      <data key="d0">6352833</data>
    </edge>
    <edge source="MYS" target="CIV">
      <data key="d0">35206</data>
    </edge>
    <edge source="MYS" target="JAM">
      <data key="d0">14194</data>
    </edge>
    <edge source="MYS" target="JPN">
      <data key="d0">21498524</data>
    </edge>
    <edge source="MYS" target="JOR">
      <data key="d0">71639</data>
    </edge>
    <edge source="MYS" target="KOR">
      <data key="d0">14126617</data>
    </edge>
    <edge source="MYS" target="LBN">
      <data key="d0">73015</data>
    </edge>
    <edge source="MYS" target="LTU">
      <data key="d0">168917</data>
    </edge>
    <edge source="MYS" target="MDG">
      <data key="d0">14445</data>
    </edge>
    <edge source="MYS" target="MUS">
      <data key="d0">214557</data>
    </edge>
    <edge source="MYS" target="MEX">
      <data key="d0">1824056</data>
    </edge>
    <edge source="MYS" target="MAR">
      <data key="d0">52494</data>
    </edge>
    <edge source="MYS" target="OMN">
      <data key="d0">36420</data>
    </edge>
    <edge source="MYS" target="NLD">
      <data key="d0">1395916</data>
    </edge>
    <edge source="MYS" target="NZL">
      <data key="d0">1730094</data>
    </edge>
    <edge source="MYS" target="PAK">
      <data key="d0">3860966</data>
    </edge>
    <edge source="MYS" target="PAN">
      <data key="d0">48036</data>
    </edge>
    <edge source="MYS" target="PER">
      <data key="d0">44087</data>
    </edge>
    <edge source="MYS" target="PHL">
      <data key="d0">17232963</data>
    </edge>
    <edge source="MYS" target="POL">
      <data key="d0">2136455</data>
    </edge>
    <edge source="MYS" target="RUS">
      <data key="d0">5887355</data>
    </edge>
    <edge source="MYS" target="SAU">
      <data key="d0">404365</data>
    </edge>
    <edge source="MYS" target="SEN">
      <data key="d0">12541</data>
    </edge>
    <edge source="MYS" target="IND">
      <data key="d0">35075313</data>
    </edge>
    <edge source="MYS" target="SGP">
      <data key="d0">155941188</data>
    </edge>
    <edge source="MYS" target="VNM">
      <data key="d0">67698978</data>
    </edge>
    <edge source="MYS" target="SVN">
      <data key="d0">18748</data>
    </edge>
    <edge source="MYS" target="ZAF">
      <data key="d0">1631376</data>
    </edge>
    <edge source="MYS" target="ESP">
      <data key="d0">1431349</data>
    </edge>
    <edge source="MYS" target="SWE">
      <data key="d0">84500</data>
    </edge>
    <edge source="MYS" target="CHE">
      <data key="d0">174632</data>
    </edge>
    <edge source="MYS" target="THA">
      <data key="d0">48102280</data>
    </edge>
    <edge source="MYS" target="TGO">
      <data key="d0">60433</data>
    </edge>
    <edge source="MYS" target="ARE">
      <data key="d0">6760244</data>
    </edge>
    <edge source="MYS" target="TUN">
      <data key="d0">358642</data>
    </edge>
    <edge source="MYS" target="TUR">
      <data key="d0">1573868</data>
    </edge>
    <edge source="MYS" target="UGA">
      <data key="d0">302070</data>
    </edge>
    <edge source="MYS" target="UKR">
      <data key="d0">515523</data>
    </edge>
    <edge source="MYS" target="EGY">
      <data key="d0">1751176</data>
    </edge>
    <edge source="MYS" target="GBR">
      <data key="d0">5847497</data>
    </edge>
    <edge source="MYS" target="USA">
      <data key="d0">14098319</data>
    </edge>
    <edge source="MYS" target="URY">
      <data key="d0">11997</data>
    </edge>
    <edge source="MEX" target="ARG">
      <data key="d0">5665342</data>
    </edge>
    <edge source="MEX" target="AUS">
      <data key="d0">682388</data>
    </edge>
    <edge source="MEX" target="AUT">
      <data key="d0">189810</data>
    </edge>
    <edge source="MEX" target="BEL">
      <data key="d0">114730055</data>
    </edge>
    <edge source="MEX" target="BOL">
      <data key="d0">1061890</data>
    </edge>
    <edge source="MEX" target="BRA">
      <data key="d0">42351008</data>
    </edge>
    <edge source="MEX" target="BGR">
      <data key="d0">21200</data>
    </edge>
    <edge source="MEX" target="CAN">
      <data key="d0">7555825</data>
    </edge>
    <edge source="MEX" target="LKA">
      <data key="d0">26527</data>
    </edge>
    <edge source="MEX" target="CHL">
      <data key="d0">5385057</data>
    </edge>
    <edge source="MEX" target="CHN">
      <data key="d0">31104251</data>
    </edge>
    <edge source="MEX" target="COL">
      <data key="d0">27242846</data>
    </edge>
    <edge source="MEX" target="CRI">
      <data key="d0">17206024</data>
    </edge>
    <edge source="MEX" target="CZE">
      <data key="d0">14263</data>
    </edge>
    <edge source="MEX" target="ECU">
      <data key="d0">7642185</data>
    </edge>
    <edge source="MEX" target="SLV">
      <data key="d0">16938127</data>
    </edge>
    <edge source="MEX" target="FRA">
      <data key="d0">840344</data>
    </edge>
    <edge source="MEX" target="DEU">
      <data key="d0">26108782</data>
    </edge>
    <edge source="MEX" target="GRC">
      <data key="d0">16969</data>
    </edge>
    <edge source="MEX" target="GTM">
      <data key="d0">32796980</data>
    </edge>
    <edge source="MEX" target="HND">
      <data key="d0">10520852</data>
    </edge>
    <edge source="MEX" target="HKG">
      <data key="d0">832118</data>
    </edge>
    <edge source="MEX" target="HUN">
      <data key="d0">74064</data>
    </edge>
    <edge source="MEX" target="IDN">
      <data key="d0">4030796</data>
    </edge>
    <edge source="MEX" target="IRL">
      <data key="d0">167936</data>
    </edge>
    <edge source="MEX" target="ISR">
      <data key="d0">28679</data>
    </edge>
    <edge source="MEX" target="ITA">
      <data key="d0">514421</data>
    </edge>
    <edge source="MEX" target="JAM">
      <data key="d0">611554</data>
    </edge>
    <edge source="MEX" target="JPN">
      <data key="d0">6514488</data>
    </edge>
    <edge source="MEX" target="JOR">
      <data key="d0">80400</data>
    </edge>
    <edge source="MEX" target="KOR">
      <data key="d0">4743427</data>
    </edge>
    <edge source="MEX" target="LBN">
      <data key="d0">80399</data>
    </edge>
    <edge source="MEX" target="MYS">
      <data key="d0">83387</data>
    </edge>
    <edge source="MEX" target="MRT">
      <data key="d0">26799</data>
    </edge>
    <edge source="MEX" target="OMN">
      <data key="d0">107199</data>
    </edge>
    <edge source="MEX" target="NLD">
      <data key="d0">376802</data>
    </edge>
    <edge source="MEX" target="NZL">
      <data key="d0">94596</data>
    </edge>
    <edge source="MEX" target="NIC">
      <data key="d0">4408273</data>
    </edge>
    <edge source="MEX" target="PAK">
      <data key="d0">455633</data>
    </edge>
    <edge source="MEX" target="PAN">
      <data key="d0">12388171</data>
    </edge>
    <edge source="MEX" target="PRY">
      <data key="d0">180618</data>
    </edge>
    <edge source="MEX" target="PER">
      <data key="d0">11271993</data>
    </edge>
    <edge source="MEX" target="PHL">
      <data key="d0">108445</data>
    </edge>
    <edge source="MEX" target="POL">
      <data key="d0">33636</data>
    </edge>
    <edge source="MEX" target="RUS">
      <data key="d0">192308</data>
    </edge>
    <edge source="MEX" target="IND">
      <data key="d0">15620099</data>
    </edge>
    <edge source="MEX" target="SGP">
      <data key="d0">15401113</data>
    </edge>
    <edge source="MEX" target="SVK">
      <data key="d0">59937</data>
    </edge>
    <edge source="MEX" target="VNM">
      <data key="d0">553266</data>
    </edge>
    <edge source="MEX" target="ZAF">
      <data key="d0">1349490</data>
    </edge>
    <edge source="MEX" target="ESP">
      <data key="d0">1376208</data>
    </edge>
    <edge source="MEX" target="CHE">
      <data key="d0">935800</data>
    </edge>
    <edge source="MEX" target="THA">
      <data key="d0">6702316</data>
    </edge>
    <edge source="MEX" target="ARE">
      <data key="d0">1120946</data>
    </edge>
    <edge source="MEX" target="TUR">
      <data key="d0">2163663</data>
    </edge>
    <edge source="MEX" target="EGY">
      <data key="d0">1954118</data>
    </edge>
    <edge source="MEX" target="GBR">
      <data key="d0">908854</data>
    </edge>
    <edge source="MEX" target="USA">
      <data key="d0">240202878</data>
    </edge>
    <edge source="MEX" target="URY">
      <data key="d0">1592032</data>
    </edge>
    <edge source="MAR" target="DZA">
      <data key="d0">6440080</data>
    </edge>
    <edge source="MAR" target="BEL">
      <data key="d0">64795</data>
    </edge>
    <edge source="MAR" target="CMR">
      <data key="d0">51571</data>
    </edge>
    <edge source="MAR" target="BEN">
      <data key="d0">43246</data>
    </edge>
    <edge source="MAR" target="FRA">
      <data key="d0">1100169</data>
    </edge>
    <edge source="MAR" target="GHA">
      <data key="d0">12683</data>
    </edge>
    <edge source="MAR" target="ITA">
      <data key="d0">55819</data>
    </edge>
    <edge source="MAR" target="CIV">
      <data key="d0">279068</data>
    </edge>
    <edge source="MAR" target="MRT">
      <data key="d0">2195457</data>
    </edge>
    <edge source="MAR" target="PRT">
      <data key="d0">213693</data>
    </edge>
    <edge source="MAR" target="SAU">
      <data key="d0">838417</data>
    </edge>
    <edge source="MAR" target="SEN">
      <data key="d0">2837643</data>
    </edge>
    <edge source="MAR" target="ESP">
      <data key="d0">980555</data>
    </edge>
    <edge source="MAR" target="CHE">
      <data key="d0">29106</data>
    </edge>
    <edge source="MAR" target="ARE">
      <data key="d0">29377</data>
    </edge>
    <edge source="MAR" target="TUN">
      <data key="d0">274962</data>
    </edge>
    <edge source="MAR" target="TUR">
      <data key="d0">10262</data>
    </edge>
    <edge source="MAR" target="EGY">
      <data key="d0">112005</data>
    </edge>
    <edge source="MAR" target="GBR">
      <data key="d0">11522</data>
    </edge>
    <edge source="MAR" target="BFA">
      <data key="d0">1210556</data>
    </edge>
    <edge source="MOZ" target="MWI">
      <data key="d0">10195</data>
    </edge>
    <edge source="MOZ" target="NLD">
      <data key="d0">12291</data>
    </edge>
    <edge source="NLD" target="ALB">
      <data key="d0">363833</data>
    </edge>
    <edge source="NLD" target="DZA">
      <data key="d0">4042683</data>
    </edge>
    <edge source="NLD" target="AZE">
      <data key="d0">844540</data>
    </edge>
    <edge source="NLD" target="ARG">
      <data key="d0">4225987</data>
    </edge>
    <edge source="NLD" target="AUS">
      <data key="d0">21836911</data>
    </edge>
    <edge source="NLD" target="AUT">
      <data key="d0">36955559</data>
    </edge>
    <edge source="NLD" target="ARM">
      <data key="d0">402255</data>
    </edge>
    <edge source="NLD" target="BEL">
      <data key="d0">272042993</data>
    </edge>
    <edge source="NLD" target="BOL">
      <data key="d0">16306</data>
    </edge>
    <edge source="NLD" target="BRA">
      <data key="d0">13354578</data>
    </edge>
    <edge source="NLD" target="BGR">
      <data key="d0">8149141</data>
    </edge>
    <edge source="NLD" target="BDI">
      <data key="d0">93285</data>
    </edge>
    <edge source="NLD" target="BLR">
      <data key="d0">1855179</data>
    </edge>
    <edge source="NLD" target="KHM">
      <data key="d0">319107</data>
    </edge>
    <edge source="NLD" target="CMR">
      <data key="d0">1487939</data>
    </edge>
    <edge source="NLD" target="CAN">
      <data key="d0">13794816</data>
    </edge>
    <edge source="NLD" target="LKA">
      <data key="d0">2986971</data>
    </edge>
    <edge source="NLD" target="CHL">
      <data key="d0">5069270</data>
    </edge>
    <edge source="NLD" target="CHN">
      <data key="d0">70300707</data>
    </edge>
    <edge source="NLD" target="COL">
      <data key="d0">3355764</data>
    </edge>
    <edge source="NLD" target="CRI">
      <data key="d0">1172522</data>
    </edge>
    <edge source="NLD" target="HRV">
      <data key="d0">2648118</data>
    </edge>
    <edge source="NLD" target="CZE">
      <data key="d0">40274656</data>
    </edge>
    <edge source="NLD" target="BEN">
      <data key="d0">103316</data>
    </edge>
    <edge source="NLD" target="DNK">
      <data key="d0">30306365</data>
    </edge>
    <edge source="NLD" target="ECU">
      <data key="d0">862295</data>
    </edge>
    <edge source="NLD" target="SLV">
      <data key="d0">348975</data>
    </edge>
    <edge source="NLD" target="ETH">
      <data key="d0">1207623</data>
    </edge>
    <edge source="NLD" target="EST">
      <data key="d0">5191909</data>
    </edge>
    <edge source="NLD" target="FIN">
      <data key="d0">18279752</data>
    </edge>
    <edge source="NLD" target="FRA">
      <data key="d0">284785774</data>
    </edge>
    <edge source="NLD" target="GEO">
      <data key="d0">668252</data>
    </edge>
    <edge source="NLD" target="GMB">
      <data key="d0">12873</data>
    </edge>
    <edge source="NLD" target="DEU">
      <data key="d0">559964853</data>
    </edge>
    <edge source="NLD" target="GHA">
      <data key="d0">3612589</data>
    </edge>
    <edge source="NLD" target="GRC">
      <data key="d0">22175732</data>
    </edge>
    <edge source="NLD" target="GTM">
      <data key="d0">246797</data>
    </edge>
    <edge source="NLD" target="HND">
      <data key="d0">745047</data>
    </edge>
    <edge source="NLD" target="HKG">
      <data key="d0">2572241</data>
    </edge>
    <edge source="NLD" target="HUN">
      <data key="d0">24966863</data>
    </edge>
    <edge source="NLD" target="IDN">
      <data key="d0">9308662</data>
    </edge>
    <edge source="NLD" target="IRL">
      <data key="d0">20395663</data>
    </edge>
    <edge source="NLD" target="ISR">
      <data key="d0">17162242</data>
    </edge>
    <edge source="NLD" target="ITA">
      <data key="d0">161747642</data>
    </edge>
    <edge source="NLD" target="CIV">
      <data key="d0">1594016</data>
    </edge>
    <edge source="NLD" target="JAM">
      <data key="d0">98692</data>
    </edge>
    <edge source="NLD" target="JPN">
      <data key="d0">8364695</data>
    </edge>
    <edge source="NLD" target="KAZ">
      <data key="d0">3616356</data>
    </edge>
    <edge source="NLD" target="JOR">
      <data key="d0">1748425</data>
    </edge>
    <edge source="NLD" target="KOR">
      <data key="d0">28923592</data>
    </edge>
    <edge source="NLD" target="KGZ">
      <data key="d0">35267</data>
    </edge>
    <edge source="NLD" target="LBN">
      <data key="d0">3598440</data>
    </edge>
    <edge source="NLD" target="LVA">
      <data key="d0">5595315</data>
    </edge>
    <edge source="NLD" target="LTU">
      <data key="d0">5351046</data>
    </edge>
    <edge source="NLD" target="MDG">
      <data key="d0">30853</data>
    </edge>
    <edge source="NLD" target="MWI">
      <data key="d0">15096</data>
    </edge>
    <edge source="NLD" target="MYS">
      <data key="d0">3217546</data>
    </edge>
    <edge source="NLD" target="MRT">
      <data key="d0">214304</data>
    </edge>
    <edge source="NLD" target="MUS">
      <data key="d0">238106</data>
    </edge>
    <edge source="NLD" target="MEX">
      <data key="d0">6201303</data>
    </edge>
    <edge source="NLD" target="MDA">
      <data key="d0">366192</data>
    </edge>
    <edge source="NLD" target="MAR">
      <data key="d0">6602935</data>
    </edge>
    <edge source="NLD" target="MOZ">
      <data key="d0">45355</data>
    </edge>
    <edge source="NLD" target="OMN">
      <data key="d0">1364778</data>
    </edge>
    <edge source="NLD" target="NAM">
      <data key="d0">67553</data>
    </edge>
    <edge source="NLD" target="NZL">
      <data key="d0">1496412</data>
    </edge>
    <edge source="NLD" target="NIC">
      <data key="d0">45936</data>
    </edge>
    <edge source="NLD" target="NOR">
      <data key="d0">13882107</data>
    </edge>
    <edge source="NLD" target="PAK">
      <data key="d0">4511629</data>
    </edge>
    <edge source="NLD" target="PAN">
      <data key="d0">582258</data>
    </edge>
    <edge source="NLD" target="PRY">
      <data key="d0">41087</data>
    </edge>
    <edge source="NLD" target="PER">
      <data key="d0">1084803</data>
    </edge>
    <edge source="NLD" target="PHL">
      <data key="d0">1385014</data>
    </edge>
    <edge source="NLD" target="POL">
      <data key="d0">106019697</data>
    </edge>
    <edge source="NLD" target="PRT">
      <data key="d0">28106104</data>
    </edge>
    <edge source="NLD" target="ROU">
      <data key="d0">29139988</data>
    </edge>
    <edge source="NLD" target="RUS">
      <data key="d0">51668939</data>
    </edge>
    <edge source="NLD" target="SAU">
      <data key="d0">20210881</data>
    </edge>
    <edge source="NLD" target="SEN">
      <data key="d0">884406</data>
    </edge>
    <edge source="NLD" target="SRB">
      <data key="d0">5366057</data>
    </edge>
    <edge source="NLD" target="IND">
      <data key="d0">12184557</data>
    </edge>
    <edge source="NLD" target="SGP">
      <data key="d0">10866633</data>
    </edge>
    <edge source="NLD" target="SVK">
      <data key="d0">4767207</data>
    </edge>
    <edge source="NLD" target="VNM">
      <data key="d0">2726348</data>
    </edge>
    <edge source="NLD" target="SVN">
      <data key="d0">6336082</data>
    </edge>
    <edge source="NLD" target="ZAF">
      <data key="d0">27685581</data>
    </edge>
    <edge source="NLD" target="ESP">
      <data key="d0">115533693</data>
    </edge>
    <edge source="NLD" target="SWE">
      <data key="d0">52411319</data>
    </edge>
    <edge source="NLD" target="CHE">
      <data key="d0">27576901</data>
    </edge>
    <edge source="NLD" target="THA">
      <data key="d0">6124075</data>
    </edge>
    <edge source="NLD" target="TGO">
      <data key="d0">167960</data>
    </edge>
    <edge source="NLD" target="ARE">
      <data key="d0">28367860</data>
    </edge>
    <edge source="NLD" target="TUN">
      <data key="d0">3133396</data>
    </edge>
    <edge source="NLD" target="TUR">
      <data key="d0">77151411</data>
    </edge>
    <edge source="NLD" target="UGA">
      <data key="d0">338062</data>
    </edge>
    <edge source="NLD" target="UKR">
      <data key="d0">7692569</data>
    </edge>
    <edge source="NLD" target="MKD">
      <data key="d0">675437</data>
    </edge>
    <edge source="NLD" target="EGY">
      <data key="d0">12086272</data>
    </edge>
    <edge source="NLD" target="GBR">
      <data key="d0">247917520</data>
    </edge>
    <edge source="NLD" target="TZA">
      <data key="d0">887917</data>
    </edge>
    <edge source="NLD" target="USA">
      <data key="d0">126805941</data>
    </edge>
    <edge source="NLD" target="URY">
      <data key="d0">661179</data>
    </edge>
    <edge source="NZL" target="ARG">
      <data key="d0">115993</data>
    </edge>
    <edge source="NZL" target="AUS">
      <data key="d0">25151771</data>
    </edge>
    <edge source="NZL" target="AUT">
      <data key="d0">18737</data>
    </edge>
    <edge source="NZL" target="BRA">
      <data key="d0">75676</data>
    </edge>
    <edge source="NZL" target="CAN">
      <data key="d0">3279593</data>
    </edge>
    <edge source="NZL" target="LKA">
      <data key="d0">61290</data>
    </edge>
    <edge source="NZL" target="CHL">
      <data key="d0">769660</data>
    </edge>
    <edge source="NZL" target="CHN">
      <data key="d0">1008379</data>
    </edge>
    <edge source="NZL" target="FRA">
      <data key="d0">137324</data>
    </edge>
    <edge source="NZL" target="DEU">
      <data key="d0">168532</data>
    </edge>
    <edge source="NZL" target="HKG">
      <data key="d0">578285</data>
    </edge>
    <edge source="NZL" target="IDN">
      <data key="d0">275543</data>
    </edge>
    <edge source="NZL" target="IRL">
      <data key="d0">631206</data>
    </edge>
    <edge source="NZL" target="ITA">
      <data key="d0">85188</data>
    </edge>
    <edge source="NZL" target="JPN">
      <data key="d0">23139</data>
    </edge>
    <edge source="NZL" target="KOR">
      <data key="d0">266766</data>
    </edge>
    <edge source="NZL" target="MYS">
      <data key="d0">2070531</data>
    </edge>
    <edge source="NZL" target="MUS">
      <data key="d0">101448</data>
    </edge>
    <edge source="NZL" target="MEX">
      <data key="d0">25010</data>
    </edge>
    <edge source="NZL" target="NLD">
      <data key="d0">148662</data>
    </edge>
    <edge source="NZL" target="PHL">
      <data key="d0">122700</data>
    </edge>
    <edge source="NZL" target="SAU">
      <data key="d0">220847</data>
    </edge>
    <edge source="NZL" target="IND">
      <data key="d0">73985</data>
    </edge>
    <edge source="NZL" target="SGP">
      <data key="d0">420499</data>
    </edge>
    <edge source="NZL" target="VNM">
      <data key="d0">882793</data>
    </edge>
    <edge source="NZL" target="ESP">
      <data key="d0">189840</data>
    </edge>
    <edge source="NZL" target="THA">
      <data key="d0">641123</data>
    </edge>
    <edge source="NZL" target="ARE">
      <data key="d0">98501</data>
    </edge>
    <edge source="NZL" target="TUR">
      <data key="d0">297050</data>
    </edge>
    <edge source="NZL" target="GBR">
      <data key="d0">1845038</data>
    </edge>
    <edge source="NZL" target="TZA">
      <data key="d0">19002</data>
    </edge>
    <edge source="NZL" target="USA">
      <data key="d0">14790494</data>
    </edge>
    <edge source="NIC" target="CHL">
      <data key="d0">738402</data>
    </edge>
    <edge source="NIC" target="COL">
      <data key="d0">1098399</data>
    </edge>
    <edge source="NIC" target="CRI">
      <data key="d0">1282711</data>
    </edge>
    <edge source="NIC" target="ECU">
      <data key="d0">897539</data>
    </edge>
    <edge source="NIC" target="SLV">
      <data key="d0">273289</data>
    </edge>
    <edge source="NIC" target="GTM">
      <data key="d0">331616</data>
    </edge>
    <edge source="NIC" target="HND">
      <data key="d0">632300</data>
    </edge>
    <edge source="NIC" target="MEX">
      <data key="d0">649746</data>
    </edge>
    <edge source="NIC" target="PAN">
      <data key="d0">128321</data>
    </edge>
    <edge source="NIC" target="PER">
      <data key="d0">318134</data>
    </edge>
    <edge source="PAK" target="BEL">
      <data key="d0">396259</data>
    </edge>
    <edge source="PAK" target="BRA">
      <data key="d0">198654</data>
    </edge>
    <edge source="PAK" target="LKA">
      <data key="d0">13606</data>
    </edge>
    <edge source="PAK" target="CHN">
      <data key="d0">208788</data>
    </edge>
    <edge source="PAK" target="HRV">
      <data key="d0">16187</data>
    </edge>
    <edge source="PAK" target="FRA">
      <data key="d0">18602</data>
    </edge>
    <edge source="PAK" target="DEU">
      <data key="d0">247401</data>
    </edge>
    <edge source="PAK" target="HKG">
      <data key="d0">51002</data>
    </edge>
    <edge source="PAK" target="IDN">
      <data key="d0">187140</data>
    </edge>
    <edge source="PAK" target="JPN">
      <data key="d0">161456</data>
    </edge>
    <edge source="PAK" target="KOR">
      <data key="d0">40430</data>
    </edge>
    <edge source="PAK" target="MDG">
      <data key="d0">147576</data>
    </edge>
    <edge source="PAK" target="MEX">
      <data key="d0">56625</data>
    </edge>
    <edge source="PAK" target="OMN">
      <data key="d0">202369</data>
    </edge>
    <edge source="PAK" target="PER">
      <data key="d0">222176</data>
    </edge>
    <edge source="PAK" target="SAU">
      <data key="d0">130833</data>
    </edge>
    <edge source="PAK" target="IND">
      <data key="d0">967263</data>
    </edge>
    <edge source="PAK" target="SGP">
      <data key="d0">580504</data>
    </edge>
    <edge source="PAK" target="ESP">
      <data key="d0">224084</data>
    </edge>
    <edge source="PAK" target="THA">
      <data key="d0">1165117</data>
    </edge>
    <edge source="PAK" target="ARE">
      <data key="d0">181858</data>
    </edge>
    <edge source="PAK" target="TUR">
      <data key="d0">31157</data>
    </edge>
    <edge source="PAK" target="GBR">
      <data key="d0">21351</data>
    </edge>
    <edge source="PAK" target="TZA">
      <data key="d0">13116</data>
    </edge>
    <edge source="PAK" target="USA">
      <data key="d0">28081</data>
    </edge>
    <edge source="PAN" target="ARG">
      <data key="d0">134385</data>
    </edge>
    <edge source="PAN" target="BRA">
      <data key="d0">303769</data>
    </edge>
    <edge source="PAN" target="CHL">
      <data key="d0">410667</data>
    </edge>
    <edge source="PAN" target="COL">
      <data key="d0">2560302</data>
    </edge>
    <edge source="PAN" target="CRI">
      <data key="d0">1385275</data>
    </edge>
    <edge source="PAN" target="ECU">
      <data key="d0">1078174</data>
    </edge>
    <edge source="PAN" target="SLV">
      <data key="d0">320706</data>
    </edge>
    <edge source="PAN" target="GTM">
      <data key="d0">451992</data>
    </edge>
    <edge source="PAN" target="HND">
      <data key="d0">1086992</data>
    </edge>
    <edge source="PAN" target="IRL">
      <data key="d0">86473</data>
    </edge>
    <edge source="PAN" target="JAM">
      <data key="d0">195914</data>
    </edge>
    <edge source="PAN" target="MEX">
      <data key="d0">733418</data>
    </edge>
    <edge source="PAN" target="NLD">
      <data key="d0">74898</data>
    </edge>
    <edge source="PAN" target="NIC">
      <data key="d0">611704</data>
    </edge>
    <edge source="PAN" target="PRY">
      <data key="d0">14531</data>
    </edge>
    <edge source="PAN" target="PER">
      <data key="d0">4624485</data>
    </edge>
    <edge source="PAN" target="IND">
      <data key="d0">18135</data>
    </edge>
    <edge source="PAN" target="ESP">
      <data key="d0">12167</data>
    </edge>
    <edge source="PAN" target="THA">
      <data key="d0">23842</data>
    </edge>
    <edge source="PAN" target="USA">
      <data key="d0">655193</data>
    </edge>
    <edge source="PAN" target="URY">
      <data key="d0">74371</data>
    </edge>
    <edge source="PRY" target="ARG">
      <data key="d0">188325</data>
    </edge>
    <edge source="PRY" target="BOL">
      <data key="d0">1024354</data>
    </edge>
    <edge source="PRY" target="BRA">
      <data key="d0">3387712</data>
    </edge>
    <edge source="PRY" target="PER">
      <data key="d0">26884</data>
    </edge>
    <edge source="PRY" target="URY">
      <data key="d0">77837</data>
    </edge>
    <edge source="PER" target="ARG">
      <data key="d0">2826582</data>
    </edge>
    <edge source="PER" target="AUS">
      <data key="d0">1531829</data>
    </edge>
    <edge source="PER" target="AUT">
      <data key="d0">497600</data>
    </edge>
    <edge source="PER" target="BEL">
      <data key="d0">1780802</data>
    </edge>
    <edge source="PER" target="BOL">
      <data key="d0">3540745</data>
    </edge>
    <edge source="PER" target="BRA">
      <data key="d0">15633405</data>
    </edge>
    <edge source="PER" target="BGR">
      <data key="d0">221592</data>
    </edge>
    <edge source="PER" target="BLR">
      <data key="d0">19180</data>
    </edge>
    <edge source="PER" target="CAN">
      <data key="d0">161028</data>
    </edge>
    <edge source="PER" target="CHL">
      <data key="d0">6169804</data>
    </edge>
    <edge source="PER" target="CHN">
      <data key="d0">5735232</data>
    </edge>
    <edge source="PER" target="COL">
      <data key="d0">6032710</data>
    </edge>
    <edge source="PER" target="CRI">
      <data key="d0">1730703</data>
    </edge>
    <edge source="PER" target="HRV">
      <data key="d0">18978</data>
    </edge>
    <edge source="PER" target="CZE">
      <data key="d0">349402</data>
    </edge>
    <edge source="PER" target="DNK">
      <data key="d0">24101752</data>
    </edge>
    <edge source="PER" target="ECU">
      <data key="d0">5981488</data>
    </edge>
    <edge source="PER" target="SLV">
      <data key="d0">866497</data>
    </edge>
    <edge source="PER" target="FIN">
      <data key="d0">18217</data>
    </edge>
    <edge source="PER" target="FRA">
      <data key="d0">3765342</data>
    </edge>
    <edge source="PER" target="DEU">
      <data key="d0">10865200</data>
    </edge>
    <edge source="PER" target="GRC">
      <data key="d0">164316</data>
    </edge>
    <edge source="PER" target="GTM">
      <data key="d0">2989874</data>
    </edge>
    <edge source="PER" target="HND">
      <data key="d0">241285</data>
    </edge>
    <edge source="PER" target="HKG">
      <data key="d0">105729</data>
    </edge>
    <edge source="PER" target="HUN">
      <data key="d0">827500</data>
    </edge>
    <edge source="PER" target="IRL">
      <data key="d0">126792</data>
    </edge>
    <edge source="PER" target="ISR">
      <data key="d0">32722</data>
    </edge>
    <edge source="PER" target="ITA">
      <data key="d0">2692478</data>
    </edge>
    <edge source="PER" target="JPN">
      <data key="d0">2019927</data>
    </edge>
    <edge source="PER" target="KOR">
      <data key="d0">1922138</data>
    </edge>
    <edge source="PER" target="LTU">
      <data key="d0">33990</data>
    </edge>
    <edge source="PER" target="MYS">
      <data key="d0">585261</data>
    </edge>
    <edge source="PER" target="MEX">
      <data key="d0">6857544</data>
    </edge>
    <edge source="PER" target="MAR">
      <data key="d0">33674</data>
    </edge>
    <edge source="PER" target="NLD">
      <data key="d0">2310197</data>
    </edge>
    <edge source="PER" target="NZL">
      <data key="d0">257830</data>
    </edge>
    <edge source="PER" target="NIC">
      <data key="d0">92955</data>
    </edge>
    <edge source="PER" target="PAK">
      <data key="d0">206591</data>
    </edge>
    <edge source="PER" target="PAN">
      <data key="d0">98292</data>
    </edge>
    <edge source="PER" target="PRY">
      <data key="d0">56616</data>
    </edge>
    <edge source="PER" target="PHL">
      <data key="d0">76942</data>
    </edge>
    <edge source="PER" target="POL">
      <data key="d0">882954</data>
    </edge>
    <edge source="PER" target="PRT">
      <data key="d0">258576</data>
    </edge>
    <edge source="PER" target="ROU">
      <data key="d0">445946</data>
    </edge>
    <edge source="PER" target="RUS">
      <data key="d0">9114077</data>
    </edge>
    <edge source="PER" target="SAU">
      <data key="d0">71858</data>
    </edge>
    <edge source="PER" target="SRB">
      <data key="d0">54898</data>
    </edge>
    <edge source="PER" target="IND">
      <data key="d0">366784</data>
    </edge>
    <edge source="PER" target="VNM">
      <data key="d0">347100</data>
    </edge>
    <edge source="PER" target="SVN">
      <data key="d0">301311</data>
    </edge>
    <edge source="PER" target="ZAF">
      <data key="d0">428977</data>
    </edge>
    <edge source="PER" target="ESP">
      <data key="d0">7313236</data>
    </edge>
    <edge source="PER" target="SWE">
      <data key="d0">57109</data>
    </edge>
    <edge source="PER" target="THA">
      <data key="d0">541147</data>
    </edge>
    <edge source="PER" target="ARE">
      <data key="d0">126978</data>
    </edge>
    <edge source="PER" target="TUN">
      <data key="d0">60778</data>
    </edge>
    <edge source="PER" target="TUR">
      <data key="d0">993730</data>
    </edge>
    <edge source="PER" target="UKR">
      <data key="d0">104815</data>
    </edge>
    <edge source="PER" target="EGY">
      <data key="d0">3329512</data>
    </edge>
    <edge source="PER" target="GBR">
      <data key="d0">5521350</data>
    </edge>
    <edge source="PER" target="USA">
      <data key="d0">14702610</data>
    </edge>
    <edge source="PER" target="URY">
      <data key="d0">389971</data>
    </edge>
    <edge source="PRT" target="DZA">
      <data key="d0">1816015</data>
    </edge>
    <edge source="PRT" target="ARG">
      <data key="d0">314370</data>
    </edge>
    <edge source="PRT" target="AUS">
      <data key="d0">155249</data>
    </edge>
    <edge source="PRT" target="AUT">
      <data key="d0">344205</data>
    </edge>
    <edge source="PRT" target="BEL">
      <data key="d0">332329</data>
    </edge>
    <edge source="PRT" target="BRA">
      <data key="d0">1370868</data>
    </edge>
    <edge source="PRT" target="BGR">
      <data key="d0">10733</data>
    </edge>
    <edge source="PRT" target="CMR">
      <data key="d0">182788</data>
    </edge>
    <edge source="PRT" target="CAN">
      <data key="d0">22627</data>
    </edge>
    <edge source="PRT" target="LKA">
      <data key="d0">42650</data>
    </edge>
    <edge source="PRT" target="CHL">
      <data key="d0">450101</data>
    </edge>
    <edge source="PRT" target="CHN">
      <data key="d0">1466655</data>
    </edge>
    <edge source="PRT" target="COL">
      <data key="d0">57831</data>
    </edge>
    <edge source="PRT" target="HRV">
      <data key="d0">270513</data>
    </edge>
    <edge source="PRT" target="CZE">
      <data key="d0">476608</data>
    </edge>
    <edge source="PRT" target="BEN">
      <data key="d0">52637</data>
    </edge>
    <edge source="PRT" target="DNK">
      <data key="d0">2465527</data>
    </edge>
    <edge source="PRT" target="ECU">
      <data key="d0">736183</data>
    </edge>
    <edge source="PRT" target="EST">
      <data key="d0">32720</data>
    </edge>
    <edge source="PRT" target="FIN">
      <data key="d0">98709</data>
    </edge>
    <edge source="PRT" target="FRA">
      <data key="d0">14324417</data>
    </edge>
    <edge source="PRT" target="DEU">
      <data key="d0">14523476</data>
    </edge>
    <edge source="PRT" target="GHA">
      <data key="d0">613683</data>
    </edge>
    <edge source="PRT" target="GRC">
      <data key="d0">1572934</data>
    </edge>
    <edge source="PRT" target="HKG">
      <data key="d0">23703</data>
    </edge>
    <edge source="PRT" target="HUN">
      <data key="d0">282519</data>
    </edge>
    <edge source="PRT" target="IDN">
      <data key="d0">123408</data>
    </edge>
    <edge source="PRT" target="IRL">
      <data key="d0">49910</data>
    </edge>
    <edge source="PRT" target="ISR">
      <data key="d0">72910</data>
    </edge>
    <edge source="PRT" target="ITA">
      <data key="d0">7668015</data>
    </edge>
    <edge source="PRT" target="CIV">
      <data key="d0">310553</data>
    </edge>
    <edge source="PRT" target="JPN">
      <data key="d0">974450</data>
    </edge>
    <edge source="PRT" target="JOR">
      <data key="d0">10625</data>
    </edge>
    <edge source="PRT" target="KOR">
      <data key="d0">1057316</data>
    </edge>
    <edge source="PRT" target="LBN">
      <data key="d0">89726</data>
    </edge>
    <edge source="PRT" target="MYS">
      <data key="d0">111855</data>
    </edge>
    <edge source="PRT" target="MRT">
      <data key="d0">13019</data>
    </edge>
    <edge source="PRT" target="MEX">
      <data key="d0">889042</data>
    </edge>
    <edge source="PRT" target="MAR">
      <data key="d0">3831519</data>
    </edge>
    <edge source="PRT" target="MOZ">
      <data key="d0">2140358</data>
    </edge>
    <edge source="PRT" target="NAM">
      <data key="d0">49259</data>
    </edge>
    <edge source="PRT" target="NLD">
      <data key="d0">5984507</data>
    </edge>
    <edge source="PRT" target="NZL">
      <data key="d0">57238</data>
    </edge>
    <edge source="PRT" target="NOR">
      <data key="d0">12328</data>
    </edge>
    <edge source="PRT" target="PAN">
      <data key="d0">168239</data>
    </edge>
    <edge source="PRT" target="PER">
      <data key="d0">37906</data>
    </edge>
    <edge source="PRT" target="POL">
      <data key="d0">1766102</data>
    </edge>
    <edge source="PRT" target="ROU">
      <data key="d0">1102354</data>
    </edge>
    <edge source="PRT" target="RUS">
      <data key="d0">48993</data>
    </edge>
    <edge source="PRT" target="SAU">
      <data key="d0">312536</data>
    </edge>
    <edge source="PRT" target="SEN">
      <data key="d0">397408</data>
    </edge>
    <edge source="PRT" target="IND">
      <data key="d0">94855</data>
    </edge>
    <edge source="PRT" target="SGP">
      <data key="d0">3462263</data>
    </edge>
    <edge source="PRT" target="SVK">
      <data key="d0">43544</data>
    </edge>
    <edge source="PRT" target="VNM">
      <data key="d0">88103</data>
    </edge>
    <edge source="PRT" target="SVN">
      <data key="d0">16243</data>
    </edge>
    <edge source="PRT" target="ZAF">
      <data key="d0">1799450</data>
    </edge>
    <edge source="PRT" target="ESP">
      <data key="d0">60929645</data>
    </edge>
    <edge source="PRT" target="SWE">
      <data key="d0">1191195</data>
    </edge>
    <edge source="PRT" target="CHE">
      <data key="d0">847128</data>
    </edge>
    <edge source="PRT" target="TGO">
      <data key="d0">10820</data>
    </edge>
    <edge source="PRT" target="ARE">
      <data key="d0">234679</data>
    </edge>
    <edge source="PRT" target="TUN">
      <data key="d0">1204014</data>
    </edge>
    <edge source="PRT" target="TUR">
      <data key="d0">4242375</data>
    </edge>
    <edge source="PRT" target="UKR">
      <data key="d0">28734</data>
    </edge>
    <edge source="PRT" target="EGY">
      <data key="d0">291005</data>
    </edge>
    <edge source="PRT" target="GBR">
      <data key="d0">5424751</data>
    </edge>
    <edge source="PRT" target="TZA">
      <data key="d0">24179</data>
    </edge>
    <edge source="PRT" target="USA">
      <data key="d0">2606183</data>
    </edge>
    <edge source="PRT" target="BFA">
      <data key="d0">36670</data>
    </edge>
    <edge source="PRT" target="URY">
      <data key="d0">21523</data>
    </edge>
    <edge source="ROU" target="ALB">
      <data key="d0">21973</data>
    </edge>
    <edge source="ROU" target="ARG">
      <data key="d0">77596</data>
    </edge>
    <edge source="ROU" target="AUT">
      <data key="d0">417745</data>
    </edge>
    <edge source="ROU" target="BEL">
      <data key="d0">1551686</data>
    </edge>
    <edge source="ROU" target="BRA">
      <data key="d0">56191</data>
    </edge>
    <edge source="ROU" target="BGR">
      <data key="d0">10766136</data>
    </edge>
    <edge source="ROU" target="BLR">
      <data key="d0">775906</data>
    </edge>
    <edge source="ROU" target="CHN">
      <data key="d0">2091996</data>
    </edge>
    <edge source="ROU" target="COL">
      <data key="d0">232809</data>
    </edge>
    <edge source="ROU" target="HRV">
      <data key="d0">396321</data>
    </edge>
    <edge source="ROU" target="CZE">
      <data key="d0">48189</data>
    </edge>
    <edge source="ROU" target="DNK">
      <data key="d0">22568</data>
    </edge>
    <edge source="ROU" target="EST">
      <data key="d0">998078</data>
    </edge>
    <edge source="ROU" target="FIN">
      <data key="d0">175920</data>
    </edge>
    <edge source="ROU" target="FRA">
      <data key="d0">723900</data>
    </edge>
    <edge source="ROU" target="GEO">
      <data key="d0">561546</data>
    </edge>
    <edge source="ROU" target="GMB">
      <data key="d0">15267</data>
    </edge>
    <edge source="ROU" target="DEU">
      <data key="d0">4959962</data>
    </edge>
    <edge source="ROU" target="GRC">
      <data key="d0">969804</data>
    </edge>
    <edge source="ROU" target="HKG">
      <data key="d0">89667</data>
    </edge>
    <edge source="ROU" target="HUN">
      <data key="d0">6541614</data>
    </edge>
    <edge source="ROU" target="IDN">
      <data key="d0">126826</data>
    </edge>
    <edge source="ROU" target="ITA">
      <data key="d0">1317298</data>
    </edge>
    <edge source="ROU" target="JOR">
      <data key="d0">54821</data>
    </edge>
    <edge source="ROU" target="KOR">
      <data key="d0">2128951</data>
    </edge>
    <edge source="ROU" target="LBN">
      <data key="d0">19559</data>
    </edge>
    <edge source="ROU" target="LVA">
      <data key="d0">257185</data>
    </edge>
    <edge source="ROU" target="LTU">
      <data key="d0">673951</data>
    </edge>
    <edge source="ROU" target="MDA">
      <data key="d0">7141681</data>
    </edge>
    <edge source="ROU" target="MAR">
      <data key="d0">22080</data>
    </edge>
    <edge source="ROU" target="NLD">
      <data key="d0">2143313</data>
    </edge>
    <edge source="ROU" target="NOR">
      <data key="d0">213937</data>
    </edge>
    <edge source="ROU" target="PAK">
      <data key="d0">350858</data>
    </edge>
    <edge source="ROU" target="PHL">
      <data key="d0">102938</data>
    </edge>
    <edge source="ROU" target="POL">
      <data key="d0">539486</data>
    </edge>
    <edge source="ROU" target="PRT">
      <data key="d0">14614</data>
    </edge>
    <edge source="ROU" target="RUS">
      <data key="d0">2020744</data>
    </edge>
    <edge source="ROU" target="SAU">
      <data key="d0">350410</data>
    </edge>
    <edge source="ROU" target="SRB">
      <data key="d0">633586</data>
    </edge>
    <edge source="ROU" target="IND">
      <data key="d0">390732</data>
    </edge>
    <edge source="ROU" target="SVK">
      <data key="d0">4326703</data>
    </edge>
    <edge source="ROU" target="VNM">
      <data key="d0">267767</data>
    </edge>
    <edge source="ROU" target="SVN">
      <data key="d0">551156</data>
    </edge>
    <edge source="ROU" target="ESP">
      <data key="d0">5362339</data>
    </edge>
    <edge source="ROU" target="CHE">
      <data key="d0">131748</data>
    </edge>
    <edge source="ROU" target="THA">
      <data key="d0">1241887</data>
    </edge>
    <edge source="ROU" target="TUR">
      <data key="d0">1407295</data>
    </edge>
    <edge source="ROU" target="UKR">
      <data key="d0">3287249</data>
    </edge>
    <edge source="ROU" target="MKD">
      <data key="d0">99059</data>
    </edge>
    <edge source="ROU" target="GBR">
      <data key="d0">934308</data>
    </edge>
    <edge source="ROU" target="USA">
      <data key="d0">436784</data>
    </edge>
    <edge source="SAU" target="DZA">
      <data key="d0">7974292</data>
    </edge>
    <edge source="SAU" target="AZE">
      <data key="d0">258964</data>
    </edge>
    <edge source="SAU" target="AUS">
      <data key="d0">3195050</data>
    </edge>
    <edge source="SAU" target="BEL">
      <data key="d0">10949583</data>
    </edge>
    <edge source="SAU" target="BGR">
      <data key="d0">158419</data>
    </edge>
    <edge source="SAU" target="BLR">
      <data key="d0">84810</data>
    </edge>
    <edge source="SAU" target="CMR">
      <data key="d0">289901</data>
    </edge>
    <edge source="SAU" target="LKA">
      <data key="d0">3533491</data>
    </edge>
    <edge source="SAU" target="CHN">
      <data key="d0">1977304</data>
    </edge>
    <edge source="SAU" target="BEN">
      <data key="d0">264031</data>
    </edge>
    <edge source="SAU" target="ECU">
      <data key="d0">54939</data>
    </edge>
    <edge source="SAU" target="ETH">
      <data key="d0">3018229</data>
    </edge>
    <edge source="SAU" target="FRA">
      <data key="d0">33070</data>
    </edge>
    <edge source="SAU" target="GEO">
      <data key="d0">68541</data>
    </edge>
    <edge source="SAU" target="PSE">
      <data key="d0">54673</data>
    </edge>
    <edge source="SAU" target="DEU">
      <data key="d0">1508448</data>
    </edge>
    <edge source="SAU" target="GHA">
      <data key="d0">988918</data>
    </edge>
    <edge source="SAU" target="IDN">
      <data key="d0">270165</data>
    </edge>
    <edge source="SAU" target="ITA">
      <data key="d0">2483765</data>
    </edge>
    <edge source="SAU" target="CIV">
      <data key="d0">808897</data>
    </edge>
    <edge source="SAU" target="JPN">
      <data key="d0">672614</data>
    </edge>
    <edge source="SAU" target="KAZ">
      <data key="d0">190689</data>
    </edge>
    <edge source="SAU" target="JOR">
      <data key="d0">2904349</data>
    </edge>
    <edge source="SAU" target="KOR">
      <data key="d0">657679</data>
    </edge>
    <edge source="SAU" target="LBN">
      <data key="d0">5041406</data>
    </edge>
    <edge source="SAU" target="MDG">
      <data key="d0">85076</data>
    </edge>
    <edge source="SAU" target="MWI">
      <data key="d0">172020</data>
    </edge>
    <edge source="SAU" target="MYS">
      <data key="d0">5635877</data>
    </edge>
    <edge source="SAU" target="MAR">
      <data key="d0">5677749</data>
    </edge>
    <edge source="SAU" target="MOZ">
      <data key="d0">46138</data>
    </edge>
    <edge source="SAU" target="OMN">
      <data key="d0">4326386</data>
    </edge>
    <edge source="SAU" target="NLD">
      <data key="d0">261898</data>
    </edge>
    <edge source="SAU" target="NZL">
      <data key="d0">588337</data>
    </edge>
    <edge source="SAU" target="PAK">
      <data key="d0">2698457</data>
    </edge>
    <edge source="SAU" target="PHL">
      <data key="d0">92544</data>
    </edge>
    <edge source="SAU" target="RUS">
      <data key="d0">3586297</data>
    </edge>
    <edge source="SAU" target="SEN">
      <data key="d0">210425</data>
    </edge>
    <edge source="SAU" target="IND">
      <data key="d0">20510999</data>
    </edge>
    <edge source="SAU" target="SGP">
      <data key="d0">104812</data>
    </edge>
    <edge source="SAU" target="ZAF">
      <data key="d0">222960</data>
    </edge>
    <edge source="SAU" target="ESP">
      <data key="d0">187755</data>
    </edge>
    <edge source="SAU" target="THA">
      <data key="d0">1731141</data>
    </edge>
    <edge source="SAU" target="ARE">
      <data key="d0">59048165</data>
    </edge>
    <edge source="SAU" target="TUN">
      <data key="d0">6467177</data>
    </edge>
    <edge source="SAU" target="TUR">
      <data key="d0">429384</data>
    </edge>
    <edge source="SAU" target="UGA">
      <data key="d0">38938</data>
    </edge>
    <edge source="SAU" target="UKR">
      <data key="d0">196556</data>
    </edge>
    <edge source="SAU" target="EGY">
      <data key="d0">37579451</data>
    </edge>
    <edge source="SAU" target="GBR">
      <data key="d0">26669</data>
    </edge>
    <edge source="SAU" target="TZA">
      <data key="d0">427784</data>
    </edge>
    <edge source="SAU" target="USA">
      <data key="d0">216025</data>
    </edge>
    <edge source="IND" target="ALB">
      <data key="d0">88630</data>
    </edge>
    <edge source="IND" target="DZA">
      <data key="d0">4540375</data>
    </edge>
    <edge source="IND" target="AZE">
      <data key="d0">176639</data>
    </edge>
    <edge source="IND" target="ARG">
      <data key="d0">19267316</data>
    </edge>
    <edge source="IND" target="AUS">
      <data key="d0">22843691</data>
    </edge>
    <edge source="IND" target="AUT">
      <data key="d0">1473962</data>
    </edge>
    <edge source="IND" target="ARM">
      <data key="d0">64894</data>
    </edge>
    <edge source="IND" target="BEL">
      <data key="d0">45277083</data>
    </edge>
    <edge source="IND" target="BOL">
      <data key="d0">147560</data>
    </edge>
    <edge source="IND" target="BRA">
      <data key="d0">104634670</data>
    </edge>
    <edge source="IND" target="BGR">
      <data key="d0">2503652</data>
    </edge>
    <edge source="IND" target="BDI">
      <data key="d0">778825</data>
    </edge>
    <edge source="IND" target="BLR">
      <data key="d0">30184</data>
    </edge>
    <edge source="IND" target="KHM">
      <data key="d0">86255</data>
    </edge>
    <edge source="IND" target="CMR">
      <data key="d0">673626</data>
    </edge>
    <edge source="IND" target="CAN">
      <data key="d0">12196211</data>
    </edge>
    <edge source="IND" target="LKA">
      <data key="d0">22693107</data>
    </edge>
    <edge source="IND" target="CHL">
      <data key="d0">5386952</data>
    </edge>
    <edge source="IND" target="CHN">
      <data key="d0">106541431</data>
    </edge>
    <edge source="IND" target="COL">
      <data key="d0">13113053</data>
    </edge>
    <edge source="IND" target="CRI">
      <data key="d0">1072678</data>
    </edge>
    <edge source="IND" target="HRV">
      <data key="d0">474052</data>
    </edge>
    <edge source="IND" target="CZE">
      <data key="d0">922097</data>
    </edge>
    <edge source="IND" target="BEN">
      <data key="d0">75601</data>
    </edge>
    <edge source="IND" target="DNK">
      <data key="d0">11163422</data>
    </edge>
    <edge source="IND" target="ECU">
      <data key="d0">3015563</data>
    </edge>
    <edge source="IND" target="SLV">
      <data key="d0">3781062</data>
    </edge>
    <edge source="IND" target="ETH">
      <data key="d0">9259747</data>
    </edge>
    <edge source="IND" target="EST">
      <data key="d0">34811</data>
    </edge>
    <edge source="IND" target="FIN">
      <data key="d0">2952872</data>
    </edge>
    <edge source="IND" target="FRA">
      <data key="d0">19168099</data>
    </edge>
    <edge source="IND" target="GEO">
      <data key="d0">177122</data>
    </edge>
    <edge source="IND" target="GMB">
      <data key="d0">374158</data>
    </edge>
    <edge source="IND" target="DEU">
      <data key="d0">166495153</data>
    </edge>
    <edge source="IND" target="GHA">
      <data key="d0">6680633</data>
    </edge>
    <edge source="IND" target="GRC">
      <data key="d0">5590162</data>
    </edge>
    <edge source="IND" target="GTM">
      <data key="d0">4955307</data>
    </edge>
    <edge source="IND" target="HND">
      <data key="d0">45688804</data>
    </edge>
    <edge source="IND" target="HKG">
      <data key="d0">11363157</data>
    </edge>
    <edge source="IND" target="HUN">
      <data key="d0">507997</data>
    </edge>
    <edge source="IND" target="IDN">
      <data key="d0">97196330</data>
    </edge>
    <edge source="IND" target="IRL">
      <data key="d0">427945</data>
    </edge>
    <edge source="IND" target="ISR">
      <data key="d0">7884047</data>
    </edge>
    <edge source="IND" target="ITA">
      <data key="d0">97474476</data>
    </edge>
    <edge source="IND" target="CIV">
      <data key="d0">2538131</data>
    </edge>
    <edge source="IND" target="JAM">
      <data key="d0">52177</data>
    </edge>
    <edge source="IND" target="JPN">
      <data key="d0">56176717</data>
    </edge>
    <edge source="IND" target="KAZ">
      <data key="d0">726214</data>
    </edge>
    <edge source="IND" target="JOR">
      <data key="d0">3161497</data>
    </edge>
    <edge source="IND" target="KOR">
      <data key="d0">66244707</data>
    </edge>
    <edge source="IND" target="LBN">
      <data key="d0">3621627</data>
    </edge>
    <edge source="IND" target="LVA">
      <data key="d0">28386</data>
    </edge>
    <edge source="IND" target="LTU">
      <data key="d0">1178571</data>
    </edge>
    <edge source="IND" target="MDG">
      <data key="d0">818386</data>
    </edge>
    <edge source="IND" target="MWI">
      <data key="d0">1474348</data>
    </edge>
    <edge source="IND" target="MYS">
      <data key="d0">18729859</data>
    </edge>
    <edge source="IND" target="MRT">
      <data key="d0">2094630</data>
    </edge>
    <edge source="IND" target="MUS">
      <data key="d0">1444464</data>
    </edge>
    <edge source="IND" target="MEX">
      <data key="d0">45288202</data>
    </edge>
    <edge source="IND" target="MDA">
      <data key="d0">207975</data>
    </edge>
    <edge source="IND" target="MAR">
      <data key="d0">6200120</data>
    </edge>
    <edge source="IND" target="MOZ">
      <data key="d0">1297429</data>
    </edge>
    <edge source="IND" target="OMN">
      <data key="d0">6419479</data>
    </edge>
    <edge source="IND" target="NAM">
      <data key="d0">17112</data>
    </edge>
    <edge source="IND" target="NLD">
      <data key="d0">67635911</data>
    </edge>
    <edge source="IND" target="NZL">
      <data key="d0">5906819</data>
    </edge>
    <edge source="IND" target="NIC">
      <data key="d0">266899</data>
    </edge>
    <edge source="IND" target="NER">
      <data key="d0">12719</data>
    </edge>
    <edge source="IND" target="NOR">
      <data key="d0">7925283</data>
    </edge>
    <edge source="IND" target="PAK">
      <data key="d0">42870571</data>
    </edge>
    <edge source="IND" target="PAN">
      <data key="d0">1185069</data>
    </edge>
    <edge source="IND" target="PRY">
      <data key="d0">1290756</data>
    </edge>
    <edge source="IND" target="PER">
      <data key="d0">13576215</data>
    </edge>
    <edge source="IND" target="PHL">
      <data key="d0">19119024</data>
    </edge>
    <edge source="IND" target="POL">
      <data key="d0">13113907</data>
    </edge>
    <edge source="IND" target="PRT">
      <data key="d0">11763149</data>
    </edge>
    <edge source="IND" target="ROU">
      <data key="d0">651392</data>
    </edge>
    <edge source="IND" target="RUS">
      <data key="d0">20231790</data>
    </edge>
    <edge source="IND" target="SAU">
      <data key="d0">19987791</data>
    </edge>
    <edge source="IND" target="SEN">
      <data key="d0">2540363</data>
    </edge>
    <edge source="IND" target="SRB">
      <data key="d0">227728</data>
    </edge>
    <edge source="IND" target="SGP">
      <data key="d0">55951650</data>
    </edge>
    <edge source="IND" target="VNM">
      <data key="d0">33376600</data>
    </edge>
    <edge source="IND" target="SVN">
      <data key="d0">158840</data>
    </edge>
    <edge source="IND" target="ZAF">
      <data key="d0">34884257</data>
    </edge>
    <edge source="IND" target="ZWE">
      <data key="d0">246988</data>
    </edge>
    <edge source="IND" target="ESP">
      <data key="d0">45861036</data>
    </edge>
    <edge source="IND" target="SWE">
      <data key="d0">2192234</data>
    </edge>
    <edge source="IND" target="CHE">
      <data key="d0">14408726</data>
    </edge>
    <edge source="IND" target="THA">
      <data key="d0">97166873</data>
    </edge>
    <edge source="IND" target="TGO">
      <data key="d0">1066450</data>
    </edge>
    <edge source="IND" target="ARE">
      <data key="d0">53098009</data>
    </edge>
    <edge source="IND" target="TUN">
      <data key="d0">2138216</data>
    </edge>
    <edge source="IND" target="TUR">
      <data key="d0">145416058</data>
    </edge>
    <edge source="IND" target="UGA">
      <data key="d0">5258565</data>
    </edge>
    <edge source="IND" target="UKR">
      <data key="d0">2557780</data>
    </edge>
    <edge source="IND" target="EGY">
      <data key="d0">35013399</data>
    </edge>
    <edge source="IND" target="GBR">
      <data key="d0">57524302</data>
    </edge>
    <edge source="IND" target="TZA">
      <data key="d0">12638035</data>
    </edge>
    <edge source="IND" target="USA">
      <data key="d0">199844298</data>
    </edge>
    <edge source="IND" target="BFA">
      <data key="d0">56424</data>
    </edge>
    <edge source="IND" target="URY">
      <data key="d0">4010448</data>
    </edge>
    <edge source="SGP" target="DZA">
      <data key="d0">247645</data>
    </edge>
    <edge source="SGP" target="AZE">
      <data key="d0">65470</data>
    </edge>
    <edge source="SGP" target="ARG">
      <data key="d0">1024530</data>
    </edge>
    <edge source="SGP" target="AUS">
      <data key="d0">24242443</data>
    </edge>
    <edge source="SGP" target="BRA">
      <data key="d0">6384957</data>
    </edge>
    <edge source="SGP" target="KHM">
      <data key="d0">7190864</data>
    </edge>
    <edge source="SGP" target="CAN">
      <data key="d0">598960</data>
    </edge>
    <edge source="SGP" target="LKA">
      <data key="d0">16577245</data>
    </edge>
    <edge source="SGP" target="CHL">
      <data key="d0">450498</data>
    </edge>
    <edge source="SGP" target="CHN">
      <data key="d0">94085545</data>
    </edge>
    <edge source="SGP" target="COL">
      <data key="d0">171004</data>
    </edge>
    <edge source="SGP" target="DNK">
      <data key="d0">56812</data>
    </edge>
    <edge source="SGP" target="ECU">
      <data key="d0">154502</data>
    </edge>
    <edge source="SGP" target="SLV">
      <data key="d0">65934</data>
    </edge>
    <edge source="SGP" target="ETH">
      <data key="d0">146365</data>
    </edge>
    <edge source="SGP" target="FRA">
      <data key="d0">50516</data>
    </edge>
    <edge source="SGP" target="GEO">
      <data key="d0">10533</data>
    </edge>
    <edge source="SGP" target="DEU">
      <data key="d0">2368056</data>
    </edge>
    <edge source="SGP" target="GHA">
      <data key="d0">593700</data>
    </edge>
    <edge source="SGP" target="HND">
      <data key="d0">39106</data>
    </edge>
    <edge source="SGP" target="HKG">
      <data key="d0">48166290</data>
    </edge>
    <edge source="SGP" target="HUN">
      <data key="d0">65627</data>
    </edge>
    <edge source="SGP" target="IDN">
      <data key="d0">187482389</data>
    </edge>
    <edge source="SGP" target="IRL">
      <data key="d0">2051432</data>
    </edge>
    <edge source="SGP" target="ISR">
      <data key="d0">127819</data>
    </edge>
    <edge source="SGP" target="ITA">
      <data key="d0">950122</data>
    </edge>
    <edge source="SGP" target="CIV">
      <data key="d0">335890</data>
    </edge>
    <edge source="SGP" target="JPN">
      <data key="d0">45677484</data>
    </edge>
    <edge source="SGP" target="JOR">
      <data key="d0">87356</data>
    </edge>
    <edge source="SGP" target="KOR">
      <data key="d0">81338579</data>
    </edge>
    <edge source="SGP" target="LVA">
      <data key="d0">11990</data>
    </edge>
    <edge source="SGP" target="MDG">
      <data key="d0">144714</data>
    </edge>
    <edge source="SGP" target="MYS">
      <data key="d0">165964263</data>
    </edge>
    <edge source="SGP" target="MUS">
      <data key="d0">1648240</data>
    </edge>
    <edge source="SGP" target="MEX">
      <data key="d0">5811859</data>
    </edge>
    <edge source="SGP" target="OMN">
      <data key="d0">423916</data>
    </edge>
    <edge source="SGP" target="NAM">
      <data key="d0">27768</data>
    </edge>
    <edge source="SGP" target="NLD">
      <data key="d0">9015358</data>
    </edge>
    <edge source="SGP" target="NZL">
      <data key="d0">9150835</data>
    </edge>
    <edge source="SGP" target="NIC">
      <data key="d0">76584</data>
    </edge>
    <edge source="SGP" target="NOR">
      <data key="d0">23966</data>
    </edge>
    <edge source="SGP" target="PAK">
      <data key="d0">25722867</data>
    </edge>
    <edge source="SGP" target="PER">
      <data key="d0">305500</data>
    </edge>
    <edge source="SGP" target="PHL">
      <data key="d0">47580277</data>
    </edge>
    <edge source="SGP" target="POL">
      <data key="d0">574502</data>
    </edge>
    <edge source="SGP" target="PRT">
      <data key="d0">371883</data>
    </edge>
    <edge source="SGP" target="ROU">
      <data key="d0">152350</data>
    </edge>
    <edge source="SGP" target="RUS">
      <data key="d0">41633</data>
    </edge>
    <edge source="SGP" target="SAU">
      <data key="d0">967651</data>
    </edge>
    <edge source="SGP" target="IND">
      <data key="d0">80724341</data>
    </edge>
    <edge source="SGP" target="SVK">
      <data key="d0">24463</data>
    </edge>
    <edge source="SGP" target="VNM">
      <data key="d0">51575838</data>
    </edge>
    <edge source="SGP" target="ZAF">
      <data key="d0">2356792</data>
    </edge>
    <edge source="SGP" target="ESP">
      <data key="d0">585344</data>
    </edge>
    <edge source="SGP" target="CHE">
      <data key="d0">44378</data>
    </edge>
    <edge source="SGP" target="THA">
      <data key="d0">79455335</data>
    </edge>
    <edge source="SGP" target="ARE">
      <data key="d0">8111820</data>
    </edge>
    <edge source="SGP" target="TUN">
      <data key="d0">96211</data>
    </edge>
    <edge source="SGP" target="TUR">
      <data key="d0">9271091</data>
    </edge>
    <edge source="SGP" target="UGA">
      <data key="d0">129071</data>
    </edge>
    <edge source="SGP" target="UKR">
      <data key="d0">22592</data>
    </edge>
    <edge source="SGP" target="EGY">
      <data key="d0">1489024</data>
    </edge>
    <edge source="SGP" target="GBR">
      <data key="d0">1480961</data>
    </edge>
    <edge source="SGP" target="TZA">
      <data key="d0">160200</data>
    </edge>
    <edge source="SGP" target="USA">
      <data key="d0">36248564</data>
    </edge>
    <edge source="SGP" target="URY">
      <data key="d0">257860</data>
    </edge>
    <edge source="VNM" target="DZA">
      <data key="d0">39715</data>
    </edge>
    <edge source="VNM" target="ARG">
      <data key="d0">56607</data>
    </edge>
    <edge source="VNM" target="AUS">
      <data key="d0">1738624</data>
    </edge>
    <edge source="VNM" target="BEL">
      <data key="d0">641678</data>
    </edge>
    <edge source="VNM" target="BRA">
      <data key="d0">41793</data>
    </edge>
    <edge source="VNM" target="BGR">
      <data key="d0">58330</data>
    </edge>
    <edge source="VNM" target="KHM">
      <data key="d0">13353547</data>
    </edge>
    <edge source="VNM" target="CMR">
      <data key="d0">13017</data>
    </edge>
    <edge source="VNM" target="CAN">
      <data key="d0">27251</data>
    </edge>
    <edge source="VNM" target="LKA">
      <data key="d0">116364</data>
    </edge>
    <edge source="VNM" target="CHL">
      <data key="d0">86348</data>
    </edge>
    <edge source="VNM" target="CHN">
      <data key="d0">2420973</data>
    </edge>
    <edge source="VNM" target="HRV">
      <data key="d0">16125</data>
    </edge>
    <edge source="VNM" target="BEN">
      <data key="d0">42525</data>
    </edge>
    <edge source="VNM" target="ECU">
      <data key="d0">951650</data>
    </edge>
    <edge source="VNM" target="DEU">
      <data key="d0">73967</data>
    </edge>
    <edge source="VNM" target="GHA">
      <data key="d0">57646</data>
    </edge>
    <edge source="VNM" target="GRC">
      <data key="d0">24743</data>
    </edge>
    <edge source="VNM" target="HKG">
      <data key="d0">1118119</data>
    </edge>
    <edge source="VNM" target="IDN">
      <data key="d0">10297750</data>
    </edge>
    <edge source="VNM" target="ISR">
      <data key="d0">292838</data>
    </edge>
    <edge source="VNM" target="ITA">
      <data key="d0">363903</data>
    </edge>
    <edge source="VNM" target="CIV">
      <data key="d0">41656</data>
    </edge>
    <edge source="VNM" target="JPN">
      <data key="d0">5020591</data>
    </edge>
    <edge source="VNM" target="JOR">
      <data key="d0">84664</data>
    </edge>
    <edge source="VNM" target="KOR">
      <data key="d0">15597211</data>
    </edge>
    <edge source="VNM" target="LBN">
      <data key="d0">62667</data>
    </edge>
    <edge source="VNM" target="MDG">
      <data key="d0">71360</data>
    </edge>
    <edge source="VNM" target="MYS">
      <data key="d0">3646070</data>
    </edge>
    <edge source="VNM" target="MEX">
      <data key="d0">264840</data>
    </edge>
    <edge source="VNM" target="MAR">
      <data key="d0">57005</data>
    </edge>
    <edge source="VNM" target="MOZ">
      <data key="d0">14535</data>
    </edge>
    <edge source="VNM" target="NZL">
      <data key="d0">10482</data>
    </edge>
    <edge source="VNM" target="NOR">
      <data key="d0">99185</data>
    </edge>
    <edge source="VNM" target="PAK">
      <data key="d0">384621</data>
    </edge>
    <edge source="VNM" target="PER">
      <data key="d0">14940</data>
    </edge>
    <edge source="VNM" target="PHL">
      <data key="d0">2991033</data>
    </edge>
    <edge source="VNM" target="POL">
      <data key="d0">24571</data>
    </edge>
    <edge source="VNM" target="ROU">
      <data key="d0">63866</data>
    </edge>
    <edge source="VNM" target="RUS">
      <data key="d0">375692</data>
    </edge>
    <edge source="VNM" target="SAU">
      <data key="d0">137770</data>
    </edge>
    <edge source="VNM" target="SEN">
      <data key="d0">29208</data>
    </edge>
    <edge source="VNM" target="IND">
      <data key="d0">905989</data>
    </edge>
    <edge source="VNM" target="SGP">
      <data key="d0">1477522</data>
    </edge>
    <edge source="VNM" target="ZAF">
      <data key="d0">1218263</data>
    </edge>
    <edge source="VNM" target="ESP">
      <data key="d0">112216</data>
    </edge>
    <edge source="VNM" target="THA">
      <data key="d0">2409254</data>
    </edge>
    <edge source="VNM" target="TGO">
      <data key="d0">27513</data>
    </edge>
    <edge source="VNM" target="ARE">
      <data key="d0">750899</data>
    </edge>
    <edge source="VNM" target="TUN">
      <data key="d0">58070</data>
    </edge>
    <edge source="VNM" target="TUR">
      <data key="d0">106878</data>
    </edge>
    <edge source="VNM" target="EGY">
      <data key="d0">417725</data>
    </edge>
    <edge source="VNM" target="GBR">
      <data key="d0">493948</data>
    </edge>
    <edge source="VNM" target="TZA">
      <data key="d0">13838</data>
    </edge>
    <edge source="VNM" target="USA">
      <data key="d0">1755999</data>
    </edge>
    <edge source="ZAF" target="ALB">
      <data key="d0">97295</data>
    </edge>
    <edge source="ZAF" target="DZA">
      <data key="d0">387749</data>
    </edge>
    <edge source="ZAF" target="ARG">
      <data key="d0">1037424</data>
    </edge>
    <edge source="ZAF" target="AUS">
      <data key="d0">4835887</data>
    </edge>
    <edge source="ZAF" target="BEL">
      <data key="d0">11902170</data>
    </edge>
    <edge source="ZAF" target="BOL">
      <data key="d0">43912</data>
    </edge>
    <edge source="ZAF" target="BWA">
      <data key="d0">17156495</data>
    </edge>
    <edge source="ZAF" target="BRA">
      <data key="d0">1021702</data>
    </edge>
    <edge source="ZAF" target="BGR">
      <data key="d0">16139</data>
    </edge>
    <edge source="ZAF" target="CMR">
      <data key="d0">70012</data>
    </edge>
    <edge source="ZAF" target="CAN">
      <data key="d0">45770</data>
    </edge>
    <edge source="ZAF" target="LKA">
      <data key="d0">166537</data>
    </edge>
    <edge source="ZAF" target="CHL">
      <data key="d0">156545</data>
    </edge>
    <edge source="ZAF" target="CHN">
      <data key="d0">12968181</data>
    </edge>
    <edge source="ZAF" target="COL">
      <data key="d0">453135</data>
    </edge>
    <edge source="ZAF" target="CZE">
      <data key="d0">480333</data>
    </edge>
    <edge source="ZAF" target="DNK">
      <data key="d0">2983110</data>
    </edge>
    <edge source="ZAF" target="ECU">
      <data key="d0">23124</data>
    </edge>
    <edge source="ZAF" target="SLV">
      <data key="d0">115219</data>
    </edge>
    <edge source="ZAF" target="ETH">
      <data key="d0">683951</data>
    </edge>
    <edge source="ZAF" target="FRA">
      <data key="d0">1071621</data>
    </edge>
    <edge source="ZAF" target="DEU">
      <data key="d0">2533407</data>
    </edge>
    <edge source="ZAF" target="GHA">
      <data key="d0">4527193</data>
    </edge>
    <edge source="ZAF" target="GRC">
      <data key="d0">686819</data>
    </edge>
    <edge source="ZAF" target="GTM">
      <data key="d0">73328</data>
    </edge>
    <edge source="ZAF" target="HND">
      <data key="d0">24044</data>
    </edge>
    <edge source="ZAF" target="HKG">
      <data key="d0">805330</data>
    </edge>
    <edge source="ZAF" target="IDN">
      <data key="d0">2125371</data>
    </edge>
    <edge source="ZAF" target="IRL">
      <data key="d0">99342</data>
    </edge>
    <edge source="ZAF" target="ISR">
      <data key="d0">840725</data>
    </edge>
    <edge source="ZAF" target="ITA">
      <data key="d0">5255110</data>
    </edge>
    <edge source="ZAF" target="CIV">
      <data key="d0">280120</data>
    </edge>
    <edge source="ZAF" target="JPN">
      <data key="d0">3392672</data>
    </edge>
    <edge source="ZAF" target="KAZ">
      <data key="d0">36923</data>
    </edge>
    <edge source="ZAF" target="KOR">
      <data key="d0">1960179</data>
    </edge>
    <edge source="ZAF" target="LBN">
      <data key="d0">356178</data>
    </edge>
    <edge source="ZAF" target="LTU">
      <data key="d0">20630</data>
    </edge>
    <edge source="ZAF" target="MDG">
      <data key="d0">2103296</data>
    </edge>
    <edge source="ZAF" target="MWI">
      <data key="d0">4328124</data>
    </edge>
    <edge source="ZAF" target="MYS">
      <data key="d0">1547875</data>
    </edge>
    <edge source="ZAF" target="MRT">
      <data key="d0">149416</data>
    </edge>
    <edge source="ZAF" target="MUS">
      <data key="d0">4367800</data>
    </edge>
    <edge source="ZAF" target="MEX">
      <data key="d0">4710376</data>
    </edge>
    <edge source="ZAF" target="MAR">
      <data key="d0">868860</data>
    </edge>
    <edge source="ZAF" target="MOZ">
      <data key="d0">14053067</data>
    </edge>
    <edge source="ZAF" target="OMN">
      <data key="d0">16858</data>
    </edge>
    <edge source="ZAF" target="NAM">
      <data key="d0">31152373</data>
    </edge>
    <edge source="ZAF" target="NLD">
      <data key="d0">4504087</data>
    </edge>
    <edge source="ZAF" target="NZL">
      <data key="d0">1622384</data>
    </edge>
    <edge source="ZAF" target="NOR">
      <data key="d0">46564</data>
    </edge>
    <edge source="ZAF" target="PAK">
      <data key="d0">3922642</data>
    </edge>
    <edge source="ZAF" target="PAN">
      <data key="d0">26104</data>
    </edge>
    <edge source="ZAF" target="PRY">
      <data key="d0">34588</data>
    </edge>
    <edge source="ZAF" target="PER">
      <data key="d0">246552</data>
    </edge>
    <edge source="ZAF" target="PHL">
      <data key="d0">902984</data>
    </edge>
    <edge source="ZAF" target="POL">
      <data key="d0">139193</data>
    </edge>
    <edge source="ZAF" target="PRT">
      <data key="d0">1202759</data>
    </edge>
    <edge source="ZAF" target="ROU">
      <data key="d0">25114</data>
    </edge>
    <edge source="ZAF" target="RUS">
      <data key="d0">556688</data>
    </edge>
    <edge source="ZAF" target="SAU">
      <data key="d0">283318</data>
    </edge>
    <edge source="ZAF" target="SEN">
      <data key="d0">1703032</data>
    </edge>
    <edge source="ZAF" target="IND">
      <data key="d0">17776289</data>
    </edge>
    <edge source="ZAF" target="SGP">
      <data key="d0">5040800</data>
    </edge>
    <edge source="ZAF" target="VNM">
      <data key="d0">1722034</data>
    </edge>
    <edge source="ZAF" target="ZWE">
      <data key="d0">18372400</data>
    </edge>
    <edge source="ZAF" target="ESP">
      <data key="d0">2721098</data>
    </edge>
    <edge source="ZAF" target="SWE">
      <data key="d0">50652</data>
    </edge>
    <edge source="ZAF" target="CHE">
      <data key="d0">176773</data>
    </edge>
    <edge source="ZAF" target="THA">
      <data key="d0">4209880</data>
    </edge>
    <edge source="ZAF" target="TGO">
      <data key="d0">52179</data>
    </edge>
    <edge source="ZAF" target="ARE">
      <data key="d0">7652602</data>
    </edge>
    <edge source="ZAF" target="TUN">
      <data key="d0">284000</data>
    </edge>
    <edge source="ZAF" target="TUR">
      <data key="d0">7975540</data>
    </edge>
    <edge source="ZAF" target="UGA">
      <data key="d0">993988</data>
    </edge>
    <edge source="ZAF" target="EGY">
      <data key="d0">405008</data>
    </edge>
    <edge source="ZAF" target="GBR">
      <data key="d0">2160213</data>
    </edge>
    <edge source="ZAF" target="TZA">
      <data key="d0">2556194</data>
    </edge>
    <edge source="ZAF" target="USA">
      <data key="d0">7186588</data>
    </edge>
    <edge source="ZAF" target="BFA">
      <data key="d0">272580</data>
    </edge>
    <edge source="ESP" target="ALB">
      <data key="d0">286634</data>
    </edge>
    <edge source="ESP" target="DZA">
      <data key="d0">78162385</data>
    </edge>
    <edge source="ESP" target="AZE">
      <data key="d0">1151326</data>
    </edge>
    <edge source="ESP" target="ARG">
      <data key="d0">15895512</data>
    </edge>
    <edge source="ESP" target="AUS">
      <data key="d0">4619464</data>
    </edge>
    <edge source="ESP" target="AUT">
      <data key="d0">18913985</data>
    </edge>
    <edge source="ESP" target="ARM">
      <data key="d0">81299</data>
    </edge>
    <edge source="ESP" target="BEL">
      <data key="d0">30487099</data>
    </edge>
    <edge source="ESP" target="BOL">
      <data key="d0">2755834</data>
    </edge>
    <edge source="ESP" target="BRA">
      <data key="d0">48413727</data>
    </edge>
    <edge source="ESP" target="BGR">
      <data key="d0">13952960</data>
    </edge>
    <edge source="ESP" target="BLR">
      <data key="d0">687427</data>
    </edge>
    <edge source="ESP" target="KHM">
      <data key="d0">119939</data>
    </edge>
    <edge source="ESP" target="CMR">
      <data key="d0">1580467</data>
    </edge>
    <edge source="ESP" target="CAN">
      <data key="d0">4370468</data>
    </edge>
    <edge source="ESP" target="LKA">
      <data key="d0">4121808</data>
    </edge>
    <edge source="ESP" target="CHL">
      <data key="d0">10792026</data>
    </edge>
    <edge source="ESP" target="CHN">
      <data key="d0">112477993</data>
    </edge>
    <edge source="ESP" target="COL">
      <data key="d0">28451981</data>
    </edge>
    <edge source="ESP" target="CRI">
      <data key="d0">3468832</data>
    </edge>
    <edge source="ESP" target="HRV">
      <data key="d0">3449195</data>
    </edge>
    <edge source="ESP" target="CZE">
      <data key="d0">26906822</data>
    </edge>
    <edge source="ESP" target="BEN">
      <data key="d0">215456</data>
    </edge>
    <edge source="ESP" target="DNK">
      <data key="d0">6675975</data>
    </edge>
    <edge source="ESP" target="ECU">
      <data key="d0">13818528</data>
    </edge>
    <edge source="ESP" target="SLV">
      <data key="d0">1645076</data>
    </edge>
    <edge source="ESP" target="ETH">
      <data key="d0">1421214</data>
    </edge>
    <edge source="ESP" target="EST">
      <data key="d0">415904</data>
    </edge>
    <edge source="ESP" target="FIN">
      <data key="d0">4677663</data>
    </edge>
    <edge source="ESP" target="FRA">
      <data key="d0">211243309</data>
    </edge>
    <edge source="ESP" target="GEO">
      <data key="d0">259032</data>
    </edge>
    <edge source="ESP" target="GMB">
      <data key="d0">14861</data>
    </edge>
    <edge source="ESP" target="DEU">
      <data key="d0">208857105</data>
    </edge>
    <edge source="ESP" target="GHA">
      <data key="d0">1726464</data>
    </edge>
    <edge source="ESP" target="GRC">
      <data key="d0">12904340</data>
    </edge>
    <edge source="ESP" target="GTM">
      <data key="d0">11305394</data>
    </edge>
    <edge source="ESP" target="HND">
      <data key="d0">127761</data>
    </edge>
    <edge source="ESP" target="HKG">
      <data key="d0">3856829</data>
    </edge>
    <edge source="ESP" target="HUN">
      <data key="d0">10024015</data>
    </edge>
    <edge source="ESP" target="IDN">
      <data key="d0">23993078</data>
    </edge>
    <edge source="ESP" target="IRL">
      <data key="d0">3688522</data>
    </edge>
    <edge source="ESP" target="ISR">
      <data key="d0">13903568</data>
    </edge>
    <edge source="ESP" target="ITA">
      <data key="d0">237057093</data>
    </edge>
    <edge source="ESP" target="CIV">
      <data key="d0">1195862</data>
    </edge>
    <edge source="ESP" target="JAM">
      <data key="d0">87531</data>
    </edge>
    <edge source="ESP" target="JPN">
      <data key="d0">19487849</data>
    </edge>
    <edge source="ESP" target="KAZ">
      <data key="d0">226373</data>
    </edge>
    <edge source="ESP" target="JOR">
      <data key="d0">1306193</data>
    </edge>
    <edge source="ESP" target="KOR">
      <data key="d0">23279833</data>
    </edge>
    <edge source="ESP" target="LBN">
      <data key="d0">5272529</data>
    </edge>
    <edge source="ESP" target="LVA">
      <data key="d0">613685</data>
    </edge>
    <edge source="ESP" target="LTU">
      <data key="d0">2386559</data>
    </edge>
    <edge source="ESP" target="MDG">
      <data key="d0">192742</data>
    </edge>
    <edge source="ESP" target="MWI">
      <data key="d0">72621</data>
    </edge>
    <edge source="ESP" target="MYS">
      <data key="d0">18578192</data>
    </edge>
    <edge source="ESP" target="MRT">
      <data key="d0">375775</data>
    </edge>
    <edge source="ESP" target="MUS">
      <data key="d0">909428</data>
    </edge>
    <edge source="ESP" target="MEX">
      <data key="d0">48627305</data>
    </edge>
    <edge source="ESP" target="MDA">
      <data key="d0">46258</data>
    </edge>
    <edge source="ESP" target="MAR">
      <data key="d0">84456896</data>
    </edge>
    <edge source="ESP" target="OMN">
      <data key="d0">9201424</data>
    </edge>
    <edge source="ESP" target="NAM">
      <data key="d0">54640</data>
    </edge>
    <edge source="ESP" target="NLD">
      <data key="d0">59047555</data>
    </edge>
    <edge source="ESP" target="NZL">
      <data key="d0">980589</data>
    </edge>
    <edge source="ESP" target="NIC">
      <data key="d0">151415</data>
    </edge>
    <edge source="ESP" target="NOR">
      <data key="d0">2845707</data>
    </edge>
    <edge source="ESP" target="PAK">
      <data key="d0">10914175</data>
    </edge>
    <edge source="ESP" target="PAN">
      <data key="d0">2382070</data>
    </edge>
    <edge source="ESP" target="PRY">
      <data key="d0">283592</data>
    </edge>
    <edge source="ESP" target="PER">
      <data key="d0">24808287</data>
    </edge>
    <edge source="ESP" target="PHL">
      <data key="d0">1817268</data>
    </edge>
    <edge source="ESP" target="POL">
      <data key="d0">77636601</data>
    </edge>
    <edge source="ESP" target="PRT">
      <data key="d0">208191935</data>
    </edge>
    <edge source="ESP" target="ROU">
      <data key="d0">13239175</data>
    </edge>
    <edge source="ESP" target="RUS">
      <data key="d0">60853235</data>
    </edge>
    <edge source="ESP" target="SAU">
      <data key="d0">30276048</data>
    </edge>
    <edge source="ESP" target="SEN">
      <data key="d0">1243004</data>
    </edge>
    <edge source="ESP" target="SRB">
      <data key="d0">4763404</data>
    </edge>
    <edge source="ESP" target="IND">
      <data key="d0">60749296</data>
    </edge>
    <edge source="ESP" target="SGP">
      <data key="d0">4867513</data>
    </edge>
    <edge source="ESP" target="SVK">
      <data key="d0">4705704</data>
    </edge>
    <edge source="ESP" target="VNM">
      <data key="d0">30579871</data>
    </edge>
    <edge source="ESP" target="SVN">
      <data key="d0">4292456</data>
    </edge>
    <edge source="ESP" target="ZAF">
      <data key="d0">18757231</data>
    </edge>
    <edge source="ESP" target="SWE">
      <data key="d0">7889354</data>
    </edge>
    <edge source="ESP" target="CHE">
      <data key="d0">8747424</data>
    </edge>
    <edge source="ESP" target="THA">
      <data key="d0">18865892</data>
    </edge>
    <edge source="ESP" target="TGO">
      <data key="d0">160546</data>
    </edge>
    <edge source="ESP" target="ARE">
      <data key="d0">39071424</data>
    </edge>
    <edge source="ESP" target="TUN">
      <data key="d0">26294150</data>
    </edge>
    <edge source="ESP" target="TUR">
      <data key="d0">94383007</data>
    </edge>
    <edge source="ESP" target="UGA">
      <data key="d0">47954</data>
    </edge>
    <edge source="ESP" target="UKR">
      <data key="d0">7576497</data>
    </edge>
    <edge source="ESP" target="MKD">
      <data key="d0">32021</data>
    </edge>
    <edge source="ESP" target="EGY">
      <data key="d0">49915774</data>
    </edge>
    <edge source="ESP" target="GBR">
      <data key="d0">94986327</data>
    </edge>
    <edge source="ESP" target="TZA">
      <data key="d0">173850</data>
    </edge>
    <edge source="ESP" target="USA">
      <data key="d0">53801224</data>
    </edge>
    <edge source="ESP" target="BFA">
      <data key="d0">325842</data>
    </edge>
    <edge source="ESP" target="URY">
      <data key="d0">2410884</data>
    </edge>
    <edge source="SWE" target="AZE">
      <data key="d0">37304</data>
    </edge>
    <edge source="SWE" target="ARG">
      <data key="d0">62095</data>
    </edge>
    <edge source="SWE" target="AUS">
      <data key="d0">1924710</data>
    </edge>
    <edge source="SWE" target="AUT">
      <data key="d0">3480358</data>
    </edge>
    <edge source="SWE" target="BEL">
      <data key="d0">14044805</data>
    </edge>
    <edge source="SWE" target="BRA">
      <data key="d0">3820302</data>
    </edge>
    <edge source="SWE" target="BGR">
      <data key="d0">754378</data>
    </edge>
    <edge source="SWE" target="CAN">
      <data key="d0">351404</data>
    </edge>
    <edge source="SWE" target="CHL">
      <data key="d0">391397</data>
    </edge>
    <edge source="SWE" target="CHN">
      <data key="d0">6897336</data>
    </edge>
    <edge source="SWE" target="COL">
      <data key="d0">63615</data>
    </edge>
    <edge source="SWE" target="HRV">
      <data key="d0">587622</data>
    </edge>
    <edge source="SWE" target="CZE">
      <data key="d0">22855274</data>
    </edge>
    <edge source="SWE" target="DNK">
      <data key="d0">115348589</data>
    </edge>
    <edge source="SWE" target="ECU">
      <data key="d0">11577</data>
    </edge>
    <edge source="SWE" target="EST">
      <data key="d0">23099912</data>
    </edge>
    <edge source="SWE" target="FIN">
      <data key="d0">68220849</data>
    </edge>
    <edge source="SWE" target="FRA">
      <data key="d0">17425063</data>
    </edge>
    <edge source="SWE" target="GEO">
      <data key="d0">14617</data>
    </edge>
    <edge source="SWE" target="GMB">
      <data key="d0">11460</data>
    </edge>
    <edge source="SWE" target="DEU">
      <data key="d0">67357016</data>
    </edge>
    <edge source="SWE" target="GHA">
      <data key="d0">64902</data>
    </edge>
    <edge source="SWE" target="GRC">
      <data key="d0">1008254</data>
    </edge>
    <edge source="SWE" target="HKG">
      <data key="d0">610074</data>
    </edge>
    <edge source="SWE" target="HUN">
      <data key="d0">5530662</data>
    </edge>
    <edge source="SWE" target="IDN">
      <data key="d0">969196</data>
    </edge>
    <edge source="SWE" target="IRL">
      <data key="d0">3380141</data>
    </edge>
    <edge source="SWE" target="ISR">
      <data key="d0">2144323</data>
    </edge>
    <edge source="SWE" target="ITA">
      <data key="d0">8318036</data>
    </edge>
    <edge source="SWE" target="JPN">
      <data key="d0">2545192</data>
    </edge>
    <edge source="SWE" target="KAZ">
      <data key="d0">40344</data>
    </edge>
    <edge source="SWE" target="JOR">
      <data key="d0">687839</data>
    </edge>
    <edge source="SWE" target="KOR">
      <data key="d0">850385</data>
    </edge>
    <edge source="SWE" target="LVA">
      <data key="d0">8882854</data>
    </edge>
    <edge source="SWE" target="LTU">
      <data key="d0">24696372</data>
    </edge>
    <edge source="SWE" target="MYS">
      <data key="d0">2958691</data>
    </edge>
    <edge source="SWE" target="MUS">
      <data key="d0">12162</data>
    </edge>
    <edge source="SWE" target="MEX">
      <data key="d0">2816609</data>
    </edge>
    <edge source="SWE" target="MAR">
      <data key="d0">298898</data>
    </edge>
    <edge source="SWE" target="OMN">
      <data key="d0">223939</data>
    </edge>
    <edge source="SWE" target="NLD">
      <data key="d0">47979060</data>
    </edge>
    <edge source="SWE" target="NZL">
      <data key="d0">1396961</data>
    </edge>
    <edge source="SWE" target="NOR">
      <data key="d0">151073073</data>
    </edge>
    <edge source="SWE" target="PAK">
      <data key="d0">123137</data>
    </edge>
    <edge source="SWE" target="PRY">
      <data key="d0">33328</data>
    </edge>
    <edge source="SWE" target="PER">
      <data key="d0">122904</data>
    </edge>
    <edge source="SWE" target="PHL">
      <data key="d0">568444</data>
    </edge>
    <edge source="SWE" target="POL">
      <data key="d0">63149994</data>
    </edge>
    <edge source="SWE" target="PRT">
      <data key="d0">13128817</data>
    </edge>
    <edge source="SWE" target="ROU">
      <data key="d0">7787714</data>
    </edge>
    <edge source="SWE" target="RUS">
      <data key="d0">53300634</data>
    </edge>
    <edge source="SWE" target="SAU">
      <data key="d0">957034</data>
    </edge>
    <edge source="SWE" target="SRB">
      <data key="d0">1682060</data>
    </edge>
    <edge source="SWE" target="IND">
      <data key="d0">1808706</data>
    </edge>
    <edge source="SWE" target="SGP">
      <data key="d0">665387</data>
    </edge>
    <edge source="SWE" target="SVK">
      <data key="d0">4651392</data>
    </edge>
    <edge source="SWE" target="VNM">
      <data key="d0">1011528</data>
    </edge>
    <edge source="SWE" target="SVN">
      <data key="d0">366372</data>
    </edge>
    <edge source="SWE" target="ZAF">
      <data key="d0">6294395</data>
    </edge>
    <edge source="SWE" target="ESP">
      <data key="d0">5402847</data>
    </edge>
    <edge source="SWE" target="CHE">
      <data key="d0">3664772</data>
    </edge>
    <edge source="SWE" target="THA">
      <data key="d0">1526998</data>
    </edge>
    <edge source="SWE" target="ARE">
      <data key="d0">2755099</data>
    </edge>
    <edge source="SWE" target="TUR">
      <data key="d0">14545073</data>
    </edge>
    <edge source="SWE" target="UKR">
      <data key="d0">10681036</data>
    </edge>
    <edge source="SWE" target="EGY">
      <data key="d0">486001</data>
    </edge>
    <edge source="SWE" target="GBR">
      <data key="d0">38174955</data>
    </edge>
    <edge source="SWE" target="USA">
      <data key="d0">38605293</data>
    </edge>
    <edge source="THA" target="ARG">
      <data key="d0">1143849</data>
    </edge>
    <edge source="THA" target="AUS">
      <data key="d0">14815549</data>
    </edge>
    <edge source="THA" target="AUT">
      <data key="d0">71581</data>
    </edge>
    <edge source="THA" target="ARM">
      <data key="d0">98497</data>
    </edge>
    <edge source="THA" target="BEL">
      <data key="d0">1525698</data>
    </edge>
    <edge source="THA" target="BRA">
      <data key="d0">4738329</data>
    </edge>
    <edge source="THA" target="BLR">
      <data key="d0">49316</data>
    </edge>
    <edge source="THA" target="KHM">
      <data key="d0">23813236</data>
    </edge>
    <edge source="THA" target="CAN">
      <data key="d0">159288</data>
    </edge>
    <edge source="THA" target="LKA">
      <data key="d0">5773255</data>
    </edge>
    <edge source="THA" target="CHL">
      <data key="d0">359443</data>
    </edge>
    <edge source="THA" target="CHN">
      <data key="d0">73109724</data>
    </edge>
    <edge source="THA" target="COL">
      <data key="d0">326494</data>
    </edge>
    <edge source="THA" target="CRI">
      <data key="d0">312367</data>
    </edge>
    <edge source="THA" target="CZE">
      <data key="d0">200624</data>
    </edge>
    <edge source="THA" target="DNK">
      <data key="d0">13699</data>
    </edge>
    <edge source="THA" target="ECU">
      <data key="d0">52752</data>
    </edge>
    <edge source="THA" target="SLV">
      <data key="d0">202314</data>
    </edge>
    <edge source="THA" target="ETH">
      <data key="d0">2280795</data>
    </edge>
    <edge source="THA" target="FRA">
      <data key="d0">102754</data>
    </edge>
    <edge source="THA" target="GEO">
      <data key="d0">51036</data>
    </edge>
    <edge source="THA" target="DEU">
      <data key="d0">2430540</data>
    </edge>
    <edge source="THA" target="GHA">
      <data key="d0">443521</data>
    </edge>
    <edge source="THA" target="GTM">
      <data key="d0">359907</data>
    </edge>
    <edge source="THA" target="HND">
      <data key="d0">4554412</data>
    </edge>
    <edge source="THA" target="HKG">
      <data key="d0">11298583</data>
    </edge>
    <edge source="THA" target="HUN">
      <data key="d0">200338</data>
    </edge>
    <edge source="THA" target="IDN">
      <data key="d0">62717898</data>
    </edge>
    <edge source="THA" target="ISR">
      <data key="d0">121759</data>
    </edge>
    <edge source="THA" target="ITA">
      <data key="d0">3771208</data>
    </edge>
    <edge source="THA" target="CIV">
      <data key="d0">43348</data>
    </edge>
    <edge source="THA" target="JPN">
      <data key="d0">13083832</data>
    </edge>
    <edge source="THA" target="JOR">
      <data key="d0">118874</data>
    </edge>
    <edge source="THA" target="KOR">
      <data key="d0">9374061</data>
    </edge>
    <edge source="THA" target="LBN">
      <data key="d0">425654</data>
    </edge>
    <edge source="THA" target="MDG">
      <data key="d0">56972</data>
    </edge>
    <edge source="THA" target="MYS">
      <data key="d0">32431543</data>
    </edge>
    <edge source="THA" target="MUS">
      <data key="d0">217533</data>
    </edge>
    <edge source="THA" target="MEX">
      <data key="d0">3104449</data>
    </edge>
    <edge source="THA" target="MAR">
      <data key="d0">36005</data>
    </edge>
    <edge source="THA" target="OMN">
      <data key="d0">365498</data>
    </edge>
    <edge source="THA" target="NLD">
      <data key="d0">18860672</data>
    </edge>
    <edge source="THA" target="NZL">
      <data key="d0">1795731</data>
    </edge>
    <edge source="THA" target="NIC">
      <data key="d0">224412</data>
    </edge>
    <edge source="THA" target="PAK">
      <data key="d0">11573271</data>
    </edge>
    <edge source="THA" target="PAN">
      <data key="d0">2368123</data>
    </edge>
    <edge source="THA" target="PRY">
      <data key="d0">61475</data>
    </edge>
    <edge source="THA" target="PER">
      <data key="d0">1422934</data>
    </edge>
    <edge source="THA" target="PHL">
      <data key="d0">34180992</data>
    </edge>
    <edge source="THA" target="POL">
      <data key="d0">383580</data>
    </edge>
    <edge source="THA" target="ROU">
      <data key="d0">324736</data>
    </edge>
    <edge source="THA" target="RUS">
      <data key="d0">1523252</data>
    </edge>
    <edge source="THA" target="SAU">
      <data key="d0">2283333</data>
    </edge>
    <edge source="THA" target="IND">
      <data key="d0">52518840</data>
    </edge>
    <edge source="THA" target="SGP">
      <data key="d0">13993774</data>
    </edge>
    <edge source="THA" target="VNM">
      <data key="d0">55149790</data>
    </edge>
    <edge source="THA" target="ZAF">
      <data key="d0">1792023</data>
    </edge>
    <edge source="THA" target="ZWE">
      <data key="d0">17048</data>
    </edge>
    <edge source="THA" target="ESP">
      <data key="d0">2706391</data>
    </edge>
    <edge source="THA" target="SWE">
      <data key="d0">13512</data>
    </edge>
    <edge source="THA" target="CHE">
      <data key="d0">16822</data>
    </edge>
    <edge source="THA" target="ARE">
      <data key="d0">3953043</data>
    </edge>
    <edge source="THA" target="TUN">
      <data key="d0">14576</data>
    </edge>
    <edge source="THA" target="TUR">
      <data key="d0">7272239</data>
    </edge>
    <edge source="THA" target="UGA">
      <data key="d0">14653</data>
    </edge>
    <edge source="THA" target="UKR">
      <data key="d0">358710</data>
    </edge>
    <edge source="THA" target="EGY">
      <data key="d0">1581826</data>
    </edge>
    <edge source="THA" target="GBR">
      <data key="d0">917511</data>
    </edge>
    <edge source="THA" target="TZA">
      <data key="d0">766349</data>
    </edge>
    <edge source="THA" target="USA">
      <data key="d0">8604833</data>
    </edge>
    <edge source="THA" target="URY">
      <data key="d0">157642</data>
    </edge>
    <edge source="ARE" target="ALB">
      <data key="d0">12871</data>
    </edge>
    <edge source="ARE" target="DZA">
      <data key="d0">5749703</data>
    </edge>
    <edge source="ARE" target="AZE">
      <data key="d0">625830</data>
    </edge>
    <edge source="ARE" target="AUS">
      <data key="d0">501798</data>
    </edge>
    <edge source="ARE" target="ARM">
      <data key="d0">76435</data>
    </edge>
    <edge source="ARE" target="BEL">
      <data key="d0">531091</data>
    </edge>
    <edge source="ARE" target="BGR">
      <data key="d0">62283</data>
    </edge>
    <edge source="ARE" target="BDI">
      <data key="d0">27216</data>
    </edge>
    <edge source="ARE" target="KHM">
      <data key="d0">82609</data>
    </edge>
    <edge source="ARE" target="CMR">
      <data key="d0">2212053</data>
    </edge>
    <edge source="ARE" target="CAN">
      <data key="d0">43325</data>
    </edge>
    <edge source="ARE" target="LKA">
      <data key="d0">2031129</data>
    </edge>
    <edge source="ARE" target="CHL">
      <data key="d0">30471</data>
    </edge>
    <edge source="ARE" target="CHN">
      <data key="d0">556813</data>
    </edge>
    <edge source="ARE" target="BEN">
      <data key="d0">1484843</data>
    </edge>
    <edge source="ARE" target="DNK">
      <data key="d0">20718</data>
    </edge>
    <edge source="ARE" target="ETH">
      <data key="d0">2498206</data>
    </edge>
    <edge source="ARE" target="FIN">
      <data key="d0">15712</data>
    </edge>
    <edge source="ARE" target="FRA">
      <data key="d0">92831</data>
    </edge>
    <edge source="ARE" target="GEO">
      <data key="d0">235391</data>
    </edge>
    <edge source="ARE" target="GMB">
      <data key="d0">2953713</data>
    </edge>
    <edge source="ARE" target="DEU">
      <data key="d0">559882</data>
    </edge>
    <edge source="ARE" target="GHA">
      <data key="d0">4914457</data>
    </edge>
    <edge source="ARE" target="HKG">
      <data key="d0">191917</data>
    </edge>
    <edge source="ARE" target="HUN">
      <data key="d0">73627</data>
    </edge>
    <edge source="ARE" target="IDN">
      <data key="d0">648704</data>
    </edge>
    <edge source="ARE" target="ITA">
      <data key="d0">1616455</data>
    </edge>
    <edge source="ARE" target="CIV">
      <data key="d0">917801</data>
    </edge>
    <edge source="ARE" target="JPN">
      <data key="d0">44753</data>
    </edge>
    <edge source="ARE" target="KAZ">
      <data key="d0">165987</data>
    </edge>
    <edge source="ARE" target="JOR">
      <data key="d0">228810</data>
    </edge>
    <edge source="ARE" target="KOR">
      <data key="d0">294373</data>
    </edge>
    <edge source="ARE" target="KGZ">
      <data key="d0">152425</data>
    </edge>
    <edge source="ARE" target="LBN">
      <data key="d0">3136148</data>
    </edge>
    <edge source="ARE" target="LVA">
      <data key="d0">43122</data>
    </edge>
    <edge source="ARE" target="MDG">
      <data key="d0">412662</data>
    </edge>
    <edge source="ARE" target="MYS">
      <data key="d0">948456</data>
    </edge>
    <edge source="ARE" target="MRT">
      <data key="d0">377372</data>
    </edge>
    <edge source="ARE" target="MUS">
      <data key="d0">588506</data>
    </edge>
    <edge source="ARE" target="MAR">
      <data key="d0">1672662</data>
    </edge>
    <edge source="ARE" target="MOZ">
      <data key="d0">726384</data>
    </edge>
    <edge source="ARE" target="OMN">
      <data key="d0">67081087</data>
    </edge>
    <edge source="ARE" target="NAM">
      <data key="d0">19362</data>
    </edge>
    <edge source="ARE" target="NLD">
      <data key="d0">454245</data>
    </edge>
    <edge source="ARE" target="NER">
      <data key="d0">510293</data>
    </edge>
    <edge source="ARE" target="PAK">
      <data key="d0">6494841</data>
    </edge>
    <edge source="ARE" target="PHL">
      <data key="d0">746160</data>
    </edge>
    <edge source="ARE" target="POL">
      <data key="d0">12203</data>
    </edge>
    <edge source="ARE" target="ROU">
      <data key="d0">11222</data>
    </edge>
    <edge source="ARE" target="RUS">
      <data key="d0">176412</data>
    </edge>
    <edge source="ARE" target="SAU">
      <data key="d0">4688253</data>
    </edge>
    <edge source="ARE" target="SEN">
      <data key="d0">5384391</data>
    </edge>
    <edge source="ARE" target="IND">
      <data key="d0">3974982</data>
    </edge>
    <edge source="ARE" target="SGP">
      <data key="d0">625675</data>
    </edge>
    <edge source="ARE" target="VNM">
      <data key="d0">143186</data>
    </edge>
    <edge source="ARE" target="ZAF">
      <data key="d0">533759</data>
    </edge>
    <edge source="ARE" target="ESP">
      <data key="d0">440934</data>
    </edge>
    <edge source="ARE" target="CHE">
      <data key="d0">28821</data>
    </edge>
    <edge source="ARE" target="THA">
      <data key="d0">391464</data>
    </edge>
    <edge source="ARE" target="TGO">
      <data key="d0">311442</data>
    </edge>
    <edge source="ARE" target="TUN">
      <data key="d0">812178</data>
    </edge>
    <edge source="ARE" target="TUR">
      <data key="d0">707833</data>
    </edge>
    <edge source="ARE" target="UGA">
      <data key="d0">119783</data>
    </edge>
    <edge source="ARE" target="UKR">
      <data key="d0">261110</data>
    </edge>
    <edge source="ARE" target="EGY">
      <data key="d0">3564964</data>
    </edge>
    <edge source="ARE" target="GBR">
      <data key="d0">143114</data>
    </edge>
    <edge source="ARE" target="TZA">
      <data key="d0">4338357</data>
    </edge>
    <edge source="ARE" target="USA">
      <data key="d0">311654</data>
    </edge>
    <edge source="ARE" target="BFA">
      <data key="d0">130753</data>
    </edge>
    <edge source="UKR" target="DZA">
      <data key="d0">17447</data>
    </edge>
    <edge source="UKR" target="AZE">
      <data key="d0">206679</data>
    </edge>
    <edge source="UKR" target="AUT">
      <data key="d0">676450</data>
    </edge>
    <edge source="UKR" target="ARM">
      <data key="d0">142466</data>
    </edge>
    <edge source="UKR" target="BEL">
      <data key="d0">261424</data>
    </edge>
    <edge source="UKR" target="BLR">
      <data key="d0">1303168</data>
    </edge>
    <edge source="UKR" target="CAN">
      <data key="d0">3844190</data>
    </edge>
    <edge source="UKR" target="HRV">
      <data key="d0">291711</data>
    </edge>
    <edge source="UKR" target="CZE">
      <data key="d0">538494</data>
    </edge>
    <edge source="UKR" target="DNK">
      <data key="d0">3393629</data>
    </edge>
    <edge source="UKR" target="EST">
      <data key="d0">31656</data>
    </edge>
    <edge source="UKR" target="FIN">
      <data key="d0">621259</data>
    </edge>
    <edge source="UKR" target="FRA">
      <data key="d0">2323370</data>
    </edge>
    <edge source="UKR" target="GEO">
      <data key="d0">821695</data>
    </edge>
    <edge source="UKR" target="DEU">
      <data key="d0">16973619</data>
    </edge>
    <edge source="UKR" target="GHA">
      <data key="d0">82324</data>
    </edge>
    <edge source="UKR" target="HKG">
      <data key="d0">53248</data>
    </edge>
    <edge source="UKR" target="HUN">
      <data key="d0">360611</data>
    </edge>
    <edge source="UKR" target="IRL">
      <data key="d0">167439</data>
    </edge>
    <edge source="UKR" target="ISR">
      <data key="d0">2680948</data>
    </edge>
    <edge source="UKR" target="ITA">
      <data key="d0">6306192</data>
    </edge>
    <edge source="UKR" target="JPN">
      <data key="d0">504705</data>
    </edge>
    <edge source="UKR" target="KAZ">
      <data key="d0">526434</data>
    </edge>
    <edge source="UKR" target="KOR">
      <data key="d0">724057</data>
    </edge>
    <edge source="UKR" target="LVA">
      <data key="d0">52340</data>
    </edge>
    <edge source="UKR" target="LTU">
      <data key="d0">683957</data>
    </edge>
    <edge source="UKR" target="MDA">
      <data key="d0">4031323</data>
    </edge>
    <edge source="UKR" target="NLD">
      <data key="d0">28096</data>
    </edge>
    <edge source="UKR" target="PAN">
      <data key="d0">17545</data>
    </edge>
    <edge source="UKR" target="POL">
      <data key="d0">2790158</data>
    </edge>
    <edge source="UKR" target="ROU">
      <data key="d0">176700</data>
    </edge>
    <edge source="UKR" target="RUS">
      <data key="d0">5175013</data>
    </edge>
    <edge source="UKR" target="SRB">
      <data key="d0">1043845</data>
    </edge>
    <edge source="UKR" target="SVK">
      <data key="d0">135651</data>
    </edge>
    <edge source="UKR" target="SVN">
      <data key="d0">462764</data>
    </edge>
    <edge source="UKR" target="ZAF">
      <data key="d0">16972</data>
    </edge>
    <edge source="UKR" target="ESP">
      <data key="d0">3388074</data>
    </edge>
    <edge source="UKR" target="SWE">
      <data key="d0">837679</data>
    </edge>
    <edge source="UKR" target="CHE">
      <data key="d0">2070990</data>
    </edge>
    <edge source="UKR" target="ARE">
      <data key="d0">77751</data>
    </edge>
    <edge source="UKR" target="TUR">
      <data key="d0">123197</data>
    </edge>
    <edge source="UKR" target="GBR">
      <data key="d0">361085</data>
    </edge>
    <edge source="UKR" target="USA">
      <data key="d0">1886822</data>
    </edge>
    <edge source="EGY" target="DZA">
      <data key="d0">1718334</data>
    </edge>
    <edge source="EGY" target="ARM">
      <data key="d0">96092</data>
    </edge>
    <edge source="EGY" target="BEL">
      <data key="d0">220667</data>
    </edge>
    <edge source="EGY" target="BRA">
      <data key="d0">31475</data>
    </edge>
    <edge source="EGY" target="BGR">
      <data key="d0">274175</data>
    </edge>
    <edge source="EGY" target="BDI">
      <data key="d0">168254</data>
    </edge>
    <edge source="EGY" target="BLR">
      <data key="d0">102158</data>
    </edge>
    <edge source="EGY" target="CAN">
      <data key="d0">1138539</data>
    </edge>
    <edge source="EGY" target="LKA">
      <data key="d0">117354</data>
    </edge>
    <edge source="EGY" target="CHN">
      <data key="d0">84486</data>
    </edge>
    <edge source="EGY" target="COL">
      <data key="d0">18049</data>
    </edge>
    <edge source="EGY" target="HRV">
      <data key="d0">133281</data>
    </edge>
    <edge source="EGY" target="BEN">
      <data key="d0">61379</data>
    </edge>
    <edge source="EGY" target="ETH">
      <data key="d0">3709294</data>
    </edge>
    <edge source="EGY" target="FRA">
      <data key="d0">58285</data>
    </edge>
    <edge source="EGY" target="GEO">
      <data key="d0">90141</data>
    </edge>
    <edge source="EGY" target="PSE">
      <data key="d0">6170879</data>
    </edge>
    <edge source="EGY" target="DEU">
      <data key="d0">59378</data>
    </edge>
    <edge source="EGY" target="GHA">
      <data key="d0">158462</data>
    </edge>
    <edge source="EGY" target="GTM">
      <data key="d0">143262</data>
    </edge>
    <edge source="EGY" target="IDN">
      <data key="d0">41691</data>
    </edge>
    <edge source="EGY" target="ISR">
      <data key="d0">99185</data>
    </edge>
    <edge source="EGY" target="ITA">
      <data key="d0">907986</data>
    </edge>
    <edge source="EGY" target="CIV">
      <data key="d0">509803</data>
    </edge>
    <edge source="EGY" target="KAZ">
      <data key="d0">259222</data>
    </edge>
    <edge source="EGY" target="JOR">
      <data key="d0">2693972</data>
    </edge>
    <edge source="EGY" target="LBN">
      <data key="d0">1583234</data>
    </edge>
    <edge source="EGY" target="LTU">
      <data key="d0">352760</data>
    </edge>
    <edge source="EGY" target="MWI">
      <data key="d0">84631</data>
    </edge>
    <edge source="EGY" target="MRT">
      <data key="d0">396638</data>
    </edge>
    <edge source="EGY" target="MUS">
      <data key="d0">1031509</data>
    </edge>
    <edge source="EGY" target="MDA">
      <data key="d0">14018</data>
    </edge>
    <edge source="EGY" target="MAR">
      <data key="d0">1748908</data>
    </edge>
    <edge source="EGY" target="OMN">
      <data key="d0">2695737</data>
    </edge>
    <edge source="EGY" target="NER">
      <data key="d0">17628</data>
    </edge>
    <edge source="EGY" target="PAK">
      <data key="d0">766467</data>
    </edge>
    <edge source="EGY" target="PHL">
      <data key="d0">12007</data>
    </edge>
    <edge source="EGY" target="POL">
      <data key="d0">272875</data>
    </edge>
    <edge source="EGY" target="PRT">
      <data key="d0">109221</data>
    </edge>
    <edge source="EGY" target="ROU">
      <data key="d0">109721</data>
    </edge>
    <edge source="EGY" target="RUS">
      <data key="d0">333220</data>
    </edge>
    <edge source="EGY" target="SAU">
      <data key="d0">20555094</data>
    </edge>
    <edge source="EGY" target="SEN">
      <data key="d0">907902</data>
    </edge>
    <edge source="EGY" target="IND">
      <data key="d0">3255120</data>
    </edge>
    <edge source="EGY" target="VNM">
      <data key="d0">32193</data>
    </edge>
    <edge source="EGY" target="ZAF">
      <data key="d0">2813636</data>
    </edge>
    <edge source="EGY" target="ESP">
      <data key="d0">420350</data>
    </edge>
    <edge source="EGY" target="TGO">
      <data key="d0">88925</data>
    </edge>
    <edge source="EGY" target="ARE">
      <data key="d0">5331834</data>
    </edge>
    <edge source="EGY" target="TUN">
      <data key="d0">1235239</data>
    </edge>
    <edge source="EGY" target="TUR">
      <data key="d0">609400</data>
    </edge>
    <edge source="EGY" target="UGA">
      <data key="d0">678390</data>
    </edge>
    <edge source="EGY" target="UKR">
      <data key="d0">203792</data>
    </edge>
    <edge source="EGY" target="GBR">
      <data key="d0">589089</data>
    </edge>
    <edge source="EGY" target="TZA">
      <data key="d0">419455</data>
    </edge>
    <edge source="EGY" target="USA">
      <data key="d0">1830853</data>
    </edge>
    <edge source="GBR" target="ALB">
      <data key="d0">458409</data>
    </edge>
    <edge source="GBR" target="DZA">
      <data key="d0">4645969</data>
    </edge>
    <edge source="GBR" target="AZE">
      <data key="d0">1827549</data>
    </edge>
    <edge source="GBR" target="ARG">
      <data key="d0">2701067</data>
    </edge>
    <edge source="GBR" target="AUS">
      <data key="d0">32847531</data>
    </edge>
    <edge source="GBR" target="AUT">
      <data key="d0">51482837</data>
    </edge>
    <edge source="GBR" target="ARM">
      <data key="d0">71081</data>
    </edge>
    <edge source="GBR" target="BEL">
      <data key="d0">151903440</data>
    </edge>
    <edge source="GBR" target="BOL">
      <data key="d0">25750</data>
    </edge>
    <edge source="GBR" target="BRA">
      <data key="d0">22316555</data>
    </edge>
    <edge source="GBR" target="BGR">
      <data key="d0">5219387</data>
    </edge>
    <edge source="GBR" target="BDI">
      <data key="d0">122187</data>
    </edge>
    <edge source="GBR" target="BLR">
      <data key="d0">902844</data>
    </edge>
    <edge source="GBR" target="KHM">
      <data key="d0">302474</data>
    </edge>
    <edge source="GBR" target="CMR">
      <data key="d0">1486486</data>
    </edge>
    <edge source="GBR" target="CAN">
      <data key="d0">9953054</data>
    </edge>
    <edge source="GBR" target="CAF">
      <data key="d0">12170</data>
    </edge>
    <edge source="GBR" target="LKA">
      <data key="d0">3616501</data>
    </edge>
    <edge source="GBR" target="CHL">
      <data key="d0">3420569</data>
    </edge>
    <edge source="GBR" target="CHN">
      <data key="d0">82242529</data>
    </edge>
    <edge source="GBR" target="COL">
      <data key="d0">3245174</data>
    </edge>
    <edge source="GBR" target="CRI">
      <data key="d0">173089</data>
    </edge>
    <edge source="GBR" target="HRV">
      <data key="d0">3967864</data>
    </edge>
    <edge source="GBR" target="CZE">
      <data key="d0">24161552</data>
    </edge>
    <edge source="GBR" target="BEN">
      <data key="d0">96755</data>
    </edge>
    <edge source="GBR" target="DNK">
      <data key="d0">27603353</data>
    </edge>
    <edge source="GBR" target="ECU">
      <data key="d0">990851</data>
    </edge>
    <edge source="GBR" target="SLV">
      <data key="d0">180495</data>
    </edge>
    <edge source="GBR" target="ETH">
      <data key="d0">1116826</data>
    </edge>
    <edge source="GBR" target="EST">
      <data key="d0">3344665</data>
    </edge>
    <edge source="GBR" target="FIN">
      <data key="d0">19631688</data>
    </edge>
    <edge source="GBR" target="FRA">
      <data key="d0">174857259</data>
    </edge>
    <edge source="GBR" target="GEO">
      <data key="d0">515846</data>
    </edge>
    <edge source="GBR" target="GMB">
      <data key="d0">118277</data>
    </edge>
    <edge source="GBR" target="PSE">
      <data key="d0">90818</data>
    </edge>
    <edge source="GBR" target="DEU">
      <data key="d0">325939190</data>
    </edge>
    <edge source="GBR" target="GHA">
      <data key="d0">8951619</data>
    </edge>
    <edge source="GBR" target="GRC">
      <data key="d0">26135546</data>
    </edge>
    <edge source="GBR" target="GTM">
      <data key="d0">312484</data>
    </edge>
    <edge source="GBR" target="HND">
      <data key="d0">402087</data>
    </edge>
    <edge source="GBR" target="HKG">
      <data key="d0">26403965</data>
    </edge>
    <edge source="GBR" target="HUN">
      <data key="d0">16287365</data>
    </edge>
    <edge source="GBR" target="IDN">
      <data key="d0">11149970</data>
    </edge>
    <edge source="GBR" target="IRL">
      <data key="d0">152443841</data>
    </edge>
    <edge source="GBR" target="ISR">
      <data key="d0">14672544</data>
    </edge>
    <edge source="GBR" target="ITA">
      <data key="d0">158558341</data>
    </edge>
    <edge source="GBR" target="CIV">
      <data key="d0">1119222</data>
    </edge>
    <edge source="GBR" target="JAM">
      <data key="d0">296715</data>
    </edge>
    <edge source="GBR" target="JPN">
      <data key="d0">31716114</data>
    </edge>
    <edge source="GBR" target="KAZ">
      <data key="d0">2249677</data>
    </edge>
    <edge source="GBR" target="JOR">
      <data key="d0">7047444</data>
    </edge>
    <edge source="GBR" target="KOR">
      <data key="d0">24123578</data>
    </edge>
    <edge source="GBR" target="KGZ">
      <data key="d0">66231</data>
    </edge>
    <edge source="GBR" target="LBN">
      <data key="d0">3888513</data>
    </edge>
    <edge source="GBR" target="LVA">
      <data key="d0">3622992</data>
    </edge>
    <edge source="GBR" target="LTU">
      <data key="d0">2844807</data>
    </edge>
    <edge source="GBR" target="MDG">
      <data key="d0">106686</data>
    </edge>
    <edge source="GBR" target="MWI">
      <data key="d0">42386</data>
    </edge>
    <edge source="GBR" target="MYS">
      <data key="d0">14003269</data>
    </edge>
    <edge source="GBR" target="MRT">
      <data key="d0">194113</data>
    </edge>
    <edge source="GBR" target="MUS">
      <data key="d0">1337911</data>
    </edge>
    <edge source="GBR" target="MEX">
      <data key="d0">12380046</data>
    </edge>
    <edge source="GBR" target="MDA">
      <data key="d0">23169</data>
    </edge>
    <edge source="GBR" target="MAR">
      <data key="d0">7113298</data>
    </edge>
    <edge source="GBR" target="MOZ">
      <data key="d0">64431</data>
    </edge>
    <edge source="GBR" target="OMN">
      <data key="d0">3180620</data>
    </edge>
    <edge source="GBR" target="NLD">
      <data key="d0">195974021</data>
    </edge>
    <edge source="GBR" target="NZL">
      <data key="d0">6600082</data>
    </edge>
    <edge source="GBR" target="NOR">
      <data key="d0">30779600</data>
    </edge>
    <edge source="GBR" target="PAK">
      <data key="d0">11842141</data>
    </edge>
    <edge source="GBR" target="PAN">
      <data key="d0">1471345</data>
    </edge>
    <edge source="GBR" target="PRY">
      <data key="d0">20136</data>
    </edge>
    <edge source="GBR" target="PER">
      <data key="d0">1980412</data>
    </edge>
    <edge source="GBR" target="PHL">
      <data key="d0">4212330</data>
    </edge>
    <edge source="GBR" target="POL">
      <data key="d0">116790548</data>
    </edge>
    <edge source="GBR" target="PRT">
      <data key="d0">16224612</data>
    </edge>
    <edge source="GBR" target="ROU">
      <data key="d0">17206442</data>
    </edge>
    <edge source="GBR" target="RUS">
      <data key="d0">63484061</data>
    </edge>
    <edge source="GBR" target="SAU">
      <data key="d0">40448357</data>
    </edge>
    <edge source="GBR" target="SEN">
      <data key="d0">925999</data>
    </edge>
    <edge source="GBR" target="SRB">
      <data key="d0">4355390</data>
    </edge>
    <edge source="GBR" target="IND">
      <data key="d0">29364815</data>
    </edge>
    <edge source="GBR" target="SGP">
      <data key="d0">16548520</data>
    </edge>
    <edge source="GBR" target="SVK">
      <data key="d0">7227485</data>
    </edge>
    <edge source="GBR" target="VNM">
      <data key="d0">13570504</data>
    </edge>
    <edge source="GBR" target="SVN">
      <data key="d0">4893793</data>
    </edge>
    <edge source="GBR" target="ZAF">
      <data key="d0">24063591</data>
    </edge>
    <edge source="GBR" target="ZWE">
      <data key="d0">98998</data>
    </edge>
    <edge source="GBR" target="ESP">
      <data key="d0">130028749</data>
    </edge>
    <edge source="GBR" target="SWE">
      <data key="d0">61074156</data>
    </edge>
    <edge source="GBR" target="CHE">
      <data key="d0">29179611</data>
    </edge>
    <edge source="GBR" target="THA">
      <data key="d0">20046002</data>
    </edge>
    <edge source="GBR" target="TGO">
      <data key="d0">676310</data>
    </edge>
    <edge source="GBR" target="ARE">
      <data key="d0">45824332</data>
    </edge>
    <edge source="GBR" target="TUN">
      <data key="d0">3455773</data>
    </edge>
    <edge source="GBR" target="TUR">
      <data key="d0">74383587</data>
    </edge>
    <edge source="GBR" target="UGA">
      <data key="d0">722080</data>
    </edge>
    <edge source="GBR" target="UKR">
      <data key="d0">6955891</data>
    </edge>
    <edge source="GBR" target="MKD">
      <data key="d0">398966</data>
    </edge>
    <edge source="GBR" target="EGY">
      <data key="d0">17507545</data>
    </edge>
    <edge source="GBR" target="TZA">
      <data key="d0">1747378</data>
    </edge>
    <edge source="GBR" target="USA">
      <data key="d0">154285510</data>
    </edge>
    <edge source="GBR" target="BFA">
      <data key="d0">272269</data>
    </edge>
    <edge source="GBR" target="URY">
      <data key="d0">1096531</data>
    </edge>
    <edge source="USA" target="ALB">
      <data key="d0">246185</data>
    </edge>
    <edge source="USA" target="DZA">
      <data key="d0">1891211</data>
    </edge>
    <edge source="USA" target="AZE">
      <data key="d0">33017</data>
    </edge>
    <edge source="USA" target="ARG">
      <data key="d0">67374776</data>
    </edge>
    <edge source="USA" target="AUS">
      <data key="d0">108201378</data>
    </edge>
    <edge source="USA" target="AUT">
      <data key="d0">2673131</data>
    </edge>
    <edge source="USA" target="ARM">
      <data key="d0">284803</data>
    </edge>
    <edge source="USA" target="BEL">
      <data key="d0">437110267</data>
    </edge>
    <edge source="USA" target="BOL">
      <data key="d0">4004236</data>
    </edge>
    <edge source="USA" target="BRA">
      <data key="d0">180095435</data>
    </edge>
    <edge source="USA" target="BGR">
      <data key="d0">776667</data>
    </edge>
    <edge source="USA" target="BLR">
      <data key="d0">721194</data>
    </edge>
    <edge source="USA" target="KHM">
      <data key="d0">95671</data>
    </edge>
    <edge source="USA" target="CMR">
      <data key="d0">3749243</data>
    </edge>
    <edge source="USA" target="CAN">
      <data key="d0">2031158449</data>
    </edge>
    <edge source="USA" target="LKA">
      <data key="d0">3002637</data>
    </edge>
    <edge source="USA" target="CHL">
      <data key="d0">68760448</data>
    </edge>
    <edge source="USA" target="CHN">
      <data key="d0">425948287</data>
    </edge>
    <edge source="USA" target="COL">
      <data key="d0">88541559</data>
    </edge>
    <edge source="USA" target="CRI">
      <data key="d0">41709345</data>
    </edge>
    <edge source="USA" target="HRV">
      <data key="d0">145050</data>
    </edge>
    <edge source="USA" target="CZE">
      <data key="d0">3388603</data>
    </edge>
    <edge source="USA" target="BEN">
      <data key="d0">66797</data>
    </edge>
    <edge source="USA" target="DNK">
      <data key="d0">12384866</data>
    </edge>
    <edge source="USA" target="ECU">
      <data key="d0">28667826</data>
    </edge>
    <edge source="USA" target="SLV">
      <data key="d0">29861894</data>
    </edge>
    <edge source="USA" target="ETH">
      <data key="d0">799462</data>
    </edge>
    <edge source="USA" target="EST">
      <data key="d0">622982</data>
    </edge>
    <edge source="USA" target="FIN">
      <data key="d0">1565317</data>
    </edge>
    <edge source="USA" target="FRA">
      <data key="d0">40733624</data>
    </edge>
    <edge source="USA" target="GEO">
      <data key="d0">691194</data>
    </edge>
    <edge source="USA" target="GMB">
      <data key="d0">24500</data>
    </edge>
    <edge source="USA" target="DEU">
      <data key="d0">205067230</data>
    </edge>
    <edge source="USA" target="GHA">
      <data key="d0">4850407</data>
    </edge>
    <edge source="USA" target="GRC">
      <data key="d0">1730632</data>
    </edge>
    <edge source="USA" target="GTM">
      <data key="d0">31612457</data>
    </edge>
    <edge source="USA" target="HND">
      <data key="d0">24659894</data>
    </edge>
    <edge source="USA" target="HKG">
      <data key="d0">84494660</data>
    </edge>
    <edge source="USA" target="HUN">
      <data key="d0">3378435</data>
    </edge>
    <edge source="USA" target="IDN">
      <data key="d0">17217337</data>
    </edge>
    <edge source="USA" target="IRL">
      <data key="d0">18417372</data>
    </edge>
    <edge source="USA" target="ISR">
      <data key="d0">35825223</data>
    </edge>
    <edge source="USA" target="ITA">
      <data key="d0">37553267</data>
    </edge>
    <edge source="USA" target="CIV">
      <data key="d0">1032003</data>
    </edge>
    <edge source="USA" target="JAM">
      <data key="d0">12701345</data>
    </edge>
    <edge source="USA" target="JPN">
      <data key="d0">193391746</data>
    </edge>
    <edge source="USA" target="KAZ">
      <data key="d0">663391</data>
    </edge>
    <edge source="USA" target="JOR">
      <data key="d0">1238585</data>
    </edge>
    <edge source="USA" target="KOR">
      <data key="d0">307213469</data>
    </edge>
    <edge source="USA" target="LBN">
      <data key="d0">2623488</data>
    </edge>
    <edge source="USA" target="LVA">
      <data key="d0">1893694</data>
    </edge>
    <edge source="USA" target="LTU">
      <data key="d0">1865319</data>
    </edge>
    <edge source="USA" target="MDG">
      <data key="d0">42010</data>
    </edge>
    <edge source="USA" target="MYS">
      <data key="d0">66933637</data>
    </edge>
    <edge source="USA" target="MRT">
      <data key="d0">138059</data>
    </edge>
    <edge source="USA" target="MUS">
      <data key="d0">386771</data>
    </edge>
    <edge source="USA" target="MEX">
      <data key="d0">1342466663</data>
    </edge>
    <edge source="USA" target="MDA">
      <data key="d0">81256</data>
    </edge>
    <edge source="USA" target="MAR">
      <data key="d0">4847287</data>
    </edge>
    <edge source="USA" target="OMN">
      <data key="d0">1518015</data>
    </edge>
    <edge source="USA" target="NAM">
      <data key="d0">150682</data>
    </edge>
    <edge source="USA" target="NLD">
      <data key="d0">132791355</data>
    </edge>
    <edge source="USA" target="NZL">
      <data key="d0">17335106</data>
    </edge>
    <edge source="USA" target="NIC">
      <data key="d0">8432211</data>
    </edge>
    <edge source="USA" target="NER">
      <data key="d0">49193</data>
    </edge>
    <edge source="USA" target="NOR">
      <data key="d0">3418414</data>
    </edge>
    <edge source="USA" target="PAK">
      <data key="d0">5281509</data>
    </edge>
    <edge source="USA" target="PAN">
      <data key="d0">37319018</data>
    </edge>
    <edge source="USA" target="PRY">
      <data key="d0">3647618</data>
    </edge>
    <edge source="USA" target="PER">
      <data key="d0">53773630</data>
    </edge>
    <edge source="USA" target="PHL">
      <data key="d0">38496893</data>
    </edge>
    <edge source="USA" target="POL">
      <data key="d0">7518213</data>
    </edge>
    <edge source="USA" target="PRT">
      <data key="d0">3619193</data>
    </edge>
    <edge source="USA" target="ROU">
      <data key="d0">544189</data>
    </edge>
    <edge source="USA" target="RUS">
      <data key="d0">13649889</data>
    </edge>
    <edge source="USA" target="SAU">
      <data key="d0">19407774</data>
    </edge>
    <edge source="USA" target="SEN">
      <data key="d0">186480</data>
    </edge>
    <edge source="USA" target="SRB">
      <data key="d0">77084</data>
    </edge>
    <edge source="USA" target="IND">
      <data key="d0">130903932</data>
    </edge>
    <edge source="USA" target="SGP">
      <data key="d0">148158199</data>
    </edge>
    <edge source="USA" target="SVK">
      <data key="d0">2147622</data>
    </edge>
    <edge source="USA" target="VNM">
      <data key="d0">27696072</data>
    </edge>
    <edge source="USA" target="SVN">
      <data key="d0">573373</data>
    </edge>
    <edge source="USA" target="ZAF">
      <data key="d0">18137482</data>
    </edge>
    <edge source="USA" target="ZWE">
      <data key="d0">31066</data>
    </edge>
    <edge source="USA" target="ESP">
      <data key="d0">28989876</data>
    </edge>
    <edge source="USA" target="SWE">
      <data key="d0">4667284</data>
    </edge>
    <edge source="USA" target="CHE">
      <data key="d0">158951283</data>
    </edge>
    <edge source="USA" target="THA">
      <data key="d0">105603590</data>
    </edge>
    <edge source="USA" target="ARE">
      <data key="d0">41157125</data>
    </edge>
    <edge source="USA" target="TUN">
      <data key="d0">313661</data>
    </edge>
    <edge source="USA" target="TUR">
      <data key="d0">13610232</data>
    </edge>
    <edge source="USA" target="UGA">
      <data key="d0">78139</data>
    </edge>
    <edge source="USA" target="UKR">
      <data key="d0">491477</data>
    </edge>
    <edge source="USA" target="EGY">
      <data key="d0">24045038</data>
    </edge>
    <edge source="USA" target="GBR">
      <data key="d0">117174970</data>
    </edge>
    <edge source="USA" target="TZA">
      <data key="d0">200251</data>
    </edge>
    <edge source="USA" target="URY">
      <data key="d0">13427750</data>
    </edge>
    <edge source="URY" target="ARG">
      <data key="d0">10202328</data>
    </edge>
    <edge source="URY" target="BOL">
      <data key="d0">1285349</data>
    </edge>
    <edge source="URY" target="BRA">
      <data key="d0">15285895</data>
    </edge>
    <edge source="URY" target="CHL">
      <data key="d0">2602068</data>
    </edge>
    <edge source="URY" target="CHN">
      <data key="d0">64449</data>
    </edge>
    <edge source="URY" target="CRI">
      <data key="d0">130198</data>
    </edge>
    <edge source="URY" target="ECU">
      <data key="d0">106422</data>
    </edge>
    <edge source="URY" target="GHA">
      <data key="d0">106359</data>
    </edge>
    <edge source="URY" target="LBN">
      <data key="d0">22551</data>
    </edge>
    <edge source="URY" target="LVA">
      <data key="d0">13948</data>
    </edge>
    <edge source="URY" target="MEX">
      <data key="d0">1705951</data>
    </edge>
    <edge source="URY" target="PRY">
      <data key="d0">1252438</data>
    </edge>
    <edge source="URY" target="PER">
      <data key="d0">1918291</data>
    </edge>
    <edge source="URY" target="POL">
      <data key="d0">447276</data>
    </edge>
    <edge source="URY" target="ROU">
      <data key="d0">429276</data>
    </edge>
    <edge source="URY" target="VNM">
      <data key="d0">119712</data>
    </edge>
    <edge source="URY" target="ZAF">
      <data key="d0">997569</data>
    </edge>
    <edge source="URY" target="ESP">
      <data key="d0">138836</data>
    </edge>
    <edge source="URY" target="THA">
      <data key="d0">211725</data>
    </edge>
    <edge source="URY" target="EGY">
      <data key="d0">21117</data>
    </edge>
    <edge source="URY" target="USA">
      <data key="d0">1951366</data>
    </edge>
    <edge source="AUT" target="ALB">
      <data key="d0">476149</data>
    </edge>
    <edge source="AUT" target="DZA">
      <data key="d0">1894464</data>
    </edge>
    <edge source="AUT" target="AZE">
      <data key="d0">73598</data>
    </edge>
    <edge source="AUT" target="ARG">
      <data key="d0">294019</data>
    </edge>
    <edge source="AUT" target="AUS">
      <data key="d0">1432329</data>
    </edge>
    <edge source="AUT" target="ARM">
      <data key="d0">72863</data>
    </edge>
    <edge source="AUT" target="BEL">
      <data key="d0">27599785</data>
    </edge>
    <edge source="AUT" target="BRA">
      <data key="d0">2603162</data>
    </edge>
    <edge source="AUT" target="BGR">
      <data key="d0">11241170</data>
    </edge>
    <edge source="AUT" target="BLR">
      <data key="d0">1049634</data>
    </edge>
    <edge source="AUT" target="CMR">
      <data key="d0">267644</data>
    </edge>
    <edge source="AUT" target="CAN">
      <data key="d0">670325</data>
    </edge>
    <edge source="AUT" target="LKA">
      <data key="d0">64901</data>
    </edge>
    <edge source="AUT" target="CHL">
      <data key="d0">918798</data>
    </edge>
    <edge source="AUT" target="CHN">
      <data key="d0">6235692</data>
    </edge>
    <edge source="AUT" target="COL">
      <data key="d0">343243</data>
    </edge>
    <edge source="AUT" target="HRV">
      <data key="d0">13811819</data>
    </edge>
    <edge source="AUT" target="CZE">
      <data key="d0">54208692</data>
    </edge>
    <edge source="AUT" target="DNK">
      <data key="d0">1028121</data>
    </edge>
    <edge source="AUT" target="ECU">
      <data key="d0">45072</data>
    </edge>
    <edge source="AUT" target="ETH">
      <data key="d0">180691</data>
    </edge>
    <edge source="AUT" target="EST">
      <data key="d0">439268</data>
    </edge>
    <edge source="AUT" target="FIN">
      <data key="d0">3617677</data>
    </edge>
    <edge source="AUT" target="FRA">
      <data key="d0">16925343</data>
    </edge>
    <edge source="AUT" target="GEO">
      <data key="d0">84306</data>
    </edge>
    <edge source="AUT" target="DEU">
      <data key="d0">153484345</data>
    </edge>
    <edge source="AUT" target="GHA">
      <data key="d0">223571</data>
    </edge>
    <edge source="AUT" target="GRC">
      <data key="d0">1584656</data>
    </edge>
    <edge source="AUT" target="GTM">
      <data key="d0">106108</data>
    </edge>
    <edge source="AUT" target="HKG">
      <data key="d0">1023950</data>
    </edge>
    <edge source="AUT" target="HUN">
      <data key="d0">37243757</data>
    </edge>
    <edge source="AUT" target="IDN">
      <data key="d0">208770</data>
    </edge>
    <edge source="AUT" target="IRL">
      <data key="d0">95047</data>
    </edge>
    <edge source="AUT" target="ISR">
      <data key="d0">765066</data>
    </edge>
    <edge source="AUT" target="ITA">
      <data key="d0">47671916</data>
    </edge>
    <edge source="AUT" target="CIV">
      <data key="d0">574628</data>
    </edge>
    <edge source="AUT" target="JPN">
      <data key="d0">932701</data>
    </edge>
    <edge source="AUT" target="KAZ">
      <data key="d0">829710</data>
    </edge>
    <edge source="AUT" target="JOR">
      <data key="d0">113311</data>
    </edge>
    <edge source="AUT" target="KOR">
      <data key="d0">813852</data>
    </edge>
    <edge source="AUT" target="KGZ">
      <data key="d0">26258</data>
    </edge>
    <edge source="AUT" target="LBN">
      <data key="d0">193079</data>
    </edge>
    <edge source="AUT" target="LVA">
      <data key="d0">370477</data>
    </edge>
    <edge source="AUT" target="LTU">
      <data key="d0">868491</data>
    </edge>
    <edge source="AUT" target="MYS">
      <data key="d0">321201</data>
    </edge>
    <edge source="AUT" target="MUS">
      <data key="d0">11919</data>
    </edge>
    <edge source="AUT" target="MEX">
      <data key="d0">1905447</data>
    </edge>
    <edge source="AUT" target="MDA">
      <data key="d0">130873</data>
    </edge>
    <edge source="AUT" target="MAR">
      <data key="d0">1464139</data>
    </edge>
    <edge source="AUT" target="OMN">
      <data key="d0">13274</data>
    </edge>
    <edge source="AUT" target="NLD">
      <data key="d0">7716028</data>
    </edge>
    <edge source="AUT" target="NZL">
      <data key="d0">45816</data>
    </edge>
    <edge source="AUT" target="NOR">
      <data key="d0">1855963</data>
    </edge>
    <edge source="AUT" target="PAK">
      <data key="d0">507812</data>
    </edge>
    <edge source="AUT" target="PER">
      <data key="d0">18495</data>
    </edge>
    <edge source="AUT" target="PHL">
      <data key="d0">438814</data>
    </edge>
    <edge source="AUT" target="POL">
      <data key="d0">37974535</data>
    </edge>
    <edge source="AUT" target="PRT">
      <data key="d0">1322964</data>
    </edge>
    <edge source="AUT" target="ROU">
      <data key="d0">14300702</data>
    </edge>
    <edge source="AUT" target="RUS">
      <data key="d0">13167158</data>
    </edge>
    <edge source="AUT" target="SAU">
      <data key="d0">1181069</data>
    </edge>
    <edge source="AUT" target="SRB">
      <data key="d0">6551438</data>
    </edge>
    <edge source="AUT" target="IND">
      <data key="d0">1799370</data>
    </edge>
    <edge source="AUT" target="SGP">
      <data key="d0">556686</data>
    </edge>
    <edge source="AUT" target="SVK">
      <data key="d0">35829529</data>
    </edge>
    <edge source="AUT" target="VNM">
      <data key="d0">211465</data>
    </edge>
    <edge source="AUT" target="SVN">
      <data key="d0">21346379</data>
    </edge>
    <edge source="AUT" target="ZAF">
      <data key="d0">1315262</data>
    </edge>
    <edge source="AUT" target="ESP">
      <data key="d0">11919493</data>
    </edge>
    <edge source="AUT" target="SWE">
      <data key="d0">4909832</data>
    </edge>
    <edge source="AUT" target="CHE">
      <data key="d0">23862501</data>
    </edge>
    <edge source="AUT" target="THA">
      <data key="d0">416193</data>
    </edge>
    <edge source="AUT" target="ARE">
      <data key="d0">922934</data>
    </edge>
    <edge source="AUT" target="TUN">
      <data key="d0">224375</data>
    </edge>
    <edge source="AUT" target="TUR">
      <data key="d0">10088216</data>
    </edge>
    <edge source="AUT" target="UGA">
      <data key="d0">22644</data>
    </edge>
    <edge source="AUT" target="UKR">
      <data key="d0">5608553</data>
    </edge>
    <edge source="AUT" target="MKD">
      <data key="d0">1339762</data>
    </edge>
    <edge source="AUT" target="EGY">
      <data key="d0">1142591</data>
    </edge>
    <edge source="AUT" target="GBR">
      <data key="d0">11629857</data>
    </edge>
    <edge source="AUT" target="TZA">
      <data key="d0">52437</data>
    </edge>
    <edge source="AUT" target="USA">
      <data key="d0">13692327</data>
    </edge>
    <edge source="CZE" target="ALB">
      <data key="d0">32996</data>
    </edge>
    <edge source="CZE" target="AZE">
      <data key="d0">40461</data>
    </edge>
    <edge source="CZE" target="ARG">
      <data key="d0">134183</data>
    </edge>
    <edge source="CZE" target="AUS">
      <data key="d0">186569</data>
    </edge>
    <edge source="CZE" target="AUT">
      <data key="d0">9831540</data>
    </edge>
    <edge source="CZE" target="ARM">
      <data key="d0">51153</data>
    </edge>
    <edge source="CZE" target="BEL">
      <data key="d0">4118468</data>
    </edge>
    <edge source="CZE" target="BRA">
      <data key="d0">709916</data>
    </edge>
    <edge source="CZE" target="BGR">
      <data key="d0">2107618</data>
    </edge>
    <edge source="CZE" target="BLR">
      <data key="d0">1539998</data>
    </edge>
    <edge source="CZE" target="CAN">
      <data key="d0">249746</data>
    </edge>
    <edge source="CZE" target="CHN">
      <data key="d0">1748218</data>
    </edge>
    <edge source="CZE" target="HRV">
      <data key="d0">2424668</data>
    </edge>
    <edge source="CZE" target="DNK">
      <data key="d0">5273457</data>
    </edge>
    <edge source="CZE" target="ETH">
      <data key="d0">59079</data>
    </edge>
    <edge source="CZE" target="EST">
      <data key="d0">1794032</data>
    </edge>
    <edge source="CZE" target="FIN">
      <data key="d0">4262733</data>
    </edge>
    <edge source="CZE" target="FRA">
      <data key="d0">5010762</data>
    </edge>
    <edge source="CZE" target="GEO">
      <data key="d0">132360</data>
    </edge>
    <edge source="CZE" target="DEU">
      <data key="d0">79944710</data>
    </edge>
    <edge source="CZE" target="GHA">
      <data key="d0">32415</data>
    </edge>
    <edge source="CZE" target="GRC">
      <data key="d0">312170</data>
    </edge>
    <edge source="CZE" target="HKG">
      <data key="d0">18350</data>
    </edge>
    <edge source="CZE" target="HUN">
      <data key="d0">28410996</data>
    </edge>
    <edge source="CZE" target="IDN">
      <data key="d0">182757</data>
    </edge>
    <edge source="CZE" target="IRL">
      <data key="d0">475108</data>
    </edge>
    <edge source="CZE" target="ISR">
      <data key="d0">678009</data>
    </edge>
    <edge source="CZE" target="ITA">
      <data key="d0">27088710</data>
    </edge>
    <edge source="CZE" target="CIV">
      <data key="d0">11735</data>
    </edge>
    <edge source="CZE" target="JPN">
      <data key="d0">31699</data>
    </edge>
    <edge source="CZE" target="KAZ">
      <data key="d0">202742</data>
    </edge>
    <edge source="CZE" target="JOR">
      <data key="d0">874443</data>
    </edge>
    <edge source="CZE" target="KOR">
      <data key="d0">343187</data>
    </edge>
    <edge source="CZE" target="LBN">
      <data key="d0">128002</data>
    </edge>
    <edge source="CZE" target="LVA">
      <data key="d0">2077788</data>
    </edge>
    <edge source="CZE" target="LTU">
      <data key="d0">1973859</data>
    </edge>
    <edge source="CZE" target="MYS">
      <data key="d0">404292</data>
    </edge>
    <edge source="CZE" target="MEX">
      <data key="d0">174467</data>
    </edge>
    <edge source="CZE" target="MDA">
      <data key="d0">106602</data>
    </edge>
    <edge source="CZE" target="MAR">
      <data key="d0">63041</data>
    </edge>
    <edge source="CZE" target="NLD">
      <data key="d0">1614734</data>
    </edge>
    <edge source="CZE" target="NZL">
      <data key="d0">17774</data>
    </edge>
    <edge source="CZE" target="NOR">
      <data key="d0">762388</data>
    </edge>
    <edge source="CZE" target="PAK">
      <data key="d0">869815</data>
    </edge>
    <edge source="CZE" target="POL">
      <data key="d0">49388501</data>
    </edge>
    <edge source="CZE" target="PRT">
      <data key="d0">759262</data>
    </edge>
    <edge source="CZE" target="ROU">
      <data key="d0">8647166</data>
    </edge>
    <edge source="CZE" target="RUS">
      <data key="d0">9587784</data>
    </edge>
    <edge source="CZE" target="SAU">
      <data key="d0">1046960</data>
    </edge>
    <edge source="CZE" target="SRB">
      <data key="d0">2320710</data>
    </edge>
    <edge source="CZE" target="IND">
      <data key="d0">8097097</data>
    </edge>
    <edge source="CZE" target="SGP">
      <data key="d0">69931</data>
    </edge>
    <edge source="CZE" target="SVK">
      <data key="d0">113420366</data>
    </edge>
    <edge source="CZE" target="VNM">
      <data key="d0">712455</data>
    </edge>
    <edge source="CZE" target="SVN">
      <data key="d0">2237274</data>
    </edge>
    <edge source="CZE" target="ZAF">
      <data key="d0">460295</data>
    </edge>
    <edge source="CZE" target="ESP">
      <data key="d0">8384645</data>
    </edge>
    <edge source="CZE" target="SWE">
      <data key="d0">3305746</data>
    </edge>
    <edge source="CZE" target="CHE">
      <data key="d0">8784555</data>
    </edge>
    <edge source="CZE" target="THA">
      <data key="d0">1055388</data>
    </edge>
    <edge source="CZE" target="ARE">
      <data key="d0">946675</data>
    </edge>
    <edge source="CZE" target="TUN">
      <data key="d0">104018</data>
    </edge>
    <edge source="CZE" target="TUR">
      <data key="d0">2658159</data>
    </edge>
    <edge source="CZE" target="UKR">
      <data key="d0">9991664</data>
    </edge>
    <edge source="CZE" target="MKD">
      <data key="d0">143639</data>
    </edge>
    <edge source="CZE" target="EGY">
      <data key="d0">516692</data>
    </edge>
    <edge source="CZE" target="GBR">
      <data key="d0">9987005</data>
    </edge>
    <edge source="CZE" target="USA">
      <data key="d0">11082305</data>
    </edge>
    <edge source="IRL" target="ALB">
      <data key="d0">13729</data>
    </edge>
    <edge source="IRL" target="DZA">
      <data key="d0">53064</data>
    </edge>
    <edge source="IRL" target="ARG">
      <data key="d0">49676</data>
    </edge>
    <edge source="IRL" target="AUS">
      <data key="d0">87209</data>
    </edge>
    <edge source="IRL" target="AUT">
      <data key="d0">975809</data>
    </edge>
    <edge source="IRL" target="BEL">
      <data key="d0">5511408</data>
    </edge>
    <edge source="IRL" target="BRA">
      <data key="d0">118340</data>
    </edge>
    <edge source="IRL" target="BGR">
      <data key="d0">724784</data>
    </edge>
    <edge source="IRL" target="BLR">
      <data key="d0">77619</data>
    </edge>
    <edge source="IRL" target="KHM">
      <data key="d0">33421</data>
    </edge>
    <edge source="IRL" target="CAN">
      <data key="d0">1445594</data>
    </edge>
    <edge source="IRL" target="LKA">
      <data key="d0">10543</data>
    </edge>
    <edge source="IRL" target="CHN">
      <data key="d0">146319</data>
    </edge>
    <edge source="IRL" target="HRV">
      <data key="d0">40311</data>
    </edge>
    <edge source="IRL" target="CZE">
      <data key="d0">1532965</data>
    </edge>
    <edge source="IRL" target="DNK">
      <data key="d0">2710084</data>
    </edge>
    <edge source="IRL" target="ETH">
      <data key="d0">141444</data>
    </edge>
    <edge source="IRL" target="EST">
      <data key="d0">91989</data>
    </edge>
    <edge source="IRL" target="FIN">
      <data key="d0">505255</data>
    </edge>
    <edge source="IRL" target="FRA">
      <data key="d0">3255085</data>
    </edge>
    <edge source="IRL" target="GEO">
      <data key="d0">18041</data>
    </edge>
    <edge source="IRL" target="DEU">
      <data key="d0">124768385</data>
    </edge>
    <edge source="IRL" target="GHA">
      <data key="d0">422338</data>
    </edge>
    <edge source="IRL" target="GRC">
      <data key="d0">95963</data>
    </edge>
    <edge source="IRL" target="HKG">
      <data key="d0">25580</data>
    </edge>
    <edge source="IRL" target="HUN">
      <data key="d0">3269375</data>
    </edge>
    <edge source="IRL" target="IDN">
      <data key="d0">44012</data>
    </edge>
    <edge source="IRL" target="ISR">
      <data key="d0">2380964</data>
    </edge>
    <edge source="IRL" target="ITA">
      <data key="d0">3671994</data>
    </edge>
    <edge source="IRL" target="JPN">
      <data key="d0">85795</data>
    </edge>
    <edge source="IRL" target="JOR">
      <data key="d0">45763</data>
    </edge>
    <edge source="IRL" target="KOR">
      <data key="d0">138150</data>
    </edge>
    <edge source="IRL" target="LBN">
      <data key="d0">30975</data>
    </edge>
    <edge source="IRL" target="LTU">
      <data key="d0">124287</data>
    </edge>
    <edge source="IRL" target="MYS">
      <data key="d0">196424</data>
    </edge>
    <edge source="IRL" target="MEX">
      <data key="d0">51104</data>
    </edge>
    <edge source="IRL" target="MAR">
      <data key="d0">10168</data>
    </edge>
    <edge source="IRL" target="NLD">
      <data key="d0">2883983</data>
    </edge>
    <edge source="IRL" target="NZL">
      <data key="d0">239818</data>
    </edge>
    <edge source="IRL" target="NOR">
      <data key="d0">931631</data>
    </edge>
    <edge source="IRL" target="PHL">
      <data key="d0">36098</data>
    </edge>
    <edge source="IRL" target="POL">
      <data key="d0">1143568</data>
    </edge>
    <edge source="IRL" target="PRT">
      <data key="d0">272400</data>
    </edge>
    <edge source="IRL" target="ROU">
      <data key="d0">1670206</data>
    </edge>
    <edge source="IRL" target="RUS">
      <data key="d0">1869033</data>
    </edge>
    <edge source="IRL" target="SAU">
      <data key="d0">173881</data>
    </edge>
    <edge source="IRL" target="SRB">
      <data key="d0">297481</data>
    </edge>
    <edge source="IRL" target="IND">
      <data key="d0">451157</data>
    </edge>
    <edge source="IRL" target="SGP">
      <data key="d0">533036</data>
    </edge>
    <edge source="IRL" target="SVK">
      <data key="d0">139266</data>
    </edge>
    <edge source="IRL" target="VNM">
      <data key="d0">797128</data>
    </edge>
    <edge source="IRL" target="ZAF">
      <data key="d0">86516</data>
    </edge>
    <edge source="IRL" target="ESP">
      <data key="d0">12928252</data>
    </edge>
    <edge source="IRL" target="SWE">
      <data key="d0">6193546</data>
    </edge>
    <edge source="IRL" target="CHE">
      <data key="d0">17073</data>
    </edge>
    <edge source="IRL" target="THA">
      <data key="d0">114330</data>
    </edge>
    <edge source="IRL" target="ARE">
      <data key="d0">1182336</data>
    </edge>
    <edge source="IRL" target="TUR">
      <data key="d0">2949425</data>
    </edge>
    <edge source="IRL" target="UGA">
      <data key="d0">62179</data>
    </edge>
    <edge source="IRL" target="UKR">
      <data key="d0">218079</data>
    </edge>
    <edge source="IRL" target="EGY">
      <data key="d0">297397</data>
    </edge>
    <edge source="IRL" target="GBR">
      <data key="d0">58080657</data>
    </edge>
    <edge source="IRL" target="TZA">
      <data key="d0">66480</data>
    </edge>
    <edge source="IRL" target="USA">
      <data key="d0">37225710</data>
    </edge>
    <edge source="JOR" target="BGR">
      <data key="d0">25669</data>
    </edge>
    <edge source="JOR" target="GEO">
      <data key="d0">81552</data>
    </edge>
    <edge source="JOR" target="PSE">
      <data key="d0">9090047</data>
    </edge>
    <edge source="JOR" target="ITA">
      <data key="d0">13428</data>
    </edge>
    <edge source="JOR" target="LBN">
      <data key="d0">2139348</data>
    </edge>
    <edge source="JOR" target="MRT">
      <data key="d0">243375</data>
    </edge>
    <edge source="JOR" target="MAR">
      <data key="d0">38246</data>
    </edge>
    <edge source="JOR" target="PAK">
      <data key="d0">17079</data>
    </edge>
    <edge source="JOR" target="RUS">
      <data key="d0">178659</data>
    </edge>
    <edge source="JOR" target="SAU">
      <data key="d0">9176798</data>
    </edge>
    <edge source="JOR" target="IND">
      <data key="d0">158727</data>
    </edge>
    <edge source="JOR" target="ARE">
      <data key="d0">2654725</data>
    </edge>
    <edge source="JOR" target="TUN">
      <data key="d0">39242</data>
    </edge>
    <edge source="JOR" target="TUR">
      <data key="d0">216372</data>
    </edge>
    <edge source="JOR" target="UKR">
      <data key="d0">167665</data>
    </edge>
    <edge source="JOR" target="EGY">
      <data key="d0">1827910</data>
    </edge>
    <edge source="JOR" target="USA">
      <data key="d0">61852</data>
    </edge>
    <edge source="MUS" target="FRA">
      <data key="d0">1764411</data>
    </edge>
    <edge source="MUS" target="DEU">
      <data key="d0">146760</data>
    </edge>
    <edge source="MUS" target="MDG">
      <data key="d0">1579114</data>
    </edge>
    <edge source="MUS" target="NLD">
      <data key="d0">33259</data>
    </edge>
    <edge source="MUS" target="PHL">
      <data key="d0">14262</data>
    </edge>
    <edge source="MUS" target="PRT">
      <data key="d0">34342</data>
    </edge>
    <edge source="MUS" target="SGP">
      <data key="d0">41548</data>
    </edge>
    <edge source="MUS" target="ZAF">
      <data key="d0">29226</data>
    </edge>
    <edge source="MUS" target="ESP">
      <data key="d0">56728</data>
    </edge>
    <edge source="MUS" target="TZA">
      <data key="d0">27224</data>
    </edge>
    <edge source="MUS" target="USA">
      <data key="d0">390778</data>
    </edge>
    <edge source="OMN" target="LKA">
      <data key="d0">11740</data>
    </edge>
    <edge source="OMN" target="SAU">
      <data key="d0">1569778</data>
    </edge>
    <edge source="OMN" target="IND">
      <data key="d0">12905</data>
    </edge>
    <edge source="OMN" target="ARE">
      <data key="d0">6352719</data>
    </edge>
    <edge source="OMN" target="TUR">
      <data key="d0">123533</data>
    </edge>
    <edge source="OMN" target="USA">
      <data key="d0">16356</data>
    </edge>
    <edge source="PHL" target="AUS">
      <data key="d0">203879</data>
    </edge>
    <edge source="PHL" target="BEL">
      <data key="d0">15730</data>
    </edge>
    <edge source="PHL" target="BRA">
      <data key="d0">20837</data>
    </edge>
    <edge source="PHL" target="CAN">
      <data key="d0">131927</data>
    </edge>
    <edge source="PHL" target="LKA">
      <data key="d0">33584</data>
    </edge>
    <edge source="PHL" target="CHL">
      <data key="d0">37968</data>
    </edge>
    <edge source="PHL" target="CHN">
      <data key="d0">287639</data>
    </edge>
    <edge source="PHL" target="FRA">
      <data key="d0">189568</data>
    </edge>
    <edge source="PHL" target="DEU">
      <data key="d0">381343</data>
    </edge>
    <edge source="PHL" target="HKG">
      <data key="d0">177670</data>
    </edge>
    <edge source="PHL" target="IDN">
      <data key="d0">2586852</data>
    </edge>
    <edge source="PHL" target="ISR">
      <data key="d0">121629</data>
    </edge>
    <edge source="PHL" target="ITA">
      <data key="d0">33054</data>
    </edge>
    <edge source="PHL" target="JPN">
      <data key="d0">1786943</data>
    </edge>
    <edge source="PHL" target="KOR">
      <data key="d0">57296</data>
    </edge>
    <edge source="PHL" target="MYS">
      <data key="d0">421134</data>
    </edge>
    <edge source="PHL" target="MEX">
      <data key="d0">593625</data>
    </edge>
    <edge source="PHL" target="NZL">
      <data key="d0">71604</data>
    </edge>
    <edge source="PHL" target="PAK">
      <data key="d0">213436</data>
    </edge>
    <edge source="PHL" target="PAN">
      <data key="d0">33596</data>
    </edge>
    <edge source="PHL" target="PER">
      <data key="d0">12474</data>
    </edge>
    <edge source="PHL" target="POL">
      <data key="d0">13712</data>
    </edge>
    <edge source="PHL" target="RUS">
      <data key="d0">132535</data>
    </edge>
    <edge source="PHL" target="SAU">
      <data key="d0">132283</data>
    </edge>
    <edge source="PHL" target="IND">
      <data key="d0">969370</data>
    </edge>
    <edge source="PHL" target="SGP">
      <data key="d0">237827</data>
    </edge>
    <edge source="PHL" target="VNM">
      <data key="d0">1409908</data>
    </edge>
    <edge source="PHL" target="ESP">
      <data key="d0">20832</data>
    </edge>
    <edge source="PHL" target="SWE">
      <data key="d0">26968</data>
    </edge>
    <edge source="PHL" target="THA">
      <data key="d0">580259</data>
    </edge>
    <edge source="PHL" target="ARE">
      <data key="d0">19062</data>
    </edge>
    <edge source="PHL" target="GBR">
      <data key="d0">725951</data>
    </edge>
    <edge source="PHL" target="USA">
      <data key="d0">1594923</data>
    </edge>
    <edge source="PHL" target="URY">
      <data key="d0">50242</data>
    </edge>
    <edge source="POL" target="ALB">
      <data key="d0">398505</data>
    </edge>
    <edge source="POL" target="DZA">
      <data key="d0">217295</data>
    </edge>
    <edge source="POL" target="AZE">
      <data key="d0">1811352</data>
    </edge>
    <edge source="POL" target="ARG">
      <data key="d0">279019</data>
    </edge>
    <edge source="POL" target="AUS">
      <data key="d0">460086</data>
    </edge>
    <edge source="POL" target="AUT">
      <data key="d0">3320101</data>
    </edge>
    <edge source="POL" target="ARM">
      <data key="d0">357245</data>
    </edge>
    <edge source="POL" target="BEL">
      <data key="d0">38810622</data>
    </edge>
    <edge source="POL" target="BRA">
      <data key="d0">963302</data>
    </edge>
    <edge source="POL" target="BGR">
      <data key="d0">4908546</data>
    </edge>
    <edge source="POL" target="BLR">
      <data key="d0">24718033</data>
    </edge>
    <edge source="POL" target="CMR">
      <data key="d0">272011</data>
    </edge>
    <edge source="POL" target="CAN">
      <data key="d0">2184402</data>
    </edge>
    <edge source="POL" target="CHL">
      <data key="d0">152687</data>
    </edge>
    <edge source="POL" target="CHN">
      <data key="d0">2048249</data>
    </edge>
    <edge source="POL" target="COL">
      <data key="d0">16720</data>
    </edge>
    <edge source="POL" target="HRV">
      <data key="d0">4084426</data>
    </edge>
    <edge source="POL" target="CZE">
      <data key="d0">72900087</data>
    </edge>
    <edge source="POL" target="DNK">
      <data key="d0">15363082</data>
    </edge>
    <edge source="POL" target="ECU">
      <data key="d0">143058</data>
    </edge>
    <edge source="POL" target="EST">
      <data key="d0">12075610</data>
    </edge>
    <edge source="POL" target="FIN">
      <data key="d0">6658970</data>
    </edge>
    <edge source="POL" target="FRA">
      <data key="d0">34999481</data>
    </edge>
    <edge source="POL" target="GEO">
      <data key="d0">2358012</data>
    </edge>
    <edge source="POL" target="DEU">
      <data key="d0">91870425</data>
    </edge>
    <edge source="POL" target="GHA">
      <data key="d0">366179</data>
    </edge>
    <edge source="POL" target="GRC">
      <data key="d0">1767239</data>
    </edge>
    <edge source="POL" target="GTM">
      <data key="d0">24608</data>
    </edge>
    <edge source="POL" target="HKG">
      <data key="d0">25025</data>
    </edge>
    <edge source="POL" target="HUN">
      <data key="d0">34117537</data>
    </edge>
    <edge source="POL" target="IDN">
      <data key="d0">99951</data>
    </edge>
    <edge source="POL" target="IRL">
      <data key="d0">1977342</data>
    </edge>
    <edge source="POL" target="ISR">
      <data key="d0">1035766</data>
    </edge>
    <edge source="POL" target="ITA">
      <data key="d0">32752782</data>
    </edge>
    <edge source="POL" target="CIV">
      <data key="d0">2550559</data>
    </edge>
    <edge source="POL" target="JPN">
      <data key="d0">12290</data>
    </edge>
    <edge source="POL" target="KAZ">
      <data key="d0">12289908</data>
    </edge>
    <edge source="POL" target="JOR">
      <data key="d0">72364</data>
    </edge>
    <edge source="POL" target="KOR">
      <data key="d0">329270</data>
    </edge>
    <edge source="POL" target="KGZ">
      <data key="d0">158466</data>
    </edge>
    <edge source="POL" target="LBN">
      <data key="d0">230224</data>
    </edge>
    <edge source="POL" target="LVA">
      <data key="d0">12607738</data>
    </edge>
    <edge source="POL" target="LTU">
      <data key="d0">33248572</data>
    </edge>
    <edge source="POL" target="MYS">
      <data key="d0">51272</data>
    </edge>
    <edge source="POL" target="MEX">
      <data key="d0">172904</data>
    </edge>
    <edge source="POL" target="MDA">
      <data key="d0">3920266</data>
    </edge>
    <edge source="POL" target="MAR">
      <data key="d0">277427</data>
    </edge>
    <edge source="POL" target="NLD">
      <data key="d0">13303065</data>
    </edge>
    <edge source="POL" target="NZL">
      <data key="d0">812113</data>
    </edge>
    <edge source="POL" target="NOR">
      <data key="d0">2994645</data>
    </edge>
    <edge source="POL" target="PAK">
      <data key="d0">52529</data>
    </edge>
    <edge source="POL" target="PAN">
      <data key="d0">23060</data>
    </edge>
    <edge source="POL" target="PER">
      <data key="d0">10959</data>
    </edge>
    <edge source="POL" target="PRT">
      <data key="d0">2443267</data>
    </edge>
    <edge source="POL" target="ROU">
      <data key="d0">21918003</data>
    </edge>
    <edge source="POL" target="RUS">
      <data key="d0">165312261</data>
    </edge>
    <edge source="POL" target="SAU">
      <data key="d0">20153</data>
    </edge>
    <edge source="POL" target="SEN">
      <data key="d0">206300</data>
    </edge>
    <edge source="POL" target="SRB">
      <data key="d0">3914232</data>
    </edge>
    <edge source="POL" target="IND">
      <data key="d0">455657</data>
    </edge>
    <edge source="POL" target="SGP">
      <data key="d0">300428</data>
    </edge>
    <edge source="POL" target="SVK">
      <data key="d0">33566369</data>
    </edge>
    <edge source="POL" target="VNM">
      <data key="d0">177156</data>
    </edge>
    <edge source="POL" target="SVN">
      <data key="d0">3009590</data>
    </edge>
    <edge source="POL" target="ZAF">
      <data key="d0">797342</data>
    </edge>
    <edge source="POL" target="ESP">
      <data key="d0">13014744</data>
    </edge>
    <edge source="POL" target="SWE">
      <data key="d0">13637202</data>
    </edge>
    <edge source="POL" target="CHE">
      <data key="d0">2359289</data>
    </edge>
    <edge source="POL" target="THA">
      <data key="d0">1789608</data>
    </edge>
    <edge source="POL" target="ARE">
      <data key="d0">342603</data>
    </edge>
    <edge source="POL" target="TUN">
      <data key="d0">105758</data>
    </edge>
    <edge source="POL" target="TUR">
      <data key="d0">18985678</data>
    </edge>
    <edge source="POL" target="UKR">
      <data key="d0">64837258</data>
    </edge>
    <edge source="POL" target="MKD">
      <data key="d0">335677</data>
    </edge>
    <edge source="POL" target="EGY">
      <data key="d0">118407</data>
    </edge>
    <edge source="POL" target="GBR">
      <data key="d0">29636112</data>
    </edge>
    <edge source="POL" target="TZA">
      <data key="d0">24348</data>
    </edge>
    <edge source="POL" target="USA">
      <data key="d0">8497498</data>
    </edge>
    <edge source="CHE" target="ALB">
      <data key="d0">67890</data>
    </edge>
    <edge source="CHE" target="DZA">
      <data key="d0">2354650</data>
    </edge>
    <edge source="CHE" target="AZE">
      <data key="d0">303664</data>
    </edge>
    <edge source="CHE" target="ARG">
      <data key="d0">3813224</data>
    </edge>
    <edge source="CHE" target="AUS">
      <data key="d0">6809967</data>
    </edge>
    <edge source="CHE" target="AUT">
      <data key="d0">38762049</data>
    </edge>
    <edge source="CHE" target="ARM">
      <data key="d0">116573</data>
    </edge>
    <edge source="CHE" target="BEL">
      <data key="d0">31721448</data>
    </edge>
    <edge source="CHE" target="BOL">
      <data key="d0">54987</data>
    </edge>
    <edge source="CHE" target="BRA">
      <data key="d0">20191643</data>
    </edge>
    <edge source="CHE" target="BGR">
      <data key="d0">2381170</data>
    </edge>
    <edge source="CHE" target="BLR">
      <data key="d0">2150573</data>
    </edge>
    <edge source="CHE" target="KHM">
      <data key="d0">54724</data>
    </edge>
    <edge source="CHE" target="CMR">
      <data key="d0">142494</data>
    </edge>
    <edge source="CHE" target="CAN">
      <data key="d0">1478741</data>
    </edge>
    <edge source="CHE" target="LKA">
      <data key="d0">1280988</data>
    </edge>
    <edge source="CHE" target="CHL">
      <data key="d0">2644304</data>
    </edge>
    <edge source="CHE" target="CHN">
      <data key="d0">28292464</data>
    </edge>
    <edge source="CHE" target="COL">
      <data key="d0">7416273</data>
    </edge>
    <edge source="CHE" target="CRI">
      <data key="d0">188623</data>
    </edge>
    <edge source="CHE" target="HRV">
      <data key="d0">1186021</data>
    </edge>
    <edge source="CHE" target="CZE">
      <data key="d0">11513290</data>
    </edge>
    <edge source="CHE" target="DNK">
      <data key="d0">9062472</data>
    </edge>
    <edge source="CHE" target="ECU">
      <data key="d0">1186896</data>
    </edge>
    <edge source="CHE" target="SLV">
      <data key="d0">204440</data>
    </edge>
    <edge source="CHE" target="ETH">
      <data key="d0">921244</data>
    </edge>
    <edge source="CHE" target="EST">
      <data key="d0">248775</data>
    </edge>
    <edge source="CHE" target="FIN">
      <data key="d0">3376687</data>
    </edge>
    <edge source="CHE" target="FRA">
      <data key="d0">93382313</data>
    </edge>
    <edge source="CHE" target="GEO">
      <data key="d0">206393</data>
    </edge>
    <edge source="CHE" target="DEU">
      <data key="d0">334222486</data>
    </edge>
    <edge source="CHE" target="GHA">
      <data key="d0">80563</data>
    </edge>
    <edge source="CHE" target="GRC">
      <data key="d0">2418438</data>
    </edge>
    <edge source="CHE" target="GTM">
      <data key="d0">930805</data>
    </edge>
    <edge source="CHE" target="HND">
      <data key="d0">43235</data>
    </edge>
    <edge source="CHE" target="HKG">
      <data key="d0">10776759</data>
    </edge>
    <edge source="CHE" target="HUN">
      <data key="d0">5407934</data>
    </edge>
    <edge source="CHE" target="IDN">
      <data key="d0">13091638</data>
    </edge>
    <edge source="CHE" target="IRL">
      <data key="d0">3829070</data>
    </edge>
    <edge source="CHE" target="ISR">
      <data key="d0">2854545</data>
    </edge>
    <edge source="CHE" target="ITA">
      <data key="d0">41863888</data>
    </edge>
    <edge source="CHE" target="CIV">
      <data key="d0">345894</data>
    </edge>
    <edge source="CHE" target="JPN">
      <data key="d0">33757337</data>
    </edge>
    <edge source="CHE" target="KAZ">
      <data key="d0">1291098</data>
    </edge>
    <edge source="CHE" target="JOR">
      <data key="d0">923458</data>
    </edge>
    <edge source="CHE" target="KOR">
      <data key="d0">13424418</data>
    </edge>
    <edge source="CHE" target="KGZ">
      <data key="d0">15295</data>
    </edge>
    <edge source="CHE" target="LBN">
      <data key="d0">541141</data>
    </edge>
    <edge source="CHE" target="LVA">
      <data key="d0">849262</data>
    </edge>
    <edge source="CHE" target="LTU">
      <data key="d0">1018783</data>
    </edge>
    <edge source="CHE" target="MDG">
      <data key="d0">53070</data>
    </edge>
    <edge source="CHE" target="MYS">
      <data key="d0">3403043</data>
    </edge>
    <edge source="CHE" target="MUS">
      <data key="d0">313561</data>
    </edge>
    <edge source="CHE" target="MEX">
      <data key="d0">19448327</data>
    </edge>
    <edge source="CHE" target="MDA">
      <data key="d0">53015</data>
    </edge>
    <edge source="CHE" target="MAR">
      <data key="d0">1622566</data>
    </edge>
    <edge source="CHE" target="OMN">
      <data key="d0">1531515</data>
    </edge>
    <edge source="CHE" target="NLD">
      <data key="d0">20000300</data>
    </edge>
    <edge source="CHE" target="NZL">
      <data key="d0">1471055</data>
    </edge>
    <edge source="CHE" target="NER">
      <data key="d0">11984</data>
    </edge>
    <edge source="CHE" target="NOR">
      <data key="d0">2417103</data>
    </edge>
    <edge source="CHE" target="PAK">
      <data key="d0">8664982</data>
    </edge>
    <edge source="CHE" target="PAN">
      <data key="d0">480903</data>
    </edge>
    <edge source="CHE" target="PER">
      <data key="d0">2839818</data>
    </edge>
    <edge source="CHE" target="PHL">
      <data key="d0">1598978</data>
    </edge>
    <edge source="CHE" target="POL">
      <data key="d0">19838895</data>
    </edge>
    <edge source="CHE" target="PRT">
      <data key="d0">3419925</data>
    </edge>
    <edge source="CHE" target="ROU">
      <data key="d0">2117020</data>
    </edge>
    <edge source="CHE" target="RUS">
      <data key="d0">13736398</data>
    </edge>
    <edge source="CHE" target="SAU">
      <data key="d0">2609739</data>
    </edge>
    <edge source="CHE" target="SEN">
      <data key="d0">356671</data>
    </edge>
    <edge source="CHE" target="SRB">
      <data key="d0">1798052</data>
    </edge>
    <edge source="CHE" target="IND">
      <data key="d0">39948569</data>
    </edge>
    <edge source="CHE" target="SGP">
      <data key="d0">23262386</data>
    </edge>
    <edge source="CHE" target="SVK">
      <data key="d0">3884256</data>
    </edge>
    <edge source="CHE" target="VNM">
      <data key="d0">2440609</data>
    </edge>
    <edge source="CHE" target="SVN">
      <data key="d0">2765610</data>
    </edge>
    <edge source="CHE" target="ZAF">
      <data key="d0">6510134</data>
    </edge>
    <edge source="CHE" target="ESP">
      <data key="d0">18393695</data>
    </edge>
    <edge source="CHE" target="SWE">
      <data key="d0">7183920</data>
    </edge>
    <edge source="CHE" target="THA">
      <data key="d0">5494301</data>
    </edge>
    <edge source="CHE" target="ARE">
      <data key="d0">2975528</data>
    </edge>
    <edge source="CHE" target="TUN">
      <data key="d0">1546049</data>
    </edge>
    <edge source="CHE" target="TUR">
      <data key="d0">29678971</data>
    </edge>
    <edge source="CHE" target="UGA">
      <data key="d0">697797</data>
    </edge>
    <edge source="CHE" target="UKR">
      <data key="d0">2556392</data>
    </edge>
    <edge source="CHE" target="MKD">
      <data key="d0">401245</data>
    </edge>
    <edge source="CHE" target="EGY">
      <data key="d0">5269075</data>
    </edge>
    <edge source="CHE" target="GBR">
      <data key="d0">32306446</data>
    </edge>
    <edge source="CHE" target="TZA">
      <data key="d0">723979</data>
    </edge>
    <edge source="CHE" target="USA">
      <data key="d0">98556514</data>
    </edge>
    <edge source="CHE" target="URY">
      <data key="d0">578939</data>
    </edge>
    <edge source="ARM" target="GEO">
      <data key="d0">932088</data>
    </edge>
    <edge source="ARM" target="RUS">
      <data key="d0">32336</data>
    </edge>
    <edge source="BGR" target="ALB">
      <data key="d0">336837</data>
    </edge>
    <edge source="BGR" target="AUT">
      <data key="d0">579008</data>
    </edge>
    <edge source="BGR" target="ARM">
      <data key="d0">162064</data>
    </edge>
    <edge source="BGR" target="BEL">
      <data key="d0">47233</data>
    </edge>
    <edge source="BGR" target="BRA">
      <data key="d0">13722</data>
    </edge>
    <edge source="BGR" target="HRV">
      <data key="d0">515562</data>
    </edge>
    <edge source="BGR" target="CZE">
      <data key="d0">283281</data>
    </edge>
    <edge source="BGR" target="FRA">
      <data key="d0">83934</data>
    </edge>
    <edge source="BGR" target="GEO">
      <data key="d0">214094</data>
    </edge>
    <edge source="BGR" target="DEU">
      <data key="d0">73098</data>
    </edge>
    <edge source="BGR" target="GRC">
      <data key="d0">6062878</data>
    </edge>
    <edge source="BGR" target="HUN">
      <data key="d0">57828</data>
    </edge>
    <edge source="BGR" target="ISR">
      <data key="d0">17630</data>
    </edge>
    <edge source="BGR" target="ITA">
      <data key="d0">873380</data>
    </edge>
    <edge source="BGR" target="KAZ">
      <data key="d0">63919</data>
    </edge>
    <edge source="BGR" target="LBN">
      <data key="d0">10277</data>
    </edge>
    <edge source="BGR" target="LVA">
      <data key="d0">27138</data>
    </edge>
    <edge source="BGR" target="LTU">
      <data key="d0">186230</data>
    </edge>
    <edge source="BGR" target="MDA">
      <data key="d0">623571</data>
    </edge>
    <edge source="BGR" target="NLD">
      <data key="d0">43476</data>
    </edge>
    <edge source="BGR" target="POL">
      <data key="d0">202040</data>
    </edge>
    <edge source="BGR" target="ROU">
      <data key="d0">13639542</data>
    </edge>
    <edge source="BGR" target="RUS">
      <data key="d0">615613</data>
    </edge>
    <edge source="BGR" target="SAU">
      <data key="d0">64832</data>
    </edge>
    <edge source="BGR" target="SRB">
      <data key="d0">917775</data>
    </edge>
    <edge source="BGR" target="SVN">
      <data key="d0">39966</data>
    </edge>
    <edge source="BGR" target="TUR">
      <data key="d0">673348</data>
    </edge>
    <edge source="BGR" target="UKR">
      <data key="d0">205044</data>
    </edge>
    <edge source="BGR" target="MKD">
      <data key="d0">1840280</data>
    </edge>
    <edge source="BGR" target="GBR">
      <data key="d0">2180597</data>
    </edge>
    <edge source="BGR" target="USA">
      <data key="d0">20715</data>
    </edge>
    <edge source="BLR" target="AZE">
      <data key="d0">366900</data>
    </edge>
    <edge source="BLR" target="ARM">
      <data key="d0">39600</data>
    </edge>
    <edge source="BLR" target="EST">
      <data key="d0">306000</data>
    </edge>
    <edge source="BLR" target="GEO">
      <data key="d0">221600</data>
    </edge>
    <edge source="BLR" target="KAZ">
      <data key="d0">2820100</data>
    </edge>
    <edge source="BLR" target="KGZ">
      <data key="d0">168100</data>
    </edge>
    <edge source="BLR" target="LVA">
      <data key="d0">10027500</data>
    </edge>
    <edge source="BLR" target="LTU">
      <data key="d0">5692600</data>
    </edge>
    <edge source="BLR" target="MDA">
      <data key="d0">470200</data>
    </edge>
    <edge source="BLR" target="POL">
      <data key="d0">1052100</data>
    </edge>
    <edge source="BLR" target="ROU">
      <data key="d0">26000</data>
    </edge>
    <edge source="BLR" target="RUS">
      <data key="d0">52728600</data>
    </edge>
    <edge source="BLR" target="SRB">
      <data key="d0">19100</data>
    </edge>
    <edge source="BLR" target="TUR">
      <data key="d0">15800</data>
    </edge>
    <edge source="BLR" target="UGA">
      <data key="d0">26700</data>
    </edge>
    <edge source="BLR" target="UKR">
      <data key="d0">2133600</data>
    </edge>
    <edge source="CMR" target="CAF">
      <data key="d0">208515</data>
    </edge>
    <edge source="CMR" target="CIV">
      <data key="d0">47867</data>
    </edge>
    <edge source="EST" target="AUS">
      <data key="d0">566937</data>
    </edge>
    <edge source="EST" target="AUT">
      <data key="d0">631822</data>
    </edge>
    <edge source="EST" target="ARM">
      <data key="d0">12716</data>
    </edge>
    <edge source="EST" target="BEL">
      <data key="d0">610487</data>
    </edge>
    <edge source="EST" target="BRA">
      <data key="d0">985335</data>
    </edge>
    <edge source="EST" target="BGR">
      <data key="d0">1540555</data>
    </edge>
    <edge source="EST" target="BLR">
      <data key="d0">3226637</data>
    </edge>
    <edge source="EST" target="CAN">
      <data key="d0">44974</data>
    </edge>
    <edge source="EST" target="CHL">
      <data key="d0">127960</data>
    </edge>
    <edge source="EST" target="CHN">
      <data key="d0">194754</data>
    </edge>
    <edge source="EST" target="COL">
      <data key="d0">100008</data>
    </edge>
    <edge source="EST" target="HRV">
      <data key="d0">204309</data>
    </edge>
    <edge source="EST" target="CZE">
      <data key="d0">1571673</data>
    </edge>
    <edge source="EST" target="DNK">
      <data key="d0">2013256</data>
    </edge>
    <edge source="EST" target="FIN">
      <data key="d0">6673009</data>
    </edge>
    <edge source="EST" target="FRA">
      <data key="d0">6644721</data>
    </edge>
    <edge source="EST" target="GEO">
      <data key="d0">34960</data>
    </edge>
    <edge source="EST" target="DEU">
      <data key="d0">4403939</data>
    </edge>
    <edge source="EST" target="GRC">
      <data key="d0">133317</data>
    </edge>
    <edge source="EST" target="HUN">
      <data key="d0">672885</data>
    </edge>
    <edge source="EST" target="ITA">
      <data key="d0">1867108</data>
    </edge>
    <edge source="EST" target="JPN">
      <data key="d0">198580</data>
    </edge>
    <edge source="EST" target="KAZ">
      <data key="d0">1992561</data>
    </edge>
    <edge source="EST" target="JOR">
      <data key="d0">15017</data>
    </edge>
    <edge source="EST" target="LVA">
      <data key="d0">13686266</data>
    </edge>
    <edge source="EST" target="LTU">
      <data key="d0">20726648</data>
    </edge>
    <edge source="EST" target="MUS">
      <data key="d0">10091</data>
    </edge>
    <edge source="EST" target="MEX">
      <data key="d0">390903</data>
    </edge>
    <edge source="EST" target="MDA">
      <data key="d0">696165</data>
    </edge>
    <edge source="EST" target="NLD">
      <data key="d0">985547</data>
    </edge>
    <edge source="EST" target="NZL">
      <data key="d0">29261</data>
    </edge>
    <edge source="EST" target="NOR">
      <data key="d0">529660</data>
    </edge>
    <edge source="EST" target="PER">
      <data key="d0">31139</data>
    </edge>
    <edge source="EST" target="PHL">
      <data key="d0">37567</data>
    </edge>
    <edge source="EST" target="POL">
      <data key="d0">9215007</data>
    </edge>
    <edge source="EST" target="PRT">
      <data key="d0">225099</data>
    </edge>
    <edge source="EST" target="ROU">
      <data key="d0">4070871</data>
    </edge>
    <edge source="EST" target="RUS">
      <data key="d0">70455585</data>
    </edge>
    <edge source="EST" target="SRB">
      <data key="d0">828921</data>
    </edge>
    <edge source="EST" target="IND">
      <data key="d0">17333</data>
    </edge>
    <edge source="EST" target="SVK">
      <data key="d0">51170</data>
    </edge>
    <edge source="EST" target="SVN">
      <data key="d0">807684</data>
    </edge>
    <edge source="EST" target="ZAF">
      <data key="d0">43155</data>
    </edge>
    <edge source="EST" target="ESP">
      <data key="d0">792189</data>
    </edge>
    <edge source="EST" target="SWE">
      <data key="d0">10614382</data>
    </edge>
    <edge source="EST" target="CHE">
      <data key="d0">854493</data>
    </edge>
    <edge source="EST" target="ARE">
      <data key="d0">166509</data>
    </edge>
    <edge source="EST" target="TUR">
      <data key="d0">341198</data>
    </edge>
    <edge source="EST" target="UKR">
      <data key="d0">10144950</data>
    </edge>
    <edge source="EST" target="MKD">
      <data key="d0">48539</data>
    </edge>
    <edge source="EST" target="GBR">
      <data key="d0">2337799</data>
    </edge>
    <edge source="EST" target="USA">
      <data key="d0">6966818</data>
    </edge>
    <edge source="EST" target="URY">
      <data key="d0">100487</data>
    </edge>
    <edge source="HUN" target="ALB">
      <data key="d0">26579</data>
    </edge>
    <edge source="HUN" target="AUS">
      <data key="d0">11462</data>
    </edge>
    <edge source="HUN" target="AUT">
      <data key="d0">10595352</data>
    </edge>
    <edge source="HUN" target="ARM">
      <data key="d0">36571</data>
    </edge>
    <edge source="HUN" target="BEL">
      <data key="d0">1670506</data>
    </edge>
    <edge source="HUN" target="BRA">
      <data key="d0">51696</data>
    </edge>
    <edge source="HUN" target="BGR">
      <data key="d0">4431834</data>
    </edge>
    <edge source="HUN" target="BLR">
      <data key="d0">712741</data>
    </edge>
    <edge source="HUN" target="CAN">
      <data key="d0">59291</data>
    </edge>
    <edge source="HUN" target="CHN">
      <data key="d0">837381</data>
    </edge>
    <edge source="HUN" target="HRV">
      <data key="d0">6614025</data>
    </edge>
    <edge source="HUN" target="CZE">
      <data key="d0">15121423</data>
    </edge>
    <edge source="HUN" target="DNK">
      <data key="d0">2022965</data>
    </edge>
    <edge source="HUN" target="EST">
      <data key="d0">37219</data>
    </edge>
    <edge source="HUN" target="FIN">
      <data key="d0">130773</data>
    </edge>
    <edge source="HUN" target="FRA">
      <data key="d0">3917611</data>
    </edge>
    <edge source="HUN" target="GEO">
      <data key="d0">46361</data>
    </edge>
    <edge source="HUN" target="DEU">
      <data key="d0">9735705</data>
    </edge>
    <edge source="HUN" target="GHA">
      <data key="d0">43664</data>
    </edge>
    <edge source="HUN" target="GRC">
      <data key="d0">587442</data>
    </edge>
    <edge source="HUN" target="HND">
      <data key="d0">31290</data>
    </edge>
    <edge source="HUN" target="HKG">
      <data key="d0">124746</data>
    </edge>
    <edge source="HUN" target="IRL">
      <data key="d0">55952</data>
    </edge>
    <edge source="HUN" target="ISR">
      <data key="d0">186292</data>
    </edge>
    <edge source="HUN" target="ITA">
      <data key="d0">2162262</data>
    </edge>
    <edge source="HUN" target="JPN">
      <data key="d0">410983</data>
    </edge>
    <edge source="HUN" target="KAZ">
      <data key="d0">408352</data>
    </edge>
    <edge source="HUN" target="KOR">
      <data key="d0">32799</data>
    </edge>
    <edge source="HUN" target="LVA">
      <data key="d0">583677</data>
    </edge>
    <edge source="HUN" target="LTU">
      <data key="d0">940767</data>
    </edge>
    <edge source="HUN" target="MDG">
      <data key="d0">13415</data>
    </edge>
    <edge source="HUN" target="MEX">
      <data key="d0">294463</data>
    </edge>
    <edge source="HUN" target="MDA">
      <data key="d0">99780</data>
    </edge>
    <edge source="HUN" target="NLD">
      <data key="d0">6647367</data>
    </edge>
    <edge source="HUN" target="NOR">
      <data key="d0">80214</data>
    </edge>
    <edge source="HUN" target="PAN">
      <data key="d0">39453</data>
    </edge>
    <edge source="HUN" target="POL">
      <data key="d0">6435762</data>
    </edge>
    <edge source="HUN" target="PRT">
      <data key="d0">116358</data>
    </edge>
    <edge source="HUN" target="ROU">
      <data key="d0">18300761</data>
    </edge>
    <edge source="HUN" target="RUS">
      <data key="d0">2790721</data>
    </edge>
    <edge source="HUN" target="SRB">
      <data key="d0">4157796</data>
    </edge>
    <edge source="HUN" target="IND">
      <data key="d0">834843</data>
    </edge>
    <edge source="HUN" target="SGP">
      <data key="d0">114196</data>
    </edge>
    <edge source="HUN" target="SVK">
      <data key="d0">19741828</data>
    </edge>
    <edge source="HUN" target="SVN">
      <data key="d0">2916616</data>
    </edge>
    <edge source="HUN" target="ZAF">
      <data key="d0">24816</data>
    </edge>
    <edge source="HUN" target="ESP">
      <data key="d0">1334952</data>
    </edge>
    <edge source="HUN" target="SWE">
      <data key="d0">280546</data>
    </edge>
    <edge source="HUN" target="CHE">
      <data key="d0">592209</data>
    </edge>
    <edge source="HUN" target="ARE">
      <data key="d0">47259</data>
    </edge>
    <edge source="HUN" target="TUN">
      <data key="d0">159402</data>
    </edge>
    <edge source="HUN" target="TUR">
      <data key="d0">533964</data>
    </edge>
    <edge source="HUN" target="UKR">
      <data key="d0">2460529</data>
    </edge>
    <edge source="HUN" target="MKD">
      <data key="d0">288676</data>
    </edge>
    <edge source="HUN" target="GBR">
      <data key="d0">1642391</data>
    </edge>
    <edge source="HUN" target="USA">
      <data key="d0">857763</data>
    </edge>
    <edge source="KAZ" target="CHN">
      <data key="d0">60823</data>
    </edge>
    <edge source="KAZ" target="KGZ">
      <data key="d0">7636564</data>
    </edge>
    <edge source="KAZ" target="RUS">
      <data key="d0">1398097</data>
    </edge>
    <edge source="KAZ" target="GBR">
      <data key="d0">19468</data>
    </edge>
    <edge source="KGZ" target="KAZ">
      <data key="d0">10141</data>
    </edge>
    <edge source="KGZ" target="RUS">
      <data key="d0">14176</data>
    </edge>
    <edge source="LVA" target="BEL">
      <data key="d0">229251</data>
    </edge>
    <edge source="LVA" target="BRA">
      <data key="d0">15095</data>
    </edge>
    <edge source="LVA" target="BGR">
      <data key="d0">35425</data>
    </edge>
    <edge source="LVA" target="BLR">
      <data key="d0">2036263</data>
    </edge>
    <edge source="LVA" target="CAN">
      <data key="d0">148708</data>
    </edge>
    <edge source="LVA" target="CHL">
      <data key="d0">18405</data>
    </edge>
    <edge source="LVA" target="CZE">
      <data key="d0">847456</data>
    </edge>
    <edge source="LVA" target="DNK">
      <data key="d0">174073</data>
    </edge>
    <edge source="LVA" target="EST">
      <data key="d0">10547337</data>
    </edge>
    <edge source="LVA" target="FIN">
      <data key="d0">156923</data>
    </edge>
    <edge source="LVA" target="FRA">
      <data key="d0">63041</data>
    </edge>
    <edge source="LVA" target="DEU">
      <data key="d0">1954768</data>
    </edge>
    <edge source="LVA" target="HUN">
      <data key="d0">272432</data>
    </edge>
    <edge source="LVA" target="IRL">
      <data key="d0">46826</data>
    </edge>
    <edge source="LVA" target="ISR">
      <data key="d0">22182</data>
    </edge>
    <edge source="LVA" target="ITA">
      <data key="d0">1307751</data>
    </edge>
    <edge source="LVA" target="CIV">
      <data key="d0">18224</data>
    </edge>
    <edge source="LVA" target="KAZ">
      <data key="d0">28762</data>
    </edge>
    <edge source="LVA" target="KGZ">
      <data key="d0">12558</data>
    </edge>
    <edge source="LVA" target="LTU">
      <data key="d0">19811381</data>
    </edge>
    <edge source="LVA" target="MEX">
      <data key="d0">155534</data>
    </edge>
    <edge source="LVA" target="MDA">
      <data key="d0">17770</data>
    </edge>
    <edge source="LVA" target="MAR">
      <data key="d0">60306</data>
    </edge>
    <edge source="LVA" target="NLD">
      <data key="d0">376060</data>
    </edge>
    <edge source="LVA" target="NOR">
      <data key="d0">383941</data>
    </edge>
    <edge source="LVA" target="POL">
      <data key="d0">4804630</data>
    </edge>
    <edge source="LVA" target="ROU">
      <data key="d0">755520</data>
    </edge>
    <edge source="LVA" target="RUS">
      <data key="d0">7208082</data>
    </edge>
    <edge source="LVA" target="SAU">
      <data key="d0">28478</data>
    </edge>
    <edge source="LVA" target="SVK">
      <data key="d0">18439</data>
    </edge>
    <edge source="LVA" target="SVN">
      <data key="d0">16338</data>
    </edge>
    <edge source="LVA" target="ESP">
      <data key="d0">126874</data>
    </edge>
    <edge source="LVA" target="SWE">
      <data key="d0">295487</data>
    </edge>
    <edge source="LVA" target="CHE">
      <data key="d0">42180</data>
    </edge>
    <edge source="LVA" target="ARE">
      <data key="d0">391914</data>
    </edge>
    <edge source="LVA" target="UKR">
      <data key="d0">3933429</data>
    </edge>
    <edge source="LVA" target="EGY">
      <data key="d0">21229</data>
    </edge>
    <edge source="LVA" target="GBR">
      <data key="d0">223494</data>
    </edge>
    <edge source="NOR" target="AUS">
      <data key="d0">31169</data>
    </edge>
    <edge source="NOR" target="AUT">
      <data key="d0">66017</data>
    </edge>
    <edge source="NOR" target="BEL">
      <data key="d0">636158</data>
    </edge>
    <edge source="NOR" target="BRA">
      <data key="d0">100903</data>
    </edge>
    <edge source="NOR" target="CAN">
      <data key="d0">863913</data>
    </edge>
    <edge source="NOR" target="LKA">
      <data key="d0">22127</data>
    </edge>
    <edge source="NOR" target="CHL">
      <data key="d0">1207545</data>
    </edge>
    <edge source="NOR" target="CHN">
      <data key="d0">2692178</data>
    </edge>
    <edge source="NOR" target="CZE">
      <data key="d0">91759</data>
    </edge>
    <edge source="NOR" target="DNK">
      <data key="d0">20045886</data>
    </edge>
    <edge source="NOR" target="EST">
      <data key="d0">182745</data>
    </edge>
    <edge source="NOR" target="FIN">
      <data key="d0">2274572</data>
    </edge>
    <edge source="NOR" target="FRA">
      <data key="d0">159771</data>
    </edge>
    <edge source="NOR" target="DEU">
      <data key="d0">2997243</data>
    </edge>
    <edge source="NOR" target="GRC">
      <data key="d0">86284</data>
    </edge>
    <edge source="NOR" target="IDN">
      <data key="d0">2097194</data>
    </edge>
    <edge source="NOR" target="ITA">
      <data key="d0">1594030</data>
    </edge>
    <edge source="NOR" target="JPN">
      <data key="d0">123377</data>
    </edge>
    <edge source="NOR" target="KOR">
      <data key="d0">1294741</data>
    </edge>
    <edge source="NOR" target="LVA">
      <data key="d0">159304</data>
    </edge>
    <edge source="NOR" target="LTU">
      <data key="d0">393747</data>
    </edge>
    <edge source="NOR" target="MYS">
      <data key="d0">2093040</data>
    </edge>
    <edge source="NOR" target="OMN">
      <data key="d0">530706</data>
    </edge>
    <edge source="NOR" target="NLD">
      <data key="d0">1119820</data>
    </edge>
    <edge source="NOR" target="PAK">
      <data key="d0">157569</data>
    </edge>
    <edge source="NOR" target="POL">
      <data key="d0">1757343</data>
    </edge>
    <edge source="NOR" target="PRT">
      <data key="d0">51206</data>
    </edge>
    <edge source="NOR" target="ROU">
      <data key="d0">236209</data>
    </edge>
    <edge source="NOR" target="RUS">
      <data key="d0">142164</data>
    </edge>
    <edge source="NOR" target="SAU">
      <data key="d0">2192349</data>
    </edge>
    <edge source="NOR" target="IND">
      <data key="d0">216415</data>
    </edge>
    <edge source="NOR" target="SGP">
      <data key="d0">341750</data>
    </edge>
    <edge source="NOR" target="VNM">
      <data key="d0">593017</data>
    </edge>
    <edge source="NOR" target="ZAF">
      <data key="d0">533196</data>
    </edge>
    <edge source="NOR" target="ESP">
      <data key="d0">2520361</data>
    </edge>
    <edge source="NOR" target="SWE">
      <data key="d0">40434725</data>
    </edge>
    <edge source="NOR" target="THA">
      <data key="d0">1541624</data>
    </edge>
    <edge source="NOR" target="ARE">
      <data key="d0">3302281</data>
    </edge>
    <edge source="NOR" target="TUR">
      <data key="d0">3756126</data>
    </edge>
    <edge source="NOR" target="EGY">
      <data key="d0">1756678</data>
    </edge>
    <edge source="NOR" target="GBR">
      <data key="d0">4008989</data>
    </edge>
    <edge source="NOR" target="USA">
      <data key="d0">3699182</data>
    </edge>
    <edge source="SVK" target="AUT">
      <data key="d0">6073349</data>
    </edge>
    <edge source="SVK" target="ARM">
      <data key="d0">27537</data>
    </edge>
    <edge source="SVK" target="BEL">
      <data key="d0">1408759</data>
    </edge>
    <edge source="SVK" target="BRA">
      <data key="d0">10461</data>
    </edge>
    <edge source="SVK" target="BGR">
      <data key="d0">215837</data>
    </edge>
    <edge source="SVK" target="BLR">
      <data key="d0">541810</data>
    </edge>
    <edge source="SVK" target="COL">
      <data key="d0">114410</data>
    </edge>
    <edge source="SVK" target="HRV">
      <data key="d0">401119</data>
    </edge>
    <edge source="SVK" target="CZE">
      <data key="d0">42150858</data>
    </edge>
    <edge source="SVK" target="EST">
      <data key="d0">484975</data>
    </edge>
    <edge source="SVK" target="FIN">
      <data key="d0">88756</data>
    </edge>
    <edge source="SVK" target="FRA">
      <data key="d0">914448</data>
    </edge>
    <edge source="SVK" target="GEO">
      <data key="d0">39715</data>
    </edge>
    <edge source="SVK" target="DEU">
      <data key="d0">16122815</data>
    </edge>
    <edge source="SVK" target="GRC">
      <data key="d0">36139</data>
    </edge>
    <edge source="SVK" target="HKG">
      <data key="d0">12330</data>
    </edge>
    <edge source="SVK" target="HUN">
      <data key="d0">20540040</data>
    </edge>
    <edge source="SVK" target="ITA">
      <data key="d0">565064</data>
    </edge>
    <edge source="SVK" target="KAZ">
      <data key="d0">94969</data>
    </edge>
    <edge source="SVK" target="LVA">
      <data key="d0">450095</data>
    </edge>
    <edge source="SVK" target="LTU">
      <data key="d0">46623</data>
    </edge>
    <edge source="SVK" target="MDA">
      <data key="d0">48324</data>
    </edge>
    <edge source="SVK" target="MAR">
      <data key="d0">95939</data>
    </edge>
    <edge source="SVK" target="NLD">
      <data key="d0">216341</data>
    </edge>
    <edge source="SVK" target="POL">
      <data key="d0">4577013</data>
    </edge>
    <edge source="SVK" target="PRT">
      <data key="d0">272275</data>
    </edge>
    <edge source="SVK" target="ROU">
      <data key="d0">4175694</data>
    </edge>
    <edge source="SVK" target="RUS">
      <data key="d0">4718834</data>
    </edge>
    <edge source="SVK" target="SRB">
      <data key="d0">455151</data>
    </edge>
    <edge source="SVK" target="VNM">
      <data key="d0">18458</data>
    </edge>
    <edge source="SVK" target="SVN">
      <data key="d0">641707</data>
    </edge>
    <edge source="SVK" target="ESP">
      <data key="d0">485803</data>
    </edge>
    <edge source="SVK" target="SWE">
      <data key="d0">90279</data>
    </edge>
    <edge source="SVK" target="CHE">
      <data key="d0">983159</data>
    </edge>
    <edge source="SVK" target="TUN">
      <data key="d0">34839</data>
    </edge>
    <edge source="SVK" target="TUR">
      <data key="d0">3298880</data>
    </edge>
    <edge source="SVK" target="UKR">
      <data key="d0">597478</data>
    </edge>
    <edge source="SVK" target="MKD">
      <data key="d0">80187</data>
    </edge>
    <edge source="SVK" target="GBR">
      <data key="d0">307551</data>
    </edge>
    <edge source="SVK" target="USA">
      <data key="d0">138981</data>
    </edge>
    <edge source="SVN" target="ALB">
      <data key="d0">648566</data>
    </edge>
    <edge source="SVN" target="DZA">
      <data key="d0">2585714</data>
    </edge>
    <edge source="SVN" target="AZE">
      <data key="d0">17693</data>
    </edge>
    <edge source="SVN" target="ARG">
      <data key="d0">656405</data>
    </edge>
    <edge source="SVN" target="AUS">
      <data key="d0">828752</data>
    </edge>
    <edge source="SVN" target="AUT">
      <data key="d0">18038980</data>
    </edge>
    <edge source="SVN" target="BEL">
      <data key="d0">13160291</data>
    </edge>
    <edge source="SVN" target="BRA">
      <data key="d0">971059</data>
    </edge>
    <edge source="SVN" target="BGR">
      <data key="d0">5440292</data>
    </edge>
    <edge source="SVN" target="BLR">
      <data key="d0">5762531</data>
    </edge>
    <edge source="SVN" target="LKA">
      <data key="d0">16593</data>
    </edge>
    <edge source="SVN" target="CHL">
      <data key="d0">383903</data>
    </edge>
    <edge source="SVN" target="CHN">
      <data key="d0">545355</data>
    </edge>
    <edge source="SVN" target="CRI">
      <data key="d0">70417</data>
    </edge>
    <edge source="SVN" target="HRV">
      <data key="d0">31462023</data>
    </edge>
    <edge source="SVN" target="CZE">
      <data key="d0">12946454</data>
    </edge>
    <edge source="SVN" target="DNK">
      <data key="d0">502187</data>
    </edge>
    <edge source="SVN" target="ETH">
      <data key="d0">659663</data>
    </edge>
    <edge source="SVN" target="EST">
      <data key="d0">126983</data>
    </edge>
    <edge source="SVN" target="FIN">
      <data key="d0">205736</data>
    </edge>
    <edge source="SVN" target="FRA">
      <data key="d0">7987955</data>
    </edge>
    <edge source="SVN" target="GEO">
      <data key="d0">541758</data>
    </edge>
    <edge source="SVN" target="PSE">
      <data key="d0">154880</data>
    </edge>
    <edge source="SVN" target="DEU">
      <data key="d0">68841669</data>
    </edge>
    <edge source="SVN" target="GRC">
      <data key="d0">3317680</data>
    </edge>
    <edge source="SVN" target="GTM">
      <data key="d0">15880</data>
    </edge>
    <edge source="SVN" target="HKG">
      <data key="d0">277123</data>
    </edge>
    <edge source="SVN" target="HUN">
      <data key="d0">10214394</data>
    </edge>
    <edge source="SVN" target="IDN">
      <data key="d0">147739</data>
    </edge>
    <edge source="SVN" target="IRL">
      <data key="d0">13037</data>
    </edge>
    <edge source="SVN" target="ISR">
      <data key="d0">853097</data>
    </edge>
    <edge source="SVN" target="ITA">
      <data key="d0">32267121</data>
    </edge>
    <edge source="SVN" target="JPN">
      <data key="d0">57585</data>
    </edge>
    <edge source="SVN" target="KAZ">
      <data key="d0">772827</data>
    </edge>
    <edge source="SVN" target="JOR">
      <data key="d0">483417</data>
    </edge>
    <edge source="SVN" target="KOR">
      <data key="d0">20962</data>
    </edge>
    <edge source="SVN" target="KGZ">
      <data key="d0">448474</data>
    </edge>
    <edge source="SVN" target="LBN">
      <data key="d0">828826</data>
    </edge>
    <edge source="SVN" target="LVA">
      <data key="d0">392617</data>
    </edge>
    <edge source="SVN" target="LTU">
      <data key="d0">1638357</data>
    </edge>
    <edge source="SVN" target="MYS">
      <data key="d0">407910</data>
    </edge>
    <edge source="SVN" target="MEX">
      <data key="d0">453745</data>
    </edge>
    <edge source="SVN" target="MDA">
      <data key="d0">50984</data>
    </edge>
    <edge source="SVN" target="MAR">
      <data key="d0">123957</data>
    </edge>
    <edge source="SVN" target="OMN">
      <data key="d0">186057</data>
    </edge>
    <edge source="SVN" target="NLD">
      <data key="d0">5740550</data>
    </edge>
    <edge source="SVN" target="NZL">
      <data key="d0">103684</data>
    </edge>
    <edge source="SVN" target="NOR">
      <data key="d0">28285</data>
    </edge>
    <edge source="SVN" target="PAK">
      <data key="d0">111944</data>
    </edge>
    <edge source="SVN" target="PRY">
      <data key="d0">40590</data>
    </edge>
    <edge source="SVN" target="PER">
      <data key="d0">198789</data>
    </edge>
    <edge source="SVN" target="PHL">
      <data key="d0">110074</data>
    </edge>
    <edge source="SVN" target="POL">
      <data key="d0">11580999</data>
    </edge>
    <edge source="SVN" target="PRT">
      <data key="d0">1641981</data>
    </edge>
    <edge source="SVN" target="ROU">
      <data key="d0">5286331</data>
    </edge>
    <edge source="SVN" target="RUS">
      <data key="d0">21825463</data>
    </edge>
    <edge source="SVN" target="SAU">
      <data key="d0">489571</data>
    </edge>
    <edge source="SVN" target="SEN">
      <data key="d0">25480</data>
    </edge>
    <edge source="SVN" target="SRB">
      <data key="d0">17005945</data>
    </edge>
    <edge source="SVN" target="IND">
      <data key="d0">97554</data>
    </edge>
    <edge source="SVN" target="SVK">
      <data key="d0">8637626</data>
    </edge>
    <edge source="SVN" target="VNM">
      <data key="d0">53179</data>
    </edge>
    <edge source="SVN" target="ZAF">
      <data key="d0">162424</data>
    </edge>
    <edge source="SVN" target="ESP">
      <data key="d0">6952619</data>
    </edge>
    <edge source="SVN" target="SWE">
      <data key="d0">1647778</data>
    </edge>
    <edge source="SVN" target="CHE">
      <data key="d0">3538573</data>
    </edge>
    <edge source="SVN" target="THA">
      <data key="d0">3654544</data>
    </edge>
    <edge source="SVN" target="ARE">
      <data key="d0">1388936</data>
    </edge>
    <edge source="SVN" target="TUN">
      <data key="d0">483057</data>
    </edge>
    <edge source="SVN" target="TUR">
      <data key="d0">15854953</data>
    </edge>
    <edge source="SVN" target="UKR">
      <data key="d0">4451619</data>
    </edge>
    <edge source="SVN" target="MKD">
      <data key="d0">3242256</data>
    </edge>
    <edge source="SVN" target="EGY">
      <data key="d0">1195240</data>
    </edge>
    <edge source="SVN" target="GBR">
      <data key="d0">3287876</data>
    </edge>
    <edge source="SVN" target="USA">
      <data key="d0">4310676</data>
    </edge>
    <edge source="UGA" target="BDI">
      <data key="d0">692943</data>
    </edge>
    <edge source="UGA" target="ARE">
      <data key="d0">230232</data>
    </edge>
    <edge source="TZA" target="BDI">
      <data key="d0">22748</data>
    </edge>
    <edge source="TZA" target="ITA">
      <data key="d0">27606</data>
    </edge>
    <edge source="TZA" target="MWI">
      <data key="d0">294100</data>
    </edge>
    <edge source="TZA" target="MEX">
      <data key="d0">247207</data>
    </edge>
    <edge source="TZA" target="MOZ">
      <data key="d0">109348</data>
    </edge>
    <edge source="TZA" target="PAK">
      <data key="d0">229502</data>
    </edge>
    <edge source="TZA" target="IND">
      <data key="d0">3015774</data>
    </edge>
    <edge source="TZA" target="UGA">
      <data key="d0">30349</data>
    </edge>
    <edge source="TZA" target="EGY">
      <data key="d0">355481</data>
    </edge>
    <edge source="TZA" target="GBR">
      <data key="d0">25178</data>
    </edge>
    <edge source="TZA" target="USA">
      <data key="d0">18654</data>
    </edge>
    <edge source="BEN" target="NER">
      <data key="d0">10291</data>
    </edge>
    <edge source="BEN" target="TGO">
      <data key="d0">1225981</data>
    </edge>
    <edge source="JAM" target="USA">
      <data key="d0">17173</data>
    </edge>
    <edge source="MDG" target="BEL">
      <data key="d0">25104</data>
    </edge>
    <edge source="MDG" target="FRA">
      <data key="d0">91021</data>
    </edge>
    <edge source="NAM" target="CHN">
      <data key="d0">64609</data>
    </edge>
    <edge source="NAM" target="GRC">
      <data key="d0">12976</data>
    </edge>
    <edge source="NAM" target="NLD">
      <data key="d0">21545</data>
    </edge>
    <edge source="NAM" target="PAN">
      <data key="d0">29881</data>
    </edge>
    <edge source="NAM" target="SGP">
      <data key="d0">14867</data>
    </edge>
    <edge source="NAM" target="ZAF">
      <data key="d0">217163</data>
    </edge>
    <edge source="NER" target="CHN">
      <data key="d0">11728</data>
    </edge>
    <edge source="SEN" target="CHN">
      <data key="d0">24217</data>
    </edge>
    <edge source="SEN" target="BEN">
      <data key="d0">242027</data>
    </edge>
    <edge source="SEN" target="GMB">
      <data key="d0">269608</data>
    </edge>
    <edge source="SEN" target="ITA">
      <data key="d0">109972</data>
    </edge>
    <edge source="SEN" target="CIV">
      <data key="d0">91896</data>
    </edge>
    <edge source="SEN" target="MRT">
      <data key="d0">271687</data>
    </edge>
    <edge source="SEN" target="PAK">
      <data key="d0">10986</data>
    </edge>
    <edge source="SEN" target="SAU">
      <data key="d0">10217</data>
    </edge>
    <edge source="SEN" target="IND">
      <data key="d0">19400</data>
    </edge>
    <edge source="SEN" target="ARE">
      <data key="d0">27300</data>
    </edge>
    <edge source="SEN" target="TUN">
      <data key="d0">25940</data>
    </edge>
    <edge source="SEN" target="UGA">
      <data key="d0">10097</data>
    </edge>
    <edge source="ZWE" target="BWA">
      <data key="d0">45173</data>
    </edge>
    <edge source="ZWE" target="MOZ">
      <data key="d0">985314</data>
    </edge>
    <edge source="ZWE" target="ZAF">
      <data key="d0">18959</data>
    </edge>
    <edge source="TGO" target="GHA">
      <data key="d0">175720</data>
    </edge>
    <edge source="TGO" target="GRC">
      <data key="d0">258800</data>
    </edge>
    <edge source="TGO" target="HKG">
      <data key="d0">135336</data>
    </edge>
    <edge source="TGO" target="CIV">
      <data key="d0">278591</data>
    </edge>
    <edge source="TGO" target="PAN">
      <data key="d0">13534</data>
    </edge>
    <edge source="TGO" target="SGP">
      <data key="d0">13534</data>
    </edge>
    <edge source="TGO" target="ESP">
      <data key="d0">13287</data>
    </edge>
    <edge source="TGO" target="GBR">
      <data key="d0">17323</data>
    </edge>
    <edge source="BFA" target="NER">
      <data key="d0">688509</data>
    </edge>
    <edge source="BWA" target="NAM">
      <data key="d0">532891</data>
    </edge>
    <edge source="BWA" target="ZAF">
      <data key="d0">455063</data>
    </edge>
    <edge source="BWA" target="ZWE">
      <data key="d0">20439</data>
    </edge>
    <edge source="KHM" target="KOR">
      <data key="d0">11795</data>
    </edge>
    <edge source="KHM" target="THA">
      <data key="d0">13728</data>
    </edge>
    <edge source="PSE" target="ISR">
      <data key="d0">3223442</data>
    </edge>
    <edge source="PSE" target="JOR">
      <data key="d0">203569</data>
    </edge>
  </graph>
</graphml>
