# Supplementary material for: Core-periphery structure in sectoral international trade networks: A new approach to an old theory
Source: PLoS One. 2020 Apr 2;15(4):e0229547. doi: 10.1371/journal.pone.0229547 (PMC7117750; doi:10.1371/journal.pone.0229547)
Supplement: S8 File — (ZIP) [file pone.0229547.s008.zip › S8_File/Networks 2016/54-MEDICINAL,PHARM.PRODUCTS.graphml]

<?xml version='1.0' encoding='utf-8'?>
<graphml xmlns="http://graphml.graphdrawing.org/xmlns" xmlns:xsi="http://www.w3.org/2001/XMLSchema-instance" xsi:schemaLocation="http://graphml.graphdrawing.org/xmlns http://graphml.graphdrawing.org/xmlns/1.0/graphml.xsd">
  <key attr.name="weight" attr.type="long" for="edge" id="d0" />
  <graph edgedefault="directed">
    <node id="ALB" />
    <node id="DEU" />
    <node id="ITA" />
    <node id="SRB" />
    <node id="CHE" />
    <node id="DZA" />
    <node id="AUS" />
    <node id="BEL" />
    <node id="FRA" />
    <node id="GRC" />
    <node id="IRL" />
    <node id="CIV" />
    <node id="JOR" />
    <node id="LBN" />
    <node id="MRT" />
    <node id="MAR" />
    <node id="POL" />
    <node id="SAU" />
    <node id="SEN" />
    <node id="VNM" />
    <node id="ZAF" />
    <node id="TUN" />
    <node id="TUR" />
    <node id="GBR" />
    <node id="AZE" />
    <node id="CHN" />
    <node id="GEO" />
    <node id="LVA" />
    <node id="MDA" />
    <node id="ARG" />
    <node id="AUT" />
    <node id="BOL" />
    <node id="BRA" />
    <node id="BGR" />
    <node id="CAN" />
    <node id="LKA" />
    <node id="CHL" />
    <node id="COL" />
    <node id="CRI" />
    <node id="DNK" />
    <node id="ECU" />
    <node id="SLV" />
    <node id="FIN" />
    <node id="GHA" />
    <node id="GTM" />
    <node id="HND" />
    <node id="HKG" />
    <node id="HUN" />
    <node id="IDN" />
    <node id="ISR" />
    <node id="JPN" />
    <node id="KAZ" />
    <node id="KOR" />
    <node id="KGZ" />
    <node id="MYS" />
    <node id="MUS" />
    <node id="MEX" />
    <node id="MOZ" />
    <node id="OMN" />
    <node id="NLD" />
    <node id="NZL" />
    <node id="NIC" />
    <node id="PAK" />
    <node id="PAN" />
    <node id="PRY" />
    <node id="PER" />
    <node id="PHL" />
    <node id="ROU" />
    <node id="RUS" />
    <node id="IND" />
    <node id="SGP" />
    <node id="ESP" />
    <node id="THA" />
    <node id="ARE" />
    <node id="UGA" />
    <node id="UKR" />
    <node id="EGY" />
    <node id="USA" />
    <node id="URY" />
    <node id="ARM" />
    <node id="BWA" />
    <node id="BLR" />
    <node id="KHM" />
    <node id="CZE" />
    <node id="ETH" />
    <node id="LTU" />
    <node id="NAM" />
    <node id="NOR" />
    <node id="SVN" />
    <node id="ZWE" />
    <node id="SWE" />
    <node id="MKD" />
    <node id="TZA" />
    <node id="CMR" />
    <node id="HRV" />
    <node id="EST" />
    <node id="PSE" />
    <node id="JAM" />
    <node id="PRT" />
    <node id="SVK" />
    <node id="BFA" />
    <node id="BDI" />
    <node id="CAF" />
    <node id="BEN" />
    <node id="GMB" />
    <node id="MDG" />
    <node id="MWI" />
    <node id="NER" />
    <node id="TGO" />
    <edge source="ALB" target="DEU">
      <data key="d0">2186123</data>
    </edge>
    <edge source="ALB" target="ITA">
      <data key="d0">118763</data>
    </edge>
    <edge source="ALB" target="SRB">
      <data key="d0">2541867</data>
    </edge>
    <edge source="ALB" target="CHE">
      <data key="d0">57576</data>
    </edge>
    <edge source="DEU" target="ALB">
      <data key="d0">12193408</data>
    </edge>
    <edge source="DEU" target="DZA">
      <data key="d0">164999192</data>
    </edge>
    <edge source="DEU" target="AZE">
      <data key="d0">24753433</data>
    </edge>
    <edge source="DEU" target="ARG">
      <data key="d0">263316182</data>
    </edge>
    <edge source="DEU" target="AUS">
      <data key="d0">833321788</data>
    </edge>
    <edge source="DEU" target="AUT">
      <data key="d0">2024235647</data>
    </edge>
    <edge source="DEU" target="ARM">
      <data key="d0">6222481</data>
    </edge>
    <edge source="DEU" target="BEL">
      <data key="d0">2408316020</data>
    </edge>
    <edge source="DEU" target="BOL">
      <data key="d0">3966637</data>
    </edge>
    <edge source="DEU" target="BWA">
      <data key="d0">377484</data>
    </edge>
    <edge source="DEU" target="BRA">
      <data key="d0">779476155</data>
    </edge>
    <edge source="DEU" target="BGR">
      <data key="d0">176476711</data>
    </edge>
    <edge source="DEU" target="BDI">
      <data key="d0">127637</data>
    </edge>
    <edge source="DEU" target="BLR">
      <data key="d0">58746917</data>
    </edge>
    <edge source="DEU" target="KHM">
      <data key="d0">4876425</data>
    </edge>
    <edge source="DEU" target="CMR">
      <data key="d0">3023812</data>
    </edge>
    <edge source="DEU" target="CAN">
      <data key="d0">1162277031</data>
    </edge>
    <edge source="DEU" target="CAF">
      <data key="d0">257908</data>
    </edge>
    <edge source="DEU" target="LKA">
      <data key="d0">5022760</data>
    </edge>
    <edge source="DEU" target="CHL">
      <data key="d0">116577880</data>
    </edge>
    <edge source="DEU" target="CHN">
      <data key="d0">2602569360</data>
    </edge>
    <edge source="DEU" target="COL">
      <data key="d0">221697428</data>
    </edge>
    <edge source="DEU" target="CRI">
      <data key="d0">19519992</data>
    </edge>
    <edge source="DEU" target="HRV">
      <data key="d0">96478552</data>
    </edge>
    <edge source="DEU" target="CZE">
      <data key="d0">783534213</data>
    </edge>
    <edge source="DEU" target="BEN">
      <data key="d0">3359037</data>
    </edge>
    <edge source="DEU" target="DNK">
      <data key="d0">626783841</data>
    </edge>
    <edge source="DEU" target="ECU">
      <data key="d0">56114413</data>
    </edge>
    <edge source="DEU" target="SLV">
      <data key="d0">9358744</data>
    </edge>
    <edge source="DEU" target="ETH">
      <data key="d0">8649937</data>
    </edge>
    <edge source="DEU" target="EST">
      <data key="d0">28812009</data>
    </edge>
    <edge source="DEU" target="FIN">
      <data key="d0">350215014</data>
    </edge>
    <edge source="DEU" target="FRA">
      <data key="d0">3842677820</data>
    </edge>
    <edge source="DEU" target="GEO">
      <data key="d0">44545316</data>
    </edge>
    <edge source="DEU" target="GMB">
      <data key="d0">373587</data>
    </edge>
    <edge source="DEU" target="PSE">
      <data key="d0">7812989</data>
    </edge>
    <edge source="DEU" target="GHA">
      <data key="d0">6298963</data>
    </edge>
    <edge source="DEU" target="GRC">
      <data key="d0">815805748</data>
    </edge>
    <edge source="DEU" target="GTM">
      <data key="d0">16815388</data>
    </edge>
    <edge source="DEU" target="HND">
      <data key="d0">5235970</data>
    </edge>
    <edge source="DEU" target="HKG">
      <data key="d0">219097726</data>
    </edge>
    <edge source="DEU" target="HUN">
      <data key="d0">605020856</data>
    </edge>
    <edge source="DEU" target="IDN">
      <data key="d0">102422663</data>
    </edge>
    <edge source="DEU" target="IRL">
      <data key="d0">1015427277</data>
    </edge>
    <edge source="DEU" target="ISR">
      <data key="d0">294011334</data>
    </edge>
    <edge source="DEU" target="ITA">
      <data key="d0">3096196993</data>
    </edge>
    <edge source="DEU" target="CIV">
      <data key="d0">2170714</data>
    </edge>
    <edge source="DEU" target="JAM">
      <data key="d0">5553417</data>
    </edge>
    <edge source="DEU" target="JPN">
      <data key="d0">2428419793</data>
    </edge>
    <edge source="DEU" target="KAZ">
      <data key="d0">134246387</data>
    </edge>
    <edge source="DEU" target="JOR">
      <data key="d0">76052812</data>
    </edge>
    <edge source="DEU" target="KOR">
      <data key="d0">698007669</data>
    </edge>
    <edge source="DEU" target="KGZ">
      <data key="d0">8760107</data>
    </edge>
    <edge source="DEU" target="LBN">
      <data key="d0">102179452</data>
    </edge>
    <edge source="DEU" target="LVA">
      <data key="d0">39971464</data>
    </edge>
    <edge source="DEU" target="LTU">
      <data key="d0">143352269</data>
    </edge>
    <edge source="DEU" target="MDG">
      <data key="d0">584882</data>
    </edge>
    <edge source="DEU" target="MWI">
      <data key="d0">341220</data>
    </edge>
    <edge source="DEU" target="MYS">
      <data key="d0">162299088</data>
    </edge>
    <edge source="DEU" target="MRT">
      <data key="d0">2602453</data>
    </edge>
    <edge source="DEU" target="MUS">
      <data key="d0">3346732</data>
    </edge>
    <edge source="DEU" target="MEX">
      <data key="d0">546754198</data>
    </edge>
    <edge source="DEU" target="MDA">
      <data key="d0">17273226</data>
    </edge>
    <edge source="DEU" target="MAR">
      <data key="d0">48462260</data>
    </edge>
    <edge source="DEU" target="MOZ">
      <data key="d0">428450</data>
    </edge>
    <edge source="DEU" target="OMN">
      <data key="d0">40802039</data>
    </edge>
    <edge source="DEU" target="NAM">
      <data key="d0">766118</data>
    </edge>
    <edge source="DEU" target="NLD">
      <data key="d0">8798723306</data>
    </edge>
    <edge source="DEU" target="NZL">
      <data key="d0">68613744</data>
    </edge>
    <edge source="DEU" target="NIC">
      <data key="d0">2118048</data>
    </edge>
    <edge source="DEU" target="NER">
      <data key="d0">2084664</data>
    </edge>
    <edge source="DEU" target="NOR">
      <data key="d0">266755037</data>
    </edge>
    <edge source="DEU" target="PAK">
      <data key="d0">67951280</data>
    </edge>
    <edge source="DEU" target="PAN">
      <data key="d0">120574851</data>
    </edge>
    <edge source="DEU" target="PRY">
      <data key="d0">10098404</data>
    </edge>
    <edge source="DEU" target="PER">
      <data key="d0">41465302</data>
    </edge>
    <edge source="DEU" target="PHL">
      <data key="d0">146525822</data>
    </edge>
    <edge source="DEU" target="POL">
      <data key="d0">1260052185</data>
    </edge>
    <edge source="DEU" target="PRT">
      <data key="d0">540517565</data>
    </edge>
    <edge source="DEU" target="ROU">
      <data key="d0">431679888</data>
    </edge>
    <edge source="DEU" target="RUS">
      <data key="d0">1710887106</data>
    </edge>
    <edge source="DEU" target="SAU">
      <data key="d0">643316566</data>
    </edge>
    <edge source="DEU" target="SEN">
      <data key="d0">2250371</data>
    </edge>
    <edge source="DEU" target="SRB">
      <data key="d0">76133528</data>
    </edge>
    <edge source="DEU" target="IND">
      <data key="d0">179819602</data>
    </edge>
    <edge source="DEU" target="SGP">
      <data key="d0">162143579</data>
    </edge>
    <edge source="DEU" target="SVK">
      <data key="d0">242099342</data>
    </edge>
    <edge source="DEU" target="VNM">
      <data key="d0">190971758</data>
    </edge>
    <edge source="DEU" target="SVN">
      <data key="d0">224886306</data>
    </edge>
    <edge source="DEU" target="ZAF">
      <data key="d0">256465323</data>
    </edge>
    <edge source="DEU" target="ZWE">
      <data key="d0">1543125</data>
    </edge>
    <edge source="DEU" target="ESP">
      <data key="d0">2001618351</data>
    </edge>
    <edge source="DEU" target="SWE">
      <data key="d0">920116813</data>
    </edge>
    <edge source="DEU" target="CHE">
      <data key="d0">7037173060</data>
    </edge>
    <edge source="DEU" target="THA">
      <data key="d0">212261786</data>
    </edge>
    <edge source="DEU" target="TGO">
      <data key="d0">4008204</data>
    </edge>
    <edge source="DEU" target="ARE">
      <data key="d0">474081791</data>
    </edge>
    <edge source="DEU" target="TUN">
      <data key="d0">41338453</data>
    </edge>
    <edge source="DEU" target="TUR">
      <data key="d0">791222765</data>
    </edge>
    <edge source="DEU" target="UGA">
      <data key="d0">5370641</data>
    </edge>
    <edge source="DEU" target="UKR">
      <data key="d0">294438214</data>
    </edge>
    <edge source="DEU" target="MKD">
      <data key="d0">10135228</data>
    </edge>
    <edge source="DEU" target="EGY">
      <data key="d0">242235590</data>
    </edge>
    <edge source="DEU" target="GBR">
      <data key="d0">6770522448</data>
    </edge>
    <edge source="DEU" target="TZA">
      <data key="d0">2691560</data>
    </edge>
    <edge source="DEU" target="USA">
      <data key="d0">13775658102</data>
    </edge>
    <edge source="DEU" target="BFA">
      <data key="d0">1705753</data>
    </edge>
    <edge source="DEU" target="URY">
      <data key="d0">63422837</data>
    </edge>
    <edge source="ITA" target="ALB">
      <data key="d0">16878447</data>
    </edge>
    <edge source="ITA" target="DZA">
      <data key="d0">37719583</data>
    </edge>
    <edge source="ITA" target="AZE">
      <data key="d0">2270236</data>
    </edge>
    <edge source="ITA" target="ARG">
      <data key="d0">76720928</data>
    </edge>
    <edge source="ITA" target="AUS">
      <data key="d0">230993530</data>
    </edge>
    <edge source="ITA" target="AUT">
      <data key="d0">539286827</data>
    </edge>
    <edge source="ITA" target="ARM">
      <data key="d0">530170</data>
    </edge>
    <edge source="ITA" target="BEL">
      <data key="d0">5229438897</data>
    </edge>
    <edge source="ITA" target="BOL">
      <data key="d0">814977</data>
    </edge>
    <edge source="ITA" target="BWA">
      <data key="d0">570578</data>
    </edge>
    <edge source="ITA" target="BRA">
      <data key="d0">253293696</data>
    </edge>
    <edge source="ITA" target="BGR">
      <data key="d0">51283174</data>
    </edge>
    <edge source="ITA" target="BLR">
      <data key="d0">4440402</data>
    </edge>
    <edge source="ITA" target="KHM">
      <data key="d0">258082</data>
    </edge>
    <edge source="ITA" target="CMR">
      <data key="d0">109142</data>
    </edge>
    <edge source="ITA" target="CAN">
      <data key="d0">207999522</data>
    </edge>
    <edge source="ITA" target="CAF">
      <data key="d0">57384</data>
    </edge>
    <edge source="ITA" target="LKA">
      <data key="d0">1310499</data>
    </edge>
    <edge source="ITA" target="CHL">
      <data key="d0">10145271</data>
    </edge>
    <edge source="ITA" target="CHN">
      <data key="d0">703383109</data>
    </edge>
    <edge source="ITA" target="COL">
      <data key="d0">36096123</data>
    </edge>
    <edge source="ITA" target="CRI">
      <data key="d0">562970</data>
    </edge>
    <edge source="ITA" target="HRV">
      <data key="d0">24486961</data>
    </edge>
    <edge source="ITA" target="CZE">
      <data key="d0">147785263</data>
    </edge>
    <edge source="ITA" target="BEN">
      <data key="d0">2773696</data>
    </edge>
    <edge source="ITA" target="DNK">
      <data key="d0">85721062</data>
    </edge>
    <edge source="ITA" target="ECU">
      <data key="d0">4240937</data>
    </edge>
    <edge source="ITA" target="SLV">
      <data key="d0">923791</data>
    </edge>
    <edge source="ITA" target="ETH">
      <data key="d0">705272</data>
    </edge>
    <edge source="ITA" target="EST">
      <data key="d0">1668642</data>
    </edge>
    <edge source="ITA" target="FIN">
      <data key="d0">47759041</data>
    </edge>
    <edge source="ITA" target="FRA">
      <data key="d0">1495707951</data>
    </edge>
    <edge source="ITA" target="GEO">
      <data key="d0">3804101</data>
    </edge>
    <edge source="ITA" target="PSE">
      <data key="d0">69250</data>
    </edge>
    <edge source="ITA" target="DEU">
      <data key="d0">2593685582</data>
    </edge>
    <edge source="ITA" target="GHA">
      <data key="d0">3897357</data>
    </edge>
    <edge source="ITA" target="GRC">
      <data key="d0">284270102</data>
    </edge>
    <edge source="ITA" target="GTM">
      <data key="d0">5155287</data>
    </edge>
    <edge source="ITA" target="HND">
      <data key="d0">425999</data>
    </edge>
    <edge source="ITA" target="HKG">
      <data key="d0">93374612</data>
    </edge>
    <edge source="ITA" target="HUN">
      <data key="d0">164189056</data>
    </edge>
    <edge source="ITA" target="IDN">
      <data key="d0">15265577</data>
    </edge>
    <edge source="ITA" target="IRL">
      <data key="d0">309000153</data>
    </edge>
    <edge source="ITA" target="ISR">
      <data key="d0">38745956</data>
    </edge>
    <edge source="ITA" target="CIV">
      <data key="d0">1798634</data>
    </edge>
    <edge source="ITA" target="JAM">
      <data key="d0">1062453</data>
    </edge>
    <edge source="ITA" target="JPN">
      <data key="d0">481637603</data>
    </edge>
    <edge source="ITA" target="KAZ">
      <data key="d0">6698332</data>
    </edge>
    <edge source="ITA" target="JOR">
      <data key="d0">16264421</data>
    </edge>
    <edge source="ITA" target="KOR">
      <data key="d0">189616581</data>
    </edge>
    <edge source="ITA" target="KGZ">
      <data key="d0">358301</data>
    </edge>
    <edge source="ITA" target="LBN">
      <data key="d0">26476592</data>
    </edge>
    <edge source="ITA" target="LVA">
      <data key="d0">5599071</data>
    </edge>
    <edge source="ITA" target="LTU">
      <data key="d0">5875749</data>
    </edge>
    <edge source="ITA" target="MDG">
      <data key="d0">51118</data>
    </edge>
    <edge source="ITA" target="MWI">
      <data key="d0">79829</data>
    </edge>
    <edge source="ITA" target="MYS">
      <data key="d0">21066513</data>
    </edge>
    <edge source="ITA" target="MRT">
      <data key="d0">1007160</data>
    </edge>
    <edge source="ITA" target="MUS">
      <data key="d0">369960</data>
    </edge>
    <edge source="ITA" target="MEX">
      <data key="d0">102788415</data>
    </edge>
    <edge source="ITA" target="MDA">
      <data key="d0">3443059</data>
    </edge>
    <edge source="ITA" target="MAR">
      <data key="d0">10808065</data>
    </edge>
    <edge source="ITA" target="MOZ">
      <data key="d0">316857</data>
    </edge>
    <edge source="ITA" target="OMN">
      <data key="d0">2326324</data>
    </edge>
    <edge source="ITA" target="NAM">
      <data key="d0">286038</data>
    </edge>
    <edge source="ITA" target="NLD">
      <data key="d0">766772389</data>
    </edge>
    <edge source="ITA" target="NZL">
      <data key="d0">14657622</data>
    </edge>
    <edge source="ITA" target="NIC">
      <data key="d0">23997</data>
    </edge>
    <edge source="ITA" target="NER">
      <data key="d0">184896</data>
    </edge>
    <edge source="ITA" target="NOR">
      <data key="d0">3751890</data>
    </edge>
    <edge source="ITA" target="PAK">
      <data key="d0">28494383</data>
    </edge>
    <edge source="ITA" target="PAN">
      <data key="d0">10708873</data>
    </edge>
    <edge source="ITA" target="PRY">
      <data key="d0">703450</data>
    </edge>
    <edge source="ITA" target="PER">
      <data key="d0">5951821</data>
    </edge>
    <edge source="ITA" target="PHL">
      <data key="d0">16088316</data>
    </edge>
    <edge source="ITA" target="POL">
      <data key="d0">194366271</data>
    </edge>
    <edge source="ITA" target="PRT">
      <data key="d0">180324265</data>
    </edge>
    <edge source="ITA" target="ROU">
      <data key="d0">146608518</data>
    </edge>
    <edge source="ITA" target="RUS">
      <data key="d0">257271224</data>
    </edge>
    <edge source="ITA" target="SAU">
      <data key="d0">89830515</data>
    </edge>
    <edge source="ITA" target="SEN">
      <data key="d0">3180383</data>
    </edge>
    <edge source="ITA" target="SRB">
      <data key="d0">10482369</data>
    </edge>
    <edge source="ITA" target="IND">
      <data key="d0">94652834</data>
    </edge>
    <edge source="ITA" target="SGP">
      <data key="d0">34832977</data>
    </edge>
    <edge source="ITA" target="SVK">
      <data key="d0">22008245</data>
    </edge>
    <edge source="ITA" target="VNM">
      <data key="d0">43705011</data>
    </edge>
    <edge source="ITA" target="SVN">
      <data key="d0">40747137</data>
    </edge>
    <edge source="ITA" target="ZAF">
      <data key="d0">51322081</data>
    </edge>
    <edge source="ITA" target="ZWE">
      <data key="d0">184845</data>
    </edge>
    <edge source="ITA" target="ESP">
      <data key="d0">739605608</data>
    </edge>
    <edge source="ITA" target="SWE">
      <data key="d0">158899623</data>
    </edge>
    <edge source="ITA" target="CHE">
      <data key="d0">2170819911</data>
    </edge>
    <edge source="ITA" target="THA">
      <data key="d0">53404513</data>
    </edge>
    <edge source="ITA" target="TGO">
      <data key="d0">518629</data>
    </edge>
    <edge source="ITA" target="ARE">
      <data key="d0">52068484</data>
    </edge>
    <edge source="ITA" target="TUN">
      <data key="d0">23083474</data>
    </edge>
    <edge source="ITA" target="TUR">
      <data key="d0">259568935</data>
    </edge>
    <edge source="ITA" target="UGA">
      <data key="d0">3241839</data>
    </edge>
    <edge source="ITA" target="UKR">
      <data key="d0">10872754</data>
    </edge>
    <edge source="ITA" target="MKD">
      <data key="d0">1790565</data>
    </edge>
    <edge source="ITA" target="EGY">
      <data key="d0">56805333</data>
    </edge>
    <edge source="ITA" target="GBR">
      <data key="d0">1060988820</data>
    </edge>
    <edge source="ITA" target="TZA">
      <data key="d0">1034635</data>
    </edge>
    <edge source="ITA" target="USA">
      <data key="d0">2010880885</data>
    </edge>
    <edge source="ITA" target="BFA">
      <data key="d0">33123</data>
    </edge>
    <edge source="ITA" target="URY">
      <data key="d0">94249352</data>
    </edge>
    <edge source="SRB" target="ALB">
      <data key="d0">3026137</data>
    </edge>
    <edge source="SRB" target="DZA">
      <data key="d0">2843918</data>
    </edge>
    <edge source="SRB" target="AZE">
      <data key="d0">1186903</data>
    </edge>
    <edge source="SRB" target="AUS">
      <data key="d0">35647</data>
    </edge>
    <edge source="SRB" target="AUT">
      <data key="d0">651236</data>
    </edge>
    <edge source="SRB" target="ARM">
      <data key="d0">291336</data>
    </edge>
    <edge source="SRB" target="BEL">
      <data key="d0">10486077</data>
    </edge>
    <edge source="SRB" target="BGR">
      <data key="d0">5231273</data>
    </edge>
    <edge source="SRB" target="BLR">
      <data key="d0">257169</data>
    </edge>
    <edge source="SRB" target="HRV">
      <data key="d0">495329</data>
    </edge>
    <edge source="SRB" target="CZE">
      <data key="d0">270333</data>
    </edge>
    <edge source="SRB" target="DNK">
      <data key="d0">3388837</data>
    </edge>
    <edge source="SRB" target="FRA">
      <data key="d0">5104431</data>
    </edge>
    <edge source="SRB" target="GEO">
      <data key="d0">364103</data>
    </edge>
    <edge source="SRB" target="DEU">
      <data key="d0">47647275</data>
    </edge>
    <edge source="SRB" target="HUN">
      <data key="d0">10075</data>
    </edge>
    <edge source="SRB" target="IRL">
      <data key="d0">1288751</data>
    </edge>
    <edge source="SRB" target="ITA">
      <data key="d0">6622846</data>
    </edge>
    <edge source="SRB" target="KAZ">
      <data key="d0">563865</data>
    </edge>
    <edge source="SRB" target="LTU">
      <data key="d0">12676</data>
    </edge>
    <edge source="SRB" target="MEX">
      <data key="d0">12462</data>
    </edge>
    <edge source="SRB" target="MDA">
      <data key="d0">664767</data>
    </edge>
    <edge source="SRB" target="NLD">
      <data key="d0">2238938</data>
    </edge>
    <edge source="SRB" target="PRT">
      <data key="d0">578236</data>
    </edge>
    <edge source="SRB" target="ROU">
      <data key="d0">8100860</data>
    </edge>
    <edge source="SRB" target="RUS">
      <data key="d0">57616799</data>
    </edge>
    <edge source="SRB" target="IND">
      <data key="d0">32670</data>
    </edge>
    <edge source="SRB" target="SVK">
      <data key="d0">148875</data>
    </edge>
    <edge source="SRB" target="VNM">
      <data key="d0">469127</data>
    </edge>
    <edge source="SRB" target="SVN">
      <data key="d0">8991142</data>
    </edge>
    <edge source="SRB" target="ESP">
      <data key="d0">3637552</data>
    </edge>
    <edge source="SRB" target="CHE">
      <data key="d0">614011</data>
    </edge>
    <edge source="SRB" target="TUR">
      <data key="d0">977339</data>
    </edge>
    <edge source="SRB" target="UKR">
      <data key="d0">4898488</data>
    </edge>
    <edge source="SRB" target="MKD">
      <data key="d0">6599338</data>
    </edge>
    <edge source="SRB" target="EGY">
      <data key="d0">58980</data>
    </edge>
    <edge source="SRB" target="GBR">
      <data key="d0">1098670</data>
    </edge>
    <edge source="CHE" target="ALB">
      <data key="d0">23346069</data>
    </edge>
    <edge source="CHE" target="DZA">
      <data key="d0">174883218</data>
    </edge>
    <edge source="CHE" target="AZE">
      <data key="d0">21889765</data>
    </edge>
    <edge source="CHE" target="ARG">
      <data key="d0">382164630</data>
    </edge>
    <edge source="CHE" target="AUS">
      <data key="d0">1076995982</data>
    </edge>
    <edge source="CHE" target="AUT">
      <data key="d0">2523257481</data>
    </edge>
    <edge source="CHE" target="ARM">
      <data key="d0">11498853</data>
    </edge>
    <edge source="CHE" target="BEL">
      <data key="d0">3777628190</data>
    </edge>
    <edge source="CHE" target="BOL">
      <data key="d0">4967502</data>
    </edge>
    <edge source="CHE" target="BWA">
      <data key="d0">57079</data>
    </edge>
    <edge source="CHE" target="BRA">
      <data key="d0">817158603</data>
    </edge>
    <edge source="CHE" target="BGR">
      <data key="d0">154292080</data>
    </edge>
    <edge source="CHE" target="BLR">
      <data key="d0">12873357</data>
    </edge>
    <edge source="CHE" target="KHM">
      <data key="d0">4339331</data>
    </edge>
    <edge source="CHE" target="CMR">
      <data key="d0">3491620</data>
    </edge>
    <edge source="CHE" target="CAN">
      <data key="d0">2308651249</data>
    </edge>
    <edge source="CHE" target="CAF">
      <data key="d0">367056</data>
    </edge>
    <edge source="CHE" target="LKA">
      <data key="d0">31465377</data>
    </edge>
    <edge source="CHE" target="CHL">
      <data key="d0">113247834</data>
    </edge>
    <edge source="CHE" target="CHN">
      <data key="d0">3560283951</data>
    </edge>
    <edge source="CHE" target="COL">
      <data key="d0">258374390</data>
    </edge>
    <edge source="CHE" target="CRI">
      <data key="d0">114797971</data>
    </edge>
    <edge source="CHE" target="HRV">
      <data key="d0">108692656</data>
    </edge>
    <edge source="CHE" target="CZE">
      <data key="d0">364471100</data>
    </edge>
    <edge source="CHE" target="BEN">
      <data key="d0">1466664</data>
    </edge>
    <edge source="CHE" target="DNK">
      <data key="d0">276661480</data>
    </edge>
    <edge source="CHE" target="ECU">
      <data key="d0">92078448</data>
    </edge>
    <edge source="CHE" target="SLV">
      <data key="d0">2519183</data>
    </edge>
    <edge source="CHE" target="ETH">
      <data key="d0">25697915</data>
    </edge>
    <edge source="CHE" target="EST">
      <data key="d0">27344222</data>
    </edge>
    <edge source="CHE" target="FIN">
      <data key="d0">207262175</data>
    </edge>
    <edge source="CHE" target="FRA">
      <data key="d0">3170364492</data>
    </edge>
    <edge source="CHE" target="GEO">
      <data key="d0">24772752</data>
    </edge>
    <edge source="CHE" target="GMB">
      <data key="d0">206141</data>
    </edge>
    <edge source="CHE" target="PSE">
      <data key="d0">16432723</data>
    </edge>
    <edge source="CHE" target="DEU">
      <data key="d0">8562401556</data>
    </edge>
    <edge source="CHE" target="GHA">
      <data key="d0">21293826</data>
    </edge>
    <edge source="CHE" target="GRC">
      <data key="d0">513158806</data>
    </edge>
    <edge source="CHE" target="GTM">
      <data key="d0">3678296</data>
    </edge>
    <edge source="CHE" target="HND">
      <data key="d0">4441757</data>
    </edge>
    <edge source="CHE" target="HKG">
      <data key="d0">207305183</data>
    </edge>
    <edge source="CHE" target="HUN">
      <data key="d0">200669542</data>
    </edge>
    <edge source="CHE" target="IDN">
      <data key="d0">73524172</data>
    </edge>
    <edge source="CHE" target="IRL">
      <data key="d0">353835630</data>
    </edge>
    <edge source="CHE" target="ISR">
      <data key="d0">369218670</data>
    </edge>
    <edge source="CHE" target="ITA">
      <data key="d0">3913161996</data>
    </edge>
    <edge source="CHE" target="CIV">
      <data key="d0">4692055</data>
    </edge>
    <edge source="CHE" target="JAM">
      <data key="d0">1413345</data>
    </edge>
    <edge source="CHE" target="JPN">
      <data key="d0">3171841864</data>
    </edge>
    <edge source="CHE" target="KAZ">
      <data key="d0">53177078</data>
    </edge>
    <edge source="CHE" target="JOR">
      <data key="d0">138176547</data>
    </edge>
    <edge source="CHE" target="KOR">
      <data key="d0">668863881</data>
    </edge>
    <edge source="CHE" target="KGZ">
      <data key="d0">6578235</data>
    </edge>
    <edge source="CHE" target="LBN">
      <data key="d0">192918722</data>
    </edge>
    <edge source="CHE" target="LVA">
      <data key="d0">117802262</data>
    </edge>
    <edge source="CHE" target="LTU">
      <data key="d0">43224797</data>
    </edge>
    <edge source="CHE" target="MDG">
      <data key="d0">2311650</data>
    </edge>
    <edge source="CHE" target="MWI">
      <data key="d0">4008404</data>
    </edge>
    <edge source="CHE" target="MYS">
      <data key="d0">153257972</data>
    </edge>
    <edge source="CHE" target="MRT">
      <data key="d0">3018889</data>
    </edge>
    <edge source="CHE" target="MUS">
      <data key="d0">9183622</data>
    </edge>
    <edge source="CHE" target="MEX">
      <data key="d0">427747841</data>
    </edge>
    <edge source="CHE" target="MDA">
      <data key="d0">5839401</data>
    </edge>
    <edge source="CHE" target="MAR">
      <data key="d0">76519796</data>
    </edge>
    <edge source="CHE" target="MOZ">
      <data key="d0">3773262</data>
    </edge>
    <edge source="CHE" target="OMN">
      <data key="d0">66226048</data>
    </edge>
    <edge source="CHE" target="NAM">
      <data key="d0">43757</data>
    </edge>
    <edge source="CHE" target="NLD">
      <data key="d0">1273118476</data>
    </edge>
    <edge source="CHE" target="NZL">
      <data key="d0">76229565</data>
    </edge>
    <edge source="CHE" target="NIC">
      <data key="d0">1019107</data>
    </edge>
    <edge source="CHE" target="NER">
      <data key="d0">831036</data>
    </edge>
    <edge source="CHE" target="NOR">
      <data key="d0">183873580</data>
    </edge>
    <edge source="CHE" target="PAK">
      <data key="d0">150520374</data>
    </edge>
    <edge source="CHE" target="PAN">
      <data key="d0">141007821</data>
    </edge>
    <edge source="CHE" target="PRY">
      <data key="d0">8903983</data>
    </edge>
    <edge source="CHE" target="PER">
      <data key="d0">42790489</data>
    </edge>
    <edge source="CHE" target="PHL">
      <data key="d0">118293328</data>
    </edge>
    <edge source="CHE" target="POL">
      <data key="d0">601895004</data>
    </edge>
    <edge source="CHE" target="PRT">
      <data key="d0">315627348</data>
    </edge>
    <edge source="CHE" target="ROU">
      <data key="d0">296008675</data>
    </edge>
    <edge source="CHE" target="RUS">
      <data key="d0">763895956</data>
    </edge>
    <edge source="CHE" target="SAU">
      <data key="d0">681779943</data>
    </edge>
    <edge source="CHE" target="SEN">
      <data key="d0">6855511</data>
    </edge>
    <edge source="CHE" target="SRB">
      <data key="d0">68228881</data>
    </edge>
    <edge source="CHE" target="IND">
      <data key="d0">248613406</data>
    </edge>
    <edge source="CHE" target="SGP">
      <data key="d0">219453555</data>
    </edge>
    <edge source="CHE" target="SVK">
      <data key="d0">216974362</data>
    </edge>
    <edge source="CHE" target="VNM">
      <data key="d0">220778055</data>
    </edge>
    <edge source="CHE" target="SVN">
      <data key="d0">218292684</data>
    </edge>
    <edge source="CHE" target="ZAF">
      <data key="d0">139476003</data>
    </edge>
    <edge source="CHE" target="ZWE">
      <data key="d0">5324887</data>
    </edge>
    <edge source="CHE" target="ESP">
      <data key="d0">1929313576</data>
    </edge>
    <edge source="CHE" target="SWE">
      <data key="d0">305949326</data>
    </edge>
    <edge source="CHE" target="THA">
      <data key="d0">290917497</data>
    </edge>
    <edge source="CHE" target="TGO">
      <data key="d0">940019</data>
    </edge>
    <edge source="CHE" target="ARE">
      <data key="d0">239598597</data>
    </edge>
    <edge source="CHE" target="TUN">
      <data key="d0">77087889</data>
    </edge>
    <edge source="CHE" target="TUR">
      <data key="d0">580369453</data>
    </edge>
    <edge source="CHE" target="UGA">
      <data key="d0">5778357</data>
    </edge>
    <edge source="CHE" target="UKR">
      <data key="d0">100099811</data>
    </edge>
    <edge source="CHE" target="MKD">
      <data key="d0">8505214</data>
    </edge>
    <edge source="CHE" target="EGY">
      <data key="d0">527405923</data>
    </edge>
    <edge source="CHE" target="GBR">
      <data key="d0">5159077819</data>
    </edge>
    <edge source="CHE" target="TZA">
      <data key="d0">8019272</data>
    </edge>
    <edge source="CHE" target="USA">
      <data key="d0">15506644364</data>
    </edge>
    <edge source="CHE" target="BFA">
      <data key="d0">2897617</data>
    </edge>
    <edge source="CHE" target="URY">
      <data key="d0">197304017</data>
    </edge>
    <edge source="DZA" target="AUS">
      <data key="d0">26291</data>
    </edge>
    <edge source="DZA" target="BEL">
      <data key="d0">136948</data>
    </edge>
    <edge source="DZA" target="FRA">
      <data key="d0">2504194</data>
    </edge>
    <edge source="DZA" target="GRC">
      <data key="d0">41255</data>
    </edge>
    <edge source="DZA" target="IRL">
      <data key="d0">61474</data>
    </edge>
    <edge source="DZA" target="ITA">
      <data key="d0">213146</data>
    </edge>
    <edge source="DZA" target="CIV">
      <data key="d0">153312</data>
    </edge>
    <edge source="DZA" target="JOR">
      <data key="d0">155341</data>
    </edge>
    <edge source="DZA" target="LBN">
      <data key="d0">93237</data>
    </edge>
    <edge source="DZA" target="MRT">
      <data key="d0">145599</data>
    </edge>
    <edge source="DZA" target="MAR">
      <data key="d0">103333</data>
    </edge>
    <edge source="DZA" target="POL">
      <data key="d0">517725</data>
    </edge>
    <edge source="DZA" target="SAU">
      <data key="d0">589416</data>
    </edge>
    <edge source="DZA" target="SEN">
      <data key="d0">234317</data>
    </edge>
    <edge source="DZA" target="VNM">
      <data key="d0">17243</data>
    </edge>
    <edge source="DZA" target="ZAF">
      <data key="d0">211425</data>
    </edge>
    <edge source="DZA" target="TUN">
      <data key="d0">32514</data>
    </edge>
    <edge source="DZA" target="TUR">
      <data key="d0">133632</data>
    </edge>
    <edge source="DZA" target="GBR">
      <data key="d0">65671</data>
    </edge>
    <edge source="AUS" target="ALB">
      <data key="d0">234928</data>
    </edge>
    <edge source="AUS" target="DZA">
      <data key="d0">49829</data>
    </edge>
    <edge source="AUS" target="AZE">
      <data key="d0">55336</data>
    </edge>
    <edge source="AUS" target="ARG">
      <data key="d0">1508861</data>
    </edge>
    <edge source="AUS" target="AUT">
      <data key="d0">564340</data>
    </edge>
    <edge source="AUS" target="ARM">
      <data key="d0">39792</data>
    </edge>
    <edge source="AUS" target="BEL">
      <data key="d0">28732244</data>
    </edge>
    <edge source="AUS" target="BOL">
      <data key="d0">36489</data>
    </edge>
    <edge source="AUS" target="BWA">
      <data key="d0">26088</data>
    </edge>
    <edge source="AUS" target="BRA">
      <data key="d0">7170700</data>
    </edge>
    <edge source="AUS" target="BGR">
      <data key="d0">2121198</data>
    </edge>
    <edge source="AUS" target="BLR">
      <data key="d0">25908</data>
    </edge>
    <edge source="AUS" target="KHM">
      <data key="d0">1312606</data>
    </edge>
    <edge source="AUS" target="CAN">
      <data key="d0">27595558</data>
    </edge>
    <edge source="AUS" target="LKA">
      <data key="d0">6034260</data>
    </edge>
    <edge source="AUS" target="CHL">
      <data key="d0">2173261</data>
    </edge>
    <edge source="AUS" target="CHN">
      <data key="d0">618060639</data>
    </edge>
    <edge source="AUS" target="COL">
      <data key="d0">1564414</data>
    </edge>
    <edge source="AUS" target="CRI">
      <data key="d0">137784</data>
    </edge>
    <edge source="AUS" target="CZE">
      <data key="d0">1679711</data>
    </edge>
    <edge source="AUS" target="DNK">
      <data key="d0">728868</data>
    </edge>
    <edge source="AUS" target="ECU">
      <data key="d0">345032</data>
    </edge>
    <edge source="AUS" target="SLV">
      <data key="d0">90028</data>
    </edge>
    <edge source="AUS" target="ETH">
      <data key="d0">18793</data>
    </edge>
    <edge source="AUS" target="FIN">
      <data key="d0">394526</data>
    </edge>
    <edge source="AUS" target="FRA">
      <data key="d0">9567717</data>
    </edge>
    <edge source="AUS" target="GEO">
      <data key="d0">22040</data>
    </edge>
    <edge source="AUS" target="DEU">
      <data key="d0">86744987</data>
    </edge>
    <edge source="AUS" target="GHA">
      <data key="d0">67124</data>
    </edge>
    <edge source="AUS" target="GRC">
      <data key="d0">12309</data>
    </edge>
    <edge source="AUS" target="GTM">
      <data key="d0">98845</data>
    </edge>
    <edge source="AUS" target="HND">
      <data key="d0">12918</data>
    </edge>
    <edge source="AUS" target="HKG">
      <data key="d0">174277351</data>
    </edge>
    <edge source="AUS" target="HUN">
      <data key="d0">13314928</data>
    </edge>
    <edge source="AUS" target="IDN">
      <data key="d0">13002663</data>
    </edge>
    <edge source="AUS" target="IRL">
      <data key="d0">42524386</data>
    </edge>
    <edge source="AUS" target="ISR">
      <data key="d0">2245929</data>
    </edge>
    <edge source="AUS" target="ITA">
      <data key="d0">4837989</data>
    </edge>
    <edge source="AUS" target="JPN">
      <data key="d0">74592185</data>
    </edge>
    <edge source="AUS" target="KAZ">
      <data key="d0">60555</data>
    </edge>
    <edge source="AUS" target="JOR">
      <data key="d0">998156</data>
    </edge>
    <edge source="AUS" target="KOR">
      <data key="d0">61487252</data>
    </edge>
    <edge source="AUS" target="LBN">
      <data key="d0">174637</data>
    </edge>
    <edge source="AUS" target="LTU">
      <data key="d0">22225</data>
    </edge>
    <edge source="AUS" target="MYS">
      <data key="d0">48780318</data>
    </edge>
    <edge source="AUS" target="MRT">
      <data key="d0">11723</data>
    </edge>
    <edge source="AUS" target="MUS">
      <data key="d0">1171408</data>
    </edge>
    <edge source="AUS" target="MEX">
      <data key="d0">2050345</data>
    </edge>
    <edge source="AUS" target="MAR">
      <data key="d0">30986</data>
    </edge>
    <edge source="AUS" target="MOZ">
      <data key="d0">22940</data>
    </edge>
    <edge source="AUS" target="OMN">
      <data key="d0">668086</data>
    </edge>
    <edge source="AUS" target="NAM">
      <data key="d0">31554</data>
    </edge>
    <edge source="AUS" target="NLD">
      <data key="d0">23757931</data>
    </edge>
    <edge source="AUS" target="NZL">
      <data key="d0">254412852</data>
    </edge>
    <edge source="AUS" target="NOR">
      <data key="d0">2888515</data>
    </edge>
    <edge source="AUS" target="PAK">
      <data key="d0">16914067</data>
    </edge>
    <edge source="AUS" target="PAN">
      <data key="d0">1688859</data>
    </edge>
    <edge source="AUS" target="PRY">
      <data key="d0">90493</data>
    </edge>
    <edge source="AUS" target="PER">
      <data key="d0">309670</data>
    </edge>
    <edge source="AUS" target="PHL">
      <data key="d0">22161075</data>
    </edge>
    <edge source="AUS" target="POL">
      <data key="d0">222102</data>
    </edge>
    <edge source="AUS" target="ROU">
      <data key="d0">40561</data>
    </edge>
    <edge source="AUS" target="RUS">
      <data key="d0">974069</data>
    </edge>
    <edge source="AUS" target="SAU">
      <data key="d0">5791208</data>
    </edge>
    <edge source="AUS" target="SRB">
      <data key="d0">78005</data>
    </edge>
    <edge source="AUS" target="IND">
      <data key="d0">22308364</data>
    </edge>
    <edge source="AUS" target="SGP">
      <data key="d0">63280132</data>
    </edge>
    <edge source="AUS" target="VNM">
      <data key="d0">36612204</data>
    </edge>
    <edge source="AUS" target="SVN">
      <data key="d0">15843</data>
    </edge>
    <edge source="AUS" target="ZAF">
      <data key="d0">8759687</data>
    </edge>
    <edge source="AUS" target="ZWE">
      <data key="d0">23474</data>
    </edge>
    <edge source="AUS" target="ESP">
      <data key="d0">771146</data>
    </edge>
    <edge source="AUS" target="SWE">
      <data key="d0">499284</data>
    </edge>
    <edge source="AUS" target="CHE">
      <data key="d0">7889512</data>
    </edge>
    <edge source="AUS" target="THA">
      <data key="d0">33281758</data>
    </edge>
    <edge source="AUS" target="ARE">
      <data key="d0">22812783</data>
    </edge>
    <edge source="AUS" target="TUN">
      <data key="d0">29243</data>
    </edge>
    <edge source="AUS" target="TUR">
      <data key="d0">59588698</data>
    </edge>
    <edge source="AUS" target="UGA">
      <data key="d0">196861</data>
    </edge>
    <edge source="AUS" target="UKR">
      <data key="d0">994098</data>
    </edge>
    <edge source="AUS" target="MKD">
      <data key="d0">59267</data>
    </edge>
    <edge source="AUS" target="EGY">
      <data key="d0">2554355</data>
    </edge>
    <edge source="AUS" target="GBR">
      <data key="d0">96378643</data>
    </edge>
    <edge source="AUS" target="TZA">
      <data key="d0">169436</data>
    </edge>
    <edge source="AUS" target="USA">
      <data key="d0">590130623</data>
    </edge>
    <edge source="AUS" target="URY">
      <data key="d0">260569</data>
    </edge>
    <edge source="BEL" target="ALB">
      <data key="d0">4639703</data>
    </edge>
    <edge source="BEL" target="DZA">
      <data key="d0">137280202</data>
    </edge>
    <edge source="BEL" target="AZE">
      <data key="d0">8384137</data>
    </edge>
    <edge source="BEL" target="ARG">
      <data key="d0">157333675</data>
    </edge>
    <edge source="BEL" target="AUS">
      <data key="d0">630240918</data>
    </edge>
    <edge source="BEL" target="AUT">
      <data key="d0">319320171</data>
    </edge>
    <edge source="BEL" target="ARM">
      <data key="d0">4707064</data>
    </edge>
    <edge source="BEL" target="BOL">
      <data key="d0">9768951</data>
    </edge>
    <edge source="BEL" target="BWA">
      <data key="d0">2670036</data>
    </edge>
    <edge source="BEL" target="BRA">
      <data key="d0">880615844</data>
    </edge>
    <edge source="BEL" target="BGR">
      <data key="d0">33398580</data>
    </edge>
    <edge source="BEL" target="BDI">
      <data key="d0">12892456</data>
    </edge>
    <edge source="BEL" target="BLR">
      <data key="d0">13612150</data>
    </edge>
    <edge source="BEL" target="KHM">
      <data key="d0">17980531</data>
    </edge>
    <edge source="BEL" target="CMR">
      <data key="d0">13936488</data>
    </edge>
    <edge source="BEL" target="CAN">
      <data key="d0">1030782653</data>
    </edge>
    <edge source="BEL" target="CAF">
      <data key="d0">7291226</data>
    </edge>
    <edge source="BEL" target="LKA">
      <data key="d0">8231141</data>
    </edge>
    <edge source="BEL" target="CHL">
      <data key="d0">49641720</data>
    </edge>
    <edge source="BEL" target="CHN">
      <data key="d0">1002394741</data>
    </edge>
    <edge source="BEL" target="COL">
      <data key="d0">198772899</data>
    </edge>
    <edge source="BEL" target="CRI">
      <data key="d0">2738163</data>
    </edge>
    <edge source="BEL" target="HRV">
      <data key="d0">17789217</data>
    </edge>
    <edge source="BEL" target="CZE">
      <data key="d0">228842326</data>
    </edge>
    <edge source="BEL" target="BEN">
      <data key="d0">13004599</data>
    </edge>
    <edge source="BEL" target="DNK">
      <data key="d0">199824444</data>
    </edge>
    <edge source="BEL" target="ECU">
      <data key="d0">37672006</data>
    </edge>
    <edge source="BEL" target="SLV">
      <data key="d0">4402953</data>
    </edge>
    <edge source="BEL" target="ETH">
      <data key="d0">86242715</data>
    </edge>
    <edge source="BEL" target="EST">
      <data key="d0">5970949</data>
    </edge>
    <edge source="BEL" target="FIN">
      <data key="d0">197957400</data>
    </edge>
    <edge source="BEL" target="FRA">
      <data key="d0">3702677546</data>
    </edge>
    <edge source="BEL" target="GEO">
      <data key="d0">44623103</data>
    </edge>
    <edge source="BEL" target="GMB">
      <data key="d0">2916486</data>
    </edge>
    <edge source="BEL" target="PSE">
      <data key="d0">217060</data>
    </edge>
    <edge source="BEL" target="DEU">
      <data key="d0">4486987840</data>
    </edge>
    <edge source="BEL" target="GHA">
      <data key="d0">40734789</data>
    </edge>
    <edge source="BEL" target="GRC">
      <data key="d0">302124207</data>
    </edge>
    <edge source="BEL" target="GTM">
      <data key="d0">20296753</data>
    </edge>
    <edge source="BEL" target="HND">
      <data key="d0">25844088</data>
    </edge>
    <edge source="BEL" target="HKG">
      <data key="d0">128979387</data>
    </edge>
    <edge source="BEL" target="HUN">
      <data key="d0">470404487</data>
    </edge>
    <edge source="BEL" target="IDN">
      <data key="d0">35476072</data>
    </edge>
    <edge source="BEL" target="IRL">
      <data key="d0">278421215</data>
    </edge>
    <edge source="BEL" target="ISR">
      <data key="d0">214689589</data>
    </edge>
    <edge source="BEL" target="ITA">
      <data key="d0">4285307591</data>
    </edge>
    <edge source="BEL" target="CIV">
      <data key="d0">19907733</data>
    </edge>
    <edge source="BEL" target="JAM">
      <data key="d0">1759202</data>
    </edge>
    <edge source="BEL" target="JPN">
      <data key="d0">1529488826</data>
    </edge>
    <edge source="BEL" target="KAZ">
      <data key="d0">48492980</data>
    </edge>
    <edge source="BEL" target="JOR">
      <data key="d0">56294040</data>
    </edge>
    <edge source="BEL" target="KOR">
      <data key="d0">300910115</data>
    </edge>
    <edge source="BEL" target="KGZ">
      <data key="d0">2909693</data>
    </edge>
    <edge source="BEL" target="LBN">
      <data key="d0">97341836</data>
    </edge>
    <edge source="BEL" target="LVA">
      <data key="d0">16404976</data>
    </edge>
    <edge source="BEL" target="LTU">
      <data key="d0">115874687</data>
    </edge>
    <edge source="BEL" target="MDG">
      <data key="d0">20511935</data>
    </edge>
    <edge source="BEL" target="MWI">
      <data key="d0">25793047</data>
    </edge>
    <edge source="BEL" target="MYS">
      <data key="d0">72563351</data>
    </edge>
    <edge source="BEL" target="MRT">
      <data key="d0">7037337</data>
    </edge>
    <edge source="BEL" target="MUS">
      <data key="d0">3990093</data>
    </edge>
    <edge source="BEL" target="MEX">
      <data key="d0">210127130</data>
    </edge>
    <edge source="BEL" target="MDA">
      <data key="d0">3090791</data>
    </edge>
    <edge source="BEL" target="MAR">
      <data key="d0">63363002</data>
    </edge>
    <edge source="BEL" target="MOZ">
      <data key="d0">26528707</data>
    </edge>
    <edge source="BEL" target="OMN">
      <data key="d0">15094425</data>
    </edge>
    <edge source="BEL" target="NAM">
      <data key="d0">4667918</data>
    </edge>
    <edge source="BEL" target="NLD">
      <data key="d0">1253717323</data>
    </edge>
    <edge source="BEL" target="NZL">
      <data key="d0">63530580</data>
    </edge>
    <edge source="BEL" target="NIC">
      <data key="d0">5198564</data>
    </edge>
    <edge source="BEL" target="NER">
      <data key="d0">24400516</data>
    </edge>
    <edge source="BEL" target="NOR">
      <data key="d0">141754989</data>
    </edge>
    <edge source="BEL" target="PAK">
      <data key="d0">134844100</data>
    </edge>
    <edge source="BEL" target="PAN">
      <data key="d0">83212252</data>
    </edge>
    <edge source="BEL" target="PRY">
      <data key="d0">10914142</data>
    </edge>
    <edge source="BEL" target="PER">
      <data key="d0">36078325</data>
    </edge>
    <edge source="BEL" target="PHL">
      <data key="d0">77762238</data>
    </edge>
    <edge source="BEL" target="POL">
      <data key="d0">496919407</data>
    </edge>
    <edge source="BEL" target="PRT">
      <data key="d0">226405072</data>
    </edge>
    <edge source="BEL" target="ROU">
      <data key="d0">198365978</data>
    </edge>
    <edge source="BEL" target="RUS">
      <data key="d0">833876204</data>
    </edge>
    <edge source="BEL" target="SAU">
      <data key="d0">421996034</data>
    </edge>
    <edge source="BEL" target="SEN">
      <data key="d0">24384569</data>
    </edge>
    <edge source="BEL" target="SRB">
      <data key="d0">19634582</data>
    </edge>
    <edge source="BEL" target="IND">
      <data key="d0">145615526</data>
    </edge>
    <edge source="BEL" target="SGP">
      <data key="d0">193845750</data>
    </edge>
    <edge source="BEL" target="SVK">
      <data key="d0">87266798</data>
    </edge>
    <edge source="BEL" target="VNM">
      <data key="d0">94959649</data>
    </edge>
    <edge source="BEL" target="SVN">
      <data key="d0">30428950</data>
    </edge>
    <edge source="BEL" target="ZAF">
      <data key="d0">133449100</data>
    </edge>
    <edge source="BEL" target="ZWE">
      <data key="d0">16385332</data>
    </edge>
    <edge source="BEL" target="ESP">
      <data key="d0">1372500204</data>
    </edge>
    <edge source="BEL" target="SWE">
      <data key="d0">379223088</data>
    </edge>
    <edge source="BEL" target="CHE">
      <data key="d0">820257602</data>
    </edge>
    <edge source="BEL" target="THA">
      <data key="d0">136461611</data>
    </edge>
    <edge source="BEL" target="TGO">
      <data key="d0">13378104</data>
    </edge>
    <edge source="BEL" target="ARE">
      <data key="d0">203501070</data>
    </edge>
    <edge source="BEL" target="TUN">
      <data key="d0">36905818</data>
    </edge>
    <edge source="BEL" target="TUR">
      <data key="d0">365434774</data>
    </edge>
    <edge source="BEL" target="UGA">
      <data key="d0">32866745</data>
    </edge>
    <edge source="BEL" target="UKR">
      <data key="d0">77839626</data>
    </edge>
    <edge source="BEL" target="MKD">
      <data key="d0">3259814</data>
    </edge>
    <edge source="BEL" target="EGY">
      <data key="d0">250787413</data>
    </edge>
    <edge source="BEL" target="GBR">
      <data key="d0">4627706562</data>
    </edge>
    <edge source="BEL" target="TZA">
      <data key="d0">62302671</data>
    </edge>
    <edge source="BEL" target="USA">
      <data key="d0">8224371044</data>
    </edge>
    <edge source="BEL" target="BFA">
      <data key="d0">27744540</data>
    </edge>
    <edge source="BEL" target="URY">
      <data key="d0">55747585</data>
    </edge>
    <edge source="FRA" target="ALB">
      <data key="d0">2543274</data>
    </edge>
    <edge source="FRA" target="DZA">
      <data key="d0">672742647</data>
    </edge>
    <edge source="FRA" target="AZE">
      <data key="d0">2012805</data>
    </edge>
    <edge source="FRA" target="ARG">
      <data key="d0">103278859</data>
    </edge>
    <edge source="FRA" target="AUS">
      <data key="d0">245610617</data>
    </edge>
    <edge source="FRA" target="AUT">
      <data key="d0">266288928</data>
    </edge>
    <edge source="FRA" target="ARM">
      <data key="d0">2149830</data>
    </edge>
    <edge source="FRA" target="BEL">
      <data key="d0">2755881041</data>
    </edge>
    <edge source="FRA" target="BOL">
      <data key="d0">4734373</data>
    </edge>
    <edge source="FRA" target="BWA">
      <data key="d0">1427607</data>
    </edge>
    <edge source="FRA" target="BRA">
      <data key="d0">302200357</data>
    </edge>
    <edge source="FRA" target="BGR">
      <data key="d0">96493550</data>
    </edge>
    <edge source="FRA" target="BDI">
      <data key="d0">9543517</data>
    </edge>
    <edge source="FRA" target="BLR">
      <data key="d0">20359180</data>
    </edge>
    <edge source="FRA" target="KHM">
      <data key="d0">30364105</data>
    </edge>
    <edge source="FRA" target="CMR">
      <data key="d0">123560979</data>
    </edge>
    <edge source="FRA" target="CAN">
      <data key="d0">273121625</data>
    </edge>
    <edge source="FRA" target="CAF">
      <data key="d0">5358102</data>
    </edge>
    <edge source="FRA" target="LKA">
      <data key="d0">14481870</data>
    </edge>
    <edge source="FRA" target="CHL">
      <data key="d0">39063653</data>
    </edge>
    <edge source="FRA" target="CHN">
      <data key="d0">912759230</data>
    </edge>
    <edge source="FRA" target="COL">
      <data key="d0">99004019</data>
    </edge>
    <edge source="FRA" target="CRI">
      <data key="d0">9082002</data>
    </edge>
    <edge source="FRA" target="HRV">
      <data key="d0">18154033</data>
    </edge>
    <edge source="FRA" target="CZE">
      <data key="d0">409239547</data>
    </edge>
    <edge source="FRA" target="BEN">
      <data key="d0">41394956</data>
    </edge>
    <edge source="FRA" target="DNK">
      <data key="d0">291191309</data>
    </edge>
    <edge source="FRA" target="ECU">
      <data key="d0">18476978</data>
    </edge>
    <edge source="FRA" target="SLV">
      <data key="d0">2283180</data>
    </edge>
    <edge source="FRA" target="ETH">
      <data key="d0">104538859</data>
    </edge>
    <edge source="FRA" target="EST">
      <data key="d0">9050582</data>
    </edge>
    <edge source="FRA" target="FIN">
      <data key="d0">108415054</data>
    </edge>
    <edge source="FRA" target="GEO">
      <data key="d0">57289681</data>
    </edge>
    <edge source="FRA" target="GMB">
      <data key="d0">154706</data>
    </edge>
    <edge source="FRA" target="PSE">
      <data key="d0">3670737</data>
    </edge>
    <edge source="FRA" target="DEU">
      <data key="d0">3131024497</data>
    </edge>
    <edge source="FRA" target="GHA">
      <data key="d0">38101010</data>
    </edge>
    <edge source="FRA" target="GRC">
      <data key="d0">262703514</data>
    </edge>
    <edge source="FRA" target="GTM">
      <data key="d0">7597005</data>
    </edge>
    <edge source="FRA" target="HND">
      <data key="d0">1562862</data>
    </edge>
    <edge source="FRA" target="HKG">
      <data key="d0">142419536</data>
    </edge>
    <edge source="FRA" target="HUN">
      <data key="d0">431278415</data>
    </edge>
    <edge source="FRA" target="IDN">
      <data key="d0">50617175</data>
    </edge>
    <edge source="FRA" target="IRL">
      <data key="d0">262516437</data>
    </edge>
    <edge source="FRA" target="ISR">
      <data key="d0">104610436</data>
    </edge>
    <edge source="FRA" target="ITA">
      <data key="d0">2048664316</data>
    </edge>
    <edge source="FRA" target="CIV">
      <data key="d0">195067447</data>
    </edge>
    <edge source="FRA" target="JAM">
      <data key="d0">1683424</data>
    </edge>
    <edge source="FRA" target="JPN">
      <data key="d0">1072245926</data>
    </edge>
    <edge source="FRA" target="KAZ">
      <data key="d0">47884399</data>
    </edge>
    <edge source="FRA" target="JOR">
      <data key="d0">43116793</data>
    </edge>
    <edge source="FRA" target="KOR">
      <data key="d0">163624325</data>
    </edge>
    <edge source="FRA" target="KGZ">
      <data key="d0">914807</data>
    </edge>
    <edge source="FRA" target="LBN">
      <data key="d0">104270412</data>
    </edge>
    <edge source="FRA" target="LVA">
      <data key="d0">17475682</data>
    </edge>
    <edge source="FRA" target="LTU">
      <data key="d0">70687039</data>
    </edge>
    <edge source="FRA" target="MDG">
      <data key="d0">26518746</data>
    </edge>
    <edge source="FRA" target="MWI">
      <data key="d0">13003100</data>
    </edge>
    <edge source="FRA" target="MYS">
      <data key="d0">68294010</data>
    </edge>
    <edge source="FRA" target="MRT">
      <data key="d0">22748478</data>
    </edge>
    <edge source="FRA" target="MUS">
      <data key="d0">22603191</data>
    </edge>
    <edge source="FRA" target="MEX">
      <data key="d0">316561933</data>
    </edge>
    <edge source="FRA" target="MDA">
      <data key="d0">2008617</data>
    </edge>
    <edge source="FRA" target="MAR">
      <data key="d0">188542604</data>
    </edge>
    <edge source="FRA" target="MOZ">
      <data key="d0">64199366</data>
    </edge>
    <edge source="FRA" target="OMN">
      <data key="d0">15571065</data>
    </edge>
    <edge source="FRA" target="NAM">
      <data key="d0">1401015</data>
    </edge>
    <edge source="FRA" target="NLD">
      <data key="d0">740416560</data>
    </edge>
    <edge source="FRA" target="NZL">
      <data key="d0">22727811</data>
    </edge>
    <edge source="FRA" target="NIC">
      <data key="d0">1105858</data>
    </edge>
    <edge source="FRA" target="NER">
      <data key="d0">20139783</data>
    </edge>
    <edge source="FRA" target="NOR">
      <data key="d0">37745655</data>
    </edge>
    <edge source="FRA" target="PAK">
      <data key="d0">61566534</data>
    </edge>
    <edge source="FRA" target="PAN">
      <data key="d0">58721228</data>
    </edge>
    <edge source="FRA" target="PRY">
      <data key="d0">9205884</data>
    </edge>
    <edge source="FRA" target="PER">
      <data key="d0">34640527</data>
    </edge>
    <edge source="FRA" target="PHL">
      <data key="d0">85417488</data>
    </edge>
    <edge source="FRA" target="POL">
      <data key="d0">536970908</data>
    </edge>
    <edge source="FRA" target="PRT">
      <data key="d0">260816655</data>
    </edge>
    <edge source="FRA" target="ROU">
      <data key="d0">218085941</data>
    </edge>
    <edge source="FRA" target="RUS">
      <data key="d0">537219812</data>
    </edge>
    <edge source="FRA" target="SAU">
      <data key="d0">346415531</data>
    </edge>
    <edge source="FRA" target="SEN">
      <data key="d0">89758826</data>
    </edge>
    <edge source="FRA" target="SRB">
      <data key="d0">80716315</data>
    </edge>
    <edge source="FRA" target="IND">
      <data key="d0">141580144</data>
    </edge>
    <edge source="FRA" target="SGP">
      <data key="d0">374034476</data>
    </edge>
    <edge source="FRA" target="SVK">
      <data key="d0">80394583</data>
    </edge>
    <edge source="FRA" target="VNM">
      <data key="d0">241608820</data>
    </edge>
    <edge source="FRA" target="SVN">
      <data key="d0">34124036</data>
    </edge>
    <edge source="FRA" target="ZAF">
      <data key="d0">231797505</data>
    </edge>
    <edge source="FRA" target="ZWE">
      <data key="d0">445836</data>
    </edge>
    <edge source="FRA" target="ESP">
      <data key="d0">1043113248</data>
    </edge>
    <edge source="FRA" target="SWE">
      <data key="d0">192155565</data>
    </edge>
    <edge source="FRA" target="CHE">
      <data key="d0">1110723556</data>
    </edge>
    <edge source="FRA" target="THA">
      <data key="d0">111612036</data>
    </edge>
    <edge source="FRA" target="TGO">
      <data key="d0">47182930</data>
    </edge>
    <edge source="FRA" target="ARE">
      <data key="d0">194694830</data>
    </edge>
    <edge source="FRA" target="TUN">
      <data key="d0">191435757</data>
    </edge>
    <edge source="FRA" target="TUR">
      <data key="d0">414179071</data>
    </edge>
    <edge source="FRA" target="UGA">
      <data key="d0">27010518</data>
    </edge>
    <edge source="FRA" target="UKR">
      <data key="d0">76585684</data>
    </edge>
    <edge source="FRA" target="MKD">
      <data key="d0">8343063</data>
    </edge>
    <edge source="FRA" target="EGY">
      <data key="d0">281519842</data>
    </edge>
    <edge source="FRA" target="GBR">
      <data key="d0">1867248899</data>
    </edge>
    <edge source="FRA" target="TZA">
      <data key="d0">89138491</data>
    </edge>
    <edge source="FRA" target="USA">
      <data key="d0">3037967432</data>
    </edge>
    <edge source="FRA" target="BFA">
      <data key="d0">41673199</data>
    </edge>
    <edge source="FRA" target="URY">
      <data key="d0">9630957</data>
    </edge>
    <edge source="GRC" target="ALB">
      <data key="d0">6622551</data>
    </edge>
    <edge source="GRC" target="DZA">
      <data key="d0">1100987</data>
    </edge>
    <edge source="GRC" target="AZE">
      <data key="d0">760149</data>
    </edge>
    <edge source="GRC" target="ARG">
      <data key="d0">11653</data>
    </edge>
    <edge source="GRC" target="AUS">
      <data key="d0">9869517</data>
    </edge>
    <edge source="GRC" target="AUT">
      <data key="d0">45251250</data>
    </edge>
    <edge source="GRC" target="ARM">
      <data key="d0">202678</data>
    </edge>
    <edge source="GRC" target="BEL">
      <data key="d0">10885371</data>
    </edge>
    <edge source="GRC" target="BRA">
      <data key="d0">51263</data>
    </edge>
    <edge source="GRC" target="BGR">
      <data key="d0">11400919</data>
    </edge>
    <edge source="GRC" target="BLR">
      <data key="d0">77171</data>
    </edge>
    <edge source="GRC" target="KHM">
      <data key="d0">177419</data>
    </edge>
    <edge source="GRC" target="CAN">
      <data key="d0">6048790</data>
    </edge>
    <edge source="GRC" target="LKA">
      <data key="d0">1464454</data>
    </edge>
    <edge source="GRC" target="CHL">
      <data key="d0">643200</data>
    </edge>
    <edge source="GRC" target="CHN">
      <data key="d0">5321555</data>
    </edge>
    <edge source="GRC" target="COL">
      <data key="d0">1069262</data>
    </edge>
    <edge source="GRC" target="CRI">
      <data key="d0">24570</data>
    </edge>
    <edge source="GRC" target="HRV">
      <data key="d0">2627176</data>
    </edge>
    <edge source="GRC" target="CZE">
      <data key="d0">32757370</data>
    </edge>
    <edge source="GRC" target="BEN">
      <data key="d0">22806</data>
    </edge>
    <edge source="GRC" target="DNK">
      <data key="d0">13234252</data>
    </edge>
    <edge source="GRC" target="ETH">
      <data key="d0">741594</data>
    </edge>
    <edge source="GRC" target="EST">
      <data key="d0">18051</data>
    </edge>
    <edge source="GRC" target="FIN">
      <data key="d0">8975647</data>
    </edge>
    <edge source="GRC" target="FRA">
      <data key="d0">84845139</data>
    </edge>
    <edge source="GRC" target="GEO">
      <data key="d0">2774934</data>
    </edge>
    <edge source="GRC" target="PSE">
      <data key="d0">20220</data>
    </edge>
    <edge source="GRC" target="DEU">
      <data key="d0">239473394</data>
    </edge>
    <edge source="GRC" target="GHA">
      <data key="d0">40179</data>
    </edge>
    <edge source="GRC" target="HKG">
      <data key="d0">912895</data>
    </edge>
    <edge source="GRC" target="HUN">
      <data key="d0">14075294</data>
    </edge>
    <edge source="GRC" target="IDN">
      <data key="d0">49797</data>
    </edge>
    <edge source="GRC" target="IRL">
      <data key="d0">13991757</data>
    </edge>
    <edge source="GRC" target="ISR">
      <data key="d0">2636279</data>
    </edge>
    <edge source="GRC" target="ITA">
      <data key="d0">77042069</data>
    </edge>
    <edge source="GRC" target="JAM">
      <data key="d0">21968</data>
    </edge>
    <edge source="GRC" target="JPN">
      <data key="d0">7179126</data>
    </edge>
    <edge source="GRC" target="KAZ">
      <data key="d0">134894</data>
    </edge>
    <edge source="GRC" target="JOR">
      <data key="d0">5936180</data>
    </edge>
    <edge source="GRC" target="KOR">
      <data key="d0">3897654</data>
    </edge>
    <edge source="GRC" target="KGZ">
      <data key="d0">140711</data>
    </edge>
    <edge source="GRC" target="LBN">
      <data key="d0">3536409</data>
    </edge>
    <edge source="GRC" target="LVA">
      <data key="d0">885462</data>
    </edge>
    <edge source="GRC" target="LTU">
      <data key="d0">1843929</data>
    </edge>
    <edge source="GRC" target="MWI">
      <data key="d0">18640</data>
    </edge>
    <edge source="GRC" target="MYS">
      <data key="d0">714124</data>
    </edge>
    <edge source="GRC" target="MRT">
      <data key="d0">48713</data>
    </edge>
    <edge source="GRC" target="MUS">
      <data key="d0">69713</data>
    </edge>
    <edge source="GRC" target="MEX">
      <data key="d0">1407720</data>
    </edge>
    <edge source="GRC" target="MAR">
      <data key="d0">1011221</data>
    </edge>
    <edge source="GRC" target="OMN">
      <data key="d0">124734</data>
    </edge>
    <edge source="GRC" target="NLD">
      <data key="d0">64933799</data>
    </edge>
    <edge source="GRC" target="NZL">
      <data key="d0">885555</data>
    </edge>
    <edge source="GRC" target="NOR">
      <data key="d0">389583</data>
    </edge>
    <edge source="GRC" target="PAK">
      <data key="d0">98952</data>
    </edge>
    <edge source="GRC" target="PAN">
      <data key="d0">1033994</data>
    </edge>
    <edge source="GRC" target="PRY">
      <data key="d0">14967</data>
    </edge>
    <edge source="GRC" target="PER">
      <data key="d0">216580</data>
    </edge>
    <edge source="GRC" target="PHL">
      <data key="d0">398903</data>
    </edge>
    <edge source="GRC" target="POL">
      <data key="d0">32264438</data>
    </edge>
    <edge source="GRC" target="PRT">
      <data key="d0">8723606</data>
    </edge>
    <edge source="GRC" target="ROU">
      <data key="d0">10323565</data>
    </edge>
    <edge source="GRC" target="RUS">
      <data key="d0">83981</data>
    </edge>
    <edge source="GRC" target="SAU">
      <data key="d0">5923105</data>
    </edge>
    <edge source="GRC" target="SRB">
      <data key="d0">3540210</data>
    </edge>
    <edge source="GRC" target="IND">
      <data key="d0">190132</data>
    </edge>
    <edge source="GRC" target="SGP">
      <data key="d0">2288092</data>
    </edge>
    <edge source="GRC" target="SVK">
      <data key="d0">812356</data>
    </edge>
    <edge source="GRC" target="VNM">
      <data key="d0">13810608</data>
    </edge>
    <edge source="GRC" target="SVN">
      <data key="d0">3798791</data>
    </edge>
    <edge source="GRC" target="ZAF">
      <data key="d0">13933858</data>
    </edge>
    <edge source="GRC" target="ZWE">
      <data key="d0">40048</data>
    </edge>
    <edge source="GRC" target="ESP">
      <data key="d0">56841093</data>
    </edge>
    <edge source="GRC" target="SWE">
      <data key="d0">7214639</data>
    </edge>
    <edge source="GRC" target="CHE">
      <data key="d0">21463674</data>
    </edge>
    <edge source="GRC" target="THA">
      <data key="d0">165406</data>
    </edge>
    <edge source="GRC" target="ARE">
      <data key="d0">1848953</data>
    </edge>
    <edge source="GRC" target="TUN">
      <data key="d0">973490</data>
    </edge>
    <edge source="GRC" target="TUR">
      <data key="d0">8132254</data>
    </edge>
    <edge source="GRC" target="UGA">
      <data key="d0">37677</data>
    </edge>
    <edge source="GRC" target="UKR">
      <data key="d0">2873703</data>
    </edge>
    <edge source="GRC" target="MKD">
      <data key="d0">2010558</data>
    </edge>
    <edge source="GRC" target="EGY">
      <data key="d0">285307</data>
    </edge>
    <edge source="GRC" target="GBR">
      <data key="d0">157258238</data>
    </edge>
    <edge source="GRC" target="TZA">
      <data key="d0">189437</data>
    </edge>
    <edge source="GRC" target="USA">
      <data key="d0">1913809</data>
    </edge>
    <edge source="IRL" target="ALB">
      <data key="d0">643753</data>
    </edge>
    <edge source="IRL" target="DZA">
      <data key="d0">6687225</data>
    </edge>
    <edge source="IRL" target="AZE">
      <data key="d0">26328</data>
    </edge>
    <edge source="IRL" target="ARG">
      <data key="d0">47191406</data>
    </edge>
    <edge source="IRL" target="AUS">
      <data key="d0">1182050775</data>
    </edge>
    <edge source="IRL" target="AUT">
      <data key="d0">128985258</data>
    </edge>
    <edge source="IRL" target="ARM">
      <data key="d0">17510</data>
    </edge>
    <edge source="IRL" target="BEL">
      <data key="d0">6905180531</data>
    </edge>
    <edge source="IRL" target="BOL">
      <data key="d0">260059</data>
    </edge>
    <edge source="IRL" target="BWA">
      <data key="d0">46698</data>
    </edge>
    <edge source="IRL" target="BRA">
      <data key="d0">105189691</data>
    </edge>
    <edge source="IRL" target="BGR">
      <data key="d0">22015791</data>
    </edge>
    <edge source="IRL" target="KHM">
      <data key="d0">28761</data>
    </edge>
    <edge source="IRL" target="CAN">
      <data key="d0">437586910</data>
    </edge>
    <edge source="IRL" target="LKA">
      <data key="d0">3945641</data>
    </edge>
    <edge source="IRL" target="CHL">
      <data key="d0">5989576</data>
    </edge>
    <edge source="IRL" target="CHN">
      <data key="d0">364536954</data>
    </edge>
    <edge source="IRL" target="COL">
      <data key="d0">18730385</data>
    </edge>
    <edge source="IRL" target="CRI">
      <data key="d0">1085952</data>
    </edge>
    <edge source="IRL" target="HRV">
      <data key="d0">5184634</data>
    </edge>
    <edge source="IRL" target="CZE">
      <data key="d0">73364248</data>
    </edge>
    <edge source="IRL" target="DNK">
      <data key="d0">241351124</data>
    </edge>
    <edge source="IRL" target="ECU">
      <data key="d0">1536210</data>
    </edge>
    <edge source="IRL" target="SLV">
      <data key="d0">1310752</data>
    </edge>
    <edge source="IRL" target="ETH">
      <data key="d0">1581293</data>
    </edge>
    <edge source="IRL" target="EST">
      <data key="d0">20527928</data>
    </edge>
    <edge source="IRL" target="FIN">
      <data key="d0">21870442</data>
    </edge>
    <edge source="IRL" target="FRA">
      <data key="d0">1923242790</data>
    </edge>
    <edge source="IRL" target="GEO">
      <data key="d0">117576</data>
    </edge>
    <edge source="IRL" target="GMB">
      <data key="d0">79184</data>
    </edge>
    <edge source="IRL" target="PSE">
      <data key="d0">962275</data>
    </edge>
    <edge source="IRL" target="DEU">
      <data key="d0">2452782788</data>
    </edge>
    <edge source="IRL" target="GHA">
      <data key="d0">169561</data>
    </edge>
    <edge source="IRL" target="GRC">
      <data key="d0">122962710</data>
    </edge>
    <edge source="IRL" target="GTM">
      <data key="d0">1485563</data>
    </edge>
    <edge source="IRL" target="HND">
      <data key="d0">100884</data>
    </edge>
    <edge source="IRL" target="HKG">
      <data key="d0">93055198</data>
    </edge>
    <edge source="IRL" target="HUN">
      <data key="d0">48207158</data>
    </edge>
    <edge source="IRL" target="IDN">
      <data key="d0">5420467</data>
    </edge>
    <edge source="IRL" target="ISR">
      <data key="d0">68167189</data>
    </edge>
    <edge source="IRL" target="ITA">
      <data key="d0">897208761</data>
    </edge>
    <edge source="IRL" target="JAM">
      <data key="d0">99900</data>
    </edge>
    <edge source="IRL" target="JPN">
      <data key="d0">1283925451</data>
    </edge>
    <edge source="IRL" target="KAZ">
      <data key="d0">797938</data>
    </edge>
    <edge source="IRL" target="JOR">
      <data key="d0">15973470</data>
    </edge>
    <edge source="IRL" target="KOR">
      <data key="d0">314329383</data>
    </edge>
    <edge source="IRL" target="LBN">
      <data key="d0">40387740</data>
    </edge>
    <edge source="IRL" target="LVA">
      <data key="d0">9282827</data>
    </edge>
    <edge source="IRL" target="LTU">
      <data key="d0">6522390</data>
    </edge>
    <edge source="IRL" target="MYS">
      <data key="d0">39399450</data>
    </edge>
    <edge source="IRL" target="MUS">
      <data key="d0">473330</data>
    </edge>
    <edge source="IRL" target="MEX">
      <data key="d0">71835905</data>
    </edge>
    <edge source="IRL" target="MAR">
      <data key="d0">6674555</data>
    </edge>
    <edge source="IRL" target="OMN">
      <data key="d0">7131404</data>
    </edge>
    <edge source="IRL" target="NLD">
      <data key="d0">781376346</data>
    </edge>
    <edge source="IRL" target="NZL">
      <data key="d0">39290204</data>
    </edge>
    <edge source="IRL" target="NIC">
      <data key="d0">215455</data>
    </edge>
    <edge source="IRL" target="NOR">
      <data key="d0">12842389</data>
    </edge>
    <edge source="IRL" target="PAK">
      <data key="d0">29731862</data>
    </edge>
    <edge source="IRL" target="PAN">
      <data key="d0">6343710</data>
    </edge>
    <edge source="IRL" target="PRY">
      <data key="d0">283314</data>
    </edge>
    <edge source="IRL" target="PER">
      <data key="d0">5664321</data>
    </edge>
    <edge source="IRL" target="PHL">
      <data key="d0">10592932</data>
    </edge>
    <edge source="IRL" target="POL">
      <data key="d0">331673773</data>
    </edge>
    <edge source="IRL" target="PRT">
      <data key="d0">223661272</data>
    </edge>
    <edge source="IRL" target="ROU">
      <data key="d0">83249371</data>
    </edge>
    <edge source="IRL" target="RUS">
      <data key="d0">53797920</data>
    </edge>
    <edge source="IRL" target="SAU">
      <data key="d0">203179215</data>
    </edge>
    <edge source="IRL" target="SRB">
      <data key="d0">3917139</data>
    </edge>
    <edge source="IRL" target="IND">
      <data key="d0">22940002</data>
    </edge>
    <edge source="IRL" target="SGP">
      <data key="d0">36562777</data>
    </edge>
    <edge source="IRL" target="SVK">
      <data key="d0">24157965</data>
    </edge>
    <edge source="IRL" target="VNM">
      <data key="d0">31247833</data>
    </edge>
    <edge source="IRL" target="SVN">
      <data key="d0">32072905</data>
    </edge>
    <edge source="IRL" target="ZAF">
      <data key="d0">46880107</data>
    </edge>
    <edge source="IRL" target="ZWE">
      <data key="d0">263479</data>
    </edge>
    <edge source="IRL" target="ESP">
      <data key="d0">986314348</data>
    </edge>
    <edge source="IRL" target="SWE">
      <data key="d0">165869848</data>
    </edge>
    <edge source="IRL" target="CHE">
      <data key="d0">1662736667</data>
    </edge>
    <edge source="IRL" target="THA">
      <data key="d0">46751984</data>
    </edge>
    <edge source="IRL" target="ARE">
      <data key="d0">96089924</data>
    </edge>
    <edge source="IRL" target="TUN">
      <data key="d0">6041868</data>
    </edge>
    <edge source="IRL" target="TUR">
      <data key="d0">174280329</data>
    </edge>
    <edge source="IRL" target="UGA">
      <data key="d0">136393</data>
    </edge>
    <edge source="IRL" target="UKR">
      <data key="d0">10315846</data>
    </edge>
    <edge source="IRL" target="MKD">
      <data key="d0">154218</data>
    </edge>
    <edge source="IRL" target="EGY">
      <data key="d0">64694619</data>
    </edge>
    <edge source="IRL" target="GBR">
      <data key="d0">2228435619</data>
    </edge>
    <edge source="IRL" target="TZA">
      <data key="d0">52181</data>
    </edge>
    <edge source="IRL" target="USA">
      <data key="d0">8531667224</data>
    </edge>
    <edge source="IRL" target="URY">
      <data key="d0">914169</data>
    </edge>
    <edge source="CIV" target="FRA">
      <data key="d0">3607956</data>
    </edge>
    <edge source="CIV" target="NER">
      <data key="d0">17356</data>
    </edge>
    <edge source="CIV" target="SEN">
      <data key="d0">322190</data>
    </edge>
    <edge source="CIV" target="TGO">
      <data key="d0">41288</data>
    </edge>
    <edge source="CIV" target="BFA">
      <data key="d0">420334</data>
    </edge>
    <edge source="JOR" target="ALB">
      <data key="d0">251972</data>
    </edge>
    <edge source="JOR" target="DZA">
      <data key="d0">91386995</data>
    </edge>
    <edge source="JOR" target="AZE">
      <data key="d0">935813</data>
    </edge>
    <edge source="JOR" target="AUS">
      <data key="d0">48428</data>
    </edge>
    <edge source="JOR" target="AUT">
      <data key="d0">28037</data>
    </edge>
    <edge source="JOR" target="ARM">
      <data key="d0">70824</data>
    </edge>
    <edge source="JOR" target="BEL">
      <data key="d0">32441</data>
    </edge>
    <edge source="JOR" target="BLR">
      <data key="d0">17056</data>
    </edge>
    <edge source="JOR" target="LKA">
      <data key="d0">223210</data>
    </edge>
    <edge source="JOR" target="CHN">
      <data key="d0">57351</data>
    </edge>
    <edge source="JOR" target="ETH">
      <data key="d0">1357617</data>
    </edge>
    <edge source="JOR" target="FRA">
      <data key="d0">855834</data>
    </edge>
    <edge source="JOR" target="PSE">
      <data key="d0">204808</data>
    </edge>
    <edge source="JOR" target="DEU">
      <data key="d0">148886</data>
    </edge>
    <edge source="JOR" target="GHA">
      <data key="d0">385032</data>
    </edge>
    <edge source="JOR" target="GRC">
      <data key="d0">10561</data>
    </edge>
    <edge source="JOR" target="HKG">
      <data key="d0">89197</data>
    </edge>
    <edge source="JOR" target="IDN">
      <data key="d0">25085</data>
    </edge>
    <edge source="JOR" target="IRL">
      <data key="d0">696331</data>
    </edge>
    <edge source="JOR" target="ISR">
      <data key="d0">411862</data>
    </edge>
    <edge source="JOR" target="CIV">
      <data key="d0">425828</data>
    </edge>
    <edge source="JOR" target="KAZ">
      <data key="d0">217835</data>
    </edge>
    <edge source="JOR" target="KOR">
      <data key="d0">27318</data>
    </edge>
    <edge source="JOR" target="KGZ">
      <data key="d0">119831</data>
    </edge>
    <edge source="JOR" target="LBN">
      <data key="d0">43389644</data>
    </edge>
    <edge source="JOR" target="LTU">
      <data key="d0">27066</data>
    </edge>
    <edge source="JOR" target="MYS">
      <data key="d0">201703</data>
    </edge>
    <edge source="JOR" target="MRT">
      <data key="d0">296799</data>
    </edge>
    <edge source="JOR" target="MUS">
      <data key="d0">46796</data>
    </edge>
    <edge source="JOR" target="MDA">
      <data key="d0">802204</data>
    </edge>
    <edge source="JOR" target="MAR">
      <data key="d0">843090</data>
    </edge>
    <edge source="JOR" target="OMN">
      <data key="d0">22645771</data>
    </edge>
    <edge source="JOR" target="NLD">
      <data key="d0">129148</data>
    </edge>
    <edge source="JOR" target="NZL">
      <data key="d0">32842</data>
    </edge>
    <edge source="JOR" target="PAK">
      <data key="d0">1303889</data>
    </edge>
    <edge source="JOR" target="PHL">
      <data key="d0">101469</data>
    </edge>
    <edge source="JOR" target="PRT">
      <data key="d0">94610</data>
    </edge>
    <edge source="JOR" target="ROU">
      <data key="d0">291651</data>
    </edge>
    <edge source="JOR" target="RUS">
      <data key="d0">331611</data>
    </edge>
    <edge source="JOR" target="SAU">
      <data key="d0">158841726</data>
    </edge>
    <edge source="JOR" target="SVK">
      <data key="d0">1007607</data>
    </edge>
    <edge source="JOR" target="VNM">
      <data key="d0">83599</data>
    </edge>
    <edge source="JOR" target="SVN">
      <data key="d0">130372</data>
    </edge>
    <edge source="JOR" target="ZAF">
      <data key="d0">2231741</data>
    </edge>
    <edge source="JOR" target="ESP">
      <data key="d0">28034</data>
    </edge>
    <edge source="JOR" target="THA">
      <data key="d0">278573</data>
    </edge>
    <edge source="JOR" target="ARE">
      <data key="d0">49203309</data>
    </edge>
    <edge source="JOR" target="TUN">
      <data key="d0">8470678</data>
    </edge>
    <edge source="JOR" target="TUR">
      <data key="d0">2825299</data>
    </edge>
    <edge source="JOR" target="UGA">
      <data key="d0">1838947</data>
    </edge>
    <edge source="JOR" target="UKR">
      <data key="d0">4290557</data>
    </edge>
    <edge source="JOR" target="EGY">
      <data key="d0">8299868</data>
    </edge>
    <edge source="JOR" target="GBR">
      <data key="d0">19786</data>
    </edge>
    <edge source="JOR" target="TZA">
      <data key="d0">566324</data>
    </edge>
    <edge source="JOR" target="USA">
      <data key="d0">37146692</data>
    </edge>
    <edge source="LBN" target="DZA">
      <data key="d0">40782</data>
    </edge>
    <edge source="LBN" target="AUT">
      <data key="d0">33999</data>
    </edge>
    <edge source="LBN" target="BEL">
      <data key="d0">320468</data>
    </edge>
    <edge source="LBN" target="CAN">
      <data key="d0">369888</data>
    </edge>
    <edge source="LBN" target="DNK">
      <data key="d0">130643</data>
    </edge>
    <edge source="LBN" target="FRA">
      <data key="d0">8753585</data>
    </edge>
    <edge source="LBN" target="DEU">
      <data key="d0">172079</data>
    </edge>
    <edge source="LBN" target="JOR">
      <data key="d0">4699284</data>
    </edge>
    <edge source="LBN" target="OMN">
      <data key="d0">583267</data>
    </edge>
    <edge source="LBN" target="SAU">
      <data key="d0">5278001</data>
    </edge>
    <edge source="LBN" target="CHE">
      <data key="d0">500980</data>
    </edge>
    <edge source="LBN" target="ARE">
      <data key="d0">10069832</data>
    </edge>
    <edge source="LBN" target="EGY">
      <data key="d0">1048939</data>
    </edge>
    <edge source="MAR" target="DZA">
      <data key="d0">2101786</data>
    </edge>
    <edge source="MAR" target="ARG">
      <data key="d0">582387</data>
    </edge>
    <edge source="MAR" target="AUT">
      <data key="d0">33115</data>
    </edge>
    <edge source="MAR" target="BEL">
      <data key="d0">2693499</data>
    </edge>
    <edge source="MAR" target="BDI">
      <data key="d0">133638</data>
    </edge>
    <edge source="MAR" target="CMR">
      <data key="d0">550256</data>
    </edge>
    <edge source="MAR" target="CHL">
      <data key="d0">26332</data>
    </edge>
    <edge source="MAR" target="CZE">
      <data key="d0">187473</data>
    </edge>
    <edge source="MAR" target="BEN">
      <data key="d0">25824</data>
    </edge>
    <edge source="MAR" target="FRA">
      <data key="d0">69033954</data>
    </edge>
    <edge source="MAR" target="DEU">
      <data key="d0">733572</data>
    </edge>
    <edge source="MAR" target="HKG">
      <data key="d0">63213</data>
    </edge>
    <edge source="MAR" target="IDN">
      <data key="d0">17128</data>
    </edge>
    <edge source="MAR" target="ITA">
      <data key="d0">146239</data>
    </edge>
    <edge source="MAR" target="CIV">
      <data key="d0">2245186</data>
    </edge>
    <edge source="MAR" target="JOR">
      <data key="d0">754020</data>
    </edge>
    <edge source="MAR" target="LBN">
      <data key="d0">133774</data>
    </edge>
    <edge source="MAR" target="MDG">
      <data key="d0">18999</data>
    </edge>
    <edge source="MAR" target="MRT">
      <data key="d0">2515995</data>
    </edge>
    <edge source="MAR" target="MUS">
      <data key="d0">24723</data>
    </edge>
    <edge source="MAR" target="OMN">
      <data key="d0">16097</data>
    </edge>
    <edge source="MAR" target="NLD">
      <data key="d0">841864</data>
    </edge>
    <edge source="MAR" target="NER">
      <data key="d0">345377</data>
    </edge>
    <edge source="MAR" target="PRT">
      <data key="d0">1049669</data>
    </edge>
    <edge source="MAR" target="SAU">
      <data key="d0">226274</data>
    </edge>
    <edge source="MAR" target="SEN">
      <data key="d0">5688647</data>
    </edge>
    <edge source="MAR" target="ESP">
      <data key="d0">5271533</data>
    </edge>
    <edge source="MAR" target="TGO">
      <data key="d0">62139</data>
    </edge>
    <edge source="MAR" target="ARE">
      <data key="d0">116533</data>
    </edge>
    <edge source="MAR" target="TUN">
      <data key="d0">1890435</data>
    </edge>
    <edge source="MAR" target="TUR">
      <data key="d0">100521</data>
    </edge>
    <edge source="MAR" target="BFA">
      <data key="d0">569004</data>
    </edge>
    <edge source="MAR" target="URY">
      <data key="d0">2184201</data>
    </edge>
    <edge source="POL" target="ALB">
      <data key="d0">811364</data>
    </edge>
    <edge source="POL" target="DZA">
      <data key="d0">254742</data>
    </edge>
    <edge source="POL" target="AZE">
      <data key="d0">3478751</data>
    </edge>
    <edge source="POL" target="ARG">
      <data key="d0">7050447</data>
    </edge>
    <edge source="POL" target="AUS">
      <data key="d0">23833812</data>
    </edge>
    <edge source="POL" target="AUT">
      <data key="d0">22321922</data>
    </edge>
    <edge source="POL" target="ARM">
      <data key="d0">597004</data>
    </edge>
    <edge source="POL" target="BEL">
      <data key="d0">36921963</data>
    </edge>
    <edge source="POL" target="BRA">
      <data key="d0">24308436</data>
    </edge>
    <edge source="POL" target="BGR">
      <data key="d0">36373957</data>
    </edge>
    <edge source="POL" target="BLR">
      <data key="d0">39736401</data>
    </edge>
    <edge source="POL" target="CAN">
      <data key="d0">9026253</data>
    </edge>
    <edge source="POL" target="LKA">
      <data key="d0">117657</data>
    </edge>
    <edge source="POL" target="CHL">
      <data key="d0">2792227</data>
    </edge>
    <edge source="POL" target="CHN">
      <data key="d0">29831399</data>
    </edge>
    <edge source="POL" target="COL">
      <data key="d0">1112812</data>
    </edge>
    <edge source="POL" target="HRV">
      <data key="d0">14395073</data>
    </edge>
    <edge source="POL" target="CZE">
      <data key="d0">150278218</data>
    </edge>
    <edge source="POL" target="DNK">
      <data key="d0">138861887</data>
    </edge>
    <edge source="POL" target="ETH">
      <data key="d0">145576</data>
    </edge>
    <edge source="POL" target="EST">
      <data key="d0">34540043</data>
    </edge>
    <edge source="POL" target="FIN">
      <data key="d0">80304643</data>
    </edge>
    <edge source="POL" target="FRA">
      <data key="d0">157466995</data>
    </edge>
    <edge source="POL" target="GEO">
      <data key="d0">10132834</data>
    </edge>
    <edge source="POL" target="DEU">
      <data key="d0">396847441</data>
    </edge>
    <edge source="POL" target="GRC">
      <data key="d0">3010642</data>
    </edge>
    <edge source="POL" target="HKG">
      <data key="d0">3839049</data>
    </edge>
    <edge source="POL" target="HUN">
      <data key="d0">58991819</data>
    </edge>
    <edge source="POL" target="IDN">
      <data key="d0">1542476</data>
    </edge>
    <edge source="POL" target="IRL">
      <data key="d0">9992966</data>
    </edge>
    <edge source="POL" target="ISR">
      <data key="d0">6412314</data>
    </edge>
    <edge source="POL" target="ITA">
      <data key="d0">156925950</data>
    </edge>
    <edge source="POL" target="JPN">
      <data key="d0">1562848</data>
    </edge>
    <edge source="POL" target="KAZ">
      <data key="d0">21832902</data>
    </edge>
    <edge source="POL" target="JOR">
      <data key="d0">261560</data>
    </edge>
    <edge source="POL" target="KOR">
      <data key="d0">18557591</data>
    </edge>
    <edge source="POL" target="KGZ">
      <data key="d0">2727523</data>
    </edge>
    <edge source="POL" target="LBN">
      <data key="d0">1056453</data>
    </edge>
    <edge source="POL" target="LVA">
      <data key="d0">34313029</data>
    </edge>
    <edge source="POL" target="LTU">
      <data key="d0">72293669</data>
    </edge>
    <edge source="POL" target="MYS">
      <data key="d0">4219975</data>
    </edge>
    <edge source="POL" target="MRT">
      <data key="d0">18696</data>
    </edge>
    <edge source="POL" target="MEX">
      <data key="d0">12132057</data>
    </edge>
    <edge source="POL" target="MDA">
      <data key="d0">2747049</data>
    </edge>
    <edge source="POL" target="MAR">
      <data key="d0">31201</data>
    </edge>
    <edge source="POL" target="OMN">
      <data key="d0">25257</data>
    </edge>
    <edge source="POL" target="NLD">
      <data key="d0">25093193</data>
    </edge>
    <edge source="POL" target="NZL">
      <data key="d0">4437588</data>
    </edge>
    <edge source="POL" target="NOR">
      <data key="d0">79475199</data>
    </edge>
    <edge source="POL" target="PAK">
      <data key="d0">1018217</data>
    </edge>
    <edge source="POL" target="PAN">
      <data key="d0">5792631</data>
    </edge>
    <edge source="POL" target="PER">
      <data key="d0">192696</data>
    </edge>
    <edge source="POL" target="PHL">
      <data key="d0">936999</data>
    </edge>
    <edge source="POL" target="PRT">
      <data key="d0">7813815</data>
    </edge>
    <edge source="POL" target="ROU">
      <data key="d0">44596217</data>
    </edge>
    <edge source="POL" target="RUS">
      <data key="d0">273313961</data>
    </edge>
    <edge source="POL" target="SAU">
      <data key="d0">9515594</data>
    </edge>
    <edge source="POL" target="SRB">
      <data key="d0">8434724</data>
    </edge>
    <edge source="POL" target="IND">
      <data key="d0">111943</data>
    </edge>
    <edge source="POL" target="SGP">
      <data key="d0">2327564</data>
    </edge>
    <edge source="POL" target="SVK">
      <data key="d0">77096203</data>
    </edge>
    <edge source="POL" target="VNM">
      <data key="d0">36463642</data>
    </edge>
    <edge source="POL" target="SVN">
      <data key="d0">33356865</data>
    </edge>
    <edge source="POL" target="ZAF">
      <data key="d0">11535203</data>
    </edge>
    <edge source="POL" target="ESP">
      <data key="d0">228367557</data>
    </edge>
    <edge source="POL" target="SWE">
      <data key="d0">102958090</data>
    </edge>
    <edge source="POL" target="CHE">
      <data key="d0">19995160</data>
    </edge>
    <edge source="POL" target="THA">
      <data key="d0">7295194</data>
    </edge>
    <edge source="POL" target="ARE">
      <data key="d0">6536845</data>
    </edge>
    <edge source="POL" target="TUN">
      <data key="d0">40349</data>
    </edge>
    <edge source="POL" target="TUR">
      <data key="d0">26498124</data>
    </edge>
    <edge source="POL" target="UKR">
      <data key="d0">88406194</data>
    </edge>
    <edge source="POL" target="MKD">
      <data key="d0">1074594</data>
    </edge>
    <edge source="POL" target="EGY">
      <data key="d0">7030959</data>
    </edge>
    <edge source="POL" target="GBR">
      <data key="d0">114806095</data>
    </edge>
    <edge source="POL" target="USA">
      <data key="d0">29093881</data>
    </edge>
    <edge source="POL" target="URY">
      <data key="d0">1140607</data>
    </edge>
    <edge source="SAU" target="DZA">
      <data key="d0">44614697</data>
    </edge>
    <edge source="SAU" target="AZE">
      <data key="d0">66941</data>
    </edge>
    <edge source="SAU" target="AUS">
      <data key="d0">144017</data>
    </edge>
    <edge source="SAU" target="BEL">
      <data key="d0">10063609</data>
    </edge>
    <edge source="SAU" target="BDI">
      <data key="d0">114680</data>
    </edge>
    <edge source="SAU" target="BLR">
      <data key="d0">167753</data>
    </edge>
    <edge source="SAU" target="CAN">
      <data key="d0">91210</data>
    </edge>
    <edge source="SAU" target="LKA">
      <data key="d0">97611</data>
    </edge>
    <edge source="SAU" target="CHN">
      <data key="d0">36004</data>
    </edge>
    <edge source="SAU" target="DNK">
      <data key="d0">1422571</data>
    </edge>
    <edge source="SAU" target="ETH">
      <data key="d0">2150391</data>
    </edge>
    <edge source="SAU" target="FRA">
      <data key="d0">732088</data>
    </edge>
    <edge source="SAU" target="DEU">
      <data key="d0">278433</data>
    </edge>
    <edge source="SAU" target="IRL">
      <data key="d0">66407</data>
    </edge>
    <edge source="SAU" target="JPN">
      <data key="d0">38137</data>
    </edge>
    <edge source="SAU" target="KAZ">
      <data key="d0">2052780</data>
    </edge>
    <edge source="SAU" target="JOR">
      <data key="d0">49746514</data>
    </edge>
    <edge source="SAU" target="LBN">
      <data key="d0">24267984</data>
    </edge>
    <edge source="SAU" target="MYS">
      <data key="d0">59207</data>
    </edge>
    <edge source="SAU" target="MUS">
      <data key="d0">60273</data>
    </edge>
    <edge source="SAU" target="MAR">
      <data key="d0">5201158</data>
    </edge>
    <edge source="SAU" target="OMN">
      <data key="d0">27362222</data>
    </edge>
    <edge source="SAU" target="NLD">
      <data key="d0">1283354</data>
    </edge>
    <edge source="SAU" target="PAK">
      <data key="d0">32003</data>
    </edge>
    <edge source="SAU" target="PHL">
      <data key="d0">47205</data>
    </edge>
    <edge source="SAU" target="POL">
      <data key="d0">579269</data>
    </edge>
    <edge source="SAU" target="PRT">
      <data key="d0">933978</data>
    </edge>
    <edge source="SAU" target="IND">
      <data key="d0">70675</data>
    </edge>
    <edge source="SAU" target="SVK">
      <data key="d0">1710338</data>
    </edge>
    <edge source="SAU" target="ZAF">
      <data key="d0">71208</data>
    </edge>
    <edge source="SAU" target="ESP">
      <data key="d0">302436</data>
    </edge>
    <edge source="SAU" target="CHE">
      <data key="d0">1639130</data>
    </edge>
    <edge source="SAU" target="ARE">
      <data key="d0">100717441</data>
    </edge>
    <edge source="SAU" target="TUN">
      <data key="d0">146150</data>
    </edge>
    <edge source="SAU" target="TUR">
      <data key="d0">374711</data>
    </edge>
    <edge source="SAU" target="UGA">
      <data key="d0">70675</data>
    </edge>
    <edge source="SAU" target="EGY">
      <data key="d0">90006287</data>
    </edge>
    <edge source="SAU" target="GBR">
      <data key="d0">488325</data>
    </edge>
    <edge source="SAU" target="TZA">
      <data key="d0">47472</data>
    </edge>
    <edge source="SAU" target="USA">
      <data key="d0">1931965</data>
    </edge>
    <edge source="SEN" target="CMR">
      <data key="d0">318122</data>
    </edge>
    <edge source="SEN" target="CAF">
      <data key="d0">90618</data>
    </edge>
    <edge source="SEN" target="COL">
      <data key="d0">106371</data>
    </edge>
    <edge source="SEN" target="BEN">
      <data key="d0">663486</data>
    </edge>
    <edge source="SEN" target="FRA">
      <data key="d0">11042283</data>
    </edge>
    <edge source="SEN" target="GMB">
      <data key="d0">21164</data>
    </edge>
    <edge source="SEN" target="CIV">
      <data key="d0">866843</data>
    </edge>
    <edge source="SEN" target="LBN">
      <data key="d0">31895</data>
    </edge>
    <edge source="SEN" target="MRT">
      <data key="d0">197973</data>
    </edge>
    <edge source="SEN" target="NER">
      <data key="d0">66422</data>
    </edge>
    <edge source="SEN" target="TGO">
      <data key="d0">179863</data>
    </edge>
    <edge source="SEN" target="GBR">
      <data key="d0">11644</data>
    </edge>
    <edge source="SEN" target="BFA">
      <data key="d0">3037948</data>
    </edge>
    <edge source="VNM" target="AZE">
      <data key="d0">260039</data>
    </edge>
    <edge source="VNM" target="AUS">
      <data key="d0">77846</data>
    </edge>
    <edge source="VNM" target="BEL">
      <data key="d0">220568</data>
    </edge>
    <edge source="VNM" target="BRA">
      <data key="d0">551148</data>
    </edge>
    <edge source="VNM" target="BGR">
      <data key="d0">5714941</data>
    </edge>
    <edge source="VNM" target="BLR">
      <data key="d0">27022</data>
    </edge>
    <edge source="VNM" target="KHM">
      <data key="d0">14560586</data>
    </edge>
    <edge source="VNM" target="CAN">
      <data key="d0">15360</data>
    </edge>
    <edge source="VNM" target="LKA">
      <data key="d0">463877</data>
    </edge>
    <edge source="VNM" target="CHN">
      <data key="d0">5010184</data>
    </edge>
    <edge source="VNM" target="HRV">
      <data key="d0">10072</data>
    </edge>
    <edge source="VNM" target="CZE">
      <data key="d0">47163</data>
    </edge>
    <edge source="VNM" target="BEN">
      <data key="d0">132303</data>
    </edge>
    <edge source="VNM" target="DNK">
      <data key="d0">35807</data>
    </edge>
    <edge source="VNM" target="FIN">
      <data key="d0">58516</data>
    </edge>
    <edge source="VNM" target="FRA">
      <data key="d0">206414</data>
    </edge>
    <edge source="VNM" target="GEO">
      <data key="d0">61167</data>
    </edge>
    <edge source="VNM" target="DEU">
      <data key="d0">15226710</data>
    </edge>
    <edge source="VNM" target="GRC">
      <data key="d0">107131</data>
    </edge>
    <edge source="VNM" target="HKG">
      <data key="d0">1890416</data>
    </edge>
    <edge source="VNM" target="IDN">
      <data key="d0">240493</data>
    </edge>
    <edge source="VNM" target="ITA">
      <data key="d0">3179469</data>
    </edge>
    <edge source="VNM" target="CIV">
      <data key="d0">294596</data>
    </edge>
    <edge source="VNM" target="JPN">
      <data key="d0">6513197</data>
    </edge>
    <edge source="VNM" target="KAZ">
      <data key="d0">788438</data>
    </edge>
    <edge source="VNM" target="JOR">
      <data key="d0">194693</data>
    </edge>
    <edge source="VNM" target="KOR">
      <data key="d0">1277620</data>
    </edge>
    <edge source="VNM" target="LBN">
      <data key="d0">307065</data>
    </edge>
    <edge source="VNM" target="LVA">
      <data key="d0">1282837</data>
    </edge>
    <edge source="VNM" target="LTU">
      <data key="d0">75650</data>
    </edge>
    <edge source="VNM" target="MYS">
      <data key="d0">4442309</data>
    </edge>
    <edge source="VNM" target="MUS">
      <data key="d0">68375</data>
    </edge>
    <edge source="VNM" target="MEX">
      <data key="d0">1202904</data>
    </edge>
    <edge source="VNM" target="OMN">
      <data key="d0">414352</data>
    </edge>
    <edge source="VNM" target="NLD">
      <data key="d0">1766909</data>
    </edge>
    <edge source="VNM" target="PAK">
      <data key="d0">455294</data>
    </edge>
    <edge source="VNM" target="PER">
      <data key="d0">34616</data>
    </edge>
    <edge source="VNM" target="PHL">
      <data key="d0">9959870</data>
    </edge>
    <edge source="VNM" target="POL">
      <data key="d0">30746</data>
    </edge>
    <edge source="VNM" target="ROU">
      <data key="d0">406443</data>
    </edge>
    <edge source="VNM" target="RUS">
      <data key="d0">923208</data>
    </edge>
    <edge source="VNM" target="SAU">
      <data key="d0">141988</data>
    </edge>
    <edge source="VNM" target="IND">
      <data key="d0">1402333</data>
    </edge>
    <edge source="VNM" target="SGP">
      <data key="d0">3691911</data>
    </edge>
    <edge source="VNM" target="ESP">
      <data key="d0">112576</data>
    </edge>
    <edge source="VNM" target="SWE">
      <data key="d0">50710</data>
    </edge>
    <edge source="VNM" target="THA">
      <data key="d0">2712600</data>
    </edge>
    <edge source="VNM" target="ARE">
      <data key="d0">79459</data>
    </edge>
    <edge source="VNM" target="TUN">
      <data key="d0">95876</data>
    </edge>
    <edge source="VNM" target="TUR">
      <data key="d0">1349227</data>
    </edge>
    <edge source="VNM" target="UKR">
      <data key="d0">512345</data>
    </edge>
    <edge source="VNM" target="EGY">
      <data key="d0">61496</data>
    </edge>
    <edge source="VNM" target="GBR">
      <data key="d0">10637</data>
    </edge>
    <edge source="VNM" target="USA">
      <data key="d0">1817515</data>
    </edge>
    <edge source="VNM" target="BFA">
      <data key="d0">536234</data>
    </edge>
    <edge source="ZAF" target="ALB">
      <data key="d0">28711</data>
    </edge>
    <edge source="ZAF" target="DZA">
      <data key="d0">221022</data>
    </edge>
    <edge source="ZAF" target="ARG">
      <data key="d0">158904</data>
    </edge>
    <edge source="ZAF" target="AUS">
      <data key="d0">12168606</data>
    </edge>
    <edge source="ZAF" target="AUT">
      <data key="d0">16573</data>
    </edge>
    <edge source="ZAF" target="BEL">
      <data key="d0">750720</data>
    </edge>
    <edge source="ZAF" target="BWA">
      <data key="d0">40576590</data>
    </edge>
    <edge source="ZAF" target="BRA">
      <data key="d0">2267736</data>
    </edge>
    <edge source="ZAF" target="BGR">
      <data key="d0">906616</data>
    </edge>
    <edge source="ZAF" target="BDI">
      <data key="d0">75181</data>
    </edge>
    <edge source="ZAF" target="CMR">
      <data key="d0">512354</data>
    </edge>
    <edge source="ZAF" target="CAN">
      <data key="d0">2330787</data>
    </edge>
    <edge source="ZAF" target="LKA">
      <data key="d0">61950</data>
    </edge>
    <edge source="ZAF" target="CHL">
      <data key="d0">1176225</data>
    </edge>
    <edge source="ZAF" target="CHN">
      <data key="d0">3441908</data>
    </edge>
    <edge source="ZAF" target="COL">
      <data key="d0">70780</data>
    </edge>
    <edge source="ZAF" target="HRV">
      <data key="d0">46380</data>
    </edge>
    <edge source="ZAF" target="CZE">
      <data key="d0">13810</data>
    </edge>
    <edge source="ZAF" target="BEN">
      <data key="d0">337981</data>
    </edge>
    <edge source="ZAF" target="DNK">
      <data key="d0">67121</data>
    </edge>
    <edge source="ZAF" target="ECU">
      <data key="d0">25138</data>
    </edge>
    <edge source="ZAF" target="SLV">
      <data key="d0">68791</data>
    </edge>
    <edge source="ZAF" target="ETH">
      <data key="d0">3754848</data>
    </edge>
    <edge source="ZAF" target="EST">
      <data key="d0">25162</data>
    </edge>
    <edge source="ZAF" target="FRA">
      <data key="d0">2831443</data>
    </edge>
    <edge source="ZAF" target="GEO">
      <data key="d0">30351</data>
    </edge>
    <edge source="ZAF" target="GMB">
      <data key="d0">11659</data>
    </edge>
    <edge source="ZAF" target="DEU">
      <data key="d0">8704750</data>
    </edge>
    <edge source="ZAF" target="GHA">
      <data key="d0">4186812</data>
    </edge>
    <edge source="ZAF" target="GRC">
      <data key="d0">695033</data>
    </edge>
    <edge source="ZAF" target="GTM">
      <data key="d0">96035</data>
    </edge>
    <edge source="ZAF" target="HND">
      <data key="d0">140937</data>
    </edge>
    <edge source="ZAF" target="HKG">
      <data key="d0">44967652</data>
    </edge>
    <edge source="ZAF" target="HUN">
      <data key="d0">28103</data>
    </edge>
    <edge source="ZAF" target="IDN">
      <data key="d0">494352</data>
    </edge>
    <edge source="ZAF" target="IRL">
      <data key="d0">167232</data>
    </edge>
    <edge source="ZAF" target="ISR">
      <data key="d0">94357</data>
    </edge>
    <edge source="ZAF" target="ITA">
      <data key="d0">230586</data>
    </edge>
    <edge source="ZAF" target="CIV">
      <data key="d0">300713</data>
    </edge>
    <edge source="ZAF" target="JPN">
      <data key="d0">24394</data>
    </edge>
    <edge source="ZAF" target="KAZ">
      <data key="d0">350934</data>
    </edge>
    <edge source="ZAF" target="JOR">
      <data key="d0">124731</data>
    </edge>
    <edge source="ZAF" target="KOR">
      <data key="d0">291710</data>
    </edge>
    <edge source="ZAF" target="LBN">
      <data key="d0">243495</data>
    </edge>
    <edge source="ZAF" target="LTU">
      <data key="d0">16409</data>
    </edge>
    <edge source="ZAF" target="MDG">
      <data key="d0">611884</data>
    </edge>
    <edge source="ZAF" target="MWI">
      <data key="d0">5167746</data>
    </edge>
    <edge source="ZAF" target="MYS">
      <data key="d0">435911</data>
    </edge>
    <edge source="ZAF" target="MRT">
      <data key="d0">245451</data>
    </edge>
    <edge source="ZAF" target="MUS">
      <data key="d0">11795548</data>
    </edge>
    <edge source="ZAF" target="MEX">
      <data key="d0">2771045</data>
    </edge>
    <edge source="ZAF" target="MDA">
      <data key="d0">13413</data>
    </edge>
    <edge source="ZAF" target="MAR">
      <data key="d0">145118</data>
    </edge>
    <edge source="ZAF" target="MOZ">
      <data key="d0">6260272</data>
    </edge>
    <edge source="ZAF" target="OMN">
      <data key="d0">102187</data>
    </edge>
    <edge source="ZAF" target="NAM">
      <data key="d0">106836868</data>
    </edge>
    <edge source="ZAF" target="NLD">
      <data key="d0">4757711</data>
    </edge>
    <edge source="ZAF" target="NZL">
      <data key="d0">63935</data>
    </edge>
    <edge source="ZAF" target="NER">
      <data key="d0">14728</data>
    </edge>
    <edge source="ZAF" target="PAK">
      <data key="d0">233177</data>
    </edge>
    <edge source="ZAF" target="PAN">
      <data key="d0">130832</data>
    </edge>
    <edge source="ZAF" target="PER">
      <data key="d0">183079</data>
    </edge>
    <edge source="ZAF" target="PHL">
      <data key="d0">1272635</data>
    </edge>
    <edge source="ZAF" target="POL">
      <data key="d0">48444</data>
    </edge>
    <edge source="ZAF" target="PRT">
      <data key="d0">280473</data>
    </edge>
    <edge source="ZAF" target="RUS">
      <data key="d0">181788</data>
    </edge>
    <edge source="ZAF" target="SAU">
      <data key="d0">1734292</data>
    </edge>
    <edge source="ZAF" target="SEN">
      <data key="d0">501182</data>
    </edge>
    <edge source="ZAF" target="SRB">
      <data key="d0">1670457</data>
    </edge>
    <edge source="ZAF" target="IND">
      <data key="d0">1909489</data>
    </edge>
    <edge source="ZAF" target="SGP">
      <data key="d0">1841376</data>
    </edge>
    <edge source="ZAF" target="SVK">
      <data key="d0">320978</data>
    </edge>
    <edge source="ZAF" target="VNM">
      <data key="d0">85459</data>
    </edge>
    <edge source="ZAF" target="ZWE">
      <data key="d0">18523769</data>
    </edge>
    <edge source="ZAF" target="ESP">
      <data key="d0">78625</data>
    </edge>
    <edge source="ZAF" target="SWE">
      <data key="d0">26868</data>
    </edge>
    <edge source="ZAF" target="CHE">
      <data key="d0">112030</data>
    </edge>
    <edge source="ZAF" target="THA">
      <data key="d0">593990</data>
    </edge>
    <edge source="ZAF" target="TGO">
      <data key="d0">53198</data>
    </edge>
    <edge source="ZAF" target="ARE">
      <data key="d0">809902</data>
    </edge>
    <edge source="ZAF" target="TUR">
      <data key="d0">45948</data>
    </edge>
    <edge source="ZAF" target="UGA">
      <data key="d0">3680590</data>
    </edge>
    <edge source="ZAF" target="UKR">
      <data key="d0">588189</data>
    </edge>
    <edge source="ZAF" target="MKD">
      <data key="d0">156168</data>
    </edge>
    <edge source="ZAF" target="EGY">
      <data key="d0">80789</data>
    </edge>
    <edge source="ZAF" target="GBR">
      <data key="d0">5502541</data>
    </edge>
    <edge source="ZAF" target="TZA">
      <data key="d0">3898588</data>
    </edge>
    <edge source="ZAF" target="USA">
      <data key="d0">33874041</data>
    </edge>
    <edge source="ZAF" target="BFA">
      <data key="d0">178249</data>
    </edge>
    <edge source="ZAF" target="URY">
      <data key="d0">15251</data>
    </edge>
    <edge source="TUN" target="DZA">
      <data key="d0">6494475</data>
    </edge>
    <edge source="TUN" target="BEL">
      <data key="d0">204623</data>
    </edge>
    <edge source="TUN" target="BDI">
      <data key="d0">22449</data>
    </edge>
    <edge source="TUN" target="CMR">
      <data key="d0">94246</data>
    </edge>
    <edge source="TUN" target="CZE">
      <data key="d0">23938</data>
    </edge>
    <edge source="TUN" target="FRA">
      <data key="d0">15394173</data>
    </edge>
    <edge source="TUN" target="PSE">
      <data key="d0">96339</data>
    </edge>
    <edge source="TUN" target="DEU">
      <data key="d0">48654</data>
    </edge>
    <edge source="TUN" target="CIV">
      <data key="d0">3284685</data>
    </edge>
    <edge source="TUN" target="JOR">
      <data key="d0">554860</data>
    </edge>
    <edge source="TUN" target="LBN">
      <data key="d0">1432821</data>
    </edge>
    <edge source="TUN" target="MDG">
      <data key="d0">133204</data>
    </edge>
    <edge source="TUN" target="MRT">
      <data key="d0">1302249</data>
    </edge>
    <edge source="TUN" target="MAR">
      <data key="d0">1093584</data>
    </edge>
    <edge source="TUN" target="SAU">
      <data key="d0">1441173</data>
    </edge>
    <edge source="TUN" target="SEN">
      <data key="d0">1197529</data>
    </edge>
    <edge source="TUN" target="ESP">
      <data key="d0">624475</data>
    </edge>
    <edge source="TUN" target="CHE">
      <data key="d0">137123</data>
    </edge>
    <edge source="TUN" target="TGO">
      <data key="d0">15562</data>
    </edge>
    <edge source="TUN" target="ARE">
      <data key="d0">393408</data>
    </edge>
    <edge source="TUN" target="BFA">
      <data key="d0">513261</data>
    </edge>
    <edge source="TUR" target="ALB">
      <data key="d0">9388995</data>
    </edge>
    <edge source="TUR" target="DZA">
      <data key="d0">12413055</data>
    </edge>
    <edge source="TUR" target="AZE">
      <data key="d0">22777938</data>
    </edge>
    <edge source="TUR" target="AUS">
      <data key="d0">4699275</data>
    </edge>
    <edge source="TUR" target="AUT">
      <data key="d0">2820526</data>
    </edge>
    <edge source="TUR" target="BEL">
      <data key="d0">4060337</data>
    </edge>
    <edge source="TUR" target="BWA">
      <data key="d0">31002</data>
    </edge>
    <edge source="TUR" target="BRA">
      <data key="d0">1694243</data>
    </edge>
    <edge source="TUR" target="BGR">
      <data key="d0">9753324</data>
    </edge>
    <edge source="TUR" target="BLR">
      <data key="d0">2785467</data>
    </edge>
    <edge source="TUR" target="KHM">
      <data key="d0">2305649</data>
    </edge>
    <edge source="TUR" target="CMR">
      <data key="d0">196864</data>
    </edge>
    <edge source="TUR" target="CAN">
      <data key="d0">9225455</data>
    </edge>
    <edge source="TUR" target="LKA">
      <data key="d0">552258</data>
    </edge>
    <edge source="TUR" target="CHL">
      <data key="d0">1930446</data>
    </edge>
    <edge source="TUR" target="CHN">
      <data key="d0">1261116</data>
    </edge>
    <edge source="TUR" target="COL">
      <data key="d0">1265061</data>
    </edge>
    <edge source="TUR" target="CRI">
      <data key="d0">35927</data>
    </edge>
    <edge source="TUR" target="HRV">
      <data key="d0">779033</data>
    </edge>
    <edge source="TUR" target="CZE">
      <data key="d0">2991766</data>
    </edge>
    <edge source="TUR" target="BEN">
      <data key="d0">358145</data>
    </edge>
    <edge source="TUR" target="DNK">
      <data key="d0">706828</data>
    </edge>
    <edge source="TUR" target="ECU">
      <data key="d0">490362</data>
    </edge>
    <edge source="TUR" target="SLV">
      <data key="d0">281794</data>
    </edge>
    <edge source="TUR" target="ETH">
      <data key="d0">4150181</data>
    </edge>
    <edge source="TUR" target="EST">
      <data key="d0">194009</data>
    </edge>
    <edge source="TUR" target="FRA">
      <data key="d0">6613537</data>
    </edge>
    <edge source="TUR" target="GEO">
      <data key="d0">13928084</data>
    </edge>
    <edge source="TUR" target="DEU">
      <data key="d0">22758707</data>
    </edge>
    <edge source="TUR" target="GHA">
      <data key="d0">191267</data>
    </edge>
    <edge source="TUR" target="GRC">
      <data key="d0">1910672</data>
    </edge>
    <edge source="TUR" target="HKG">
      <data key="d0">9964212</data>
    </edge>
    <edge source="TUR" target="HUN">
      <data key="d0">2910041</data>
    </edge>
    <edge source="TUR" target="IDN">
      <data key="d0">83072</data>
    </edge>
    <edge source="TUR" target="IRL">
      <data key="d0">2111489</data>
    </edge>
    <edge source="TUR" target="ISR">
      <data key="d0">773657</data>
    </edge>
    <edge source="TUR" target="ITA">
      <data key="d0">3399930</data>
    </edge>
    <edge source="TUR" target="CIV">
      <data key="d0">140672</data>
    </edge>
    <edge source="TUR" target="JPN">
      <data key="d0">7174065</data>
    </edge>
    <edge source="TUR" target="KAZ">
      <data key="d0">6362458</data>
    </edge>
    <edge source="TUR" target="JOR">
      <data key="d0">4596657</data>
    </edge>
    <edge source="TUR" target="KOR">
      <data key="d0">164797511</data>
    </edge>
    <edge source="TUR" target="KGZ">
      <data key="d0">3403147</data>
    </edge>
    <edge source="TUR" target="LBN">
      <data key="d0">596353</data>
    </edge>
    <edge source="TUR" target="LVA">
      <data key="d0">865584</data>
    </edge>
    <edge source="TUR" target="LTU">
      <data key="d0">494418</data>
    </edge>
    <edge source="TUR" target="MWI">
      <data key="d0">83407</data>
    </edge>
    <edge source="TUR" target="MYS">
      <data key="d0">1437015</data>
    </edge>
    <edge source="TUR" target="MRT">
      <data key="d0">55825</data>
    </edge>
    <edge source="TUR" target="MUS">
      <data key="d0">3045518</data>
    </edge>
    <edge source="TUR" target="MEX">
      <data key="d0">126213</data>
    </edge>
    <edge source="TUR" target="MDA">
      <data key="d0">7390032</data>
    </edge>
    <edge source="TUR" target="MAR">
      <data key="d0">949596</data>
    </edge>
    <edge source="TUR" target="OMN">
      <data key="d0">655480</data>
    </edge>
    <edge source="TUR" target="NLD">
      <data key="d0">3003259</data>
    </edge>
    <edge source="TUR" target="NZL">
      <data key="d0">139667</data>
    </edge>
    <edge source="TUR" target="NER">
      <data key="d0">48337</data>
    </edge>
    <edge source="TUR" target="NOR">
      <data key="d0">129397</data>
    </edge>
    <edge source="TUR" target="PAK">
      <data key="d0">2766538</data>
    </edge>
    <edge source="TUR" target="PAN">
      <data key="d0">340088</data>
    </edge>
    <edge source="TUR" target="PER">
      <data key="d0">70200</data>
    </edge>
    <edge source="TUR" target="PHL">
      <data key="d0">8541010</data>
    </edge>
    <edge source="TUR" target="POL">
      <data key="d0">17875671</data>
    </edge>
    <edge source="TUR" target="PRT">
      <data key="d0">1396281</data>
    </edge>
    <edge source="TUR" target="ROU">
      <data key="d0">9601500</data>
    </edge>
    <edge source="TUR" target="RUS">
      <data key="d0">8833796</data>
    </edge>
    <edge source="TUR" target="SAU">
      <data key="d0">9810679</data>
    </edge>
    <edge source="TUR" target="SEN">
      <data key="d0">142816</data>
    </edge>
    <edge source="TUR" target="SRB">
      <data key="d0">9054204</data>
    </edge>
    <edge source="TUR" target="IND">
      <data key="d0">1950202</data>
    </edge>
    <edge source="TUR" target="SGP">
      <data key="d0">12282758</data>
    </edge>
    <edge source="TUR" target="SVK">
      <data key="d0">1504878</data>
    </edge>
    <edge source="TUR" target="VNM">
      <data key="d0">8426023</data>
    </edge>
    <edge source="TUR" target="SVN">
      <data key="d0">28789984</data>
    </edge>
    <edge source="TUR" target="ZAF">
      <data key="d0">714092</data>
    </edge>
    <edge source="TUR" target="ESP">
      <data key="d0">1475056</data>
    </edge>
    <edge source="TUR" target="SWE">
      <data key="d0">535302</data>
    </edge>
    <edge source="TUR" target="CHE">
      <data key="d0">59763396</data>
    </edge>
    <edge source="TUR" target="THA">
      <data key="d0">2772585</data>
    </edge>
    <edge source="TUR" target="ARE">
      <data key="d0">9719991</data>
    </edge>
    <edge source="TUR" target="TUN">
      <data key="d0">326244</data>
    </edge>
    <edge source="TUR" target="UGA">
      <data key="d0">608691</data>
    </edge>
    <edge source="TUR" target="UKR">
      <data key="d0">6786269</data>
    </edge>
    <edge source="TUR" target="MKD">
      <data key="d0">13077821</data>
    </edge>
    <edge source="TUR" target="EGY">
      <data key="d0">3080737</data>
    </edge>
    <edge source="TUR" target="GBR">
      <data key="d0">15476487</data>
    </edge>
    <edge source="TUR" target="TZA">
      <data key="d0">78509</data>
    </edge>
    <edge source="TUR" target="USA">
      <data key="d0">32721562</data>
    </edge>
    <edge source="TUR" target="BFA">
      <data key="d0">15720</data>
    </edge>
    <edge source="GBR" target="ALB">
      <data key="d0">1176778</data>
    </edge>
    <edge source="GBR" target="DZA">
      <data key="d0">85134214</data>
    </edge>
    <edge source="GBR" target="AZE">
      <data key="d0">234443</data>
    </edge>
    <edge source="GBR" target="ARG">
      <data key="d0">104888138</data>
    </edge>
    <edge source="GBR" target="AUS">
      <data key="d0">509857252</data>
    </edge>
    <edge source="GBR" target="AUT">
      <data key="d0">297766302</data>
    </edge>
    <edge source="GBR" target="ARM">
      <data key="d0">426084</data>
    </edge>
    <edge source="GBR" target="BEL">
      <data key="d0">807840321</data>
    </edge>
    <edge source="GBR" target="BOL">
      <data key="d0">420912</data>
    </edge>
    <edge source="GBR" target="BWA">
      <data key="d0">464993</data>
    </edge>
    <edge source="GBR" target="BRA">
      <data key="d0">355842563</data>
    </edge>
    <edge source="GBR" target="BGR">
      <data key="d0">30050048</data>
    </edge>
    <edge source="GBR" target="BDI">
      <data key="d0">15674</data>
    </edge>
    <edge source="GBR" target="BLR">
      <data key="d0">6193891</data>
    </edge>
    <edge source="GBR" target="KHM">
      <data key="d0">2377204</data>
    </edge>
    <edge source="GBR" target="CMR">
      <data key="d0">542317</data>
    </edge>
    <edge source="GBR" target="CAN">
      <data key="d0">482642455</data>
    </edge>
    <edge source="GBR" target="CAF">
      <data key="d0">13554</data>
    </edge>
    <edge source="GBR" target="LKA">
      <data key="d0">12709043</data>
    </edge>
    <edge source="GBR" target="CHL">
      <data key="d0">48064614</data>
    </edge>
    <edge source="GBR" target="CHN">
      <data key="d0">1152316453</data>
    </edge>
    <edge source="GBR" target="COL">
      <data key="d0">48865973</data>
    </edge>
    <edge source="GBR" target="CRI">
      <data key="d0">1733958</data>
    </edge>
    <edge source="GBR" target="HRV">
      <data key="d0">12547812</data>
    </edge>
    <edge source="GBR" target="CZE">
      <data key="d0">169568934</data>
    </edge>
    <edge source="GBR" target="BEN">
      <data key="d0">256020</data>
    </edge>
    <edge source="GBR" target="DNK">
      <data key="d0">223254502</data>
    </edge>
    <edge source="GBR" target="ECU">
      <data key="d0">14530644</data>
    </edge>
    <edge source="GBR" target="SLV">
      <data key="d0">897138</data>
    </edge>
    <edge source="GBR" target="ETH">
      <data key="d0">1378928</data>
    </edge>
    <edge source="GBR" target="EST">
      <data key="d0">3264283</data>
    </edge>
    <edge source="GBR" target="FIN">
      <data key="d0">164046897</data>
    </edge>
    <edge source="GBR" target="FRA">
      <data key="d0">1498230625</data>
    </edge>
    <edge source="GBR" target="GEO">
      <data key="d0">8432789</data>
    </edge>
    <edge source="GBR" target="GMB">
      <data key="d0">858683</data>
    </edge>
    <edge source="GBR" target="DEU">
      <data key="d0">4675629043</data>
    </edge>
    <edge source="GBR" target="GHA">
      <data key="d0">16777997</data>
    </edge>
    <edge source="GBR" target="GRC">
      <data key="d0">148463486</data>
    </edge>
    <edge source="GBR" target="GTM">
      <data key="d0">2975667</data>
    </edge>
    <edge source="GBR" target="HND">
      <data key="d0">848393</data>
    </edge>
    <edge source="GBR" target="HKG">
      <data key="d0">92187627</data>
    </edge>
    <edge source="GBR" target="HUN">
      <data key="d0">253683141</data>
    </edge>
    <edge source="GBR" target="IDN">
      <data key="d0">53269786</data>
    </edge>
    <edge source="GBR" target="IRL">
      <data key="d0">1057324769</data>
    </edge>
    <edge source="GBR" target="ISR">
      <data key="d0">162017897</data>
    </edge>
    <edge source="GBR" target="ITA">
      <data key="d0">1282059926</data>
    </edge>
    <edge source="GBR" target="CIV">
      <data key="d0">407692</data>
    </edge>
    <edge source="GBR" target="JAM">
      <data key="d0">3365131</data>
    </edge>
    <edge source="GBR" target="JPN">
      <data key="d0">827993092</data>
    </edge>
    <edge source="GBR" target="KAZ">
      <data key="d0">26532298</data>
    </edge>
    <edge source="GBR" target="JOR">
      <data key="d0">43335933</data>
    </edge>
    <edge source="GBR" target="KOR">
      <data key="d0">237329342</data>
    </edge>
    <edge source="GBR" target="KGZ">
      <data key="d0">23211</data>
    </edge>
    <edge source="GBR" target="LBN">
      <data key="d0">70448787</data>
    </edge>
    <edge source="GBR" target="LVA">
      <data key="d0">2735773</data>
    </edge>
    <edge source="GBR" target="LTU">
      <data key="d0">11367673</data>
    </edge>
    <edge source="GBR" target="MDG">
      <data key="d0">87803</data>
    </edge>
    <edge source="GBR" target="MWI">
      <data key="d0">596156</data>
    </edge>
    <edge source="GBR" target="MYS">
      <data key="d0">55297287</data>
    </edge>
    <edge source="GBR" target="MRT">
      <data key="d0">258622</data>
    </edge>
    <edge source="GBR" target="MUS">
      <data key="d0">8408396</data>
    </edge>
    <edge source="GBR" target="MEX">
      <data key="d0">133838832</data>
    </edge>
    <edge source="GBR" target="MDA">
      <data key="d0">712549</data>
    </edge>
    <edge source="GBR" target="MAR">
      <data key="d0">29027135</data>
    </edge>
    <edge source="GBR" target="MOZ">
      <data key="d0">1237325</data>
    </edge>
    <edge source="GBR" target="OMN">
      <data key="d0">14269234</data>
    </edge>
    <edge source="GBR" target="NAM">
      <data key="d0">551765</data>
    </edge>
    <edge source="GBR" target="NLD">
      <data key="d0">2990841829</data>
    </edge>
    <edge source="GBR" target="NZL">
      <data key="d0">61529227</data>
    </edge>
    <edge source="GBR" target="NIC">
      <data key="d0">240042</data>
    </edge>
    <edge source="GBR" target="NER">
      <data key="d0">377312</data>
    </edge>
    <edge source="GBR" target="NOR">
      <data key="d0">71765082</data>
    </edge>
    <edge source="GBR" target="PAK">
      <data key="d0">23179517</data>
    </edge>
    <edge source="GBR" target="PAN">
      <data key="d0">39705149</data>
    </edge>
    <edge source="GBR" target="PRY">
      <data key="d0">4630641</data>
    </edge>
    <edge source="GBR" target="PER">
      <data key="d0">23885792</data>
    </edge>
    <edge source="GBR" target="PHL">
      <data key="d0">42629637</data>
    </edge>
    <edge source="GBR" target="POL">
      <data key="d0">282561325</data>
    </edge>
    <edge source="GBR" target="PRT">
      <data key="d0">192580307</data>
    </edge>
    <edge source="GBR" target="ROU">
      <data key="d0">74498488</data>
    </edge>
    <edge source="GBR" target="RUS">
      <data key="d0">347163131</data>
    </edge>
    <edge source="GBR" target="SAU">
      <data key="d0">278225282</data>
    </edge>
    <edge source="GBR" target="SEN">
      <data key="d0">105478</data>
    </edge>
    <edge source="GBR" target="SRB">
      <data key="d0">14568404</data>
    </edge>
    <edge source="GBR" target="IND">
      <data key="d0">165009814</data>
    </edge>
    <edge source="GBR" target="SGP">
      <data key="d0">157507956</data>
    </edge>
    <edge source="GBR" target="SVK">
      <data key="d0">32305162</data>
    </edge>
    <edge source="GBR" target="VNM">
      <data key="d0">80739897</data>
    </edge>
    <edge source="GBR" target="SVN">
      <data key="d0">22912612</data>
    </edge>
    <edge source="GBR" target="ZAF">
      <data key="d0">175425229</data>
    </edge>
    <edge source="GBR" target="ZWE">
      <data key="d0">774267</data>
    </edge>
    <edge source="GBR" target="ESP">
      <data key="d0">1302610506</data>
    </edge>
    <edge source="GBR" target="SWE">
      <data key="d0">319791584</data>
    </edge>
    <edge source="GBR" target="CHE">
      <data key="d0">690637496</data>
    </edge>
    <edge source="GBR" target="THA">
      <data key="d0">79362199</data>
    </edge>
    <edge source="GBR" target="TGO">
      <data key="d0">225384</data>
    </edge>
    <edge source="GBR" target="ARE">
      <data key="d0">269705348</data>
    </edge>
    <edge source="GBR" target="TUN">
      <data key="d0">15707400</data>
    </edge>
    <edge source="GBR" target="TUR">
      <data key="d0">259489456</data>
    </edge>
    <edge source="GBR" target="UGA">
      <data key="d0">7533352</data>
    </edge>
    <edge source="GBR" target="UKR">
      <data key="d0">86278659</data>
    </edge>
    <edge source="GBR" target="MKD">
      <data key="d0">1356820</data>
    </edge>
    <edge source="GBR" target="EGY">
      <data key="d0">155222737</data>
    </edge>
    <edge source="GBR" target="TZA">
      <data key="d0">1744522</data>
    </edge>
    <edge source="GBR" target="USA">
      <data key="d0">9102371360</data>
    </edge>
    <edge source="GBR" target="BFA">
      <data key="d0">40011</data>
    </edge>
    <edge source="GBR" target="URY">
      <data key="d0">24601386</data>
    </edge>
    <edge source="AZE" target="CHN">
      <data key="d0">1411116</data>
    </edge>
    <edge source="AZE" target="GEO">
      <data key="d0">390533</data>
    </edge>
    <edge source="AZE" target="DEU">
      <data key="d0">22258</data>
    </edge>
    <edge source="AZE" target="LVA">
      <data key="d0">45175</data>
    </edge>
    <edge source="AZE" target="MDA">
      <data key="d0">22950</data>
    </edge>
    <edge source="AZE" target="CHE">
      <data key="d0">336715</data>
    </edge>
    <edge source="AZE" target="TUR">
      <data key="d0">244180</data>
    </edge>
    <edge source="CHN" target="ALB">
      <data key="d0">1984560</data>
    </edge>
    <edge source="CHN" target="DZA">
      <data key="d0">26181221</data>
    </edge>
    <edge source="CHN" target="AZE">
      <data key="d0">1344638</data>
    </edge>
    <edge source="CHN" target="ARG">
      <data key="d0">73508401</data>
    </edge>
    <edge source="CHN" target="AUS">
      <data key="d0">548172377</data>
    </edge>
    <edge source="CHN" target="AUT">
      <data key="d0">21725005</data>
    </edge>
    <edge source="CHN" target="ARM">
      <data key="d0">386211</data>
    </edge>
    <edge source="CHN" target="BEL">
      <data key="d0">199612021</data>
    </edge>
    <edge source="CHN" target="BOL">
      <data key="d0">4127996</data>
    </edge>
    <edge source="CHN" target="BWA">
      <data key="d0">299470</data>
    </edge>
    <edge source="CHN" target="BRA">
      <data key="d0">347851510</data>
    </edge>
    <edge source="CHN" target="BGR">
      <data key="d0">27655430</data>
    </edge>
    <edge source="CHN" target="BDI">
      <data key="d0">2233258</data>
    </edge>
    <edge source="CHN" target="BLR">
      <data key="d0">20543499</data>
    </edge>
    <edge source="CHN" target="KHM">
      <data key="d0">19015043</data>
    </edge>
    <edge source="CHN" target="CMR">
      <data key="d0">23358777</data>
    </edge>
    <edge source="CHN" target="CAN">
      <data key="d0">143076980</data>
    </edge>
    <edge source="CHN" target="CAF">
      <data key="d0">316742</data>
    </edge>
    <edge source="CHN" target="LKA">
      <data key="d0">26502130</data>
    </edge>
    <edge source="CHN" target="CHL">
      <data key="d0">70453591</data>
    </edge>
    <edge source="CHN" target="COL">
      <data key="d0">87439717</data>
    </edge>
    <edge source="CHN" target="CRI">
      <data key="d0">10382892</data>
    </edge>
    <edge source="CHN" target="HRV">
      <data key="d0">13192307</data>
    </edge>
    <edge source="CHN" target="CZE">
      <data key="d0">13310084</data>
    </edge>
    <edge source="CHN" target="BEN">
      <data key="d0">8930987</data>
    </edge>
    <edge source="CHN" target="DNK">
      <data key="d0">91108885</data>
    </edge>
    <edge source="CHN" target="ECU">
      <data key="d0">14690386</data>
    </edge>
    <edge source="CHN" target="SLV">
      <data key="d0">6753413</data>
    </edge>
    <edge source="CHN" target="ETH">
      <data key="d0">35780377</data>
    </edge>
    <edge source="CHN" target="EST">
      <data key="d0">2334807</data>
    </edge>
    <edge source="CHN" target="FIN">
      <data key="d0">6656747</data>
    </edge>
    <edge source="CHN" target="FRA">
      <data key="d0">291967701</data>
    </edge>
    <edge source="CHN" target="GEO">
      <data key="d0">2616027</data>
    </edge>
    <edge source="CHN" target="GMB">
      <data key="d0">1135661</data>
    </edge>
    <edge source="CHN" target="PSE">
      <data key="d0">162822</data>
    </edge>
    <edge source="CHN" target="DEU">
      <data key="d0">612067161</data>
    </edge>
    <edge source="CHN" target="GHA">
      <data key="d0">26334549</data>
    </edge>
    <edge source="CHN" target="GRC">
      <data key="d0">40692407</data>
    </edge>
    <edge source="CHN" target="GTM">
      <data key="d0">27082006</data>
    </edge>
    <edge source="CHN" target="HND">
      <data key="d0">6297902</data>
    </edge>
    <edge source="CHN" target="HKG">
      <data key="d0">364997405</data>
    </edge>
    <edge source="CHN" target="HUN">
      <data key="d0">9018723</data>
    </edge>
    <edge source="CHN" target="IDN">
      <data key="d0">221092317</data>
    </edge>
    <edge source="CHN" target="IRL">
      <data key="d0">108296225</data>
    </edge>
    <edge source="CHN" target="ISR">
      <data key="d0">24073376</data>
    </edge>
    <edge source="CHN" target="ITA">
      <data key="d0">320713071</data>
    </edge>
    <edge source="CHN" target="CIV">
      <data key="d0">5388845</data>
    </edge>
    <edge source="CHN" target="JAM">
      <data key="d0">1059278</data>
    </edge>
    <edge source="CHN" target="JPN">
      <data key="d0">504669387</data>
    </edge>
    <edge source="CHN" target="KAZ">
      <data key="d0">7566175</data>
    </edge>
    <edge source="CHN" target="JOR">
      <data key="d0">45985898</data>
    </edge>
    <edge source="CHN" target="KOR">
      <data key="d0">662534819</data>
    </edge>
    <edge source="CHN" target="KGZ">
      <data key="d0">3001224</data>
    </edge>
    <edge source="CHN" target="LBN">
      <data key="d0">9519539</data>
    </edge>
    <edge source="CHN" target="LVA">
      <data key="d0">6734472</data>
    </edge>
    <edge source="CHN" target="LTU">
      <data key="d0">9507416</data>
    </edge>
    <edge source="CHN" target="MDG">
      <data key="d0">19922112</data>
    </edge>
    <edge source="CHN" target="MWI">
      <data key="d0">7190289</data>
    </edge>
    <edge source="CHN" target="MYS">
      <data key="d0">212245123</data>
    </edge>
    <edge source="CHN" target="MRT">
      <data key="d0">4502343</data>
    </edge>
    <edge source="CHN" target="MUS">
      <data key="d0">2318857</data>
    </edge>
    <edge source="CHN" target="MEX">
      <data key="d0">175419719</data>
    </edge>
    <edge source="CHN" target="MDA">
      <data key="d0">2400564</data>
    </edge>
    <edge source="CHN" target="MAR">
      <data key="d0">18282834</data>
    </edge>
    <edge source="CHN" target="MOZ">
      <data key="d0">8845722</data>
    </edge>
    <edge source="CHN" target="OMN">
      <data key="d0">5587172</data>
    </edge>
    <edge source="CHN" target="NAM">
      <data key="d0">1027465</data>
    </edge>
    <edge source="CHN" target="NLD">
      <data key="d0">579435107</data>
    </edge>
    <edge source="CHN" target="NZL">
      <data key="d0">39765898</data>
    </edge>
    <edge source="CHN" target="NIC">
      <data key="d0">5732532</data>
    </edge>
    <edge source="CHN" target="NER">
      <data key="d0">6086083</data>
    </edge>
    <edge source="CHN" target="NOR">
      <data key="d0">3600414</data>
    </edge>
    <edge source="CHN" target="PAK">
      <data key="d0">198812080</data>
    </edge>
    <edge source="CHN" target="PAN">
      <data key="d0">11163357</data>
    </edge>
    <edge source="CHN" target="PRY">
      <data key="d0">8972358</data>
    </edge>
    <edge source="CHN" target="PER">
      <data key="d0">69785137</data>
    </edge>
    <edge source="CHN" target="PHL">
      <data key="d0">161267404</data>
    </edge>
    <edge source="CHN" target="POL">
      <data key="d0">81627804</data>
    </edge>
    <edge source="CHN" target="PRT">
      <data key="d0">16245420</data>
    </edge>
    <edge source="CHN" target="ROU">
      <data key="d0">30036480</data>
    </edge>
    <edge source="CHN" target="RUS">
      <data key="d0">126015394</data>
    </edge>
    <edge source="CHN" target="SAU">
      <data key="d0">36626093</data>
    </edge>
    <edge source="CHN" target="SEN">
      <data key="d0">10725409</data>
    </edge>
    <edge source="CHN" target="SRB">
      <data key="d0">2978768</data>
    </edge>
    <edge source="CHN" target="IND">
      <data key="d0">1300526931</data>
    </edge>
    <edge source="CHN" target="SGP">
      <data key="d0">115022504</data>
    </edge>
    <edge source="CHN" target="SVK">
      <data key="d0">4006599</data>
    </edge>
    <edge source="CHN" target="VNM">
      <data key="d0">278193770</data>
    </edge>
    <edge source="CHN" target="SVN">
      <data key="d0">21472619</data>
    </edge>
    <edge source="CHN" target="ZAF">
      <data key="d0">60991014</data>
    </edge>
    <edge source="CHN" target="ZWE">
      <data key="d0">3448566</data>
    </edge>
    <edge source="CHN" target="ESP">
      <data key="d0">296683254</data>
    </edge>
    <edge source="CHN" target="SWE">
      <data key="d0">24194411</data>
    </edge>
    <edge source="CHN" target="CHE">
      <data key="d0">245702136</data>
    </edge>
    <edge source="CHN" target="THA">
      <data key="d0">407926306</data>
    </edge>
    <edge source="CHN" target="TGO">
      <data key="d0">10535828</data>
    </edge>
    <edge source="CHN" target="ARE">
      <data key="d0">26319659</data>
    </edge>
    <edge source="CHN" target="TUN">
      <data key="d0">10056379</data>
    </edge>
    <edge source="CHN" target="TUR">
      <data key="d0">119179720</data>
    </edge>
    <edge source="CHN" target="UGA">
      <data key="d0">21142704</data>
    </edge>
    <edge source="CHN" target="UKR">
      <data key="d0">17972126</data>
    </edge>
    <edge source="CHN" target="MKD">
      <data key="d0">1156963</data>
    </edge>
    <edge source="CHN" target="EGY">
      <data key="d0">102203713</data>
    </edge>
    <edge source="CHN" target="GBR">
      <data key="d0">343285857</data>
    </edge>
    <edge source="CHN" target="TZA">
      <data key="d0">22252599</data>
    </edge>
    <edge source="CHN" target="USA">
      <data key="d0">2209783875</data>
    </edge>
    <edge source="CHN" target="BFA">
      <data key="d0">11929530</data>
    </edge>
    <edge source="CHN" target="URY">
      <data key="d0">14190576</data>
    </edge>
    <edge source="GEO" target="ALB">
      <data key="d0">123721</data>
    </edge>
    <edge source="GEO" target="AZE">
      <data key="d0">23578268</data>
    </edge>
    <edge source="GEO" target="ARM">
      <data key="d0">4235949</data>
    </edge>
    <edge source="GEO" target="BEL">
      <data key="d0">286035</data>
    </edge>
    <edge source="GEO" target="BLR">
      <data key="d0">1994860</data>
    </edge>
    <edge source="GEO" target="EST">
      <data key="d0">13277</data>
    </edge>
    <edge source="GEO" target="FRA">
      <data key="d0">40722</data>
    </edge>
    <edge source="GEO" target="DEU">
      <data key="d0">251914</data>
    </edge>
    <edge source="GEO" target="HUN">
      <data key="d0">23558</data>
    </edge>
    <edge source="GEO" target="IRL">
      <data key="d0">112855</data>
    </edge>
    <edge source="GEO" target="KAZ">
      <data key="d0">3725971</data>
    </edge>
    <edge source="GEO" target="KGZ">
      <data key="d0">3319670</data>
    </edge>
    <edge source="GEO" target="LVA">
      <data key="d0">898696</data>
    </edge>
    <edge source="GEO" target="LTU">
      <data key="d0">1709544</data>
    </edge>
    <edge source="GEO" target="MDA">
      <data key="d0">987150</data>
    </edge>
    <edge source="GEO" target="NLD">
      <data key="d0">66491</data>
    </edge>
    <edge source="GEO" target="POL">
      <data key="d0">184634</data>
    </edge>
    <edge source="GEO" target="RUS">
      <data key="d0">4302752</data>
    </edge>
    <edge source="GEO" target="IND">
      <data key="d0">12500</data>
    </edge>
    <edge source="GEO" target="CHE">
      <data key="d0">1085405</data>
    </edge>
    <edge source="GEO" target="ARE">
      <data key="d0">42806</data>
    </edge>
    <edge source="GEO" target="TUR">
      <data key="d0">1011513</data>
    </edge>
    <edge source="GEO" target="UKR">
      <data key="d0">755879</data>
    </edge>
    <edge source="GEO" target="GBR">
      <data key="d0">72285</data>
    </edge>
    <edge source="GEO" target="USA">
      <data key="d0">66990</data>
    </edge>
    <edge source="LVA" target="ALB">
      <data key="d0">536193</data>
    </edge>
    <edge source="LVA" target="AZE">
      <data key="d0">1681189</data>
    </edge>
    <edge source="LVA" target="AUS">
      <data key="d0">210138</data>
    </edge>
    <edge source="LVA" target="ARM">
      <data key="d0">832090</data>
    </edge>
    <edge source="LVA" target="BEL">
      <data key="d0">113938</data>
    </edge>
    <edge source="LVA" target="BGR">
      <data key="d0">542912</data>
    </edge>
    <edge source="LVA" target="BLR">
      <data key="d0">15434176</data>
    </edge>
    <edge source="LVA" target="CAN">
      <data key="d0">380010</data>
    </edge>
    <edge source="LVA" target="CHL">
      <data key="d0">16356</data>
    </edge>
    <edge source="LVA" target="HRV">
      <data key="d0">117487</data>
    </edge>
    <edge source="LVA" target="CZE">
      <data key="d0">6517883</data>
    </edge>
    <edge source="LVA" target="DNK">
      <data key="d0">854760</data>
    </edge>
    <edge source="LVA" target="EST">
      <data key="d0">52797308</data>
    </edge>
    <edge source="LVA" target="FIN">
      <data key="d0">437354</data>
    </edge>
    <edge source="LVA" target="FRA">
      <data key="d0">1527632</data>
    </edge>
    <edge source="LVA" target="GEO">
      <data key="d0">3622205</data>
    </edge>
    <edge source="LVA" target="DEU">
      <data key="d0">26347175</data>
    </edge>
    <edge source="LVA" target="GRC">
      <data key="d0">11481</data>
    </edge>
    <edge source="LVA" target="HUN">
      <data key="d0">4575118</data>
    </edge>
    <edge source="LVA" target="IDN">
      <data key="d0">13183</data>
    </edge>
    <edge source="LVA" target="IRL">
      <data key="d0">327956</data>
    </edge>
    <edge source="LVA" target="ISR">
      <data key="d0">238285</data>
    </edge>
    <edge source="LVA" target="ITA">
      <data key="d0">201290</data>
    </edge>
    <edge source="LVA" target="JPN">
      <data key="d0">13440</data>
    </edge>
    <edge source="LVA" target="KAZ">
      <data key="d0">8447280</data>
    </edge>
    <edge source="LVA" target="JOR">
      <data key="d0">44662</data>
    </edge>
    <edge source="LVA" target="KOR">
      <data key="d0">287758</data>
    </edge>
    <edge source="LVA" target="KGZ">
      <data key="d0">2028517</data>
    </edge>
    <edge source="LVA" target="LTU">
      <data key="d0">96645273</data>
    </edge>
    <edge source="LVA" target="MEX">
      <data key="d0">20545</data>
    </edge>
    <edge source="LVA" target="MDA">
      <data key="d0">5431306</data>
    </edge>
    <edge source="LVA" target="NLD">
      <data key="d0">5349108</data>
    </edge>
    <edge source="LVA" target="NER">
      <data key="d0">78417</data>
    </edge>
    <edge source="LVA" target="PAK">
      <data key="d0">88549</data>
    </edge>
    <edge source="LVA" target="PHL">
      <data key="d0">69850</data>
    </edge>
    <edge source="LVA" target="POL">
      <data key="d0">5382609</data>
    </edge>
    <edge source="LVA" target="ROU">
      <data key="d0">157170</data>
    </edge>
    <edge source="LVA" target="RUS">
      <data key="d0">78168073</data>
    </edge>
    <edge source="LVA" target="SRB">
      <data key="d0">206219</data>
    </edge>
    <edge source="LVA" target="IND">
      <data key="d0">22141</data>
    </edge>
    <edge source="LVA" target="SVK">
      <data key="d0">1105480</data>
    </edge>
    <edge source="LVA" target="VNM">
      <data key="d0">894884</data>
    </edge>
    <edge source="LVA" target="ESP">
      <data key="d0">84825</data>
    </edge>
    <edge source="LVA" target="SWE">
      <data key="d0">786813</data>
    </edge>
    <edge source="LVA" target="CHE">
      <data key="d0">661838</data>
    </edge>
    <edge source="LVA" target="THA">
      <data key="d0">102826</data>
    </edge>
    <edge source="LVA" target="ARE">
      <data key="d0">1049035</data>
    </edge>
    <edge source="LVA" target="TUN">
      <data key="d0">461962</data>
    </edge>
    <edge source="LVA" target="TUR">
      <data key="d0">704378</data>
    </edge>
    <edge source="LVA" target="UKR">
      <data key="d0">25076458</data>
    </edge>
    <edge source="LVA" target="EGY">
      <data key="d0">108502</data>
    </edge>
    <edge source="LVA" target="GBR">
      <data key="d0">10433323</data>
    </edge>
    <edge source="LVA" target="USA">
      <data key="d0">79866</data>
    </edge>
    <edge source="MDA" target="ALB">
      <data key="d0">235563</data>
    </edge>
    <edge source="MDA" target="AZE">
      <data key="d0">1702527</data>
    </edge>
    <edge source="MDA" target="AUT">
      <data key="d0">77687</data>
    </edge>
    <edge source="MDA" target="ARM">
      <data key="d0">363998</data>
    </edge>
    <edge source="MDA" target="BLR">
      <data key="d0">2346178</data>
    </edge>
    <edge source="MDA" target="FRA">
      <data key="d0">23901</data>
    </edge>
    <edge source="MDA" target="GEO">
      <data key="d0">1842248</data>
    </edge>
    <edge source="MDA" target="ITA">
      <data key="d0">44301</data>
    </edge>
    <edge source="MDA" target="KAZ">
      <data key="d0">2212270</data>
    </edge>
    <edge source="MDA" target="KGZ">
      <data key="d0">368616</data>
    </edge>
    <edge source="MDA" target="LVA">
      <data key="d0">1684304</data>
    </edge>
    <edge source="MDA" target="LTU">
      <data key="d0">591517</data>
    </edge>
    <edge source="MDA" target="OMN">
      <data key="d0">61847</data>
    </edge>
    <edge source="MDA" target="ROU">
      <data key="d0">103978</data>
    </edge>
    <edge source="MDA" target="RUS">
      <data key="d0">26940617</data>
    </edge>
    <edge source="MDA" target="SGP">
      <data key="d0">205077</data>
    </edge>
    <edge source="MDA" target="VNM">
      <data key="d0">822013</data>
    </edge>
    <edge source="MDA" target="ARE">
      <data key="d0">236385</data>
    </edge>
    <edge source="MDA" target="TUR">
      <data key="d0">104676</data>
    </edge>
    <edge source="MDA" target="UKR">
      <data key="d0">4556347</data>
    </edge>
    <edge source="MDA" target="GBR">
      <data key="d0">17396</data>
    </edge>
    <edge source="MDA" target="USA">
      <data key="d0">45868</data>
    </edge>
    <edge source="ARG" target="ALB">
      <data key="d0">82960</data>
    </edge>
    <edge source="ARG" target="DZA">
      <data key="d0">3782176</data>
    </edge>
    <edge source="ARG" target="AZE">
      <data key="d0">577297</data>
    </edge>
    <edge source="ARG" target="AUS">
      <data key="d0">1314768</data>
    </edge>
    <edge source="ARG" target="AUT">
      <data key="d0">329364</data>
    </edge>
    <edge source="ARG" target="BEL">
      <data key="d0">213794</data>
    </edge>
    <edge source="ARG" target="BOL">
      <data key="d0">23115138</data>
    </edge>
    <edge source="ARG" target="BRA">
      <data key="d0">117326209</data>
    </edge>
    <edge source="ARG" target="BGR">
      <data key="d0">35288</data>
    </edge>
    <edge source="ARG" target="CAN">
      <data key="d0">19649631</data>
    </edge>
    <edge source="ARG" target="LKA">
      <data key="d0">1526330</data>
    </edge>
    <edge source="ARG" target="CHL">
      <data key="d0">40927502</data>
    </edge>
    <edge source="ARG" target="CHN">
      <data key="d0">20984661</data>
    </edge>
    <edge source="ARG" target="COL">
      <data key="d0">34129303</data>
    </edge>
    <edge source="ARG" target="CRI">
      <data key="d0">5337991</data>
    </edge>
    <edge source="ARG" target="DNK">
      <data key="d0">66956</data>
    </edge>
    <edge source="ARG" target="ECU">
      <data key="d0">26736401</data>
    </edge>
    <edge source="ARG" target="SLV">
      <data key="d0">1157737</data>
    </edge>
    <edge source="ARG" target="FIN">
      <data key="d0">443269</data>
    </edge>
    <edge source="ARG" target="FRA">
      <data key="d0">32045340</data>
    </edge>
    <edge source="ARG" target="GEO">
      <data key="d0">1126355</data>
    </edge>
    <edge source="ARG" target="DEU">
      <data key="d0">99678178</data>
    </edge>
    <edge source="ARG" target="GHA">
      <data key="d0">14400</data>
    </edge>
    <edge source="ARG" target="GTM">
      <data key="d0">10315389</data>
    </edge>
    <edge source="ARG" target="HND">
      <data key="d0">1784540</data>
    </edge>
    <edge source="ARG" target="HKG">
      <data key="d0">1222062</data>
    </edge>
    <edge source="ARG" target="HUN">
      <data key="d0">60973</data>
    </edge>
    <edge source="ARG" target="IDN">
      <data key="d0">4565466</data>
    </edge>
    <edge source="ARG" target="ISR">
      <data key="d0">57890</data>
    </edge>
    <edge source="ARG" target="ITA">
      <data key="d0">3004639</data>
    </edge>
    <edge source="ARG" target="JPN">
      <data key="d0">4787175</data>
    </edge>
    <edge source="ARG" target="KAZ">
      <data key="d0">13484</data>
    </edge>
    <edge source="ARG" target="JOR">
      <data key="d0">1508450</data>
    </edge>
    <edge source="ARG" target="KOR">
      <data key="d0">6157765</data>
    </edge>
    <edge source="ARG" target="KGZ">
      <data key="d0">117466</data>
    </edge>
    <edge source="ARG" target="LBN">
      <data key="d0">12065828</data>
    </edge>
    <edge source="ARG" target="LVA">
      <data key="d0">142558</data>
    </edge>
    <edge source="ARG" target="MYS">
      <data key="d0">882642</data>
    </edge>
    <edge source="ARG" target="MRT">
      <data key="d0">53323</data>
    </edge>
    <edge source="ARG" target="MUS">
      <data key="d0">21662</data>
    </edge>
    <edge source="ARG" target="MEX">
      <data key="d0">36627462</data>
    </edge>
    <edge source="ARG" target="MAR">
      <data key="d0">619157</data>
    </edge>
    <edge source="ARG" target="MOZ">
      <data key="d0">26801</data>
    </edge>
    <edge source="ARG" target="OMN">
      <data key="d0">689103</data>
    </edge>
    <edge source="ARG" target="NLD">
      <data key="d0">2979183</data>
    </edge>
    <edge source="ARG" target="NZL">
      <data key="d0">1418240</data>
    </edge>
    <edge source="ARG" target="NIC">
      <data key="d0">3338798</data>
    </edge>
    <edge source="ARG" target="PAK">
      <data key="d0">2609614</data>
    </edge>
    <edge source="ARG" target="PAN">
      <data key="d0">13367426</data>
    </edge>
    <edge source="ARG" target="PRY">
      <data key="d0">50745533</data>
    </edge>
    <edge source="ARG" target="PER">
      <data key="d0">28804263</data>
    </edge>
    <edge source="ARG" target="PHL">
      <data key="d0">2457814</data>
    </edge>
    <edge source="ARG" target="POL">
      <data key="d0">55587</data>
    </edge>
    <edge source="ARG" target="ROU">
      <data key="d0">44544</data>
    </edge>
    <edge source="ARG" target="RUS">
      <data key="d0">1708410</data>
    </edge>
    <edge source="ARG" target="SAU">
      <data key="d0">643725</data>
    </edge>
    <edge source="ARG" target="SRB">
      <data key="d0">17090</data>
    </edge>
    <edge source="ARG" target="IND">
      <data key="d0">152106</data>
    </edge>
    <edge source="ARG" target="SGP">
      <data key="d0">511575</data>
    </edge>
    <edge source="ARG" target="VNM">
      <data key="d0">6191393</data>
    </edge>
    <edge source="ARG" target="ZAF">
      <data key="d0">3040469</data>
    </edge>
    <edge source="ARG" target="ESP">
      <data key="d0">3676755</data>
    </edge>
    <edge source="ARG" target="CHE">
      <data key="d0">1085024</data>
    </edge>
    <edge source="ARG" target="THA">
      <data key="d0">14122122</data>
    </edge>
    <edge source="ARG" target="ARE">
      <data key="d0">2389135</data>
    </edge>
    <edge source="ARG" target="TUN">
      <data key="d0">1504559</data>
    </edge>
    <edge source="ARG" target="TUR">
      <data key="d0">1210845</data>
    </edge>
    <edge source="ARG" target="UGA">
      <data key="d0">24749</data>
    </edge>
    <edge source="ARG" target="UKR">
      <data key="d0">702810</data>
    </edge>
    <edge source="ARG" target="EGY">
      <data key="d0">18520</data>
    </edge>
    <edge source="ARG" target="GBR">
      <data key="d0">2283063</data>
    </edge>
    <edge source="ARG" target="USA">
      <data key="d0">44610544</data>
    </edge>
    <edge source="ARG" target="URY">
      <data key="d0">106153816</data>
    </edge>
    <edge source="AUT" target="ALB">
      <data key="d0">3178153</data>
    </edge>
    <edge source="AUT" target="DZA">
      <data key="d0">23391719</data>
    </edge>
    <edge source="AUT" target="AZE">
      <data key="d0">12228749</data>
    </edge>
    <edge source="AUT" target="ARG">
      <data key="d0">19088443</data>
    </edge>
    <edge source="AUT" target="AUS">
      <data key="d0">49858434</data>
    </edge>
    <edge source="AUT" target="ARM">
      <data key="d0">728865</data>
    </edge>
    <edge source="AUT" target="BEL">
      <data key="d0">218380230</data>
    </edge>
    <edge source="AUT" target="BOL">
      <data key="d0">1309665</data>
    </edge>
    <edge source="AUT" target="BRA">
      <data key="d0">77646081</data>
    </edge>
    <edge source="AUT" target="BGR">
      <data key="d0">73671762</data>
    </edge>
    <edge source="AUT" target="BLR">
      <data key="d0">23287666</data>
    </edge>
    <edge source="AUT" target="KHM">
      <data key="d0">85688</data>
    </edge>
    <edge source="AUT" target="CMR">
      <data key="d0">37433</data>
    </edge>
    <edge source="AUT" target="CAN">
      <data key="d0">75593073</data>
    </edge>
    <edge source="AUT" target="LKA">
      <data key="d0">3712990</data>
    </edge>
    <edge source="AUT" target="CHL">
      <data key="d0">5626199</data>
    </edge>
    <edge source="AUT" target="CHN">
      <data key="d0">240856685</data>
    </edge>
    <edge source="AUT" target="COL">
      <data key="d0">19872320</data>
    </edge>
    <edge source="AUT" target="CRI">
      <data key="d0">4784329</data>
    </edge>
    <edge source="AUT" target="HRV">
      <data key="d0">48641141</data>
    </edge>
    <edge source="AUT" target="CZE">
      <data key="d0">203101577</data>
    </edge>
    <edge source="AUT" target="DNK">
      <data key="d0">26821565</data>
    </edge>
    <edge source="AUT" target="ECU">
      <data key="d0">4313848</data>
    </edge>
    <edge source="AUT" target="SLV">
      <data key="d0">1172145</data>
    </edge>
    <edge source="AUT" target="ETH">
      <data key="d0">2268615</data>
    </edge>
    <edge source="AUT" target="EST">
      <data key="d0">20308780</data>
    </edge>
    <edge source="AUT" target="FIN">
      <data key="d0">15262856</data>
    </edge>
    <edge source="AUT" target="FRA">
      <data key="d0">553543811</data>
    </edge>
    <edge source="AUT" target="GEO">
      <data key="d0">17865735</data>
    </edge>
    <edge source="AUT" target="PSE">
      <data key="d0">880309</data>
    </edge>
    <edge source="AUT" target="DEU">
      <data key="d0">990863635</data>
    </edge>
    <edge source="AUT" target="GHA">
      <data key="d0">78619</data>
    </edge>
    <edge source="AUT" target="GRC">
      <data key="d0">29328519</data>
    </edge>
    <edge source="AUT" target="GTM">
      <data key="d0">3033335</data>
    </edge>
    <edge source="AUT" target="HND">
      <data key="d0">1964579</data>
    </edge>
    <edge source="AUT" target="HKG">
      <data key="d0">9975944</data>
    </edge>
    <edge source="AUT" target="HUN">
      <data key="d0">139259643</data>
    </edge>
    <edge source="AUT" target="IDN">
      <data key="d0">5189252</data>
    </edge>
    <edge source="AUT" target="IRL">
      <data key="d0">17571412</data>
    </edge>
    <edge source="AUT" target="ISR">
      <data key="d0">60897417</data>
    </edge>
    <edge source="AUT" target="ITA">
      <data key="d0">316241838</data>
    </edge>
    <edge source="AUT" target="CIV">
      <data key="d0">19109</data>
    </edge>
    <edge source="AUT" target="JAM">
      <data key="d0">122679</data>
    </edge>
    <edge source="AUT" target="JPN">
      <data key="d0">51601946</data>
    </edge>
    <edge source="AUT" target="KAZ">
      <data key="d0">54405750</data>
    </edge>
    <edge source="AUT" target="JOR">
      <data key="d0">7593215</data>
    </edge>
    <edge source="AUT" target="KOR">
      <data key="d0">31825611</data>
    </edge>
    <edge source="AUT" target="KGZ">
      <data key="d0">5008598</data>
    </edge>
    <edge source="AUT" target="LBN">
      <data key="d0">17701068</data>
    </edge>
    <edge source="AUT" target="LVA">
      <data key="d0">22081195</data>
    </edge>
    <edge source="AUT" target="LTU">
      <data key="d0">32535827</data>
    </edge>
    <edge source="AUT" target="MYS">
      <data key="d0">7434918</data>
    </edge>
    <edge source="AUT" target="MEX">
      <data key="d0">65213938</data>
    </edge>
    <edge source="AUT" target="MDA">
      <data key="d0">6838825</data>
    </edge>
    <edge source="AUT" target="MAR">
      <data key="d0">2794342</data>
    </edge>
    <edge source="AUT" target="MOZ">
      <data key="d0">309398</data>
    </edge>
    <edge source="AUT" target="OMN">
      <data key="d0">4106909</data>
    </edge>
    <edge source="AUT" target="NLD">
      <data key="d0">102440827</data>
    </edge>
    <edge source="AUT" target="NZL">
      <data key="d0">4867117</data>
    </edge>
    <edge source="AUT" target="NIC">
      <data key="d0">744456</data>
    </edge>
    <edge source="AUT" target="NOR">
      <data key="d0">4719421</data>
    </edge>
    <edge source="AUT" target="PAK">
      <data key="d0">993307</data>
    </edge>
    <edge source="AUT" target="PAN">
      <data key="d0">3833628</data>
    </edge>
    <edge source="AUT" target="PRY">
      <data key="d0">1093424</data>
    </edge>
    <edge source="AUT" target="PER">
      <data key="d0">4301208</data>
    </edge>
    <edge source="AUT" target="PHL">
      <data key="d0">3862667</data>
    </edge>
    <edge source="AUT" target="POL">
      <data key="d0">346034455</data>
    </edge>
    <edge source="AUT" target="PRT">
      <data key="d0">22376143</data>
    </edge>
    <edge source="AUT" target="ROU">
      <data key="d0">136279202</data>
    </edge>
    <edge source="AUT" target="RUS">
      <data key="d0">590130735</data>
    </edge>
    <edge source="AUT" target="SAU">
      <data key="d0">113052770</data>
    </edge>
    <edge source="AUT" target="SEN">
      <data key="d0">2289086</data>
    </edge>
    <edge source="AUT" target="SRB">
      <data key="d0">41492892</data>
    </edge>
    <edge source="AUT" target="IND">
      <data key="d0">30880685</data>
    </edge>
    <edge source="AUT" target="SGP">
      <data key="d0">10186273</data>
    </edge>
    <edge source="AUT" target="SVK">
      <data key="d0">107188050</data>
    </edge>
    <edge source="AUT" target="VNM">
      <data key="d0">33394587</data>
    </edge>
    <edge source="AUT" target="SVN">
      <data key="d0">65436929</data>
    </edge>
    <edge source="AUT" target="ZAF">
      <data key="d0">30045686</data>
    </edge>
    <edge source="AUT" target="ESP">
      <data key="d0">145042354</data>
    </edge>
    <edge source="AUT" target="SWE">
      <data key="d0">74868267</data>
    </edge>
    <edge source="AUT" target="CHE">
      <data key="d0">2000566871</data>
    </edge>
    <edge source="AUT" target="THA">
      <data key="d0">9730504</data>
    </edge>
    <edge source="AUT" target="ARE">
      <data key="d0">22602185</data>
    </edge>
    <edge source="AUT" target="TUN">
      <data key="d0">5410664</data>
    </edge>
    <edge source="AUT" target="TUR">
      <data key="d0">91700890</data>
    </edge>
    <edge source="AUT" target="UGA">
      <data key="d0">29370</data>
    </edge>
    <edge source="AUT" target="UKR">
      <data key="d0">92073092</data>
    </edge>
    <edge source="AUT" target="MKD">
      <data key="d0">7446248</data>
    </edge>
    <edge source="AUT" target="EGY">
      <data key="d0">37010210</data>
    </edge>
    <edge source="AUT" target="GBR">
      <data key="d0">256066707</data>
    </edge>
    <edge source="AUT" target="TZA">
      <data key="d0">55085</data>
    </edge>
    <edge source="AUT" target="USA">
      <data key="d0">840988713</data>
    </edge>
    <edge source="AUT" target="BFA">
      <data key="d0">128558</data>
    </edge>
    <edge source="AUT" target="URY">
      <data key="d0">3118844</data>
    </edge>
    <edge source="BOL" target="CHN">
      <data key="d0">13003</data>
    </edge>
    <edge source="BOL" target="FRA">
      <data key="d0">399889</data>
    </edge>
    <edge source="BOL" target="DEU">
      <data key="d0">92752</data>
    </edge>
    <edge source="BOL" target="HKG">
      <data key="d0">12243</data>
    </edge>
    <edge source="BOL" target="PRY">
      <data key="d0">74643</data>
    </edge>
    <edge source="BOL" target="PER">
      <data key="d0">2337772</data>
    </edge>
    <edge source="BRA" target="DZA">
      <data key="d0">555672</data>
    </edge>
    <edge source="BRA" target="AZE">
      <data key="d0">37775</data>
    </edge>
    <edge source="BRA" target="ARG">
      <data key="d0">132522451</data>
    </edge>
    <edge source="BRA" target="AUS">
      <data key="d0">17804957</data>
    </edge>
    <edge source="BRA" target="BEL">
      <data key="d0">26330770</data>
    </edge>
    <edge source="BRA" target="BOL">
      <data key="d0">11271572</data>
    </edge>
    <edge source="BRA" target="BGR">
      <data key="d0">18878</data>
    </edge>
    <edge source="BRA" target="BLR">
      <data key="d0">24423</data>
    </edge>
    <edge source="BRA" target="KHM">
      <data key="d0">28221</data>
    </edge>
    <edge source="BRA" target="CAN">
      <data key="d0">46205823</data>
    </edge>
    <edge source="BRA" target="CHL">
      <data key="d0">51372805</data>
    </edge>
    <edge source="BRA" target="CHN">
      <data key="d0">13631520</data>
    </edge>
    <edge source="BRA" target="COL">
      <data key="d0">73109961</data>
    </edge>
    <edge source="BRA" target="CRI">
      <data key="d0">12953150</data>
    </edge>
    <edge source="BRA" target="HRV">
      <data key="d0">11633</data>
    </edge>
    <edge source="BRA" target="CZE">
      <data key="d0">619234</data>
    </edge>
    <edge source="BRA" target="DNK">
      <data key="d0">154286033</data>
    </edge>
    <edge source="BRA" target="ECU">
      <data key="d0">33446779</data>
    </edge>
    <edge source="BRA" target="SLV">
      <data key="d0">434032</data>
    </edge>
    <edge source="BRA" target="ETH">
      <data key="d0">373646</data>
    </edge>
    <edge source="BRA" target="FRA">
      <data key="d0">33325858</data>
    </edge>
    <edge source="BRA" target="GEO">
      <data key="d0">19083</data>
    </edge>
    <edge source="BRA" target="DEU">
      <data key="d0">8200877</data>
    </edge>
    <edge source="BRA" target="GRC">
      <data key="d0">1167499</data>
    </edge>
    <edge source="BRA" target="GTM">
      <data key="d0">7952392</data>
    </edge>
    <edge source="BRA" target="HND">
      <data key="d0">1155531</data>
    </edge>
    <edge source="BRA" target="HKG">
      <data key="d0">2154677</data>
    </edge>
    <edge source="BRA" target="HUN">
      <data key="d0">55156</data>
    </edge>
    <edge source="BRA" target="IDN">
      <data key="d0">9964144</data>
    </edge>
    <edge source="BRA" target="IRL">
      <data key="d0">270999</data>
    </edge>
    <edge source="BRA" target="ISR">
      <data key="d0">652911</data>
    </edge>
    <edge source="BRA" target="ITA">
      <data key="d0">12077125</data>
    </edge>
    <edge source="BRA" target="JAM">
      <data key="d0">121060</data>
    </edge>
    <edge source="BRA" target="JPN">
      <data key="d0">891926</data>
    </edge>
    <edge source="BRA" target="KAZ">
      <data key="d0">151787</data>
    </edge>
    <edge source="BRA" target="JOR">
      <data key="d0">42807</data>
    </edge>
    <edge source="BRA" target="KOR">
      <data key="d0">2034785</data>
    </edge>
    <edge source="BRA" target="LBN">
      <data key="d0">145000</data>
    </edge>
    <edge source="BRA" target="LTU">
      <data key="d0">26122</data>
    </edge>
    <edge source="BRA" target="MDG">
      <data key="d0">30266</data>
    </edge>
    <edge source="BRA" target="MYS">
      <data key="d0">7027259</data>
    </edge>
    <edge source="BRA" target="MUS">
      <data key="d0">13450</data>
    </edge>
    <edge source="BRA" target="MEX">
      <data key="d0">82726275</data>
    </edge>
    <edge source="BRA" target="MAR">
      <data key="d0">326771</data>
    </edge>
    <edge source="BRA" target="MOZ">
      <data key="d0">406465</data>
    </edge>
    <edge source="BRA" target="OMN">
      <data key="d0">13826</data>
    </edge>
    <edge source="BRA" target="NLD">
      <data key="d0">10645587</data>
    </edge>
    <edge source="BRA" target="NZL">
      <data key="d0">1765399</data>
    </edge>
    <edge source="BRA" target="NIC">
      <data key="d0">423411</data>
    </edge>
    <edge source="BRA" target="PAK">
      <data key="d0">1674839</data>
    </edge>
    <edge source="BRA" target="PAN">
      <data key="d0">46892189</data>
    </edge>
    <edge source="BRA" target="PRY">
      <data key="d0">28376850</data>
    </edge>
    <edge source="BRA" target="PER">
      <data key="d0">30647706</data>
    </edge>
    <edge source="BRA" target="PHL">
      <data key="d0">1621557</data>
    </edge>
    <edge source="BRA" target="POL">
      <data key="d0">157366</data>
    </edge>
    <edge source="BRA" target="PRT">
      <data key="d0">1247279</data>
    </edge>
    <edge source="BRA" target="ROU">
      <data key="d0">53329</data>
    </edge>
    <edge source="BRA" target="RUS">
      <data key="d0">2173282</data>
    </edge>
    <edge source="BRA" target="SAU">
      <data key="d0">2573636</data>
    </edge>
    <edge source="BRA" target="SEN">
      <data key="d0">10910</data>
    </edge>
    <edge source="BRA" target="SRB">
      <data key="d0">51412</data>
    </edge>
    <edge source="BRA" target="IND">
      <data key="d0">17014114</data>
    </edge>
    <edge source="BRA" target="SGP">
      <data key="d0">2777895</data>
    </edge>
    <edge source="BRA" target="SVK">
      <data key="d0">61722</data>
    </edge>
    <edge source="BRA" target="VNM">
      <data key="d0">1476781</data>
    </edge>
    <edge source="BRA" target="SVN">
      <data key="d0">119335</data>
    </edge>
    <edge source="BRA" target="ZAF">
      <data key="d0">12379086</data>
    </edge>
    <edge source="BRA" target="ZWE">
      <data key="d0">30555</data>
    </edge>
    <edge source="BRA" target="ESP">
      <data key="d0">22085751</data>
    </edge>
    <edge source="BRA" target="SWE">
      <data key="d0">52369</data>
    </edge>
    <edge source="BRA" target="CHE">
      <data key="d0">15862681</data>
    </edge>
    <edge source="BRA" target="THA">
      <data key="d0">10569411</data>
    </edge>
    <edge source="BRA" target="ARE">
      <data key="d0">811440</data>
    </edge>
    <edge source="BRA" target="TUR">
      <data key="d0">3620193</data>
    </edge>
    <edge source="BRA" target="UKR">
      <data key="d0">419096</data>
    </edge>
    <edge source="BRA" target="MKD">
      <data key="d0">296598</data>
    </edge>
    <edge source="BRA" target="EGY">
      <data key="d0">3650669</data>
    </edge>
    <edge source="BRA" target="GBR">
      <data key="d0">5468222</data>
    </edge>
    <edge source="BRA" target="USA">
      <data key="d0">214985247</data>
    </edge>
    <edge source="BRA" target="URY">
      <data key="d0">21494743</data>
    </edge>
    <edge source="BGR" target="ALB">
      <data key="d0">6457533</data>
    </edge>
    <edge source="BGR" target="DZA">
      <data key="d0">781745</data>
    </edge>
    <edge source="BGR" target="AZE">
      <data key="d0">3675477</data>
    </edge>
    <edge source="BGR" target="ARG">
      <data key="d0">245838</data>
    </edge>
    <edge source="BGR" target="AUS">
      <data key="d0">12615741</data>
    </edge>
    <edge source="BGR" target="AUT">
      <data key="d0">13976250</data>
    </edge>
    <edge source="BGR" target="ARM">
      <data key="d0">1907664</data>
    </edge>
    <edge source="BGR" target="BEL">
      <data key="d0">4859043</data>
    </edge>
    <edge source="BGR" target="BOL">
      <data key="d0">193331</data>
    </edge>
    <edge source="BGR" target="BRA">
      <data key="d0">949188</data>
    </edge>
    <edge source="BGR" target="BDI">
      <data key="d0">20932</data>
    </edge>
    <edge source="BGR" target="BLR">
      <data key="d0">8192370</data>
    </edge>
    <edge source="BGR" target="KHM">
      <data key="d0">106891</data>
    </edge>
    <edge source="BGR" target="CAN">
      <data key="d0">8068397</data>
    </edge>
    <edge source="BGR" target="LKA">
      <data key="d0">363419</data>
    </edge>
    <edge source="BGR" target="CHL">
      <data key="d0">487418</data>
    </edge>
    <edge source="BGR" target="CHN">
      <data key="d0">4799570</data>
    </edge>
    <edge source="BGR" target="COL">
      <data key="d0">443741</data>
    </edge>
    <edge source="BGR" target="HRV">
      <data key="d0">8592076</data>
    </edge>
    <edge source="BGR" target="CZE">
      <data key="d0">32809622</data>
    </edge>
    <edge source="BGR" target="BEN">
      <data key="d0">55307</data>
    </edge>
    <edge source="BGR" target="DNK">
      <data key="d0">19439301</data>
    </edge>
    <edge source="BGR" target="ECU">
      <data key="d0">146558</data>
    </edge>
    <edge source="BGR" target="SLV">
      <data key="d0">81883</data>
    </edge>
    <edge source="BGR" target="ETH">
      <data key="d0">176990</data>
    </edge>
    <edge source="BGR" target="EST">
      <data key="d0">268792</data>
    </edge>
    <edge source="BGR" target="FIN">
      <data key="d0">647501</data>
    </edge>
    <edge source="BGR" target="FRA">
      <data key="d0">38066405</data>
    </edge>
    <edge source="BGR" target="GEO">
      <data key="d0">11880761</data>
    </edge>
    <edge source="BGR" target="PSE">
      <data key="d0">19829</data>
    </edge>
    <edge source="BGR" target="DEU">
      <data key="d0">105825700</data>
    </edge>
    <edge source="BGR" target="GRC">
      <data key="d0">3865998</data>
    </edge>
    <edge source="BGR" target="GTM">
      <data key="d0">950171</data>
    </edge>
    <edge source="BGR" target="HND">
      <data key="d0">10693</data>
    </edge>
    <edge source="BGR" target="HKG">
      <data key="d0">643217</data>
    </edge>
    <edge source="BGR" target="HUN">
      <data key="d0">38036751</data>
    </edge>
    <edge source="BGR" target="IDN">
      <data key="d0">89858</data>
    </edge>
    <edge source="BGR" target="IRL">
      <data key="d0">7223208</data>
    </edge>
    <edge source="BGR" target="ISR">
      <data key="d0">632662</data>
    </edge>
    <edge source="BGR" target="ITA">
      <data key="d0">32382112</data>
    </edge>
    <edge source="BGR" target="CIV">
      <data key="d0">28418</data>
    </edge>
    <edge source="BGR" target="JPN">
      <data key="d0">673524</data>
    </edge>
    <edge source="BGR" target="KAZ">
      <data key="d0">5638808</data>
    </edge>
    <edge source="BGR" target="JOR">
      <data key="d0">729548</data>
    </edge>
    <edge source="BGR" target="KOR">
      <data key="d0">2789911</data>
    </edge>
    <edge source="BGR" target="KGZ">
      <data key="d0">389100</data>
    </edge>
    <edge source="BGR" target="LBN">
      <data key="d0">606659</data>
    </edge>
    <edge source="BGR" target="LVA">
      <data key="d0">5253887</data>
    </edge>
    <edge source="BGR" target="LTU">
      <data key="d0">13841501</data>
    </edge>
    <edge source="BGR" target="MYS">
      <data key="d0">450088</data>
    </edge>
    <edge source="BGR" target="MRT">
      <data key="d0">13614</data>
    </edge>
    <edge source="BGR" target="MEX">
      <data key="d0">1625483</data>
    </edge>
    <edge source="BGR" target="MDA">
      <data key="d0">6285090</data>
    </edge>
    <edge source="BGR" target="MAR">
      <data key="d0">202613</data>
    </edge>
    <edge source="BGR" target="OMN">
      <data key="d0">108565</data>
    </edge>
    <edge source="BGR" target="NAM">
      <data key="d0">13378</data>
    </edge>
    <edge source="BGR" target="NLD">
      <data key="d0">40103381</data>
    </edge>
    <edge source="BGR" target="NZL">
      <data key="d0">464682</data>
    </edge>
    <edge source="BGR" target="NOR">
      <data key="d0">609666</data>
    </edge>
    <edge source="BGR" target="PAK">
      <data key="d0">516837</data>
    </edge>
    <edge source="BGR" target="PER">
      <data key="d0">28605</data>
    </edge>
    <edge source="BGR" target="PHL">
      <data key="d0">101976</data>
    </edge>
    <edge source="BGR" target="POL">
      <data key="d0">33869239</data>
    </edge>
    <edge source="BGR" target="PRT">
      <data key="d0">1775361</data>
    </edge>
    <edge source="BGR" target="ROU">
      <data key="d0">49815160</data>
    </edge>
    <edge source="BGR" target="RUS">
      <data key="d0">110672297</data>
    </edge>
    <edge source="BGR" target="SAU">
      <data key="d0">1956126</data>
    </edge>
    <edge source="BGR" target="SEN">
      <data key="d0">22606</data>
    </edge>
    <edge source="BGR" target="SRB">
      <data key="d0">25354247</data>
    </edge>
    <edge source="BGR" target="IND">
      <data key="d0">3718427</data>
    </edge>
    <edge source="BGR" target="SGP">
      <data key="d0">193855</data>
    </edge>
    <edge source="BGR" target="SVK">
      <data key="d0">2702465</data>
    </edge>
    <edge source="BGR" target="VNM">
      <data key="d0">9895081</data>
    </edge>
    <edge source="BGR" target="SVN">
      <data key="d0">5332377</data>
    </edge>
    <edge source="BGR" target="ZAF">
      <data key="d0">536103</data>
    </edge>
    <edge source="BGR" target="ZWE">
      <data key="d0">33542</data>
    </edge>
    <edge source="BGR" target="ESP">
      <data key="d0">9985100</data>
    </edge>
    <edge source="BGR" target="SWE">
      <data key="d0">7322147</data>
    </edge>
    <edge source="BGR" target="CHE">
      <data key="d0">6639636</data>
    </edge>
    <edge source="BGR" target="THA">
      <data key="d0">9462416</data>
    </edge>
    <edge source="BGR" target="TGO">
      <data key="d0">18902</data>
    </edge>
    <edge source="BGR" target="ARE">
      <data key="d0">168578</data>
    </edge>
    <edge source="BGR" target="TUN">
      <data key="d0">319833</data>
    </edge>
    <edge source="BGR" target="TUR">
      <data key="d0">8257064</data>
    </edge>
    <edge source="BGR" target="UKR">
      <data key="d0">12713169</data>
    </edge>
    <edge source="BGR" target="MKD">
      <data key="d0">5915178</data>
    </edge>
    <edge source="BGR" target="EGY">
      <data key="d0">314394</data>
    </edge>
    <edge source="BGR" target="GBR">
      <data key="d0">48036484</data>
    </edge>
    <edge source="BGR" target="TZA">
      <data key="d0">64289</data>
    </edge>
    <edge source="BGR" target="USA">
      <data key="d0">16587638</data>
    </edge>
    <edge source="BGR" target="BFA">
      <data key="d0">87504</data>
    </edge>
    <edge source="BGR" target="URY">
      <data key="d0">25742</data>
    </edge>
    <edge source="CAN" target="ALB">
      <data key="d0">43936</data>
    </edge>
    <edge source="CAN" target="DZA">
      <data key="d0">884215</data>
    </edge>
    <edge source="CAN" target="AZE">
      <data key="d0">33403</data>
    </edge>
    <edge source="CAN" target="ARG">
      <data key="d0">26492989</data>
    </edge>
    <edge source="CAN" target="AUS">
      <data key="d0">55631296</data>
    </edge>
    <edge source="CAN" target="AUT">
      <data key="d0">3079895</data>
    </edge>
    <edge source="CAN" target="ARM">
      <data key="d0">861936</data>
    </edge>
    <edge source="CAN" target="BEL">
      <data key="d0">187092256</data>
    </edge>
    <edge source="CAN" target="BOL">
      <data key="d0">243647</data>
    </edge>
    <edge source="CAN" target="BWA">
      <data key="d0">1765839</data>
    </edge>
    <edge source="CAN" target="BRA">
      <data key="d0">291653157</data>
    </edge>
    <edge source="CAN" target="BGR">
      <data key="d0">942523</data>
    </edge>
    <edge source="CAN" target="KHM">
      <data key="d0">76281</data>
    </edge>
    <edge source="CAN" target="LKA">
      <data key="d0">78131</data>
    </edge>
    <edge source="CAN" target="CHL">
      <data key="d0">48834219</data>
    </edge>
    <edge source="CAN" target="CHN">
      <data key="d0">10155814</data>
    </edge>
    <edge source="CAN" target="COL">
      <data key="d0">16943567</data>
    </edge>
    <edge source="CAN" target="CRI">
      <data key="d0">1323641</data>
    </edge>
    <edge source="CAN" target="HRV">
      <data key="d0">341311</data>
    </edge>
    <edge source="CAN" target="CZE">
      <data key="d0">5550577</data>
    </edge>
    <edge source="CAN" target="DNK">
      <data key="d0">3820280</data>
    </edge>
    <edge source="CAN" target="ECU">
      <data key="d0">604123</data>
    </edge>
    <edge source="CAN" target="SLV">
      <data key="d0">2863450</data>
    </edge>
    <edge source="CAN" target="ETH">
      <data key="d0">858736</data>
    </edge>
    <edge source="CAN" target="EST">
      <data key="d0">104926</data>
    </edge>
    <edge source="CAN" target="FIN">
      <data key="d0">635034</data>
    </edge>
    <edge source="CAN" target="FRA">
      <data key="d0">78512235</data>
    </edge>
    <edge source="CAN" target="GEO">
      <data key="d0">365384</data>
    </edge>
    <edge source="CAN" target="DEU">
      <data key="d0">64819342</data>
    </edge>
    <edge source="CAN" target="GHA">
      <data key="d0">68361</data>
    </edge>
    <edge source="CAN" target="GRC">
      <data key="d0">5314861</data>
    </edge>
    <edge source="CAN" target="GTM">
      <data key="d0">223331</data>
    </edge>
    <edge source="CAN" target="HND">
      <data key="d0">67324</data>
    </edge>
    <edge source="CAN" target="HKG">
      <data key="d0">40139445</data>
    </edge>
    <edge source="CAN" target="HUN">
      <data key="d0">1481536</data>
    </edge>
    <edge source="CAN" target="IDN">
      <data key="d0">7415727</data>
    </edge>
    <edge source="CAN" target="IRL">
      <data key="d0">170948446</data>
    </edge>
    <edge source="CAN" target="ISR">
      <data key="d0">15758278</data>
    </edge>
    <edge source="CAN" target="ITA">
      <data key="d0">367366106</data>
    </edge>
    <edge source="CAN" target="CIV">
      <data key="d0">66235</data>
    </edge>
    <edge source="CAN" target="JAM">
      <data key="d0">8616969</data>
    </edge>
    <edge source="CAN" target="JPN">
      <data key="d0">385501996</data>
    </edge>
    <edge source="CAN" target="KAZ">
      <data key="d0">202816</data>
    </edge>
    <edge source="CAN" target="JOR">
      <data key="d0">2158029</data>
    </edge>
    <edge source="CAN" target="KOR">
      <data key="d0">21155120</data>
    </edge>
    <edge source="CAN" target="LBN">
      <data key="d0">11696615</data>
    </edge>
    <edge source="CAN" target="LVA">
      <data key="d0">66568</data>
    </edge>
    <edge source="CAN" target="LTU">
      <data key="d0">609890</data>
    </edge>
    <edge source="CAN" target="MYS">
      <data key="d0">6944849</data>
    </edge>
    <edge source="CAN" target="MRT">
      <data key="d0">10253</data>
    </edge>
    <edge source="CAN" target="MUS">
      <data key="d0">52876</data>
    </edge>
    <edge source="CAN" target="MEX">
      <data key="d0">54116914</data>
    </edge>
    <edge source="CAN" target="MDA">
      <data key="d0">83430</data>
    </edge>
    <edge source="CAN" target="OMN">
      <data key="d0">1451843</data>
    </edge>
    <edge source="CAN" target="NLD">
      <data key="d0">80184091</data>
    </edge>
    <edge source="CAN" target="NZL">
      <data key="d0">9108968</data>
    </edge>
    <edge source="CAN" target="NIC">
      <data key="d0">380587</data>
    </edge>
    <edge source="CAN" target="NOR">
      <data key="d0">1552050</data>
    </edge>
    <edge source="CAN" target="PAK">
      <data key="d0">2714657</data>
    </edge>
    <edge source="CAN" target="PAN">
      <data key="d0">14237008</data>
    </edge>
    <edge source="CAN" target="PRY">
      <data key="d0">17803</data>
    </edge>
    <edge source="CAN" target="PER">
      <data key="d0">2041068</data>
    </edge>
    <edge source="CAN" target="PHL">
      <data key="d0">6812697</data>
    </edge>
    <edge source="CAN" target="POL">
      <data key="d0">3208441</data>
    </edge>
    <edge source="CAN" target="PRT">
      <data key="d0">2883758</data>
    </edge>
    <edge source="CAN" target="ROU">
      <data key="d0">629882</data>
    </edge>
    <edge source="CAN" target="RUS">
      <data key="d0">5460747</data>
    </edge>
    <edge source="CAN" target="SAU">
      <data key="d0">26648034</data>
    </edge>
    <edge source="CAN" target="SEN">
      <data key="d0">73470</data>
    </edge>
    <edge source="CAN" target="SRB">
      <data key="d0">819738</data>
    </edge>
    <edge source="CAN" target="IND">
      <data key="d0">9747856</data>
    </edge>
    <edge source="CAN" target="SGP">
      <data key="d0">7154976</data>
    </edge>
    <edge source="CAN" target="SVK">
      <data key="d0">1284044</data>
    </edge>
    <edge source="CAN" target="VNM">
      <data key="d0">4757016</data>
    </edge>
    <edge source="CAN" target="SVN">
      <data key="d0">204956</data>
    </edge>
    <edge source="CAN" target="ZAF">
      <data key="d0">22677192</data>
    </edge>
    <edge source="CAN" target="ZWE">
      <data key="d0">167742</data>
    </edge>
    <edge source="CAN" target="ESP">
      <data key="d0">8051762</data>
    </edge>
    <edge source="CAN" target="SWE">
      <data key="d0">3901038</data>
    </edge>
    <edge source="CAN" target="CHE">
      <data key="d0">50517299</data>
    </edge>
    <edge source="CAN" target="THA">
      <data key="d0">4937075</data>
    </edge>
    <edge source="CAN" target="ARE">
      <data key="d0">23801810</data>
    </edge>
    <edge source="CAN" target="TUN">
      <data key="d0">623852</data>
    </edge>
    <edge source="CAN" target="TUR">
      <data key="d0">6533403</data>
    </edge>
    <edge source="CAN" target="UGA">
      <data key="d0">493697</data>
    </edge>
    <edge source="CAN" target="UKR">
      <data key="d0">7103718</data>
    </edge>
    <edge source="CAN" target="EGY">
      <data key="d0">1847933</data>
    </edge>
    <edge source="CAN" target="GBR">
      <data key="d0">40100893</data>
    </edge>
    <edge source="CAN" target="TZA">
      <data key="d0">150579</data>
    </edge>
    <edge source="CAN" target="USA">
      <data key="d0">6068859837</data>
    </edge>
    <edge source="CAN" target="URY">
      <data key="d0">1077584</data>
    </edge>
    <edge source="LKA" target="AUS">
      <data key="d0">41783</data>
    </edge>
    <edge source="LKA" target="BGR">
      <data key="d0">19628</data>
    </edge>
    <edge source="LKA" target="CAN">
      <data key="d0">42187</data>
    </edge>
    <edge source="LKA" target="CAF">
      <data key="d0">33330</data>
    </edge>
    <edge source="LKA" target="CZE">
      <data key="d0">37208</data>
    </edge>
    <edge source="LKA" target="DEU">
      <data key="d0">66574</data>
    </edge>
    <edge source="LKA" target="ITA">
      <data key="d0">12979</data>
    </edge>
    <edge source="LKA" target="JPN">
      <data key="d0">1200091</data>
    </edge>
    <edge source="LKA" target="JOR">
      <data key="d0">25711</data>
    </edge>
    <edge source="LKA" target="LBN">
      <data key="d0">17726</data>
    </edge>
    <edge source="LKA" target="MYS">
      <data key="d0">50815</data>
    </edge>
    <edge source="LKA" target="NLD">
      <data key="d0">27062</data>
    </edge>
    <edge source="LKA" target="PAK">
      <data key="d0">24267</data>
    </edge>
    <edge source="LKA" target="RUS">
      <data key="d0">74764</data>
    </edge>
    <edge source="LKA" target="SAU">
      <data key="d0">139675</data>
    </edge>
    <edge source="LKA" target="IND">
      <data key="d0">427013</data>
    </edge>
    <edge source="LKA" target="SGP">
      <data key="d0">48208</data>
    </edge>
    <edge source="LKA" target="ARE">
      <data key="d0">327543</data>
    </edge>
    <edge source="LKA" target="GBR">
      <data key="d0">65245</data>
    </edge>
    <edge source="LKA" target="USA">
      <data key="d0">55532</data>
    </edge>
    <edge source="CHL" target="ARG">
      <data key="d0">1254404</data>
    </edge>
    <edge source="CHL" target="AUS">
      <data key="d0">345340</data>
    </edge>
    <edge source="CHL" target="AUT">
      <data key="d0">19110</data>
    </edge>
    <edge source="CHL" target="BOL">
      <data key="d0">20997654</data>
    </edge>
    <edge source="CHL" target="BRA">
      <data key="d0">1396544</data>
    </edge>
    <edge source="CHL" target="CAN">
      <data key="d0">76899</data>
    </edge>
    <edge source="CHL" target="CHN">
      <data key="d0">183163</data>
    </edge>
    <edge source="CHL" target="COL">
      <data key="d0">6459105</data>
    </edge>
    <edge source="CHL" target="CRI">
      <data key="d0">9532650</data>
    </edge>
    <edge source="CHL" target="ECU">
      <data key="d0">29961734</data>
    </edge>
    <edge source="CHL" target="SLV">
      <data key="d0">534394</data>
    </edge>
    <edge source="CHL" target="FRA">
      <data key="d0">341896</data>
    </edge>
    <edge source="CHL" target="DEU">
      <data key="d0">185509</data>
    </edge>
    <edge source="CHL" target="GTM">
      <data key="d0">1383240</data>
    </edge>
    <edge source="CHL" target="HND">
      <data key="d0">1549340</data>
    </edge>
    <edge source="CHL" target="KAZ">
      <data key="d0">48682</data>
    </edge>
    <edge source="CHL" target="JOR">
      <data key="d0">129517</data>
    </edge>
    <edge source="CHL" target="KOR">
      <data key="d0">76479</data>
    </edge>
    <edge source="CHL" target="LTU">
      <data key="d0">43395</data>
    </edge>
    <edge source="CHL" target="MEX">
      <data key="d0">2457407</data>
    </edge>
    <edge source="CHL" target="MDA">
      <data key="d0">38717</data>
    </edge>
    <edge source="CHL" target="MAR">
      <data key="d0">10525</data>
    </edge>
    <edge source="CHL" target="OMN">
      <data key="d0">14006</data>
    </edge>
    <edge source="CHL" target="NLD">
      <data key="d0">1932550</data>
    </edge>
    <edge source="CHL" target="NIC">
      <data key="d0">546424</data>
    </edge>
    <edge source="CHL" target="NOR">
      <data key="d0">28449</data>
    </edge>
    <edge source="CHL" target="PAN">
      <data key="d0">8431210</data>
    </edge>
    <edge source="CHL" target="PRY">
      <data key="d0">18047869</data>
    </edge>
    <edge source="CHL" target="PER">
      <data key="d0">24469842</data>
    </edge>
    <edge source="CHL" target="PHL">
      <data key="d0">30833</data>
    </edge>
    <edge source="CHL" target="RUS">
      <data key="d0">41908</data>
    </edge>
    <edge source="CHL" target="IND">
      <data key="d0">164873</data>
    </edge>
    <edge source="CHL" target="SGP">
      <data key="d0">86685</data>
    </edge>
    <edge source="CHL" target="VNM">
      <data key="d0">2034319</data>
    </edge>
    <edge source="CHL" target="ESP">
      <data key="d0">67926</data>
    </edge>
    <edge source="CHL" target="CHE">
      <data key="d0">812654</data>
    </edge>
    <edge source="CHL" target="THA">
      <data key="d0">256050</data>
    </edge>
    <edge source="CHL" target="UKR">
      <data key="d0">54963</data>
    </edge>
    <edge source="CHL" target="GBR">
      <data key="d0">12989</data>
    </edge>
    <edge source="CHL" target="USA">
      <data key="d0">4178212</data>
    </edge>
    <edge source="CHL" target="URY">
      <data key="d0">3447551</data>
    </edge>
    <edge source="COL" target="AZE">
      <data key="d0">11647</data>
    </edge>
    <edge source="COL" target="ARG">
      <data key="d0">3855349</data>
    </edge>
    <edge source="COL" target="AUS">
      <data key="d0">138867</data>
    </edge>
    <edge source="COL" target="BOL">
      <data key="d0">6689022</data>
    </edge>
    <edge source="COL" target="BRA">
      <data key="d0">3303053</data>
    </edge>
    <edge source="COL" target="KHM">
      <data key="d0">13661</data>
    </edge>
    <edge source="COL" target="CAN">
      <data key="d0">4075834</data>
    </edge>
    <edge source="COL" target="CHL">
      <data key="d0">25272438</data>
    </edge>
    <edge source="COL" target="CHN">
      <data key="d0">46000</data>
    </edge>
    <edge source="COL" target="CRI">
      <data key="d0">9980586</data>
    </edge>
    <edge source="COL" target="ECU">
      <data key="d0">101818408</data>
    </edge>
    <edge source="COL" target="SLV">
      <data key="d0">10651143</data>
    </edge>
    <edge source="COL" target="FRA">
      <data key="d0">1450158</data>
    </edge>
    <edge source="COL" target="DEU">
      <data key="d0">3218923</data>
    </edge>
    <edge source="COL" target="GTM">
      <data key="d0">14093929</data>
    </edge>
    <edge source="COL" target="HND">
      <data key="d0">6667866</data>
    </edge>
    <edge source="COL" target="HKG">
      <data key="d0">1156659</data>
    </edge>
    <edge source="COL" target="IDN">
      <data key="d0">1525273</data>
    </edge>
    <edge source="COL" target="IRL">
      <data key="d0">101364</data>
    </edge>
    <edge source="COL" target="ITA">
      <data key="d0">282653</data>
    </edge>
    <edge source="COL" target="JAM">
      <data key="d0">27831</data>
    </edge>
    <edge source="COL" target="JPN">
      <data key="d0">14950</data>
    </edge>
    <edge source="COL" target="JOR">
      <data key="d0">163550</data>
    </edge>
    <edge source="COL" target="MDG">
      <data key="d0">21195</data>
    </edge>
    <edge source="COL" target="MYS">
      <data key="d0">861733</data>
    </edge>
    <edge source="COL" target="MEX">
      <data key="d0">28566650</data>
    </edge>
    <edge source="COL" target="OMN">
      <data key="d0">693952</data>
    </edge>
    <edge source="COL" target="NLD">
      <data key="d0">110154</data>
    </edge>
    <edge source="COL" target="NZL">
      <data key="d0">1051392</data>
    </edge>
    <edge source="COL" target="NIC">
      <data key="d0">2796685</data>
    </edge>
    <edge source="COL" target="PAN">
      <data key="d0">45111325</data>
    </edge>
    <edge source="COL" target="PRY">
      <data key="d0">3456518</data>
    </edge>
    <edge source="COL" target="PER">
      <data key="d0">49667897</data>
    </edge>
    <edge source="COL" target="PHL">
      <data key="d0">952830</data>
    </edge>
    <edge source="COL" target="ROU">
      <data key="d0">35585</data>
    </edge>
    <edge source="COL" target="IND">
      <data key="d0">191762</data>
    </edge>
    <edge source="COL" target="SGP">
      <data key="d0">86867</data>
    </edge>
    <edge source="COL" target="VNM">
      <data key="d0">166584</data>
    </edge>
    <edge source="COL" target="ESP">
      <data key="d0">158394</data>
    </edge>
    <edge source="COL" target="CHE">
      <data key="d0">4377925</data>
    </edge>
    <edge source="COL" target="THA">
      <data key="d0">19000</data>
    </edge>
    <edge source="COL" target="ARE">
      <data key="d0">862628</data>
    </edge>
    <edge source="COL" target="GBR">
      <data key="d0">489277</data>
    </edge>
    <edge source="COL" target="USA">
      <data key="d0">41505734</data>
    </edge>
    <edge source="COL" target="URY">
      <data key="d0">4101185</data>
    </edge>
    <edge source="CRI" target="BOL">
      <data key="d0">33600</data>
    </edge>
    <edge source="CRI" target="CHL">
      <data key="d0">236339</data>
    </edge>
    <edge source="CRI" target="COL">
      <data key="d0">4509427</data>
    </edge>
    <edge source="CRI" target="ECU">
      <data key="d0">6756708</data>
    </edge>
    <edge source="CRI" target="SLV">
      <data key="d0">17091615</data>
    </edge>
    <edge source="CRI" target="FRA">
      <data key="d0">51815</data>
    </edge>
    <edge source="CRI" target="DEU">
      <data key="d0">53289</data>
    </edge>
    <edge source="CRI" target="GTM">
      <data key="d0">29945326</data>
    </edge>
    <edge source="CRI" target="HND">
      <data key="d0">31446136</data>
    </edge>
    <edge source="CRI" target="CIV">
      <data key="d0">132300</data>
    </edge>
    <edge source="CRI" target="JAM">
      <data key="d0">4876262</data>
    </edge>
    <edge source="CRI" target="MEX">
      <data key="d0">605434</data>
    </edge>
    <edge source="CRI" target="NIC">
      <data key="d0">22064211</data>
    </edge>
    <edge source="CRI" target="PAN">
      <data key="d0">55789172</data>
    </edge>
    <edge source="CRI" target="PER">
      <data key="d0">1911499</data>
    </edge>
    <edge source="CRI" target="PHL">
      <data key="d0">170300</data>
    </edge>
    <edge source="CRI" target="IND">
      <data key="d0">118474</data>
    </edge>
    <edge source="CRI" target="SGP">
      <data key="d0">13200</data>
    </edge>
    <edge source="CRI" target="CHE">
      <data key="d0">159072</data>
    </edge>
    <edge source="CRI" target="GBR">
      <data key="d0">10920</data>
    </edge>
    <edge source="CRI" target="USA">
      <data key="d0">2167760</data>
    </edge>
    <edge source="CRI" target="BFA">
      <data key="d0">104000</data>
    </edge>
    <edge source="DNK" target="ALB">
      <data key="d0">507983</data>
    </edge>
    <edge source="DNK" target="DZA">
      <data key="d0">24696139</data>
    </edge>
    <edge source="DNK" target="AZE">
      <data key="d0">413098</data>
    </edge>
    <edge source="DNK" target="ARG">
      <data key="d0">30510280</data>
    </edge>
    <edge source="DNK" target="AUS">
      <data key="d0">42705126</data>
    </edge>
    <edge source="DNK" target="AUT">
      <data key="d0">14589809</data>
    </edge>
    <edge source="DNK" target="ARM">
      <data key="d0">773055</data>
    </edge>
    <edge source="DNK" target="BEL">
      <data key="d0">141518496</data>
    </edge>
    <edge source="DNK" target="BOL">
      <data key="d0">510404</data>
    </edge>
    <edge source="DNK" target="BWA">
      <data key="d0">216534</data>
    </edge>
    <edge source="DNK" target="BRA">
      <data key="d0">57890270</data>
    </edge>
    <edge source="DNK" target="BGR">
      <data key="d0">8899064</data>
    </edge>
    <edge source="DNK" target="BLR">
      <data key="d0">1047029</data>
    </edge>
    <edge source="DNK" target="KHM">
      <data key="d0">2443765</data>
    </edge>
    <edge source="DNK" target="CMR">
      <data key="d0">14525</data>
    </edge>
    <edge source="DNK" target="CAN">
      <data key="d0">71764318</data>
    </edge>
    <edge source="DNK" target="LKA">
      <data key="d0">3648640</data>
    </edge>
    <edge source="DNK" target="CHL">
      <data key="d0">15038302</data>
    </edge>
    <edge source="DNK" target="CHN">
      <data key="d0">289060874</data>
    </edge>
    <edge source="DNK" target="COL">
      <data key="d0">15884001</data>
    </edge>
    <edge source="DNK" target="CRI">
      <data key="d0">7352787</data>
    </edge>
    <edge source="DNK" target="HRV">
      <data key="d0">17371359</data>
    </edge>
    <edge source="DNK" target="CZE">
      <data key="d0">64317777</data>
    </edge>
    <edge source="DNK" target="BEN">
      <data key="d0">308871</data>
    </edge>
    <edge source="DNK" target="ECU">
      <data key="d0">4056610</data>
    </edge>
    <edge source="DNK" target="SLV">
      <data key="d0">2006127</data>
    </edge>
    <edge source="DNK" target="ETH">
      <data key="d0">195204</data>
    </edge>
    <edge source="DNK" target="EST">
      <data key="d0">15048221</data>
    </edge>
    <edge source="DNK" target="FIN">
      <data key="d0">218700099</data>
    </edge>
    <edge source="DNK" target="FRA">
      <data key="d0">182920455</data>
    </edge>
    <edge source="DNK" target="GEO">
      <data key="d0">426932</data>
    </edge>
    <edge source="DNK" target="GMB">
      <data key="d0">28919</data>
    </edge>
    <edge source="DNK" target="PSE">
      <data key="d0">50016</data>
    </edge>
    <edge source="DNK" target="DEU">
      <data key="d0">436912127</data>
    </edge>
    <edge source="DNK" target="GHA">
      <data key="d0">290674</data>
    </edge>
    <edge source="DNK" target="GRC">
      <data key="d0">35112826</data>
    </edge>
    <edge source="DNK" target="GTM">
      <data key="d0">1546898</data>
    </edge>
    <edge source="DNK" target="HND">
      <data key="d0">1436424</data>
    </edge>
    <edge source="DNK" target="HKG">
      <data key="d0">17624328</data>
    </edge>
    <edge source="DNK" target="HUN">
      <data key="d0">58794497</data>
    </edge>
    <edge source="DNK" target="IDN">
      <data key="d0">10107615</data>
    </edge>
    <edge source="DNK" target="IRL">
      <data key="d0">204650411</data>
    </edge>
    <edge source="DNK" target="ISR">
      <data key="d0">14240940</data>
    </edge>
    <edge source="DNK" target="ITA">
      <data key="d0">172795537</data>
    </edge>
    <edge source="DNK" target="JAM">
      <data key="d0">618466</data>
    </edge>
    <edge source="DNK" target="JPN">
      <data key="d0">176351685</data>
    </edge>
    <edge source="DNK" target="KAZ">
      <data key="d0">953273</data>
    </edge>
    <edge source="DNK" target="JOR">
      <data key="d0">14467952</data>
    </edge>
    <edge source="DNK" target="KOR">
      <data key="d0">76631728</data>
    </edge>
    <edge source="DNK" target="KGZ">
      <data key="d0">237998</data>
    </edge>
    <edge source="DNK" target="LBN">
      <data key="d0">22901543</data>
    </edge>
    <edge source="DNK" target="LVA">
      <data key="d0">11926172</data>
    </edge>
    <edge source="DNK" target="LTU">
      <data key="d0">7070640</data>
    </edge>
    <edge source="DNK" target="MYS">
      <data key="d0">22079889</data>
    </edge>
    <edge source="DNK" target="MRT">
      <data key="d0">727991</data>
    </edge>
    <edge source="DNK" target="MUS">
      <data key="d0">718091</data>
    </edge>
    <edge source="DNK" target="MEX">
      <data key="d0">39186085</data>
    </edge>
    <edge source="DNK" target="MDA">
      <data key="d0">10442</data>
    </edge>
    <edge source="DNK" target="MAR">
      <data key="d0">2489770</data>
    </edge>
    <edge source="DNK" target="MOZ">
      <data key="d0">167718</data>
    </edge>
    <edge source="DNK" target="OMN">
      <data key="d0">5127208</data>
    </edge>
    <edge source="DNK" target="NLD">
      <data key="d0">62826997</data>
    </edge>
    <edge source="DNK" target="NZL">
      <data key="d0">4935785</data>
    </edge>
    <edge source="DNK" target="NIC">
      <data key="d0">494106</data>
    </edge>
    <edge source="DNK" target="NER">
      <data key="d0">91822</data>
    </edge>
    <edge source="DNK" target="NOR">
      <data key="d0">322442454</data>
    </edge>
    <edge source="DNK" target="PAK">
      <data key="d0">11059531</data>
    </edge>
    <edge source="DNK" target="PAN">
      <data key="d0">13108350</data>
    </edge>
    <edge source="DNK" target="PRY">
      <data key="d0">1195717</data>
    </edge>
    <edge source="DNK" target="PER">
      <data key="d0">5550482</data>
    </edge>
    <edge source="DNK" target="PHL">
      <data key="d0">13103285</data>
    </edge>
    <edge source="DNK" target="POL">
      <data key="d0">87022689</data>
    </edge>
    <edge source="DNK" target="PRT">
      <data key="d0">9462878</data>
    </edge>
    <edge source="DNK" target="ROU">
      <data key="d0">22121360</data>
    </edge>
    <edge source="DNK" target="RUS">
      <data key="d0">57270070</data>
    </edge>
    <edge source="DNK" target="SAU">
      <data key="d0">102470765</data>
    </edge>
    <edge source="DNK" target="SEN">
      <data key="d0">245836</data>
    </edge>
    <edge source="DNK" target="SRB">
      <data key="d0">6006665</data>
    </edge>
    <edge source="DNK" target="IND">
      <data key="d0">24091605</data>
    </edge>
    <edge source="DNK" target="SGP">
      <data key="d0">15786664</data>
    </edge>
    <edge source="DNK" target="SVK">
      <data key="d0">4032807</data>
    </edge>
    <edge source="DNK" target="VNM">
      <data key="d0">11719692</data>
    </edge>
    <edge source="DNK" target="SVN">
      <data key="d0">10663768</data>
    </edge>
    <edge source="DNK" target="ZAF">
      <data key="d0">15589348</data>
    </edge>
    <edge source="DNK" target="ZWE">
      <data key="d0">283142</data>
    </edge>
    <edge source="DNK" target="ESP">
      <data key="d0">145942592</data>
    </edge>
    <edge source="DNK" target="SWE">
      <data key="d0">578211737</data>
    </edge>
    <edge source="DNK" target="CHE">
      <data key="d0">52214543</data>
    </edge>
    <edge source="DNK" target="THA">
      <data key="d0">28837137</data>
    </edge>
    <edge source="DNK" target="TGO">
      <data key="d0">269491</data>
    </edge>
    <edge source="DNK" target="ARE">
      <data key="d0">18024015</data>
    </edge>
    <edge source="DNK" target="TUN">
      <data key="d0">2048121</data>
    </edge>
    <edge source="DNK" target="TUR">
      <data key="d0">34651857</data>
    </edge>
    <edge source="DNK" target="UGA">
      <data key="d0">104285</data>
    </edge>
    <edge source="DNK" target="UKR">
      <data key="d0">6272109</data>
    </edge>
    <edge source="DNK" target="MKD">
      <data key="d0">2965882</data>
    </edge>
    <edge source="DNK" target="EGY">
      <data key="d0">31902337</data>
    </edge>
    <edge source="DNK" target="GBR">
      <data key="d0">205160635</data>
    </edge>
    <edge source="DNK" target="TZA">
      <data key="d0">55474</data>
    </edge>
    <edge source="DNK" target="USA">
      <data key="d0">806147017</data>
    </edge>
    <edge source="DNK" target="URY">
      <data key="d0">2914710</data>
    </edge>
    <edge source="ECU" target="BEL">
      <data key="d0">301000</data>
    </edge>
    <edge source="ECU" target="BOL">
      <data key="d0">1656837</data>
    </edge>
    <edge source="ECU" target="BRA">
      <data key="d0">21168</data>
    </edge>
    <edge source="ECU" target="CHL">
      <data key="d0">3313982</data>
    </edge>
    <edge source="ECU" target="COL">
      <data key="d0">2777017</data>
    </edge>
    <edge source="ECU" target="CRI">
      <data key="d0">302230</data>
    </edge>
    <edge source="ECU" target="SLV">
      <data key="d0">35651</data>
    </edge>
    <edge source="ECU" target="FRA">
      <data key="d0">67017</data>
    </edge>
    <edge source="ECU" target="DEU">
      <data key="d0">34281</data>
    </edge>
    <edge source="ECU" target="GTM">
      <data key="d0">1070138</data>
    </edge>
    <edge source="ECU" target="HND">
      <data key="d0">94043</data>
    </edge>
    <edge source="ECU" target="HKG">
      <data key="d0">25516</data>
    </edge>
    <edge source="ECU" target="MEX">
      <data key="d0">3078188</data>
    </edge>
    <edge source="ECU" target="NIC">
      <data key="d0">66090</data>
    </edge>
    <edge source="ECU" target="PAN">
      <data key="d0">10367448</data>
    </edge>
    <edge source="ECU" target="PRY">
      <data key="d0">960101</data>
    </edge>
    <edge source="ECU" target="PER">
      <data key="d0">5327194</data>
    </edge>
    <edge source="ECU" target="POL">
      <data key="d0">17496</data>
    </edge>
    <edge source="ECU" target="ZAF">
      <data key="d0">181116</data>
    </edge>
    <edge source="ECU" target="CHE">
      <data key="d0">184965</data>
    </edge>
    <edge source="ECU" target="USA">
      <data key="d0">63667</data>
    </edge>
    <edge source="ECU" target="URY">
      <data key="d0">514983</data>
    </edge>
    <edge source="SLV" target="DZA">
      <data key="d0">178225</data>
    </edge>
    <edge source="SLV" target="BOL">
      <data key="d0">361481</data>
    </edge>
    <edge source="SLV" target="CHL">
      <data key="d0">31827</data>
    </edge>
    <edge source="SLV" target="COL">
      <data key="d0">3274459</data>
    </edge>
    <edge source="SLV" target="CRI">
      <data key="d0">4161931</data>
    </edge>
    <edge source="SLV" target="ECU">
      <data key="d0">667270</data>
    </edge>
    <edge source="SLV" target="GTM">
      <data key="d0">29662541</data>
    </edge>
    <edge source="SLV" target="HND">
      <data key="d0">34612375</data>
    </edge>
    <edge source="SLV" target="JAM">
      <data key="d0">80607</data>
    </edge>
    <edge source="SLV" target="JOR">
      <data key="d0">109110</data>
    </edge>
    <edge source="SLV" target="MEX">
      <data key="d0">2900525</data>
    </edge>
    <edge source="SLV" target="MAR">
      <data key="d0">201374</data>
    </edge>
    <edge source="SLV" target="OMN">
      <data key="d0">41626</data>
    </edge>
    <edge source="SLV" target="NIC">
      <data key="d0">27300573</data>
    </edge>
    <edge source="SLV" target="PAN">
      <data key="d0">16975608</data>
    </edge>
    <edge source="SLV" target="PRY">
      <data key="d0">99321</data>
    </edge>
    <edge source="SLV" target="PER">
      <data key="d0">282745</data>
    </edge>
    <edge source="SLV" target="VNM">
      <data key="d0">126124</data>
    </edge>
    <edge source="SLV" target="ESP">
      <data key="d0">75093</data>
    </edge>
    <edge source="SLV" target="ARE">
      <data key="d0">78777</data>
    </edge>
    <edge source="SLV" target="USA">
      <data key="d0">4400633</data>
    </edge>
    <edge source="FIN" target="DZA">
      <data key="d0">257309</data>
    </edge>
    <edge source="FIN" target="AZE">
      <data key="d0">475175</data>
    </edge>
    <edge source="FIN" target="AUS">
      <data key="d0">8903380</data>
    </edge>
    <edge source="FIN" target="AUT">
      <data key="d0">9656616</data>
    </edge>
    <edge source="FIN" target="ARM">
      <data key="d0">340655</data>
    </edge>
    <edge source="FIN" target="BEL">
      <data key="d0">89744695</data>
    </edge>
    <edge source="FIN" target="BRA">
      <data key="d0">951963</data>
    </edge>
    <edge source="FIN" target="BGR">
      <data key="d0">2311294</data>
    </edge>
    <edge source="FIN" target="BLR">
      <data key="d0">1705886</data>
    </edge>
    <edge source="FIN" target="CAN">
      <data key="d0">6197889</data>
    </edge>
    <edge source="FIN" target="CHL">
      <data key="d0">612085</data>
    </edge>
    <edge source="FIN" target="CHN">
      <data key="d0">19190014</data>
    </edge>
    <edge source="FIN" target="COL">
      <data key="d0">314265</data>
    </edge>
    <edge source="FIN" target="HRV">
      <data key="d0">31747</data>
    </edge>
    <edge source="FIN" target="CZE">
      <data key="d0">9282434</data>
    </edge>
    <edge source="FIN" target="DNK">
      <data key="d0">41369272</data>
    </edge>
    <edge source="FIN" target="ECU">
      <data key="d0">294600</data>
    </edge>
    <edge source="FIN" target="EST">
      <data key="d0">6830700</data>
    </edge>
    <edge source="FIN" target="FRA">
      <data key="d0">44494462</data>
    </edge>
    <edge source="FIN" target="GEO">
      <data key="d0">1491679</data>
    </edge>
    <edge source="FIN" target="DEU">
      <data key="d0">33382739</data>
    </edge>
    <edge source="FIN" target="GRC">
      <data key="d0">169121</data>
    </edge>
    <edge source="FIN" target="HKG">
      <data key="d0">236252</data>
    </edge>
    <edge source="FIN" target="HUN">
      <data key="d0">9404803</data>
    </edge>
    <edge source="FIN" target="IRL">
      <data key="d0">621295</data>
    </edge>
    <edge source="FIN" target="ISR">
      <data key="d0">452516</data>
    </edge>
    <edge source="FIN" target="ITA">
      <data key="d0">2468698</data>
    </edge>
    <edge source="FIN" target="JPN">
      <data key="d0">26246172</data>
    </edge>
    <edge source="FIN" target="KAZ">
      <data key="d0">8023078</data>
    </edge>
    <edge source="FIN" target="JOR">
      <data key="d0">304134</data>
    </edge>
    <edge source="FIN" target="KOR">
      <data key="d0">2565757</data>
    </edge>
    <edge source="FIN" target="LVA">
      <data key="d0">3505266</data>
    </edge>
    <edge source="FIN" target="LTU">
      <data key="d0">4040307</data>
    </edge>
    <edge source="FIN" target="MYS">
      <data key="d0">1063109</data>
    </edge>
    <edge source="FIN" target="MEX">
      <data key="d0">1034078</data>
    </edge>
    <edge source="FIN" target="MDA">
      <data key="d0">18842</data>
    </edge>
    <edge source="FIN" target="NLD">
      <data key="d0">5511215</data>
    </edge>
    <edge source="FIN" target="NZL">
      <data key="d0">252120</data>
    </edge>
    <edge source="FIN" target="NOR">
      <data key="d0">19903351</data>
    </edge>
    <edge source="FIN" target="PAN">
      <data key="d0">29713</data>
    </edge>
    <edge source="FIN" target="PER">
      <data key="d0">37316</data>
    </edge>
    <edge source="FIN" target="PHL">
      <data key="d0">81842</data>
    </edge>
    <edge source="FIN" target="POL">
      <data key="d0">25395040</data>
    </edge>
    <edge source="FIN" target="PRT">
      <data key="d0">238900</data>
    </edge>
    <edge source="FIN" target="ROU">
      <data key="d0">4329848</data>
    </edge>
    <edge source="FIN" target="RUS">
      <data key="d0">172863639</data>
    </edge>
    <edge source="FIN" target="SAU">
      <data key="d0">40872</data>
    </edge>
    <edge source="FIN" target="IND">
      <data key="d0">92061</data>
    </edge>
    <edge source="FIN" target="SGP">
      <data key="d0">806388</data>
    </edge>
    <edge source="FIN" target="SVK">
      <data key="d0">1889674</data>
    </edge>
    <edge source="FIN" target="SVN">
      <data key="d0">4306622</data>
    </edge>
    <edge source="FIN" target="ZAF">
      <data key="d0">328038</data>
    </edge>
    <edge source="FIN" target="ESP">
      <data key="d0">8442209</data>
    </edge>
    <edge source="FIN" target="SWE">
      <data key="d0">45094813</data>
    </edge>
    <edge source="FIN" target="CHE">
      <data key="d0">101238603</data>
    </edge>
    <edge source="FIN" target="THA">
      <data key="d0">1132214</data>
    </edge>
    <edge source="FIN" target="ARE">
      <data key="d0">999098</data>
    </edge>
    <edge source="FIN" target="TUN">
      <data key="d0">51426</data>
    </edge>
    <edge source="FIN" target="TUR">
      <data key="d0">1994007</data>
    </edge>
    <edge source="FIN" target="UKR">
      <data key="d0">11771545</data>
    </edge>
    <edge source="FIN" target="EGY">
      <data key="d0">524560</data>
    </edge>
    <edge source="FIN" target="GBR">
      <data key="d0">15600794</data>
    </edge>
    <edge source="FIN" target="USA">
      <data key="d0">97768180</data>
    </edge>
    <edge source="FIN" target="URY">
      <data key="d0">15914</data>
    </edge>
    <edge source="GHA" target="GMB">
      <data key="d0">535045</data>
    </edge>
    <edge source="GHA" target="CIV">
      <data key="d0">127115</data>
    </edge>
    <edge source="GHA" target="KOR">
      <data key="d0">17460</data>
    </edge>
    <edge source="GHA" target="NER">
      <data key="d0">27867</data>
    </edge>
    <edge source="GHA" target="SEN">
      <data key="d0">77266789</data>
    </edge>
    <edge source="GHA" target="TGO">
      <data key="d0">71019</data>
    </edge>
    <edge source="GHA" target="USA">
      <data key="d0">24058</data>
    </edge>
    <edge source="GTM" target="CAN">
      <data key="d0">280405</data>
    </edge>
    <edge source="GTM" target="COL">
      <data key="d0">1811290</data>
    </edge>
    <edge source="GTM" target="CRI">
      <data key="d0">47460386</data>
    </edge>
    <edge source="GTM" target="ECU">
      <data key="d0">3025871</data>
    </edge>
    <edge source="GTM" target="SLV">
      <data key="d0">45133038</data>
    </edge>
    <edge source="GTM" target="FRA">
      <data key="d0">118595</data>
    </edge>
    <edge source="GTM" target="DEU">
      <data key="d0">247117</data>
    </edge>
    <edge source="GTM" target="HND">
      <data key="d0">58218767</data>
    </edge>
    <edge source="GTM" target="JAM">
      <data key="d0">389111</data>
    </edge>
    <edge source="GTM" target="MEX">
      <data key="d0">2870103</data>
    </edge>
    <edge source="GTM" target="NLD">
      <data key="d0">519960</data>
    </edge>
    <edge source="GTM" target="NIC">
      <data key="d0">56800589</data>
    </edge>
    <edge source="GTM" target="PAN">
      <data key="d0">64026489</data>
    </edge>
    <edge source="GTM" target="PER">
      <data key="d0">612123</data>
    </edge>
    <edge source="GTM" target="VNM">
      <data key="d0">231880</data>
    </edge>
    <edge source="GTM" target="TUR">
      <data key="d0">306405</data>
    </edge>
    <edge source="GTM" target="USA">
      <data key="d0">1413165</data>
    </edge>
    <edge source="GTM" target="URY">
      <data key="d0">56081</data>
    </edge>
    <edge source="HND" target="ARG">
      <data key="d0">18676</data>
    </edge>
    <edge source="HND" target="BOL">
      <data key="d0">18446</data>
    </edge>
    <edge source="HND" target="BRA">
      <data key="d0">27783</data>
    </edge>
    <edge source="HND" target="CHL">
      <data key="d0">1373459</data>
    </edge>
    <edge source="HND" target="CHN">
      <data key="d0">45563</data>
    </edge>
    <edge source="HND" target="COL">
      <data key="d0">15688</data>
    </edge>
    <edge source="HND" target="SLV">
      <data key="d0">1224377</data>
    </edge>
    <edge source="HND" target="FRA">
      <data key="d0">15420</data>
    </edge>
    <edge source="HND" target="DEU">
      <data key="d0">45840</data>
    </edge>
    <edge source="HND" target="GTM">
      <data key="d0">611343</data>
    </edge>
    <edge source="HND" target="MEX">
      <data key="d0">15525</data>
    </edge>
    <edge source="HND" target="NIC">
      <data key="d0">5651726</data>
    </edge>
    <edge source="HND" target="PAN">
      <data key="d0">134313</data>
    </edge>
    <edge source="HND" target="IND">
      <data key="d0">316524</data>
    </edge>
    <edge source="HND" target="USA">
      <data key="d0">1078563</data>
    </edge>
    <edge source="HKG" target="ARG">
      <data key="d0">129621</data>
    </edge>
    <edge source="HKG" target="AUS">
      <data key="d0">11708611</data>
    </edge>
    <edge source="HKG" target="AUT">
      <data key="d0">37516</data>
    </edge>
    <edge source="HKG" target="BEL">
      <data key="d0">11133</data>
    </edge>
    <edge source="HKG" target="BOL">
      <data key="d0">54503</data>
    </edge>
    <edge source="HKG" target="BRA">
      <data key="d0">3412342</data>
    </edge>
    <edge source="HKG" target="KHM">
      <data key="d0">3130340</data>
    </edge>
    <edge source="HKG" target="CAN">
      <data key="d0">3383798</data>
    </edge>
    <edge source="HKG" target="LKA">
      <data key="d0">3239122</data>
    </edge>
    <edge source="HKG" target="CHL">
      <data key="d0">137186</data>
    </edge>
    <edge source="HKG" target="CHN">
      <data key="d0">976241237</data>
    </edge>
    <edge source="HKG" target="COL">
      <data key="d0">111682</data>
    </edge>
    <edge source="HKG" target="CRI">
      <data key="d0">18991</data>
    </edge>
    <edge source="HKG" target="DNK">
      <data key="d0">443295</data>
    </edge>
    <edge source="HKG" target="ECU">
      <data key="d0">192029</data>
    </edge>
    <edge source="HKG" target="FRA">
      <data key="d0">175999</data>
    </edge>
    <edge source="HKG" target="GEO">
      <data key="d0">203485</data>
    </edge>
    <edge source="HKG" target="DEU">
      <data key="d0">978967</data>
    </edge>
    <edge source="HKG" target="GHA">
      <data key="d0">84854</data>
    </edge>
    <edge source="HKG" target="GTM">
      <data key="d0">35471</data>
    </edge>
    <edge source="HKG" target="HND">
      <data key="d0">120769</data>
    </edge>
    <edge source="HKG" target="IDN">
      <data key="d0">13004584</data>
    </edge>
    <edge source="HKG" target="ISR">
      <data key="d0">73429</data>
    </edge>
    <edge source="HKG" target="ITA">
      <data key="d0">114446</data>
    </edge>
    <edge source="HKG" target="JPN">
      <data key="d0">8656215</data>
    </edge>
    <edge source="HKG" target="KOR">
      <data key="d0">25151736</data>
    </edge>
    <edge source="HKG" target="LBN">
      <data key="d0">18094</data>
    </edge>
    <edge source="HKG" target="LVA">
      <data key="d0">30640</data>
    </edge>
    <edge source="HKG" target="MYS">
      <data key="d0">19178830</data>
    </edge>
    <edge source="HKG" target="MUS">
      <data key="d0">18167</data>
    </edge>
    <edge source="HKG" target="NLD">
      <data key="d0">663340</data>
    </edge>
    <edge source="HKG" target="NZL">
      <data key="d0">1061278</data>
    </edge>
    <edge source="HKG" target="PAK">
      <data key="d0">136258</data>
    </edge>
    <edge source="HKG" target="PAN">
      <data key="d0">413027</data>
    </edge>
    <edge source="HKG" target="PRY">
      <data key="d0">43229</data>
    </edge>
    <edge source="HKG" target="PER">
      <data key="d0">118455</data>
    </edge>
    <edge source="HKG" target="PHL">
      <data key="d0">12250597</data>
    </edge>
    <edge source="HKG" target="POL">
      <data key="d0">12309</data>
    </edge>
    <edge source="HKG" target="RUS">
      <data key="d0">909224</data>
    </edge>
    <edge source="HKG" target="SRB">
      <data key="d0">62846</data>
    </edge>
    <edge source="HKG" target="IND">
      <data key="d0">5786014</data>
    </edge>
    <edge source="HKG" target="SGP">
      <data key="d0">26482163</data>
    </edge>
    <edge source="HKG" target="VNM">
      <data key="d0">16336091</data>
    </edge>
    <edge source="HKG" target="SVN">
      <data key="d0">74862</data>
    </edge>
    <edge source="HKG" target="ZAF">
      <data key="d0">26532</data>
    </edge>
    <edge source="HKG" target="ESP">
      <data key="d0">18998</data>
    </edge>
    <edge source="HKG" target="SWE">
      <data key="d0">2636263</data>
    </edge>
    <edge source="HKG" target="CHE">
      <data key="d0">177920</data>
    </edge>
    <edge source="HKG" target="THA">
      <data key="d0">22322909</data>
    </edge>
    <edge source="HKG" target="ARE">
      <data key="d0">61441</data>
    </edge>
    <edge source="HKG" target="TUR">
      <data key="d0">92748</data>
    </edge>
    <edge source="HKG" target="UGA">
      <data key="d0">14552</data>
    </edge>
    <edge source="HKG" target="UKR">
      <data key="d0">33763</data>
    </edge>
    <edge source="HKG" target="EGY">
      <data key="d0">1152066</data>
    </edge>
    <edge source="HKG" target="GBR">
      <data key="d0">266615</data>
    </edge>
    <edge source="HKG" target="USA">
      <data key="d0">6459933</data>
    </edge>
    <edge source="HKG" target="URY">
      <data key="d0">198372</data>
    </edge>
    <edge source="HUN" target="ALB">
      <data key="d0">20555470</data>
    </edge>
    <edge source="HUN" target="DZA">
      <data key="d0">1131419</data>
    </edge>
    <edge source="HUN" target="AZE">
      <data key="d0">17024412</data>
    </edge>
    <edge source="HUN" target="ARG">
      <data key="d0">951932</data>
    </edge>
    <edge source="HUN" target="AUS">
      <data key="d0">5481285</data>
    </edge>
    <edge source="HUN" target="AUT">
      <data key="d0">27642909</data>
    </edge>
    <edge source="HUN" target="ARM">
      <data key="d0">8804697</data>
    </edge>
    <edge source="HUN" target="BEL">
      <data key="d0">48101637</data>
    </edge>
    <edge source="HUN" target="BRA">
      <data key="d0">5273117</data>
    </edge>
    <edge source="HUN" target="BGR">
      <data key="d0">212056433</data>
    </edge>
    <edge source="HUN" target="BLR">
      <data key="d0">40079960</data>
    </edge>
    <edge source="HUN" target="CAN">
      <data key="d0">13293472</data>
    </edge>
    <edge source="HUN" target="LKA">
      <data key="d0">923604</data>
    </edge>
    <edge source="HUN" target="CHL">
      <data key="d0">1414439</data>
    </edge>
    <edge source="HUN" target="CHN">
      <data key="d0">95005121</data>
    </edge>
    <edge source="HUN" target="COL">
      <data key="d0">851680</data>
    </edge>
    <edge source="HUN" target="CRI">
      <data key="d0">99531</data>
    </edge>
    <edge source="HUN" target="HRV">
      <data key="d0">120471327</data>
    </edge>
    <edge source="HUN" target="CZE">
      <data key="d0">293609594</data>
    </edge>
    <edge source="HUN" target="DNK">
      <data key="d0">57135836</data>
    </edge>
    <edge source="HUN" target="ECU">
      <data key="d0">248293</data>
    </edge>
    <edge source="HUN" target="EST">
      <data key="d0">3751708</data>
    </edge>
    <edge source="HUN" target="FIN">
      <data key="d0">75245195</data>
    </edge>
    <edge source="HUN" target="FRA">
      <data key="d0">280868964</data>
    </edge>
    <edge source="HUN" target="GEO">
      <data key="d0">26579667</data>
    </edge>
    <edge source="HUN" target="PSE">
      <data key="d0">20090</data>
    </edge>
    <edge source="HUN" target="DEU">
      <data key="d0">311012124</data>
    </edge>
    <edge source="HUN" target="GRC">
      <data key="d0">30578059</data>
    </edge>
    <edge source="HUN" target="GTM">
      <data key="d0">45506</data>
    </edge>
    <edge source="HUN" target="HKG">
      <data key="d0">2667077</data>
    </edge>
    <edge source="HUN" target="IDN">
      <data key="d0">1571476</data>
    </edge>
    <edge source="HUN" target="IRL">
      <data key="d0">13301195</data>
    </edge>
    <edge source="HUN" target="ISR">
      <data key="d0">15432014</data>
    </edge>
    <edge source="HUN" target="ITA">
      <data key="d0">236884892</data>
    </edge>
    <edge source="HUN" target="JAM">
      <data key="d0">3773594</data>
    </edge>
    <edge source="HUN" target="JPN">
      <data key="d0">33571498</data>
    </edge>
    <edge source="HUN" target="KAZ">
      <data key="d0">75086088</data>
    </edge>
    <edge source="HUN" target="JOR">
      <data key="d0">1127081</data>
    </edge>
    <edge source="HUN" target="KOR">
      <data key="d0">4916905</data>
    </edge>
    <edge source="HUN" target="KGZ">
      <data key="d0">8493590</data>
    </edge>
    <edge source="HUN" target="LBN">
      <data key="d0">359651</data>
    </edge>
    <edge source="HUN" target="LVA">
      <data key="d0">24410633</data>
    </edge>
    <edge source="HUN" target="LTU">
      <data key="d0">82453702</data>
    </edge>
    <edge source="HUN" target="MDG">
      <data key="d0">162457</data>
    </edge>
    <edge source="HUN" target="MYS">
      <data key="d0">1877227</data>
    </edge>
    <edge source="HUN" target="MEX">
      <data key="d0">6313351</data>
    </edge>
    <edge source="HUN" target="MDA">
      <data key="d0">14900003</data>
    </edge>
    <edge source="HUN" target="MAR">
      <data key="d0">851198</data>
    </edge>
    <edge source="HUN" target="OMN">
      <data key="d0">13159</data>
    </edge>
    <edge source="HUN" target="NLD">
      <data key="d0">135152829</data>
    </edge>
    <edge source="HUN" target="NZL">
      <data key="d0">141247</data>
    </edge>
    <edge source="HUN" target="NOR">
      <data key="d0">5143901</data>
    </edge>
    <edge source="HUN" target="PAK">
      <data key="d0">2279416</data>
    </edge>
    <edge source="HUN" target="PAN">
      <data key="d0">158344</data>
    </edge>
    <edge source="HUN" target="PER">
      <data key="d0">1040965</data>
    </edge>
    <edge source="HUN" target="PHL">
      <data key="d0">441115</data>
    </edge>
    <edge source="HUN" target="POL">
      <data key="d0">261477492</data>
    </edge>
    <edge source="HUN" target="PRT">
      <data key="d0">26341472</data>
    </edge>
    <edge source="HUN" target="ROU">
      <data key="d0">325468611</data>
    </edge>
    <edge source="HUN" target="RUS">
      <data key="d0">384703751</data>
    </edge>
    <edge source="HUN" target="SAU">
      <data key="d0">1611367</data>
    </edge>
    <edge source="HUN" target="SRB">
      <data key="d0">105437352</data>
    </edge>
    <edge source="HUN" target="IND">
      <data key="d0">28340427</data>
    </edge>
    <edge source="HUN" target="SGP">
      <data key="d0">11223936</data>
    </edge>
    <edge source="HUN" target="SVK">
      <data key="d0">182815030</data>
    </edge>
    <edge source="HUN" target="VNM">
      <data key="d0">23942702</data>
    </edge>
    <edge source="HUN" target="SVN">
      <data key="d0">101988591</data>
    </edge>
    <edge source="HUN" target="ZAF">
      <data key="d0">2010952</data>
    </edge>
    <edge source="HUN" target="ESP">
      <data key="d0">91502327</data>
    </edge>
    <edge source="HUN" target="SWE">
      <data key="d0">9343045</data>
    </edge>
    <edge source="HUN" target="CHE">
      <data key="d0">34501782</data>
    </edge>
    <edge source="HUN" target="THA">
      <data key="d0">1961756</data>
    </edge>
    <edge source="HUN" target="ARE">
      <data key="d0">1939987</data>
    </edge>
    <edge source="HUN" target="TUN">
      <data key="d0">445494</data>
    </edge>
    <edge source="HUN" target="TUR">
      <data key="d0">13162261</data>
    </edge>
    <edge source="HUN" target="UKR">
      <data key="d0">193473609</data>
    </edge>
    <edge source="HUN" target="MKD">
      <data key="d0">8316756</data>
    </edge>
    <edge source="HUN" target="EGY">
      <data key="d0">1031029</data>
    </edge>
    <edge source="HUN" target="GBR">
      <data key="d0">243146186</data>
    </edge>
    <edge source="HUN" target="USA">
      <data key="d0">39524192</data>
    </edge>
    <edge source="HUN" target="URY">
      <data key="d0">47835</data>
    </edge>
    <edge source="IDN" target="ALB">
      <data key="d0">27520</data>
    </edge>
    <edge source="IDN" target="DZA">
      <data key="d0">144123</data>
    </edge>
    <edge source="IDN" target="AZE">
      <data key="d0">147740</data>
    </edge>
    <edge source="IDN" target="ARG">
      <data key="d0">288762</data>
    </edge>
    <edge source="IDN" target="AUS">
      <data key="d0">30092945</data>
    </edge>
    <edge source="IDN" target="BEL">
      <data key="d0">296414</data>
    </edge>
    <edge source="IDN" target="BRA">
      <data key="d0">294362</data>
    </edge>
    <edge source="IDN" target="BDI">
      <data key="d0">125534</data>
    </edge>
    <edge source="IDN" target="BLR">
      <data key="d0">35036</data>
    </edge>
    <edge source="IDN" target="KHM">
      <data key="d0">8552733</data>
    </edge>
    <edge source="IDN" target="CMR">
      <data key="d0">876840</data>
    </edge>
    <edge source="IDN" target="CAF">
      <data key="d0">93720</data>
    </edge>
    <edge source="IDN" target="LKA">
      <data key="d0">5628684</data>
    </edge>
    <edge source="IDN" target="CHN">
      <data key="d0">6972654</data>
    </edge>
    <edge source="IDN" target="BEN">
      <data key="d0">141092</data>
    </edge>
    <edge source="IDN" target="DNK">
      <data key="d0">41290</data>
    </edge>
    <edge source="IDN" target="ECU">
      <data key="d0">299944</data>
    </edge>
    <edge source="IDN" target="ETH">
      <data key="d0">983863</data>
    </edge>
    <edge source="IDN" target="FRA">
      <data key="d0">82963</data>
    </edge>
    <edge source="IDN" target="GEO">
      <data key="d0">16056</data>
    </edge>
    <edge source="IDN" target="DEU">
      <data key="d0">340150</data>
    </edge>
    <edge source="IDN" target="GHA">
      <data key="d0">61750</data>
    </edge>
    <edge source="IDN" target="GRC">
      <data key="d0">15201</data>
    </edge>
    <edge source="IDN" target="GTM">
      <data key="d0">251664</data>
    </edge>
    <edge source="IDN" target="HND">
      <data key="d0">73458</data>
    </edge>
    <edge source="IDN" target="HKG">
      <data key="d0">16032492</data>
    </edge>
    <edge source="IDN" target="IRL">
      <data key="d0">734242</data>
    </edge>
    <edge source="IDN" target="ITA">
      <data key="d0">169164</data>
    </edge>
    <edge source="IDN" target="CIV">
      <data key="d0">35343</data>
    </edge>
    <edge source="IDN" target="JPN">
      <data key="d0">64494438</data>
    </edge>
    <edge source="IDN" target="KAZ">
      <data key="d0">21025</data>
    </edge>
    <edge source="IDN" target="KOR">
      <data key="d0">40384034</data>
    </edge>
    <edge source="IDN" target="KGZ">
      <data key="d0">84065</data>
    </edge>
    <edge source="IDN" target="LBN">
      <data key="d0">91513</data>
    </edge>
    <edge source="IDN" target="LVA">
      <data key="d0">97680</data>
    </edge>
    <edge source="IDN" target="MDG">
      <data key="d0">138065</data>
    </edge>
    <edge source="IDN" target="MYS">
      <data key="d0">30741587</data>
    </edge>
    <edge source="IDN" target="MUS">
      <data key="d0">153322</data>
    </edge>
    <edge source="IDN" target="MEX">
      <data key="d0">1072854</data>
    </edge>
    <edge source="IDN" target="MAR">
      <data key="d0">210000</data>
    </edge>
    <edge source="IDN" target="NLD">
      <data key="d0">13402049</data>
    </edge>
    <edge source="IDN" target="NZL">
      <data key="d0">4430280</data>
    </edge>
    <edge source="IDN" target="NIC">
      <data key="d0">49270</data>
    </edge>
    <edge source="IDN" target="NER">
      <data key="d0">352800</data>
    </edge>
    <edge source="IDN" target="PAK">
      <data key="d0">3259955</data>
    </edge>
    <edge source="IDN" target="PAN">
      <data key="d0">122857</data>
    </edge>
    <edge source="IDN" target="PRY">
      <data key="d0">31500</data>
    </edge>
    <edge source="IDN" target="PHL">
      <data key="d0">71593510</data>
    </edge>
    <edge source="IDN" target="ROU">
      <data key="d0">901455</data>
    </edge>
    <edge source="IDN" target="RUS">
      <data key="d0">159552</data>
    </edge>
    <edge source="IDN" target="SAU">
      <data key="d0">1656792</data>
    </edge>
    <edge source="IDN" target="SEN">
      <data key="d0">142441</data>
    </edge>
    <edge source="IDN" target="IND">
      <data key="d0">46459253</data>
    </edge>
    <edge source="IDN" target="SGP">
      <data key="d0">67853808</data>
    </edge>
    <edge source="IDN" target="VNM">
      <data key="d0">23097344</data>
    </edge>
    <edge source="IDN" target="ZAF">
      <data key="d0">2010778</data>
    </edge>
    <edge source="IDN" target="ZWE">
      <data key="d0">282540</data>
    </edge>
    <edge source="IDN" target="ESP">
      <data key="d0">766501</data>
    </edge>
    <edge source="IDN" target="SWE">
      <data key="d0">13701</data>
    </edge>
    <edge source="IDN" target="CHE">
      <data key="d0">167772</data>
    </edge>
    <edge source="IDN" target="THA">
      <data key="d0">63020823</data>
    </edge>
    <edge source="IDN" target="TGO">
      <data key="d0">33331</data>
    </edge>
    <edge source="IDN" target="ARE">
      <data key="d0">377259</data>
    </edge>
    <edge source="IDN" target="TUR">
      <data key="d0">16104</data>
    </edge>
    <edge source="IDN" target="UGA">
      <data key="d0">384728</data>
    </edge>
    <edge source="IDN" target="UKR">
      <data key="d0">19217</data>
    </edge>
    <edge source="IDN" target="EGY">
      <data key="d0">4701415</data>
    </edge>
    <edge source="IDN" target="GBR">
      <data key="d0">1931784</data>
    </edge>
    <edge source="IDN" target="TZA">
      <data key="d0">12096</data>
    </edge>
    <edge source="IDN" target="USA">
      <data key="d0">1125019</data>
    </edge>
    <edge source="IDN" target="URY">
      <data key="d0">12210</data>
    </edge>
    <edge source="ISR" target="AZE">
      <data key="d0">125000</data>
    </edge>
    <edge source="ISR" target="ARG">
      <data key="d0">7813000</data>
    </edge>
    <edge source="ISR" target="AUS">
      <data key="d0">5987000</data>
    </edge>
    <edge source="ISR" target="AUT">
      <data key="d0">1296000</data>
    </edge>
    <edge source="ISR" target="ARM">
      <data key="d0">86000</data>
    </edge>
    <edge source="ISR" target="BEL">
      <data key="d0">49352000</data>
    </edge>
    <edge source="ISR" target="BRA">
      <data key="d0">25801000</data>
    </edge>
    <edge source="ISR" target="BGR">
      <data key="d0">174000</data>
    </edge>
    <edge source="ISR" target="BLR">
      <data key="d0">245000</data>
    </edge>
    <edge source="ISR" target="CMR">
      <data key="d0">21000</data>
    </edge>
    <edge source="ISR" target="CAN">
      <data key="d0">51936000</data>
    </edge>
    <edge source="ISR" target="CHL">
      <data key="d0">4727000</data>
    </edge>
    <edge source="ISR" target="CHN">
      <data key="d0">17538000</data>
    </edge>
    <edge source="ISR" target="COL">
      <data key="d0">1703000</data>
    </edge>
    <edge source="ISR" target="HRV">
      <data key="d0">8964000</data>
    </edge>
    <edge source="ISR" target="CZE">
      <data key="d0">5333000</data>
    </edge>
    <edge source="ISR" target="DNK">
      <data key="d0">315000</data>
    </edge>
    <edge source="ISR" target="ECU">
      <data key="d0">10000</data>
    </edge>
    <edge source="ISR" target="SLV">
      <data key="d0">520000</data>
    </edge>
    <edge source="ISR" target="ETH">
      <data key="d0">17000</data>
    </edge>
    <edge source="ISR" target="FIN">
      <data key="d0">78000</data>
    </edge>
    <edge source="ISR" target="FRA">
      <data key="d0">33095000</data>
    </edge>
    <edge source="ISR" target="GEO">
      <data key="d0">282000</data>
    </edge>
    <edge source="ISR" target="DEU">
      <data key="d0">81923000</data>
    </edge>
    <edge source="ISR" target="GHA">
      <data key="d0">24000</data>
    </edge>
    <edge source="ISR" target="GRC">
      <data key="d0">235000</data>
    </edge>
    <edge source="ISR" target="GTM">
      <data key="d0">36000</data>
    </edge>
    <edge source="ISR" target="HKG">
      <data key="d0">2570000</data>
    </edge>
    <edge source="ISR" target="HUN">
      <data key="d0">20331000</data>
    </edge>
    <edge source="ISR" target="IDN">
      <data key="d0">40000</data>
    </edge>
    <edge source="ISR" target="IRL">
      <data key="d0">2436000</data>
    </edge>
    <edge source="ISR" target="ITA">
      <data key="d0">9457000</data>
    </edge>
    <edge source="ISR" target="JPN">
      <data key="d0">12771000</data>
    </edge>
    <edge source="ISR" target="KAZ">
      <data key="d0">1854000</data>
    </edge>
    <edge source="ISR" target="JOR">
      <data key="d0">594000</data>
    </edge>
    <edge source="ISR" target="KOR">
      <data key="d0">1709000</data>
    </edge>
    <edge source="ISR" target="LVA">
      <data key="d0">188000</data>
    </edge>
    <edge source="ISR" target="LTU">
      <data key="d0">1082000</data>
    </edge>
    <edge source="ISR" target="MDG">
      <data key="d0">27000</data>
    </edge>
    <edge source="ISR" target="MYS">
      <data key="d0">18000</data>
    </edge>
    <edge source="ISR" target="MUS">
      <data key="d0">78000</data>
    </edge>
    <edge source="ISR" target="MEX">
      <data key="d0">18008000</data>
    </edge>
    <edge source="ISR" target="MDA">
      <data key="d0">56000</data>
    </edge>
    <edge source="ISR" target="NLD">
      <data key="d0">442530000</data>
    </edge>
    <edge source="ISR" target="NZL">
      <data key="d0">88000</data>
    </edge>
    <edge source="ISR" target="NIC">
      <data key="d0">11000</data>
    </edge>
    <edge source="ISR" target="NOR">
      <data key="d0">105000</data>
    </edge>
    <edge source="ISR" target="PAN">
      <data key="d0">47000</data>
    </edge>
    <edge source="ISR" target="PER">
      <data key="d0">1104000</data>
    </edge>
    <edge source="ISR" target="PHL">
      <data key="d0">203000</data>
    </edge>
    <edge source="ISR" target="POL">
      <data key="d0">12320000</data>
    </edge>
    <edge source="ISR" target="PRT">
      <data key="d0">1591000</data>
    </edge>
    <edge source="ISR" target="ROU">
      <data key="d0">14625000</data>
    </edge>
    <edge source="ISR" target="RUS">
      <data key="d0">64611000</data>
    </edge>
    <edge source="ISR" target="SRB">
      <data key="d0">20000</data>
    </edge>
    <edge source="ISR" target="IND">
      <data key="d0">6999000</data>
    </edge>
    <edge source="ISR" target="SGP">
      <data key="d0">1393000</data>
    </edge>
    <edge source="ISR" target="SVK">
      <data key="d0">155000</data>
    </edge>
    <edge source="ISR" target="VNM">
      <data key="d0">591000</data>
    </edge>
    <edge source="ISR" target="SVN">
      <data key="d0">1792000</data>
    </edge>
    <edge source="ISR" target="ZAF">
      <data key="d0">4960000</data>
    </edge>
    <edge source="ISR" target="ESP">
      <data key="d0">2039000</data>
    </edge>
    <edge source="ISR" target="SWE">
      <data key="d0">299000</data>
    </edge>
    <edge source="ISR" target="CHE">
      <data key="d0">10190000</data>
    </edge>
    <edge source="ISR" target="THA">
      <data key="d0">5065000</data>
    </edge>
    <edge source="ISR" target="TGO">
      <data key="d0">30000</data>
    </edge>
    <edge source="ISR" target="TUR">
      <data key="d0">30090000</data>
    </edge>
    <edge source="ISR" target="UGA">
      <data key="d0">37000</data>
    </edge>
    <edge source="ISR" target="UKR">
      <data key="d0">7534000</data>
    </edge>
    <edge source="ISR" target="GBR">
      <data key="d0">2501397000</data>
    </edge>
    <edge source="ISR" target="TZA">
      <data key="d0">712000</data>
    </edge>
    <edge source="ISR" target="USA">
      <data key="d0">3221197000</data>
    </edge>
    <edge source="ISR" target="URY">
      <data key="d0">48000</data>
    </edge>
    <edge source="JPN" target="AZE">
      <data key="d0">19208</data>
    </edge>
    <edge source="JPN" target="ARG">
      <data key="d0">4470248</data>
    </edge>
    <edge source="JPN" target="AUS">
      <data key="d0">17936663</data>
    </edge>
    <edge source="JPN" target="AUT">
      <data key="d0">19097457</data>
    </edge>
    <edge source="JPN" target="ARM">
      <data key="d0">11538</data>
    </edge>
    <edge source="JPN" target="BEL">
      <data key="d0">111524357</data>
    </edge>
    <edge source="JPN" target="BOL">
      <data key="d0">143555</data>
    </edge>
    <edge source="JPN" target="BRA">
      <data key="d0">14711252</data>
    </edge>
    <edge source="JPN" target="BGR">
      <data key="d0">2232730</data>
    </edge>
    <edge source="JPN" target="BDI">
      <data key="d0">538629</data>
    </edge>
    <edge source="JPN" target="BLR">
      <data key="d0">40553</data>
    </edge>
    <edge source="JPN" target="KHM">
      <data key="d0">858897</data>
    </edge>
    <edge source="JPN" target="CMR">
      <data key="d0">1533088</data>
    </edge>
    <edge source="JPN" target="CAN">
      <data key="d0">16091346</data>
    </edge>
    <edge source="JPN" target="CAF">
      <data key="d0">129761</data>
    </edge>
    <edge source="JPN" target="LKA">
      <data key="d0">578307</data>
    </edge>
    <edge source="JPN" target="CHL">
      <data key="d0">1020048</data>
    </edge>
    <edge source="JPN" target="CHN">
      <data key="d0">692723276</data>
    </edge>
    <edge source="JPN" target="COL">
      <data key="d0">2451027</data>
    </edge>
    <edge source="JPN" target="CRI">
      <data key="d0">91289</data>
    </edge>
    <edge source="JPN" target="CZE">
      <data key="d0">2113411</data>
    </edge>
    <edge source="JPN" target="BEN">
      <data key="d0">507717</data>
    </edge>
    <edge source="JPN" target="DNK">
      <data key="d0">2476874</data>
    </edge>
    <edge source="JPN" target="ECU">
      <data key="d0">263076</data>
    </edge>
    <edge source="JPN" target="SLV">
      <data key="d0">45801</data>
    </edge>
    <edge source="JPN" target="FIN">
      <data key="d0">6083280</data>
    </edge>
    <edge source="JPN" target="FRA">
      <data key="d0">141042947</data>
    </edge>
    <edge source="JPN" target="GEO">
      <data key="d0">311096</data>
    </edge>
    <edge source="JPN" target="GMB">
      <data key="d0">47210</data>
    </edge>
    <edge source="JPN" target="DEU">
      <data key="d0">145216067</data>
    </edge>
    <edge source="JPN" target="GRC">
      <data key="d0">2848688</data>
    </edge>
    <edge source="JPN" target="GTM">
      <data key="d0">779863</data>
    </edge>
    <edge source="JPN" target="HND">
      <data key="d0">135332</data>
    </edge>
    <edge source="JPN" target="HKG">
      <data key="d0">144216664</data>
    </edge>
    <edge source="JPN" target="HUN">
      <data key="d0">59945</data>
    </edge>
    <edge source="JPN" target="IDN">
      <data key="d0">23622134</data>
    </edge>
    <edge source="JPN" target="IRL">
      <data key="d0">56111208</data>
    </edge>
    <edge source="JPN" target="ISR">
      <data key="d0">963446</data>
    </edge>
    <edge source="JPN" target="ITA">
      <data key="d0">124716306</data>
    </edge>
    <edge source="JPN" target="CIV">
      <data key="d0">945508</data>
    </edge>
    <edge source="JPN" target="JAM">
      <data key="d0">218711</data>
    </edge>
    <edge source="JPN" target="KAZ">
      <data key="d0">372026</data>
    </edge>
    <edge source="JPN" target="JOR">
      <data key="d0">9170606</data>
    </edge>
    <edge source="JPN" target="KOR">
      <data key="d0">343480537</data>
    </edge>
    <edge source="JPN" target="KGZ">
      <data key="d0">88693</data>
    </edge>
    <edge source="JPN" target="LBN">
      <data key="d0">159291</data>
    </edge>
    <edge source="JPN" target="LTU">
      <data key="d0">25626</data>
    </edge>
    <edge source="JPN" target="MDG">
      <data key="d0">378850</data>
    </edge>
    <edge source="JPN" target="MWI">
      <data key="d0">5193656</data>
    </edge>
    <edge source="JPN" target="MYS">
      <data key="d0">13516102</data>
    </edge>
    <edge source="JPN" target="MUS">
      <data key="d0">203545</data>
    </edge>
    <edge source="JPN" target="MEX">
      <data key="d0">18443993</data>
    </edge>
    <edge source="JPN" target="MDA">
      <data key="d0">172514</data>
    </edge>
    <edge source="JPN" target="MAR">
      <data key="d0">1176107</data>
    </edge>
    <edge source="JPN" target="MOZ">
      <data key="d0">5040258</data>
    </edge>
    <edge source="JPN" target="OMN">
      <data key="d0">812911</data>
    </edge>
    <edge source="JPN" target="NAM">
      <data key="d0">34448</data>
    </edge>
    <edge source="JPN" target="NLD">
      <data key="d0">102257370</data>
    </edge>
    <edge source="JPN" target="NZL">
      <data key="d0">3314141</data>
    </edge>
    <edge source="JPN" target="NIC">
      <data key="d0">12855</data>
    </edge>
    <edge source="JPN" target="NOR">
      <data key="d0">706456</data>
    </edge>
    <edge source="JPN" target="PAK">
      <data key="d0">1107737</data>
    </edge>
    <edge source="JPN" target="PAN">
      <data key="d0">69484</data>
    </edge>
    <edge source="JPN" target="PER">
      <data key="d0">288960</data>
    </edge>
    <edge source="JPN" target="PHL">
      <data key="d0">10590158</data>
    </edge>
    <edge source="JPN" target="POL">
      <data key="d0">6017368</data>
    </edge>
    <edge source="JPN" target="PRT">
      <data key="d0">1764064</data>
    </edge>
    <edge source="JPN" target="ROU">
      <data key="d0">150277</data>
    </edge>
    <edge source="JPN" target="RUS">
      <data key="d0">12013033</data>
    </edge>
    <edge source="JPN" target="SAU">
      <data key="d0">23681010</data>
    </edge>
    <edge source="JPN" target="SEN">
      <data key="d0">386713</data>
    </edge>
    <edge source="JPN" target="SRB">
      <data key="d0">332524</data>
    </edge>
    <edge source="JPN" target="IND">
      <data key="d0">30459384</data>
    </edge>
    <edge source="JPN" target="SGP">
      <data key="d0">28096046</data>
    </edge>
    <edge source="JPN" target="VNM">
      <data key="d0">27059285</data>
    </edge>
    <edge source="JPN" target="SVN">
      <data key="d0">3956720</data>
    </edge>
    <edge source="JPN" target="ZAF">
      <data key="d0">3869114</data>
    </edge>
    <edge source="JPN" target="ZWE">
      <data key="d0">3564601</data>
    </edge>
    <edge source="JPN" target="ESP">
      <data key="d0">23399490</data>
    </edge>
    <edge source="JPN" target="SWE">
      <data key="d0">1057645</data>
    </edge>
    <edge source="JPN" target="CHE">
      <data key="d0">283138723</data>
    </edge>
    <edge source="JPN" target="THA">
      <data key="d0">79745745</data>
    </edge>
    <edge source="JPN" target="TGO">
      <data key="d0">829937</data>
    </edge>
    <edge source="JPN" target="ARE">
      <data key="d0">5175194</data>
    </edge>
    <edge source="JPN" target="TUR">
      <data key="d0">2832040</data>
    </edge>
    <edge source="JPN" target="UGA">
      <data key="d0">12044368</data>
    </edge>
    <edge source="JPN" target="UKR">
      <data key="d0">2441865</data>
    </edge>
    <edge source="JPN" target="EGY">
      <data key="d0">4823922</data>
    </edge>
    <edge source="JPN" target="GBR">
      <data key="d0">75985342</data>
    </edge>
    <edge source="JPN" target="TZA">
      <data key="d0">28821</data>
    </edge>
    <edge source="JPN" target="USA">
      <data key="d0">1577476831</data>
    </edge>
    <edge source="JPN" target="BFA">
      <data key="d0">328979</data>
    </edge>
    <edge source="JPN" target="URY">
      <data key="d0">1294551</data>
    </edge>
    <edge source="KAZ" target="BLR">
      <data key="d0">1113329</data>
    </edge>
    <edge source="KAZ" target="CHN">
      <data key="d0">787630</data>
    </edge>
    <edge source="KAZ" target="HRV">
      <data key="d0">71287</data>
    </edge>
    <edge source="KAZ" target="GEO">
      <data key="d0">33500</data>
    </edge>
    <edge source="KAZ" target="DEU">
      <data key="d0">53927</data>
    </edge>
    <edge source="KAZ" target="KGZ">
      <data key="d0">2550902</data>
    </edge>
    <edge source="KAZ" target="LVA">
      <data key="d0">209909</data>
    </edge>
    <edge source="KAZ" target="LTU">
      <data key="d0">1011025</data>
    </edge>
    <edge source="KAZ" target="NLD">
      <data key="d0">2186577</data>
    </edge>
    <edge source="KAZ" target="RUS">
      <data key="d0">2806695</data>
    </edge>
    <edge source="KAZ" target="IND">
      <data key="d0">52229</data>
    </edge>
    <edge source="KAZ" target="SVN">
      <data key="d0">1797664</data>
    </edge>
    <edge source="KAZ" target="CHE">
      <data key="d0">5627259</data>
    </edge>
    <edge source="KAZ" target="TUR">
      <data key="d0">2117140</data>
    </edge>
    <edge source="KAZ" target="UKR">
      <data key="d0">62400</data>
    </edge>
    <edge source="KOR" target="ALB">
      <data key="d0">510013</data>
    </edge>
    <edge source="KOR" target="DZA">
      <data key="d0">7574596</data>
    </edge>
    <edge source="KOR" target="AZE">
      <data key="d0">1207750</data>
    </edge>
    <edge source="KOR" target="ARG">
      <data key="d0">3232779</data>
    </edge>
    <edge source="KOR" target="AUS">
      <data key="d0">8251351</data>
    </edge>
    <edge source="KOR" target="AUT">
      <data key="d0">6777566</data>
    </edge>
    <edge source="KOR" target="ARM">
      <data key="d0">2319976</data>
    </edge>
    <edge source="KOR" target="BEL">
      <data key="d0">2888688</data>
    </edge>
    <edge source="KOR" target="BOL">
      <data key="d0">4619256</data>
    </edge>
    <edge source="KOR" target="BRA">
      <data key="d0">139127573</data>
    </edge>
    <edge source="KOR" target="BGR">
      <data key="d0">368345</data>
    </edge>
    <edge source="KOR" target="BLR">
      <data key="d0">3557091</data>
    </edge>
    <edge source="KOR" target="KHM">
      <data key="d0">11715025</data>
    </edge>
    <edge source="KOR" target="CMR">
      <data key="d0">57499</data>
    </edge>
    <edge source="KOR" target="CAN">
      <data key="d0">2867566</data>
    </edge>
    <edge source="KOR" target="LKA">
      <data key="d0">731995</data>
    </edge>
    <edge source="KOR" target="CHL">
      <data key="d0">4619271</data>
    </edge>
    <edge source="KOR" target="CHN">
      <data key="d0">175175170</data>
    </edge>
    <edge source="KOR" target="COL">
      <data key="d0">18630528</data>
    </edge>
    <edge source="KOR" target="CRI">
      <data key="d0">5267244</data>
    </edge>
    <edge source="KOR" target="HRV">
      <data key="d0">397999809</data>
    </edge>
    <edge source="KOR" target="CZE">
      <data key="d0">779564</data>
    </edge>
    <edge source="KOR" target="BEN">
      <data key="d0">22198</data>
    </edge>
    <edge source="KOR" target="DNK">
      <data key="d0">352770</data>
    </edge>
    <edge source="KOR" target="ECU">
      <data key="d0">10708012</data>
    </edge>
    <edge source="KOR" target="SLV">
      <data key="d0">1944804</data>
    </edge>
    <edge source="KOR" target="ETH">
      <data key="d0">12300287</data>
    </edge>
    <edge source="KOR" target="EST">
      <data key="d0">159264</data>
    </edge>
    <edge source="KOR" target="FIN">
      <data key="d0">53980539</data>
    </edge>
    <edge source="KOR" target="FRA">
      <data key="d0">30253437</data>
    </edge>
    <edge source="KOR" target="GEO">
      <data key="d0">3187744</data>
    </edge>
    <edge source="KOR" target="GMB">
      <data key="d0">14000</data>
    </edge>
    <edge source="KOR" target="PSE">
      <data key="d0">130694</data>
    </edge>
    <edge source="KOR" target="DEU">
      <data key="d0">71092744</data>
    </edge>
    <edge source="KOR" target="GHA">
      <data key="d0">424689</data>
    </edge>
    <edge source="KOR" target="GRC">
      <data key="d0">1693827</data>
    </edge>
    <edge source="KOR" target="GTM">
      <data key="d0">3115724</data>
    </edge>
    <edge source="KOR" target="HND">
      <data key="d0">2753735</data>
    </edge>
    <edge source="KOR" target="HKG">
      <data key="d0">36232101</data>
    </edge>
    <edge source="KOR" target="HUN">
      <data key="d0">135047025</data>
    </edge>
    <edge source="KOR" target="IDN">
      <data key="d0">17434643</data>
    </edge>
    <edge source="KOR" target="IRL">
      <data key="d0">2987507</data>
    </edge>
    <edge source="KOR" target="ISR">
      <data key="d0">3845808</data>
    </edge>
    <edge source="KOR" target="ITA">
      <data key="d0">44035954</data>
    </edge>
    <edge source="KOR" target="CIV">
      <data key="d0">27447</data>
    </edge>
    <edge source="KOR" target="JAM">
      <data key="d0">118183</data>
    </edge>
    <edge source="KOR" target="JPN">
      <data key="d0">289992507</data>
    </edge>
    <edge source="KOR" target="KAZ">
      <data key="d0">3724961</data>
    </edge>
    <edge source="KOR" target="JOR">
      <data key="d0">9475206</data>
    </edge>
    <edge source="KOR" target="KGZ">
      <data key="d0">1625939</data>
    </edge>
    <edge source="KOR" target="LBN">
      <data key="d0">2106042</data>
    </edge>
    <edge source="KOR" target="LVA">
      <data key="d0">1124139</data>
    </edge>
    <edge source="KOR" target="LTU">
      <data key="d0">1240429</data>
    </edge>
    <edge source="KOR" target="MDG">
      <data key="d0">234452</data>
    </edge>
    <edge source="KOR" target="MWI">
      <data key="d0">306350</data>
    </edge>
    <edge source="KOR" target="MYS">
      <data key="d0">14037002</data>
    </edge>
    <edge source="KOR" target="MRT">
      <data key="d0">14155</data>
    </edge>
    <edge source="KOR" target="MUS">
      <data key="d0">88881</data>
    </edge>
    <edge source="KOR" target="MEX">
      <data key="d0">19520984</data>
    </edge>
    <edge source="KOR" target="MDA">
      <data key="d0">347054</data>
    </edge>
    <edge source="KOR" target="MAR">
      <data key="d0">2925311</data>
    </edge>
    <edge source="KOR" target="MOZ">
      <data key="d0">442633</data>
    </edge>
    <edge source="KOR" target="OMN">
      <data key="d0">318532</data>
    </edge>
    <edge source="KOR" target="NLD">
      <data key="d0">25543440</data>
    </edge>
    <edge source="KOR" target="NZL">
      <data key="d0">1397013</data>
    </edge>
    <edge source="KOR" target="NIC">
      <data key="d0">881488</data>
    </edge>
    <edge source="KOR" target="NER">
      <data key="d0">17621</data>
    </edge>
    <edge source="KOR" target="NOR">
      <data key="d0">36531</data>
    </edge>
    <edge source="KOR" target="PAK">
      <data key="d0">59621917</data>
    </edge>
    <edge source="KOR" target="PAN">
      <data key="d0">5812343</data>
    </edge>
    <edge source="KOR" target="PRY">
      <data key="d0">1923052</data>
    </edge>
    <edge source="KOR" target="PER">
      <data key="d0">22721596</data>
    </edge>
    <edge source="KOR" target="PHL">
      <data key="d0">40065465</data>
    </edge>
    <edge source="KOR" target="POL">
      <data key="d0">4076737</data>
    </edge>
    <edge source="KOR" target="PRT">
      <data key="d0">7851122</data>
    </edge>
    <edge source="KOR" target="ROU">
      <data key="d0">882858</data>
    </edge>
    <edge source="KOR" target="RUS">
      <data key="d0">26204596</data>
    </edge>
    <edge source="KOR" target="SAU">
      <data key="d0">7321685</data>
    </edge>
    <edge source="KOR" target="SEN">
      <data key="d0">64645</data>
    </edge>
    <edge source="KOR" target="SRB">
      <data key="d0">982550</data>
    </edge>
    <edge source="KOR" target="IND">
      <data key="d0">42626808</data>
    </edge>
    <edge source="KOR" target="SGP">
      <data key="d0">20563338</data>
    </edge>
    <edge source="KOR" target="SVK">
      <data key="d0">200344</data>
    </edge>
    <edge source="KOR" target="VNM">
      <data key="d0">171481860</data>
    </edge>
    <edge source="KOR" target="SVN">
      <data key="d0">2690186</data>
    </edge>
    <edge source="KOR" target="ZAF">
      <data key="d0">6636555</data>
    </edge>
    <edge source="KOR" target="ZWE">
      <data key="d0">23607</data>
    </edge>
    <edge source="KOR" target="ESP">
      <data key="d0">8074000</data>
    </edge>
    <edge source="KOR" target="SWE">
      <data key="d0">863368</data>
    </edge>
    <edge source="KOR" target="CHE">
      <data key="d0">156040936</data>
    </edge>
    <edge source="KOR" target="THA">
      <data key="d0">56319981</data>
    </edge>
    <edge source="KOR" target="ARE">
      <data key="d0">9160853</data>
    </edge>
    <edge source="KOR" target="TUN">
      <data key="d0">1919226</data>
    </edge>
    <edge source="KOR" target="TUR">
      <data key="d0">209524615</data>
    </edge>
    <edge source="KOR" target="UGA">
      <data key="d0">4843491</data>
    </edge>
    <edge source="KOR" target="UKR">
      <data key="d0">3861609</data>
    </edge>
    <edge source="KOR" target="MKD">
      <data key="d0">50204</data>
    </edge>
    <edge source="KOR" target="EGY">
      <data key="d0">18179909</data>
    </edge>
    <edge source="KOR" target="GBR">
      <data key="d0">3828716</data>
    </edge>
    <edge source="KOR" target="TZA">
      <data key="d0">1129532</data>
    </edge>
    <edge source="KOR" target="USA">
      <data key="d0">92360410</data>
    </edge>
    <edge source="KOR" target="BFA">
      <data key="d0">20919</data>
    </edge>
    <edge source="KOR" target="URY">
      <data key="d0">3827242</data>
    </edge>
    <edge source="KGZ" target="BEL">
      <data key="d0">19121</data>
    </edge>
    <edge source="KGZ" target="CHN">
      <data key="d0">106163</data>
    </edge>
    <edge source="KGZ" target="KAZ">
      <data key="d0">14633</data>
    </edge>
    <edge source="KGZ" target="RUS">
      <data key="d0">63735</data>
    </edge>
    <edge source="KGZ" target="IND">
      <data key="d0">40644</data>
    </edge>
    <edge source="KGZ" target="TUR">
      <data key="d0">169304</data>
    </edge>
    <edge source="MYS" target="DZA">
      <data key="d0">27008</data>
    </edge>
    <edge source="MYS" target="ARG">
      <data key="d0">2557402</data>
    </edge>
    <edge source="MYS" target="AUS">
      <data key="d0">3660528</data>
    </edge>
    <edge source="MYS" target="ARM">
      <data key="d0">20305</data>
    </edge>
    <edge source="MYS" target="BEL">
      <data key="d0">731360</data>
    </edge>
    <edge source="MYS" target="BWA">
      <data key="d0">238683</data>
    </edge>
    <edge source="MYS" target="BRA">
      <data key="d0">3155034</data>
    </edge>
    <edge source="MYS" target="BLR">
      <data key="d0">15732</data>
    </edge>
    <edge source="MYS" target="KHM">
      <data key="d0">4760694</data>
    </edge>
    <edge source="MYS" target="CAN">
      <data key="d0">526219</data>
    </edge>
    <edge source="MYS" target="LKA">
      <data key="d0">3646486</data>
    </edge>
    <edge source="MYS" target="CHL">
      <data key="d0">306660</data>
    </edge>
    <edge source="MYS" target="CHN">
      <data key="d0">9634559</data>
    </edge>
    <edge source="MYS" target="COL">
      <data key="d0">600572</data>
    </edge>
    <edge source="MYS" target="CRI">
      <data key="d0">328455</data>
    </edge>
    <edge source="MYS" target="CZE">
      <data key="d0">255167</data>
    </edge>
    <edge source="MYS" target="DNK">
      <data key="d0">2249178</data>
    </edge>
    <edge source="MYS" target="ECU">
      <data key="d0">230331</data>
    </edge>
    <edge source="MYS" target="ETH">
      <data key="d0">139737</data>
    </edge>
    <edge source="MYS" target="FRA">
      <data key="d0">3249040</data>
    </edge>
    <edge source="MYS" target="GEO">
      <data key="d0">17316</data>
    </edge>
    <edge source="MYS" target="DEU">
      <data key="d0">4993950</data>
    </edge>
    <edge source="MYS" target="GHA">
      <data key="d0">1197659</data>
    </edge>
    <edge source="MYS" target="GTM">
      <data key="d0">66287</data>
    </edge>
    <edge source="MYS" target="HND">
      <data key="d0">25034</data>
    </edge>
    <edge source="MYS" target="HKG">
      <data key="d0">21745974</data>
    </edge>
    <edge source="MYS" target="IDN">
      <data key="d0">22691380</data>
    </edge>
    <edge source="MYS" target="IRL">
      <data key="d0">7883687</data>
    </edge>
    <edge source="MYS" target="ITA">
      <data key="d0">232959</data>
    </edge>
    <edge source="MYS" target="JPN">
      <data key="d0">4108341</data>
    </edge>
    <edge source="MYS" target="JOR">
      <data key="d0">350679</data>
    </edge>
    <edge source="MYS" target="KOR">
      <data key="d0">3181103</data>
    </edge>
    <edge source="MYS" target="LBN">
      <data key="d0">114358</data>
    </edge>
    <edge source="MYS" target="MDG">
      <data key="d0">79710</data>
    </edge>
    <edge source="MYS" target="MUS">
      <data key="d0">880403</data>
    </edge>
    <edge source="MYS" target="MEX">
      <data key="d0">11462310</data>
    </edge>
    <edge source="MYS" target="MAR">
      <data key="d0">42200</data>
    </edge>
    <edge source="MYS" target="MOZ">
      <data key="d0">17345</data>
    </edge>
    <edge source="MYS" target="OMN">
      <data key="d0">175663</data>
    </edge>
    <edge source="MYS" target="NAM">
      <data key="d0">148969</data>
    </edge>
    <edge source="MYS" target="NLD">
      <data key="d0">6364217</data>
    </edge>
    <edge source="MYS" target="NZL">
      <data key="d0">767309</data>
    </edge>
    <edge source="MYS" target="PAK">
      <data key="d0">3951163</data>
    </edge>
    <edge source="MYS" target="PRY">
      <data key="d0">58819</data>
    </edge>
    <edge source="MYS" target="PER">
      <data key="d0">137782</data>
    </edge>
    <edge source="MYS" target="PHL">
      <data key="d0">9594273</data>
    </edge>
    <edge source="MYS" target="POL">
      <data key="d0">42178</data>
    </edge>
    <edge source="MYS" target="ROU">
      <data key="d0">71975</data>
    </edge>
    <edge source="MYS" target="RUS">
      <data key="d0">762501</data>
    </edge>
    <edge source="MYS" target="SAU">
      <data key="d0">1799521</data>
    </edge>
    <edge source="MYS" target="SRB">
      <data key="d0">102878</data>
    </edge>
    <edge source="MYS" target="IND">
      <data key="d0">6281065</data>
    </edge>
    <edge source="MYS" target="SGP">
      <data key="d0">46486454</data>
    </edge>
    <edge source="MYS" target="VNM">
      <data key="d0">15837561</data>
    </edge>
    <edge source="MYS" target="SVN">
      <data key="d0">56179</data>
    </edge>
    <edge source="MYS" target="ZAF">
      <data key="d0">149614</data>
    </edge>
    <edge source="MYS" target="ZWE">
      <data key="d0">2389133</data>
    </edge>
    <edge source="MYS" target="ESP">
      <data key="d0">925205</data>
    </edge>
    <edge source="MYS" target="SWE">
      <data key="d0">3721017</data>
    </edge>
    <edge source="MYS" target="CHE">
      <data key="d0">1708299</data>
    </edge>
    <edge source="MYS" target="THA">
      <data key="d0">8552452</data>
    </edge>
    <edge source="MYS" target="TGO">
      <data key="d0">32769</data>
    </edge>
    <edge source="MYS" target="ARE">
      <data key="d0">609581</data>
    </edge>
    <edge source="MYS" target="TUN">
      <data key="d0">181352</data>
    </edge>
    <edge source="MYS" target="TUR">
      <data key="d0">984161</data>
    </edge>
    <edge source="MYS" target="UGA">
      <data key="d0">40858</data>
    </edge>
    <edge source="MYS" target="UKR">
      <data key="d0">20373</data>
    </edge>
    <edge source="MYS" target="EGY">
      <data key="d0">2033199</data>
    </edge>
    <edge source="MYS" target="GBR">
      <data key="d0">17835761</data>
    </edge>
    <edge source="MYS" target="TZA">
      <data key="d0">200105</data>
    </edge>
    <edge source="MYS" target="USA">
      <data key="d0">36899877</data>
    </edge>
    <edge source="MYS" target="URY">
      <data key="d0">441108</data>
    </edge>
    <edge source="MUS" target="BWA">
      <data key="d0">44731</data>
    </edge>
    <edge source="MUS" target="FRA">
      <data key="d0">21396601</data>
    </edge>
    <edge source="MUS" target="MDG">
      <data key="d0">2829145</data>
    </edge>
    <edge source="MUS" target="PHL">
      <data key="d0">17040</data>
    </edge>
    <edge source="MUS" target="IND">
      <data key="d0">29737</data>
    </edge>
    <edge source="MUS" target="SGP">
      <data key="d0">7882813</data>
    </edge>
    <edge source="MUS" target="ARE">
      <data key="d0">283363</data>
    </edge>
    <edge source="MUS" target="GBR">
      <data key="d0">84908</data>
    </edge>
    <edge source="MEX" target="DZA">
      <data key="d0">1818167</data>
    </edge>
    <edge source="MEX" target="AZE">
      <data key="d0">27100</data>
    </edge>
    <edge source="MEX" target="ARG">
      <data key="d0">28735853</data>
    </edge>
    <edge source="MEX" target="AUS">
      <data key="d0">47094994</data>
    </edge>
    <edge source="MEX" target="AUT">
      <data key="d0">3552130</data>
    </edge>
    <edge source="MEX" target="BEL">
      <data key="d0">2528852</data>
    </edge>
    <edge source="MEX" target="BOL">
      <data key="d0">7422696</data>
    </edge>
    <edge source="MEX" target="BRA">
      <data key="d0">76529546</data>
    </edge>
    <edge source="MEX" target="BGR">
      <data key="d0">12981</data>
    </edge>
    <edge source="MEX" target="BLR">
      <data key="d0">118167</data>
    </edge>
    <edge source="MEX" target="KHM">
      <data key="d0">10251</data>
    </edge>
    <edge source="MEX" target="CMR">
      <data key="d0">1383135</data>
    </edge>
    <edge source="MEX" target="CAN">
      <data key="d0">64928081</data>
    </edge>
    <edge source="MEX" target="CAF">
      <data key="d0">139633</data>
    </edge>
    <edge source="MEX" target="CHL">
      <data key="d0">101992567</data>
    </edge>
    <edge source="MEX" target="CHN">
      <data key="d0">2407178</data>
    </edge>
    <edge source="MEX" target="COL">
      <data key="d0">112226055</data>
    </edge>
    <edge source="MEX" target="CRI">
      <data key="d0">29629469</data>
    </edge>
    <edge source="MEX" target="HRV">
      <data key="d0">97904</data>
    </edge>
    <edge source="MEX" target="CZE">
      <data key="d0">1168493</data>
    </edge>
    <edge source="MEX" target="BEN">
      <data key="d0">176022</data>
    </edge>
    <edge source="MEX" target="DNK">
      <data key="d0">2956799</data>
    </edge>
    <edge source="MEX" target="ECU">
      <data key="d0">64288588</data>
    </edge>
    <edge source="MEX" target="SLV">
      <data key="d0">23768609</data>
    </edge>
    <edge source="MEX" target="ETH">
      <data key="d0">1597078</data>
    </edge>
    <edge source="MEX" target="FRA">
      <data key="d0">38368455</data>
    </edge>
    <edge source="MEX" target="GEO">
      <data key="d0">21648</data>
    </edge>
    <edge source="MEX" target="GMB">
      <data key="d0">72367</data>
    </edge>
    <edge source="MEX" target="DEU">
      <data key="d0">17700491</data>
    </edge>
    <edge source="MEX" target="GHA">
      <data key="d0">2618348</data>
    </edge>
    <edge source="MEX" target="GTM">
      <data key="d0">69388810</data>
    </edge>
    <edge source="MEX" target="HND">
      <data key="d0">17151174</data>
    </edge>
    <edge source="MEX" target="HKG">
      <data key="d0">542968</data>
    </edge>
    <edge source="MEX" target="IDN">
      <data key="d0">2472767</data>
    </edge>
    <edge source="MEX" target="IRL">
      <data key="d0">8158190</data>
    </edge>
    <edge source="MEX" target="ISR">
      <data key="d0">6201211</data>
    </edge>
    <edge source="MEX" target="ITA">
      <data key="d0">4413667</data>
    </edge>
    <edge source="MEX" target="JAM">
      <data key="d0">1170198</data>
    </edge>
    <edge source="MEX" target="JPN">
      <data key="d0">3863992</data>
    </edge>
    <edge source="MEX" target="JOR">
      <data key="d0">258084</data>
    </edge>
    <edge source="MEX" target="KOR">
      <data key="d0">3588498</data>
    </edge>
    <edge source="MEX" target="LBN">
      <data key="d0">1884676</data>
    </edge>
    <edge source="MEX" target="LTU">
      <data key="d0">316902</data>
    </edge>
    <edge source="MEX" target="MDG">
      <data key="d0">335945</data>
    </edge>
    <edge source="MEX" target="MWI">
      <data key="d0">764596</data>
    </edge>
    <edge source="MEX" target="MYS">
      <data key="d0">1351858</data>
    </edge>
    <edge source="MEX" target="MRT">
      <data key="d0">98775</data>
    </edge>
    <edge source="MEX" target="MAR">
      <data key="d0">694652</data>
    </edge>
    <edge source="MEX" target="MOZ">
      <data key="d0">1995389</data>
    </edge>
    <edge source="MEX" target="OMN">
      <data key="d0">14643</data>
    </edge>
    <edge source="MEX" target="NLD">
      <data key="d0">6707313</data>
    </edge>
    <edge source="MEX" target="NZL">
      <data key="d0">973387</data>
    </edge>
    <edge source="MEX" target="NIC">
      <data key="d0">15073101</data>
    </edge>
    <edge source="MEX" target="NER">
      <data key="d0">14937</data>
    </edge>
    <edge source="MEX" target="PAK">
      <data key="d0">325446</data>
    </edge>
    <edge source="MEX" target="PAN">
      <data key="d0">191677898</data>
    </edge>
    <edge source="MEX" target="PRY">
      <data key="d0">1994973</data>
    </edge>
    <edge source="MEX" target="PER">
      <data key="d0">37454744</data>
    </edge>
    <edge source="MEX" target="PHL">
      <data key="d0">4683631</data>
    </edge>
    <edge source="MEX" target="POL">
      <data key="d0">545396</data>
    </edge>
    <edge source="MEX" target="PRT">
      <data key="d0">449140</data>
    </edge>
    <edge source="MEX" target="ROU">
      <data key="d0">131576</data>
    </edge>
    <edge source="MEX" target="RUS">
      <data key="d0">670198</data>
    </edge>
    <edge source="MEX" target="SAU">
      <data key="d0">808015</data>
    </edge>
    <edge source="MEX" target="SEN">
      <data key="d0">19470</data>
    </edge>
    <edge source="MEX" target="IND">
      <data key="d0">6948475</data>
    </edge>
    <edge source="MEX" target="SGP">
      <data key="d0">1104749</data>
    </edge>
    <edge source="MEX" target="VNM">
      <data key="d0">1402575</data>
    </edge>
    <edge source="MEX" target="SVN">
      <data key="d0">28288</data>
    </edge>
    <edge source="MEX" target="ZAF">
      <data key="d0">6558670</data>
    </edge>
    <edge source="MEX" target="ZWE">
      <data key="d0">1232302</data>
    </edge>
    <edge source="MEX" target="ESP">
      <data key="d0">969561</data>
    </edge>
    <edge source="MEX" target="SWE">
      <data key="d0">99744</data>
    </edge>
    <edge source="MEX" target="CHE">
      <data key="d0">84078308</data>
    </edge>
    <edge source="MEX" target="THA">
      <data key="d0">2261418</data>
    </edge>
    <edge source="MEX" target="TGO">
      <data key="d0">250711</data>
    </edge>
    <edge source="MEX" target="ARE">
      <data key="d0">418946</data>
    </edge>
    <edge source="MEX" target="TUR">
      <data key="d0">1262098</data>
    </edge>
    <edge source="MEX" target="UKR">
      <data key="d0">266308</data>
    </edge>
    <edge source="MEX" target="EGY">
      <data key="d0">7971599</data>
    </edge>
    <edge source="MEX" target="GBR">
      <data key="d0">5844256</data>
    </edge>
    <edge source="MEX" target="USA">
      <data key="d0">509659384</data>
    </edge>
    <edge source="MEX" target="URY">
      <data key="d0">9075350</data>
    </edge>
    <edge source="MOZ" target="PRT">
      <data key="d0">16786</data>
    </edge>
    <edge source="OMN" target="AUS">
      <data key="d0">62760</data>
    </edge>
    <edge source="OMN" target="AUT">
      <data key="d0">141208</data>
    </edge>
    <edge source="OMN" target="CAN">
      <data key="d0">94235</data>
    </edge>
    <edge source="OMN" target="CHN">
      <data key="d0">180160</data>
    </edge>
    <edge source="OMN" target="COL">
      <data key="d0">20661</data>
    </edge>
    <edge source="OMN" target="HRV">
      <data key="d0">181302</data>
    </edge>
    <edge source="OMN" target="CZE">
      <data key="d0">36419</data>
    </edge>
    <edge source="OMN" target="FRA">
      <data key="d0">1564787</data>
    </edge>
    <edge source="OMN" target="DEU">
      <data key="d0">6393430</data>
    </edge>
    <edge source="OMN" target="GRC">
      <data key="d0">430713</data>
    </edge>
    <edge source="OMN" target="ITA">
      <data key="d0">2061012</data>
    </edge>
    <edge source="OMN" target="JOR">
      <data key="d0">1931786</data>
    </edge>
    <edge source="OMN" target="LBN">
      <data key="d0">92508</data>
    </edge>
    <edge source="OMN" target="MAR">
      <data key="d0">223586</data>
    </edge>
    <edge source="OMN" target="NLD">
      <data key="d0">19691</data>
    </edge>
    <edge source="OMN" target="PAK">
      <data key="d0">43959</data>
    </edge>
    <edge source="OMN" target="PHL">
      <data key="d0">169174</data>
    </edge>
    <edge source="OMN" target="RUS">
      <data key="d0">263583</data>
    </edge>
    <edge source="OMN" target="SAU">
      <data key="d0">10441075</data>
    </edge>
    <edge source="OMN" target="IND">
      <data key="d0">160196</data>
    </edge>
    <edge source="OMN" target="VNM">
      <data key="d0">44573</data>
    </edge>
    <edge source="OMN" target="ESP">
      <data key="d0">238805</data>
    </edge>
    <edge source="OMN" target="CHE">
      <data key="d0">97582</data>
    </edge>
    <edge source="OMN" target="ARE">
      <data key="d0">9954148</data>
    </edge>
    <edge source="OMN" target="TUN">
      <data key="d0">44684</data>
    </edge>
    <edge source="OMN" target="TUR">
      <data key="d0">169832</data>
    </edge>
    <edge source="OMN" target="EGY">
      <data key="d0">26159</data>
    </edge>
    <edge source="OMN" target="GBR">
      <data key="d0">3943871</data>
    </edge>
    <edge source="NLD" target="ALB">
      <data key="d0">4973085</data>
    </edge>
    <edge source="NLD" target="DZA">
      <data key="d0">93177634</data>
    </edge>
    <edge source="NLD" target="AZE">
      <data key="d0">1893541</data>
    </edge>
    <edge source="NLD" target="ARG">
      <data key="d0">80427433</data>
    </edge>
    <edge source="NLD" target="AUS">
      <data key="d0">401938687</data>
    </edge>
    <edge source="NLD" target="AUT">
      <data key="d0">287852707</data>
    </edge>
    <edge source="NLD" target="ARM">
      <data key="d0">950196</data>
    </edge>
    <edge source="NLD" target="BEL">
      <data key="d0">781536284</data>
    </edge>
    <edge source="NLD" target="BOL">
      <data key="d0">1055029</data>
    </edge>
    <edge source="NLD" target="BWA">
      <data key="d0">5325878</data>
    </edge>
    <edge source="NLD" target="BRA">
      <data key="d0">275331899</data>
    </edge>
    <edge source="NLD" target="BGR">
      <data key="d0">74862490</data>
    </edge>
    <edge source="NLD" target="BDI">
      <data key="d0">803544</data>
    </edge>
    <edge source="NLD" target="BLR">
      <data key="d0">9845596</data>
    </edge>
    <edge source="NLD" target="KHM">
      <data key="d0">878272</data>
    </edge>
    <edge source="NLD" target="CMR">
      <data key="d0">676106</data>
    </edge>
    <edge source="NLD" target="CAN">
      <data key="d0">134480860</data>
    </edge>
    <edge source="NLD" target="CAF">
      <data key="d0">1464531</data>
    </edge>
    <edge source="NLD" target="LKA">
      <data key="d0">2096284</data>
    </edge>
    <edge source="NLD" target="CHL">
      <data key="d0">30855582</data>
    </edge>
    <edge source="NLD" target="CHN">
      <data key="d0">287479657</data>
    </edge>
    <edge source="NLD" target="COL">
      <data key="d0">59583439</data>
    </edge>
    <edge source="NLD" target="CRI">
      <data key="d0">1148279</data>
    </edge>
    <edge source="NLD" target="HRV">
      <data key="d0">67585873</data>
    </edge>
    <edge source="NLD" target="CZE">
      <data key="d0">287664198</data>
    </edge>
    <edge source="NLD" target="BEN">
      <data key="d0">2318874</data>
    </edge>
    <edge source="NLD" target="DNK">
      <data key="d0">315563565</data>
    </edge>
    <edge source="NLD" target="ECU">
      <data key="d0">19429474</data>
    </edge>
    <edge source="NLD" target="SLV">
      <data key="d0">711618</data>
    </edge>
    <edge source="NLD" target="ETH">
      <data key="d0">5723764</data>
    </edge>
    <edge source="NLD" target="EST">
      <data key="d0">31527920</data>
    </edge>
    <edge source="NLD" target="FIN">
      <data key="d0">143130208</data>
    </edge>
    <edge source="NLD" target="FRA">
      <data key="d0">1516345340</data>
    </edge>
    <edge source="NLD" target="GEO">
      <data key="d0">3212363</data>
    </edge>
    <edge source="NLD" target="GMB">
      <data key="d0">438164</data>
    </edge>
    <edge source="NLD" target="PSE">
      <data key="d0">447013</data>
    </edge>
    <edge source="NLD" target="DEU">
      <data key="d0">3055154879</data>
    </edge>
    <edge source="NLD" target="GHA">
      <data key="d0">10886224</data>
    </edge>
    <edge source="NLD" target="GRC">
      <data key="d0">192392168</data>
    </edge>
    <edge source="NLD" target="GTM">
      <data key="d0">1414664</data>
    </edge>
    <edge source="NLD" target="HND">
      <data key="d0">499697</data>
    </edge>
    <edge source="NLD" target="HKG">
      <data key="d0">33754104</data>
    </edge>
    <edge source="NLD" target="HUN">
      <data key="d0">140217048</data>
    </edge>
    <edge source="NLD" target="IDN">
      <data key="d0">25846424</data>
    </edge>
    <edge source="NLD" target="IRL">
      <data key="d0">211006965</data>
    </edge>
    <edge source="NLD" target="ISR">
      <data key="d0">135805316</data>
    </edge>
    <edge source="NLD" target="ITA">
      <data key="d0">748481916</data>
    </edge>
    <edge source="NLD" target="CIV">
      <data key="d0">3236224</data>
    </edge>
    <edge source="NLD" target="JAM">
      <data key="d0">61221</data>
    </edge>
    <edge source="NLD" target="JPN">
      <data key="d0">144383341</data>
    </edge>
    <edge source="NLD" target="KAZ">
      <data key="d0">30677678</data>
    </edge>
    <edge source="NLD" target="JOR">
      <data key="d0">14764242</data>
    </edge>
    <edge source="NLD" target="KOR">
      <data key="d0">97817203</data>
    </edge>
    <edge source="NLD" target="KGZ">
      <data key="d0">1063809</data>
    </edge>
    <edge source="NLD" target="LBN">
      <data key="d0">27817937</data>
    </edge>
    <edge source="NLD" target="LVA">
      <data key="d0">16262882</data>
    </edge>
    <edge source="NLD" target="LTU">
      <data key="d0">53663611</data>
    </edge>
    <edge source="NLD" target="MDG">
      <data key="d0">4867065</data>
    </edge>
    <edge source="NLD" target="MWI">
      <data key="d0">1454100</data>
    </edge>
    <edge source="NLD" target="MYS">
      <data key="d0">36489547</data>
    </edge>
    <edge source="NLD" target="MRT">
      <data key="d0">470582</data>
    </edge>
    <edge source="NLD" target="MUS">
      <data key="d0">1735084</data>
    </edge>
    <edge source="NLD" target="MEX">
      <data key="d0">62222715</data>
    </edge>
    <edge source="NLD" target="MDA">
      <data key="d0">3541800</data>
    </edge>
    <edge source="NLD" target="MAR">
      <data key="d0">11664341</data>
    </edge>
    <edge source="NLD" target="MOZ">
      <data key="d0">5604270</data>
    </edge>
    <edge source="NLD" target="OMN">
      <data key="d0">13595676</data>
    </edge>
    <edge source="NLD" target="NAM">
      <data key="d0">2520088</data>
    </edge>
    <edge source="NLD" target="NZL">
      <data key="d0">16191301</data>
    </edge>
    <edge source="NLD" target="NIC">
      <data key="d0">59766</data>
    </edge>
    <edge source="NLD" target="NER">
      <data key="d0">719855</data>
    </edge>
    <edge source="NLD" target="NOR">
      <data key="d0">187910571</data>
    </edge>
    <edge source="NLD" target="PAK">
      <data key="d0">27185558</data>
    </edge>
    <edge source="NLD" target="PAN">
      <data key="d0">14231035</data>
    </edge>
    <edge source="NLD" target="PRY">
      <data key="d0">3839316</data>
    </edge>
    <edge source="NLD" target="PER">
      <data key="d0">13013832</data>
    </edge>
    <edge source="NLD" target="PHL">
      <data key="d0">23698537</data>
    </edge>
    <edge source="NLD" target="POL">
      <data key="d0">367359111</data>
    </edge>
    <edge source="NLD" target="PRT">
      <data key="d0">124249689</data>
    </edge>
    <edge source="NLD" target="ROU">
      <data key="d0">435697760</data>
    </edge>
    <edge source="NLD" target="RUS">
      <data key="d0">385831663</data>
    </edge>
    <edge source="NLD" target="SAU">
      <data key="d0">293684753</data>
    </edge>
    <edge source="NLD" target="SEN">
      <data key="d0">2650831</data>
    </edge>
    <edge source="NLD" target="SRB">
      <data key="d0">15135428</data>
    </edge>
    <edge source="NLD" target="IND">
      <data key="d0">77158275</data>
    </edge>
    <edge source="NLD" target="SGP">
      <data key="d0">200454528</data>
    </edge>
    <edge source="NLD" target="SVK">
      <data key="d0">91719546</data>
    </edge>
    <edge source="NLD" target="VNM">
      <data key="d0">50861395</data>
    </edge>
    <edge source="NLD" target="SVN">
      <data key="d0">83898243</data>
    </edge>
    <edge source="NLD" target="ZAF">
      <data key="d0">68599535</data>
    </edge>
    <edge source="NLD" target="ZWE">
      <data key="d0">3746970</data>
    </edge>
    <edge source="NLD" target="ESP">
      <data key="d0">887553713</data>
    </edge>
    <edge source="NLD" target="SWE">
      <data key="d0">311927010</data>
    </edge>
    <edge source="NLD" target="CHE">
      <data key="d0">365502575</data>
    </edge>
    <edge source="NLD" target="THA">
      <data key="d0">57091493</data>
    </edge>
    <edge source="NLD" target="TGO">
      <data key="d0">1201410</data>
    </edge>
    <edge source="NLD" target="ARE">
      <data key="d0">128555065</data>
    </edge>
    <edge source="NLD" target="TUN">
      <data key="d0">12425434</data>
    </edge>
    <edge source="NLD" target="TUR">
      <data key="d0">397090879</data>
    </edge>
    <edge source="NLD" target="UGA">
      <data key="d0">9899908</data>
    </edge>
    <edge source="NLD" target="UKR">
      <data key="d0">96934167</data>
    </edge>
    <edge source="NLD" target="MKD">
      <data key="d0">3899334</data>
    </edge>
    <edge source="NLD" target="EGY">
      <data key="d0">71197817</data>
    </edge>
    <edge source="NLD" target="GBR">
      <data key="d0">1091339239</data>
    </edge>
    <edge source="NLD" target="TZA">
      <data key="d0">11405745</data>
    </edge>
    <edge source="NLD" target="USA">
      <data key="d0">536801557</data>
    </edge>
    <edge source="NLD" target="BFA">
      <data key="d0">1326577</data>
    </edge>
    <edge source="NLD" target="URY">
      <data key="d0">9451737</data>
    </edge>
    <edge source="NZL" target="DZA">
      <data key="d0">73162</data>
    </edge>
    <edge source="NZL" target="ARG">
      <data key="d0">593047</data>
    </edge>
    <edge source="NZL" target="AUS">
      <data key="d0">76054439</data>
    </edge>
    <edge source="NZL" target="AUT">
      <data key="d0">1687633</data>
    </edge>
    <edge source="NZL" target="BEL">
      <data key="d0">2829742</data>
    </edge>
    <edge source="NZL" target="BRA">
      <data key="d0">2438756</data>
    </edge>
    <edge source="NZL" target="CAN">
      <data key="d0">6818319</data>
    </edge>
    <edge source="NZL" target="LKA">
      <data key="d0">134284</data>
    </edge>
    <edge source="NZL" target="CHL">
      <data key="d0">978168</data>
    </edge>
    <edge source="NZL" target="CHN">
      <data key="d0">19293909</data>
    </edge>
    <edge source="NZL" target="COL">
      <data key="d0">206001</data>
    </edge>
    <edge source="NZL" target="CRI">
      <data key="d0">124416</data>
    </edge>
    <edge source="NZL" target="CZE">
      <data key="d0">23412</data>
    </edge>
    <edge source="NZL" target="DNK">
      <data key="d0">19407259</data>
    </edge>
    <edge source="NZL" target="ECU">
      <data key="d0">175284</data>
    </edge>
    <edge source="NZL" target="FIN">
      <data key="d0">14011</data>
    </edge>
    <edge source="NZL" target="FRA">
      <data key="d0">8620674</data>
    </edge>
    <edge source="NZL" target="DEU">
      <data key="d0">9335886</data>
    </edge>
    <edge source="NZL" target="HKG">
      <data key="d0">7946873</data>
    </edge>
    <edge source="NZL" target="HUN">
      <data key="d0">27903</data>
    </edge>
    <edge source="NZL" target="IDN">
      <data key="d0">335801</data>
    </edge>
    <edge source="NZL" target="IRL">
      <data key="d0">207513</data>
    </edge>
    <edge source="NZL" target="ISR">
      <data key="d0">1686570</data>
    </edge>
    <edge source="NZL" target="ITA">
      <data key="d0">3155864</data>
    </edge>
    <edge source="NZL" target="JAM">
      <data key="d0">29588</data>
    </edge>
    <edge source="NZL" target="JPN">
      <data key="d0">9576493</data>
    </edge>
    <edge source="NZL" target="JOR">
      <data key="d0">195698</data>
    </edge>
    <edge source="NZL" target="KOR">
      <data key="d0">7126054</data>
    </edge>
    <edge source="NZL" target="LBN">
      <data key="d0">104053</data>
    </edge>
    <edge source="NZL" target="MYS">
      <data key="d0">2565720</data>
    </edge>
    <edge source="NZL" target="MUS">
      <data key="d0">210091</data>
    </edge>
    <edge source="NZL" target="MEX">
      <data key="d0">1157911</data>
    </edge>
    <edge source="NZL" target="OMN">
      <data key="d0">12237</data>
    </edge>
    <edge source="NZL" target="NLD">
      <data key="d0">17548186</data>
    </edge>
    <edge source="NZL" target="NOR">
      <data key="d0">2390426</data>
    </edge>
    <edge source="NZL" target="PAK">
      <data key="d0">38855</data>
    </edge>
    <edge source="NZL" target="PAN">
      <data key="d0">54158</data>
    </edge>
    <edge source="NZL" target="PER">
      <data key="d0">83302</data>
    </edge>
    <edge source="NZL" target="PHL">
      <data key="d0">236608</data>
    </edge>
    <edge source="NZL" target="POL">
      <data key="d0">73530</data>
    </edge>
    <edge source="NZL" target="PRT">
      <data key="d0">406918</data>
    </edge>
    <edge source="NZL" target="ROU">
      <data key="d0">13877</data>
    </edge>
    <edge source="NZL" target="RUS">
      <data key="d0">175927</data>
    </edge>
    <edge source="NZL" target="SAU">
      <data key="d0">2200280</data>
    </edge>
    <edge source="NZL" target="SRB">
      <data key="d0">295407</data>
    </edge>
    <edge source="NZL" target="IND">
      <data key="d0">1581557</data>
    </edge>
    <edge source="NZL" target="SGP">
      <data key="d0">5925894</data>
    </edge>
    <edge source="NZL" target="VNM">
      <data key="d0">3471246</data>
    </edge>
    <edge source="NZL" target="ZAF">
      <data key="d0">2515224</data>
    </edge>
    <edge source="NZL" target="ESP">
      <data key="d0">2454284</data>
    </edge>
    <edge source="NZL" target="CHE">
      <data key="d0">1283728</data>
    </edge>
    <edge source="NZL" target="THA">
      <data key="d0">1117992</data>
    </edge>
    <edge source="NZL" target="ARE">
      <data key="d0">2802267</data>
    </edge>
    <edge source="NZL" target="TUN">
      <data key="d0">208688</data>
    </edge>
    <edge source="NZL" target="TUR">
      <data key="d0">780146</data>
    </edge>
    <edge source="NZL" target="UGA">
      <data key="d0">170659</data>
    </edge>
    <edge source="NZL" target="EGY">
      <data key="d0">805256</data>
    </edge>
    <edge source="NZL" target="GBR">
      <data key="d0">21565777</data>
    </edge>
    <edge source="NZL" target="USA">
      <data key="d0">53239657</data>
    </edge>
    <edge source="NZL" target="URY">
      <data key="d0">116123</data>
    </edge>
    <edge source="NIC" target="CHN">
      <data key="d0">24974</data>
    </edge>
    <edge source="NIC" target="CRI">
      <data key="d0">660019</data>
    </edge>
    <edge source="NIC" target="SLV">
      <data key="d0">735961</data>
    </edge>
    <edge source="NIC" target="GTM">
      <data key="d0">818519</data>
    </edge>
    <edge source="NIC" target="HND">
      <data key="d0">1009534</data>
    </edge>
    <edge source="NIC" target="PAN">
      <data key="d0">1346352</data>
    </edge>
    <edge source="NIC" target="USA">
      <data key="d0">3585732</data>
    </edge>
    <edge source="PAK" target="DZA">
      <data key="d0">118441</data>
    </edge>
    <edge source="PAK" target="AZE">
      <data key="d0">278987</data>
    </edge>
    <edge source="PAK" target="AUS">
      <data key="d0">18312</data>
    </edge>
    <edge source="PAK" target="BEL">
      <data key="d0">42755</data>
    </edge>
    <edge source="PAK" target="BRA">
      <data key="d0">26488</data>
    </edge>
    <edge source="PAK" target="BDI">
      <data key="d0">218026</data>
    </edge>
    <edge source="PAK" target="BLR">
      <data key="d0">14450</data>
    </edge>
    <edge source="PAK" target="KHM">
      <data key="d0">5018254</data>
    </edge>
    <edge source="PAK" target="CMR">
      <data key="d0">30351</data>
    </edge>
    <edge source="PAK" target="CAN">
      <data key="d0">318974</data>
    </edge>
    <edge source="PAK" target="LKA">
      <data key="d0">22167949</data>
    </edge>
    <edge source="PAK" target="CHN">
      <data key="d0">1251198</data>
    </edge>
    <edge source="PAK" target="BEN">
      <data key="d0">214296</data>
    </edge>
    <edge source="PAK" target="EST">
      <data key="d0">201529</data>
    </edge>
    <edge source="PAK" target="FRA">
      <data key="d0">2274111</data>
    </edge>
    <edge source="PAK" target="GEO">
      <data key="d0">145268</data>
    </edge>
    <edge source="PAK" target="DEU">
      <data key="d0">264676</data>
    </edge>
    <edge source="PAK" target="GHA">
      <data key="d0">468579</data>
    </edge>
    <edge source="PAK" target="GRC">
      <data key="d0">174899</data>
    </edge>
    <edge source="PAK" target="GTM">
      <data key="d0">205269</data>
    </edge>
    <edge source="PAK" target="HKG">
      <data key="d0">296533</data>
    </edge>
    <edge source="PAK" target="IDN">
      <data key="d0">116643</data>
    </edge>
    <edge source="PAK" target="IRL">
      <data key="d0">33812</data>
    </edge>
    <edge source="PAK" target="ITA">
      <data key="d0">674463</data>
    </edge>
    <edge source="PAK" target="CIV">
      <data key="d0">767055</data>
    </edge>
    <edge source="PAK" target="KAZ">
      <data key="d0">3431905</data>
    </edge>
    <edge source="PAK" target="JOR">
      <data key="d0">930230</data>
    </edge>
    <edge source="PAK" target="KGZ">
      <data key="d0">706165</data>
    </edge>
    <edge source="PAK" target="LBN">
      <data key="d0">123591</data>
    </edge>
    <edge source="PAK" target="LVA">
      <data key="d0">430810</data>
    </edge>
    <edge source="PAK" target="LTU">
      <data key="d0">5215208</data>
    </edge>
    <edge source="PAK" target="MDG">
      <data key="d0">68052</data>
    </edge>
    <edge source="PAK" target="MYS">
      <data key="d0">829910</data>
    </edge>
    <edge source="PAK" target="MRT">
      <data key="d0">64872</data>
    </edge>
    <edge source="PAK" target="MUS">
      <data key="d0">554130</data>
    </edge>
    <edge source="PAK" target="MDA">
      <data key="d0">10977</data>
    </edge>
    <edge source="PAK" target="MAR">
      <data key="d0">401929</data>
    </edge>
    <edge source="PAK" target="MOZ">
      <data key="d0">312429</data>
    </edge>
    <edge source="PAK" target="OMN">
      <data key="d0">240902</data>
    </edge>
    <edge source="PAK" target="NLD">
      <data key="d0">897403</data>
    </edge>
    <edge source="PAK" target="NZL">
      <data key="d0">11548</data>
    </edge>
    <edge source="PAK" target="NER">
      <data key="d0">39211</data>
    </edge>
    <edge source="PAK" target="PER">
      <data key="d0">298233</data>
    </edge>
    <edge source="PAK" target="PHL">
      <data key="d0">15411033</data>
    </edge>
    <edge source="PAK" target="POL">
      <data key="d0">149378</data>
    </edge>
    <edge source="PAK" target="RUS">
      <data key="d0">469378</data>
    </edge>
    <edge source="PAK" target="SAU">
      <data key="d0">1031420</data>
    </edge>
    <edge source="PAK" target="SEN">
      <data key="d0">11492</data>
    </edge>
    <edge source="PAK" target="SRB">
      <data key="d0">48619</data>
    </edge>
    <edge source="PAK" target="IND">
      <data key="d0">174434</data>
    </edge>
    <edge source="PAK" target="SGP">
      <data key="d0">2212967</data>
    </edge>
    <edge source="PAK" target="VNM">
      <data key="d0">13848989</data>
    </edge>
    <edge source="PAK" target="ZAF">
      <data key="d0">77814</data>
    </edge>
    <edge source="PAK" target="ESP">
      <data key="d0">96008</data>
    </edge>
    <edge source="PAK" target="CHE">
      <data key="d0">485763</data>
    </edge>
    <edge source="PAK" target="THA">
      <data key="d0">2251247</data>
    </edge>
    <edge source="PAK" target="ARE">
      <data key="d0">1636772</data>
    </edge>
    <edge source="PAK" target="TUN">
      <data key="d0">309433</data>
    </edge>
    <edge source="PAK" target="TUR">
      <data key="d0">715148</data>
    </edge>
    <edge source="PAK" target="UGA">
      <data key="d0">162518</data>
    </edge>
    <edge source="PAK" target="EGY">
      <data key="d0">2716054</data>
    </edge>
    <edge source="PAK" target="GBR">
      <data key="d0">1388359</data>
    </edge>
    <edge source="PAK" target="TZA">
      <data key="d0">1063098</data>
    </edge>
    <edge source="PAK" target="USA">
      <data key="d0">364578</data>
    </edge>
    <edge source="PAK" target="BFA">
      <data key="d0">10328</data>
    </edge>
    <edge source="PAN" target="ARG">
      <data key="d0">2166389</data>
    </edge>
    <edge source="PAN" target="BEL">
      <data key="d0">38678</data>
    </edge>
    <edge source="PAN" target="BOL">
      <data key="d0">4711831</data>
    </edge>
    <edge source="PAN" target="BRA">
      <data key="d0">158993</data>
    </edge>
    <edge source="PAN" target="CAF">
      <data key="d0">27030</data>
    </edge>
    <edge source="PAN" target="CHL">
      <data key="d0">2344480</data>
    </edge>
    <edge source="PAN" target="COL">
      <data key="d0">41659365</data>
    </edge>
    <edge source="PAN" target="CRI">
      <data key="d0">274896626</data>
    </edge>
    <edge source="PAN" target="ECU">
      <data key="d0">94069385</data>
    </edge>
    <edge source="PAN" target="SLV">
      <data key="d0">129825815</data>
    </edge>
    <edge source="PAN" target="FRA">
      <data key="d0">741740</data>
    </edge>
    <edge source="PAN" target="GMB">
      <data key="d0">12750</data>
    </edge>
    <edge source="PAN" target="GHA">
      <data key="d0">33595</data>
    </edge>
    <edge source="PAN" target="GTM">
      <data key="d0">233024652</data>
    </edge>
    <edge source="PAN" target="HND">
      <data key="d0">165924847</data>
    </edge>
    <edge source="PAN" target="HKG">
      <data key="d0">218469</data>
    </edge>
    <edge source="PAN" target="JAM">
      <data key="d0">60355863</data>
    </edge>
    <edge source="PAN" target="JPN">
      <data key="d0">28630619</data>
    </edge>
    <edge source="PAN" target="KOR">
      <data key="d0">462800</data>
    </edge>
    <edge source="PAN" target="MEX">
      <data key="d0">5686928</data>
    </edge>
    <edge source="PAN" target="NIC">
      <data key="d0">71108152</data>
    </edge>
    <edge source="PAN" target="PRY">
      <data key="d0">5359329</data>
    </edge>
    <edge source="PAN" target="PER">
      <data key="d0">32151516</data>
    </edge>
    <edge source="PAN" target="PHL">
      <data key="d0">103274</data>
    </edge>
    <edge source="PAN" target="SAU">
      <data key="d0">49000</data>
    </edge>
    <edge source="PAN" target="ESP">
      <data key="d0">10398</data>
    </edge>
    <edge source="PAN" target="CHE">
      <data key="d0">275445</data>
    </edge>
    <edge source="PAN" target="GBR">
      <data key="d0">104804</data>
    </edge>
    <edge source="PAN" target="USA">
      <data key="d0">33883239</data>
    </edge>
    <edge source="PAN" target="URY">
      <data key="d0">9078261</data>
    </edge>
    <edge source="PRY" target="ARG">
      <data key="d0">959273</data>
    </edge>
    <edge source="PRY" target="BOL">
      <data key="d0">9963260</data>
    </edge>
    <edge source="PRY" target="BRA">
      <data key="d0">3286413</data>
    </edge>
    <edge source="PRY" target="CHL">
      <data key="d0">2794343</data>
    </edge>
    <edge source="PRY" target="COL">
      <data key="d0">1539325</data>
    </edge>
    <edge source="PRY" target="CRI">
      <data key="d0">393723</data>
    </edge>
    <edge source="PRY" target="ECU">
      <data key="d0">4255616</data>
    </edge>
    <edge source="PRY" target="SLV">
      <data key="d0">2650431</data>
    </edge>
    <edge source="PRY" target="FRA">
      <data key="d0">407110</data>
    </edge>
    <edge source="PRY" target="GTM">
      <data key="d0">1469771</data>
    </edge>
    <edge source="PRY" target="HND">
      <data key="d0">233532</data>
    </edge>
    <edge source="PRY" target="LBN">
      <data key="d0">187732</data>
    </edge>
    <edge source="PRY" target="MEX">
      <data key="d0">3325325</data>
    </edge>
    <edge source="PRY" target="OMN">
      <data key="d0">30680</data>
    </edge>
    <edge source="PRY" target="NIC">
      <data key="d0">503645</data>
    </edge>
    <edge source="PRY" target="PAN">
      <data key="d0">85985</data>
    </edge>
    <edge source="PRY" target="PER">
      <data key="d0">6125641</data>
    </edge>
    <edge source="PRY" target="VNM">
      <data key="d0">22500</data>
    </edge>
    <edge source="PRY" target="ARE">
      <data key="d0">10580</data>
    </edge>
    <edge source="PRY" target="USA">
      <data key="d0">61156</data>
    </edge>
    <edge source="PRY" target="URY">
      <data key="d0">2985691</data>
    </edge>
    <edge source="PER" target="ALB">
      <data key="d0">265592</data>
    </edge>
    <edge source="PER" target="ARG">
      <data key="d0">1509464</data>
    </edge>
    <edge source="PER" target="BEL">
      <data key="d0">272426</data>
    </edge>
    <edge source="PER" target="BOL">
      <data key="d0">6585581</data>
    </edge>
    <edge source="PER" target="BRA">
      <data key="d0">542085</data>
    </edge>
    <edge source="PER" target="BLR">
      <data key="d0">63476</data>
    </edge>
    <edge source="PER" target="LKA">
      <data key="d0">22235</data>
    </edge>
    <edge source="PER" target="CHL">
      <data key="d0">4631337</data>
    </edge>
    <edge source="PER" target="CHN">
      <data key="d0">147700</data>
    </edge>
    <edge source="PER" target="COL">
      <data key="d0">2785446</data>
    </edge>
    <edge source="PER" target="CRI">
      <data key="d0">2138992</data>
    </edge>
    <edge source="PER" target="ECU">
      <data key="d0">9621570</data>
    </edge>
    <edge source="PER" target="SLV">
      <data key="d0">354503</data>
    </edge>
    <edge source="PER" target="FRA">
      <data key="d0">433892</data>
    </edge>
    <edge source="PER" target="DEU">
      <data key="d0">96879</data>
    </edge>
    <edge source="PER" target="GTM">
      <data key="d0">1690186</data>
    </edge>
    <edge source="PER" target="HND">
      <data key="d0">556048</data>
    </edge>
    <edge source="PER" target="HKG">
      <data key="d0">35951</data>
    </edge>
    <edge source="PER" target="IDN">
      <data key="d0">100118</data>
    </edge>
    <edge source="PER" target="KOR">
      <data key="d0">31473</data>
    </edge>
    <edge source="PER" target="LBN">
      <data key="d0">36704</data>
    </edge>
    <edge source="PER" target="MEX">
      <data key="d0">636589</data>
    </edge>
    <edge source="PER" target="OMN">
      <data key="d0">34156</data>
    </edge>
    <edge source="PER" target="NLD">
      <data key="d0">238613</data>
    </edge>
    <edge source="PER" target="NIC">
      <data key="d0">1131553</data>
    </edge>
    <edge source="PER" target="PAK">
      <data key="d0">54150</data>
    </edge>
    <edge source="PER" target="PAN">
      <data key="d0">3012704</data>
    </edge>
    <edge source="PER" target="PRY">
      <data key="d0">1353140</data>
    </edge>
    <edge source="PER" target="PHL">
      <data key="d0">276526</data>
    </edge>
    <edge source="PER" target="RUS">
      <data key="d0">20039</data>
    </edge>
    <edge source="PER" target="IND">
      <data key="d0">139639</data>
    </edge>
    <edge source="PER" target="SGP">
      <data key="d0">140632</data>
    </edge>
    <edge source="PER" target="VNM">
      <data key="d0">87919</data>
    </edge>
    <edge source="PER" target="ESP">
      <data key="d0">39551</data>
    </edge>
    <edge source="PER" target="CHE">
      <data key="d0">11717</data>
    </edge>
    <edge source="PER" target="ARE">
      <data key="d0">183650</data>
    </edge>
    <edge source="PER" target="UKR">
      <data key="d0">50868</data>
    </edge>
    <edge source="PER" target="GBR">
      <data key="d0">667920</data>
    </edge>
    <edge source="PER" target="USA">
      <data key="d0">126880</data>
    </edge>
    <edge source="PER" target="URY">
      <data key="d0">178722</data>
    </edge>
    <edge source="PHL" target="AUS">
      <data key="d0">6000354</data>
    </edge>
    <edge source="PHL" target="AUT">
      <data key="d0">11188</data>
    </edge>
    <edge source="PHL" target="KHM">
      <data key="d0">1475600</data>
    </edge>
    <edge source="PHL" target="LKA">
      <data key="d0">655266</data>
    </edge>
    <edge source="PHL" target="CHL">
      <data key="d0">462342</data>
    </edge>
    <edge source="PHL" target="ETH">
      <data key="d0">195880</data>
    </edge>
    <edge source="PHL" target="HKG">
      <data key="d0">2920204</data>
    </edge>
    <edge source="PHL" target="IDN">
      <data key="d0">351136</data>
    </edge>
    <edge source="PHL" target="ITA">
      <data key="d0">124939</data>
    </edge>
    <edge source="PHL" target="JPN">
      <data key="d0">7615366</data>
    </edge>
    <edge source="PHL" target="KOR">
      <data key="d0">210996</data>
    </edge>
    <edge source="PHL" target="LBN">
      <data key="d0">215209</data>
    </edge>
    <edge source="PHL" target="MYS">
      <data key="d0">2117274</data>
    </edge>
    <edge source="PHL" target="OMN">
      <data key="d0">270943</data>
    </edge>
    <edge source="PHL" target="NLD">
      <data key="d0">681623</data>
    </edge>
    <edge source="PHL" target="PAN">
      <data key="d0">16936</data>
    </edge>
    <edge source="PHL" target="IND">
      <data key="d0">107722</data>
    </edge>
    <edge source="PHL" target="SGP">
      <data key="d0">8699938</data>
    </edge>
    <edge source="PHL" target="VNM">
      <data key="d0">8685249</data>
    </edge>
    <edge source="PHL" target="ESP">
      <data key="d0">16673</data>
    </edge>
    <edge source="PHL" target="CHE">
      <data key="d0">13054</data>
    </edge>
    <edge source="PHL" target="THA">
      <data key="d0">19428493</data>
    </edge>
    <edge source="PHL" target="ARE">
      <data key="d0">923832</data>
    </edge>
    <edge source="PHL" target="TUR">
      <data key="d0">34705</data>
    </edge>
    <edge source="PHL" target="USA">
      <data key="d0">322906</data>
    </edge>
    <edge source="ROU" target="ALB">
      <data key="d0">945691</data>
    </edge>
    <edge source="ROU" target="AZE">
      <data key="d0">1138509</data>
    </edge>
    <edge source="ROU" target="ARG">
      <data key="d0">162475</data>
    </edge>
    <edge source="ROU" target="AUS">
      <data key="d0">1931631</data>
    </edge>
    <edge source="ROU" target="AUT">
      <data key="d0">6753513</data>
    </edge>
    <edge source="ROU" target="ARM">
      <data key="d0">560228</data>
    </edge>
    <edge source="ROU" target="BEL">
      <data key="d0">5652440</data>
    </edge>
    <edge source="ROU" target="BRA">
      <data key="d0">782338</data>
    </edge>
    <edge source="ROU" target="BGR">
      <data key="d0">21380276</data>
    </edge>
    <edge source="ROU" target="BLR">
      <data key="d0">6893906</data>
    </edge>
    <edge source="ROU" target="KHM">
      <data key="d0">25600</data>
    </edge>
    <edge source="ROU" target="CAN">
      <data key="d0">3498675</data>
    </edge>
    <edge source="ROU" target="CHL">
      <data key="d0">168065</data>
    </edge>
    <edge source="ROU" target="CHN">
      <data key="d0">1306320</data>
    </edge>
    <edge source="ROU" target="COL">
      <data key="d0">330015</data>
    </edge>
    <edge source="ROU" target="HRV">
      <data key="d0">500516</data>
    </edge>
    <edge source="ROU" target="CZE">
      <data key="d0">62245341</data>
    </edge>
    <edge source="ROU" target="DNK">
      <data key="d0">28626122</data>
    </edge>
    <edge source="ROU" target="ECU">
      <data key="d0">332557</data>
    </edge>
    <edge source="ROU" target="ETH">
      <data key="d0">329522</data>
    </edge>
    <edge source="ROU" target="EST">
      <data key="d0">163169</data>
    </edge>
    <edge source="ROU" target="FIN">
      <data key="d0">672516</data>
    </edge>
    <edge source="ROU" target="FRA">
      <data key="d0">26022422</data>
    </edge>
    <edge source="ROU" target="GEO">
      <data key="d0">1666187</data>
    </edge>
    <edge source="ROU" target="DEU">
      <data key="d0">155758098</data>
    </edge>
    <edge source="ROU" target="GHA">
      <data key="d0">136399</data>
    </edge>
    <edge source="ROU" target="GRC">
      <data key="d0">2368928</data>
    </edge>
    <edge source="ROU" target="GTM">
      <data key="d0">100905</data>
    </edge>
    <edge source="ROU" target="HKG">
      <data key="d0">459615</data>
    </edge>
    <edge source="ROU" target="HUN">
      <data key="d0">34128659</data>
    </edge>
    <edge source="ROU" target="IDN">
      <data key="d0">1618694</data>
    </edge>
    <edge source="ROU" target="IRL">
      <data key="d0">4780340</data>
    </edge>
    <edge source="ROU" target="ISR">
      <data key="d0">48057</data>
    </edge>
    <edge source="ROU" target="ITA">
      <data key="d0">11924082</data>
    </edge>
    <edge source="ROU" target="JPN">
      <data key="d0">3526324</data>
    </edge>
    <edge source="ROU" target="KAZ">
      <data key="d0">1617064</data>
    </edge>
    <edge source="ROU" target="JOR">
      <data key="d0">1239181</data>
    </edge>
    <edge source="ROU" target="KOR">
      <data key="d0">56358</data>
    </edge>
    <edge source="ROU" target="KGZ">
      <data key="d0">1980689</data>
    </edge>
    <edge source="ROU" target="LBN">
      <data key="d0">1687943</data>
    </edge>
    <edge source="ROU" target="LVA">
      <data key="d0">1109333</data>
    </edge>
    <edge source="ROU" target="LTU">
      <data key="d0">11717499</data>
    </edge>
    <edge source="ROU" target="MYS">
      <data key="d0">253972</data>
    </edge>
    <edge source="ROU" target="MEX">
      <data key="d0">401189</data>
    </edge>
    <edge source="ROU" target="MDA">
      <data key="d0">16822807</data>
    </edge>
    <edge source="ROU" target="OMN">
      <data key="d0">13947</data>
    </edge>
    <edge source="ROU" target="NLD">
      <data key="d0">40362166</data>
    </edge>
    <edge source="ROU" target="NOR">
      <data key="d0">210736</data>
    </edge>
    <edge source="ROU" target="PAK">
      <data key="d0">1004619</data>
    </edge>
    <edge source="ROU" target="PAN">
      <data key="d0">42155</data>
    </edge>
    <edge source="ROU" target="PHL">
      <data key="d0">626868</data>
    </edge>
    <edge source="ROU" target="POL">
      <data key="d0">30081748</data>
    </edge>
    <edge source="ROU" target="PRT">
      <data key="d0">775677</data>
    </edge>
    <edge source="ROU" target="RUS">
      <data key="d0">91390490</data>
    </edge>
    <edge source="ROU" target="SAU">
      <data key="d0">94565</data>
    </edge>
    <edge source="ROU" target="SRB">
      <data key="d0">10505171</data>
    </edge>
    <edge source="ROU" target="IND">
      <data key="d0">824832</data>
    </edge>
    <edge source="ROU" target="SGP">
      <data key="d0">370555</data>
    </edge>
    <edge source="ROU" target="SVK">
      <data key="d0">10236391</data>
    </edge>
    <edge source="ROU" target="VNM">
      <data key="d0">6071509</data>
    </edge>
    <edge source="ROU" target="SVN">
      <data key="d0">1546671</data>
    </edge>
    <edge source="ROU" target="ZAF">
      <data key="d0">319354</data>
    </edge>
    <edge source="ROU" target="ESP">
      <data key="d0">1928596</data>
    </edge>
    <edge source="ROU" target="SWE">
      <data key="d0">3687547</data>
    </edge>
    <edge source="ROU" target="CHE">
      <data key="d0">5337213</data>
    </edge>
    <edge source="ROU" target="THA">
      <data key="d0">252132</data>
    </edge>
    <edge source="ROU" target="ARE">
      <data key="d0">418964</data>
    </edge>
    <edge source="ROU" target="TUN">
      <data key="d0">179400</data>
    </edge>
    <edge source="ROU" target="TUR">
      <data key="d0">1186383</data>
    </edge>
    <edge source="ROU" target="UGA">
      <data key="d0">71950</data>
    </edge>
    <edge source="ROU" target="UKR">
      <data key="d0">25797507</data>
    </edge>
    <edge source="ROU" target="MKD">
      <data key="d0">601507</data>
    </edge>
    <edge source="ROU" target="EGY">
      <data key="d0">901496</data>
    </edge>
    <edge source="ROU" target="GBR">
      <data key="d0">77381121</data>
    </edge>
    <edge source="ROU" target="USA">
      <data key="d0">18761206</data>
    </edge>
    <edge source="RUS" target="DZA">
      <data key="d0">32397</data>
    </edge>
    <edge source="RUS" target="AZE">
      <data key="d0">20675498</data>
    </edge>
    <edge source="RUS" target="AUS">
      <data key="d0">10843</data>
    </edge>
    <edge source="RUS" target="AUT">
      <data key="d0">63412</data>
    </edge>
    <edge source="RUS" target="ARM">
      <data key="d0">10030198</data>
    </edge>
    <edge source="RUS" target="BEL">
      <data key="d0">22721</data>
    </edge>
    <edge source="RUS" target="BGR">
      <data key="d0">114487</data>
    </edge>
    <edge source="RUS" target="BLR">
      <data key="d0">78974746</data>
    </edge>
    <edge source="RUS" target="KHM">
      <data key="d0">94337</data>
    </edge>
    <edge source="RUS" target="CMR">
      <data key="d0">434210</data>
    </edge>
    <edge source="RUS" target="CAN">
      <data key="d0">25743</data>
    </edge>
    <edge source="RUS" target="CAF">
      <data key="d0">108528</data>
    </edge>
    <edge source="RUS" target="LKA">
      <data key="d0">1554460</data>
    </edge>
    <edge source="RUS" target="CHL">
      <data key="d0">40000</data>
    </edge>
    <edge source="RUS" target="CHN">
      <data key="d0">3753276</data>
    </edge>
    <edge source="RUS" target="CZE">
      <data key="d0">275283</data>
    </edge>
    <edge source="RUS" target="BEN">
      <data key="d0">174236</data>
    </edge>
    <edge source="RUS" target="DNK">
      <data key="d0">23953</data>
    </edge>
    <edge source="RUS" target="ETH">
      <data key="d0">22440</data>
    </edge>
    <edge source="RUS" target="EST">
      <data key="d0">689404</data>
    </edge>
    <edge source="RUS" target="FIN">
      <data key="d0">3759518</data>
    </edge>
    <edge source="RUS" target="FRA">
      <data key="d0">724377</data>
    </edge>
    <edge source="RUS" target="GEO">
      <data key="d0">23660427</data>
    </edge>
    <edge source="RUS" target="DEU">
      <data key="d0">2358525</data>
    </edge>
    <edge source="RUS" target="GRC">
      <data key="d0">30744</data>
    </edge>
    <edge source="RUS" target="HKG">
      <data key="d0">5077290</data>
    </edge>
    <edge source="RUS" target="HUN">
      <data key="d0">709607</data>
    </edge>
    <edge source="RUS" target="IDN">
      <data key="d0">25750</data>
    </edge>
    <edge source="RUS" target="IRL">
      <data key="d0">1161533</data>
    </edge>
    <edge source="RUS" target="ISR">
      <data key="d0">13616</data>
    </edge>
    <edge source="RUS" target="ITA">
      <data key="d0">1504190</data>
    </edge>
    <edge source="RUS" target="CIV">
      <data key="d0">1057601</data>
    </edge>
    <edge source="RUS" target="JPN">
      <data key="d0">33081</data>
    </edge>
    <edge source="RUS" target="KAZ">
      <data key="d0">133134699</data>
    </edge>
    <edge source="RUS" target="JOR">
      <data key="d0">625486</data>
    </edge>
    <edge source="RUS" target="KOR">
      <data key="d0">12734784</data>
    </edge>
    <edge source="RUS" target="KGZ">
      <data key="d0">27171183</data>
    </edge>
    <edge source="RUS" target="LBN">
      <data key="d0">392030</data>
    </edge>
    <edge source="RUS" target="LVA">
      <data key="d0">11689640</data>
    </edge>
    <edge source="RUS" target="LTU">
      <data key="d0">22353446</data>
    </edge>
    <edge source="RUS" target="MWI">
      <data key="d0">26325</data>
    </edge>
    <edge source="RUS" target="MEX">
      <data key="d0">253019</data>
    </edge>
    <edge source="RUS" target="MDA">
      <data key="d0">15772671</data>
    </edge>
    <edge source="RUS" target="MAR">
      <data key="d0">147726</data>
    </edge>
    <edge source="RUS" target="OMN">
      <data key="d0">34825</data>
    </edge>
    <edge source="RUS" target="NLD">
      <data key="d0">1647284</data>
    </edge>
    <edge source="RUS" target="NIC">
      <data key="d0">865151</data>
    </edge>
    <edge source="RUS" target="NER">
      <data key="d0">59858</data>
    </edge>
    <edge source="RUS" target="PAK">
      <data key="d0">228146</data>
    </edge>
    <edge source="RUS" target="PAN">
      <data key="d0">123521</data>
    </edge>
    <edge source="RUS" target="PHL">
      <data key="d0">50400</data>
    </edge>
    <edge source="RUS" target="ROU">
      <data key="d0">1019058</data>
    </edge>
    <edge source="RUS" target="SAU">
      <data key="d0">295754</data>
    </edge>
    <edge source="RUS" target="SRB">
      <data key="d0">405899</data>
    </edge>
    <edge source="RUS" target="IND">
      <data key="d0">814766</data>
    </edge>
    <edge source="RUS" target="SGP">
      <data key="d0">483271</data>
    </edge>
    <edge source="RUS" target="SVK">
      <data key="d0">1498492</data>
    </edge>
    <edge source="RUS" target="VNM">
      <data key="d0">2990256</data>
    </edge>
    <edge source="RUS" target="SVN">
      <data key="d0">3727323</data>
    </edge>
    <edge source="RUS" target="ZAF">
      <data key="d0">11808</data>
    </edge>
    <edge source="RUS" target="ESP">
      <data key="d0">71723</data>
    </edge>
    <edge source="RUS" target="SWE">
      <data key="d0">168111</data>
    </edge>
    <edge source="RUS" target="CHE">
      <data key="d0">35409</data>
    </edge>
    <edge source="RUS" target="THA">
      <data key="d0">81982</data>
    </edge>
    <edge source="RUS" target="TGO">
      <data key="d0">33297</data>
    </edge>
    <edge source="RUS" target="ARE">
      <data key="d0">160078</data>
    </edge>
    <edge source="RUS" target="TUN">
      <data key="d0">24784</data>
    </edge>
    <edge source="RUS" target="TUR">
      <data key="d0">395219</data>
    </edge>
    <edge source="RUS" target="UGA">
      <data key="d0">658362</data>
    </edge>
    <edge source="RUS" target="UKR">
      <data key="d0">114734187</data>
    </edge>
    <edge source="RUS" target="MKD">
      <data key="d0">59135</data>
    </edge>
    <edge source="RUS" target="EGY">
      <data key="d0">265708</data>
    </edge>
    <edge source="RUS" target="GBR">
      <data key="d0">1312224</data>
    </edge>
    <edge source="RUS" target="USA">
      <data key="d0">1747823</data>
    </edge>
    <edge source="RUS" target="BFA">
      <data key="d0">304668</data>
    </edge>
    <edge source="RUS" target="URY">
      <data key="d0">22320</data>
    </edge>
    <edge source="IND" target="ALB">
      <data key="d0">640327</data>
    </edge>
    <edge source="IND" target="DZA">
      <data key="d0">63808043</data>
    </edge>
    <edge source="IND" target="AZE">
      <data key="d0">3297918</data>
    </edge>
    <edge source="IND" target="ARG">
      <data key="d0">23080525</data>
    </edge>
    <edge source="IND" target="AUS">
      <data key="d0">224684968</data>
    </edge>
    <edge source="IND" target="AUT">
      <data key="d0">12252260</data>
    </edge>
    <edge source="IND" target="ARM">
      <data key="d0">572346</data>
    </edge>
    <edge source="IND" target="BEL">
      <data key="d0">154762356</data>
    </edge>
    <edge source="IND" target="BOL">
      <data key="d0">13134702</data>
    </edge>
    <edge source="IND" target="BWA">
      <data key="d0">34010296</data>
    </edge>
    <edge source="IND" target="BRA">
      <data key="d0">257320775</data>
    </edge>
    <edge source="IND" target="BGR">
      <data key="d0">12103039</data>
    </edge>
    <edge source="IND" target="BDI">
      <data key="d0">11379843</data>
    </edge>
    <edge source="IND" target="BLR">
      <data key="d0">16088482</data>
    </edge>
    <edge source="IND" target="KHM">
      <data key="d0">35973915</data>
    </edge>
    <edge source="IND" target="CMR">
      <data key="d0">32569872</data>
    </edge>
    <edge source="IND" target="CAN">
      <data key="d0">157407194</data>
    </edge>
    <edge source="IND" target="CAF">
      <data key="d0">8371007</data>
    </edge>
    <edge source="IND" target="LKA">
      <data key="d0">202478585</data>
    </edge>
    <edge source="IND" target="CHL">
      <data key="d0">54909710</data>
    </edge>
    <edge source="IND" target="CHN">
      <data key="d0">59626020</data>
    </edge>
    <edge source="IND" target="COL">
      <data key="d0">47629858</data>
    </edge>
    <edge source="IND" target="CRI">
      <data key="d0">11446668</data>
    </edge>
    <edge source="IND" target="HRV">
      <data key="d0">11162413</data>
    </edge>
    <edge source="IND" target="CZE">
      <data key="d0">28867149</data>
    </edge>
    <edge source="IND" target="BEN">
      <data key="d0">20512745</data>
    </edge>
    <edge source="IND" target="DNK">
      <data key="d0">37060198</data>
    </edge>
    <edge source="IND" target="ECU">
      <data key="d0">20153264</data>
    </edge>
    <edge source="IND" target="SLV">
      <data key="d0">11008059</data>
    </edge>
    <edge source="IND" target="ETH">
      <data key="d0">136964754</data>
    </edge>
    <edge source="IND" target="EST">
      <data key="d0">552545</data>
    </edge>
    <edge source="IND" target="FIN">
      <data key="d0">43607744</data>
    </edge>
    <edge source="IND" target="FRA">
      <data key="d0">166538089</data>
    </edge>
    <edge source="IND" target="GEO">
      <data key="d0">12224522</data>
    </edge>
    <edge source="IND" target="GMB">
      <data key="d0">3557165</data>
    </edge>
    <edge source="IND" target="DEU">
      <data key="d0">209011934</data>
    </edge>
    <edge source="IND" target="GHA">
      <data key="d0">152815776</data>
    </edge>
    <edge source="IND" target="GRC">
      <data key="d0">10760711</data>
    </edge>
    <edge source="IND" target="GTM">
      <data key="d0">32450173</data>
    </edge>
    <edge source="IND" target="HND">
      <data key="d0">15310307</data>
    </edge>
    <edge source="IND" target="HKG">
      <data key="d0">27497002</data>
    </edge>
    <edge source="IND" target="HUN">
      <data key="d0">70169727</data>
    </edge>
    <edge source="IND" target="IDN">
      <data key="d0">49225619</data>
    </edge>
    <edge source="IND" target="IRL">
      <data key="d0">55329325</data>
    </edge>
    <edge source="IND" target="ISR">
      <data key="d0">13431356</data>
    </edge>
    <edge source="IND" target="ITA">
      <data key="d0">70933093</data>
    </edge>
    <edge source="IND" target="CIV">
      <data key="d0">29150212</data>
    </edge>
    <edge source="IND" target="JAM">
      <data key="d0">19531664</data>
    </edge>
    <edge source="IND" target="JPN">
      <data key="d0">67045239</data>
    </edge>
    <edge source="IND" target="KAZ">
      <data key="d0">37568671</data>
    </edge>
    <edge source="IND" target="JOR">
      <data key="d0">30387191</data>
    </edge>
    <edge source="IND" target="KOR">
      <data key="d0">61139642</data>
    </edge>
    <edge source="IND" target="KGZ">
      <data key="d0">6395508</data>
    </edge>
    <edge source="IND" target="LBN">
      <data key="d0">18084656</data>
    </edge>
    <edge source="IND" target="LVA">
      <data key="d0">17072208</data>
    </edge>
    <edge source="IND" target="LTU">
      <data key="d0">7797716</data>
    </edge>
    <edge source="IND" target="MDG">
      <data key="d0">19542922</data>
    </edge>
    <edge source="IND" target="MWI">
      <data key="d0">75717596</data>
    </edge>
    <edge source="IND" target="MYS">
      <data key="d0">46524320</data>
    </edge>
    <edge source="IND" target="MRT">
      <data key="d0">7340328</data>
    </edge>
    <edge source="IND" target="MUS">
      <data key="d0">28844482</data>
    </edge>
    <edge source="IND" target="MEX">
      <data key="d0">98962250</data>
    </edge>
    <edge source="IND" target="MDA">
      <data key="d0">3222081</data>
    </edge>
    <edge source="IND" target="MAR">
      <data key="d0">35101077</data>
    </edge>
    <edge source="IND" target="MOZ">
      <data key="d0">124836776</data>
    </edge>
    <edge source="IND" target="OMN">
      <data key="d0">14211411</data>
    </edge>
    <edge source="IND" target="NAM">
      <data key="d0">24390319</data>
    </edge>
    <edge source="IND" target="NLD">
      <data key="d0">176555597</data>
    </edge>
    <edge source="IND" target="NZL">
      <data key="d0">40957453</data>
    </edge>
    <edge source="IND" target="NIC">
      <data key="d0">14204417</data>
    </edge>
    <edge source="IND" target="NER">
      <data key="d0">16162294</data>
    </edge>
    <edge source="IND" target="NOR">
      <data key="d0">2678912</data>
    </edge>
    <edge source="IND" target="PAK">
      <data key="d0">63640178</data>
    </edge>
    <edge source="IND" target="PAN">
      <data key="d0">11150924</data>
    </edge>
    <edge source="IND" target="PRY">
      <data key="d0">7390056</data>
    </edge>
    <edge source="IND" target="PER">
      <data key="d0">44668750</data>
    </edge>
    <edge source="IND" target="PHL">
      <data key="d0">202433176</data>
    </edge>
    <edge source="IND" target="POL">
      <data key="d0">32681179</data>
    </edge>
    <edge source="IND" target="PRT">
      <data key="d0">6035102</data>
    </edge>
    <edge source="IND" target="ROU">
      <data key="d0">23045367</data>
    </edge>
    <edge source="IND" target="RUS">
      <data key="d0">340008788</data>
    </edge>
    <edge source="IND" target="SAU">
      <data key="d0">23564818</data>
    </edge>
    <edge source="IND" target="SEN">
      <data key="d0">13256142</data>
    </edge>
    <edge source="IND" target="SRB">
      <data key="d0">7101642</data>
    </edge>
    <edge source="IND" target="SGP">
      <data key="d0">67351471</data>
    </edge>
    <edge source="IND" target="SVK">
      <data key="d0">4429998</data>
    </edge>
    <edge source="IND" target="VNM">
      <data key="d0">185144749</data>
    </edge>
    <edge source="IND" target="SVN">
      <data key="d0">64140263</data>
    </edge>
    <edge source="IND" target="ZAF">
      <data key="d0">422535658</data>
    </edge>
    <edge source="IND" target="ZWE">
      <data key="d0">65097615</data>
    </edge>
    <edge source="IND" target="ESP">
      <data key="d0">73254833</data>
    </edge>
    <edge source="IND" target="SWE">
      <data key="d0">11323531</data>
    </edge>
    <edge source="IND" target="CHE">
      <data key="d0">42587754</data>
    </edge>
    <edge source="IND" target="THA">
      <data key="d0">117646098</data>
    </edge>
    <edge source="IND" target="TGO">
      <data key="d0">12734679</data>
    </edge>
    <edge source="IND" target="ARE">
      <data key="d0">76517669</data>
    </edge>
    <edge source="IND" target="TUN">
      <data key="d0">8811031</data>
    </edge>
    <edge source="IND" target="TUR">
      <data key="d0">131338138</data>
    </edge>
    <edge source="IND" target="UGA">
      <data key="d0">149708845</data>
    </edge>
    <edge source="IND" target="UKR">
      <data key="d0">81590475</data>
    </edge>
    <edge source="IND" target="MKD">
      <data key="d0">3450040</data>
    </edge>
    <edge source="IND" target="EGY">
      <data key="d0">72402232</data>
    </edge>
    <edge source="IND" target="GBR">
      <data key="d0">502778554</data>
    </edge>
    <edge source="IND" target="TZA">
      <data key="d0">153179290</data>
    </edge>
    <edge source="IND" target="USA">
      <data key="d0">5333865761</data>
    </edge>
    <edge source="IND" target="BFA">
      <data key="d0">32740535</data>
    </edge>
    <edge source="IND" target="URY">
      <data key="d0">3891135</data>
    </edge>
    <edge source="SGP" target="ALB">
      <data key="d0">31010</data>
    </edge>
    <edge source="SGP" target="DZA">
      <data key="d0">158946</data>
    </edge>
    <edge source="SGP" target="AZE">
      <data key="d0">39311</data>
    </edge>
    <edge source="SGP" target="ARG">
      <data key="d0">1437739</data>
    </edge>
    <edge source="SGP" target="AUS">
      <data key="d0">135432451</data>
    </edge>
    <edge source="SGP" target="AUT">
      <data key="d0">564807</data>
    </edge>
    <edge source="SGP" target="ARM">
      <data key="d0">14599</data>
    </edge>
    <edge source="SGP" target="BEL">
      <data key="d0">661941046</data>
    </edge>
    <edge source="SGP" target="BRA">
      <data key="d0">43662011</data>
    </edge>
    <edge source="SGP" target="KHM">
      <data key="d0">5100853</data>
    </edge>
    <edge source="SGP" target="CAN">
      <data key="d0">97358455</data>
    </edge>
    <edge source="SGP" target="LKA">
      <data key="d0">11289300</data>
    </edge>
    <edge source="SGP" target="CHL">
      <data key="d0">31317</data>
    </edge>
    <edge source="SGP" target="CHN">
      <data key="d0">274917097</data>
    </edge>
    <edge source="SGP" target="COL">
      <data key="d0">694798</data>
    </edge>
    <edge source="SGP" target="CRI">
      <data key="d0">52205</data>
    </edge>
    <edge source="SGP" target="CZE">
      <data key="d0">20798</data>
    </edge>
    <edge source="SGP" target="DNK">
      <data key="d0">1595884</data>
    </edge>
    <edge source="SGP" target="ECU">
      <data key="d0">128947</data>
    </edge>
    <edge source="SGP" target="ETH">
      <data key="d0">197701</data>
    </edge>
    <edge source="SGP" target="FIN">
      <data key="d0">97473</data>
    </edge>
    <edge source="SGP" target="FRA">
      <data key="d0">348251347</data>
    </edge>
    <edge source="SGP" target="DEU">
      <data key="d0">74402214</data>
    </edge>
    <edge source="SGP" target="GRC">
      <data key="d0">1093757</data>
    </edge>
    <edge source="SGP" target="HKG">
      <data key="d0">129991625</data>
    </edge>
    <edge source="SGP" target="HUN">
      <data key="d0">76355446</data>
    </edge>
    <edge source="SGP" target="IDN">
      <data key="d0">147165654</data>
    </edge>
    <edge source="SGP" target="IRL">
      <data key="d0">21535145</data>
    </edge>
    <edge source="SGP" target="ISR">
      <data key="d0">234025</data>
    </edge>
    <edge source="SGP" target="ITA">
      <data key="d0">1668971</data>
    </edge>
    <edge source="SGP" target="JPN">
      <data key="d0">971225315</data>
    </edge>
    <edge source="SGP" target="KOR">
      <data key="d0">149751101</data>
    </edge>
    <edge source="SGP" target="KGZ">
      <data key="d0">16935</data>
    </edge>
    <edge source="SGP" target="LBN">
      <data key="d0">61537</data>
    </edge>
    <edge source="SGP" target="MYS">
      <data key="d0">154760088</data>
    </edge>
    <edge source="SGP" target="MUS">
      <data key="d0">302304</data>
    </edge>
    <edge source="SGP" target="MEX">
      <data key="d0">26400173</data>
    </edge>
    <edge source="SGP" target="MDA">
      <data key="d0">15834</data>
    </edge>
    <edge source="SGP" target="MAR">
      <data key="d0">23218</data>
    </edge>
    <edge source="SGP" target="MOZ">
      <data key="d0">1577277</data>
    </edge>
    <edge source="SGP" target="OMN">
      <data key="d0">72816</data>
    </edge>
    <edge source="SGP" target="NAM">
      <data key="d0">48653</data>
    </edge>
    <edge source="SGP" target="NLD">
      <data key="d0">901432196</data>
    </edge>
    <edge source="SGP" target="NZL">
      <data key="d0">23066718</data>
    </edge>
    <edge source="SGP" target="NOR">
      <data key="d0">120513</data>
    </edge>
    <edge source="SGP" target="PAK">
      <data key="d0">15734727</data>
    </edge>
    <edge source="SGP" target="PAN">
      <data key="d0">9469795</data>
    </edge>
    <edge source="SGP" target="PRY">
      <data key="d0">80837</data>
    </edge>
    <edge source="SGP" target="PER">
      <data key="d0">20483</data>
    </edge>
    <edge source="SGP" target="PHL">
      <data key="d0">82257141</data>
    </edge>
    <edge source="SGP" target="POL">
      <data key="d0">25218</data>
    </edge>
    <edge source="SGP" target="PRT">
      <data key="d0">641739</data>
    </edge>
    <edge source="SGP" target="ROU">
      <data key="d0">30833</data>
    </edge>
    <edge source="SGP" target="RUS">
      <data key="d0">125980</data>
    </edge>
    <edge source="SGP" target="SAU">
      <data key="d0">10010533</data>
    </edge>
    <edge source="SGP" target="SRB">
      <data key="d0">18924</data>
    </edge>
    <edge source="SGP" target="IND">
      <data key="d0">48656946</data>
    </edge>
    <edge source="SGP" target="SVK">
      <data key="d0">146700</data>
    </edge>
    <edge source="SGP" target="VNM">
      <data key="d0">147237411</data>
    </edge>
    <edge source="SGP" target="SVN">
      <data key="d0">14392</data>
    </edge>
    <edge source="SGP" target="ZAF">
      <data key="d0">457364</data>
    </edge>
    <edge source="SGP" target="ESP">
      <data key="d0">7282260</data>
    </edge>
    <edge source="SGP" target="SWE">
      <data key="d0">645028</data>
    </edge>
    <edge source="SGP" target="CHE">
      <data key="d0">668905781</data>
    </edge>
    <edge source="SGP" target="THA">
      <data key="d0">206568426</data>
    </edge>
    <edge source="SGP" target="ARE">
      <data key="d0">9692401</data>
    </edge>
    <edge source="SGP" target="TUN">
      <data key="d0">24097</data>
    </edge>
    <edge source="SGP" target="TUR">
      <data key="d0">8301173</data>
    </edge>
    <edge source="SGP" target="UGA">
      <data key="d0">1246069</data>
    </edge>
    <edge source="SGP" target="UKR">
      <data key="d0">858465</data>
    </edge>
    <edge source="SGP" target="EGY">
      <data key="d0">296075</data>
    </edge>
    <edge source="SGP" target="GBR">
      <data key="d0">110961334</data>
    </edge>
    <edge source="SGP" target="USA">
      <data key="d0">839974198</data>
    </edge>
    <edge source="SGP" target="URY">
      <data key="d0">99172</data>
    </edge>
    <edge source="ESP" target="ALB">
      <data key="d0">1048741</data>
    </edge>
    <edge source="ESP" target="DZA">
      <data key="d0">45938254</data>
    </edge>
    <edge source="ESP" target="AZE">
      <data key="d0">1144495</data>
    </edge>
    <edge source="ESP" target="ARG">
      <data key="d0">55955217</data>
    </edge>
    <edge source="ESP" target="AUS">
      <data key="d0">252867790</data>
    </edge>
    <edge source="ESP" target="AUT">
      <data key="d0">274219886</data>
    </edge>
    <edge source="ESP" target="ARM">
      <data key="d0">280781</data>
    </edge>
    <edge source="ESP" target="BEL">
      <data key="d0">154523941</data>
    </edge>
    <edge source="ESP" target="BOL">
      <data key="d0">2563977</data>
    </edge>
    <edge source="ESP" target="BWA">
      <data key="d0">2301498</data>
    </edge>
    <edge source="ESP" target="BRA">
      <data key="d0">111876234</data>
    </edge>
    <edge source="ESP" target="BGR">
      <data key="d0">29803260</data>
    </edge>
    <edge source="ESP" target="BDI">
      <data key="d0">22911</data>
    </edge>
    <edge source="ESP" target="BLR">
      <data key="d0">2264525</data>
    </edge>
    <edge source="ESP" target="KHM">
      <data key="d0">1111463</data>
    </edge>
    <edge source="ESP" target="CMR">
      <data key="d0">366637</data>
    </edge>
    <edge source="ESP" target="CAN">
      <data key="d0">317611834</data>
    </edge>
    <edge source="ESP" target="CAF">
      <data key="d0">74234</data>
    </edge>
    <edge source="ESP" target="LKA">
      <data key="d0">2248809</data>
    </edge>
    <edge source="ESP" target="CHL">
      <data key="d0">51049475</data>
    </edge>
    <edge source="ESP" target="CHN">
      <data key="d0">264195790</data>
    </edge>
    <edge source="ESP" target="COL">
      <data key="d0">43226656</data>
    </edge>
    <edge source="ESP" target="CRI">
      <data key="d0">5195203</data>
    </edge>
    <edge source="ESP" target="HRV">
      <data key="d0">51130703</data>
    </edge>
    <edge source="ESP" target="CZE">
      <data key="d0">110095200</data>
    </edge>
    <edge source="ESP" target="BEN">
      <data key="d0">47722</data>
    </edge>
    <edge source="ESP" target="DNK">
      <data key="d0">72487554</data>
    </edge>
    <edge source="ESP" target="ECU">
      <data key="d0">9342052</data>
    </edge>
    <edge source="ESP" target="SLV">
      <data key="d0">4922248</data>
    </edge>
    <edge source="ESP" target="ETH">
      <data key="d0">530218</data>
    </edge>
    <edge source="ESP" target="EST">
      <data key="d0">953418</data>
    </edge>
    <edge source="ESP" target="FIN">
      <data key="d0">41090819</data>
    </edge>
    <edge source="ESP" target="FRA">
      <data key="d0">832433206</data>
    </edge>
    <edge source="ESP" target="GEO">
      <data key="d0">1689821</data>
    </edge>
    <edge source="ESP" target="PSE">
      <data key="d0">4208708</data>
    </edge>
    <edge source="ESP" target="DEU">
      <data key="d0">1388617009</data>
    </edge>
    <edge source="ESP" target="GHA">
      <data key="d0">1015700</data>
    </edge>
    <edge source="ESP" target="GRC">
      <data key="d0">84327683</data>
    </edge>
    <edge source="ESP" target="GTM">
      <data key="d0">27673084</data>
    </edge>
    <edge source="ESP" target="HND">
      <data key="d0">6555307</data>
    </edge>
    <edge source="ESP" target="HKG">
      <data key="d0">27039686</data>
    </edge>
    <edge source="ESP" target="HUN">
      <data key="d0">83282814</data>
    </edge>
    <edge source="ESP" target="IDN">
      <data key="d0">16797117</data>
    </edge>
    <edge source="ESP" target="IRL">
      <data key="d0">72721719</data>
    </edge>
    <edge source="ESP" target="ISR">
      <data key="d0">53240137</data>
    </edge>
    <edge source="ESP" target="ITA">
      <data key="d0">795035563</data>
    </edge>
    <edge source="ESP" target="CIV">
      <data key="d0">899204</data>
    </edge>
    <edge source="ESP" target="JPN">
      <data key="d0">393134274</data>
    </edge>
    <edge source="ESP" target="KAZ">
      <data key="d0">5101485</data>
    </edge>
    <edge source="ESP" target="JOR">
      <data key="d0">32410325</data>
    </edge>
    <edge source="ESP" target="KOR">
      <data key="d0">98231393</data>
    </edge>
    <edge source="ESP" target="KGZ">
      <data key="d0">264070</data>
    </edge>
    <edge source="ESP" target="LBN">
      <data key="d0">22844505</data>
    </edge>
    <edge source="ESP" target="LVA">
      <data key="d0">2114809</data>
    </edge>
    <edge source="ESP" target="LTU">
      <data key="d0">6765812</data>
    </edge>
    <edge source="ESP" target="MDG">
      <data key="d0">139542</data>
    </edge>
    <edge source="ESP" target="MWI">
      <data key="d0">104292</data>
    </edge>
    <edge source="ESP" target="MYS">
      <data key="d0">48003018</data>
    </edge>
    <edge source="ESP" target="MRT">
      <data key="d0">133220</data>
    </edge>
    <edge source="ESP" target="MUS">
      <data key="d0">675026</data>
    </edge>
    <edge source="ESP" target="MEX">
      <data key="d0">132737674</data>
    </edge>
    <edge source="ESP" target="MDA">
      <data key="d0">155339</data>
    </edge>
    <edge source="ESP" target="MAR">
      <data key="d0">27369482</data>
    </edge>
    <edge source="ESP" target="MOZ">
      <data key="d0">679273</data>
    </edge>
    <edge source="ESP" target="OMN">
      <data key="d0">2480038</data>
    </edge>
    <edge source="ESP" target="NAM">
      <data key="d0">914795</data>
    </edge>
    <edge source="ESP" target="NLD">
      <data key="d0">640453210</data>
    </edge>
    <edge source="ESP" target="NZL">
      <data key="d0">18037384</data>
    </edge>
    <edge source="ESP" target="NIC">
      <data key="d0">4589582</data>
    </edge>
    <edge source="ESP" target="NER">
      <data key="d0">58499</data>
    </edge>
    <edge source="ESP" target="NOR">
      <data key="d0">5369516</data>
    </edge>
    <edge source="ESP" target="PAK">
      <data key="d0">10693195</data>
    </edge>
    <edge source="ESP" target="PAN">
      <data key="d0">30053189</data>
    </edge>
    <edge source="ESP" target="PRY">
      <data key="d0">4470319</data>
    </edge>
    <edge source="ESP" target="PER">
      <data key="d0">16310590</data>
    </edge>
    <edge source="ESP" target="PHL">
      <data key="d0">25661190</data>
    </edge>
    <edge source="ESP" target="POL">
      <data key="d0">168101630</data>
    </edge>
    <edge source="ESP" target="PRT">
      <data key="d0">360059382</data>
    </edge>
    <edge source="ESP" target="ROU">
      <data key="d0">41285541</data>
    </edge>
    <edge source="ESP" target="RUS">
      <data key="d0">41796525</data>
    </edge>
    <edge source="ESP" target="SAU">
      <data key="d0">63241401</data>
    </edge>
    <edge source="ESP" target="SEN">
      <data key="d0">298173</data>
    </edge>
    <edge source="ESP" target="SRB">
      <data key="d0">3799685</data>
    </edge>
    <edge source="ESP" target="IND">
      <data key="d0">28524536</data>
    </edge>
    <edge source="ESP" target="SGP">
      <data key="d0">12430219</data>
    </edge>
    <edge source="ESP" target="SVK">
      <data key="d0">12315136</data>
    </edge>
    <edge source="ESP" target="VNM">
      <data key="d0">40137879</data>
    </edge>
    <edge source="ESP" target="SVN">
      <data key="d0">13461048</data>
    </edge>
    <edge source="ESP" target="ZAF">
      <data key="d0">54205111</data>
    </edge>
    <edge source="ESP" target="ZWE">
      <data key="d0">141167</data>
    </edge>
    <edge source="ESP" target="SWE">
      <data key="d0">78200584</data>
    </edge>
    <edge source="ESP" target="CHE">
      <data key="d0">1833540411</data>
    </edge>
    <edge source="ESP" target="THA">
      <data key="d0">32506806</data>
    </edge>
    <edge source="ESP" target="ARE">
      <data key="d0">54404166</data>
    </edge>
    <edge source="ESP" target="TUN">
      <data key="d0">10466557</data>
    </edge>
    <edge source="ESP" target="TUR">
      <data key="d0">153477983</data>
    </edge>
    <edge source="ESP" target="UGA">
      <data key="d0">732863</data>
    </edge>
    <edge source="ESP" target="UKR">
      <data key="d0">10109572</data>
    </edge>
    <edge source="ESP" target="MKD">
      <data key="d0">1310324</data>
    </edge>
    <edge source="ESP" target="EGY">
      <data key="d0">49692028</data>
    </edge>
    <edge source="ESP" target="GBR">
      <data key="d0">589133432</data>
    </edge>
    <edge source="ESP" target="TZA">
      <data key="d0">431588</data>
    </edge>
    <edge source="ESP" target="USA">
      <data key="d0">793314744</data>
    </edge>
    <edge source="ESP" target="BFA">
      <data key="d0">65792</data>
    </edge>
    <edge source="ESP" target="URY">
      <data key="d0">4245262</data>
    </edge>
    <edge source="THA" target="DZA">
      <data key="d0">99817</data>
    </edge>
    <edge source="THA" target="AZE">
      <data key="d0">62038</data>
    </edge>
    <edge source="THA" target="ARG">
      <data key="d0">75825</data>
    </edge>
    <edge source="THA" target="AUS">
      <data key="d0">6076364</data>
    </edge>
    <edge source="THA" target="AUT">
      <data key="d0">156894</data>
    </edge>
    <edge source="THA" target="BEL">
      <data key="d0">21926472</data>
    </edge>
    <edge source="THA" target="BWA">
      <data key="d0">10679</data>
    </edge>
    <edge source="THA" target="BRA">
      <data key="d0">230970</data>
    </edge>
    <edge source="THA" target="BGR">
      <data key="d0">52698</data>
    </edge>
    <edge source="THA" target="BLR">
      <data key="d0">47971</data>
    </edge>
    <edge source="THA" target="KHM">
      <data key="d0">41842614</data>
    </edge>
    <edge source="THA" target="CAN">
      <data key="d0">733205</data>
    </edge>
    <edge source="THA" target="LKA">
      <data key="d0">3726651</data>
    </edge>
    <edge source="THA" target="CHL">
      <data key="d0">660715</data>
    </edge>
    <edge source="THA" target="CHN">
      <data key="d0">10466882</data>
    </edge>
    <edge source="THA" target="COL">
      <data key="d0">488841</data>
    </edge>
    <edge source="THA" target="CRI">
      <data key="d0">26002</data>
    </edge>
    <edge source="THA" target="CZE">
      <data key="d0">893468</data>
    </edge>
    <edge source="THA" target="DNK">
      <data key="d0">530651</data>
    </edge>
    <edge source="THA" target="SLV">
      <data key="d0">96067</data>
    </edge>
    <edge source="THA" target="ETH">
      <data key="d0">2492021</data>
    </edge>
    <edge source="THA" target="FRA">
      <data key="d0">9899636</data>
    </edge>
    <edge source="THA" target="GEO">
      <data key="d0">170692</data>
    </edge>
    <edge source="THA" target="DEU">
      <data key="d0">4210966</data>
    </edge>
    <edge source="THA" target="GHA">
      <data key="d0">494529</data>
    </edge>
    <edge source="THA" target="HND">
      <data key="d0">15782</data>
    </edge>
    <edge source="THA" target="HKG">
      <data key="d0">19918878</data>
    </edge>
    <edge source="THA" target="HUN">
      <data key="d0">49506</data>
    </edge>
    <edge source="THA" target="IDN">
      <data key="d0">15375415</data>
    </edge>
    <edge source="THA" target="IRL">
      <data key="d0">18858</data>
    </edge>
    <edge source="THA" target="ISR">
      <data key="d0">594203</data>
    </edge>
    <edge source="THA" target="ITA">
      <data key="d0">108959</data>
    </edge>
    <edge source="THA" target="JPN">
      <data key="d0">25668167</data>
    </edge>
    <edge source="THA" target="KAZ">
      <data key="d0">123023</data>
    </edge>
    <edge source="THA" target="JOR">
      <data key="d0">18017</data>
    </edge>
    <edge source="THA" target="KOR">
      <data key="d0">1681543</data>
    </edge>
    <edge source="THA" target="LVA">
      <data key="d0">29301</data>
    </edge>
    <edge source="THA" target="MYS">
      <data key="d0">20376133</data>
    </edge>
    <edge source="THA" target="MEX">
      <data key="d0">92066</data>
    </edge>
    <edge source="THA" target="MOZ">
      <data key="d0">132760</data>
    </edge>
    <edge source="THA" target="OMN">
      <data key="d0">41920</data>
    </edge>
    <edge source="THA" target="NLD">
      <data key="d0">7951380</data>
    </edge>
    <edge source="THA" target="NZL">
      <data key="d0">1365725</data>
    </edge>
    <edge source="THA" target="NOR">
      <data key="d0">32117</data>
    </edge>
    <edge source="THA" target="PAK">
      <data key="d0">181662</data>
    </edge>
    <edge source="THA" target="PAN">
      <data key="d0">12617</data>
    </edge>
    <edge source="THA" target="PER">
      <data key="d0">3793585</data>
    </edge>
    <edge source="THA" target="PHL">
      <data key="d0">36399288</data>
    </edge>
    <edge source="THA" target="POL">
      <data key="d0">1152617</data>
    </edge>
    <edge source="THA" target="PRT">
      <data key="d0">575595</data>
    </edge>
    <edge source="THA" target="ROU">
      <data key="d0">18660</data>
    </edge>
    <edge source="THA" target="RUS">
      <data key="d0">2425774</data>
    </edge>
    <edge source="THA" target="SAU">
      <data key="d0">356742</data>
    </edge>
    <edge source="THA" target="IND">
      <data key="d0">8372958</data>
    </edge>
    <edge source="THA" target="SGP">
      <data key="d0">18969858</data>
    </edge>
    <edge source="THA" target="SVK">
      <data key="d0">14763</data>
    </edge>
    <edge source="THA" target="VNM">
      <data key="d0">106922404</data>
    </edge>
    <edge source="THA" target="SVN">
      <data key="d0">22601</data>
    </edge>
    <edge source="THA" target="ZAF">
      <data key="d0">2406846</data>
    </edge>
    <edge source="THA" target="ESP">
      <data key="d0">204029</data>
    </edge>
    <edge source="THA" target="SWE">
      <data key="d0">16985</data>
    </edge>
    <edge source="THA" target="CHE">
      <data key="d0">25525</data>
    </edge>
    <edge source="THA" target="ARE">
      <data key="d0">328726</data>
    </edge>
    <edge source="THA" target="TUN">
      <data key="d0">130122</data>
    </edge>
    <edge source="THA" target="TUR">
      <data key="d0">11798</data>
    </edge>
    <edge source="THA" target="UGA">
      <data key="d0">680527</data>
    </edge>
    <edge source="THA" target="UKR">
      <data key="d0">2032676</data>
    </edge>
    <edge source="THA" target="EGY">
      <data key="d0">334251</data>
    </edge>
    <edge source="THA" target="GBR">
      <data key="d0">5698017</data>
    </edge>
    <edge source="THA" target="TZA">
      <data key="d0">1046767</data>
    </edge>
    <edge source="THA" target="USA">
      <data key="d0">15908248</data>
    </edge>
    <edge source="THA" target="URY">
      <data key="d0">26153</data>
    </edge>
    <edge source="ARE" target="ALB">
      <data key="d0">12753</data>
    </edge>
    <edge source="ARE" target="DZA">
      <data key="d0">6651838</data>
    </edge>
    <edge source="ARE" target="AZE">
      <data key="d0">20619</data>
    </edge>
    <edge source="ARE" target="AUT">
      <data key="d0">128659</data>
    </edge>
    <edge source="ARE" target="BEL">
      <data key="d0">44938</data>
    </edge>
    <edge source="ARE" target="CMR">
      <data key="d0">32935</data>
    </edge>
    <edge source="ARE" target="LKA">
      <data key="d0">31619</data>
    </edge>
    <edge source="ARE" target="CHL">
      <data key="d0">185178</data>
    </edge>
    <edge source="ARE" target="CHN">
      <data key="d0">428588</data>
    </edge>
    <edge source="ARE" target="HRV">
      <data key="d0">172105</data>
    </edge>
    <edge source="ARE" target="CZE">
      <data key="d0">16951</data>
    </edge>
    <edge source="ARE" target="DNK">
      <data key="d0">148029</data>
    </edge>
    <edge source="ARE" target="ECU">
      <data key="d0">3357601</data>
    </edge>
    <edge source="ARE" target="ETH">
      <data key="d0">4899648</data>
    </edge>
    <edge source="ARE" target="FRA">
      <data key="d0">634422</data>
    </edge>
    <edge source="ARE" target="GEO">
      <data key="d0">22768</data>
    </edge>
    <edge source="ARE" target="DEU">
      <data key="d0">4765055</data>
    </edge>
    <edge source="ARE" target="GHA">
      <data key="d0">21544</data>
    </edge>
    <edge source="ARE" target="HKG">
      <data key="d0">37484</data>
    </edge>
    <edge source="ARE" target="ITA">
      <data key="d0">2534941</data>
    </edge>
    <edge source="ARE" target="JOR">
      <data key="d0">1035738</data>
    </edge>
    <edge source="ARE" target="LBN">
      <data key="d0">42074536</data>
    </edge>
    <edge source="ARE" target="MDG">
      <data key="d0">17811</data>
    </edge>
    <edge source="ARE" target="MYS">
      <data key="d0">657143</data>
    </edge>
    <edge source="ARE" target="MRT">
      <data key="d0">11541</data>
    </edge>
    <edge source="ARE" target="MUS">
      <data key="d0">1648406</data>
    </edge>
    <edge source="ARE" target="MAR">
      <data key="d0">4996250</data>
    </edge>
    <edge source="ARE" target="OMN">
      <data key="d0">23574278</data>
    </edge>
    <edge source="ARE" target="NLD">
      <data key="d0">80502</data>
    </edge>
    <edge source="ARE" target="PAK">
      <data key="d0">546777</data>
    </edge>
    <edge source="ARE" target="PHL">
      <data key="d0">447047</data>
    </edge>
    <edge source="ARE" target="SAU">
      <data key="d0">157687747</data>
    </edge>
    <edge source="ARE" target="IND">
      <data key="d0">548497</data>
    </edge>
    <edge source="ARE" target="SGP">
      <data key="d0">193788</data>
    </edge>
    <edge source="ARE" target="VNM">
      <data key="d0">62008</data>
    </edge>
    <edge source="ARE" target="ZAF">
      <data key="d0">31543</data>
    </edge>
    <edge source="ARE" target="THA">
      <data key="d0">24134</data>
    </edge>
    <edge source="ARE" target="TUN">
      <data key="d0">7886915</data>
    </edge>
    <edge source="ARE" target="TUR">
      <data key="d0">4082947</data>
    </edge>
    <edge source="ARE" target="UGA">
      <data key="d0">71358</data>
    </edge>
    <edge source="ARE" target="EGY">
      <data key="d0">15860525</data>
    </edge>
    <edge source="ARE" target="GBR">
      <data key="d0">58961</data>
    </edge>
    <edge source="ARE" target="TZA">
      <data key="d0">252458</data>
    </edge>
    <edge source="ARE" target="USA">
      <data key="d0">1367226</data>
    </edge>
    <edge source="ARE" target="URY">
      <data key="d0">30972</data>
    </edge>
    <edge source="UGA" target="BDI">
      <data key="d0">1699907</data>
    </edge>
    <edge source="UGA" target="CMR">
      <data key="d0">255360</data>
    </edge>
    <edge source="UGA" target="CHN">
      <data key="d0">56351</data>
    </edge>
    <edge source="UGA" target="IRL">
      <data key="d0">131910</data>
    </edge>
    <edge source="UGA" target="CIV">
      <data key="d0">21358</data>
    </edge>
    <edge source="UGA" target="NAM">
      <data key="d0">3914000</data>
    </edge>
    <edge source="UGA" target="NLD">
      <data key="d0">80444</data>
    </edge>
    <edge source="UGA" target="IND">
      <data key="d0">76938</data>
    </edge>
    <edge source="UGA" target="ZAF">
      <data key="d0">12458</data>
    </edge>
    <edge source="UGA" target="TZA">
      <data key="d0">5812872</data>
    </edge>
    <edge source="UKR" target="AZE">
      <data key="d0">10171051</data>
    </edge>
    <edge source="UKR" target="ARM">
      <data key="d0">1281298</data>
    </edge>
    <edge source="UKR" target="BRA">
      <data key="d0">11196625</data>
    </edge>
    <edge source="UKR" target="BGR">
      <data key="d0">461012</data>
    </edge>
    <edge source="UKR" target="BLR">
      <data key="d0">16359111</data>
    </edge>
    <edge source="UKR" target="CAN">
      <data key="d0">41045</data>
    </edge>
    <edge source="UKR" target="CHN">
      <data key="d0">66168</data>
    </edge>
    <edge source="UKR" target="CZE">
      <data key="d0">67161</data>
    </edge>
    <edge source="UKR" target="EST">
      <data key="d0">161060</data>
    </edge>
    <edge source="UKR" target="FRA">
      <data key="d0">35657</data>
    </edge>
    <edge source="UKR" target="GEO">
      <data key="d0">6926616</data>
    </edge>
    <edge source="UKR" target="DEU">
      <data key="d0">5014185</data>
    </edge>
    <edge source="UKR" target="HUN">
      <data key="d0">620705</data>
    </edge>
    <edge source="UKR" target="IRL">
      <data key="d0">18063</data>
    </edge>
    <edge source="UKR" target="ITA">
      <data key="d0">135404</data>
    </edge>
    <edge source="UKR" target="KAZ">
      <data key="d0">24503642</data>
    </edge>
    <edge source="UKR" target="KGZ">
      <data key="d0">4875426</data>
    </edge>
    <edge source="UKR" target="LVA">
      <data key="d0">3083690</data>
    </edge>
    <edge source="UKR" target="LTU">
      <data key="d0">3540987</data>
    </edge>
    <edge source="UKR" target="MDA">
      <data key="d0">11946191</data>
    </edge>
    <edge source="UKR" target="NAM">
      <data key="d0">30024</data>
    </edge>
    <edge source="UKR" target="NLD">
      <data key="d0">1207504</data>
    </edge>
    <edge source="UKR" target="POL">
      <data key="d0">1723238</data>
    </edge>
    <edge source="UKR" target="ROU">
      <data key="d0">185084</data>
    </edge>
    <edge source="UKR" target="RUS">
      <data key="d0">21142423</data>
    </edge>
    <edge source="UKR" target="SRB">
      <data key="d0">349166</data>
    </edge>
    <edge source="UKR" target="IND">
      <data key="d0">47327</data>
    </edge>
    <edge source="UKR" target="SVK">
      <data key="d0">1028377</data>
    </edge>
    <edge source="UKR" target="VNM">
      <data key="d0">4711087</data>
    </edge>
    <edge source="UKR" target="SVN">
      <data key="d0">119660</data>
    </edge>
    <edge source="UKR" target="CHE">
      <data key="d0">238360</data>
    </edge>
    <edge source="UKR" target="ARE">
      <data key="d0">42025</data>
    </edge>
    <edge source="UKR" target="TUR">
      <data key="d0">644826</data>
    </edge>
    <edge source="UKR" target="UGA">
      <data key="d0">334475</data>
    </edge>
    <edge source="UKR" target="EGY">
      <data key="d0">132411</data>
    </edge>
    <edge source="UKR" target="GBR">
      <data key="d0">342845</data>
    </edge>
    <edge source="UKR" target="USA">
      <data key="d0">399742</data>
    </edge>
    <edge source="EGY" target="ALB">
      <data key="d0">35685</data>
    </edge>
    <edge source="EGY" target="DZA">
      <data key="d0">1258541</data>
    </edge>
    <edge source="EGY" target="AZE">
      <data key="d0">488980</data>
    </edge>
    <edge source="EGY" target="ARG">
      <data key="d0">168491</data>
    </edge>
    <edge source="EGY" target="AUS">
      <data key="d0">437638</data>
    </edge>
    <edge source="EGY" target="ARM">
      <data key="d0">28485</data>
    </edge>
    <edge source="EGY" target="BEL">
      <data key="d0">1282436</data>
    </edge>
    <edge source="EGY" target="BRA">
      <data key="d0">1542592</data>
    </edge>
    <edge source="EGY" target="BGR">
      <data key="d0">96537</data>
    </edge>
    <edge source="EGY" target="BDI">
      <data key="d0">173040</data>
    </edge>
    <edge source="EGY" target="BLR">
      <data key="d0">318885</data>
    </edge>
    <edge source="EGY" target="CMR">
      <data key="d0">220981</data>
    </edge>
    <edge source="EGY" target="CAN">
      <data key="d0">238037</data>
    </edge>
    <edge source="EGY" target="CHL">
      <data key="d0">220691</data>
    </edge>
    <edge source="EGY" target="CHN">
      <data key="d0">533289</data>
    </edge>
    <edge source="EGY" target="COL">
      <data key="d0">14387</data>
    </edge>
    <edge source="EGY" target="CRI">
      <data key="d0">187175</data>
    </edge>
    <edge source="EGY" target="CZE">
      <data key="d0">175011</data>
    </edge>
    <edge source="EGY" target="DNK">
      <data key="d0">84245</data>
    </edge>
    <edge source="EGY" target="ECU">
      <data key="d0">51349</data>
    </edge>
    <edge source="EGY" target="SLV">
      <data key="d0">31628</data>
    </edge>
    <edge source="EGY" target="ETH">
      <data key="d0">1550114</data>
    </edge>
    <edge source="EGY" target="FRA">
      <data key="d0">2976572</data>
    </edge>
    <edge source="EGY" target="GEO">
      <data key="d0">197243</data>
    </edge>
    <edge source="EGY" target="PSE">
      <data key="d0">39640</data>
    </edge>
    <edge source="EGY" target="DEU">
      <data key="d0">9616254</data>
    </edge>
    <edge source="EGY" target="GHA">
      <data key="d0">814830</data>
    </edge>
    <edge source="EGY" target="GRC">
      <data key="d0">1239067</data>
    </edge>
    <edge source="EGY" target="GTM">
      <data key="d0">79509</data>
    </edge>
    <edge source="EGY" target="HND">
      <data key="d0">106760</data>
    </edge>
    <edge source="EGY" target="HKG">
      <data key="d0">1448098</data>
    </edge>
    <edge source="EGY" target="HUN">
      <data key="d0">173467</data>
    </edge>
    <edge source="EGY" target="IDN">
      <data key="d0">184074</data>
    </edge>
    <edge source="EGY" target="ISR">
      <data key="d0">338721</data>
    </edge>
    <edge source="EGY" target="ITA">
      <data key="d0">1271663</data>
    </edge>
    <edge source="EGY" target="KAZ">
      <data key="d0">1611597</data>
    </edge>
    <edge source="EGY" target="JOR">
      <data key="d0">7277174</data>
    </edge>
    <edge source="EGY" target="KOR">
      <data key="d0">35512</data>
    </edge>
    <edge source="EGY" target="LBN">
      <data key="d0">3147405</data>
    </edge>
    <edge source="EGY" target="LVA">
      <data key="d0">867936</data>
    </edge>
    <edge source="EGY" target="LTU">
      <data key="d0">181462</data>
    </edge>
    <edge source="EGY" target="MYS">
      <data key="d0">294321</data>
    </edge>
    <edge source="EGY" target="MRT">
      <data key="d0">172051</data>
    </edge>
    <edge source="EGY" target="MUS">
      <data key="d0">127533</data>
    </edge>
    <edge source="EGY" target="MEX">
      <data key="d0">260722</data>
    </edge>
    <edge source="EGY" target="MDA">
      <data key="d0">508412</data>
    </edge>
    <edge source="EGY" target="MAR">
      <data key="d0">440588</data>
    </edge>
    <edge source="EGY" target="OMN">
      <data key="d0">2118616</data>
    </edge>
    <edge source="EGY" target="NAM">
      <data key="d0">52252</data>
    </edge>
    <edge source="EGY" target="NLD">
      <data key="d0">9403680</data>
    </edge>
    <edge source="EGY" target="NZL">
      <data key="d0">244840</data>
    </edge>
    <edge source="EGY" target="NER">
      <data key="d0">1024142</data>
    </edge>
    <edge source="EGY" target="NOR">
      <data key="d0">34601</data>
    </edge>
    <edge source="EGY" target="PAK">
      <data key="d0">81787</data>
    </edge>
    <edge source="EGY" target="PAN">
      <data key="d0">14739</data>
    </edge>
    <edge source="EGY" target="PRY">
      <data key="d0">50449</data>
    </edge>
    <edge source="EGY" target="PER">
      <data key="d0">339715</data>
    </edge>
    <edge source="EGY" target="PHL">
      <data key="d0">17138</data>
    </edge>
    <edge source="EGY" target="POL">
      <data key="d0">760738</data>
    </edge>
    <edge source="EGY" target="PRT">
      <data key="d0">384516</data>
    </edge>
    <edge source="EGY" target="ROU">
      <data key="d0">15785264</data>
    </edge>
    <edge source="EGY" target="RUS">
      <data key="d0">2465252</data>
    </edge>
    <edge source="EGY" target="SAU">
      <data key="d0">38428746</data>
    </edge>
    <edge source="EGY" target="SEN">
      <data key="d0">873137</data>
    </edge>
    <edge source="EGY" target="IND">
      <data key="d0">76043</data>
    </edge>
    <edge source="EGY" target="SGP">
      <data key="d0">23974</data>
    </edge>
    <edge source="EGY" target="VNM">
      <data key="d0">913541</data>
    </edge>
    <edge source="EGY" target="SVN">
      <data key="d0">59039</data>
    </edge>
    <edge source="EGY" target="ZAF">
      <data key="d0">268686</data>
    </edge>
    <edge source="EGY" target="ESP">
      <data key="d0">1090623</data>
    </edge>
    <edge source="EGY" target="SWE">
      <data key="d0">133713</data>
    </edge>
    <edge source="EGY" target="CHE">
      <data key="d0">991665</data>
    </edge>
    <edge source="EGY" target="THA">
      <data key="d0">363124</data>
    </edge>
    <edge source="EGY" target="TGO">
      <data key="d0">24031</data>
    </edge>
    <edge source="EGY" target="ARE">
      <data key="d0">5168100</data>
    </edge>
    <edge source="EGY" target="TUN">
      <data key="d0">123534</data>
    </edge>
    <edge source="EGY" target="TUR">
      <data key="d0">5460791</data>
    </edge>
    <edge source="EGY" target="UGA">
      <data key="d0">2083443</data>
    </edge>
    <edge source="EGY" target="UKR">
      <data key="d0">397679</data>
    </edge>
    <edge source="EGY" target="GBR">
      <data key="d0">7552806</data>
    </edge>
    <edge source="EGY" target="TZA">
      <data key="d0">1365220</data>
    </edge>
    <edge source="EGY" target="USA">
      <data key="d0">118480</data>
    </edge>
    <edge source="EGY" target="URY">
      <data key="d0">220016</data>
    </edge>
    <edge source="USA" target="ALB">
      <data key="d0">296218</data>
    </edge>
    <edge source="USA" target="DZA">
      <data key="d0">25159160</data>
    </edge>
    <edge source="USA" target="AZE">
      <data key="d0">266308</data>
    </edge>
    <edge source="USA" target="ARG">
      <data key="d0">497329771</data>
    </edge>
    <edge source="USA" target="AUS">
      <data key="d0">822977721</data>
    </edge>
    <edge source="USA" target="AUT">
      <data key="d0">1979228134</data>
    </edge>
    <edge source="USA" target="ARM">
      <data key="d0">669938</data>
    </edge>
    <edge source="USA" target="BEL">
      <data key="d0">5967143924</data>
    </edge>
    <edge source="USA" target="BOL">
      <data key="d0">8200846</data>
    </edge>
    <edge source="USA" target="BWA">
      <data key="d0">1207807</data>
    </edge>
    <edge source="USA" target="BRA">
      <data key="d0">1087549503</data>
    </edge>
    <edge source="USA" target="BGR">
      <data key="d0">3107980</data>
    </edge>
    <edge source="USA" target="BDI">
      <data key="d0">14884</data>
    </edge>
    <edge source="USA" target="BLR">
      <data key="d0">1216877</data>
    </edge>
    <edge source="USA" target="KHM">
      <data key="d0">1186688</data>
    </edge>
    <edge source="USA" target="CMR">
      <data key="d0">856251</data>
    </edge>
    <edge source="USA" target="CAN">
      <data key="d0">4200060853</data>
    </edge>
    <edge source="USA" target="LKA">
      <data key="d0">6947495</data>
    </edge>
    <edge source="USA" target="CHL">
      <data key="d0">151299476</data>
    </edge>
    <edge source="USA" target="CHN">
      <data key="d0">2137087778</data>
    </edge>
    <edge source="USA" target="COL">
      <data key="d0">305985228</data>
    </edge>
    <edge source="USA" target="CRI">
      <data key="d0">24785754</data>
    </edge>
    <edge source="USA" target="HRV">
      <data key="d0">25754494</data>
    </edge>
    <edge source="USA" target="CZE">
      <data key="d0">13973669</data>
    </edge>
    <edge source="USA" target="BEN">
      <data key="d0">3488325</data>
    </edge>
    <edge source="USA" target="DNK">
      <data key="d0">111272257</data>
    </edge>
    <edge source="USA" target="ECU">
      <data key="d0">34071696</data>
    </edge>
    <edge source="USA" target="SLV">
      <data key="d0">7075661</data>
    </edge>
    <edge source="USA" target="ETH">
      <data key="d0">245745</data>
    </edge>
    <edge source="USA" target="EST">
      <data key="d0">1092832</data>
    </edge>
    <edge source="USA" target="FIN">
      <data key="d0">23746170</data>
    </edge>
    <edge source="USA" target="FRA">
      <data key="d0">1546848765</data>
    </edge>
    <edge source="USA" target="GEO">
      <data key="d0">3736702</data>
    </edge>
    <edge source="USA" target="GMB">
      <data key="d0">489989</data>
    </edge>
    <edge source="USA" target="PSE">
      <data key="d0">326739</data>
    </edge>
    <edge source="USA" target="DEU">
      <data key="d0">2958698948</data>
    </edge>
    <edge source="USA" target="GHA">
      <data key="d0">954361</data>
    </edge>
    <edge source="USA" target="GRC">
      <data key="d0">22987498</data>
    </edge>
    <edge source="USA" target="GTM">
      <data key="d0">24970088</data>
    </edge>
    <edge source="USA" target="HND">
      <data key="d0">7972773</data>
    </edge>
    <edge source="USA" target="HKG">
      <data key="d0">213136488</data>
    </edge>
    <edge source="USA" target="HUN">
      <data key="d0">16388948</data>
    </edge>
    <edge source="USA" target="IDN">
      <data key="d0">80525019</data>
    </edge>
    <edge source="USA" target="IRL">
      <data key="d0">2235149098</data>
    </edge>
    <edge source="USA" target="ISR">
      <data key="d0">268415768</data>
    </edge>
    <edge source="USA" target="ITA">
      <data key="d0">4341814381</data>
    </edge>
    <edge source="USA" target="CIV">
      <data key="d0">730579</data>
    </edge>
    <edge source="USA" target="JAM">
      <data key="d0">9499082</data>
    </edge>
    <edge source="USA" target="JPN">
      <data key="d0">3881661475</data>
    </edge>
    <edge source="USA" target="KAZ">
      <data key="d0">10809836</data>
    </edge>
    <edge source="USA" target="JOR">
      <data key="d0">18911049</data>
    </edge>
    <edge source="USA" target="KOR">
      <data key="d0">705074659</data>
    </edge>
    <edge source="USA" target="KGZ">
      <data key="d0">25252</data>
    </edge>
    <edge source="USA" target="LBN">
      <data key="d0">39913055</data>
    </edge>
    <edge source="USA" target="LVA">
      <data key="d0">1817775</data>
    </edge>
    <edge source="USA" target="LTU">
      <data key="d0">2148727</data>
    </edge>
    <edge source="USA" target="MDG">
      <data key="d0">444270</data>
    </edge>
    <edge source="USA" target="MWI">
      <data key="d0">1061133</data>
    </edge>
    <edge source="USA" target="MYS">
      <data key="d0">96262530</data>
    </edge>
    <edge source="USA" target="MRT">
      <data key="d0">101063</data>
    </edge>
    <edge source="USA" target="MUS">
      <data key="d0">160709</data>
    </edge>
    <edge source="USA" target="MEX">
      <data key="d0">1511823206</data>
    </edge>
    <edge source="USA" target="MDA">
      <data key="d0">138302</data>
    </edge>
    <edge source="USA" target="MAR">
      <data key="d0">17835087</data>
    </edge>
    <edge source="USA" target="MOZ">
      <data key="d0">132405</data>
    </edge>
    <edge source="USA" target="OMN">
      <data key="d0">4396357</data>
    </edge>
    <edge source="USA" target="NAM">
      <data key="d0">70265</data>
    </edge>
    <edge source="USA" target="NLD">
      <data key="d0">4156261260</data>
    </edge>
    <edge source="USA" target="NZL">
      <data key="d0">83631348</data>
    </edge>
    <edge source="USA" target="NIC">
      <data key="d0">6033182</data>
    </edge>
    <edge source="USA" target="NER">
      <data key="d0">393275</data>
    </edge>
    <edge source="USA" target="NOR">
      <data key="d0">24604623</data>
    </edge>
    <edge source="USA" target="PAK">
      <data key="d0">37419680</data>
    </edge>
    <edge source="USA" target="PAN">
      <data key="d0">88256203</data>
    </edge>
    <edge source="USA" target="PRY">
      <data key="d0">14054844</data>
    </edge>
    <edge source="USA" target="PER">
      <data key="d0">71672765</data>
    </edge>
    <edge source="USA" target="PHL">
      <data key="d0">95277863</data>
    </edge>
    <edge source="USA" target="POL">
      <data key="d0">78516722</data>
    </edge>
    <edge source="USA" target="PRT">
      <data key="d0">20069859</data>
    </edge>
    <edge source="USA" target="ROU">
      <data key="d0">13496599</data>
    </edge>
    <edge source="USA" target="RUS">
      <data key="d0">191781520</data>
    </edge>
    <edge source="USA" target="SAU">
      <data key="d0">273069375</data>
    </edge>
    <edge source="USA" target="SEN">
      <data key="d0">307487</data>
    </edge>
    <edge source="USA" target="SRB">
      <data key="d0">2566362</data>
    </edge>
    <edge source="USA" target="IND">
      <data key="d0">454171466</data>
    </edge>
    <edge source="USA" target="SGP">
      <data key="d0">502072031</data>
    </edge>
    <edge source="USA" target="SVK">
      <data key="d0">369996</data>
    </edge>
    <edge source="USA" target="VNM">
      <data key="d0">123181908</data>
    </edge>
    <edge source="USA" target="SVN">
      <data key="d0">2715144</data>
    </edge>
    <edge source="USA" target="ZAF">
      <data key="d0">160805267</data>
    </edge>
    <edge source="USA" target="ZWE">
      <data key="d0">1468808</data>
    </edge>
    <edge source="USA" target="ESP">
      <data key="d0">1728792098</data>
    </edge>
    <edge source="USA" target="SWE">
      <data key="d0">523737646</data>
    </edge>
    <edge source="USA" target="CHE">
      <data key="d0">2110651593</data>
    </edge>
    <edge source="USA" target="THA">
      <data key="d0">168282473</data>
    </edge>
    <edge source="USA" target="TGO">
      <data key="d0">148335</data>
    </edge>
    <edge source="USA" target="ARE">
      <data key="d0">197972818</data>
    </edge>
    <edge source="USA" target="TUN">
      <data key="d0">8214581</data>
    </edge>
    <edge source="USA" target="TUR">
      <data key="d0">96562858</data>
    </edge>
    <edge source="USA" target="UGA">
      <data key="d0">3777003</data>
    </edge>
    <edge source="USA" target="UKR">
      <data key="d0">37430125</data>
    </edge>
    <edge source="USA" target="MKD">
      <data key="d0">740878</data>
    </edge>
    <edge source="USA" target="EGY">
      <data key="d0">76852289</data>
    </edge>
    <edge source="USA" target="GBR">
      <data key="d0">3804521097</data>
    </edge>
    <edge source="USA" target="TZA">
      <data key="d0">1269548</data>
    </edge>
    <edge source="USA" target="BFA">
      <data key="d0">8302687</data>
    </edge>
    <edge source="USA" target="URY">
      <data key="d0">57984162</data>
    </edge>
    <edge source="URY" target="ALB">
      <data key="d0">79676</data>
    </edge>
    <edge source="URY" target="DZA">
      <data key="d0">659883</data>
    </edge>
    <edge source="URY" target="ARG">
      <data key="d0">22302929</data>
    </edge>
    <edge source="URY" target="BEL">
      <data key="d0">82334</data>
    </edge>
    <edge source="URY" target="BOL">
      <data key="d0">3784509</data>
    </edge>
    <edge source="URY" target="BWA">
      <data key="d0">128762</data>
    </edge>
    <edge source="URY" target="BRA">
      <data key="d0">17275846</data>
    </edge>
    <edge source="URY" target="LKA">
      <data key="d0">165145</data>
    </edge>
    <edge source="URY" target="CHL">
      <data key="d0">6081711</data>
    </edge>
    <edge source="URY" target="CHN">
      <data key="d0">572494</data>
    </edge>
    <edge source="URY" target="COL">
      <data key="d0">2958772</data>
    </edge>
    <edge source="URY" target="CRI">
      <data key="d0">453990</data>
    </edge>
    <edge source="URY" target="ECU">
      <data key="d0">4579724</data>
    </edge>
    <edge source="URY" target="SLV">
      <data key="d0">290632</data>
    </edge>
    <edge source="URY" target="ETH">
      <data key="d0">56880</data>
    </edge>
    <edge source="URY" target="EST">
      <data key="d0">121645</data>
    </edge>
    <edge source="URY" target="FRA">
      <data key="d0">5432647</data>
    </edge>
    <edge source="URY" target="GEO">
      <data key="d0">46845</data>
    </edge>
    <edge source="URY" target="DEU">
      <data key="d0">195223</data>
    </edge>
    <edge source="URY" target="GTM">
      <data key="d0">1144139</data>
    </edge>
    <edge source="URY" target="HND">
      <data key="d0">812874</data>
    </edge>
    <edge source="URY" target="ISR">
      <data key="d0">121637</data>
    </edge>
    <edge source="URY" target="JOR">
      <data key="d0">194302</data>
    </edge>
    <edge source="URY" target="LBN">
      <data key="d0">4623778</data>
    </edge>
    <edge source="URY" target="MRT">
      <data key="d0">238670</data>
    </edge>
    <edge source="URY" target="MEX">
      <data key="d0">1344840</data>
    </edge>
    <edge source="URY" target="MAR">
      <data key="d0">179790</data>
    </edge>
    <edge source="URY" target="OMN">
      <data key="d0">21160</data>
    </edge>
    <edge source="URY" target="NLD">
      <data key="d0">1206325</data>
    </edge>
    <edge source="URY" target="NIC">
      <data key="d0">575764</data>
    </edge>
    <edge source="URY" target="PAN">
      <data key="d0">2039599</data>
    </edge>
    <edge source="URY" target="PRY">
      <data key="d0">15644315</data>
    </edge>
    <edge source="URY" target="PER">
      <data key="d0">1974376</data>
    </edge>
    <edge source="URY" target="RUS">
      <data key="d0">121119</data>
    </edge>
    <edge source="URY" target="SAU">
      <data key="d0">1052908</data>
    </edge>
    <edge source="URY" target="VNM">
      <data key="d0">1186671</data>
    </edge>
    <edge source="URY" target="ZAF">
      <data key="d0">6460785</data>
    </edge>
    <edge source="URY" target="ZWE">
      <data key="d0">281178</data>
    </edge>
    <edge source="URY" target="CHE">
      <data key="d0">95000</data>
    </edge>
    <edge source="URY" target="THA">
      <data key="d0">304651</data>
    </edge>
    <edge source="URY" target="ARE">
      <data key="d0">47090</data>
    </edge>
    <edge source="URY" target="TUR">
      <data key="d0">264902</data>
    </edge>
    <edge source="URY" target="UKR">
      <data key="d0">85117</data>
    </edge>
    <edge source="URY" target="USA">
      <data key="d0">997098</data>
    </edge>
    <edge source="ARM" target="BLR">
      <data key="d0">423817</data>
    </edge>
    <edge source="ARM" target="GEO">
      <data key="d0">3652090</data>
    </edge>
    <edge source="ARM" target="HUN">
      <data key="d0">69534</data>
    </edge>
    <edge source="ARM" target="KAZ">
      <data key="d0">342023</data>
    </edge>
    <edge source="ARM" target="KGZ">
      <data key="d0">366378</data>
    </edge>
    <edge source="ARM" target="LTU">
      <data key="d0">366197</data>
    </edge>
    <edge source="ARM" target="MDA">
      <data key="d0">302831</data>
    </edge>
    <edge source="ARM" target="RUS">
      <data key="d0">6382509</data>
    </edge>
    <edge source="ARM" target="UKR">
      <data key="d0">446268</data>
    </edge>
    <edge source="BWA" target="CMR">
      <data key="d0">129744</data>
    </edge>
    <edge source="BWA" target="FRA">
      <data key="d0">307320</data>
    </edge>
    <edge source="BWA" target="HKG">
      <data key="d0">16160</data>
    </edge>
    <edge source="BWA" target="LBN">
      <data key="d0">14016</data>
    </edge>
    <edge source="BWA" target="MWI">
      <data key="d0">142927</data>
    </edge>
    <edge source="BWA" target="MRT">
      <data key="d0">320723</data>
    </edge>
    <edge source="BWA" target="MUS">
      <data key="d0">22524</data>
    </edge>
    <edge source="BWA" target="MOZ">
      <data key="d0">1043839</data>
    </edge>
    <edge source="BWA" target="NAM">
      <data key="d0">5756095</data>
    </edge>
    <edge source="BWA" target="NER">
      <data key="d0">886974</data>
    </edge>
    <edge source="BWA" target="ZAF">
      <data key="d0">1768372</data>
    </edge>
    <edge source="BWA" target="ZWE">
      <data key="d0">1785701</data>
    </edge>
    <edge source="BLR" target="AZE">
      <data key="d0">2490200</data>
    </edge>
    <edge source="BLR" target="ARM">
      <data key="d0">1005000</data>
    </edge>
    <edge source="BLR" target="BGR">
      <data key="d0">14600</data>
    </edge>
    <edge source="BLR" target="CHN">
      <data key="d0">132900</data>
    </edge>
    <edge source="BLR" target="EST">
      <data key="d0">83600</data>
    </edge>
    <edge source="BLR" target="GEO">
      <data key="d0">2138300</data>
    </edge>
    <edge source="BLR" target="DEU">
      <data key="d0">382900</data>
    </edge>
    <edge source="BLR" target="HUN">
      <data key="d0">81100</data>
    </edge>
    <edge source="BLR" target="ITA">
      <data key="d0">100600</data>
    </edge>
    <edge source="BLR" target="KAZ">
      <data key="d0">13632300</data>
    </edge>
    <edge source="BLR" target="KOR">
      <data key="d0">48000</data>
    </edge>
    <edge source="BLR" target="KGZ">
      <data key="d0">483300</data>
    </edge>
    <edge source="BLR" target="LVA">
      <data key="d0">71300</data>
    </edge>
    <edge source="BLR" target="LTU">
      <data key="d0">1045900</data>
    </edge>
    <edge source="BLR" target="MDA">
      <data key="d0">2973500</data>
    </edge>
    <edge source="BLR" target="NLD">
      <data key="d0">278900</data>
    </edge>
    <edge source="BLR" target="RUS">
      <data key="d0">127029500</data>
    </edge>
    <edge source="BLR" target="SVK">
      <data key="d0">239400</data>
    </edge>
    <edge source="BLR" target="VNM">
      <data key="d0">1076700</data>
    </edge>
    <edge source="BLR" target="ARE">
      <data key="d0">34900</data>
    </edge>
    <edge source="BLR" target="UKR">
      <data key="d0">1321200</data>
    </edge>
    <edge source="BLR" target="MKD">
      <data key="d0">26400</data>
    </edge>
    <edge source="KHM" target="CHN">
      <data key="d0">78249</data>
    </edge>
    <edge source="KHM" target="FRA">
      <data key="d0">3422838</data>
    </edge>
    <edge source="KHM" target="DEU">
      <data key="d0">85138</data>
    </edge>
    <edge source="KHM" target="HKG">
      <data key="d0">27310</data>
    </edge>
    <edge source="KHM" target="KOR">
      <data key="d0">831435</data>
    </edge>
    <edge source="KHM" target="MRT">
      <data key="d0">98278</data>
    </edge>
    <edge source="KHM" target="NLD">
      <data key="d0">31097</data>
    </edge>
    <edge source="KHM" target="SEN">
      <data key="d0">81829</data>
    </edge>
    <edge source="KHM" target="IND">
      <data key="d0">29930</data>
    </edge>
    <edge source="KHM" target="BFA">
      <data key="d0">100085</data>
    </edge>
    <edge source="CZE" target="ALB">
      <data key="d0">217017</data>
    </edge>
    <edge source="CZE" target="DZA">
      <data key="d0">970123</data>
    </edge>
    <edge source="CZE" target="AZE">
      <data key="d0">613358</data>
    </edge>
    <edge source="CZE" target="ARG">
      <data key="d0">1086322</data>
    </edge>
    <edge source="CZE" target="AUS">
      <data key="d0">814415</data>
    </edge>
    <edge source="CZE" target="AUT">
      <data key="d0">73825098</data>
    </edge>
    <edge source="CZE" target="ARM">
      <data key="d0">158323</data>
    </edge>
    <edge source="CZE" target="BEL">
      <data key="d0">76510375</data>
    </edge>
    <edge source="CZE" target="BOL">
      <data key="d0">60696</data>
    </edge>
    <edge source="CZE" target="BRA">
      <data key="d0">3292642</data>
    </edge>
    <edge source="CZE" target="BGR">
      <data key="d0">19856520</data>
    </edge>
    <edge source="CZE" target="BLR">
      <data key="d0">3110916</data>
    </edge>
    <edge source="CZE" target="CMR">
      <data key="d0">29325</data>
    </edge>
    <edge source="CZE" target="CAN">
      <data key="d0">1874737</data>
    </edge>
    <edge source="CZE" target="LKA">
      <data key="d0">99872</data>
    </edge>
    <edge source="CZE" target="CHL">
      <data key="d0">594644</data>
    </edge>
    <edge source="CZE" target="CHN">
      <data key="d0">6386165</data>
    </edge>
    <edge source="CZE" target="COL">
      <data key="d0">441556</data>
    </edge>
    <edge source="CZE" target="CRI">
      <data key="d0">132121</data>
    </edge>
    <edge source="CZE" target="HRV">
      <data key="d0">26227555</data>
    </edge>
    <edge source="CZE" target="DNK">
      <data key="d0">395408268</data>
    </edge>
    <edge source="CZE" target="ECU">
      <data key="d0">49464</data>
    </edge>
    <edge source="CZE" target="SLV">
      <data key="d0">48785</data>
    </edge>
    <edge source="CZE" target="EST">
      <data key="d0">508780</data>
    </edge>
    <edge source="CZE" target="FIN">
      <data key="d0">1608442</data>
    </edge>
    <edge source="CZE" target="FRA">
      <data key="d0">84341231</data>
    </edge>
    <edge source="CZE" target="GEO">
      <data key="d0">1257131</data>
    </edge>
    <edge source="CZE" target="DEU">
      <data key="d0">637407166</data>
    </edge>
    <edge source="CZE" target="GHA">
      <data key="d0">270306</data>
    </edge>
    <edge source="CZE" target="GRC">
      <data key="d0">3057832</data>
    </edge>
    <edge source="CZE" target="HKG">
      <data key="d0">1888780</data>
    </edge>
    <edge source="CZE" target="HUN">
      <data key="d0">60597641</data>
    </edge>
    <edge source="CZE" target="IDN">
      <data key="d0">666631</data>
    </edge>
    <edge source="CZE" target="IRL">
      <data key="d0">10227404</data>
    </edge>
    <edge source="CZE" target="ISR">
      <data key="d0">1913106</data>
    </edge>
    <edge source="CZE" target="ITA">
      <data key="d0">30838248</data>
    </edge>
    <edge source="CZE" target="CIV">
      <data key="d0">22547</data>
    </edge>
    <edge source="CZE" target="JPN">
      <data key="d0">14042491</data>
    </edge>
    <edge source="CZE" target="KAZ">
      <data key="d0">8591295</data>
    </edge>
    <edge source="CZE" target="JOR">
      <data key="d0">271026</data>
    </edge>
    <edge source="CZE" target="KOR">
      <data key="d0">5479248</data>
    </edge>
    <edge source="CZE" target="KGZ">
      <data key="d0">724575</data>
    </edge>
    <edge source="CZE" target="LBN">
      <data key="d0">391604</data>
    </edge>
    <edge source="CZE" target="LVA">
      <data key="d0">2168886</data>
    </edge>
    <edge source="CZE" target="LTU">
      <data key="d0">30887112</data>
    </edge>
    <edge source="CZE" target="MYS">
      <data key="d0">1560376</data>
    </edge>
    <edge source="CZE" target="MUS">
      <data key="d0">11400</data>
    </edge>
    <edge source="CZE" target="MEX">
      <data key="d0">638545</data>
    </edge>
    <edge source="CZE" target="MDA">
      <data key="d0">1007669</data>
    </edge>
    <edge source="CZE" target="MAR">
      <data key="d0">283689</data>
    </edge>
    <edge source="CZE" target="MOZ">
      <data key="d0">24819</data>
    </edge>
    <edge source="CZE" target="OMN">
      <data key="d0">34396</data>
    </edge>
    <edge source="CZE" target="NLD">
      <data key="d0">84139694</data>
    </edge>
    <edge source="CZE" target="NZL">
      <data key="d0">571781</data>
    </edge>
    <edge source="CZE" target="NOR">
      <data key="d0">2201697</data>
    </edge>
    <edge source="CZE" target="PAK">
      <data key="d0">1261292</data>
    </edge>
    <edge source="CZE" target="PRY">
      <data key="d0">47926</data>
    </edge>
    <edge source="CZE" target="PER">
      <data key="d0">442968</data>
    </edge>
    <edge source="CZE" target="PHL">
      <data key="d0">1388873</data>
    </edge>
    <edge source="CZE" target="POL">
      <data key="d0">98861574</data>
    </edge>
    <edge source="CZE" target="PRT">
      <data key="d0">4674879</data>
    </edge>
    <edge source="CZE" target="ROU">
      <data key="d0">20504577</data>
    </edge>
    <edge source="CZE" target="RUS">
      <data key="d0">95628618</data>
    </edge>
    <edge source="CZE" target="SAU">
      <data key="d0">801234</data>
    </edge>
    <edge source="CZE" target="SRB">
      <data key="d0">2023953</data>
    </edge>
    <edge source="CZE" target="IND">
      <data key="d0">5034012</data>
    </edge>
    <edge source="CZE" target="SGP">
      <data key="d0">626275</data>
    </edge>
    <edge source="CZE" target="SVK">
      <data key="d0">289059214</data>
    </edge>
    <edge source="CZE" target="VNM">
      <data key="d0">2010692</data>
    </edge>
    <edge source="CZE" target="SVN">
      <data key="d0">12660979</data>
    </edge>
    <edge source="CZE" target="ZAF">
      <data key="d0">1680159</data>
    </edge>
    <edge source="CZE" target="ESP">
      <data key="d0">20802232</data>
    </edge>
    <edge source="CZE" target="SWE">
      <data key="d0">34063231</data>
    </edge>
    <edge source="CZE" target="CHE">
      <data key="d0">13262343</data>
    </edge>
    <edge source="CZE" target="THA">
      <data key="d0">2244568</data>
    </edge>
    <edge source="CZE" target="ARE">
      <data key="d0">818561</data>
    </edge>
    <edge source="CZE" target="TUN">
      <data key="d0">1065792</data>
    </edge>
    <edge source="CZE" target="TUR">
      <data key="d0">4045971</data>
    </edge>
    <edge source="CZE" target="UGA">
      <data key="d0">14437</data>
    </edge>
    <edge source="CZE" target="UKR">
      <data key="d0">18186906</data>
    </edge>
    <edge source="CZE" target="MKD">
      <data key="d0">661950</data>
    </edge>
    <edge source="CZE" target="EGY">
      <data key="d0">1385881</data>
    </edge>
    <edge source="CZE" target="GBR">
      <data key="d0">97154504</data>
    </edge>
    <edge source="CZE" target="USA">
      <data key="d0">119782752</data>
    </edge>
    <edge source="CZE" target="URY">
      <data key="d0">211282</data>
    </edge>
    <edge source="ETH" target="CIV">
      <data key="d0">44602</data>
    </edge>
    <edge source="ETH" target="NER">
      <data key="d0">550586</data>
    </edge>
    <edge source="ETH" target="SEN">
      <data key="d0">356559</data>
    </edge>
    <edge source="ETH" target="CHE">
      <data key="d0">15388</data>
    </edge>
    <edge source="ETH" target="BFA">
      <data key="d0">83227</data>
    </edge>
    <edge source="LTU" target="DZA">
      <data key="d0">116748</data>
    </edge>
    <edge source="LTU" target="AZE">
      <data key="d0">2000589</data>
    </edge>
    <edge source="LTU" target="AUS">
      <data key="d0">159567</data>
    </edge>
    <edge source="LTU" target="AUT">
      <data key="d0">258680</data>
    </edge>
    <edge source="LTU" target="ARM">
      <data key="d0">229122</data>
    </edge>
    <edge source="LTU" target="BEL">
      <data key="d0">3264752</data>
    </edge>
    <edge source="LTU" target="BOL">
      <data key="d0">23604</data>
    </edge>
    <edge source="LTU" target="BGR">
      <data key="d0">1544032</data>
    </edge>
    <edge source="LTU" target="BLR">
      <data key="d0">57552662</data>
    </edge>
    <edge source="LTU" target="CAN">
      <data key="d0">13991</data>
    </edge>
    <edge source="LTU" target="CHN">
      <data key="d0">174313</data>
    </edge>
    <edge source="LTU" target="COL">
      <data key="d0">12803</data>
    </edge>
    <edge source="LTU" target="HRV">
      <data key="d0">268535</data>
    </edge>
    <edge source="LTU" target="CZE">
      <data key="d0">14748579</data>
    </edge>
    <edge source="LTU" target="DNK">
      <data key="d0">7770109</data>
    </edge>
    <edge source="LTU" target="EST">
      <data key="d0">129496765</data>
    </edge>
    <edge source="LTU" target="FIN">
      <data key="d0">602527</data>
    </edge>
    <edge source="LTU" target="FRA">
      <data key="d0">864957</data>
    </edge>
    <edge source="LTU" target="GEO">
      <data key="d0">5112559</data>
    </edge>
    <edge source="LTU" target="DEU">
      <data key="d0">85215652</data>
    </edge>
    <edge source="LTU" target="GRC">
      <data key="d0">126586</data>
    </edge>
    <edge source="LTU" target="HKG">
      <data key="d0">59343</data>
    </edge>
    <edge source="LTU" target="HUN">
      <data key="d0">10975410</data>
    </edge>
    <edge source="LTU" target="IRL">
      <data key="d0">2283648</data>
    </edge>
    <edge source="LTU" target="ISR">
      <data key="d0">10169427</data>
    </edge>
    <edge source="LTU" target="ITA">
      <data key="d0">2804139</data>
    </edge>
    <edge source="LTU" target="JPN">
      <data key="d0">2453538</data>
    </edge>
    <edge source="LTU" target="KAZ">
      <data key="d0">15715858</data>
    </edge>
    <edge source="LTU" target="JOR">
      <data key="d0">18123</data>
    </edge>
    <edge source="LTU" target="KOR">
      <data key="d0">23593</data>
    </edge>
    <edge source="LTU" target="KGZ">
      <data key="d0">2214414</data>
    </edge>
    <edge source="LTU" target="LVA">
      <data key="d0">141908846</data>
    </edge>
    <edge source="LTU" target="MYS">
      <data key="d0">69945</data>
    </edge>
    <edge source="LTU" target="MEX">
      <data key="d0">2206401</data>
    </edge>
    <edge source="LTU" target="MDA">
      <data key="d0">2357256</data>
    </edge>
    <edge source="LTU" target="MAR">
      <data key="d0">86121</data>
    </edge>
    <edge source="LTU" target="NLD">
      <data key="d0">47426900</data>
    </edge>
    <edge source="LTU" target="NOR">
      <data key="d0">423744</data>
    </edge>
    <edge source="LTU" target="POL">
      <data key="d0">26035838</data>
    </edge>
    <edge source="LTU" target="PRT">
      <data key="d0">91938</data>
    </edge>
    <edge source="LTU" target="ROU">
      <data key="d0">105242</data>
    </edge>
    <edge source="LTU" target="RUS">
      <data key="d0">137808627</data>
    </edge>
    <edge source="LTU" target="SRB">
      <data key="d0">112528</data>
    </edge>
    <edge source="LTU" target="IND">
      <data key="d0">90760</data>
    </edge>
    <edge source="LTU" target="SGP">
      <data key="d0">524660</data>
    </edge>
    <edge source="LTU" target="SVK">
      <data key="d0">742989</data>
    </edge>
    <edge source="LTU" target="VNM">
      <data key="d0">314092</data>
    </edge>
    <edge source="LTU" target="SVN">
      <data key="d0">138673</data>
    </edge>
    <edge source="LTU" target="ZAF">
      <data key="d0">13966</data>
    </edge>
    <edge source="LTU" target="ESP">
      <data key="d0">673615</data>
    </edge>
    <edge source="LTU" target="SWE">
      <data key="d0">9694262</data>
    </edge>
    <edge source="LTU" target="CHE">
      <data key="d0">1095023</data>
    </edge>
    <edge source="LTU" target="ARE">
      <data key="d0">62652</data>
    </edge>
    <edge source="LTU" target="TUR">
      <data key="d0">1103546</data>
    </edge>
    <edge source="LTU" target="UKR">
      <data key="d0">4893855</data>
    </edge>
    <edge source="LTU" target="MKD">
      <data key="d0">20328</data>
    </edge>
    <edge source="LTU" target="EGY">
      <data key="d0">16196</data>
    </edge>
    <edge source="LTU" target="GBR">
      <data key="d0">34758516</data>
    </edge>
    <edge source="LTU" target="USA">
      <data key="d0">14499492</data>
    </edge>
    <edge source="NAM" target="BWA">
      <data key="d0">117805</data>
    </edge>
    <edge source="NAM" target="IND">
      <data key="d0">13641</data>
    </edge>
    <edge source="NAM" target="ZAF">
      <data key="d0">372942</data>
    </edge>
    <edge source="NAM" target="ZWE">
      <data key="d0">149722</data>
    </edge>
    <edge source="NAM" target="USA">
      <data key="d0">13187</data>
    </edge>
    <edge source="NOR" target="DZA">
      <data key="d0">3672824</data>
    </edge>
    <edge source="NOR" target="ARG">
      <data key="d0">70752</data>
    </edge>
    <edge source="NOR" target="AUS">
      <data key="d0">1316524</data>
    </edge>
    <edge source="NOR" target="AUT">
      <data key="d0">13171719</data>
    </edge>
    <edge source="NOR" target="BEL">
      <data key="d0">109438492</data>
    </edge>
    <edge source="NOR" target="BRA">
      <data key="d0">14509</data>
    </edge>
    <edge source="NOR" target="CAN">
      <data key="d0">4561152</data>
    </edge>
    <edge source="NOR" target="CHL">
      <data key="d0">41259970</data>
    </edge>
    <edge source="NOR" target="CHN">
      <data key="d0">1789746</data>
    </edge>
    <edge source="NOR" target="COL">
      <data key="d0">65574</data>
    </edge>
    <edge source="NOR" target="CRI">
      <data key="d0">18587</data>
    </edge>
    <edge source="NOR" target="HRV">
      <data key="d0">95678</data>
    </edge>
    <edge source="NOR" target="CZE">
      <data key="d0">2338818</data>
    </edge>
    <edge source="NOR" target="DNK">
      <data key="d0">59749890</data>
    </edge>
    <edge source="NOR" target="ETH">
      <data key="d0">13136</data>
    </edge>
    <edge source="NOR" target="EST">
      <data key="d0">1318447</data>
    </edge>
    <edge source="NOR" target="FIN">
      <data key="d0">5336718</data>
    </edge>
    <edge source="NOR" target="FRA">
      <data key="d0">15352888</data>
    </edge>
    <edge source="NOR" target="DEU">
      <data key="d0">86458368</data>
    </edge>
    <edge source="NOR" target="GRC">
      <data key="d0">4660886</data>
    </edge>
    <edge source="NOR" target="HND">
      <data key="d0">387112</data>
    </edge>
    <edge source="NOR" target="HKG">
      <data key="d0">1388340</data>
    </edge>
    <edge source="NOR" target="HUN">
      <data key="d0">1333213</data>
    </edge>
    <edge source="NOR" target="IRL">
      <data key="d0">2012250</data>
    </edge>
    <edge source="NOR" target="ISR">
      <data key="d0">497450</data>
    </edge>
    <edge source="NOR" target="ITA">
      <data key="d0">12584973</data>
    </edge>
    <edge source="NOR" target="JPN">
      <data key="d0">13804531</data>
    </edge>
    <edge source="NOR" target="JOR">
      <data key="d0">226874</data>
    </edge>
    <edge source="NOR" target="KOR">
      <data key="d0">3022720</data>
    </edge>
    <edge source="NOR" target="LVA">
      <data key="d0">47138</data>
    </edge>
    <edge source="NOR" target="LTU">
      <data key="d0">6719583</data>
    </edge>
    <edge source="NOR" target="MYS">
      <data key="d0">56932</data>
    </edge>
    <edge source="NOR" target="MEX">
      <data key="d0">86163</data>
    </edge>
    <edge source="NOR" target="NLD">
      <data key="d0">63479495</data>
    </edge>
    <edge source="NOR" target="NZL">
      <data key="d0">47236</data>
    </edge>
    <edge source="NOR" target="PHL">
      <data key="d0">256888</data>
    </edge>
    <edge source="NOR" target="POL">
      <data key="d0">2627891</data>
    </edge>
    <edge source="NOR" target="PRT">
      <data key="d0">1093793</data>
    </edge>
    <edge source="NOR" target="RUS">
      <data key="d0">3681800</data>
    </edge>
    <edge source="NOR" target="SAU">
      <data key="d0">127075</data>
    </edge>
    <edge source="NOR" target="IND">
      <data key="d0">113285</data>
    </edge>
    <edge source="NOR" target="SGP">
      <data key="d0">14409830</data>
    </edge>
    <edge source="NOR" target="VNM">
      <data key="d0">100688</data>
    </edge>
    <edge source="NOR" target="SVN">
      <data key="d0">882821</data>
    </edge>
    <edge source="NOR" target="ZAF">
      <data key="d0">128793</data>
    </edge>
    <edge source="NOR" target="ESP">
      <data key="d0">10389581</data>
    </edge>
    <edge source="NOR" target="SWE">
      <data key="d0">19076041</data>
    </edge>
    <edge source="NOR" target="CHE">
      <data key="d0">37190806</data>
    </edge>
    <edge source="NOR" target="THA">
      <data key="d0">20574</data>
    </edge>
    <edge source="NOR" target="TUR">
      <data key="d0">135748</data>
    </edge>
    <edge source="NOR" target="UKR">
      <data key="d0">63081</data>
    </edge>
    <edge source="NOR" target="GBR">
      <data key="d0">53350394</data>
    </edge>
    <edge source="NOR" target="USA">
      <data key="d0">87913967</data>
    </edge>
    <edge source="SVN" target="ALB">
      <data key="d0">12919282</data>
    </edge>
    <edge source="SVN" target="DZA">
      <data key="d0">342826</data>
    </edge>
    <edge source="SVN" target="AZE">
      <data key="d0">9616242</data>
    </edge>
    <edge source="SVN" target="ARG">
      <data key="d0">26600</data>
    </edge>
    <edge source="SVN" target="AUS">
      <data key="d0">12058821</data>
    </edge>
    <edge source="SVN" target="AUT">
      <data key="d0">23507814</data>
    </edge>
    <edge source="SVN" target="ARM">
      <data key="d0">5940300</data>
    </edge>
    <edge source="SVN" target="BEL">
      <data key="d0">30560556</data>
    </edge>
    <edge source="SVN" target="BRA">
      <data key="d0">11996122</data>
    </edge>
    <edge source="SVN" target="BGR">
      <data key="d0">60946174</data>
    </edge>
    <edge source="SVN" target="BLR">
      <data key="d0">18987495</data>
    </edge>
    <edge source="SVN" target="KHM">
      <data key="d0">210946</data>
    </edge>
    <edge source="SVN" target="CAN">
      <data key="d0">28815177</data>
    </edge>
    <edge source="SVN" target="CHL">
      <data key="d0">2940450</data>
    </edge>
    <edge source="SVN" target="CHN">
      <data key="d0">2566775</data>
    </edge>
    <edge source="SVN" target="COL">
      <data key="d0">996440</data>
    </edge>
    <edge source="SVN" target="CRI">
      <data key="d0">928011</data>
    </edge>
    <edge source="SVN" target="HRV">
      <data key="d0">147451713</data>
    </edge>
    <edge source="SVN" target="CZE">
      <data key="d0">93497849</data>
    </edge>
    <edge source="SVN" target="DNK">
      <data key="d0">68391044</data>
    </edge>
    <edge source="SVN" target="ECU">
      <data key="d0">1430436</data>
    </edge>
    <edge source="SVN" target="ETH">
      <data key="d0">382779</data>
    </edge>
    <edge source="SVN" target="EST">
      <data key="d0">10759267</data>
    </edge>
    <edge source="SVN" target="FIN">
      <data key="d0">3640195</data>
    </edge>
    <edge source="SVN" target="FRA">
      <data key="d0">71202949</data>
    </edge>
    <edge source="SVN" target="GEO">
      <data key="d0">9188787</data>
    </edge>
    <edge source="SVN" target="DEU">
      <data key="d0">258494387</data>
    </edge>
    <edge source="SVN" target="GHA">
      <data key="d0">5473668</data>
    </edge>
    <edge source="SVN" target="GRC">
      <data key="d0">55199758</data>
    </edge>
    <edge source="SVN" target="HKG">
      <data key="d0">4408745</data>
    </edge>
    <edge source="SVN" target="HUN">
      <data key="d0">72886783</data>
    </edge>
    <edge source="SVN" target="IDN">
      <data key="d0">136984</data>
    </edge>
    <edge source="SVN" target="IRL">
      <data key="d0">9485759</data>
    </edge>
    <edge source="SVN" target="ISR">
      <data key="d0">1363843</data>
    </edge>
    <edge source="SVN" target="ITA">
      <data key="d0">58265954</data>
    </edge>
    <edge source="SVN" target="JPN">
      <data key="d0">8119142</data>
    </edge>
    <edge source="SVN" target="KAZ">
      <data key="d0">34549172</data>
    </edge>
    <edge source="SVN" target="JOR">
      <data key="d0">1173467</data>
    </edge>
    <edge source="SVN" target="KOR">
      <data key="d0">1074285</data>
    </edge>
    <edge source="SVN" target="KGZ">
      <data key="d0">8089328</data>
    </edge>
    <edge source="SVN" target="LBN">
      <data key="d0">1513913</data>
    </edge>
    <edge source="SVN" target="LVA">
      <data key="d0">33347684</data>
    </edge>
    <edge source="SVN" target="LTU">
      <data key="d0">33423602</data>
    </edge>
    <edge source="SVN" target="MYS">
      <data key="d0">1963544</data>
    </edge>
    <edge source="SVN" target="MEX">
      <data key="d0">4119363</data>
    </edge>
    <edge source="SVN" target="MDA">
      <data key="d0">13623337</data>
    </edge>
    <edge source="SVN" target="OMN">
      <data key="d0">81848</data>
    </edge>
    <edge source="SVN" target="NLD">
      <data key="d0">32055801</data>
    </edge>
    <edge source="SVN" target="NOR">
      <data key="d0">369953</data>
    </edge>
    <edge source="SVN" target="PAN">
      <data key="d0">4107669</data>
[truncated: 33,720 more chars]
