# Supplementary material for: Core-periphery structure in sectoral international trade networks: A new approach to an old theory
Source: PLoS One. 2020 Apr 2;15(4):e0229547. doi: 10.1371/journal.pone.0229547 (PMC7117750; doi:10.1371/journal.pone.0229547)
Supplement: S8 File — (ZIP) [file pone.0229547.s008.zip › S8_File/Networks 2016/55-ESSENTL.OILS,PERFUME,ETC.graphml]

<?xml version='1.0' encoding='utf-8'?>
<graphml xmlns="http://graphml.graphdrawing.org/xmlns" xmlns:xsi="http://www.w3.org/2001/XMLSchema-instance" xsi:schemaLocation="http://graphml.graphdrawing.org/xmlns http://graphml.graphdrawing.org/xmlns/1.0/graphml.xsd">
  <key attr.name="weight" attr.type="long" for="edge" id="d0" />
  <graph edgedefault="directed">
    <node id="ALB" />
    <node id="BEL" />
    <node id="DEU" />
    <node id="ITA" />
    <node id="SRB" />
    <node id="MKD" />
    <node id="USA" />
    <node id="DZA" />
    <node id="FRA" />
    <node id="CIV" />
    <node id="MRT" />
    <node id="MAR" />
    <node id="SEN" />
    <node id="ARE" />
    <node id="TUN" />
    <node id="AZE" />
    <node id="GEO" />
    <node id="RUS" />
    <node id="TUR" />
    <node id="GBR" />
    <node id="ARG" />
    <node id="AUS" />
    <node id="BOL" />
    <node id="BRA" />
    <node id="CAN" />
    <node id="CHL" />
    <node id="CHN" />
    <node id="COL" />
    <node id="CRI" />
    <node id="DNK" />
    <node id="ECU" />
    <node id="SLV" />
    <node id="ETH" />
    <node id="GTM" />
    <node id="HND" />
    <node id="HUN" />
    <node id="IRL" />
    <node id="ISR" />
    <node id="JPN" />
    <node id="MYS" />
    <node id="MEX" />
    <node id="NLD" />
    <node id="NIC" />
    <node id="PAN" />
    <node id="PRY" />
    <node id="PER" />
    <node id="PHL" />
    <node id="POL" />
    <node id="IND" />
    <node id="SGP" />
    <node id="ZAF" />
    <node id="ESP" />
    <node id="CHE" />
    <node id="THA" />
    <node id="EGY" />
    <node id="URY" />
    <node id="AUT" />
    <node id="KHM" />
    <node id="LKA" />
    <node id="HRV" />
    <node id="CZE" />
    <node id="BEN" />
    <node id="EST" />
    <node id="FIN" />
    <node id="GHA" />
    <node id="GRC" />
    <node id="HKG" />
    <node id="IDN" />
    <node id="KAZ" />
    <node id="JOR" />
    <node id="KOR" />
    <node id="LBN" />
    <node id="LVA" />
    <node id="LTU" />
    <node id="MUS" />
    <node id="OMN" />
    <node id="NZL" />
    <node id="NOR" />
    <node id="PAK" />
    <node id="ROU" />
    <node id="SAU" />
    <node id="SVK" />
    <node id="VNM" />
    <node id="SVN" />
    <node id="SWE" />
    <node id="TZA" />
    <node id="ARM" />
    <node id="BGR" />
    <node id="BLR" />
    <node id="CMR" />
    <node id="CAF" />
    <node id="KGZ" />
    <node id="MDA" />
    <node id="PRT" />
    <node id="ZWE" />
    <node id="UGA" />
    <node id="UKR" />
    <node id="BDI" />
    <node id="GMB" />
    <node id="JAM" />
    <node id="MDG" />
    <node id="MWI" />
    <node id="MOZ" />
    <node id="NAM" />
    <node id="NER" />
    <node id="TGO" />
    <node id="BFA" />
    <node id="BWA" />
    <node id="PSE" />
    <edge source="ALB" target="BEL">
      <data key="d0">70168</data>
    </edge>
    <edge source="ALB" target="DEU">
      <data key="d0">60990</data>
    </edge>
    <edge source="ALB" target="ITA">
      <data key="d0">19620</data>
    </edge>
    <edge source="ALB" target="SRB">
      <data key="d0">241607</data>
    </edge>
    <edge source="ALB" target="MKD">
      <data key="d0">137938</data>
    </edge>
    <edge source="ALB" target="USA">
      <data key="d0">248861</data>
    </edge>
    <edge source="BEL" target="ALB">
      <data key="d0">221740</data>
    </edge>
    <edge source="BEL" target="DZA">
      <data key="d0">25398372</data>
    </edge>
    <edge source="BEL" target="AZE">
      <data key="d0">1331822</data>
    </edge>
    <edge source="BEL" target="ARG">
      <data key="d0">1851975</data>
    </edge>
    <edge source="BEL" target="AUS">
      <data key="d0">32149851</data>
    </edge>
    <edge source="BEL" target="AUT">
      <data key="d0">36939313</data>
    </edge>
    <edge source="BEL" target="ARM">
      <data key="d0">889498</data>
    </edge>
    <edge source="BEL" target="BOL">
      <data key="d0">45077</data>
    </edge>
    <edge source="BEL" target="BRA">
      <data key="d0">14654451</data>
    </edge>
    <edge source="BEL" target="BGR">
      <data key="d0">6589037</data>
    </edge>
    <edge source="BEL" target="BDI">
      <data key="d0">344105</data>
    </edge>
    <edge source="BEL" target="BLR">
      <data key="d0">1552926</data>
    </edge>
    <edge source="BEL" target="KHM">
      <data key="d0">68506</data>
    </edge>
    <edge source="BEL" target="CMR">
      <data key="d0">2883858</data>
    </edge>
    <edge source="BEL" target="CAN">
      <data key="d0">52258356</data>
    </edge>
    <edge source="BEL" target="CAF">
      <data key="d0">39109</data>
    </edge>
    <edge source="BEL" target="LKA">
      <data key="d0">601017</data>
    </edge>
    <edge source="BEL" target="CHL">
      <data key="d0">8986005</data>
    </edge>
    <edge source="BEL" target="CHN">
      <data key="d0">77399416</data>
    </edge>
    <edge source="BEL" target="COL">
      <data key="d0">4084785</data>
    </edge>
    <edge source="BEL" target="CRI">
      <data key="d0">274724</data>
    </edge>
    <edge source="BEL" target="HRV">
      <data key="d0">5394409</data>
    </edge>
    <edge source="BEL" target="CZE">
      <data key="d0">48409352</data>
    </edge>
    <edge source="BEL" target="BEN">
      <data key="d0">2194139</data>
    </edge>
    <edge source="BEL" target="DNK">
      <data key="d0">61010431</data>
    </edge>
    <edge source="BEL" target="ECU">
      <data key="d0">396639</data>
    </edge>
    <edge source="BEL" target="SLV">
      <data key="d0">23026</data>
    </edge>
    <edge source="BEL" target="ETH">
      <data key="d0">1424011</data>
    </edge>
    <edge source="BEL" target="EST">
      <data key="d0">1422981</data>
    </edge>
    <edge source="BEL" target="FIN">
      <data key="d0">22082057</data>
    </edge>
    <edge source="BEL" target="FRA">
      <data key="d0">697404827</data>
    </edge>
    <edge source="BEL" target="GEO">
      <data key="d0">3751854</data>
    </edge>
    <edge source="BEL" target="GMB">
      <data key="d0">77956</data>
    </edge>
    <edge source="BEL" target="DEU">
      <data key="d0">679360197</data>
    </edge>
    <edge source="BEL" target="GHA">
      <data key="d0">3080883</data>
    </edge>
    <edge source="BEL" target="GRC">
      <data key="d0">36170400</data>
    </edge>
    <edge source="BEL" target="GTM">
      <data key="d0">194873</data>
    </edge>
    <edge source="BEL" target="HKG">
      <data key="d0">13277840</data>
    </edge>
    <edge source="BEL" target="HUN">
      <data key="d0">25502433</data>
    </edge>
    <edge source="BEL" target="IDN">
      <data key="d0">2497942</data>
    </edge>
    <edge source="BEL" target="IRL">
      <data key="d0">17912392</data>
    </edge>
    <edge source="BEL" target="ISR">
      <data key="d0">77275895</data>
    </edge>
    <edge source="BEL" target="ITA">
      <data key="d0">167459224</data>
    </edge>
    <edge source="BEL" target="CIV">
      <data key="d0">10587935</data>
    </edge>
    <edge source="BEL" target="JAM">
      <data key="d0">193279</data>
    </edge>
    <edge source="BEL" target="JPN">
      <data key="d0">21900036</data>
    </edge>
    <edge source="BEL" target="KAZ">
      <data key="d0">609175</data>
    </edge>
    <edge source="BEL" target="JOR">
      <data key="d0">3035912</data>
    </edge>
    <edge source="BEL" target="KOR">
      <data key="d0">30087377</data>
    </edge>
    <edge source="BEL" target="KGZ">
      <data key="d0">52107</data>
    </edge>
    <edge source="BEL" target="LBN">
      <data key="d0">13570042</data>
    </edge>
    <edge source="BEL" target="LVA">
      <data key="d0">17521693</data>
    </edge>
    <edge source="BEL" target="LTU">
      <data key="d0">3210108</data>
    </edge>
    <edge source="BEL" target="MDG">
      <data key="d0">466453</data>
    </edge>
    <edge source="BEL" target="MWI">
      <data key="d0">25027</data>
    </edge>
    <edge source="BEL" target="MYS">
      <data key="d0">1684084</data>
    </edge>
    <edge source="BEL" target="MRT">
      <data key="d0">566063</data>
    </edge>
    <edge source="BEL" target="MUS">
      <data key="d0">2094797</data>
    </edge>
    <edge source="BEL" target="MEX">
      <data key="d0">18480385</data>
    </edge>
    <edge source="BEL" target="MDA">
      <data key="d0">125978</data>
    </edge>
    <edge source="BEL" target="MAR">
      <data key="d0">11264686</data>
    </edge>
    <edge source="BEL" target="MOZ">
      <data key="d0">18254</data>
    </edge>
    <edge source="BEL" target="OMN">
      <data key="d0">3771857</data>
    </edge>
    <edge source="BEL" target="NAM">
      <data key="d0">25233</data>
    </edge>
    <edge source="BEL" target="NLD">
      <data key="d0">1066549013</data>
    </edge>
    <edge source="BEL" target="NZL">
      <data key="d0">3331322</data>
    </edge>
    <edge source="BEL" target="NER">
      <data key="d0">445557</data>
    </edge>
    <edge source="BEL" target="NOR">
      <data key="d0">14936048</data>
    </edge>
    <edge source="BEL" target="PAK">
      <data key="d0">3972967</data>
    </edge>
    <edge source="BEL" target="PAN">
      <data key="d0">910144</data>
    </edge>
    <edge source="BEL" target="PRY">
      <data key="d0">239093</data>
    </edge>
    <edge source="BEL" target="PER">
      <data key="d0">1400227</data>
    </edge>
    <edge source="BEL" target="PHL">
      <data key="d0">818391</data>
    </edge>
    <edge source="BEL" target="POL">
      <data key="d0">132750238</data>
    </edge>
    <edge source="BEL" target="PRT">
      <data key="d0">16643353</data>
    </edge>
    <edge source="BEL" target="ROU">
      <data key="d0">22502593</data>
    </edge>
    <edge source="BEL" target="RUS">
      <data key="d0">161024640</data>
    </edge>
    <edge source="BEL" target="SAU">
      <data key="d0">58847353</data>
    </edge>
    <edge source="BEL" target="SEN">
      <data key="d0">1822382</data>
    </edge>
    <edge source="BEL" target="SRB">
      <data key="d0">2135967</data>
    </edge>
    <edge source="BEL" target="IND">
      <data key="d0">12465404</data>
    </edge>
    <edge source="BEL" target="SGP">
      <data key="d0">82438658</data>
    </edge>
    <edge source="BEL" target="SVK">
      <data key="d0">14547695</data>
    </edge>
    <edge source="BEL" target="VNM">
      <data key="d0">2203510</data>
    </edge>
    <edge source="BEL" target="SVN">
      <data key="d0">4244578</data>
    </edge>
    <edge source="BEL" target="ZAF">
      <data key="d0">36988523</data>
    </edge>
    <edge source="BEL" target="ZWE">
      <data key="d0">140698</data>
    </edge>
    <edge source="BEL" target="ESP">
      <data key="d0">178233747</data>
    </edge>
    <edge source="BEL" target="SWE">
      <data key="d0">100877998</data>
    </edge>
    <edge source="BEL" target="CHE">
      <data key="d0">181366045</data>
    </edge>
    <edge source="BEL" target="THA">
      <data key="d0">4471778</data>
    </edge>
    <edge source="BEL" target="TGO">
      <data key="d0">3555280</data>
    </edge>
    <edge source="BEL" target="ARE">
      <data key="d0">58137591</data>
    </edge>
    <edge source="BEL" target="TUN">
      <data key="d0">4403807</data>
    </edge>
    <edge source="BEL" target="TUR">
      <data key="d0">102687395</data>
    </edge>
    <edge source="BEL" target="UGA">
      <data key="d0">69758</data>
    </edge>
    <edge source="BEL" target="UKR">
      <data key="d0">14067766</data>
    </edge>
    <edge source="BEL" target="MKD">
      <data key="d0">152177</data>
    </edge>
    <edge source="BEL" target="EGY">
      <data key="d0">18221437</data>
    </edge>
    <edge source="BEL" target="GBR">
      <data key="d0">437558190</data>
    </edge>
    <edge source="BEL" target="TZA">
      <data key="d0">87167</data>
    </edge>
    <edge source="BEL" target="USA">
      <data key="d0">344044515</data>
    </edge>
    <edge source="BEL" target="BFA">
      <data key="d0">848883</data>
    </edge>
    <edge source="BEL" target="URY">
      <data key="d0">9308092</data>
    </edge>
    <edge source="DEU" target="ALB">
      <data key="d0">6841600</data>
    </edge>
    <edge source="DEU" target="DZA">
      <data key="d0">26172051</data>
    </edge>
    <edge source="DEU" target="AZE">
      <data key="d0">12867742</data>
    </edge>
    <edge source="DEU" target="ARG">
      <data key="d0">30339201</data>
    </edge>
    <edge source="DEU" target="AUS">
      <data key="d0">105388620</data>
    </edge>
    <edge source="DEU" target="AUT">
      <data key="d0">910174550</data>
    </edge>
    <edge source="DEU" target="ARM">
      <data key="d0">6112219</data>
    </edge>
    <edge source="DEU" target="BEL">
      <data key="d0">564086519</data>
    </edge>
    <edge source="DEU" target="BOL">
      <data key="d0">1643414</data>
    </edge>
    <edge source="DEU" target="BWA">
      <data key="d0">144302</data>
    </edge>
    <edge source="DEU" target="BRA">
      <data key="d0">96535456</data>
    </edge>
    <edge source="DEU" target="BGR">
      <data key="d0">52383234</data>
    </edge>
    <edge source="DEU" target="BDI">
      <data key="d0">287324</data>
    </edge>
    <edge source="DEU" target="BLR">
      <data key="d0">32846608</data>
    </edge>
    <edge source="DEU" target="KHM">
      <data key="d0">2044412</data>
    </edge>
    <edge source="DEU" target="CMR">
      <data key="d0">2704664</data>
    </edge>
    <edge source="DEU" target="CAN">
      <data key="d0">51180768</data>
    </edge>
    <edge source="DEU" target="CAF">
      <data key="d0">28911</data>
    </edge>
    <edge source="DEU" target="LKA">
      <data key="d0">8103359</data>
    </edge>
    <edge source="DEU" target="CHL">
      <data key="d0">24191029</data>
    </edge>
    <edge source="DEU" target="CHN">
      <data key="d0">269236724</data>
    </edge>
    <edge source="DEU" target="COL">
      <data key="d0">26745097</data>
    </edge>
    <edge source="DEU" target="CRI">
      <data key="d0">4927717</data>
    </edge>
    <edge source="DEU" target="HRV">
      <data key="d0">68770659</data>
    </edge>
    <edge source="DEU" target="CZE">
      <data key="d0">392508102</data>
    </edge>
    <edge source="DEU" target="BEN">
      <data key="d0">663081</data>
    </edge>
    <edge source="DEU" target="DNK">
      <data key="d0">193298424</data>
    </edge>
    <edge source="DEU" target="ECU">
      <data key="d0">5765907</data>
    </edge>
    <edge source="DEU" target="SLV">
      <data key="d0">1986928</data>
    </edge>
    <edge source="DEU" target="ETH">
      <data key="d0">1790569</data>
    </edge>
    <edge source="DEU" target="EST">
      <data key="d0">35489212</data>
    </edge>
    <edge source="DEU" target="FIN">
      <data key="d0">72746501</data>
    </edge>
    <edge source="DEU" target="FRA">
      <data key="d0">1280263419</data>
    </edge>
    <edge source="DEU" target="GEO">
      <data key="d0">8102523</data>
    </edge>
    <edge source="DEU" target="PSE">
      <data key="d0">2864737</data>
    </edge>
    <edge source="DEU" target="GHA">
      <data key="d0">8302314</data>
    </edge>
    <edge source="DEU" target="GRC">
      <data key="d0">133897777</data>
    </edge>
    <edge source="DEU" target="GTM">
      <data key="d0">6735007</data>
    </edge>
    <edge source="DEU" target="HND">
      <data key="d0">3094862</data>
    </edge>
    <edge source="DEU" target="HKG">
      <data key="d0">111763386</data>
    </edge>
    <edge source="DEU" target="HUN">
      <data key="d0">256702460</data>
    </edge>
    <edge source="DEU" target="IDN">
      <data key="d0">40798494</data>
    </edge>
    <edge source="DEU" target="IRL">
      <data key="d0">91854592</data>
    </edge>
    <edge source="DEU" target="ISR">
      <data key="d0">92967476</data>
    </edge>
    <edge source="DEU" target="ITA">
      <data key="d0">757745274</data>
    </edge>
    <edge source="DEU" target="CIV">
      <data key="d0">3790745</data>
    </edge>
    <edge source="DEU" target="JAM">
      <data key="d0">349585</data>
    </edge>
    <edge source="DEU" target="JPN">
      <data key="d0">151190956</data>
    </edge>
    <edge source="DEU" target="KAZ">
      <data key="d0">19627731</data>
    </edge>
    <edge source="DEU" target="JOR">
      <data key="d0">16647621</data>
    </edge>
    <edge source="DEU" target="KOR">
      <data key="d0">131417743</data>
    </edge>
    <edge source="DEU" target="KGZ">
      <data key="d0">1259090</data>
    </edge>
    <edge source="DEU" target="LBN">
      <data key="d0">23436027</data>
    </edge>
    <edge source="DEU" target="LVA">
      <data key="d0">53529154</data>
    </edge>
    <edge source="DEU" target="LTU">
      <data key="d0">39492707</data>
    </edge>
    <edge source="DEU" target="MDG">
      <data key="d0">381488</data>
    </edge>
    <edge source="DEU" target="MWI">
      <data key="d0">30018</data>
    </edge>
    <edge source="DEU" target="MYS">
      <data key="d0">30090178</data>
    </edge>
    <edge source="DEU" target="MRT">
      <data key="d0">2040433</data>
    </edge>
    <edge source="DEU" target="MUS">
      <data key="d0">4060907</data>
    </edge>
    <edge source="DEU" target="MEX">
      <data key="d0">113066598</data>
    </edge>
    <edge source="DEU" target="MDA">
      <data key="d0">9384551</data>
    </edge>
    <edge source="DEU" target="MAR">
      <data key="d0">24796237</data>
    </edge>
    <edge source="DEU" target="MOZ">
      <data key="d0">56731</data>
    </edge>
    <edge source="DEU" target="OMN">
      <data key="d0">5961713</data>
    </edge>
    <edge source="DEU" target="NAM">
      <data key="d0">776177</data>
    </edge>
    <edge source="DEU" target="NLD">
      <data key="d0">808775879</data>
    </edge>
    <edge source="DEU" target="NZL">
      <data key="d0">14819134</data>
    </edge>
    <edge source="DEU" target="NIC">
      <data key="d0">216479</data>
    </edge>
    <edge source="DEU" target="NER">
      <data key="d0">478373</data>
    </edge>
    <edge source="DEU" target="NOR">
      <data key="d0">125303207</data>
    </edge>
    <edge source="DEU" target="PAK">
      <data key="d0">29615103</data>
    </edge>
    <edge source="DEU" target="PAN">
      <data key="d0">43278157</data>
    </edge>
    <edge source="DEU" target="PRY">
      <data key="d0">3940741</data>
    </edge>
    <edge source="DEU" target="PER">
      <data key="d0">12347570</data>
    </edge>
    <edge source="DEU" target="PHL">
      <data key="d0">23078305</data>
    </edge>
    <edge source="DEU" target="POL">
      <data key="d0">869538461</data>
    </edge>
    <edge source="DEU" target="PRT">
      <data key="d0">75426319</data>
    </edge>
    <edge source="DEU" target="ROU">
      <data key="d0">144753564</data>
    </edge>
    <edge source="DEU" target="RUS">
      <data key="d0">648354977</data>
    </edge>
    <edge source="DEU" target="SAU">
      <data key="d0">136846095</data>
    </edge>
    <edge source="DEU" target="SEN">
      <data key="d0">3548429</data>
    </edge>
    <edge source="DEU" target="SRB">
      <data key="d0">43475392</data>
    </edge>
    <edge source="DEU" target="IND">
      <data key="d0">123128025</data>
    </edge>
    <edge source="DEU" target="SGP">
      <data key="d0">130703906</data>
    </edge>
    <edge source="DEU" target="SVK">
      <data key="d0">77606033</data>
    </edge>
    <edge source="DEU" target="VNM">
      <data key="d0">27687420</data>
    </edge>
    <edge source="DEU" target="SVN">
      <data key="d0">89346914</data>
    </edge>
    <edge source="DEU" target="ZAF">
      <data key="d0">138950350</data>
    </edge>
    <edge source="DEU" target="ZWE">
      <data key="d0">239680</data>
    </edge>
    <edge source="DEU" target="ESP">
      <data key="d0">621902278</data>
    </edge>
    <edge source="DEU" target="SWE">
      <data key="d0">214976375</data>
    </edge>
    <edge source="DEU" target="CHE">
      <data key="d0">729354941</data>
    </edge>
    <edge source="DEU" target="THA">
      <data key="d0">60224402</data>
    </edge>
    <edge source="DEU" target="TGO">
      <data key="d0">533677</data>
    </edge>
    <edge source="DEU" target="ARE">
      <data key="d0">225633914</data>
    </edge>
    <edge source="DEU" target="TUN">
      <data key="d0">20668927</data>
    </edge>
    <edge source="DEU" target="TUR">
      <data key="d0">395264558</data>
    </edge>
    <edge source="DEU" target="UGA">
      <data key="d0">1792523</data>
    </edge>
    <edge source="DEU" target="UKR">
      <data key="d0">110854082</data>
    </edge>
    <edge source="DEU" target="MKD">
      <data key="d0">10059395</data>
    </edge>
    <edge source="DEU" target="EGY">
      <data key="d0">55361620</data>
    </edge>
    <edge source="DEU" target="GBR">
      <data key="d0">1224567152</data>
    </edge>
    <edge source="DEU" target="TZA">
      <data key="d0">6835564</data>
    </edge>
    <edge source="DEU" target="USA">
      <data key="d0">558673585</data>
    </edge>
    <edge source="DEU" target="BFA">
      <data key="d0">229266</data>
    </edge>
    <edge source="DEU" target="URY">
      <data key="d0">34990492</data>
    </edge>
    <edge source="ITA" target="ALB">
      <data key="d0">30435381</data>
    </edge>
    <edge source="ITA" target="DZA">
      <data key="d0">25060198</data>
    </edge>
    <edge source="ITA" target="AZE">
      <data key="d0">6240127</data>
    </edge>
    <edge source="ITA" target="ARG">
      <data key="d0">16163765</data>
    </edge>
    <edge source="ITA" target="AUS">
      <data key="d0">53305049</data>
    </edge>
    <edge source="ITA" target="AUT">
      <data key="d0">74730980</data>
    </edge>
    <edge source="ITA" target="ARM">
      <data key="d0">2867566</data>
    </edge>
    <edge source="ITA" target="BEL">
      <data key="d0">221758904</data>
    </edge>
    <edge source="ITA" target="BOL">
      <data key="d0">749005</data>
    </edge>
    <edge source="ITA" target="BWA">
      <data key="d0">235113</data>
    </edge>
    <edge source="ITA" target="BRA">
      <data key="d0">22996949</data>
    </edge>
    <edge source="ITA" target="BGR">
      <data key="d0">45288001</data>
    </edge>
    <edge source="ITA" target="BLR">
      <data key="d0">7009298</data>
    </edge>
    <edge source="ITA" target="KHM">
      <data key="d0">290004</data>
    </edge>
    <edge source="ITA" target="CMR">
      <data key="d0">635064</data>
    </edge>
    <edge source="ITA" target="CAN">
      <data key="d0">44941133</data>
    </edge>
    <edge source="ITA" target="CAF">
      <data key="d0">21887</data>
    </edge>
    <edge source="ITA" target="LKA">
      <data key="d0">811259</data>
    </edge>
    <edge source="ITA" target="CHL">
      <data key="d0">20972901</data>
    </edge>
    <edge source="ITA" target="CHN">
      <data key="d0">67859729</data>
    </edge>
    <edge source="ITA" target="COL">
      <data key="d0">6837301</data>
    </edge>
    <edge source="ITA" target="CRI">
      <data key="d0">2845768</data>
    </edge>
    <edge source="ITA" target="HRV">
      <data key="d0">36965140</data>
    </edge>
    <edge source="ITA" target="CZE">
      <data key="d0">71591943</data>
    </edge>
    <edge source="ITA" target="BEN">
      <data key="d0">586578</data>
    </edge>
    <edge source="ITA" target="DNK">
      <data key="d0">58902296</data>
    </edge>
    <edge source="ITA" target="ECU">
      <data key="d0">4669434</data>
    </edge>
    <edge source="ITA" target="SLV">
      <data key="d0">1372462</data>
    </edge>
    <edge source="ITA" target="ETH">
      <data key="d0">1282297</data>
    </edge>
    <edge source="ITA" target="EST">
      <data key="d0">6652923</data>
    </edge>
    <edge source="ITA" target="FIN">
      <data key="d0">16603046</data>
    </edge>
    <edge source="ITA" target="FRA">
      <data key="d0">807215033</data>
    </edge>
    <edge source="ITA" target="GEO">
      <data key="d0">4119745</data>
    </edge>
    <edge source="ITA" target="GMB">
      <data key="d0">78730</data>
    </edge>
    <edge source="ITA" target="PSE">
      <data key="d0">336559</data>
    </edge>
    <edge source="ITA" target="DEU">
      <data key="d0">765209573</data>
    </edge>
    <edge source="ITA" target="GHA">
      <data key="d0">2917160</data>
    </edge>
    <edge source="ITA" target="GRC">
      <data key="d0">131282373</data>
    </edge>
    <edge source="ITA" target="GTM">
      <data key="d0">1688018</data>
    </edge>
    <edge source="ITA" target="HND">
      <data key="d0">1083459</data>
    </edge>
    <edge source="ITA" target="HKG">
      <data key="d0">182116713</data>
    </edge>
    <edge source="ITA" target="HUN">
      <data key="d0">61052279</data>
    </edge>
    <edge source="ITA" target="IDN">
      <data key="d0">8759522</data>
    </edge>
    <edge source="ITA" target="IRL">
      <data key="d0">18191427</data>
    </edge>
    <edge source="ITA" target="ISR">
      <data key="d0">46623197</data>
    </edge>
    <edge source="ITA" target="CIV">
      <data key="d0">1499978</data>
    </edge>
    <edge source="ITA" target="JAM">
      <data key="d0">1016554</data>
    </edge>
    <edge source="ITA" target="JPN">
      <data key="d0">77145433</data>
    </edge>
    <edge source="ITA" target="KAZ">
      <data key="d0">7402645</data>
    </edge>
    <edge source="ITA" target="JOR">
      <data key="d0">9360901</data>
    </edge>
    <edge source="ITA" target="KOR">
      <data key="d0">65103411</data>
    </edge>
    <edge source="ITA" target="KGZ">
      <data key="d0">841452</data>
    </edge>
    <edge source="ITA" target="LBN">
      <data key="d0">18513793</data>
    </edge>
    <edge source="ITA" target="LVA">
      <data key="d0">8406650</data>
    </edge>
    <edge source="ITA" target="LTU">
      <data key="d0">18241094</data>
    </edge>
    <edge source="ITA" target="MDG">
      <data key="d0">83755</data>
    </edge>
    <edge source="ITA" target="MYS">
      <data key="d0">11718326</data>
    </edge>
    <edge source="ITA" target="MRT">
      <data key="d0">83813</data>
    </edge>
    <edge source="ITA" target="MUS">
      <data key="d0">1476429</data>
    </edge>
    <edge source="ITA" target="MEX">
      <data key="d0">37397638</data>
    </edge>
    <edge source="ITA" target="MDA">
      <data key="d0">3012831</data>
    </edge>
    <edge source="ITA" target="MAR">
      <data key="d0">20275485</data>
    </edge>
    <edge source="ITA" target="MOZ">
      <data key="d0">296874</data>
    </edge>
    <edge source="ITA" target="OMN">
      <data key="d0">2265918</data>
    </edge>
    <edge source="ITA" target="NAM">
      <data key="d0">63141</data>
    </edge>
    <edge source="ITA" target="NLD">
      <data key="d0">246924257</data>
    </edge>
    <edge source="ITA" target="NZL">
      <data key="d0">3955026</data>
    </edge>
    <edge source="ITA" target="NIC">
      <data key="d0">1230102</data>
    </edge>
    <edge source="ITA" target="NER">
      <data key="d0">11884</data>
    </edge>
    <edge source="ITA" target="NOR">
      <data key="d0">13167799</data>
    </edge>
    <edge source="ITA" target="PAK">
      <data key="d0">6503683</data>
    </edge>
    <edge source="ITA" target="PAN">
      <data key="d0">13333494</data>
    </edge>
    <edge source="ITA" target="PRY">
      <data key="d0">6276737</data>
    </edge>
    <edge source="ITA" target="PER">
      <data key="d0">3945235</data>
    </edge>
    <edge source="ITA" target="PHL">
      <data key="d0">5304577</data>
    </edge>
    <edge source="ITA" target="POL">
      <data key="d0">213963225</data>
    </edge>
    <edge source="ITA" target="PRT">
      <data key="d0">62636811</data>
    </edge>
    <edge source="ITA" target="ROU">
      <data key="d0">80289082</data>
    </edge>
    <edge source="ITA" target="RUS">
      <data key="d0">181906807</data>
    </edge>
    <edge source="ITA" target="SAU">
      <data key="d0">55771038</data>
    </edge>
    <edge source="ITA" target="SEN">
      <data key="d0">1354501</data>
    </edge>
    <edge source="ITA" target="SRB">
      <data key="d0">39787338</data>
    </edge>
    <edge source="ITA" target="IND">
      <data key="d0">25265815</data>
    </edge>
    <edge source="ITA" target="SGP">
      <data key="d0">63689168</data>
    </edge>
    <edge source="ITA" target="SVK">
      <data key="d0">35078113</data>
    </edge>
    <edge source="ITA" target="VNM">
      <data key="d0">11197467</data>
    </edge>
    <edge source="ITA" target="SVN">
      <data key="d0">57381546</data>
    </edge>
    <edge source="ITA" target="ZAF">
      <data key="d0">31770794</data>
    </edge>
    <edge source="ITA" target="ZWE">
      <data key="d0">134585</data>
    </edge>
    <edge source="ITA" target="ESP">
      <data key="d0">448271975</data>
    </edge>
    <edge source="ITA" target="SWE">
      <data key="d0">45177337</data>
    </edge>
    <edge source="ITA" target="CHE">
      <data key="d0">142874966</data>
    </edge>
    <edge source="ITA" target="THA">
      <data key="d0">11792164</data>
    </edge>
    <edge source="ITA" target="TGO">
      <data key="d0">322604</data>
    </edge>
    <edge source="ITA" target="ARE">
      <data key="d0">181093277</data>
    </edge>
    <edge source="ITA" target="TUN">
      <data key="d0">24517870</data>
    </edge>
    <edge source="ITA" target="TUR">
      <data key="d0">103777097</data>
    </edge>
    <edge source="ITA" target="UGA">
      <data key="d0">421859</data>
    </edge>
    <edge source="ITA" target="UKR">
      <data key="d0">37537995</data>
    </edge>
    <edge source="ITA" target="MKD">
      <data key="d0">7535947</data>
    </edge>
    <edge source="ITA" target="EGY">
      <data key="d0">19191547</data>
    </edge>
    <edge source="ITA" target="GBR">
      <data key="d0">482632489</data>
    </edge>
    <edge source="ITA" target="TZA">
      <data key="d0">232427</data>
    </edge>
    <edge source="ITA" target="USA">
      <data key="d0">507832812</data>
    </edge>
    <edge source="ITA" target="BFA">
      <data key="d0">125800</data>
    </edge>
    <edge source="ITA" target="URY">
      <data key="d0">8680091</data>
    </edge>
    <edge source="SRB" target="ALB">
      <data key="d0">6236110</data>
    </edge>
    <edge source="SRB" target="AZE">
      <data key="d0">36373</data>
    </edge>
    <edge source="SRB" target="AUS">
      <data key="d0">782604</data>
    </edge>
    <edge source="SRB" target="AUT">
      <data key="d0">11582901</data>
    </edge>
    <edge source="SRB" target="ARM">
      <data key="d0">135039</data>
    </edge>
    <edge source="SRB" target="BEL">
      <data key="d0">3046118</data>
    </edge>
    <edge source="SRB" target="BGR">
      <data key="d0">3785272</data>
    </edge>
    <edge source="SRB" target="BLR">
      <data key="d0">37084</data>
    </edge>
    <edge source="SRB" target="CAN">
      <data key="d0">50281</data>
    </edge>
    <edge source="SRB" target="CHN">
      <data key="d0">33285</data>
    </edge>
    <edge source="SRB" target="COL">
      <data key="d0">69593</data>
    </edge>
    <edge source="SRB" target="HRV">
      <data key="d0">2648259</data>
    </edge>
    <edge source="SRB" target="CZE">
      <data key="d0">1772891</data>
    </edge>
    <edge source="SRB" target="DNK">
      <data key="d0">14167</data>
    </edge>
    <edge source="SRB" target="FRA">
      <data key="d0">2489649</data>
    </edge>
    <edge source="SRB" target="DEU">
      <data key="d0">21241741</data>
    </edge>
    <edge source="SRB" target="GRC">
      <data key="d0">813247</data>
    </edge>
    <edge source="SRB" target="HUN">
      <data key="d0">543937</data>
    </edge>
    <edge source="SRB" target="ISR">
      <data key="d0">307206</data>
    </edge>
    <edge source="SRB" target="ITA">
      <data key="d0">7926925</data>
    </edge>
    <edge source="SRB" target="KAZ">
      <data key="d0">17663</data>
    </edge>
    <edge source="SRB" target="KOR">
      <data key="d0">898280</data>
    </edge>
    <edge source="SRB" target="LBN">
      <data key="d0">35999</data>
    </edge>
    <edge source="SRB" target="LVA">
      <data key="d0">98478</data>
    </edge>
    <edge source="SRB" target="LTU">
      <data key="d0">187612</data>
    </edge>
    <edge source="SRB" target="MEX">
      <data key="d0">240806</data>
    </edge>
    <edge source="SRB" target="NLD">
      <data key="d0">980122</data>
    </edge>
    <edge source="SRB" target="NOR">
      <data key="d0">148242</data>
    </edge>
    <edge source="SRB" target="POL">
      <data key="d0">14941960</data>
    </edge>
    <edge source="SRB" target="ROU">
      <data key="d0">11077188</data>
    </edge>
    <edge source="SRB" target="RUS">
      <data key="d0">7858603</data>
    </edge>
    <edge source="SRB" target="SAU">
      <data key="d0">371783</data>
    </edge>
    <edge source="SRB" target="SVK">
      <data key="d0">892773</data>
    </edge>
    <edge source="SRB" target="SVN">
      <data key="d0">2363562</data>
    </edge>
    <edge source="SRB" target="ESP">
      <data key="d0">4229759</data>
    </edge>
    <edge source="SRB" target="SWE">
      <data key="d0">125148</data>
    </edge>
    <edge source="SRB" target="CHE">
      <data key="d0">504806</data>
    </edge>
    <edge source="SRB" target="ARE">
      <data key="d0">147960</data>
    </edge>
    <edge source="SRB" target="TUN">
      <data key="d0">10816</data>
    </edge>
    <edge source="SRB" target="TUR">
      <data key="d0">3701094</data>
    </edge>
    <edge source="SRB" target="UKR">
      <data key="d0">1460639</data>
    </edge>
    <edge source="SRB" target="MKD">
      <data key="d0">17032069</data>
    </edge>
    <edge source="SRB" target="EGY">
      <data key="d0">79025</data>
    </edge>
    <edge source="SRB" target="GBR">
      <data key="d0">234538</data>
    </edge>
    <edge source="SRB" target="USA">
      <data key="d0">398036</data>
    </edge>
    <edge source="MKD" target="ALB">
      <data key="d0">482086</data>
    </edge>
    <edge source="MKD" target="AZE">
      <data key="d0">20568</data>
    </edge>
    <edge source="MKD" target="AUS">
      <data key="d0">28242</data>
    </edge>
    <edge source="MKD" target="AUT">
      <data key="d0">145461</data>
    </edge>
    <edge source="MKD" target="ARM">
      <data key="d0">10535</data>
    </edge>
    <edge source="MKD" target="BGR">
      <data key="d0">247579</data>
    </edge>
    <edge source="MKD" target="CAN">
      <data key="d0">70504</data>
    </edge>
    <edge source="MKD" target="HRV">
      <data key="d0">908229</data>
    </edge>
    <edge source="MKD" target="FRA">
      <data key="d0">285176</data>
    </edge>
    <edge source="MKD" target="DEU">
      <data key="d0">224260</data>
    </edge>
    <edge source="MKD" target="GRC">
      <data key="d0">48684</data>
    </edge>
    <edge source="MKD" target="HKG">
      <data key="d0">18928</data>
    </edge>
    <edge source="MKD" target="NLD">
      <data key="d0">45228</data>
    </edge>
    <edge source="MKD" target="RUS">
      <data key="d0">12687</data>
    </edge>
    <edge source="MKD" target="SRB">
      <data key="d0">5871085</data>
    </edge>
    <edge source="MKD" target="SVK">
      <data key="d0">344878</data>
    </edge>
    <edge source="MKD" target="SVN">
      <data key="d0">448193</data>
    </edge>
    <edge source="MKD" target="CHE">
      <data key="d0">23360</data>
    </edge>
    <edge source="MKD" target="ARE">
      <data key="d0">46813</data>
    </edge>
    <edge source="MKD" target="TUR">
      <data key="d0">32650</data>
    </edge>
    <edge source="MKD" target="GBR">
      <data key="d0">23449</data>
    </edge>
    <edge source="MKD" target="USA">
      <data key="d0">34513</data>
    </edge>
    <edge source="USA" target="ALB">
      <data key="d0">2123183</data>
    </edge>
    <edge source="USA" target="DZA">
      <data key="d0">1663035</data>
    </edge>
    <edge source="USA" target="AZE">
      <data key="d0">1326392</data>
    </edge>
    <edge source="USA" target="ARG">
      <data key="d0">116279184</data>
    </edge>
    <edge source="USA" target="AUS">
      <data key="d0">595361622</data>
    </edge>
    <edge source="USA" target="AUT">
      <data key="d0">7950321</data>
    </edge>
    <edge source="USA" target="ARM">
      <data key="d0">199761</data>
    </edge>
    <edge source="USA" target="BEL">
      <data key="d0">297699790</data>
    </edge>
    <edge source="USA" target="BOL">
      <data key="d0">3832912</data>
    </edge>
    <edge source="USA" target="BWA">
      <data key="d0">72883</data>
    </edge>
    <edge source="USA" target="BRA">
      <data key="d0">255937788</data>
    </edge>
    <edge source="USA" target="BGR">
      <data key="d0">4439232</data>
    </edge>
    <edge source="USA" target="BLR">
      <data key="d0">455858</data>
    </edge>
    <edge source="USA" target="KHM">
      <data key="d0">1042519</data>
    </edge>
    <edge source="USA" target="CMR">
      <data key="d0">1692229</data>
    </edge>
    <edge source="USA" target="CAN">
      <data key="d0">4592539449</data>
    </edge>
    <edge source="USA" target="CAF">
      <data key="d0">16272</data>
    </edge>
    <edge source="USA" target="LKA">
      <data key="d0">4297411</data>
    </edge>
    <edge source="USA" target="CHL">
      <data key="d0">161315412</data>
    </edge>
    <edge source="USA" target="CHN">
      <data key="d0">673922903</data>
    </edge>
    <edge source="USA" target="COL">
      <data key="d0">132732646</data>
    </edge>
    <edge source="USA" target="CRI">
      <data key="d0">55501686</data>
    </edge>
    <edge source="USA" target="HRV">
      <data key="d0">3454041</data>
    </edge>
    <edge source="USA" target="CZE">
      <data key="d0">52682709</data>
    </edge>
    <edge source="USA" target="BEN">
      <data key="d0">2084384</data>
    </edge>
    <edge source="USA" target="DNK">
      <data key="d0">35794590</data>
    </edge>
    <edge source="USA" target="ECU">
      <data key="d0">23967039</data>
    </edge>
    <edge source="USA" target="SLV">
      <data key="d0">25885319</data>
    </edge>
    <edge source="USA" target="ETH">
      <data key="d0">2111334</data>
    </edge>
    <edge source="USA" target="EST">
      <data key="d0">7577766</data>
    </edge>
    <edge source="USA" target="FIN">
      <data key="d0">15020073</data>
    </edge>
    <edge source="USA" target="FRA">
      <data key="d0">452972638</data>
    </edge>
    <edge source="USA" target="GEO">
      <data key="d0">1901898</data>
    </edge>
    <edge source="USA" target="GMB">
      <data key="d0">199626</data>
    </edge>
    <edge source="USA" target="DEU">
      <data key="d0">475282603</data>
    </edge>
    <edge source="USA" target="GHA">
      <data key="d0">10545645</data>
    </edge>
    <edge source="USA" target="GRC">
      <data key="d0">12837178</data>
    </edge>
    <edge source="USA" target="GTM">
      <data key="d0">50286609</data>
    </edge>
    <edge source="USA" target="HND">
      <data key="d0">25557842</data>
    </edge>
    <edge source="USA" target="HKG">
      <data key="d0">433363036</data>
    </edge>
    <edge source="USA" target="HUN">
      <data key="d0">14302260</data>
    </edge>
    <edge source="USA" target="IDN">
      <data key="d0">65456208</data>
    </edge>
    <edge source="USA" target="IRL">
      <data key="d0">181673903</data>
    </edge>
    <edge source="USA" target="ISR">
      <data key="d0">85551816</data>
    </edge>
    <edge source="USA" target="ITA">
      <data key="d0">107962720</data>
    </edge>
    <edge source="USA" target="CIV">
      <data key="d0">2030176</data>
    </edge>
    <edge source="USA" target="JAM">
      <data key="d0">36481546</data>
    </edge>
    <edge source="USA" target="JPN">
      <data key="d0">540538179</data>
    </edge>
    <edge source="USA" target="KAZ">
      <data key="d0">8281959</data>
    </edge>
    <edge source="USA" target="JOR">
      <data key="d0">5993498</data>
    </edge>
    <edge source="USA" target="KOR">
      <data key="d0">581478668</data>
    </edge>
    <edge source="USA" target="KGZ">
      <data key="d0">169467</data>
    </edge>
    <edge source="USA" target="LBN">
      <data key="d0">9346886</data>
    </edge>
    <edge source="USA" target="LVA">
      <data key="d0">3689743</data>
    </edge>
    <edge source="USA" target="LTU">
      <data key="d0">12298553</data>
    </edge>
    <edge source="USA" target="MYS">
      <data key="d0">79979450</data>
    </edge>
    <edge source="USA" target="MRT">
      <data key="d0">168061</data>
    </edge>
    <edge source="USA" target="MUS">
      <data key="d0">1150840</data>
    </edge>
    <edge source="USA" target="MEX">
      <data key="d0">1163520429</data>
    </edge>
    <edge source="USA" target="MDA">
      <data key="d0">428154</data>
    </edge>
    <edge source="USA" target="MAR">
      <data key="d0">3535662</data>
    </edge>
    <edge source="USA" target="MOZ">
      <data key="d0">71821</data>
    </edge>
    <edge source="USA" target="OMN">
      <data key="d0">4502074</data>
    </edge>
    <edge source="USA" target="NAM">
      <data key="d0">743975</data>
    </edge>
    <edge source="USA" target="NLD">
      <data key="d0">746318320</data>
    </edge>
    <edge source="USA" target="NZL">
      <data key="d0">54829859</data>
    </edge>
    <edge source="USA" target="NIC">
      <data key="d0">9580311</data>
    </edge>
    <edge source="USA" target="NER">
      <data key="d0">74146</data>
    </edge>
    <edge source="USA" target="NOR">
      <data key="d0">32042880</data>
    </edge>
    <edge source="USA" target="PAK">
      <data key="d0">20258906</data>
    </edge>
    <edge source="USA" target="PAN">
      <data key="d0">181819421</data>
    </edge>
    <edge source="USA" target="PRY">
      <data key="d0">41008159</data>
    </edge>
    <edge source="USA" target="PER">
      <data key="d0">56393065</data>
    </edge>
    <edge source="USA" target="PHL">
      <data key="d0">106173168</data>
    </edge>
    <edge source="USA" target="POL">
      <data key="d0">127131876</data>
    </edge>
    <edge source="USA" target="PRT">
      <data key="d0">3888926</data>
    </edge>
    <edge source="USA" target="ROU">
      <data key="d0">7005122</data>
    </edge>
    <edge source="USA" target="RUS">
      <data key="d0">110430913</data>
    </edge>
    <edge source="USA" target="SAU">
      <data key="d0">94032794</data>
    </edge>
    <edge source="USA" target="SEN">
      <data key="d0">2168954</data>
    </edge>
    <edge source="USA" target="SRB">
      <data key="d0">2234973</data>
    </edge>
    <edge source="USA" target="IND">
      <data key="d0">109726491</data>
    </edge>
    <edge source="USA" target="SGP">
      <data key="d0">502738717</data>
    </edge>
    <edge source="USA" target="SVK">
      <data key="d0">4257024</data>
    </edge>
    <edge source="USA" target="VNM">
      <data key="d0">46150282</data>
    </edge>
    <edge source="USA" target="SVN">
      <data key="d0">4627174</data>
    </edge>
    <edge source="USA" target="ZAF">
      <data key="d0">92071823</data>
    </edge>
    <edge source="USA" target="ZWE">
      <data key="d0">320515</data>
    </edge>
    <edge source="USA" target="ESP">
      <data key="d0">113188801</data>
    </edge>
    <edge source="USA" target="SWE">
      <data key="d0">61517917</data>
    </edge>
    <edge source="USA" target="CHE">
      <data key="d0">217576450</data>
    </edge>
    <edge source="USA" target="THA">
      <data key="d0">142311624</data>
    </edge>
    <edge source="USA" target="TGO">
      <data key="d0">86195</data>
    </edge>
    <edge source="USA" target="ARE">
      <data key="d0">338581662</data>
    </edge>
    <edge source="USA" target="TUN">
      <data key="d0">1432214</data>
    </edge>
    <edge source="USA" target="TUR">
      <data key="d0">52250388</data>
    </edge>
    <edge source="USA" target="UGA">
      <data key="d0">597775</data>
    </edge>
    <edge source="USA" target="UKR">
      <data key="d0">11281817</data>
    </edge>
    <edge source="USA" target="MKD">
      <data key="d0">244096</data>
    </edge>
    <edge source="USA" target="EGY">
      <data key="d0">24558871</data>
    </edge>
    <edge source="USA" target="GBR">
      <data key="d0">911166122</data>
    </edge>
    <edge source="USA" target="TZA">
      <data key="d0">1946319</data>
    </edge>
    <edge source="USA" target="BFA">
      <data key="d0">58750</data>
    </edge>
    <edge source="USA" target="URY">
      <data key="d0">119541888</data>
    </edge>
    <edge source="DZA" target="FRA">
      <data key="d0">285072</data>
    </edge>
    <edge source="DZA" target="CIV">
      <data key="d0">167548</data>
    </edge>
    <edge source="DZA" target="MRT">
      <data key="d0">32000</data>
    </edge>
    <edge source="DZA" target="MAR">
      <data key="d0">757063</data>
    </edge>
    <edge source="DZA" target="SEN">
      <data key="d0">107079</data>
    </edge>
    <edge source="DZA" target="ARE">
      <data key="d0">12504</data>
    </edge>
    <edge source="DZA" target="TUN">
      <data key="d0">312665</data>
    </edge>
    <edge source="FRA" target="ALB">
      <data key="d0">1378679</data>
    </edge>
    <edge source="FRA" target="DZA">
      <data key="d0">176119997</data>
    </edge>
    <edge source="FRA" target="AZE">
      <data key="d0">15161923</data>
    </edge>
    <edge source="FRA" target="ARG">
      <data key="d0">58181936</data>
    </edge>
    <edge source="FRA" target="AUS">
      <data key="d0">146622393</data>
    </edge>
    <edge source="FRA" target="AUT">
      <data key="d0">90445804</data>
    </edge>
    <edge source="FRA" target="ARM">
      <data key="d0">3811527</data>
    </edge>
    <edge source="FRA" target="BEL">
      <data key="d0">852559372</data>
    </edge>
    <edge source="FRA" target="BOL">
      <data key="d0">830914</data>
    </edge>
    <edge source="FRA" target="BWA">
      <data key="d0">215113</data>
    </edge>
    <edge source="FRA" target="BRA">
      <data key="d0">93307694</data>
    </edge>
    <edge source="FRA" target="BGR">
      <data key="d0">30757547</data>
    </edge>
    <edge source="FRA" target="BDI">
      <data key="d0">41731</data>
    </edge>
    <edge source="FRA" target="BLR">
      <data key="d0">12681510</data>
    </edge>
    <edge source="FRA" target="KHM">
      <data key="d0">3371363</data>
    </edge>
    <edge source="FRA" target="CMR">
      <data key="d0">10296977</data>
    </edge>
    <edge source="FRA" target="CAN">
      <data key="d0">182124068</data>
    </edge>
    <edge source="FRA" target="CAF">
      <data key="d0">1097080</data>
    </edge>
    <edge source="FRA" target="LKA">
      <data key="d0">3192154</data>
    </edge>
    <edge source="FRA" target="CHL">
      <data key="d0">60972781</data>
    </edge>
    <edge source="FRA" target="CHN">
      <data key="d0">616616866</data>
    </edge>
    <edge source="FRA" target="COL">
      <data key="d0">20604119</data>
    </edge>
    <edge source="FRA" target="CRI">
      <data key="d0">1196176</data>
    </edge>
    <edge source="FRA" target="HRV">
      <data key="d0">30937983</data>
    </edge>
    <edge source="FRA" target="CZE">
      <data key="d0">161741896</data>
    </edge>
    <edge source="FRA" target="BEN">
      <data key="d0">6795875</data>
    </edge>
    <edge source="FRA" target="DNK">
      <data key="d0">121052973</data>
    </edge>
    <edge source="FRA" target="ECU">
      <data key="d0">3029154</data>
    </edge>
    <edge source="FRA" target="SLV">
      <data key="d0">2203969</data>
    </edge>
    <edge source="FRA" target="ETH">
      <data key="d0">5301775</data>
    </edge>
    <edge source="FRA" target="EST">
      <data key="d0">17344204</data>
    </edge>
    <edge source="FRA" target="FIN">
      <data key="d0">43928452</data>
    </edge>
    <edge source="FRA" target="GEO">
      <data key="d0">12968307</data>
    </edge>
    <edge source="FRA" target="GMB">
      <data key="d0">238744</data>
    </edge>
    <edge source="FRA" target="PSE">
      <data key="d0">826972</data>
    </edge>
    <edge source="FRA" target="DEU">
      <data key="d0">2255741272</data>
    </edge>
    <edge source="FRA" target="GHA">
      <data key="d0">4911738</data>
    </edge>
    <edge source="FRA" target="GRC">
      <data key="d0">126846677</data>
    </edge>
    <edge source="FRA" target="GTM">
      <data key="d0">6020857</data>
    </edge>
    <edge source="FRA" target="HND">
      <data key="d0">1810385</data>
    </edge>
    <edge source="FRA" target="HKG">
      <data key="d0">318014637</data>
    </edge>
    <edge source="FRA" target="HUN">
      <data key="d0">53097352</data>
    </edge>
    <edge source="FRA" target="IDN">
      <data key="d0">33006911</data>
    </edge>
    <edge source="FRA" target="IRL">
      <data key="d0">51275132</data>
    </edge>
    <edge source="FRA" target="ISR">
      <data key="d0">144109737</data>
    </edge>
    <edge source="FRA" target="ITA">
      <data key="d0">1229075762</data>
    </edge>
    <edge source="FRA" target="CIV">
      <data key="d0">44503881</data>
    </edge>
    <edge source="FRA" target="JAM">
      <data key="d0">221184</data>
    </edge>
    <edge source="FRA" target="JPN">
      <data key="d0">276698021</data>
    </edge>
    <edge source="FRA" target="KAZ">
      <data key="d0">22141488</data>
    </edge>
    <edge source="FRA" target="JOR">
      <data key="d0">23138896</data>
    </edge>
    <edge source="FRA" target="KOR">
      <data key="d0">305564724</data>
    </edge>
    <edge source="FRA" target="KGZ">
      <data key="d0">3122113</data>
    </edge>
    <edge source="FRA" target="LBN">
      <data key="d0">75469057</data>
    </edge>
    <edge source="FRA" target="LVA">
      <data key="d0">12034029</data>
    </edge>
    <edge source="FRA" target="LTU">
      <data key="d0">37047464</data>
    </edge>
    <edge source="FRA" target="MDG">
      <data key="d0">9081698</data>
    </edge>
    <edge source="FRA" target="MWI">
      <data key="d0">58144</data>
    </edge>
    <edge source="FRA" target="MYS">
      <data key="d0">28648194</data>
    </edge>
    <edge source="FRA" target="MRT">
      <data key="d0">4170526</data>
    </edge>
    <edge source="FRA" target="MUS">
      <data key="d0">39633381</data>
    </edge>
    <edge source="FRA" target="MEX">
      <data key="d0">172631235</data>
    </edge>
    <edge source="FRA" target="MDA">
      <data key="d0">2623855</data>
    </edge>
    <edge source="FRA" target="MAR">
      <data key="d0">81909972</data>
    </edge>
    <edge source="FRA" target="MOZ">
      <data key="d0">423971</data>
    </edge>
    <edge source="FRA" target="OMN">
      <data key="d0">11666502</data>
    </edge>
    <edge source="FRA" target="NLD">
      <data key="d0">495243822</data>
    </edge>
    <edge source="FRA" target="NZL">
      <data key="d0">14349422</data>
    </edge>
    <edge source="FRA" target="NIC">
      <data key="d0">458435</data>
    </edge>
    <edge source="FRA" target="NER">
      <data key="d0">1539347</data>
    </edge>
    <edge source="FRA" target="NOR">
      <data key="d0">32161781</data>
    </edge>
    <edge source="FRA" target="PAK">
      <data key="d0">10715347</data>
    </edge>
    <edge source="FRA" target="PAN">
      <data key="d0">97240964</data>
    </edge>
    <edge source="FRA" target="PRY">
      <data key="d0">18519750</data>
    </edge>
    <edge source="FRA" target="PER">
      <data key="d0">7577836</data>
    </edge>
    <edge source="FRA" target="PHL">
      <data key="d0">10218422</data>
    </edge>
    <edge source="FRA" target="POL">
      <data key="d0">404812666</data>
    </edge>
    <edge source="FRA" target="PRT">
      <data key="d0">139851234</data>
    </edge>
    <edge source="FRA" target="ROU">
      <data key="d0">93689088</data>
    </edge>
    <edge source="FRA" target="RUS">
      <data key="d0">382203606</data>
    </edge>
    <edge source="FRA" target="SAU">
      <data key="d0">179649786</data>
    </edge>
    <edge source="FRA" target="SEN">
      <data key="d0">22514187</data>
    </edge>
    <edge source="FRA" target="SRB">
      <data key="d0">10898623</data>
    </edge>
    <edge source="FRA" target="IND">
      <data key="d0">64318153</data>
    </edge>
    <edge source="FRA" target="SGP">
      <data key="d0">758576702</data>
    </edge>
    <edge source="FRA" target="SVK">
      <data key="d0">12833129</data>
    </edge>
    <edge source="FRA" target="VNM">
      <data key="d0">28638709</data>
    </edge>
    <edge source="FRA" target="SVN">
      <data key="d0">25161523</data>
    </edge>
    <edge source="FRA" target="ZAF">
      <data key="d0">75383585</data>
    </edge>
    <edge source="FRA" target="ZWE">
      <data key="d0">788209</data>
    </edge>
    <edge source="FRA" target="ESP">
      <data key="d0">1187727412</data>
    </edge>
    <edge source="FRA" target="SWE">
      <data key="d0">118390204</data>
    </edge>
    <edge source="FRA" target="CHE">
      <data key="d0">470001123</data>
    </edge>
    <edge source="FRA" target="THA">
      <data key="d0">45637214</data>
    </edge>
    <edge source="FRA" target="TGO">
      <data key="d0">6553346</data>
    </edge>
    <edge source="FRA" target="ARE">
      <data key="d0">503490404</data>
    </edge>
    <edge source="FRA" target="TUN">
      <data key="d0">71309282</data>
    </edge>
    <edge source="FRA" target="TUR">
      <data key="d0">199797907</data>
    </edge>
    <edge source="FRA" target="UGA">
      <data key="d0">1171507</data>
    </edge>
    <edge source="FRA" target="UKR">
      <data key="d0">74057835</data>
    </edge>
    <edge source="FRA" target="MKD">
      <data key="d0">2155807</data>
    </edge>
    <edge source="FRA" target="EGY">
      <data key="d0">44530009</data>
    </edge>
    <edge source="FRA" target="GBR">
      <data key="d0">1567737064</data>
    </edge>
    <edge source="FRA" target="TZA">
      <data key="d0">820087</data>
    </edge>
    <edge source="FRA" target="USA">
      <data key="d0">1560373352</data>
    </edge>
    <edge source="FRA" target="BFA">
      <data key="d0">4185390</data>
    </edge>
    <edge source="FRA" target="URY">
      <data key="d0">45517588</data>
    </edge>
    <edge source="CIV" target="DZA">
      <data key="d0">432376</data>
    </edge>
    <edge source="CIV" target="AUS">
      <data key="d0">13933</data>
    </edge>
    <edge source="CIV" target="CMR">
      <data key="d0">373860</data>
    </edge>
    <edge source="CIV" target="CAN">
      <data key="d0">34618</data>
    </edge>
    <edge source="CIV" target="CAF">
      <data key="d0">39594</data>
    </edge>
    <edge source="CIV" target="BEN">
      <data key="d0">3105468</data>
    </edge>
    <edge source="CIV" target="ETH">
      <data key="d0">141360</data>
    </edge>
    <edge source="CIV" target="FRA">
      <data key="d0">2001212</data>
    </edge>
    <edge source="CIV" target="GMB">
      <data key="d0">674873</data>
    </edge>
    <edge source="CIV" target="GHA">
      <data key="d0">78813435</data>
    </edge>
    <edge source="CIV" target="JAM">
      <data key="d0">79864</data>
    </edge>
    <edge source="CIV" target="MDG">
      <data key="d0">70912</data>
    </edge>
    <edge source="CIV" target="MWI">
      <data key="d0">313239</data>
    </edge>
    <edge source="CIV" target="MRT">
      <data key="d0">941369</data>
    </edge>
    <edge source="CIV" target="MUS">
      <data key="d0">245094</data>
    </edge>
    <edge source="CIV" target="MAR">
      <data key="d0">14239</data>
    </edge>
    <edge source="CIV" target="MOZ">
      <data key="d0">1196881</data>
    </edge>
    <edge source="CIV" target="NAM">
      <data key="d0">200153</data>
    </edge>
    <edge source="CIV" target="NLD">
      <data key="d0">112010</data>
    </edge>
    <edge source="CIV" target="NER">
      <data key="d0">8064133</data>
    </edge>
    <edge source="CIV" target="SEN">
      <data key="d0">13148284</data>
    </edge>
    <edge source="CIV" target="ZAF">
      <data key="d0">104717</data>
    </edge>
    <edge source="CIV" target="ZWE">
      <data key="d0">175119</data>
    </edge>
    <edge source="CIV" target="TGO">
      <data key="d0">29866679</data>
    </edge>
    <edge source="CIV" target="ARE">
      <data key="d0">457410</data>
    </edge>
    <edge source="CIV" target="UGA">
      <data key="d0">2946050</data>
    </edge>
    <edge source="CIV" target="GBR">
      <data key="d0">256702</data>
    </edge>
    <edge source="CIV" target="TZA">
      <data key="d0">65161</data>
    </edge>
    <edge source="CIV" target="USA">
      <data key="d0">883760</data>
    </edge>
    <edge source="CIV" target="BFA">
      <data key="d0">38362269</data>
    </edge>
    <edge source="MRT" target="SEN">
      <data key="d0">13684</data>
    </edge>
    <edge source="MAR" target="DZA">
      <data key="d0">1763151</data>
    </edge>
    <edge source="MAR" target="AUS">
      <data key="d0">467441</data>
    </edge>
    <edge source="MAR" target="AUT">
      <data key="d0">12158</data>
    </edge>
    <edge source="MAR" target="BEL">
      <data key="d0">2882169</data>
    </edge>
    <edge source="MAR" target="BRA">
      <data key="d0">433906</data>
    </edge>
    <edge source="MAR" target="BGR">
      <data key="d0">73359</data>
    </edge>
    <edge source="MAR" target="BLR">
      <data key="d0">15403</data>
    </edge>
    <edge source="MAR" target="CMR">
      <data key="d0">160848</data>
    </edge>
    <edge source="MAR" target="CAN">
      <data key="d0">625224</data>
    </edge>
    <edge source="MAR" target="CHN">
      <data key="d0">796550</data>
    </edge>
    <edge source="MAR" target="COL">
      <data key="d0">89578</data>
    </edge>
    <edge source="MAR" target="HRV">
      <data key="d0">44691</data>
    </edge>
    <edge source="MAR" target="CZE">
      <data key="d0">85594</data>
    </edge>
    <edge source="MAR" target="BEN">
      <data key="d0">18281</data>
    </edge>
    <edge source="MAR" target="DNK">
      <data key="d0">11200</data>
    </edge>
    <edge source="MAR" target="FRA">
      <data key="d0">29309601</data>
    </edge>
    <edge source="MAR" target="DEU">
      <data key="d0">2213891</data>
    </edge>
    <edge source="MAR" target="GHA">
      <data key="d0">352776</data>
    </edge>
    <edge source="MAR" target="GRC">
      <data key="d0">47159</data>
    </edge>
    <edge source="MAR" target="HKG">
      <data key="d0">104829</data>
    </edge>
    <edge source="MAR" target="HUN">
      <data key="d0">628903</data>
    </edge>
    <edge source="MAR" target="IDN">
      <data key="d0">14477</data>
    </edge>
    <edge source="MAR" target="ITA">
      <data key="d0">348022</data>
    </edge>
    <edge source="MAR" target="CIV">
      <data key="d0">420167</data>
    </edge>
    <edge source="MAR" target="JAM">
      <data key="d0">70165</data>
    </edge>
    <edge source="MAR" target="JPN">
      <data key="d0">627481</data>
    </edge>
    <edge source="MAR" target="JOR">
      <data key="d0">83684</data>
    </edge>
    <edge source="MAR" target="KOR">
      <data key="d0">657363</data>
    </edge>
    <edge source="MAR" target="LBN">
      <data key="d0">54370</data>
    </edge>
    <edge source="MAR" target="LTU">
      <data key="d0">69853</data>
    </edge>
    <edge source="MAR" target="MYS">
      <data key="d0">31798</data>
    </edge>
    <edge source="MAR" target="MRT">
      <data key="d0">1212836</data>
    </edge>
    <edge source="MAR" target="MUS">
      <data key="d0">17141</data>
    </edge>
    <edge source="MAR" target="MEX">
      <data key="d0">15531</data>
    </edge>
    <edge source="MAR" target="OMN">
      <data key="d0">27472</data>
    </edge>
    <edge source="MAR" target="NLD">
      <data key="d0">265173</data>
    </edge>
    <edge source="MAR" target="NER">
      <data key="d0">480112</data>
    </edge>
    <edge source="MAR" target="NOR">
      <data key="d0">11948</data>
    </edge>
    <edge source="MAR" target="PAK">
      <data key="d0">54615</data>
    </edge>
    <edge source="MAR" target="PAN">
      <data key="d0">101763</data>
    </edge>
    <edge source="MAR" target="PRY">
      <data key="d0">728925</data>
    </edge>
    <edge source="MAR" target="POL">
      <data key="d0">1062763</data>
    </edge>
    <edge source="MAR" target="ROU">
      <data key="d0">33623</data>
    </edge>
    <edge source="MAR" target="RUS">
      <data key="d0">1336551</data>
    </edge>
    <edge source="MAR" target="SAU">
      <data key="d0">1398564</data>
    </edge>
    <edge source="MAR" target="SEN">
      <data key="d0">8765158</data>
    </edge>
    <edge source="MAR" target="IND">
      <data key="d0">24653</data>
    </edge>
    <edge source="MAR" target="SGP">
      <data key="d0">494298</data>
    </edge>
    <edge source="MAR" target="SVK">
      <data key="d0">36654</data>
    </edge>
    <edge source="MAR" target="SVN">
      <data key="d0">251655</data>
    </edge>
    <edge source="MAR" target="ZAF">
      <data key="d0">1014478</data>
    </edge>
    <edge source="MAR" target="ESP">
      <data key="d0">3905147</data>
    </edge>
    <edge source="MAR" target="SWE">
      <data key="d0">59157</data>
    </edge>
    <edge source="MAR" target="CHE">
      <data key="d0">571583</data>
    </edge>
    <edge source="MAR" target="THA">
      <data key="d0">43657</data>
    </edge>
    <edge source="MAR" target="TGO">
      <data key="d0">42399</data>
    </edge>
    <edge source="MAR" target="ARE">
      <data key="d0">1688989</data>
    </edge>
    <edge source="MAR" target="TUN">
      <data key="d0">3271709</data>
    </edge>
    <edge source="MAR" target="TUR">
      <data key="d0">320295</data>
    </edge>
    <edge source="MAR" target="UKR">
      <data key="d0">297462</data>
    </edge>
    <edge source="MAR" target="EGY">
      <data key="d0">87258</data>
    </edge>
    <edge source="MAR" target="GBR">
      <data key="d0">2186161</data>
    </edge>
    <edge source="MAR" target="USA">
      <data key="d0">10009433</data>
    </edge>
    <edge source="MAR" target="URY">
      <data key="d0">288374</data>
    </edge>
    <edge source="SEN" target="ALB">
      <data key="d0">30698</data>
    </edge>
    <edge source="SEN" target="DZA">
      <data key="d0">31439</data>
    </edge>
    <edge source="SEN" target="CMR">
      <data key="d0">315347</data>
    </edge>
    <edge source="SEN" target="CAN">
      <data key="d0">13294</data>
    </edge>
    <edge source="SEN" target="BEN">
      <data key="d0">1283458</data>
    </edge>
    <edge source="SEN" target="FRA">
      <data key="d0">1274354</data>
    </edge>
    <edge source="SEN" target="GMB">
      <data key="d0">3501467</data>
    </edge>
    <edge source="SEN" target="GHA">
      <data key="d0">2817580</data>
    </edge>
    <edge source="SEN" target="CIV">
      <data key="d0">3180865</data>
    </edge>
    <edge source="SEN" target="LBN">
      <data key="d0">123168</data>
    </edge>
    <edge source="SEN" target="MRT">
      <data key="d0">7614171</data>
    </edge>
    <edge source="SEN" target="MOZ">
      <data key="d0">44239</data>
    </edge>
    <edge source="SEN" target="NER">
      <data key="d0">49423</data>
    </edge>
    <edge source="SEN" target="ESP">
      <data key="d0">14965</data>
    </edge>
    <edge source="SEN" target="TGO">
      <data key="d0">1535403</data>
    </edge>
    <edge source="SEN" target="UGA">
      <data key="d0">74044</data>
    </edge>
    <edge source="SEN" target="GBR">
      <data key="d0">1720342</data>
    </edge>
    <edge source="SEN" target="TZA">
      <data key="d0">201060</data>
    </edge>
    <edge source="SEN" target="BFA">
      <data key="d0">648063</data>
    </edge>
    <edge source="ARE" target="ALB">
      <data key="d0">252146</data>
    </edge>
    <edge source="ARE" target="DZA">
      <data key="d0">14445847</data>
    </edge>
    <edge source="ARE" target="AZE">
      <data key="d0">1932087</data>
    </edge>
    <edge source="ARE" target="ARG">
      <data key="d0">11584</data>
    </edge>
    <edge source="ARE" target="AUS">
      <data key="d0">4996621</data>
    </edge>
    <edge source="ARE" target="AUT">
      <data key="d0">830894</data>
    </edge>
    <edge source="ARE" target="ARM">
      <data key="d0">752945</data>
    </edge>
    <edge source="ARE" target="BEL">
      <data key="d0">1476666</data>
    </edge>
    <edge source="ARE" target="BWA">
      <data key="d0">29654</data>
    </edge>
    <edge source="ARE" target="BGR">
      <data key="d0">395947</data>
    </edge>
    <edge source="ARE" target="BDI">
      <data key="d0">48244</data>
    </edge>
    <edge source="ARE" target="BLR">
      <data key="d0">82390</data>
    </edge>
    <edge source="ARE" target="CMR">
      <data key="d0">275813</data>
    </edge>
    <edge source="ARE" target="CAN">
      <data key="d0">1347913</data>
    </edge>
    <edge source="ARE" target="CAF">
      <data key="d0">97378</data>
    </edge>
    <edge source="ARE" target="LKA">
      <data key="d0">1272166</data>
    </edge>
    <edge source="ARE" target="CHL">
      <data key="d0">145183</data>
    </edge>
    <edge source="ARE" target="CHN">
      <data key="d0">2478326</data>
    </edge>
    <edge source="ARE" target="HRV">
      <data key="d0">121279</data>
    </edge>
    <edge source="ARE" target="CZE">
      <data key="d0">22203986</data>
    </edge>
    <edge source="ARE" target="BEN">
      <data key="d0">565316</data>
    </edge>
    <edge source="ARE" target="DNK">
      <data key="d0">12705</data>
    </edge>
    <edge source="ARE" target="ETH">
      <data key="d0">3542846</data>
    </edge>
    <edge source="ARE" target="EST">
      <data key="d0">832043</data>
    </edge>
    <edge source="ARE" target="FIN">
      <data key="d0">1027451</data>
    </edge>
    <edge source="ARE" target="FRA">
      <data key="d0">8420711</data>
    </edge>
    <edge source="ARE" target="GEO">
      <data key="d0">1133310</data>
    </edge>
    <edge source="ARE" target="GMB">
      <data key="d0">660403</data>
    </edge>
    <edge source="ARE" target="DEU">
      <data key="d0">5573914</data>
    </edge>
    <edge source="ARE" target="GHA">
      <data key="d0">2281024</data>
    </edge>
    <edge source="ARE" target="GRC">
      <data key="d0">492670</data>
    </edge>
    <edge source="ARE" target="GTM">
      <data key="d0">17638</data>
    </edge>
    <edge source="ARE" target="HKG">
      <data key="d0">8965044</data>
    </edge>
    <edge source="ARE" target="HUN">
      <data key="d0">304731</data>
    </edge>
    <edge source="ARE" target="IDN">
      <data key="d0">2262853</data>
    </edge>
    <edge source="ARE" target="IRL">
      <data key="d0">247534</data>
    </edge>
    <edge source="ARE" target="ITA">
      <data key="d0">3026551</data>
    </edge>
    <edge source="ARE" target="CIV">
      <data key="d0">244603</data>
    </edge>
    <edge source="ARE" target="JAM">
      <data key="d0">216534</data>
    </edge>
    <edge source="ARE" target="JPN">
      <data key="d0">2664011</data>
    </edge>
    <edge source="ARE" target="KAZ">
      <data key="d0">683543</data>
    </edge>
    <edge source="ARE" target="JOR">
      <data key="d0">8055454</data>
    </edge>
    <edge source="ARE" target="KOR">
      <data key="d0">993940</data>
    </edge>
    <edge source="ARE" target="KGZ">
      <data key="d0">848180</data>
    </edge>
    <edge source="ARE" target="LBN">
      <data key="d0">14487421</data>
    </edge>
    <edge source="ARE" target="LVA">
      <data key="d0">4103015</data>
    </edge>
    <edge source="ARE" target="LTU">
      <data key="d0">863522</data>
    </edge>
    <edge source="ARE" target="MDG">
      <data key="d0">73216</data>
    </edge>
    <edge source="ARE" target="MWI">
      <data key="d0">121281</data>
    </edge>
    <edge source="ARE" target="MYS">
      <data key="d0">3357038</data>
    </edge>
    <edge source="ARE" target="MRT">
      <data key="d0">1038185</data>
    </edge>
    <edge source="ARE" target="MUS">
      <data key="d0">1177314</data>
    </edge>
    <edge source="ARE" target="MEX">
      <data key="d0">29646</data>
    </edge>
    <edge source="ARE" target="MDA">
      <data key="d0">15675</data>
    </edge>
    <edge source="ARE" target="MAR">
      <data key="d0">10826008</data>
    </edge>
    <edge source="ARE" target="MOZ">
      <data key="d0">232715</data>
    </edge>
    <edge source="ARE" target="OMN">
      <data key="d0">89978792</data>
    </edge>
    <edge source="ARE" target="NLD">
      <data key="d0">29149905</data>
    </edge>
    <edge source="ARE" target="NZL">
      <data key="d0">174230</data>
    </edge>
    <edge source="ARE" target="NER">
      <data key="d0">85470</data>
    </edge>
    <edge source="ARE" target="NOR">
      <data key="d0">37126</data>
    </edge>
    <edge source="ARE" target="PAK">
      <data key="d0">34000722</data>
    </edge>
    <edge source="ARE" target="PAN">
      <data key="d0">249160</data>
    </edge>
    <edge source="ARE" target="PRY">
      <data key="d0">218511</data>
    </edge>
    <edge source="ARE" target="PHL">
      <data key="d0">352001</data>
    </edge>
    <edge source="ARE" target="POL">
      <data key="d0">3479760</data>
    </edge>
    <edge source="ARE" target="PRT">
      <data key="d0">10704</data>
    </edge>
    <edge source="ARE" target="ROU">
      <data key="d0">400733</data>
    </edge>
    <edge source="ARE" target="RUS">
      <data key="d0">4549988</data>
    </edge>
    <edge source="ARE" target="SAU">
      <data key="d0">212027711</data>
    </edge>
    <edge source="ARE" target="SEN">
      <data key="d0">4459973</data>
    </edge>
    <edge source="ARE" target="SRB">
      <data key="d0">20432</data>
    </edge>
    <edge source="ARE" target="IND">
      <data key="d0">31156542</data>
    </edge>
    <edge source="ARE" target="SGP">
      <data key="d0">14683695</data>
    </edge>
    <edge source="ARE" target="SVK">
      <data key="d0">176729</data>
    </edge>
    <edge source="ARE" target="VNM">
      <data key="d0">1976834</data>
    </edge>
    <edge source="ARE" target="ZAF">
      <data key="d0">4820312</data>
    </edge>
    <edge source="ARE" target="ZWE">
      <data key="d0">45180</data>
    </edge>
    <edge source="ARE" target="ESP">
      <data key="d0">1660371</data>
    </edge>
    <edge source="ARE" target="SWE">
      <data key="d0">114395</data>
    </edge>
    <edge source="ARE" target="CHE">
      <data key="d0">4825695</data>
    </edge>
    <edge source="ARE" target="THA">
      <data key="d0">1140703</data>
    </edge>
    <edge source="ARE" target="TGO">
      <data key="d0">132224</data>
    </edge>
    <edge source="ARE" target="TUN">
      <data key="d0">7035605</data>
    </edge>
    <edge source="ARE" target="TUR">
      <data key="d0">7232183</data>
    </edge>
    <edge source="ARE" target="UGA">
      <data key="d0">417117</data>
    </edge>
    <edge source="ARE" target="UKR">
      <data key="d0">1142733</data>
    </edge>
    <edge source="ARE" target="MKD">
      <data key="d0">23344</data>
    </edge>
    <edge source="ARE" target="EGY">
      <data key="d0">36870908</data>
    </edge>
    <edge source="ARE" target="GBR">
      <data key="d0">10049362</data>
    </edge>
    <edge source="ARE" target="TZA">
      <data key="d0">9528931</data>
    </edge>
    <edge source="ARE" target="USA">
      <data key="d0">91127053</data>
    </edge>
    <edge source="ARE" target="BFA">
      <data key="d0">12588</data>
    </edge>
    <edge source="ARE" target="URY">
      <data key="d0">200808</data>
    </edge>
    <edge source="TUN" target="DZA">
      <data key="d0">3677281</data>
    </edge>
    <edge source="TUN" target="ARG">
      <data key="d0">11075</data>
    </edge>
    <edge source="TUN" target="AUS">
      <data key="d0">61956</data>
    </edge>
    <edge source="TUN" target="BEL">
      <data key="d0">621317</data>
    </edge>
    <edge source="TUN" target="BRA">
      <data key="d0">37286</data>
    </edge>
    <edge source="TUN" target="BGR">
      <data key="d0">304895</data>
    </edge>
    <edge source="TUN" target="CMR">
      <data key="d0">37779</data>
    </edge>
    <edge source="TUN" target="CAN">
      <data key="d0">47510</data>
    </edge>
    <edge source="TUN" target="CHN">
      <data key="d0">39070</data>
    </edge>
    <edge source="TUN" target="CZE">
      <data key="d0">19903</data>
    </edge>
    <edge source="TUN" target="ETH">
      <data key="d0">5918352</data>
    </edge>
    <edge source="TUN" target="FRA">
      <data key="d0">17027959</data>
    </edge>
    <edge source="TUN" target="DEU">
      <data key="d0">1390269</data>
    </edge>
    <edge source="TUN" target="HUN">
      <data key="d0">15967</data>
    </edge>
    <edge source="TUN" target="ITA">
      <data key="d0">7347184</data>
    </edge>
    <edge source="TUN" target="CIV">
      <data key="d0">142137</data>
    </edge>
    <edge source="TUN" target="JPN">
      <data key="d0">109477</data>
    </edge>
    <edge source="TUN" target="JOR">
      <data key="d0">35792</data>
    </edge>
    <edge source="TUN" target="LBN">
      <data key="d0">46204</data>
    </edge>
    <edge source="TUN" target="MRT">
      <data key="d0">129837</data>
    </edge>
    <edge source="TUN" target="MAR">
      <data key="d0">5610169</data>
    </edge>
    <edge source="TUN" target="NER">
      <data key="d0">11471</data>
    </edge>
    <edge source="TUN" target="PAK">
      <data key="d0">79101</data>
    </edge>
    <edge source="TUN" target="SAU">
      <data key="d0">608022</data>
    </edge>
    <edge source="TUN" target="SEN">
      <data key="d0">127912</data>
    </edge>
    <edge source="TUN" target="SGP">
      <data key="d0">1191059</data>
    </edge>
    <edge source="TUN" target="VNM">
      <data key="d0">66149</data>
    </edge>
    <edge source="TUN" target="ESP">
      <data key="d0">902095</data>
    </edge>
    <edge source="TUN" target="SWE">
      <data key="d0">985790</data>
    </edge>
    <edge source="TUN" target="CHE">
      <data key="d0">514459</data>
    </edge>
    <edge source="TUN" target="ARE">
      <data key="d0">4481429</data>
    </edge>
    <edge source="TUN" target="TUR">
      <data key="d0">158919</data>
    </edge>
    <edge source="TUN" target="EGY">
      <data key="d0">2024859</data>
    </edge>
    <edge source="TUN" target="GBR">
      <data key="d0">969737</data>
    </edge>
    <edge source="TUN" target="USA">
      <data key="d0">1126047</data>
    </edge>
    <edge source="AZE" target="GEO">
      <data key="d0">29721</data>
    </edge>
    <edge source="AZE" target="DEU">
      <data key="d0">43130</data>
    </edge>
    <edge source="AZE" target="RUS">
      <data key="d0">18533</data>
    </edge>
    <edge source="AZE" target="ARE">
      <data key="d0">243980</data>
    </edge>
    <edge source="AZE" target="TUR">
      <data key="d0">14481</data>
    </edge>
    <edge source="AZE" target="GBR">
      <data key="d0">13543</data>
    </edge>
    <edge source="GEO" target="AZE">
      <data key="d0">3300045</data>
    </edge>
    <edge source="GEO" target="ARM">
      <data key="d0">6112361</data>
    </edge>
    <edge source="GEO" target="CZE">
      <data key="d0">235926</data>
    </edge>
    <edge source="GEO" target="DEU">
      <data key="d0">19444</data>
    </edge>
    <edge source="GEO" target="HKG">
      <data key="d0">70985</data>
    </edge>
    <edge source="GEO" target="ISR">
      <data key="d0">49703</data>
    </edge>
    <edge source="GEO" target="LTU">
      <data key="d0">701055</data>
    </edge>
    <edge source="GEO" target="NLD">
      <data key="d0">861652</data>
    </edge>
    <edge source="GEO" target="POL">
      <data key="d0">68571</data>
    </edge>
    <edge source="GEO" target="RUS">
      <data key="d0">512764</data>
    </edge>
    <edge source="GEO" target="SGP">
      <data key="d0">647820</data>
    </edge>
    <edge source="GEO" target="CHE">
      <data key="d0">1935990</data>
    </edge>
    <edge source="GEO" target="ARE">
      <data key="d0">32410</data>
    </edge>
    <edge source="GEO" target="TUR">
      <data key="d0">220376</data>
    </edge>
    <edge source="GEO" target="UKR">
      <data key="d0">932388</data>
    </edge>
    <edge source="GEO" target="USA">
      <data key="d0">33270</data>
    </edge>
    <edge source="RUS" target="ALB">
      <data key="d0">163316</data>
    </edge>
    <edge source="RUS" target="AZE">
      <data key="d0">29302750</data>
    </edge>
    <edge source="RUS" target="AUS">
      <data key="d0">17176</data>
    </edge>
    <edge source="RUS" target="AUT">
      <data key="d0">748622</data>
    </edge>
    <edge source="RUS" target="ARM">
      <data key="d0">16251854</data>
    </edge>
    <edge source="RUS" target="BEL">
      <data key="d0">4437181</data>
    </edge>
    <edge source="RUS" target="BRA">
      <data key="d0">26727</data>
    </edge>
    <edge source="RUS" target="BGR">
      <data key="d0">865666</data>
    </edge>
    <edge source="RUS" target="BLR">
      <data key="d0">182900508</data>
    </edge>
    <edge source="RUS" target="KHM">
      <data key="d0">84168</data>
    </edge>
    <edge source="RUS" target="CAN">
      <data key="d0">53749</data>
    </edge>
    <edge source="RUS" target="CHL">
      <data key="d0">234097</data>
    </edge>
    <edge source="RUS" target="CHN">
      <data key="d0">2838566</data>
    </edge>
    <edge source="RUS" target="COL">
      <data key="d0">270600</data>
    </edge>
    <edge source="RUS" target="HRV">
      <data key="d0">11784</data>
    </edge>
    <edge source="RUS" target="CZE">
      <data key="d0">3073120</data>
    </edge>
    <edge source="RUS" target="EST">
      <data key="d0">2145705</data>
    </edge>
    <edge source="RUS" target="FIN">
      <data key="d0">255366</data>
    </edge>
    <edge source="RUS" target="FRA">
      <data key="d0">2389304</data>
    </edge>
    <edge source="RUS" target="GEO">
      <data key="d0">23318686</data>
    </edge>
    <edge source="RUS" target="DEU">
      <data key="d0">6981252</data>
    </edge>
    <edge source="RUS" target="HKG">
      <data key="d0">306084</data>
    </edge>
    <edge source="RUS" target="HUN">
      <data key="d0">2360646</data>
    </edge>
    <edge source="RUS" target="ISR">
      <data key="d0">92843</data>
    </edge>
    <edge source="RUS" target="ITA">
      <data key="d0">2856013</data>
    </edge>
    <edge source="RUS" target="JPN">
      <data key="d0">768126</data>
    </edge>
    <edge source="RUS" target="KAZ">
      <data key="d0">235620402</data>
    </edge>
    <edge source="RUS" target="KOR">
      <data key="d0">76797</data>
    </edge>
    <edge source="RUS" target="KGZ">
      <data key="d0">25489446</data>
    </edge>
    <edge source="RUS" target="LBN">
      <data key="d0">38669</data>
    </edge>
    <edge source="RUS" target="LVA">
      <data key="d0">23801789</data>
    </edge>
    <edge source="RUS" target="LTU">
      <data key="d0">5842603</data>
    </edge>
    <edge source="RUS" target="MYS">
      <data key="d0">28964</data>
    </edge>
    <edge source="RUS" target="MEX">
      <data key="d0">273118</data>
    </edge>
    <edge source="RUS" target="MDA">
      <data key="d0">9886365</data>
    </edge>
    <edge source="RUS" target="MAR">
      <data key="d0">58541</data>
    </edge>
    <edge source="RUS" target="NLD">
      <data key="d0">10555471</data>
    </edge>
    <edge source="RUS" target="NZL">
      <data key="d0">20205</data>
    </edge>
    <edge source="RUS" target="NOR">
      <data key="d0">201261</data>
    </edge>
    <edge source="RUS" target="PAK">
      <data key="d0">52565</data>
    </edge>
    <edge source="RUS" target="PHL">
      <data key="d0">411500</data>
    </edge>
    <edge source="RUS" target="POL">
      <data key="d0">24429556</data>
    </edge>
    <edge source="RUS" target="PRT">
      <data key="d0">28558</data>
    </edge>
    <edge source="RUS" target="ROU">
      <data key="d0">3505819</data>
    </edge>
    <edge source="RUS" target="SAU">
      <data key="d0">69160</data>
    </edge>
    <edge source="RUS" target="SRB">
      <data key="d0">1309581</data>
    </edge>
    <edge source="RUS" target="IND">
      <data key="d0">268608</data>
    </edge>
    <edge source="RUS" target="SGP">
      <data key="d0">2316088</data>
    </edge>
    <edge source="RUS" target="SVK">
      <data key="d0">97903</data>
    </edge>
    <edge source="RUS" target="VNM">
      <data key="d0">2017752</data>
    </edge>
    <edge source="RUS" target="ZAF">
      <data key="d0">87276</data>
    </edge>
    <edge source="RUS" target="ESP">
      <data key="d0">859467</data>
    </edge>
    <edge source="RUS" target="SWE">
      <data key="d0">527317</data>
    </edge>
    <edge source="RUS" target="CHE">
      <data key="d0">803481</data>
    </edge>
    <edge source="RUS" target="THA">
      <data key="d0">674545</data>
    </edge>
    <edge source="RUS" target="ARE">
      <data key="d0">1412194</data>
    </edge>
    <edge source="RUS" target="TUR">
      <data key="d0">1718915</data>
    </edge>
    <edge source="RUS" target="UKR">
      <data key="d0">118480219</data>
    </edge>
    <edge source="RUS" target="MKD">
      <data key="d0">60581</data>
    </edge>
    <edge source="RUS" target="EGY">
      <data key="d0">86089</data>
    </edge>
    <edge source="RUS" target="GBR">
      <data key="d0">4537843</data>
    </edge>
    <edge source="RUS" target="USA">
      <data key="d0">1243907</data>
    </edge>
    <edge source="TUR" target="ALB">
      <data key="d0">9843324</data>
    </edge>
    <edge source="TUR" target="DZA">
      <data key="d0">22707173</data>
    </edge>
    <edge source="TUR" target="AZE">
      <data key="d0">57741336</data>
    </edge>
    <edge source="TUR" target="ARG">
      <data key="d0">42147</data>
    </edge>
    <edge source="TUR" target="AUS">
      <data key="d0">2120107</data>
    </edge>
    <edge source="TUR" target="AUT">
      <data key="d0">3304786</data>
    </edge>
    <edge source="TUR" target="BEL">
      <data key="d0">7788026</data>
    </edge>
    <edge source="TUR" target="BOL">
      <data key="d0">363454</data>
    </edge>
    <edge source="TUR" target="BRA">
      <data key="d0">231618</data>
    </edge>
    <edge source="TUR" target="BGR">
      <data key="d0">28989413</data>
    </edge>
    <edge source="TUR" target="BDI">
      <data key="d0">21097</data>
    </edge>
    <edge source="TUR" target="BLR">
      <data key="d0">3765526</data>
    </edge>
    <edge source="TUR" target="KHM">
      <data key="d0">209067</data>
    </edge>
    <edge source="TUR" target="CMR">
      <data key="d0">1317629</data>
    </edge>
    <edge source="TUR" target="CAN">
      <data key="d0">1845628</data>
    </edge>
    <edge source="TUR" target="CAF">
      <data key="d0">54237</data>
    </edge>
    <edge source="TUR" target="LKA">
      <data key="d0">309867</data>
    </edge>
    <edge source="TUR" target="CHL">
      <data key="d0">753788</data>
    </edge>
    <edge source="TUR" target="CHN">
      <data key="d0">2893967</data>
    </edge>
    <edge source="TUR" target="COL">
      <data key="d0">1133014</data>
    </edge>
    <edge source="TUR" target="CRI">
      <data key="d0">388994</data>
    </edge>
    <edge source="TUR" target="HRV">
      <data key="d0">2193221</data>
    </edge>
    <edge source="TUR" target="CZE">
      <data key="d0">13514839</data>
    </edge>
    <edge source="TUR" target="BEN">
      <data key="d0">407855</data>
    </edge>
    <edge source="TUR" target="DNK">
      <data key="d0">1450159</data>
    </edge>
    <edge source="TUR" target="ECU">
      <data key="d0">40577</data>
    </edge>
    <edge source="TUR" target="SLV">
      <data key="d0">22815</data>
    </edge>
    <edge source="TUR" target="ETH">
      <data key="d0">1744795</data>
    </edge>
    <edge source="TUR" target="EST">
      <data key="d0">539286</data>
    </edge>
    <edge source="TUR" target="FIN">
      <data key="d0">416060</data>
    </edge>
    <edge source="TUR" target="FRA">
      <data key="d0">40632881</data>
    </edge>
    <edge source="TUR" target="GEO">
      <data key="d0">39166574</data>
    </edge>
    <edge source="TUR" target="GMB">
      <data key="d0">67172</data>
    </edge>
    <edge source="TUR" target="PSE">
      <data key="d0">807428</data>
    </edge>
    <edge source="TUR" target="DEU">
      <data key="d0">51382916</data>
    </edge>
    <edge source="TUR" target="GHA">
      <data key="d0">3186586</data>
    </edge>
    <edge source="TUR" target="GRC">
      <data key="d0">12334913</data>
    </edge>
    <edge source="TUR" target="GTM">
      <data key="d0">65020</data>
    </edge>
    <edge source="TUR" target="HND">
      <data key="d0">11529</data>
    </edge>
    <edge source="TUR" target="HKG">
      <data key="d0">1595932</data>
    </edge>
    <edge source="TUR" target="HUN">
      <data key="d0">5568382</data>
    </edge>
    <edge source="TUR" target="IDN">
      <data key="d0">144291</data>
    </edge>
    <edge source="TUR" target="IRL">
      <data key="d0">3913582</data>
    </edge>
    <edge source="TUR" target="ISR">
      <data key="d0">52947648</data>
    </edge>
    <edge source="TUR" target="ITA">
      <data key="d0">9779096</data>
    </edge>
    <edge source="TUR" target="CIV">
      <data key="d0">2009288</data>
    </edge>
    <edge source="TUR" target="JAM">
      <data key="d0">1203577</data>
    </edge>
    <edge source="TUR" target="JPN">
      <data key="d0">630304</data>
    </edge>
    <edge source="TUR" target="KAZ">
      <data key="d0">10729704</data>
    </edge>
    <edge source="TUR" target="JOR">
      <data key="d0">19007127</data>
    </edge>
    <edge source="TUR" target="KOR">
      <data key="d0">775421</data>
    </edge>
    <edge source="TUR" target="KGZ">
      <data key="d0">2830437</data>
    </edge>
    <edge source="TUR" target="LBN">
      <data key="d0">19095844</data>
    </edge>
    <edge source="TUR" target="LVA">
      <data key="d0">1728269</data>
    </edge>
    <edge source="TUR" target="LTU">
      <data key="d0">2483284</data>
    </edge>
    <edge source="TUR" target="MDG">
      <data key="d0">602044</data>
    </edge>
    <edge source="TUR" target="MYS">
      <data key="d0">2551668</data>
    </edge>
    <edge source="TUR" target="MRT">
      <data key="d0">889734</data>
    </edge>
    <edge source="TUR" target="MUS">
      <data key="d0">2786788</data>
    </edge>
    <edge source="TUR" target="MEX">
      <data key="d0">5076555</data>
    </edge>
    <edge source="TUR" target="MDA">
      <data key="d0">7341529</data>
    </edge>
    <edge source="TUR" target="MAR">
      <data key="d0">18386156</data>
    </edge>
    <edge source="TUR" target="MOZ">
      <data key="d0">269841</data>
    </edge>
    <edge source="TUR" target="OMN">
      <data key="d0">2004160</data>
    </edge>
    <edge source="TUR" target="NAM">
      <data key="d0">15918</data>
    </edge>
    <edge source="TUR" target="NLD">
      <data key="d0">29991253</data>
    </edge>
    <edge source="TUR" target="NZL">
      <data key="d0">223187</data>
    </edge>
    <edge source="TUR" target="NER">
      <data key="d0">276432</data>
    </edge>
    <edge source="TUR" target="NOR">
      <data key="d0">531402</data>
    </edge>
    <edge source="TUR" target="PAK">
      <data key="d0">7673261</data>
    </edge>
    <edge source="TUR" target="PAN">
      <data key="d0">1990040</data>
    </edge>
    <edge source="TUR" target="PRY">
      <data key="d0">239425</data>
    </edge>
    <edge source="TUR" target="PER">
      <data key="d0">139372</data>
    </edge>
    <edge source="TUR" target="PHL">
      <data key="d0">657243</data>
    </edge>
    <edge source="TUR" target="POL">
      <data key="d0">25323152</data>
    </edge>
    <edge source="TUR" target="PRT">
      <data key="d0">1014122</data>
    </edge>
    <edge source="TUR" target="ROU">
      <data key="d0">43597914</data>
    </edge>
    <edge source="TUR" target="RUS">
      <data key="d0">59018923</data>
    </edge>
    <edge source="TUR" target="SAU">
      <data key="d0">40249454</data>
    </edge>
    <edge source="TUR" target="SEN">
      <data key="d0">7795420</data>
    </edge>
    <edge source="TUR" target="SRB">
      <data key="d0">20948772</data>
    </edge>
    <edge source="TUR" target="IND">
      <data key="d0">4487740</data>
    </edge>
    <edge source="TUR" target="SGP">
      <data key="d0">1281799</data>
    </edge>
    <edge source="TUR" target="SVK">
      <data key="d0">817176</data>
    </edge>
    <edge source="TUR" target="VNM">
      <data key="d0">1028434</data>
    </edge>
    <edge source="TUR" target="SVN">
      <data key="d0">828474</data>
    </edge>
    <edge source="TUR" target="ZAF">
      <data key="d0">3284418</data>
    </edge>
    <edge source="TUR" target="ZWE">
      <data key="d0">33218</data>
    </edge>
    <edge source="TUR" target="ESP">
      <data key="d0">8229558</data>
    </edge>
    <edge source="TUR" target="SWE">
      <data key="d0">1257907</data>
    </edge>
    <edge source="TUR" target="CHE">
      <data key="d0">2569530</data>
    </edge>
    <edge source="TUR" target="THA">
      <data key="d0">1058034</data>
    </edge>
    <edge source="TUR" target="TGO">
      <data key="d0">415293</data>
    </edge>
    <edge source="TUR" target="ARE">
      <data key="d0">58926390</data>
    </edge>
    <edge source="TUR" target="TUN">
      <data key="d0">8696067</data>
    </edge>
    <edge source="TUR" target="UGA">
      <data key="d0">413013</data>
    </edge>
    <edge source="TUR" target="UKR">
      <data key="d0">21789060</data>
    </edge>
    <edge source="TUR" target="MKD">
      <data key="d0">8694145</data>
    </edge>
    <edge source="TUR" target="EGY">
      <data key="d0">21370158</data>
    </edge>
    <edge source="TUR" target="GBR">
      <data key="d0">59297525</data>
    </edge>
    <edge source="TUR" target="TZA">
      <data key="d0">3973679</data>
    </edge>
    <edge source="TUR" target="USA">
      <data key="d0">15468036</data>
    </edge>
    <edge source="TUR" target="BFA">
      <data key="d0">310545</data>
    </edge>
    <edge source="TUR" target="URY">
      <data key="d0">287765</data>
    </edge>
    <edge source="GBR" target="ALB">
      <data key="d0">339853</data>
    </edge>
    <edge source="GBR" target="DZA">
      <data key="d0">10612840</data>
    </edge>
    <edge source="GBR" target="AZE">
      <data key="d0">1545490</data>
    </edge>
    <edge source="GBR" target="ARG">
      <data key="d0">18078598</data>
    </edge>
    <edge source="GBR" target="AUS">
      <data key="d0">115013489</data>
    </edge>
    <edge source="GBR" target="AUT">
      <data key="d0">33743123</data>
    </edge>
    <edge source="GBR" target="ARM">
      <data key="d0">845824</data>
    </edge>
    <edge source="GBR" target="BEL">
      <data key="d0">525397668</data>
    </edge>
    <edge source="GBR" target="BOL">
      <data key="d0">92218</data>
    </edge>
    <edge source="GBR" target="BWA">
      <data key="d0">273103</data>
    </edge>
    <edge source="GBR" target="BRA">
      <data key="d0">18343133</data>
    </edge>
    <edge source="GBR" target="BGR">
      <data key="d0">19584496</data>
    </edge>
    <edge source="GBR" target="BLR">
      <data key="d0">1134897</data>
    </edge>
    <edge source="GBR" target="KHM">
      <data key="d0">276425</data>
    </edge>
    <edge source="GBR" target="CMR">
      <data key="d0">476224</data>
    </edge>
    <edge source="GBR" target="CAN">
      <data key="d0">85017941</data>
    </edge>
    <edge source="GBR" target="CAF">
      <data key="d0">36781</data>
    </edge>
    <edge source="GBR" target="LKA">
      <data key="d0">3789604</data>
    </edge>
    <edge source="GBR" target="CHL">
      <data key="d0">10376663</data>
    </edge>
    <edge source="GBR" target="CHN">
      <data key="d0">88194288</data>
    </edge>
    <edge source="GBR" target="COL">
      <data key="d0">15151761</data>
    </edge>
    <edge source="GBR" target="CRI">
      <data key="d0">2011824</data>
    </edge>
    <edge source="GBR" target="HRV">
      <data key="d0">13094588</data>
    </edge>
    <edge source="GBR" target="CZE">
      <data key="d0">76497564</data>
    </edge>
    <edge source="GBR" target="BEN">
      <data key="d0">338221</data>
    </edge>
    <edge source="GBR" target="DNK">
      <data key="d0">81322054</data>
    </edge>
    <edge source="GBR" target="ECU">
      <data key="d0">1943372</data>
    </edge>
    <edge source="GBR" target="SLV">
      <data key="d0">1447624</data>
    </edge>
    <edge source="GBR" target="ETH">
      <data key="d0">1427789</data>
    </edge>
    <edge source="GBR" target="EST">
      <data key="d0">9793245</data>
    </edge>
    <edge source="GBR" target="FIN">
      <data key="d0">36044875</data>
    </edge>
    <edge source="GBR" target="FRA">
      <data key="d0">531101054</data>
    </edge>
    <edge source="GBR" target="GEO">
      <data key="d0">517319</data>
    </edge>
    <edge source="GBR" target="GMB">
      <data key="d0">709326</data>
    </edge>
    <edge source="GBR" target="DEU">
      <data key="d0">817792251</data>
    </edge>
    <edge source="GBR" target="GHA">
      <data key="d0">18990852</data>
    </edge>
    <edge source="GBR" target="GRC">
      <data key="d0">35662549</data>
    </edge>
    <edge source="GBR" target="GTM">
      <data key="d0">1164382</data>
    </edge>
    <edge source="GBR" target="HND">
      <data key="d0">52092</data>
    </edge>
    <edge source="GBR" target="HKG">
      <data key="d0">126706694</data>
    </edge>
    <edge source="GBR" target="HUN">
      <data key="d0">37975013</data>
    </edge>
    <edge source="GBR" target="IDN">
      <data key="d0">43179614</data>
    </edge>
    <edge source="GBR" target="IRL">
      <data key="d0">1148975468</data>
    </edge>
    <edge source="GBR" target="ISR">
      <data key="d0">38963786</data>
    </edge>
    <edge source="GBR" target="ITA">
      <data key="d0">186559144</data>
    </edge>
    <edge source="GBR" target="CIV">
      <data key="d0">1207926</data>
    </edge>
    <edge source="GBR" target="JAM">
      <data key="d0">1571248</data>
    </edge>
    <edge source="GBR" target="JPN">
      <data key="d0">72806782</data>
    </edge>
    <edge source="GBR" target="KAZ">
      <data key="d0">685939</data>
    </edge>
    <edge source="GBR" target="JOR">
      <data key="d0">9838422</data>
    </edge>
    <edge source="GBR" target="KOR">
      <data key="d0">46593702</data>
    </edge>
    <edge source="GBR" target="KGZ">
      <data key="d0">35929</data>
    </edge>
    <edge source="GBR" target="LBN">
      <data key="d0">8942657</data>
    </edge>
    <edge source="GBR" target="LVA">
      <data key="d0">6236041</data>
    </edge>
    <edge source="GBR" target="LTU">
      <data key="d0">9162027</data>
    </edge>
    <edge source="GBR" target="MDG">
      <data key="d0">29196</data>
    </edge>
    <edge source="GBR" target="MWI">
      <data key="d0">18454</data>
    </edge>
    <edge source="GBR" target="MYS">
      <data key="d0">27551697</data>
    </edge>
    <edge source="GBR" target="MRT">
      <data key="d0">658490</data>
    </edge>
    <edge source="GBR" target="MUS">
      <data key="d0">1531654</data>
    </edge>
    <edge source="GBR" target="MEX">
      <data key="d0">66012935</data>
    </edge>
    <edge source="GBR" target="MDA">
      <data key="d0">178070</data>
    </edge>
    <edge source="GBR" target="MAR">
      <data key="d0">7438556</data>
    </edge>
    <edge source="GBR" target="MOZ">
      <data key="d0">62036</data>
    </edge>
    <edge source="GBR" target="OMN">
      <data key="d0">6969023</data>
    </edge>
    <edge source="GBR" target="NAM">
      <data key="d0">462113</data>
    </edge>
    <edge source="GBR" target="NLD">
      <data key="d0">369148073</data>
    </edge>
    <edge source="GBR" target="NZL">
      <data key="d0">14089392</data>
    </edge>
    <edge source="GBR" target="NIC">
      <data key="d0">121849</data>
    </edge>
    <edge source="GBR" target="NER">
      <data key="d0">12051</data>
    </edge>
    <edge source="GBR" target="NOR">
      <data key="d0">62995678</data>
    </edge>
    <edge source="GBR" target="PAK">
      <data key="d0">29697569</data>
    </edge>
    <edge source="GBR" target="PAN">
      <data key="d0">2854449</data>
    </edge>
    <edge source="GBR" target="PRY">
      <data key="d0">158076</data>
    </edge>
    <edge source="GBR" target="PER">
      <data key="d0">6444724</data>
    </edge>
    <edge source="GBR" target="PHL">
      <data key="d0">26415640</data>
    </edge>
    <edge source="GBR" target="POL">
      <data key="d0">199720742</data>
    </edge>
    <edge source="GBR" target="PRT">
      <data key="d0">49850073</data>
    </edge>
    <edge source="GBR" target="ROU">
      <data key="d0">40336792</data>
    </edge>
    <edge source="GBR" target="RUS">
      <data key="d0">73111356</data>
    </edge>
    <edge source="GBR" target="SAU">
      <data key="d0">118361502</data>
    </edge>
    <edge source="GBR" target="SEN">
      <data key="d0">932686</data>
    </edge>
    <edge source="GBR" target="SRB">
      <data key="d0">4856360</data>
    </edge>
    <edge source="GBR" target="IND">
      <data key="d0">30465061</data>
    </edge>
    <edge source="GBR" target="SGP">
      <data key="d0">43834231</data>
    </edge>
    <edge source="GBR" target="SVK">
      <data key="d0">15105760</data>
    </edge>
    <edge source="GBR" target="VNM">
      <data key="d0">6438581</data>
    </edge>
    <edge source="GBR" target="SVN">
      <data key="d0">7566405</data>
    </edge>
    <edge source="GBR" target="ZAF">
      <data key="d0">51788969</data>
    </edge>
    <edge source="GBR" target="ZWE">
      <data key="d0">105755</data>
    </edge>
    <edge source="GBR" target="ESP">
      <data key="d0">272449859</data>
    </edge>
    <edge source="GBR" target="SWE">
      <data key="d0">155618130</data>
    </edge>
    <edge source="GBR" target="CHE">
      <data key="d0">121440833</data>
    </edge>
    <edge source="GBR" target="THA">
      <data key="d0">51911537</data>
    </edge>
    <edge source="GBR" target="TGO">
      <data key="d0">315292</data>
    </edge>
    <edge source="GBR" target="ARE">
      <data key="d0">183289905</data>
    </edge>
    <edge source="GBR" target="TUN">
      <data key="d0">4806054</data>
    </edge>
    <edge source="GBR" target="TUR">
      <data key="d0">93005599</data>
    </edge>
    <edge source="GBR" target="UGA">
      <data key="d0">1636989</data>
    </edge>
    <edge source="GBR" target="UKR">
      <data key="d0">19521673</data>
    </edge>
    <edge source="GBR" target="MKD">
      <data key="d0">1753209</data>
    </edge>
    <edge source="GBR" target="EGY">
      <data key="d0">28467531</data>
    </edge>
    <edge source="GBR" target="TZA">
      <data key="d0">1423916</data>
    </edge>
    <edge source="GBR" target="USA">
      <data key="d0">547099606</data>
    </edge>
    <edge source="GBR" target="BFA">
      <data key="d0">868196</data>
    </edge>
    <edge source="GBR" target="URY">
      <data key="d0">8905049</data>
    </edge>
    <edge source="ARG" target="AUS">
      <data key="d0">191442</data>
    </edge>
    <edge source="ARG" target="BEL">
      <data key="d0">97200</data>
    </edge>
    <edge source="ARG" target="BOL">
      <data key="d0">27401077</data>
    </edge>
    <edge source="ARG" target="BRA">
      <data key="d0">153757193</data>
    </edge>
    <edge source="ARG" target="CAN">
      <data key="d0">3149147</data>
    </edge>
    <edge source="ARG" target="CHL">
      <data key="d0">132486969</data>
    </edge>
    <edge source="ARG" target="CHN">
      <data key="d0">547452</data>
    </edge>
    <edge source="ARG" target="COL">
      <data key="d0">9953659</data>
    </edge>
    <edge source="ARG" target="CRI">
      <data key="d0">1352632</data>
    </edge>
    <edge source="ARG" target="DNK">
      <data key="d0">32165</data>
    </edge>
    <edge source="ARG" target="ECU">
      <data key="d0">6638796</data>
    </edge>
    <edge source="ARG" target="SLV">
      <data key="d0">380666</data>
    </edge>
    <edge source="ARG" target="ETH">
      <data key="d0">54864</data>
    </edge>
    <edge source="ARG" target="FRA">
      <data key="d0">2598280</data>
    </edge>
    <edge source="ARG" target="DEU">
      <data key="d0">4141963</data>
    </edge>
    <edge source="ARG" target="GTM">
      <data key="d0">930501</data>
    </edge>
    <edge source="ARG" target="HND">
      <data key="d0">260604</data>
    </edge>
    <edge source="ARG" target="HUN">
      <data key="d0">19380</data>
    </edge>
    <edge source="ARG" target="IRL">
      <data key="d0">51030424</data>
    </edge>
    <edge source="ARG" target="ISR">
      <data key="d0">25813</data>
    </edge>
    <edge source="ARG" target="ITA">
      <data key="d0">976083</data>
    </edge>
    <edge source="ARG" target="JPN">
      <data key="d0">355186</data>
    </edge>
    <edge source="ARG" target="MYS">
      <data key="d0">50417</data>
    </edge>
    <edge source="ARG" target="MEX">
      <data key="d0">20676448</data>
    </edge>
    <edge source="ARG" target="NLD">
      <data key="d0">2736421</data>
    </edge>
    <edge source="ARG" target="NIC">
      <data key="d0">356620</data>
    </edge>
    <edge source="ARG" target="PAN">
      <data key="d0">1347502</data>
    </edge>
    <edge source="ARG" target="PRY">
      <data key="d0">65485819</data>
    </edge>
    <edge source="ARG" target="PER">
      <data key="d0">24558045</data>
    </edge>
    <edge source="ARG" target="PHL">
      <data key="d0">577881</data>
    </edge>
    <edge source="ARG" target="POL">
      <data key="d0">13118</data>
    </edge>
    <edge source="ARG" target="RUS">
      <data key="d0">67310</data>
    </edge>
    <edge source="ARG" target="IND">
      <data key="d0">192058</data>
    </edge>
    <edge source="ARG" target="SGP">
      <data key="d0">4288829</data>
    </edge>
    <edge source="ARG" target="ZAF">
      <data key="d0">52032</data>
    </edge>
    <edge source="ARG" target="ESP">
      <data key="d0">1769422</data>
    </edge>
    <edge source="ARG" target="CHE">
      <data key="d0">928893</data>
    </edge>
    <edge source="ARG" target="THA">
      <data key="d0">83154</data>
    </edge>
    <edge source="ARG" target="ARE">
      <data key="d0">89191</data>
    </edge>
    <edge source="ARG" target="TUR">
      <data key="d0">225573</data>
    </edge>
    <edge source="ARG" target="EGY">
      <data key="d0">21658</data>
    </edge>
    <edge source="ARG" target="GBR">
      <data key="d0">11457739</data>
    </edge>
    <edge source="ARG" target="USA">
      <data key="d0">113355967</data>
    </edge>
    <edge source="ARG" target="URY">
      <data key="d0">87778373</data>
    </edge>
    <edge source="AUS" target="ARG">
      <data key="d0">178793</data>
    </edge>
    <edge source="AUS" target="AUT">
      <data key="d0">108339</data>
    </edge>
    <edge source="AUS" target="BEL">
      <data key="d0">1719836</data>
    </edge>
    <edge source="AUS" target="BOL">
      <data key="d0">10277</data>
    </edge>
    <edge source="AUS" target="BRA">
      <data key="d0">733298</data>
    </edge>
    <edge source="AUS" target="KHM">
      <data key="d0">439135</data>
    </edge>
    <edge source="AUS" target="CAN">
      <data key="d0">6124420</data>
    </edge>
    <edge source="AUS" target="LKA">
      <data key="d0">1634612</data>
    </edge>
    <edge source="AUS" target="CHL">
      <data key="d0">199090</data>
    </edge>
    <edge source="AUS" target="CHN">
      <data key="d0">65668064</data>
    </edge>
    <edge source="AUS" target="COL">
      <data key="d0">1061410</data>
    </edge>
    <edge source="AUS" target="CRI">
      <data key="d0">88145</data>
    </edge>
    <edge source="AUS" target="HRV">
      <data key="d0">35767</data>
    </edge>
    <edge source="AUS" target="CZE">
      <data key="d0">613512</data>
    </edge>
    <edge source="AUS" target="BEN">
      <data key="d0">442606</data>
    </edge>
    <edge source="AUS" target="DNK">
      <data key="d0">3808063</data>
    </edge>
    <edge source="AUS" target="SLV">
      <data key="d0">30071</data>
    </edge>
    <edge source="AUS" target="ETH">
      <data key="d0">17207</data>
    </edge>
    <edge source="AUS" target="EST">
      <data key="d0">34583</data>
    </edge>
    <edge source="AUS" target="FIN">
      <data key="d0">496282</data>
    </edge>
    <edge source="AUS" target="FRA">
      <data key="d0">6326839</data>
    </edge>
    <edge source="AUS" target="DEU">
      <data key="d0">6408736</data>
    </edge>
    <edge source="AUS" target="GHA">
      <data key="d0">11932</data>
    </edge>
    <edge source="AUS" target="GRC">
      <data key="d0">856998</data>
    </edge>
    <edge source="AUS" target="GTM">
      <data key="d0">20282</data>
    </edge>
    <edge source="AUS" target="HKG">
      <data key="d0">81055604</data>
    </edge>
    <edge source="AUS" target="HUN">
      <data key="d0">26197</data>
    </edge>
    <edge source="AUS" target="IDN">
      <data key="d0">13881923</data>
    </edge>
    <edge source="AUS" target="IRL">
      <data key="d0">886859</data>
    </edge>
    <edge source="AUS" target="ISR">
      <data key="d0">885524</data>
    </edge>
    <edge source="AUS" target="ITA">
      <data key="d0">3546857</data>
    </edge>
    <edge source="AUS" target="JPN">
      <data key="d0">16999287</data>
    </edge>
    <edge source="AUS" target="KAZ">
      <data key="d0">25631</data>
    </edge>
    <edge source="AUS" target="JOR">
      <data key="d0">432619</data>
    </edge>
    <edge source="AUS" target="KOR">
      <data key="d0">19396423</data>
    </edge>
    <edge source="AUS" target="LBN">
      <data key="d0">230424</data>
    </edge>
    <edge source="AUS" target="LVA">
      <data key="d0">60532</data>
    </edge>
    <edge source="AUS" target="LTU">
      <data key="d0">181744</data>
    </edge>
    <edge source="AUS" target="MYS">
      <data key="d0">23120902</data>
    </edge>
    <edge source="AUS" target="MUS">
      <data key="d0">268478</data>
    </edge>
    <edge source="AUS" target="MEX">
      <data key="d0">279854</data>
    </edge>
    <edge source="AUS" target="MAR">
      <data key="d0">58073</data>
    </edge>
    <edge source="AUS" target="OMN">
      <data key="d0">307205</data>
    </edge>
    <edge source="AUS" target="NLD">
      <data key="d0">7896454</data>
    </edge>
    <edge source="AUS" target="NZL">
      <data key="d0">230735547</data>
    </edge>
    <edge source="AUS" target="NOR">
      <data key="d0">1176020</data>
    </edge>
    <edge source="AUS" target="PAK">
      <data key="d0">1221989</data>
    </edge>
    <edge source="AUS" target="PAN">
      <data key="d0">39706</data>
    </edge>
    <edge source="AUS" target="PRY">
      <data key="d0">36988</data>
    </edge>
    <edge source="AUS" target="PHL">
      <data key="d0">8041933</data>
    </edge>
    <edge source="AUS" target="POL">
      <data key="d0">172987</data>
    </edge>
    <edge source="AUS" target="ROU">
      <data key="d0">57166</data>
    </edge>
    <edge source="AUS" target="RUS">
      <data key="d0">432308</data>
    </edge>
    <edge source="AUS" target="SAU">
      <data key="d0">16999605</data>
    </edge>
    <edge source="AUS" target="SEN">
      <data key="d0">61840</data>
    </edge>
    <edge source="AUS" target="SRB">
      <data key="d0">50142</data>
    </edge>
    <edge source="AUS" target="IND">
      <data key="d0">7319906</data>
    </edge>
    <edge source="AUS" target="SGP">
      <data key="d0">27590921</data>
    </edge>
    <edge source="AUS" target="SVK">
      <data key="d0">58645</data>
    </edge>
    <edge source="AUS" target="VNM">
      <data key="d0">3691164</data>
    </edge>
    <edge source="AUS" target="SVN">
      <data key="d0">57900</data>
    </edge>
    <edge source="AUS" target="ZAF">
      <data key="d0">1823603</data>
    </edge>
    <edge source="AUS" target="ESP">
      <data key="d0">1452084</data>
    </edge>
    <edge source="AUS" target="SWE">
      <data key="d0">1130999</data>
    </edge>
    <edge source="AUS" target="CHE">
      <data key="d0">3632978</data>
    </edge>
    <edge source="AUS" target="THA">
      <data key="d0">15706066</data>
    </edge>
    <edge source="AUS" target="ARE">
      <data key="d0">11727083</data>
    </edge>
    <edge source="AUS" target="TUN">
      <data key="d0">11317</data>
    </edge>
    <edge source="AUS" target="TUR">
      <data key="d0">289964</data>
    </edge>
    <edge source="AUS" target="MKD">
      <data key="d0">26499</data>
    </edge>
    <edge source="AUS" target="EGY">
      <data key="d0">253356</data>
    </edge>
    <edge source="AUS" target="GBR">
      <data key="d0">36565567</data>
    </edge>
    <edge source="AUS" target="TZA">
      <data key="d0">92963</data>
    </edge>
    <edge source="AUS" target="USA">
      <data key="d0">57049776</data>
    </edge>
    <edge source="AUS" target="URY">
      <data key="d0">13738</data>
    </edge>
    <edge source="BOL" target="ARG">
      <data key="d0">554031</data>
    </edge>
    <edge source="BOL" target="BRA">
      <data key="d0">43320</data>
    </edge>
    <edge source="BOL" target="CHL">
      <data key="d0">294601</data>
    </edge>
    <edge source="BOL" target="COL">
      <data key="d0">122486</data>
    </edge>
    <edge source="BOL" target="FRA">
      <data key="d0">42450</data>
    </edge>
    <edge source="BOL" target="IRL">
      <data key="d0">1344146</data>
    </edge>
    <edge source="BOL" target="NLD">
      <data key="d0">921600</data>
    </edge>
    <edge source="BOL" target="PRY">
      <data key="d0">3774021</data>
    </edge>
    <edge source="BOL" target="PER">
      <data key="d0">2626592</data>
    </edge>
    <edge source="BOL" target="USA">
      <data key="d0">1790187</data>
    </edge>
    <edge source="BRA" target="ALB">
      <data key="d0">17015</data>
    </edge>
    <edge source="BRA" target="DZA">
      <data key="d0">364770</data>
    </edge>
    <edge source="BRA" target="ARG">
      <data key="d0">198911011</data>
    </edge>
    <edge source="BRA" target="AUS">
      <data key="d0">6970158</data>
    </edge>
    <edge source="BRA" target="AUT">
      <data key="d0">190165</data>
    </edge>
    <edge source="BRA" target="BEL">
      <data key="d0">3711372</data>
    </edge>
    <edge source="BRA" target="BOL">
      <data key="d0">22720643</data>
    </edge>
    <edge source="BRA" target="BGR">
      <data key="d0">177170</data>
    </edge>
    <edge source="BRA" target="CMR">
      <data key="d0">14622</data>
    </edge>
    <edge source="BRA" target="CAN">
      <data key="d0">9096710</data>
    </edge>
    <edge source="BRA" target="CAF">
      <data key="d0">11854</data>
    </edge>
    <edge source="BRA" target="LKA">
      <data key="d0">44541</data>
    </edge>
    <edge source="BRA" target="CHL">
      <data key="d0">70137115</data>
    </edge>
    <edge source="BRA" target="CHN">
      <data key="d0">22350472</data>
    </edge>
    <edge source="BRA" target="COL">
      <data key="d0">61495154</data>
    </edge>
    <edge source="BRA" target="CRI">
      <data key="d0">7003398</data>
    </edge>
    <edge source="BRA" target="HRV">
      <data key="d0">30482</data>
    </edge>
    <edge source="BRA" target="CZE">
      <data key="d0">130150</data>
    </edge>
    <edge source="BRA" target="DNK">
      <data key="d0">2184484</data>
    </edge>
    <edge source="BRA" target="ECU">
      <data key="d0">8674760</data>
    </edge>
    <edge source="BRA" target="SLV">
      <data key="d0">2369200</data>
    </edge>
    <edge source="BRA" target="ETH">
      <data key="d0">45810</data>
    </edge>
    <edge source="BRA" target="EST">
      <data key="d0">127631</data>
    </edge>
    <edge source="BRA" target="FIN">
      <data key="d0">349973</data>
    </edge>
    <edge source="BRA" target="FRA">
      <data key="d0">16077568</data>
    </edge>
    <edge source="BRA" target="DEU">
      <data key="d0">46197856</data>
    </edge>
    <edge source="BRA" target="GHA">
      <data key="d0">84129</data>
    </edge>
    <edge source="BRA" target="GRC">
      <data key="d0">186560</data>
    </edge>
    <edge source="BRA" target="GTM">
      <data key="d0">4991660</data>
    </edge>
    <edge source="BRA" target="HND">
      <data key="d0">1560191</data>
    </edge>
    <edge source="BRA" target="HKG">
      <data key="d0">642032</data>
    </edge>
    <edge source="BRA" target="HUN">
      <data key="d0">82402</data>
    </edge>
    <edge source="BRA" target="IDN">
      <data key="d0">5878865</data>
    </edge>
    <edge source="BRA" target="IRL">
      <data key="d0">2571341</data>
    </edge>
    <edge source="BRA" target="ISR">
      <data key="d0">4025925</data>
    </edge>
    <edge source="BRA" target="ITA">
      <data key="d0">2778342</data>
    </edge>
    <edge source="BRA" target="CIV">
      <data key="d0">197766</data>
    </edge>
    <edge source="BRA" target="JAM">
      <data key="d0">390655</data>
    </edge>
    <edge source="BRA" target="JPN">
      <data key="d0">12628542</data>
    </edge>
    <edge source="BRA" target="JOR">
      <data key="d0">267007</data>
    </edge>
    <edge source="BRA" target="KOR">
      <data key="d0">3596823</data>
    </edge>
    <edge source="BRA" target="LBN">
      <data key="d0">309740</data>
    </edge>
    <edge source="BRA" target="LVA">
      <data key="d0">220004</data>
    </edge>
    <edge source="BRA" target="LTU">
      <data key="d0">115916</data>
    </edge>
    <edge source="BRA" target="MYS">
      <data key="d0">128785</data>
    </edge>
    <edge source="BRA" target="MUS">
      <data key="d0">30780</data>
    </edge>
    <edge source="BRA" target="MEX">
      <data key="d0">58193322</data>
    </edge>
    <edge source="BRA" target="MAR">
      <data key="d0">1128910</data>
    </edge>
    <edge source="BRA" target="MOZ">
      <data key="d0">779465</data>
    </edge>
    <edge source="BRA" target="OMN">
      <data key="d0">45433</data>
    </edge>
    <edge source="BRA" target="NLD">
      <data key="d0">51647784</data>
    </edge>
    <edge source="BRA" target="NZL">
      <data key="d0">229375</data>
    </edge>
    <edge source="BRA" target="NIC">
      <data key="d0">1042417</data>
    </edge>
    <edge source="BRA" target="NOR">
      <data key="d0">254923</data>
    </edge>
    <edge source="BRA" target="PAK">
      <data key="d0">1257378</data>
    </edge>
    <edge source="BRA" target="PAN">
      <data key="d0">4463957</data>
    </edge>
    <edge source="BRA" target="PRY">
      <data key="d0">31193157</data>
    </edge>
    <edge source="BRA" target="PER">
      <data key="d0">39904528</data>
    </edge>
    <edge source="BRA" target="PHL">
      <data key="d0">951748</data>
    </edge>
    <edge source="BRA" target="POL">
      <data key="d0">560967</data>
    </edge>
    <edge source="BRA" target="PRT">
      <data key="d0">8660092</data>
    </edge>
    <edge source="BRA" target="ROU">
      <data key="d0">50236</data>
    </edge>
    <edge source="BRA" target="RUS">
      <data key="d0">1037731</data>
    </edge>
    <edge source="BRA" target="SAU">
      <data key="d0">7758499</data>
    </edge>
    <edge source="BRA" target="SRB">
      <data key="d0">359049</data>
    </edge>
    <edge source="BRA" target="IND">
      <data key="d0">23658061</data>
    </edge>
    <edge source="BRA" target="SGP">
      <data key="d0">7215019</data>
    </edge>
    <edge source="BRA" target="SVK">
      <data key="d0">11406</data>
    </edge>
    <edge source="BRA" target="VNM">
      <data key="d0">373102</data>
    </edge>
    <edge source="BRA" target="SVN">
      <data key="d0">472344</data>
    </edge>
    <edge source="BRA" target="ZAF">
      <data key="d0">6362405</data>
    </edge>
    <edge source="BRA" target="ESP">
      <data key="d0">15415960</data>
    </edge>
    <edge source="BRA" target="SWE">
      <data key="d0">275257</data>
    </edge>
    <edge source="BRA" target="CHE">
      <data key="d0">7774339</data>
    </edge>
    <edge source="BRA" target="THA">
      <data key="d0">313429</data>
    </edge>
    <edge source="BRA" target="TGO">
      <data key="d0">884237</data>
    </edge>
    <edge source="BRA" target="ARE">
      <data key="d0">4817335</data>
    </edge>
    <edge source="BRA" target="TUN">
      <data key="d0">472456</data>
    </edge>
    <edge source="BRA" target="TUR">
      <data key="d0">5532143</data>
    </edge>
    <edge source="BRA" target="UKR">
      <data key="d0">205094</data>
    </edge>
    <edge source="BRA" target="EGY">
      <data key="d0">3969610</data>
    </edge>
    <edge source="BRA" target="GBR">
      <data key="d0">19503541</data>
    </edge>
    <edge source="BRA" target="TZA">
      <data key="d0">30720</data>
    </edge>
    <edge source="BRA" target="USA">
      <data key="d0">121594017</data>
    </edge>
    <edge source="BRA" target="URY">
      <data key="d0">24972390</data>
    </edge>
    <edge source="CAN" target="DZA">
      <data key="d0">260606</data>
    </edge>
    <edge source="CAN" target="AZE">
      <data key="d0">36472</data>
    </edge>
    <edge source="CAN" target="ARG">
      <data key="d0">3668037</data>
    </edge>
    <edge source="CAN" target="AUS">
      <data key="d0">19529581</data>
    </edge>
    <edge source="CAN" target="AUT">
      <data key="d0">178080</data>
    </edge>
    <edge source="CAN" target="ARM">
      <data key="d0">65260</data>
    </edge>
    <edge source="CAN" target="BEL">
      <data key="d0">65226310</data>
    </edge>
    <edge source="CAN" target="BRA">
      <data key="d0">11533620</data>
    </edge>
    <edge source="CAN" target="BGR">
      <data key="d0">51067</data>
    </edge>
    <edge source="CAN" target="KHM">
      <data key="d0">28022</data>
    </edge>
    <edge source="CAN" target="CMR">
      <data key="d0">65745</data>
    </edge>
    <edge source="CAN" target="LKA">
      <data key="d0">11561</data>
    </edge>
    <edge source="CAN" target="CHL">
      <data key="d0">5602079</data>
    </edge>
    <edge source="CAN" target="CHN">
      <data key="d0">23476492</data>
    </edge>
    <edge source="CAN" target="COL">
      <data key="d0">6314914</data>
    </edge>
    <edge source="CAN" target="CRI">
      <data key="d0">718065</data>
    </edge>
    <edge source="CAN" target="HRV">
      <data key="d0">401677</data>
    </edge>
    <edge source="CAN" target="CZE">
      <data key="d0">1188440</data>
    </edge>
    <edge source="CAN" target="DNK">
      <data key="d0">364792</data>
    </edge>
    <edge source="CAN" target="ECU">
      <data key="d0">1563175</data>
    </edge>
    <edge source="CAN" target="SLV">
      <data key="d0">693426</data>
    </edge>
    <edge source="CAN" target="ETH">
      <data key="d0">243547</data>
    </edge>
    <edge source="CAN" target="EST">
      <data key="d0">295167</data>
    </edge>
    <edge source="CAN" target="FIN">
      <data key="d0">106710</data>
    </edge>
    <edge source="CAN" target="FRA">
      <data key="d0">12736561</data>
    </edge>
    <edge source="CAN" target="GEO">
      <data key="d0">50527</data>
    </edge>
    <edge source="CAN" target="DEU">
      <data key="d0">13804944</data>
    </edge>
    <edge source="CAN" target="GHA">
      <data key="d0">99825</data>
    </edge>
    <edge source="CAN" target="GRC">
      <data key="d0">206330</data>
    </edge>
    <edge source="CAN" target="GTM">
      <data key="d0">732332</data>
    </edge>
    <edge source="CAN" target="HND">
      <data key="d0">391645</data>
    </edge>
    <edge source="CAN" target="HKG">
      <data key="d0">15235194</data>
    </edge>
    <edge source="CAN" target="HUN">
      <data key="d0">184183</data>
    </edge>
    <edge source="CAN" target="IDN">
      <data key="d0">609787</data>
    </edge>
    <edge source="CAN" target="IRL">
      <data key="d0">270752</data>
    </edge>
    <edge source="CAN" target="ISR">
      <data key="d0">1462268</data>
    </edge>
    <edge source="CAN" target="ITA">
      <data key="d0">17441613</data>
    </edge>
    <edge source="CAN" target="JAM">
      <data key="d0">485074</data>
    </edge>
    <edge source="CAN" target="JPN">
      <data key="d0">8321012</data>
    </edge>
    <edge source="CAN" target="KAZ">
      <data key="d0">28462</data>
    </edge>
    <edge source="CAN" target="JOR">
      <data key="d0">75005</data>
    </edge>
    <edge source="CAN" target="KOR">
      <data key="d0">23335196</data>
    </edge>
    <edge source="CAN" target="LBN">
      <data key="d0">498058</data>
    </edge>
    <edge source="CAN" target="LVA">
      <data key="d0">305200</data>
    </edge>
    <edge source="CAN" target="LTU">
      <data key="d0">507996</data>
    </edge>
    <edge source="CAN" target="MYS">
      <data key="d0">2754815</data>
    </edge>
    <edge source="CAN" target="MEX">
      <data key="d0">18024264</data>
    </edge>
    <edge source="CAN" target="MAR">
      <data key="d0">401123</data>
    </edge>
    <edge source="CAN" target="OMN">
      <data key="d0">306672</data>
    </edge>
    <edge source="CAN" target="NLD">
      <data key="d0">10483130</data>
    </edge>
    <edge source="CAN" target="NZL">
      <data key="d0">1051994</data>
    </edge>
    <edge source="CAN" target="NIC">
      <data key="d0">441963</data>
    </edge>
    <edge source="CAN" target="NOR">
      <data key="d0">1486737</data>
    </edge>
    <edge source="CAN" target="PAK">
      <data key="d0">213898</data>
    </edge>
    <edge source="CAN" target="PAN">
      <data key="d0">578537</data>
    </edge>
    <edge source="CAN" target="PRY">
      <data key="d0">258790</data>
    </edge>
    <edge source="CAN" target="PER">
      <data key="d0">442384</data>
    </edge>
    <edge source="CAN" target="PHL">
      <data key="d0">2398318</data>
    </edge>
    <edge source="CAN" target="POL">
      <data key="d0">4475489</data>
    </edge>
    <edge source="CAN" target="PRT">
      <data key="d0">212069</data>
    </edge>
    <edge source="CAN" target="ROU">
      <data key="d0">71366</data>
    </edge>
    <edge source="CAN" target="RUS">
      <data key="d0">1712491</data>
    </edge>
    <edge source="CAN" target="SAU">
      <data key="d0">5439232</data>
    </edge>
    <edge source="CAN" target="SRB">
      <data key="d0">140144</data>
    </edge>
    <edge source="CAN" target="IND">
      <data key="d0">1015625</data>
    </edge>
    <edge source="CAN" target="SGP">
      <data key="d0">25918453</data>
    </edge>
    <edge source="CAN" target="SVK">
      <data key="d0">164307</data>
    </edge>
    <edge source="CAN" target="VNM">
      <data key="d0">168803</data>
    </edge>
    <edge source="CAN" target="SVN">
      <data key="d0">17230</data>
    </edge>
    <edge source="CAN" target="ZAF">
      <data key="d0">8307331</data>
    </edge>
    <edge source="CAN" target="ESP">
      <data key="d0">1734621</data>
    </edge>
    <edge source="CAN" target="SWE">
      <data key="d0">1785652</data>
    </edge>
    <edge source="CAN" target="CHE">
      <data key="d0">35146399</data>
    </edge>
    <edge source="CAN" target="THA">
      <data key="d0">1823109</data>
    </edge>
    <edge source="CAN" target="ARE">
      <data key="d0">7825177</data>
    </edge>
    <edge source="CAN" target="TUN">
      <data key="d0">34945</data>
    </edge>
    <edge source="CAN" target="TUR">
      <data key="d0">4511323</data>
    </edge>
    <edge source="CAN" target="UGA">
      <data key="d0">16895</data>
    </edge>
    <edge source="CAN" target="UKR">
      <data key="d0">694378</data>
    </edge>
    <edge source="CAN" target="EGY">
      <data key="d0">1022559</data>
    </edge>
    <edge source="CAN" target="GBR">
      <data key="d0">58734567</data>
    </edge>
    <edge source="CAN" target="USA">
      <data key="d0">1999608392</data>
    </edge>
    <edge source="CAN" target="URY">
      <data key="d0">1797762</data>
    </edge>
    <edge source="CHL" target="ARG">
      <data key="d0">10385247</data>
    </edge>
    <edge source="CHL" target="AUS">
      <data key="d0">67437</data>
    </edge>
    <edge source="CHL" target="BEL">
      <data key="d0">27950</data>
    </edge>
    <edge source="CHL" target="BOL">
      <data key="d0">12293831</data>
    </edge>
    <edge source="CHL" target="BRA">
      <data key="d0">4815346</data>
    </edge>
    <edge source="CHL" target="CAN">
      <data key="d0">532192</data>
    </edge>
    <edge source="CHL" target="CHN">
      <data key="d0">70302</data>
    </edge>
    <edge source="CHL" target="COL">
      <data key="d0">3913620</data>
    </edge>
    <edge source="CHL" target="CRI">
      <data key="d0">987954</data>
    </edge>
    <edge source="CHL" target="HRV">
      <data key="d0">20336</data>
    </edge>
    <edge source="CHL" target="ECU">
      <data key="d0">4972595</data>
    </edge>
    <edge source="CHL" target="SLV">
      <data key="d0">32325</data>
    </edge>
    <edge source="CHL" target="FRA">
      <data key="d0">27992</data>
    </edge>
    <edge source="CHL" target="DEU">
      <data key="d0">35306</data>
    </edge>
    <edge source="CHL" target="GRC">
      <data key="d0">121273</data>
    </edge>
    <edge source="CHL" target="GTM">
      <data key="d0">1638098</data>
    </edge>
    <edge source="CHL" target="HND">
      <data key="d0">123923</data>
    </edge>
    <edge source="CHL" target="HKG">
      <data key="d0">88001</data>
    </edge>
    <edge source="CHL" target="IDN">
      <data key="d0">25463</data>
    </edge>
    <edge source="CHL" target="ITA">
      <data key="d0">276852</data>
    </edge>
    <edge source="CHL" target="JOR">
      <data key="d0">19050</data>
    </edge>
    <edge source="CHL" target="KOR">
      <data key="d0">728365</data>
    </edge>
    <edge source="CHL" target="MYS">
      <data key="d0">36792</data>
    </edge>
    <edge source="CHL" target="MUS">
      <data key="d0">22691</data>
    </edge>
    <edge source="CHL" target="MEX">
      <data key="d0">2500286</data>
    </edge>
    <edge source="CHL" target="NLD">
      <data key="d0">226958</data>
    </edge>
    <edge source="CHL" target="PAN">
      <data key="d0">650959</data>
    </edge>
    <edge source="CHL" target="PRY">
      <data key="d0">3965348</data>
    </edge>
    <edge source="CHL" target="PER">
      <data key="d0">20677101</data>
    </edge>
    <edge source="CHL" target="POL">
      <data key="d0">457226</data>
    </edge>
    <edge source="CHL" target="SGP">
      <data key="d0">41343</data>
    </edge>
    <edge source="CHL" target="ZAF">
      <data key="d0">21715</data>
    </edge>
    <edge source="CHL" target="ESP">
      <data key="d0">454202</data>
    </edge>
    <edge source="CHL" target="SWE">
      <data key="d0">51316</data>
    </edge>
    <edge source="CHL" target="CHE">
      <data key="d0">11354</data>
    </edge>
    <edge source="CHL" target="THA">
      <data key="d0">924792</data>
    </edge>
    <edge source="CHL" target="ARE">
      <data key="d0">55615</data>
    </edge>
    <edge source="CHL" target="GBR">
      <data key="d0">57253</data>
    </edge>
    <edge source="CHL" target="USA">
      <data key="d0">5304866</data>
    </edge>
    <edge source="CHL" target="URY">
      <data key="d0">2499306</data>
    </edge>
    <edge source="CHN" target="ALB">
      <data key="d0">1947766</data>
    </edge>
    <edge source="CHN" target="DZA">
      <data key="d0">7062143</data>
    </edge>
    <edge source="CHN" target="AZE">
      <data key="d0">569275</data>
    </edge>
    <edge source="CHN" target="ARG">
      <data key="d0">17652440</data>
    </edge>
    <edge source="CHN" target="AUS">
      <data key="d0">190385199</data>
    </edge>
    <edge source="CHN" target="AUT">
      <data key="d0">833232</data>
    </edge>
    <edge source="CHN" target="ARM">
      <data key="d0">267554</data>
    </edge>
    <edge source="CHN" target="BEL">
      <data key="d0">49797593</data>
    </edge>
    <edge source="CHN" target="BOL">
      <data key="d0">1008797</data>
    </edge>
    <edge source="CHN" target="BWA">
      <data key="d0">477610</data>
    </edge>
    <edge source="CHN" target="BRA">
      <data key="d0">37584905</data>
    </edge>
    <edge source="CHN" target="BGR">
      <data key="d0">654373</data>
    </edge>
    <edge source="CHN" target="BDI">
      <data key="d0">27651</data>
    </edge>
    <edge source="CHN" target="BLR">
      <data key="d0">731396</data>
    </edge>
    <edge source="CHN" target="KHM">
      <data key="d0">5919133</data>
    </edge>
    <edge source="CHN" target="CMR">
      <data key="d0">14121927</data>
    </edge>
    <edge source="CHN" target="CAN">
      <data key="d0">57937853</data>
    </edge>
    <edge source="CHN" target="LKA">
      <data key="d0">5401376</data>
    </edge>
    <edge source="CHN" target="CHL">
      <data key="d0">68100207</data>
    </edge>
    <edge source="CHN" target="COL">
      <data key="d0">21533114</data>
    </edge>
    <edge source="CHN" target="CRI">
      <data key="d0">7165631</data>
    </edge>
    <edge source="CHN" target="HRV">
      <data key="d0">1069005</data>
    </edge>
    <edge source="CHN" target="CZE">
      <data key="d0">7164795</data>
    </edge>
    <edge source="CHN" target="BEN">
      <data key="d0">13867547</data>
    </edge>
    <edge source="CHN" target="DNK">
      <data key="d0">11320415</data>
    </edge>
    <edge source="CHN" target="ECU">
      <data key="d0">4260749</data>
    </edge>
    <edge source="CHN" target="SLV">
      <data key="d0">4487341</data>
    </edge>
    <edge source="CHN" target="ETH">
      <data key="d0">3609235</data>
    </edge>
    <edge source="CHN" target="EST">
      <data key="d0">898513</data>
    </edge>
    <edge source="CHN" target="FIN">
      <data key="d0">2991359</data>
    </edge>
    <edge source="CHN" target="FRA">
      <data key="d0">105199484</data>
    </edge>
    <edge source="CHN" target="GEO">
      <data key="d0">897130</data>
    </edge>
    <edge source="CHN" target="GMB">
      <data key="d0">5528520</data>
    </edge>
    <edge source="CHN" target="PSE">
      <data key="d0">103075</data>
    </edge>
    <edge source="CHN" target="DEU">
      <data key="d0">106028749</data>
    </edge>
    <edge source="CHN" target="GHA">
      <data key="d0">55017563</data>
    </edge>
    <edge source="CHN" target="GRC">
      <data key="d0">12022013</data>
    </edge>
    <edge source="CHN" target="GTM">
      <data key="d0">4463469</data>
    </edge>
    <edge source="CHN" target="HND">
      <data key="d0">3194717</data>
    </edge>
    <edge source="CHN" target="HKG">
      <data key="d0">500736524</data>
    </edge>
    <edge source="CHN" target="HUN">
      <data key="d0">1058990</data>
    </edge>
    <edge source="CHN" target="IDN">
      <data key="d0">174974774</data>
    </edge>
    <edge source="CHN" target="IRL">
      <data key="d0">4326443</data>
    </edge>
    <edge source="CHN" target="ISR">
      <data key="d0">14267616</data>
    </edge>
    <edge source="CHN" target="ITA">
      <data key="d0">62774433</data>
    </edge>
    <edge source="CHN" target="CIV">
      <data key="d0">3077225</data>
    </edge>
    <edge source="CHN" target="JAM">
      <data key="d0">13634417</data>
    </edge>
    <edge source="CHN" target="JPN">
      <data key="d0">523760766</data>
    </edge>
    <edge source="CHN" target="KAZ">
      <data key="d0">18464056</data>
    </edge>
    <edge source="CHN" target="JOR">
      <data key="d0">8063112</data>
    </edge>
    <edge source="CHN" target="KOR">
      <data key="d0">124494767</data>
    </edge>
    <edge source="CHN" target="KGZ">
      <data key="d0">2726403</data>
    </edge>
    <edge source="CHN" target="LBN">
      <data key="d0">4782273</data>
    </edge>
    <edge source="CHN" target="LVA">
      <data key="d0">2306991</data>
    </edge>
    <edge source="CHN" target="LTU">
      <data key="d0">2334166</data>
    </edge>
    <edge source="CHN" target="MDG">
      <data key="d0">8410548</data>
    </edge>
    <edge source="CHN" target="MWI">
      <data key="d0">274166</data>
    </edge>
    <edge source="CHN" target="MYS">
      <data key="d0">151853956</data>
    </edge>
    <edge source="CHN" target="MRT">
      <data key="d0">2156559</data>
    </edge>
    <edge source="CHN" target="MUS">
      <data key="d0">6197495</data>
    </edge>
    <edge source="CHN" target="MEX">
      <data key="d0">76640054</data>
    </edge>
    <edge source="CHN" target="MDA">
      <data key="d0">29677</data>
    </edge>
    <edge source="CHN" target="MAR">
      <data key="d0">5688629</data>
    </edge>
    <edge source="CHN" target="MOZ">
      <data key="d0">5177778</data>
    </edge>
    <edge source="CHN" target="OMN">
      <data key="d0">6356733</data>
    </edge>
    <edge source="CHN" target="NAM">
      <data key="d0">356731</data>
    </edge>
    <edge source="CHN" target="NLD">
      <data key="d0">101421275</data>
    </edge>
    <edge source="CHN" target="NZL">
      <data key="d0">33490896</data>
    </edge>
    <edge source="CHN" target="NIC">
      <data key="d0">1792649</data>
    </edge>
    <edge source="CHN" target="NER">
      <data key="d0">725552</data>
    </edge>
    <edge source="CHN" target="NOR">
      <data key="d0">4294355</data>
    </edge>
    <edge source="CHN" target="PAK">
      <data key="d0">60431248</data>
    </edge>
    <edge source="CHN" target="PAN">
      <data key="d0">18895595</data>
    </edge>
    <edge source="CHN" target="PRY">
      <data key="d0">2711375</data>
    </edge>
    <edge source="CHN" target="PER">
      <data key="d0">15702364</data>
    </edge>
    <edge source="CHN" target="PHL">
      <data key="d0">142941204</data>
    </edge>
    <edge source="CHN" target="POL">
      <data key="d0">45476075</data>
    </edge>
    <edge source="CHN" target="PRT">
      <data key="d0">1229107</data>
    </edge>
    <edge source="CHN" target="ROU">
      <data key="d0">3777127</data>
    </edge>
    <edge source="CHN" target="RUS">
      <data key="d0">110154120</data>
    </edge>
    <edge source="CHN" target="SAU">
      <data key="d0">48565691</data>
    </edge>
    <edge source="CHN" target="SEN">
      <data key="d0">6572852</data>
    </edge>
    <edge source="CHN" target="SRB">
      <data key="d0">511080</data>
    </edge>
    <edge source="CHN" target="IND">
      <data key="d0">129819728</data>
    </edge>
    <edge source="CHN" target="SGP">
      <data key="d0">175958105</data>
    </edge>
    <edge source="CHN" target="SVK">
      <data key="d0">149495</data>
    </edge>
    <edge source="CHN" target="VNM">
      <data key="d0">120304125</data>
    </edge>
    <edge source="CHN" target="SVN">
      <data key="d0">1996886</data>
    </edge>
    <edge source="CHN" target="ZAF">
      <data key="d0">54714098</data>
    </edge>
    <edge source="CHN" target="ZWE">
      <data key="d0">822985</data>
    </edge>
    <edge source="CHN" target="ESP">
      <data key="d0">61703282</data>
    </edge>
    <edge source="CHN" target="SWE">
      <data key="d0">8844570</data>
    </edge>
    <edge source="CHN" target="CHE">
      <data key="d0">5184935</data>
    </edge>
    <edge source="CHN" target="THA">
      <data key="d0">182209367</data>
    </edge>
    <edge source="CHN" target="TGO">
      <data key="d0">24402443</data>
    </edge>
    <edge source="CHN" target="ARE">
      <data key="d0">126783419</data>
    </edge>
    <edge source="CHN" target="TUN">
      <data key="d0">1542810</data>
    </edge>
    <edge source="CHN" target="TUR">
      <data key="d0">38307887</data>
    </edge>
    <edge source="CHN" target="UGA">
      <data key="d0">1838684</data>
    </edge>
    <edge source="CHN" target="UKR">
      <data key="d0">15336199</data>
    </edge>
    <edge source="CHN" target="MKD">
      <data key="d0">28974</data>
    </edge>
    <edge source="CHN" target="EGY">
      <data key="d0">17736105</data>
    </edge>
    <edge source="CHN" target="GBR">
      <data key="d0">400051802</data>
    </edge>
    <edge source="CHN" target="TZA">
      <data key="d0">21621013</data>
    </edge>
    <edge source="CHN" target="USA">
      <data key="d0">1305549216</data>
    </edge>
    <edge source="CHN" target="BFA">
      <data key="d0">145600</data>
    </edge>
    <edge source="CHN" target="URY">
      <data key="d0">4598220</data>
    </edge>
    <edge source="COL" target="ARG">
      <data key="d0">3957290</data>
    </edge>
    <edge source="COL" target="AUS">
      <data key="d0">56193</data>
    </edge>
    <edge source="COL" target="BOL">
      <data key="d0">14928527</data>
    </edge>
    <edge source="COL" target="BRA">
      <data key="d0">10116374</data>
    </edge>
    <edge source="COL" target="CAN">
      <data key="d0">1511064</data>
    </edge>
    <edge source="COL" target="CHL">
      <data key="d0">28183307</data>
    </edge>
    <edge source="COL" target="CRI">
      <data key="d0">19182010</data>
    </edge>
    <edge source="COL" target="ECU">
      <data key="d0">109179326</data>
    </edge>
    <edge source="COL" target="SLV">
      <data key="d0">12302672</data>
    </edge>
    <edge source="COL" target="FRA">
      <data key="d0">84748</data>
    </edge>
    <edge source="COL" target="GTM">
      <data key="d0">14278527</data>
    </edge>
    <edge source="COL" target="HND">
      <data key="d0">2749621</data>
    </edge>
    <edge source="COL" target="HKG">
      <data key="d0">138521</data>
    </edge>
    <edge source="COL" target="ITA">
      <data key="d0">53164</data>
    </edge>
    <edge source="COL" target="CIV">
      <data key="d0">56027</data>
    </edge>
    <edge source="COL" target="JAM">
      <data key="d0">1414173</data>
    </edge>
    <edge source="COL" target="JOR">
      <data key="d0">137161</data>
    </edge>
    <edge source="COL" target="MEX">
      <data key="d0">62056432</data>
    </edge>
    <edge source="COL" target="NIC">
      <data key="d0">705423</data>
    </edge>
    <edge source="COL" target="PAN">
      <data key="d0">28053116</data>
    </edge>
    <edge source="COL" target="PRY">
      <data key="d0">1900224</data>
    </edge>
    <edge source="COL" target="PER">
      <data key="d0">155922512</data>
    </edge>
    <edge source="COL" target="PHL">
      <data key="d0">43635</data>
    </edge>
    <edge source="COL" target="POL">
      <data key="d0">14049</data>
    </edge>
    <edge source="COL" target="RUS">
      <data key="d0">61314</data>
    </edge>
    <edge source="COL" target="SGP">
      <data key="d0">11797</data>
    </edge>
    <edge source="COL" target="ZAF">
      <data key="d0">513292</data>
    </edge>
    <edge source="COL" target="ESP">
      <data key="d0">2465320</data>
    </edge>
    <edge source="COL" target="ARE">
      <data key="d0">48282</data>
    </edge>
    <edge source="COL" target="EGY">
      <data key="d0">39900</data>
    </edge>
    <edge source="COL" target="USA">
      <data key="d0">10988361</data>
    </edge>
    <edge source="COL" target="URY">
      <data key="d0">1335223</data>
    </edge>
    <edge source="CRI" target="ARG">
      <data key="d0">157517</data>
    </edge>
    <edge source="CRI" target="BEL">
      <data key="d0">137319</data>
    </edge>
    <edge source="CRI" target="BOL">
      <data key="d0">25999</data>
    </edge>
    <edge source="CRI" target="BRA">
      <data key="d0">57748</data>
    </edge>
    <edge source="CRI" target="CMR">
      <data key="d0">88851</data>
    </edge>
    <edge source="CRI" target="CAN">
      <data key="d0">1059737</data>
    </edge>
    <edge source="CRI" target="CHL">
      <data key="d0">272656</data>
    </edge>
    <edge source="CRI" target="CHN">
      <data key="d0">150450</data>
    </edge>
    <edge source="CRI" target="COL">
      <data key="d0">227807</data>
    </edge>
    <edge source="CRI" target="ECU">
      <data key="d0">25269</data>
    </edge>
    <edge source="CRI" target="SLV">
      <data key="d0">7311861</data>
    </edge>
    <edge source="CRI" target="FRA">
      <data key="d0">10110</data>
    </edge>
    <edge source="CRI" target="GTM">
      <data key="d0">5459770</data>
    </edge>
    <edge source="CRI" target="HND">
      <data key="d0">7510171</data>
    </edge>
    <edge source="CRI" target="IRL">
      <data key="d0">213020</data>
    </edge>
    <edge source="CRI" target="ITA">
      <data key="d0">344717</data>
    </edge>
    <edge source="CRI" target="CIV">
      <data key="d0">44080</data>
    </edge>
    <edge source="CRI" target="JAM">
      <data key="d0">1384984</data>
    </edge>
    <edge source="CRI" target="JPN">
      <data key="d0">21341</data>
    </edge>
    <edge source="CRI" target="MEX">
      <data key="d0">1654095</data>
    </edge>
    <edge source="CRI" target="NLD">
      <data key="d0">911013</data>
    </edge>
    <edge source="CRI" target="NIC">
      <data key="d0">6238060</data>
    </edge>
    <edge source="CRI" target="PAN">
      <data key="d0">15857271</data>
    </edge>
    <edge source="CRI" target="PRY">
      <data key="d0">47076</data>
    </edge>
    <edge source="CRI" target="ESP">
      <data key="d0">306759</data>
    </edge>
    <edge source="CRI" target="USA">
      <data key="d0">10880369</data>
    </edge>
    <edge source="DNK" target="DZA">
      <data key="d0">1214716</data>
    </edge>
    <edge source="DNK" target="AZE">
      <data key="d0">88158</data>
    </edge>
    <edge source="DNK" target="ARG">
      <data key="d0">146758</data>
    </edge>
    <edge source="DNK" target="AUS">
      <data key="d0">2388330</data>
    </edge>
    <edge source="DNK" target="AUT">
      <data key="d0">5272174</data>
    </edge>
    <edge source="DNK" target="ARM">
      <data key="d0">58723</data>
    </edge>
    <edge source="DNK" target="BEL">
      <data key="d0">19671511</data>
    </edge>
    <edge source="DNK" target="BOL">
      <data key="d0">34019</data>
    </edge>
    <edge source="DNK" target="BRA">
      <data key="d0">955407</data>
    </edge>
    <edge source="DNK" target="BGR">
      <data key="d0">173937</data>
    </edge>
    <edge source="DNK" target="BLR">
      <data key="d0">181066</data>
    </edge>
    <edge source="DNK" target="CAN">
      <data key="d0">4495173</data>
    </edge>
    <edge source="DNK" target="LKA">
      <data key="d0">59008</data>
    </edge>
    <edge source="DNK" target="CHL">
      <data key="d0">377327</data>
    </edge>
    <edge source="DNK" target="CHN">
      <data key="d0">4774033</data>
    </edge>
    <edge source="DNK" target="COL">
      <data key="d0">1129283</data>
    </edge>
    <edge source="DNK" target="CRI">
      <data key="d0">149250</data>
    </edge>
    <edge source="DNK" target="HRV">
      <data key="d0">186635</data>
    </edge>
    <edge source="DNK" target="CZE">
      <data key="d0">1423577</data>
    </edge>
    <edge source="DNK" target="ECU">
      <data key="d0">174744</data>
    </edge>
    <edge source="DNK" target="EST">
      <data key="d0">2021363</data>
    </edge>
    <edge source="DNK" target="FIN">
      <data key="d0">66950438</data>
    </edge>
    <edge source="DNK" target="FRA">
      <data key="d0">16754800</data>
    </edge>
    <edge source="DNK" target="GEO">
      <data key="d0">45635</data>
    </edge>
    <edge source="DNK" target="DEU">
      <data key="d0">77578735</data>
    </edge>
    <edge source="DNK" target="GHA">
      <data key="d0">606710</data>
    </edge>
    <edge source="DNK" target="GRC">
      <data key="d0">807838</data>
    </edge>
    <edge source="DNK" target="GTM">
      <data key="d0">73200</data>
    </edge>
    <edge source="DNK" target="HKG">
      <data key="d0">1764451</data>
    </edge>
    <edge source="DNK" target="HUN">
      <data key="d0">1834522</data>
    </edge>
    <edge source="DNK" target="IDN">
      <data key="d0">743253</data>
    </edge>
    <edge source="DNK" target="IRL">
      <data key="d0">2532293</data>
    </edge>
    <edge source="DNK" target="ISR">
      <data key="d0">98810</data>
    </edge>
    <edge source="DNK" target="ITA">
      <data key="d0">4079150</data>
    </edge>
    <edge source="DNK" target="CIV">
      <data key="d0">26493</data>
    </edge>
    <edge source="DNK" target="JPN">
      <data key="d0">777655</data>
    </edge>
    <edge source="DNK" target="KAZ">
      <data key="d0">976481</data>
    </edge>
    <edge source="DNK" target="JOR">
      <data key="d0">64737</data>
    </edge>
    <edge source="DNK" target="KOR">
      <data key="d0">733712</data>
    </edge>
    <edge source="DNK" target="KGZ">
      <data key="d0">19847</data>
    </edge>
    <edge source="DNK" target="LBN">
      <data key="d0">134113</data>
    </edge>
    <edge source="DNK" target="LVA">
      <data key="d0">1065782</data>
    </edge>
    <edge source="DNK" target="LTU">
      <data key="d0">1362912</data>
    </edge>
    <edge source="DNK" target="MYS">
      <data key="d0">223557</data>
    </edge>
    <edge source="DNK" target="MRT">
      <data key="d0">15588</data>
    </edge>
    <edge source="DNK" target="MUS">
      <data key="d0">28510</data>
    </edge>
    <edge source="DNK" target="MEX">
      <data key="d0">1863570</data>
    </edge>
    <edge source="DNK" target="MDA">
      <data key="d0">20640</data>
    </edge>
    <edge source="DNK" target="MAR">
      <data key="d0">171734</data>
    </edge>
    <edge source="DNK" target="NLD">
      <data key="d0">26935065</data>
    </edge>
    <edge source="DNK" target="NZL">
      <data key="d0">762426</data>
    </edge>
    <edge source="DNK" target="NOR">
      <data key="d0">176294488</data>
    </edge>
    <edge source="DNK" target="PAK">
      <data key="d0">358273</data>
    </edge>
    <edge source="DNK" target="PAN">
      <data key="d0">76010</data>
    </edge>
    <edge source="DNK" target="PER">
      <data key="d0">392352</data>
    </edge>
    <edge source="DNK" target="PHL">
      <data key="d0">499396</data>
    </edge>
    <edge source="DNK" target="POL">
      <data key="d0">11476495</data>
    </edge>
    <edge source="DNK" target="PRT">
      <data key="d0">796449</data>
    </edge>
    <edge source="DNK" target="ROU">
      <data key="d0">723969</data>
    </edge>
    <edge source="DNK" target="RUS">
      <data key="d0">10173341</data>
    </edge>
    <edge source="DNK" target="SAU">
      <data key="d0">434976</data>
    </edge>
    <edge source="DNK" target="SEN">
      <data key="d0">10870</data>
    </edge>
    <edge source="DNK" target="SRB">
      <data key="d0">233769</data>
    </edge>
    <edge source="DNK" target="IND">
      <data key="d0">610459</data>
    </edge>
    <edge source="DNK" target="SGP">
      <data key="d0">1034477</data>
    </edge>
    <edge source="DNK" target="SVK">
      <data key="d0">1266787</data>
    </edge>
    <edge source="DNK" target="VNM">
      <data key="d0">809476</data>
    </edge>
    <edge source="DNK" target="SVN">
      <data key="d0">356654</data>
    </edge>
    <edge source="DNK" target="ZAF">
      <data key="d0">1744171</data>
    </edge>
    <edge source="DNK" target="ESP">
      <data key="d0">5547583</data>
    </edge>
    <edge source="DNK" target="SWE">
      <data key="d0">247474358</data>
    </edge>
    <edge source="DNK" target="CHE">
      <data key="d0">5935121</data>
    </edge>
    <edge source="DNK" target="THA">
      <data key="d0">778444</data>
    </edge>
    <edge source="DNK" target="TGO">
      <data key="d0">228942</data>
    </edge>
    <edge source="DNK" target="ARE">
      <data key="d0">2394026</data>
    </edge>
    <edge source="DNK" target="TUN">
      <data key="d0">305298</data>
    </edge>
    <edge source="DNK" target="TUR">
      <data key="d0">1802561</data>
    </edge>
    <edge source="DNK" target="UKR">
      <data key="d0">513905</data>
    </edge>
    <edge source="DNK" target="MKD">
      <data key="d0">68283</data>
    </edge>
    <edge source="DNK" target="EGY">
      <data key="d0">701143</data>
    </edge>
    <edge source="DNK" target="GBR">
      <data key="d0">30671569</data>
    </edge>
    <edge source="DNK" target="TZA">
      <data key="d0">11089</data>
    </edge>
    <edge source="DNK" target="USA">
      <data key="d0">3367845</data>
    </edge>
    <edge source="DNK" target="URY">
      <data key="d0">439921</data>
    </edge>
    <edge source="ECU" target="AUS">
      <data key="d0">17276</data>
    </edge>
    <edge source="ECU" target="BOL">
      <data key="d0">446827</data>
    </edge>
    <edge source="ECU" target="BRA">
      <data key="d0">17956</data>
    </edge>
    <edge source="ECU" target="CAN">
      <data key="d0">12395</data>
    </edge>
    <edge source="ECU" target="CHL">
      <data key="d0">300788</data>
    </edge>
    <edge source="ECU" target="COL">
      <data key="d0">9382773</data>
    </edge>
    <edge source="ECU" target="CRI">
      <data key="d0">110772</data>
    </edge>
    <edge source="ECU" target="SLV">
      <data key="d0">115431</data>
    </edge>
    <edge source="ECU" target="FRA">
      <data key="d0">23719</data>
    </edge>
    <edge source="ECU" target="DEU">
      <data key="d0">24262</data>
    </edge>
    <edge source="ECU" target="ISR">
      <data key="d0">11660</data>
    </edge>
    <edge source="ECU" target="ITA">
      <data key="d0">28163</data>
    </edge>
    <edge source="ECU" target="JAM">
      <data key="d0">123810</data>
    </edge>
    <edge source="ECU" target="MEX">
      <data key="d0">223053</data>
    </edge>
    <edge source="ECU" target="NLD">
      <data key="d0">81060</data>
    </edge>
    <edge source="ECU" target="NIC">
      <data key="d0">69434</data>
    </edge>
    <edge source="ECU" target="PAN">
      <data key="d0">705473</data>
    </edge>
    <edge source="ECU" target="PER">
      <data key="d0">5980114</data>
    </edge>
    <edge source="ECU" target="ESP">
      <data key="d0">38934</data>
    </edge>
    <edge source="ECU" target="USA">
      <data key="d0">2062954</data>
    </edge>
    <edge source="SLV" target="CAN">
      <data key="d0">11551</data>
    </edge>
    <edge source="SLV" target="COL">
      <data key="d0">95262</data>
    </edge>
    <edge source="SLV" target="CRI">
      <data key="d0">19668477</data>
    </edge>
    <edge source="SLV" target="ECU">
      <data key="d0">24932</data>
    </edge>
    <edge source="SLV" target="FRA">
      <data key="d0">482665</data>
    </edge>
    <edge source="SLV" target="GTM">
      <data key="d0">8527495</data>
    </edge>
    <edge source="SLV" target="HND">
      <data key="d0">14545144</data>
    </edge>
    <edge source="SLV" target="JAM">
      <data key="d0">951404</data>
    </edge>
    <edge source="SLV" target="MEX">
      <data key="d0">95109</data>
    </edge>
    <edge source="SLV" target="NIC">
      <data key="d0">13917497</data>
    </edge>
    <edge source="SLV" target="PAN">
      <data key="d0">4376509</data>
    </edge>
    <edge source="SLV" target="PER">
      <data key="d0">105195</data>
    </edge>
    <edge source="SLV" target="USA">
      <data key="d0">863681</data>
    </edge>
    <edge source="ETH" target="CAN">
      <data key="d0">13794</data>
    </edge>
    <edge source="ETH" target="DEU">
      <data key="d0">22282</data>
    </edge>
    <edge source="ETH" target="ISR">
      <data key="d0">36338</data>
    </edge>
    <edge source="ETH" target="LBN">
      <data key="d0">55502</data>
    </edge>
    <edge source="ETH" target="SAU">
      <data key="d0">107400</data>
    </edge>
    <edge source="ETH" target="ARE">
      <data key="d0">27923</data>
    </edge>
    <edge source="ETH" target="USA">
      <data key="d0">93891</data>
    </edge>
    <edge source="GTM" target="BRA">
      <data key="d0">88196</data>
    </edge>
    <edge source="GTM" target="CAN">
      <data key="d0">189247</data>
    </edge>
    <edge source="GTM" target="LKA">
      <data key="d0">85350</data>
    </edge>
    <edge source="GTM" target="COL">
      <data key="d0">19388590</data>
    </edge>
    <edge source="GTM" target="CRI">
      <data key="d0">38374452</data>
    </edge>
    <edge source="GTM" target="ECU">
      <data key="d0">100207</data>
    </edge>
    <edge source="GTM" target="SLV">
      <data key="d0">72185042</data>
    </edge>
    <edge source="GTM" target="FRA">
      <data key="d0">1633441</data>
    </edge>
    <edge source="GTM" target="DEU">
      <data key="d0">675491</data>
    </edge>
    <edge source="GTM" target="HND">
      <data key="d0">56808390</data>
    </edge>
    <edge source="GTM" target="ITA">
      <data key="d0">63322</data>
    </edge>
    <edge source="GTM" target="JAM">
      <data key="d0">337432</data>
    </edge>
    <edge source="GTM" target="MEX">
      <data key="d0">16087152</data>
    </edge>
    <edge source="GTM" target="MAR">
      <data key="d0">52996</data>
    </edge>
    <edge source="GTM" target="NLD">
      <data key="d0">159965</data>
    </edge>
    <edge source="GTM" target="NIC">
      <data key="d0">60378150</data>
    </edge>
    <edge source="GTM" target="PAN">
      <data key="d0">29863491</data>
    </edge>
    <edge source="GTM" target="PER">
      <data key="d0">588204</data>
    </edge>
    <edge source="GTM" target="ROU">
      <data key="d0">2100611</data>
    </edge>
    <edge source="GTM" target="IND">
      <data key="d0">479626</data>
    </edge>
    <edge source="GTM" target="SGP">
      <data key="d0">44655</data>
    </edge>
    <edge source="GTM" target="ESP">
      <data key="d0">305191</data>
    </edge>
    <edge source="GTM" target="SWE">
      <data key="d0">64140</data>
    </edge>
    <edge source="GTM" target="CHE">
      <data key="d0">248719</data>
    </edge>
    <edge source="GTM" target="TUR">
      <data key="d0">30712</data>
    </edge>
    <edge source="GTM" target="GBR">
      <data key="d0">378388</data>
    </edge>
    <edge source="GTM" target="USA">
      <data key="d0">11706749</data>
    </edge>
    <edge source="HND" target="ARG">
      <data key="d0">34520</data>
    </edge>
    <edge source="HND" target="BRA">
      <data key="d0">12494</data>
    </edge>
    <edge source="HND" target="CAN">
      <data key="d0">25221</data>
    </edge>
    <edge source="HND" target="CHN">
      <data key="d0">60920</data>
    </edge>
    <edge source="HND" target="COL">
      <data key="d0">56684</data>
    </edge>
    <edge source="HND" target="CRI">
      <data key="d0">715496</data>
    </edge>
    <edge source="HND" target="SLV">
      <data key="d0">34566533</data>
    </edge>
    <edge source="HND" target="FRA">
      <data key="d0">66916</data>
    </edge>
    <edge source="HND" target="DEU">
      <data key="d0">123221</data>
    </edge>
    <edge source="HND" target="GTM">
      <data key="d0">45323815</data>
    </edge>
    <edge source="HND" target="IRL">
      <data key="d0">11246</data>
    </edge>
    <edge source="HND" target="KOR">
      <data key="d0">13852</data>
    </edge>
    <edge source="HND" target="MEX">
      <data key="d0">167098</data>
    </edge>
    <edge source="HND" target="NIC">
      <data key="d0">23781890</data>
    </edge>
    <edge source="HND" target="PAN">
      <data key="d0">1032312</data>
    </edge>
    <edge source="HND" target="ESP">
      <data key="d0">45407</data>
    </edge>
    <edge source="HND" target="GBR">
      <data key="d0">79019</data>
    </edge>
    <edge source="HND" target="USA">
      <data key="d0">477936</data>
    </edge>
    <edge source="HND" target="URY">
      <data key="d0">1039538</data>
    </edge>
    <edge source="HUN" target="ALB">
      <data key="d0">1183427</data>
    </edge>
    <edge source="HUN" target="DZA">
      <data key="d0">957933</data>
    </edge>
    <edge source="HUN" target="AZE">
      <data key="d0">230377</data>
    </edge>
    <edge source="HUN" target="ARG">
      <data key="d0">137396</data>
    </edge>
    <edge source="HUN" target="AUS">
      <data key="d0">5886136</data>
    </edge>
    <edge source="HUN" target="AUT">
      <data key="d0">118216771</data>
    </edge>
    <edge source="HUN" target="ARM">
      <data key="d0">243502</data>
    </edge>
    <edge source="HUN" target="BEL">
      <data key="d0">26035815</data>
    </edge>
    <edge source="HUN" target="BRA">
      <data key="d0">903511</data>
    </edge>
    <edge source="HUN" target="BGR">
      <data key="d0">35039173</data>
    </edge>
    <edge source="HUN" target="BLR">
      <data key="d0">224126</data>
    </edge>
    <edge source="HUN" target="CMR">
      <data key="d0">140935</data>
    </edge>
    <edge source="HUN" target="CAN">
      <data key="d0">9381544</data>
    </edge>
    <edge source="HUN" target="LKA">
      <data key="d0">18410</data>
    </edge>
    <edge source="HUN" target="CHL">
      <data key="d0">620001</data>
    </edge>
    <edge source="HUN" target="CHN">
      <data key="d0">1751616</data>
    </edge>
    <edge source="HUN" target="COL">
      <data key="d0">286105</data>
    </edge>
    <edge source="HUN" target="HRV">
      <data key="d0">50183004</data>
    </edge>
    <edge source="HUN" target="CZE">
      <data key="d0">72140413</data>
    </edge>
    <edge source="HUN" target="DNK">
      <data key="d0">1978163</data>
    </edge>
    <edge source="HUN" target="EST">
      <data key="d0">971122</data>
    </edge>
    <edge source="HUN" target="FIN">
      <data key="d0">791946</data>
    </edge>
    <edge source="HUN" target="FRA">
      <data key="d0">49110730</data>
    </edge>
    <edge source="HUN" target="GEO">
      <data key="d0">252016</data>
    </edge>
    <edge source="HUN" target="DEU">
      <data key="d0">122681799</data>
    </edge>
    <edge source="HUN" target="GHA">
      <data key="d0">19456</data>
    </edge>
    <edge source="HUN" target="GRC">
      <data key="d0">8373512</data>
    </edge>
    <edge source="HUN" target="GTM">
      <data key="d0">275779</data>
    </edge>
    <edge source="HUN" target="HKG">
      <data key="d0">6277944</data>
    </edge>
    <edge source="HUN" target="IDN">
      <data key="d0">2070805</data>
    </edge>
    <edge source="HUN" target="IRL">
      <data key="d0">1315203</data>
    </edge>
    <edge source="HUN" target="ISR">
      <data key="d0">1716582</data>
    </edge>
    <edge source="HUN" target="ITA">
      <data key="d0">47110960</data>
    </edge>
    <edge source="HUN" target="CIV">
      <data key="d0">627451</data>
    </edge>
    <edge source="HUN" target="JPN">
      <data key="d0">1823375</data>
    </edge>
    <edge source="HUN" target="KAZ">
      <data key="d0">1186223</data>
    </edge>
    <edge source="HUN" target="JOR">
      <data key="d0">34615</data>
    </edge>
    <edge source="HUN" target="KOR">
      <data key="d0">5627687</data>
    </edge>
    <edge source="HUN" target="LBN">
      <data key="d0">645066</data>
    </edge>
    <edge source="HUN" target="LVA">
      <data key="d0">3195771</data>
    </edge>
    <edge source="HUN" target="LTU">
      <data key="d0">2451923</data>
    </edge>
    <edge source="HUN" target="MYS">
      <data key="d0">214697</data>
    </edge>
    <edge source="HUN" target="MUS">
      <data key="d0">15815</data>
    </edge>
    <edge source="HUN" target="MEX">
      <data key="d0">2097281</data>
    </edge>
    <edge source="HUN" target="MDA">
      <data key="d0">1861474</data>
    </edge>
    <edge source="HUN" target="MAR">
      <data key="d0">701513</data>
    </edge>
    <edge source="HUN" target="NLD">
      <data key="d0">24745766</data>
    </edge>
    <edge source="HUN" target="NZL">
      <data key="d0">254049</data>
    </edge>
    <edge source="HUN" target="NOR">
      <data key="d0">2338757</data>
    </edge>
    <edge source="HUN" target="PAK">
      <data key="d0">14704</data>
    </edge>
    <edge source="HUN" target="PER">
      <data key="d0">91278</data>
    </edge>
    <edge source="HUN" target="PHL">
      <data key="d0">63512</data>
    </edge>
    <edge source="HUN" target="POL">
      <data key="d0">66511140</data>
    </edge>
    <edge source="HUN" target="PRT">
      <data key="d0">4709874</data>
    </edge>
    <edge source="HUN" target="ROU">
      <data key="d0">108958095</data>
    </edge>
    <edge source="HUN" target="RUS">
      <data key="d0">28519859</data>
    </edge>
    <edge source="HUN" target="SAU">
      <data key="d0">2333345</data>
    </edge>
    <edge source="HUN" target="SEN">
      <data key="d0">5985591</data>
    </edge>
    <edge source="HUN" target="SRB">
      <data key="d0">44628423</data>
    </edge>
    <edge source="HUN" target="IND">
      <data key="d0">362430</data>
    </edge>
    <edge source="HUN" target="SGP">
      <data key="d0">1041028</data>
    </edge>
    <edge source="HUN" target="SVK">
      <data key="d0">59199433</data>
    </edge>
    <edge source="HUN" target="VNM">
      <data key="d0">21678</data>
    </edge>
    <edge source="HUN" target="SVN">
      <data key="d0">34395764</data>
    </edge>
    <edge source="HUN" target="ZAF">
      <data key="d0">2199630</data>
    </edge>
    <edge source="HUN" target="ESP">
      <data key="d0">31229859</data>
    </edge>
    <edge source="HUN" target="SWE">
      <data key="d0">4629948</data>
    </edge>
    <edge source="HUN" target="CHE">
      <data key="d0">5195406</data>
    </edge>
    <edge source="HUN" target="THA">
      <data key="d0">48045</data>
    </edge>
    <edge source="HUN" target="ARE">
      <data key="d0">1308999</data>
    </edge>
    <edge source="HUN" target="TUN">
      <data key="d0">824925</data>
    </edge>
    <edge source="HUN" target="TUR">
      <data key="d0">12777055</data>
    </edge>
    <edge source="HUN" target="UKR">
      <data key="d0">17671228</data>
    </edge>
    <edge source="HUN" target="MKD">
      <data key="d0">3081050</data>
    </edge>
    <edge source="HUN" target="EGY">
      <data key="d0">2020814</data>
    </edge>
    <edge source="HUN" target="GBR">
      <data key="d0">65054494</data>
    </edge>
    <edge source="HUN" target="USA">
      <data key="d0">18381357</data>
    </edge>
    <edge source="IRL" target="ALB">
      <data key="d0">4073951</data>
    </edge>
    <edge source="IRL" target="DZA">
      <data key="d0">12162369</data>
    </edge>
    <edge source="IRL" target="AZE">
      <data key="d0">2139068</data>
    </edge>
    <edge source="IRL" target="ARG">
      <data key="d0">5611177</data>
    </edge>
    <edge source="IRL" target="AUS">
      <data key="d0">11873388</data>
    </edge>
    <edge source="IRL" target="AUT">
      <data key="d0">61475810</data>
    </edge>
    <edge source="IRL" target="ARM">
      <data key="d0">282784</data>
    </edge>
    <edge source="IRL" target="BEL">
      <data key="d0">125222794</data>
    </edge>
    <edge source="IRL" target="BRA">
      <data key="d0">27563813</data>
    </edge>
    <edge source="IRL" target="BGR">
      <data key="d0">19075482</data>
    </edge>
    <edge source="IRL" target="BLR">
      <data key="d0">1204195</data>
    </edge>
    <edge source="IRL" target="KHM">
      <data key="d0">3076749</data>
    </edge>
    <edge source="IRL" target="CMR">
      <data key="d0">14886260</data>
    </edge>
    <edge source="IRL" target="CAN">
      <data key="d0">17210195</data>
    </edge>
    <edge source="IRL" target="LKA">
      <data key="d0">51298</data>
    </edge>
    <edge source="IRL" target="CHL">
      <data key="d0">7239494</data>
    </edge>
    <edge source="IRL" target="CHN">
      <data key="d0">34417535</data>
    </edge>
    <edge source="IRL" target="COL">
      <data key="d0">1767984</data>
    </edge>
    <edge source="IRL" target="CRI">
      <data key="d0">7245118</data>
    </edge>
    <edge source="IRL" target="HRV">
      <data key="d0">13969180</data>
    </edge>
    <edge source="IRL" target="CZE">
      <data key="d0">32836680</data>
    </edge>
    <edge source="IRL" target="BEN">
      <data key="d0">228677</data>
    </edge>
    <edge source="IRL" target="DNK">
      <data key="d0">83206507</data>
    </edge>
    <edge source="IRL" target="ECU">
      <data key="d0">383710</data>
    </edge>
    <edge source="IRL" target="ETH">
      <data key="d0">27191160</data>
    </edge>
    <edge source="IRL" target="EST">
      <data key="d0">859976</data>
    </edge>
    <edge source="IRL" target="FIN">
      <data key="d0">28020337</data>
    </edge>
    <edge source="IRL" target="FRA">
      <data key="d0">477762032</data>
    </edge>
    <edge source="IRL" target="GEO">
      <data key="d0">1053567</data>
    </edge>
    <edge source="IRL" target="DEU">
      <data key="d0">537267727</data>
    </edge>
    <edge source="IRL" target="GHA">
      <data key="d0">6523492</data>
    </edge>
    <edge source="IRL" target="GRC">
      <data key="d0">54982785</data>
    </edge>
    <edge source="IRL" target="HKG">
      <data key="d0">10262082</data>
    </edge>
    <edge source="IRL" target="HUN">
      <data key="d0">34239548</data>
    </edge>
    <edge source="IRL" target="IDN">
      <data key="d0">11722776</data>
    </edge>
    <edge source="IRL" target="ISR">
      <data key="d0">52949016</data>
    </edge>
    <edge source="IRL" target="ITA">
      <data key="d0">231687830</data>
    </edge>
    <edge source="IRL" target="CIV">
      <data key="d0">3496111</data>
    </edge>
    <edge source="IRL" target="JAM">
      <data key="d0">1163898</data>
    </edge>
    <edge source="IRL" target="JPN">
      <data key="d0">227690513</data>
    </edge>
    <edge source="IRL" target="KAZ">
      <data key="d0">23153096</data>
    </edge>
    <edge source="IRL" target="JOR">
      <data key="d0">33334850</data>
    </edge>
    <edge source="IRL" target="KOR">
      <data key="d0">50137531</data>
    </edge>
    <edge source="IRL" target="LBN">
      <data key="d0">36264761</data>
    </edge>
    <edge source="IRL" target="LVA">
      <data key="d0">4074458</data>
    </edge>
    <edge source="IRL" target="LTU">
      <data key="d0">7762707</data>
    </edge>
    <edge source="IRL" target="MYS">
      <data key="d0">36095741</data>
    </edge>
    <edge source="IRL" target="MUS">
      <data key="d0">2381643</data>
    </edge>
    <edge source="IRL" target="MEX">
      <data key="d0">883425624</data>
    </edge>
    <edge source="IRL" target="MAR">
      <data key="d0">26969269</data>
    </edge>
    <edge source="IRL" target="MOZ">
      <data key="d0">725122</data>
    </edge>
    <edge source="IRL" target="OMN">
      <data key="d0">42683268</data>
    </edge>
    <edge source="IRL" target="NLD">
      <data key="d0">131217050</data>
    </edge>
    <edge source="IRL" target="NZL">
      <data key="d0">6601093</data>
    </edge>
    <edge source="IRL" target="NOR">
      <data key="d0">54576950</data>
    </edge>
    <edge source="IRL" target="PAK">
      <data key="d0">10856916</data>
    </edge>
    <edge source="IRL" target="PAN">
      <data key="d0">1100110</data>
    </edge>
    <edge source="IRL" target="PER">
      <data key="d0">1315708</data>
    </edge>
    <edge source="IRL" target="PHL">
      <data key="d0">8852053</data>
    </edge>
    <edge source="IRL" target="POL">
      <data key="d0">117511260</data>
    </edge>
    <edge source="IRL" target="PRT">
      <data key="d0">48616060</data>
    </edge>
    <edge source="IRL" target="ROU">
      <data key="d0">92873907</data>
    </edge>
    <edge source="IRL" target="RUS">
      <data key="d0">64051237</data>
    </edge>
    <edge source="IRL" target="SAU">
      <data key="d0">381613943</data>
    </edge>
    <edge source="IRL" target="SRB">
      <data key="d0">34465919</data>
    </edge>
    <edge source="IRL" target="IND">
      <data key="d0">15290364</data>
    </edge>
    <edge source="IRL" target="SGP">
      <data key="d0">22936975</data>
    </edge>
    <edge source="IRL" target="SVK">
      <data key="d0">1232708</data>
    </edge>
    <edge source="IRL" target="VNM">
      <data key="d0">39101711</data>
    </edge>
    <edge source="IRL" target="SVN">
      <data key="d0">1926807</data>
    </edge>
    <edge source="IRL" target="ZAF">
      <data key="d0">20358340</data>
    </edge>
    <edge source="IRL" target="ESP">
      <data key="d0">437891475</data>
    </edge>
    <edge source="IRL" target="SWE">
      <data key="d0">70755712</data>
    </edge>
    <edge source="IRL" target="CHE">
      <data key="d0">65754936</data>
    </edge>
    <edge source="IRL" target="THA">
      <data key="d0">56028941</data>
    </edge>
    <edge source="IRL" target="TGO">
      <data key="d0">1566244</data>
    </edge>
    <edge source="IRL" target="ARE">
      <data key="d0">74434227</data>
    </edge>
    <edge source="IRL" target="TUN">
      <data key="d0">190229</data>
    </edge>
    <edge source="IRL" target="TUR">
      <data key="d0">98467694</data>
    </edge>
    <edge source="IRL" target="UGA">
      <data key="d0">11982270</data>
    </edge>
    <edge source="IRL" target="UKR">
      <data key="d0">15245335</data>
    </edge>
    <edge source="IRL" target="MKD">
      <data key="d0">5431725</data>
    </edge>
    <edge source="IRL" target="EGY">
      <data key="d0">79757016</data>
    </edge>
    <edge source="IRL" target="GBR">
      <data key="d0">731196388</data>
    </edge>
    <edge source="IRL" target="TZA">
      <data key="d0">14296868</data>
    </edge>
    <edge source="IRL" target="USA">
      <data key="d0">2155326615</data>
    </edge>
    <edge source="IRL" target="BFA">
      <data key="d0">839840</data>
    </edge>
    <edge source="IRL" target="URY">
      <data key="d0">206743</data>
    </edge>
    <edge source="ISR" target="ALB">
      <data key="d0">12000</data>
    </edge>
    <edge source="ISR" target="AZE">
      <data key="d0">937000</data>
    </edge>
    <edge source="ISR" target="ARG">
      <data key="d0">549000</data>
    </edge>
    <edge source="ISR" target="AUS">
      <data key="d0">8961000</data>
    </edge>
    <edge source="ISR" target="AUT">
      <data key="d0">344000</data>
    </edge>
    <edge source="ISR" target="ARM">
      <data key="d0">99000</data>
    </edge>
    <edge source="ISR" target="BEL">
      <data key="d0">40799000</data>
    </edge>
    <edge source="ISR" target="BRA">
      <data key="d0">832000</data>
    </edge>
    <edge source="ISR" target="BGR">
      <data key="d0">1780000</data>
    </edge>
    <edge source="ISR" target="BLR">
      <data key="d0">1079000</data>
    </edge>
    <edge source="ISR" target="CMR">
      <data key="d0">74000</data>
    </edge>
    <edge source="ISR" target="CAN">
      <data key="d0">11237000</data>
    </edge>
    <edge source="ISR" target="LKA">
      <data key="d0">44000</data>
    </edge>
    <edge source="ISR" target="CHL">
      <data key="d0">4631000</data>
    </edge>
    <edge source="ISR" target="CHN">
      <data key="d0">4438000</data>
    </edge>
    <edge source="ISR" target="COL">
      <data key="d0">1178000</data>
    </edge>
    <edge source="ISR" target="CRI">
      <data key="d0">50000</data>
    </edge>
    <edge source="ISR" target="HRV">
      <data key="d0">207000</data>
    </edge>
    <edge source="ISR" target="CZE">
      <data key="d0">2806000</data>
    </edge>
    <edge source="ISR" target="DNK">
      <data key="d0">2770000</data>
    </edge>
    <edge source="ISR" target="ECU">
      <data key="d0">298000</data>
    </edge>
    <edge source="ISR" target="SLV">
      <data key="d0">47000</data>
    </edge>
    <edge source="ISR" target="ETH">
      <data key="d0">20000</data>
    </edge>
    <edge source="ISR" target="EST">
      <data key="d0">1582000</data>
    </edge>
    <edge source="ISR" target="FIN">
      <data key="d0">1851000</data>
    </edge>
    <edge source="ISR" target="FRA">
      <data key="d0">25517000</data>
    </edge>
    <edge source="ISR" target="GEO">
      <data key="d0">2022000</data>
    </edge>
    <edge source="ISR" target="DEU">
      <data key="d0">43630000</data>
    </edge>
    <edge source="ISR" target="GHA">
      <data key="d0">79000</data>
    </edge>
    <edge source="ISR" target="GRC">
      <data key="d0">1889000</data>
    </edge>
    <edge source="ISR" target="GTM">
      <data key="d0">135000</data>
    </edge>
    <edge source="ISR" target="HKG">
      <data key="d0">7959000</data>
    </edge>
    <edge source="ISR" target="HUN">
      <data key="d0">1058000</data>
    </edge>
    <edge source="ISR" target="IDN">
      <data key="d0">835000</data>
    </edge>
    <edge source="ISR" target="IRL">
      <data key="d0">71000</data>
    </edge>
    <edge source="ISR" target="ITA">
      <data key="d0">8799000</data>
    </edge>
    <edge source="ISR" target="JPN">
      <data key="d0">34098000</data>
    </edge>
    <edge source="ISR" target="KAZ">
      <data key="d0">1976000</data>
    </edge>
    <edge source="ISR" target="JOR">
      <data key="d0">297000</data>
    </edge>
    <edge source="ISR" target="KOR">
      <data key="d0">17764000</data>
    </edge>
    <edge source="ISR" target="KGZ">
      <data key="d0">138000</data>
    </edge>
    <edge source="ISR" target="LVA">
      <data key="d0">5750000</data>
    </edge>
    <edge source="ISR" target="LTU">
      <data key="d0">2083000</data>
    </edge>
    <edge source="ISR" target="MYS">
      <data key="d0">21000</data>
    </edge>
    <edge source="ISR" target="MUS">
      <data key="d0">212000</data>
    </edge>
    <edge source="ISR" target="MEX">
      <data key="d0">3222000</data>
    </edge>
    <edge source="ISR" target="MDA">
      <data key="d0">402000</data>
    </edge>
    <edge source="ISR" target="NLD">
      <data key="d0">40240000</data>
    </edge>
    <edge source="ISR" target="NZL">
      <data key="d0">155000</data>
    </edge>
    <edge source="ISR" target="NOR">
      <data key="d0">2819000</data>
    </edge>
    <edge source="ISR" target="PAN">
      <data key="d0">457000</data>
    </edge>
    <edge source="ISR" target="PER">
      <data key="d0">1270000</data>
    </edge>
    <edge source="ISR" target="PHL">
      <data key="d0">1508000</data>
    </edge>
    <edge source="ISR" target="POL">
      <data key="d0">4231000</data>
    </edge>
    <edge source="ISR" target="PRT">
      <data key="d0">838000</data>
    </edge>
    <edge source="ISR" target="ROU">
      <data key="d0">13421000</data>
    </edge>
    <edge source="ISR" target="RUS">
      <data key="d0">26830000</data>
    </edge>
    <edge source="ISR" target="SRB">
      <data key="d0">121000</data>
    </edge>
    <edge source="ISR" target="IND">
      <data key="d0">2926000</data>
    </edge>
    <edge source="ISR" target="SGP">
      <data key="d0">6631000</data>
    </edge>
    <edge source="ISR" target="SVK">
      <data key="d0">509000</data>
    </edge>
    <edge source="ISR" target="VNM">
      <data key="d0">1455000</data>
    </edge>
    <edge source="ISR" target="SVN">
      <data key="d0">1838000</data>
    </edge>
    <edge source="ISR" target="ZAF">
      <data key="d0">2749000</data>
    </edge>
    <edge source="ISR" target="ZWE">
      <data key="d0">69000</data>
    </edge>
    <edge source="ISR" target="ESP">
      <data key="d0">10740000</data>
    </edge>
    <edge source="ISR" target="SWE">
      <data key="d0">2565000</data>
    </edge>
    <edge source="ISR" target="CHE">
      <data key="d0">3233000</data>
    </edge>
    <edge source="ISR" target="THA">
      <data key="d0">1913000</data>
    </edge>
    <edge source="ISR" target="TUR">
      <data key="d0">2387000</data>
    </edge>
    <edge source="ISR" target="UGA">
      <data key="d0">33000</data>
    </edge>
    <edge source="ISR" target="UKR">
      <data key="d0">5864000</data>
    </edge>
    <edge source="ISR" target="EGY">
      <data key="d0">304000</data>
    </edge>
    <edge source="ISR" target="GBR">
      <data key="d0">36612000</data>
    </edge>
    <edge source="ISR" target="TZA">
      <data key="d0">21000</data>
    </edge>
    <edge source="ISR" target="USA">
      <data key="d0">170294000</data>
    </edge>
    <edge source="ISR" target="URY">
      <data key="d0">93000</data>
    </edge>
    <edge source="JPN" target="DZA">
      <data key="d0">17772</data>
    </edge>
    <edge source="JPN" target="AZE">
      <data key="d0">130976</data>
    </edge>
    <edge source="JPN" target="ARG">
      <data key="d0">505618</data>
    </edge>
    <edge source="JPN" target="AUS">
      <data key="d0">20550277</data>
    </edge>
    <edge source="JPN" target="AUT">
      <data key="d0">262367</data>
    </edge>
    <edge source="JPN" target="BEL">
      <data key="d0">17153494</data>
    </edge>
    <edge source="JPN" target="BRA">
      <data key="d0">4207107</data>
    </edge>
    <edge source="JPN" target="BGR">
      <data key="d0">13904</data>
    </edge>
    <edge source="JPN" target="BLR">
      <data key="d0">270194</data>
    </edge>
    <edge source="JPN" target="KHM">
      <data key="d0">957304</data>
    </edge>
    <edge source="JPN" target="CAN">
      <data key="d0">10179963</data>
    </edge>
    <edge source="JPN" target="LKA">
      <data key="d0">290820</data>
    </edge>
    <edge source="JPN" target="CHL">
      <data key="d0">131492</data>
    </edge>
    <edge source="JPN" target="CHN">
      <data key="d0">927495815</data>
    </edge>
    <edge source="JPN" target="COL">
      <data key="d0">180433</data>
    </edge>
    <edge source="JPN" target="CRI">
      <data key="d0">235728</data>
    </edge>
    <edge source="JPN" target="HRV">
      <data key="d0">137680</data>
    </edge>
    <edge source="JPN" target="CZE">
      <data key="d0">431327</data>
    </edge>
    <edge source="JPN" target="DNK">
      <data key="d0">553141</data>
    </edge>
    <edge source="JPN" target="SLV">
      <data key="d0">125286</data>
    </edge>
    <edge source="JPN" target="EST">
      <data key="d0">307818</data>
    </edge>
    <edge source="JPN" target="FIN">
      <data key="d0">1249671</data>
    </edge>
    <edge source="JPN" target="FRA">
      <data key="d0">39648157</data>
    </edge>
    <edge source="JPN" target="DEU">
      <data key="d0">79648249</data>
    </edge>
    <edge source="JPN" target="GRC">
      <data key="d0">59595</data>
    </edge>
    <edge source="JPN" target="GTM">
      <data key="d0">20414</data>
    </edge>
    <edge source="JPN" target="HND">
      <data key="d0">66087</data>
    </edge>
    <edge source="JPN" target="HKG">
      <data key="d0">907745098</data>
    </edge>
    <edge source="JPN" target="HUN">
      <data key="d0">1012976</data>
    </edge>
    <edge source="JPN" target="IDN">
      <data key="d0">59540201</data>
    </edge>
    <edge source="JPN" target="IRL">
      <data key="d0">2079810</data>
    </edge>
    <edge source="JPN" target="ISR">
      <data key="d0">1920759</data>
    </edge>
    <edge source="JPN" target="ITA">
      <data key="d0">3382225</data>
    </edge>
    <edge source="JPN" target="CIV">
      <data key="d0">15451</data>
    </edge>
    <edge source="JPN" target="KAZ">
      <data key="d0">486152</data>
    </edge>
    <edge source="JPN" target="JOR">
      <data key="d0">178122</data>
    </edge>
    <edge source="JPN" target="KOR">
      <data key="d0">497923039</data>
    </edge>
    <edge source="JPN" target="KGZ">
      <data key="d0">33112</data>
    </edge>
    <edge source="JPN" target="LBN">
      <data key="d0">30055</data>
    </edge>
    <edge source="JPN" target="LVA">
      <data key="d0">322303</data>
    </edge>
    <edge source="JPN" target="LTU">
      <data key="d0">350305</data>
    </edge>
    <edge source="JPN" target="MYS">
      <data key="d0">62789609</data>
    </edge>
    <edge source="JPN" target="MUS">
      <data key="d0">23112</data>
    </edge>
    <edge source="JPN" target="MEX">
      <data key="d0">4016158</data>
    </edge>
    <edge source="JPN" target="MAR">
      <data key="d0">147938</data>
    </edge>
    <edge source="JPN" target="MOZ">
      <data key="d0">24586</data>
    </edge>
    <edge source="JPN" target="OMN">
      <data key="d0">474863</data>
    </edge>
    <edge source="JPN" target="NLD">
      <data key="d0">25628951</data>
    </edge>
    <edge source="JPN" target="NZL">
      <data key="d0">2990770</data>
    </edge>
    <edge source="JPN" target="NOR">
      <data key="d0">770121</data>
    </edge>
    <edge source="JPN" target="PAK">
      <data key="d0">571097</data>
    </edge>
    <edge source="JPN" target="PAN">
      <data key="d0">12127</data>
    </edge>
    <edge source="JPN" target="PER">
      <data key="d0">342026</data>
    </edge>
    <edge source="JPN" target="PHL">
      <data key="d0">15216160</data>
    </edge>
    <edge source="JPN" target="POL">
      <data key="d0">6917729</data>
    </edge>
    <edge source="JPN" target="ROU">
      <data key="d0">366437</data>
    </edge>
    <edge source="JPN" target="RUS">
      <data key="d0">37254147</data>
    </edge>
    <edge source="JPN" target="SAU">
      <data key="d0">1759598</data>
    </edge>
    <edge source="JPN" target="SEN">
      <data key="d0">16381</data>
    </edge>
    <edge source="JPN" target="SRB">
      <data key="d0">18471</data>
    </edge>
    <edge source="JPN" target="IND">
      <data key="d0">9045072</data>
    </edge>
    <edge source="JPN" target="SGP">
      <data key="d0">206433969</data>
    </edge>
    <edge source="JPN" target="SVK">
      <data key="d0">90792</data>
    </edge>
    <edge source="JPN" target="VNM">
      <data key="d0">53029029</data>
    </edge>
    <edge source="JPN" target="SVN">
      <data key="d0">11722</data>
    </edge>
    <edge source="JPN" target="ZAF">
      <data key="d0">746917</data>
    </edge>
    <edge source="JPN" target="ESP">
      <data key="d0">2384673</data>
    </edge>
    <edge source="JPN" target="SWE">
      <data key="d0">452754</data>
    </edge>
    <edge source="JPN" target="CHE">
      <data key="d0">12656938</data>
    </edge>
    <edge source="JPN" target="THA">
      <data key="d0">132660685</data>
    </edge>
    <edge source="JPN" target="TGO">
      <data key="d0">105184</data>
    </edge>
    <edge source="JPN" target="ARE">
      <data key="d0">3883184</data>
    </edge>
    <edge source="JPN" target="TUN">
      <data key="d0">115028</data>
    </edge>
    <edge source="JPN" target="TUR">
      <data key="d0">7400225</data>
    </edge>
    <edge source="JPN" target="UKR">
      <data key="d0">2610327</data>
    </edge>
    <edge source="JPN" target="EGY">
      <data key="d0">1023823</data>
    </edge>
    <edge source="JPN" target="GBR">
      <data key="d0">17130262</data>
    </edge>
    <edge source="JPN" target="USA">
      <data key="d0">247960132</data>
    </edge>
    <edge source="JPN" target="URY">
      <data key="d0">596695</data>
    </edge>
    <edge source="MYS" target="ALB">
      <data key="d0">110951</data>
    </edge>
    <edge source="MYS" target="DZA">
      <data key="d0">1765653</data>
    </edge>
    <edge source="MYS" target="AZE">
      <data key="d0">145319</data>
    </edge>
    <edge source="MYS" target="ARG">
      <data key="d0">307373</data>
    </edge>
    <edge source="MYS" target="AUS">
      <data key="d0">27817743</data>
    </edge>
    <edge source="MYS" target="ARM">
      <data key="d0">66086</data>
    </edge>
    <edge source="MYS" target="BEL">
      <data key="d0">477128</data>
    </edge>
    <edge source="MYS" target="BOL">
      <data key="d0">24543</data>
    </edge>
    <edge source="MYS" target="BWA">
      <data key="d0">26441</data>
    </edge>
    <edge source="MYS" target="BRA">
      <data key="d0">1217830</data>
    </edge>
    <edge source="MYS" target="BGR">
      <data key="d0">498544</data>
    </edge>
    <edge source="MYS" target="KHM">
      <data key="d0">3512118</data>
    </edge>
    <edge source="MYS" target="CMR">
      <data key="d0">296960</data>
    </edge>
    <edge source="MYS" target="CAN">
      <data key="d0">2498233</data>
    </edge>
    <edge source="MYS" target="LKA">
      <data key="d0">4998837</data>
    </edge>
    <edge source="MYS" target="CHL">
      <data key="d0">1484922</data>
    </edge>
    <edge source="MYS" target="CHN">
      <data key="d0">55265840</data>
    </edge>
    <edge source="MYS" target="COL">
      <data key="d0">945251</data>
    </edge>
    <edge source="MYS" target="CRI">
      <data key="d0">81598</data>
    </edge>
    <edge source="MYS" target="CZE">
      <data key="d0">27915</data>
    </edge>
    <edge source="MYS" target="BEN">
      <data key="d0">6888991</data>
    </edge>
    <edge source="MYS" target="DNK">
      <data key="d0">66899</data>
    </edge>
    <edge source="MYS" target="ECU">
      <data key="d0">112726</data>
    </edge>
    <edge source="MYS" target="ETH">
      <data key="d0">263489</data>
    </edge>
    <edge source="MYS" target="EST">
      <data key="d0">10061</data>
    </edge>
    <edge source="MYS" target="FIN">
      <data key="d0">64809</data>
    </edge>
    <edge source="MYS" target="FRA">
      <data key="d0">10101355</data>
    </edge>
    <edge source="MYS" target="GEO">
      <data key="d0">818782</data>
    </edge>
    <edge source="MYS" target="GMB">
      <data key="d0">194902</data>
    </edge>
    <edge source="MYS" target="PSE">
      <data key="d0">16747</data>
    </edge>
    <edge source="MYS" target="DEU">
      <data key="d0">252646</data>
    </edge>
    <edge source="MYS" target="GHA">
      <data key="d0">3407745</data>
    </edge>
    <edge source="MYS" target="GRC">
      <data key="d0">394232</data>
    </edge>
    <edge source="MYS" target="GTM">
      <data key="d0">278093</data>
    </edge>
    <edge source="MYS" target="HKG">
      <data key="d0">38412035</data>
    </edge>
    <edge source="MYS" target="HUN">
      <data key="d0">214518</data>
    </edge>
    <edge source="MYS" target="IDN">
      <data key="d0">41281007</data>
    </edge>
    <edge source="MYS" target="IRL">
      <data key="d0">87587</data>
    </edge>
    <edge source="MYS" target="ITA">
      <data key="d0">5187823</data>
    </edge>
    <edge source="MYS" target="CIV">
      <data key="d0">1073879</data>
    </edge>
    <edge source="MYS" target="JAM">
      <data key="d0">889210</data>
    </edge>
    <edge source="MYS" target="JPN">
      <data key="d0">57909413</data>
    </edge>
    <edge source="MYS" target="JOR">
      <data key="d0">3902820</data>
    </edge>
    <edge source="MYS" target="KOR">
      <data key="d0">26998554</data>
    </edge>
    <edge source="MYS" target="KGZ">
      <data key="d0">26056</data>
    </edge>
    <edge source="MYS" target="LBN">
      <data key="d0">2250533</data>
    </edge>
    <edge source="MYS" target="LVA">
      <data key="d0">64976</data>
    </edge>
    <edge source="MYS" target="LTU">
      <data key="d0">167799</data>
    </edge>
    <edge source="MYS" target="MDG">
      <data key="d0">4958644</data>
    </edge>
    <edge source="MYS" target="MWI">
      <data key="d0">510135</data>
    </edge>
    <edge source="MYS" target="MRT">
      <data key="d0">461696</data>
    </edge>
    <edge source="MYS" target="MUS">
      <data key="d0">1506152</data>
    </edge>
    <edge source="MYS" target="MEX">
      <data key="d0">8672074</data>
    </edge>
    <edge source="MYS" target="MAR">
      <data key="d0">938530</data>
    </edge>
    <edge source="MYS" target="MOZ">
      <data key="d0">1399901</data>
    </edge>
    <edge source="MYS" target="OMN">
      <data key="d0">2471892</data>
    </edge>
    <edge source="MYS" target="NLD">
      <data key="d0">5143620</data>
    </edge>
    <edge source="MYS" target="NZL">
      <data key="d0">2107811</data>
    </edge>
    <edge source="MYS" target="NIC">
      <data key="d0">500798</data>
    </edge>
    <edge source="MYS" target="NER">
      <data key="d0">514318</data>
    </edge>
    <edge source="MYS" target="NOR">
      <data key="d0">1916944</data>
    </edge>
    <edge source="MYS" target="PAK">
      <data key="d0">18946069</data>
    </edge>
    <edge source="MYS" target="PAN">
      <data key="d0">113351</data>
    </edge>
    <edge source="MYS" target="PER">
      <data key="d0">3000684</data>
    </edge>
    <edge source="MYS" target="PHL">
      <data key="d0">70207919</data>
    </edge>
    <edge source="MYS" target="POL">
      <data key="d0">5193726</data>
    </edge>
    <edge source="MYS" target="PRT">
      <data key="d0">929845</data>
    </edge>
    <edge source="MYS" target="ROU">
      <data key="d0">87895</data>
    </edge>
    <edge source="MYS" target="RUS">
      <data key="d0">12778639</data>
    </edge>
    <edge source="MYS" target="SAU">
      <data key="d0">11073731</data>
    </edge>
    <edge source="MYS" target="SEN">
      <data key="d0">883982</data>
    </edge>
    <edge source="MYS" target="SRB">
      <data key="d0">11008</data>
    </edge>
    <edge source="MYS" target="IND">
      <data key="d0">38886715</data>
    </edge>
    <edge source="MYS" target="SGP">
      <data key="d0">126194225</data>
    </edge>
    <edge source="MYS" target="VNM">
      <data key="d0">41881770</data>
    </edge>
    <edge source="MYS" target="SVN">
      <data key="d0">150590</data>
    </edge>
    <edge source="MYS" target="ZAF">
      <data key="d0">7584859</data>
    </edge>
    <edge source="MYS" target="ZWE">
      <data key="d0">24367</data>
    </edge>
    <edge source="MYS" target="ESP">
      <data key="d0">1016459</data>
    </edge>
    <edge source="MYS" target="SWE">
      <data key="d0">1226339</data>
    </edge>
    <edge source="MYS" target="CHE">
      <data key="d0">226014</data>
    </edge>
    <edge source="MYS" target="THA">
      <data key="d0">62744649</data>
    </edge>
    <edge source="MYS" target="TGO">
      <data key="d0">196188</data>
    </edge>
    <edge source="MYS" target="ARE">
      <data key="d0">44548639</data>
    </edge>
    <edge source="MYS" target="TUN">
      <data key="d0">140132</data>
    </edge>
    <edge source="MYS" target="TUR">
      <data key="d0">52639248</data>
    </edge>
    <edge source="MYS" target="UGA">
      <data key="d0">167730</data>
    </edge>
    <edge source="MYS" target="UKR">
      <data key="d0">5385399</data>
    </edge>
    <edge source="MYS" target="EGY">
      <data key="d0">15739851</data>
    </edge>
    <edge source="MYS" target="GBR">
      <data key="d0">3929445</data>
    </edge>
    <edge source="MYS" target="TZA">
      <data key="d0">1136092</data>
    </edge>
    <edge source="MYS" target="USA">
      <data key="d0">29382871</data>
    </edge>
    <edge source="MYS" target="URY">
      <data key="d0">259147</data>
    </edge>
    <edge source="MEX" target="ARG">
      <data key="d0">137802426</data>
    </edge>
    <edge source="MEX" target="AUS">
      <data key="d0">7557557</data>
    </edge>
    <edge source="MEX" target="AUT">
      <data key="d0">40284</data>
    </edge>
    <edge source="MEX" target="BEL">
      <data key="d0">231007</data>
    </edge>
    <edge source="MEX" target="BOL">
      <data key="d0">13017169</data>
    </edge>
    <edge source="MEX" target="BRA">
      <data key="d0">64068400</data>
    </edge>
    <edge source="MEX" target="CAN">
      <data key="d0">49522952</data>
    </edge>
    <edge source="MEX" target="CHL">
      <data key="d0">139641928</data>
    </edge>
    <edge source="MEX" target="CHN">
      <data key="d0">1236711</data>
    </edge>
    <edge source="MEX" target="COL">
      <data key="d0">175194978</data>
    </edge>
    <edge source="MEX" target="CRI">
      <data key="d0">71349289</data>
    </edge>
    <edge source="MEX" target="HRV">
      <data key="d0">33391</data>
    </edge>
    <edge source="MEX" target="CZE">
      <data key="d0">675606</data>
    </edge>
    <edge source="MEX" target="DNK">
      <data key="d0">73091</data>
    </edge>
    <edge source="MEX" target="ECU">
      <data key="d0">43125130</data>
    </edge>
    <edge source="MEX" target="SLV">
      <data key="d0">40657756</data>
    </edge>
    <edge source="MEX" target="FIN">
      <data key="d0">63206</data>
    </edge>
    <edge source="MEX" target="FRA">
      <data key="d0">2912061</data>
    </edge>
    <edge source="MEX" target="DEU">
      <data key="d0">40278208</data>
    </edge>
    <edge source="MEX" target="GHA">
      <data key="d0">117849</data>
    </edge>
    <edge source="MEX" target="GRC">
      <data key="d0">348829</data>
    </edge>
    <edge source="MEX" target="GTM">
      <data key="d0">191429595</data>
    </edge>
    <edge source="MEX" target="HND">
      <data key="d0">48943978</data>
    </edge>
    <edge source="MEX" target="HKG">
      <data key="d0">3661472</data>
    </edge>
    <edge source="MEX" target="HUN">
      <data key="d0">60973</data>
    </edge>
    <edge source="MEX" target="IDN">
      <data key="d0">5405179</data>
    </edge>
    <edge source="MEX" target="IRL">
      <data key="d0">21043450</data>
    </edge>
    <edge source="MEX" target="ISR">
      <data key="d0">819803</data>
    </edge>
    <edge source="MEX" target="ITA">
      <data key="d0">3615709</data>
    </edge>
    <edge source="MEX" target="JAM">
      <data key="d0">6433917</data>
    </edge>
    <edge source="MEX" target="JPN">
      <data key="d0">7056509</data>
    </edge>
    <edge source="MEX" target="JOR">
      <data key="d0">30838</data>
    </edge>
    <edge source="MEX" target="KOR">
      <data key="d0">2328259</data>
    </edge>
    <edge source="MEX" target="LBN">
      <data key="d0">149511</data>
    </edge>
    <edge source="MEX" target="MYS">
      <data key="d0">172619</data>
    </edge>
    <edge source="MEX" target="NLD">
      <data key="d0">12157989</data>
    </edge>
    <edge source="MEX" target="NZL">
      <data key="d0">234077</data>
    </edge>
    <edge source="MEX" target="NIC">
      <data key="d0">40173439</data>
    </edge>
    <edge source="MEX" target="PAK">
      <data key="d0">22896</data>
    </edge>
    <edge source="MEX" target="PAN">
      <data key="d0">39689819</data>
    </edge>
    <edge source="MEX" target="PRY">
      <data key="d0">6338826</data>
    </edge>
    <edge source="MEX" target="PER">
      <data key="d0">116093581</data>
    </edge>
    <edge source="MEX" target="PHL">
      <data key="d0">360519</data>
    </edge>
    <edge source="MEX" target="POL">
      <data key="d0">8253107</data>
    </edge>
    <edge source="MEX" target="ROU">
      <data key="d0">138479</data>
    </edge>
    <edge source="MEX" target="RUS">
      <data key="d0">881502</data>
    </edge>
    <edge source="MEX" target="SAU">
      <data key="d0">611906</data>
    </edge>
    <edge source="MEX" target="SRB">
      <data key="d0">147899</data>
    </edge>
    <edge source="MEX" target="IND">
      <data key="d0">10041128</data>
    </edge>
    <edge source="MEX" target="SGP">
      <data key="d0">6144355</data>
    </edge>
    <edge source="MEX" target="VNM">
      <data key="d0">99808</data>
    </edge>
    <edge source="MEX" target="SVN">
      <data key="d0">47402</data>
    </edge>
    <edge source="MEX" target="ZAF">
      <data key="d0">517202</data>
    </edge>
    <edge source="MEX" target="ESP">
      <data key="d0">8155166</data>
    </edge>
    <edge source="MEX" target="SWE">
      <data key="d0">147238</data>
    </edge>
    <edge source="MEX" target="CHE">
      <data key="d0">2053008</data>
    </edge>
    <edge source="MEX" target="THA">
      <data key="d0">884323</data>
    </edge>
    <edge source="MEX" target="ARE">
      <data key="d0">7199683</data>
    </edge>
    <edge source="MEX" target="TUR">
      <data key="d0">674172</data>
    </edge>
    <edge source="MEX" target="UKR">
      <data key="d0">99696</data>
    </edge>
    <edge source="MEX" target="EGY">
      <data key="d0">57012</data>
    </edge>
    <edge source="MEX" target="GBR">
      <data key="d0">17755845</data>
    </edge>
    <edge source="MEX" target="USA">
      <data key="d0">1541184031</data>
    </edge>
    <edge source="MEX" target="URY">
      <data key="d0">20082272</data>
    </edge>
    <edge source="NLD" target="ALB">
      <data key="d0">506839</data>
    </edge>
    <edge source="NLD" target="DZA">
      <data key="d0">19674796</data>
    </edge>
    <edge source="NLD" target="AZE">
      <data key="d0">1646500</data>
    </edge>
    <edge source="NLD" target="ARG">
      <data key="d0">2606340</data>
    </edge>
    <edge source="NLD" target="AUS">
      <data key="d0">32181225</data>
    </edge>
    <edge source="NLD" target="AUT">
      <data key="d0">57873497</data>
    </edge>
    <edge source="NLD" target="ARM">
      <data key="d0">216452</data>
    </edge>
    <edge source="NLD" target="BEL">
      <data key="d0">779664798</data>
    </edge>
    <edge source="NLD" target="BOL">
      <data key="d0">18811</data>
    </edge>
    <edge source="NLD" target="BWA">
      <data key="d0">164562</data>
    </edge>
    <edge source="NLD" target="BRA">
      <data key="d0">12521338</data>
    </edge>
    <edge source="NLD" target="BGR">
      <data key="d0">12876921</data>
    </edge>
    <edge source="NLD" target="BDI">
      <data key="d0">559236</data>
    </edge>
    <edge source="NLD" target="BLR">
      <data key="d0">570117</data>
    </edge>
    <edge source="NLD" target="KHM">
      <data key="d0">38712</data>
    </edge>
    <edge source="NLD" target="CMR">
      <data key="d0">15527320</data>
    </edge>
    <edge source="NLD" target="CAN">
      <data key="d0">6916860</data>
    </edge>
    <edge source="NLD" target="CAF">
      <data key="d0">46289</data>
    </edge>
    <edge source="NLD" target="LKA">
      <data key="d0">1356583</data>
    </edge>
    <edge source="NLD" target="CHL">
      <data key="d0">4917669</data>
    </edge>
    <edge source="NLD" target="CHN">
      <data key="d0">35469267</data>
    </edge>
    <edge source="NLD" target="COL">
      <data key="d0">3543374</data>
    </edge>
    <edge source="NLD" target="CRI">
      <data key="d0">1225432</data>
    </edge>
    <edge source="NLD" target="HRV">
      <data key="d0">6397957</data>
    </edge>
    <edge source="NLD" target="CZE">
      <data key="d0">59909587</data>
    </edge>
    <edge source="NLD" target="BEN">
      <data key="d0">448680</data>
    </edge>
    <edge source="NLD" target="DNK">
      <data key="d0">51740400</data>
    </edge>
    <edge source="NLD" target="ECU">
      <data key="d0">962252</data>
    </edge>
    <edge source="NLD" target="SLV">
      <data key="d0">56356</data>
    </edge>
    <edge source="NLD" target="ETH">
      <data key="d0">1162088</data>
    </edge>
    <edge source="NLD" target="EST">
      <data key="d0">6124225</data>
    </edge>
    <edge source="NLD" target="FIN">
      <data key="d0">27166037</data>
    </edge>
    <edge source="NLD" target="FRA">
      <data key="d0">512744540</data>
    </edge>
    <edge source="NLD" target="GEO">
      <data key="d0">1591216</data>
    </edge>
    <edge source="NLD" target="GMB">
      <data key="d0">15324</data>
    </edge>
    <edge source="NLD" target="PSE">
      <data key="d0">316865</data>
    </edge>
    <edge source="NLD" target="DEU">
      <data key="d0">996456851</data>
    </edge>
    <edge source="NLD" target="GHA">
      <data key="d0">3991752</data>
    </edge>
    <edge source="NLD" target="GRC">
      <data key="d0">32046784</data>
    </edge>
    <edge source="NLD" target="GTM">
      <data key="d0">321902</data>
    </edge>
    <edge source="NLD" target="HND">
      <data key="d0">198904</data>
    </edge>
    <edge source="NLD" target="HKG">
      <data key="d0">105819358</data>
    </edge>
    <edge source="NLD" target="HUN">
      <data key="d0">57529569</data>
    </edge>
    <edge source="NLD" target="IDN">
      <data key="d0">12321909</data>
    </edge>
    <edge source="NLD" target="IRL">
      <data key="d0">47558443</data>
    </edge>
    <edge source="NLD" target="ISR">
      <data key="d0">28576970</data>
    </edge>
    <edge source="NLD" target="ITA">
      <data key="d0">256503701</data>
    </edge>
    <edge source="NLD" target="CIV">
      <data key="d0">2042198</data>
    </edge>
    <edge source="NLD" target="JAM">
      <data key="d0">334688</data>
    </edge>
    <edge source="NLD" target="JPN">
      <data key="d0">18314060</data>
    </edge>
    <edge source="NLD" target="KAZ">
      <data key="d0">2833196</data>
    </edge>
    <edge source="NLD" target="JOR">
      <data key="d0">3280008</data>
    </edge>
    <edge source="NLD" target="KOR">
      <data key="d0">16898088</data>
    </edge>
    <edge source="NLD" target="KGZ">
      <data key="d0">36067</data>
    </edge>
    <edge source="NLD" target="LBN">
      <data key="d0">5199212</data>
    </edge>
    <edge source="NLD" target="LVA">
      <data key="d0">6852045</data>
    </edge>
    <edge source="NLD" target="LTU">
      <data key="d0">7448971</data>
    </edge>
    <edge source="NLD" target="MDG">
      <data key="d0">30288</data>
    </edge>
    <edge source="NLD" target="MWI">
      <data key="d0">22933</data>
    </edge>
    <edge source="NLD" target="MYS">
      <data key="d0">4897816</data>
    </edge>
    <edge source="NLD" target="MRT">
      <data key="d0">368274</data>
    </edge>
    <edge source="NLD" target="MUS">
      <data key="d0">1002588</data>
    </edge>
    <edge source="NLD" target="MEX">
      <data key="d0">9587213</data>
    </edge>
    <edge source="NLD" target="MDA">
      <data key="d0">1568436</data>
    </edge>
    <edge source="NLD" target="MAR">
      <data key="d0">4323581</data>
    </edge>
    <edge source="NLD" target="OMN">
      <data key="d0">1308544</data>
    </edge>
    <edge source="NLD" target="NZL">
      <data key="d0">2158620</data>
    </edge>
    <edge source="NLD" target="NER">
      <data key="d0">24480</data>
    </edge>
    <edge source="NLD" target="NOR">
      <data key="d0">41976272</data>
    </edge>
    <edge source="NLD" target="PAK">
      <data key="d0">23727510</data>
    </edge>
    <edge source="NLD" target="PAN">
      <data key="d0">2832769</data>
    </edge>
    <edge source="NLD" target="PRY">
      <data key="d0">303559</data>
    </edge>
    <edge source="NLD" target="PER">
      <data key="d0">1073001</data>
    </edge>
    <edge source="NLD" target="PHL">
      <data key="d0">5366174</data>
    </edge>
    <edge source="NLD" target="POL">
      <data key="d0">165211153</data>
    </edge>
    <edge source="NLD" target="PRT">
      <data key="d0">28673032</data>
    </edge>
    <edge source="NLD" target="ROU">
      <data key="d0">29480381</data>
    </edge>
    <edge source="NLD" target="RUS">
      <data key="d0">76408546</data>
    </edge>
    <edge source="NLD" target="SAU">
      <data key="d0">17830839</data>
    </edge>
    <edge source="NLD" target="SEN">
      <data key="d0">2048557</data>
    </edge>
    <edge source="NLD" target="SRB">
      <data key="d0">4676416</data>
    </edge>
    <edge source="NLD" target="IND">
      <data key="d0">14158975</data>
    </edge>
    <edge source="NLD" target="SGP">
      <data key="d0">37998259</data>
    </edge>
    <edge source="NLD" target="SVK">
      <data key="d0">18180268</data>
    </edge>
    <edge source="NLD" target="VNM">
      <data key="d0">11840057</data>
    </edge>
    <edge source="NLD" target="SVN">
      <data key="d0">5182477</data>
    </edge>
    <edge source="NLD" target="ZAF">
      <data key="d0">30970498</data>
    </edge>
    <edge source="NLD" target="ZWE">
      <data key="d0">115345</data>
    </edge>
    <edge source="NLD" target="ESP">
      <data key="d0">207808726</data>
    </edge>
    <edge source="NLD" target="SWE">
      <data key="d0">116544969</data>
    </edge>
    <edge source="NLD" target="CHE">
      <data key="d0">73749908</data>
    </edge>
    <edge source="NLD" target="THA">
      <data key="d0">18153198</data>
    </edge>
    <edge source="NLD" target="TGO">
      <data key="d0">201835</data>
    </edge>
    <edge source="NLD" target="ARE">
      <data key="d0">71422953</data>
    </edge>
    <edge source="NLD" target="TUN">
      <data key="d0">5135878</data>
    </edge>
    <edge source="NLD" target="TUR">
      <data key="d0">79902807</data>
    </edge>
    <edge source="NLD" target="UGA">
      <data key="d0">670019</data>
    </edge>
    <edge source="NLD" target="UKR">
      <data key="d0">14589392</data>
    </edge>
    <edge source="NLD" target="MKD">
      <data key="d0">1405589</data>
    </edge>
    <edge source="NLD" target="EGY">
      <data key="d0">23923905</data>
    </edge>
    <edge source="NLD" target="GBR">
      <data key="d0">623715986</data>
    </edge>
    <edge source="NLD" target="TZA">
      <data key="d0">2241963</data>
    </edge>
    <edge source="NLD" target="USA">
      <data key="d0">132593031</data>
    </edge>
    <edge source="NLD" target="BFA">
      <data key="d0">125209</data>
    </edge>
    <edge source="NLD" target="URY">
      <data key="d0">3909800</data>
    </edge>
    <edge source="NIC" target="CRI">
      <data key="d0">274107</data>
    </edge>
    <edge source="NIC" target="ECU">
      <data key="d0">19220</data>
    </edge>
    <edge source="NIC" target="SLV">
      <data key="d0">18592</data>
    </edge>
    <edge source="NIC" target="GTM">
      <data key="d0">79882</data>
    </edge>
    <edge source="NIC" target="HND">
      <data key="d0">139152</data>
    </edge>
    <edge source="NIC" target="MEX">
      <data key="d0">109261</data>
    </edge>
    <edge source="NIC" target="PAN">
      <data key="d0">73576</data>
    </edge>
    <edge source="NIC" target="USA">
      <data key="d0">11376</data>
    </edge>
    <edge source="PAN" target="ARG">
      <data key="d0">2312359</data>
    </edge>
    <edge source="PAN" target="BOL">
      <data key="d0">1420464</data>
    </edge>
    <edge source="PAN" target="BRA">
      <data key="d0">6910342</data>
    </edge>
    <edge source="PAN" target="CAN">
      <data key="d0">7135253</data>
    </edge>
    <edge source="PAN" target="CHL">
      <data key="d0">21512617</data>
    </edge>
    <edge source="PAN" target="COL">
      <data key="d0">81994844</data>
    </edge>
    <edge source="PAN" target="CRI">
      <data key="d0">18734444</data>
    </edge>
    <edge source="PAN" target="ECU">
      <data key="d0">13808204</data>
    </edge>
    <edge source="PAN" target="SLV">
      <data key="d0">8992974</data>
    </edge>
    <edge source="PAN" target="FRA">
      <data key="d0">128654</data>
    </edge>
    <edge source="PAN" target="GTM">
      <data key="d0">9551944</data>
    </edge>
    <edge source="PAN" target="HND">
      <data key="d0">6857115</data>
    </edge>
    <edge source="PAN" target="ISR">
      <data key="d0">102884</data>
    </edge>
    <edge source="PAN" target="CIV">
      <data key="d0">15238</data>
    </edge>
    <edge source="PAN" target="JAM">
      <data key="d0">1707965</data>
    </edge>
    <edge source="PAN" target="JPN">
      <data key="d0">23650</data>
    </edge>
    <edge source="PAN" target="MEX">
      <data key="d0">13655975</data>
    </edge>
    <edge source="PAN" target="NLD">
      <data key="d0">28496082</data>
    </edge>
    <edge source="PAN" target="NIC">
      <data key="d0">6593473</data>
    </edge>
    <edge source="PAN" target="PRY">
      <data key="d0">5937629</data>
    </edge>
    <edge source="PAN" target="PER">
      <data key="d0">10852859</data>
    </edge>
    <edge source="PAN" target="SAU">
      <data key="d0">55000</data>
    </edge>
    <edge source="PAN" target="SGP">
      <data key="d0">5843960</data>
    </edge>
    <edge source="PAN" target="ESP">
      <data key="d0">208548</data>
    </edge>
    <edge source="PAN" target="ARE">
      <data key="d0">1626158</data>
    </edge>
    <edge source="PAN" target="USA">
      <data key="d0">199586319</data>
    </edge>
    <edge source="PAN" target="URY">
      <data key="d0">8849765</data>
    </edge>
    <edge source="PRY" target="ARG">
      <data key="d0">3084313</data>
    </edge>
    <edge source="PRY" target="AUS">
      <data key="d0">32240</data>
    </edge>
    <edge source="PRY" target="AUT">
      <data key="d0">28139</data>
    </edge>
    <edge source="PRY" target="BOL">
      <data key="d0">1988809</data>
    </edge>
    <edge source="PRY" target="BRA">
      <data key="d0">2501933</data>
    </edge>
    <edge source="PRY" target="CHL">
      <data key="d0">464949</data>
    </edge>
    <edge source="PRY" target="CHN">
      <data key="d0">104080</data>
    </edge>
    <edge source="PRY" target="COL">
      <data key="d0">63759</data>
    </edge>
    <edge source="PRY" target="FRA">
      <data key="d0">2183247</data>
    </edge>
    <edge source="PRY" target="DEU">
      <data key="d0">1572276</data>
    </edge>
    <edge source="PRY" target="HKG">
      <data key="d0">37236</data>
    </edge>
    <edge source="PRY" target="IDN">
      <data key="d0">87607</data>
    </edge>
    <edge source="PRY" target="ITA">
      <data key="d0">100992</data>
    </edge>
    <edge source="PRY" target="JPN">
      <data key="d0">23988</data>
    </edge>
    <edge source="PRY" target="MEX">
      <data key="d0">112148</data>
    </edge>
    <edge source="PRY" target="NLD">
      <data key="d0">848442</data>
    </edge>
    <edge source="PRY" target="PAN">
      <data key="d0">13658</data>
    </edge>
    <edge source="PRY" target="PER">
      <data key="d0">46475</data>
    </edge>
    <edge source="PRY" target="IND">
      <data key="d0">1573343</data>
    </edge>
    <edge source="PRY" target="SGP">
      <data key="d0">434799</data>
    </edge>
    <edge source="PRY" target="ESP">
      <data key="d0">3091201</data>
    </edge>
    <edge source="PRY" target="CHE">
      <data key="d0">808778</data>
    </edge>
    <edge source="PRY" target="ARE">
      <data key="d0">555018</data>
    </edge>
    <edge source="PRY" target="TUR">
      <data key="d0">23492</data>
    </edge>
    <edge source="PRY" target="GBR">
      <data key="d0">815469</data>
    </edge>
    <edge source="PRY" target="USA">
      <data key="d0">3449529</data>
    </edge>
    <edge source="PRY" target="URY">
      <data key="d0">1430982</data>
    </edge>
    <edge source="PER" target="ARG">
      <data key="d0">156370</data>
    </edge>
    <edge source="PER" target="BOL">
      <data key="d0">36795103</data>
    </edge>
    <edge source="PER" target="BRA">
      <data key="d0">89017</data>
    </edge>
    <edge source="PER" target="CAN">
      <data key="d0">31257</data>
    </edge>
    <edge source="PER" target="CHL">
      <data key="d0">20964829</data>
    </edge>
    <edge source="PER" target="CHN">
      <data key="d0">36276</data>
    </edge>
    <edge source="PER" target="COL">
      <data key="d0">17567289</data>
    </edge>
    <edge source="PER" target="CRI">
      <data key="d0">480648</data>
    </edge>
    <edge source="PER" target="ECU">
      <data key="d0">34993960</data>
    </edge>
    <edge source="PER" target="SLV">
      <data key="d0">855686</data>
    </edge>
    <edge source="PER" target="FRA">
      <data key="d0">42872</data>
    </edge>
    <edge source="PER" target="DEU">
      <data key="d0">90759</data>
    </edge>
    <edge source="PER" target="GHA">
      <data key="d0">242017</data>
    </edge>
    <edge source="PER" target="GTM">
      <data key="d0">691813</data>
    </edge>
    <edge source="PER" target="HND">
      <data key="d0">470601</data>
    </edge>
    <edge source="PER" target="ITA">
      <data key="d0">15569</data>
    </edge>
    <edge source="PER" target="JAM">
      <data key="d0">19848</data>
    </edge>
    <edge source="PER" target="JPN">
      <data key="d0">442242</data>
    </edge>
    <edge source="PER" target="MEX">
      <data key="d0">10000719</data>
    </edge>
    <edge source="PER" target="MAR">
      <data key="d0">67035</data>
    </edge>
    <edge source="PER" target="NLD">
      <data key="d0">4375457</data>
    </edge>
    <edge source="PER" target="NIC">
      <data key="d0">65862</data>
    </edge>
    <edge source="PER" target="PAN">
      <data key="d0">1837402</data>
    </edge>
    <edge source="PER" target="PRY">
      <data key="d0">326692</data>
    </edge>
    <edge source="PER" target="PHL">
      <data key="d0">26700</data>
    </edge>
    <edge source="PER" target="RUS">
      <data key="d0">86713</data>
    </edge>
    <edge source="PER" target="ESP">
      <data key="d0">2568585</data>
    </edge>
    <edge source="PER" target="ARE">
      <data key="d0">178285</data>
    </edge>
    <edge source="PER" target="TUN">
      <data key="d0">35748</data>
    </edge>
    <edge source="PER" target="GBR">
      <data key="d0">5820391</data>
    </edge>
    <edge source="PER" target="USA">
      <data key="d0">7996298</data>
    </edge>
    <edge source="PER" target="URY">
      <data key="d0">1504560</data>
    </edge>
    <edge source="PHL" target="DZA">
      <data key="d0">261427</data>
    </edge>
    <edge source="PHL" target="AUS">
      <data key="d0">22141859</data>
    </edge>
    <edge source="PHL" target="BEL">
      <data key="d0">5745722</data>
    </edge>
    <edge source="PHL" target="BRA">
      <data key="d0">4612021</data>
    </edge>
    <edge source="PHL" target="KHM">
      <data key="d0">95733</data>
    </edge>
    <edge source="PHL" target="CAN">
      <data key="d0">1274653</data>
    </edge>
    <edge source="PHL" target="LKA">
      <data key="d0">13491893</data>
    </edge>
    <edge source="PHL" target="CHL">
      <data key="d0">3383355</data>
    </edge>
    <edge source="PHL" target="CHN">
      <data key="d0">66978236</data>
    </edge>
    <edge source="PHL" target="DEU">
      <data key="d0">11290134</data>
    </edge>
    <edge source="PHL" target="GHA">
      <data key="d0">615623</data>
    </edge>
    <edge source="PHL" target="HKG">
      <data key="d0">2492922</data>
    </edge>
    <edge source="PHL" target="IDN">
      <data key="d0">56981013</data>
    </edge>
    <edge source="PHL" target="ISR">
      <data key="d0">1334825</data>
    </edge>
    <edge source="PHL" target="ITA">
      <data key="d0">647662</data>
    </edge>
    <edge source="PHL" target="CIV">
      <data key="d0">85417</data>
    </edge>
    <edge source="PHL" target="JPN">
      <data key="d0">21348691</data>
    </edge>
    <edge source="PHL" target="JOR">
      <data key="d0">126330</data>
    </edge>
    <edge source="PHL" target="KOR">
      <data key="d0">7411240</data>
    </edge>
    <edge source="PHL" target="LBN">
      <data key="d0">95224</data>
    </edge>
    <edge source="PHL" target="MYS">
      <data key="d0">33379346</data>
    </edge>
    <edge source="PHL" target="MEX">
      <data key="d0">2772371</data>
    </edge>
    <edge source="PHL" target="MAR">
      <data key="d0">114626</data>
    </edge>
    <edge source="PHL" target="OMN">
      <data key="d0">23334</data>
    </edge>
    <edge source="PHL" target="NLD">
      <data key="d0">763112</data>
    </edge>
    <edge source="PHL" target="NZL">
      <data key="d0">1823300</data>
    </edge>
    <edge source="PHL" target="PAK">
      <data key="d0">894448</data>
    </edge>
    <edge source="PHL" target="PER">
      <data key="d0">48071</data>
    </edge>
    <edge source="PHL" target="POL">
      <data key="d0">105818</data>
    </edge>
    <edge source="PHL" target="PRT">
      <data key="d0">93600</data>
    </edge>
    <edge source="PHL" target="ROU">
      <data key="d0">159858</data>
    </edge>
    <edge source="PHL" target="RUS">
      <data key="d0">781012</data>
    </edge>
    <edge source="PHL" target="SAU">
      <data key="d0">3761988</data>
    </edge>
    <edge source="PHL" target="IND">
      <data key="d0">7959838</data>
    </edge>
    <edge source="PHL" target="SGP">
      <data key="d0">11906938</data>
    </edge>
    <edge source="PHL" target="VNM">
      <data key="d0">24156286</data>
    </edge>
    <edge source="PHL" target="ZAF">
      <data key="d0">1883296</data>
    </edge>
    <edge source="PHL" target="ESP">
      <data key="d0">6713057</data>
    </edge>
    <edge source="PHL" target="SWE">
      <data key="d0">2055319</data>
    </edge>
    <edge source="PHL" target="CHE">
      <data key="d0">129202</data>
    </edge>
    <edge source="PHL" target="THA">
      <data key="d0">31049316</data>
    </edge>
    <edge source="PHL" target="ARE">
      <data key="d0">16305725</data>
    </edge>
    <edge source="PHL" target="TUN">
      <data key="d0">90714</data>
    </edge>
    <edge source="PHL" target="TUR">
      <data key="d0">2730083</data>
    </edge>
    <edge source="PHL" target="UKR">
      <data key="d0">138844</data>
    </edge>
    <edge source="PHL" target="EGY">
      <data key="d0">1004939</data>
    </edge>
    <edge source="PHL" target="GBR">
      <data key="d0">494582</data>
    </edge>
    <edge source="PHL" target="USA">
      <data key="d0">46559894</data>
    </edge>
    <edge source="POL" target="ALB">
      <data key="d0">433568</data>
    </edge>
    <edge source="POL" target="DZA">
      <data key="d0">4506545</data>
    </edge>
    <edge source="POL" target="AZE">
      <data key="d0">4445184</data>
    </edge>
    <edge source="POL" target="ARG">
      <data key="d0">260331</data>
    </edge>
    <edge source="POL" target="AUS">
      <data key="d0">34329395</data>
    </edge>
    <edge source="POL" target="AUT">
      <data key="d0">45105165</data>
    </edge>
    <edge source="POL" target="ARM">
      <data key="d0">2901761</data>
    </edge>
    <edge source="POL" target="BEL">
      <data key="d0">155515175</data>
    </edge>
    <edge source="POL" target="BRA">
      <data key="d0">1171594</data>
    </edge>
    <edge source="POL" target="BGR">
      <data key="d0">9289088</data>
    </edge>
    <edge source="POL" target="BLR">
      <data key="d0">21435505</data>
    </edge>
    <edge source="POL" target="CAN">
      <data key="d0">12396103</data>
    </edge>
    <edge source="POL" target="LKA">
      <data key="d0">530768</data>
    </edge>
    <edge source="POL" target="CHL">
      <data key="d0">5279123</data>
    </edge>
    <edge source="POL" target="CHN">
      <data key="d0">9355111</data>
    </edge>
    <edge source="POL" target="COL">
      <data key="d0">8408005</data>
    </edge>
    <edge source="POL" target="CRI">
      <data key="d0">5318067</data>
    </edge>
    <edge source="POL" target="HRV">
      <data key="d0">11676245</data>
    </edge>
    <edge source="POL" target="CZE">
      <data key="d0">158111722</data>
    </edge>
    <edge source="POL" target="DNK">
      <data key="d0">60868039</data>
    </edge>
    <edge source="POL" target="ECU">
      <data key="d0">1137594</data>
    </edge>
    <edge source="POL" target="EST">
      <data key="d0">41118196</data>
    </edge>
    <edge source="POL" target="FIN">
      <data key="d0">12227397</data>
    </edge>
    <edge source="POL" target="FRA">
      <data key="d0">202776859</data>
    </edge>
    <edge source="POL" target="GEO">
      <data key="d0">16331902</data>
    </edge>
    <edge source="POL" target="GMB">
      <data key="d0">10291</data>
    </edge>
    <edge source="POL" target="PSE">
      <data key="d0">85598</data>
    </edge>
    <edge source="POL" target="DEU">
      <data key="d0">688771307</data>
    </edge>
    <edge source="POL" target="GHA">
      <data key="d0">60700</data>
    </edge>
    <edge source="POL" target="GRC">
      <data key="d0">36034341</data>
    </edge>
    <edge source="POL" target="GTM">
      <data key="d0">268268</data>
    </edge>
    <edge source="POL" target="HND">
      <data key="d0">166666</data>
    </edge>
    <edge source="POL" target="HKG">
      <data key="d0">5291145</data>
    </edge>
    <edge source="POL" target="HUN">
      <data key="d0">178356455</data>
    </edge>
    <edge source="POL" target="IDN">
      <data key="d0">24598421</data>
    </edge>
    <edge source="POL" target="IRL">
      <data key="d0">7382977</data>
    </edge>
    <edge source="POL" target="ISR">
      <data key="d0">30115944</data>
    </edge>
    <edge source="POL" target="ITA">
      <data key="d0">176194386</data>
    </edge>
    <edge source="POL" target="CIV">
      <data key="d0">61605</data>
    </edge>
    <edge source="POL" target="JAM">
      <data key="d0">18859</data>
    </edge>
    <edge source="POL" target="JPN">
      <data key="d0">3358281</data>
    </edge>
    <edge source="POL" target="KAZ">
      <data key="d0">24676474</data>
    </edge>
    <edge source="POL" target="JOR">
      <data key="d0">4511299</data>
    </edge>
    <edge source="POL" target="KOR">
      <data key="d0">5056380</data>
    </edge>
    <edge source="POL" target="KGZ">
      <data key="d0">2147782</data>
    </edge>
    <edge source="POL" target="LBN">
      <data key="d0">4951831</data>
    </edge>
    <edge source="POL" target="LVA">
      <data key="d0">59207880</data>
    </edge>
    <edge source="POL" target="LTU">
      <data key="d0">89505321</data>
    </edge>
    <edge source="POL" target="MYS">
      <data key="d0">1492081</data>
    </edge>
    <edge source="POL" target="MRT">
      <data key="d0">24421</data>
    </edge>
    <edge source="POL" target="MUS">
      <data key="d0">995089</data>
    </edge>
    <edge source="POL" target="MEX">
      <data key="d0">31764819</data>
    </edge>
    <edge source="POL" target="MDA">
      <data key="d0">5219320</data>
    </edge>
    <edge source="POL" target="MAR">
      <data key="d0">11661765</data>
    </edge>
    <edge source="POL" target="OMN">
      <data key="d0">725072</data>
    </edge>
    <edge source="POL" target="NLD">
      <data key="d0">95224495</data>
    </edge>
    <edge source="POL" target="NZL">
      <data key="d0">2812664</data>
    </edge>
    <edge source="POL" target="NOR">
      <data key="d0">9887165</data>
    </edge>
    <edge source="POL" target="PAK">
      <data key="d0">1950987</data>
    </edge>
    <edge source="POL" target="PAN">
      <data key="d0">631701</data>
    </edge>
    <edge source="POL" target="PRY">
      <data key="d0">187226</data>
    </edge>
    <edge source="POL" target="PER">
      <data key="d0">4774486</data>
    </edge>
    <edge source="POL" target="PHL">
      <data key="d0">535460</data>
    </edge>
    <edge source="POL" target="PRT">
      <data key="d0">22319129</data>
    </edge>
    <edge source="POL" target="ROU">
      <data key="d0">114335474</data>
    </edge>
    <edge source="POL" target="RUS">
      <data key="d0">439273079</data>
    </edge>
    <edge source="POL" target="SAU">
      <data key="d0">19089481</data>
    </edge>
    <edge source="POL" target="SEN">
      <data key="d0">37889</data>
    </edge>
    <edge source="POL" target="SRB">
      <data key="d0">8241311</data>
    </edge>
    <edge source="POL" target="IND">
      <data key="d0">13937422</data>
    </edge>
    <edge source="POL" target="SGP">
      <data key="d0">2572533</data>
    </edge>
    <edge source="POL" target="SVK">
      <data key="d0">59168099</data>
    </edge>
    <edge source="POL" target="VNM">
      <data key="d0">5096845</data>
    </edge>
    <edge source="POL" target="SVN">
      <data key="d0">5175215</data>
    </edge>
    <edge source="POL" target="ZAF">
      <data key="d0">46280748</data>
    </edge>
    <edge source="POL" target="ESP">
      <data key="d0">150531553</data>
    </edge>
    <edge source="POL" target="SWE">
      <data key="d0">37424029</data>
    </edge>
    <edge source="POL" target="CHE">
      <data key="d0">17311838</data>
    </edge>
    <edge source="POL" target="THA">
      <data key="d0">8763986</data>
    </edge>
    <edge source="POL" target="ARE">
      <data key="d0">60810529</data>
    </edge>
    <edge source="POL" target="TUN">
      <data key="d0">5012567</data>
    </edge>
    <edge source="POL" target="TUR">
      <data key="d0">133989321</data>
    </edge>
    <edge source="POL" target="UGA">
      <data key="d0">118061</data>
    </edge>
    <edge source="POL" target="UKR">
      <data key="d0">137457060</data>
    </edge>
    <edge source="POL" target="MKD">
      <data key="d0">1155294</data>
    </edge>
    <edge source="POL" target="EGY">
      <data key="d0">18655543</data>
    </edge>
    <edge source="POL" target="GBR">
      <data key="d0">511164900</data>
    </edge>
    <edge source="POL" target="TZA">
      <data key="d0">571719</data>
    </edge>
    <edge source="POL" target="USA">
      <data key="d0">38128180</data>
    </edge>
    <edge source="POL" target="URY">
      <data key="d0">11313</data>
    </edge>
    <edge source="IND" target="DZA">
      <data key="d0">5649804</data>
    </edge>
    <edge source="IND" target="AZE">
      <data key="d0">207643</data>
    </edge>
    <edge source="IND" target="ARG">
      <data key="d0">6029624</data>
    </edge>
    <edge source="IND" target="AUS">
      <data key="d0">29870394</data>
    </edge>
    <edge source="IND" target="AUT">
      <data key="d0">1230847</data>
    </edge>
    <edge source="IND" target="ARM">
      <data key="d0">37120</data>
    </edge>
    <edge source="IND" target="BEL">
      <data key="d0">6808359</data>
    </edge>
    <edge source="IND" target="BWA">
      <data key="d0">392365</data>
    </edge>
    <edge source="IND" target="BRA">
      <data key="d0">27711513</data>
    </edge>
    <edge source="IND" target="BGR">
      <data key="d0">900539</data>
    </edge>
    <edge source="IND" target="BDI">
      <data key="d0">174868</data>
    </edge>
    <edge source="IND" target="BLR">
      <data key="d0">178799</data>
    </edge>
    <edge source="IND" target="KHM">
      <data key="d0">565449</data>
    </edge>
    <edge source="IND" target="CMR">
      <data key="d0">1279928</data>
    </edge>
    <edge source="IND" target="CAN">
      <data key="d0">13143821</data>
    </edge>
    <edge source="IND" target="LKA">
      <data key="d0">59538988</data>
    </edge>
    <edge source="IND" target="CHL">
      <data key="d0">5123998</data>
    </edge>
    <edge source="IND" target="CHN">
      <data key="d0">66031308</data>
    </edge>
    <edge source="IND" target="COL">
      <data key="d0">5454633</data>
    </edge>
    <edge source="IND" target="CRI">
      <data key="d0">956063</data>
    </edge>
    <edge source="IND" target="HRV">
      <data key="d0">130008</data>
    </edge>
    <edge source="IND" target="CZE">
      <data key="d0">1360449</data>
    </edge>
    <edge source="IND" target="BEN">
      <data key="d0">913634</data>
    </edge>
    <edge source="IND" target="DNK">
      <data key="d0">8969052</data>
    </edge>
    <edge source="IND" target="ECU">
      <data key="d0">1049609</data>
    </edge>
    <edge source="IND" target="SLV">
      <data key="d0">182669</data>
    </edge>
    <edge source="IND" target="ETH">
      <data key="d0">10679278</data>
    </edge>
    <edge source="IND" target="EST">
      <data key="d0">943086</data>
    </edge>
    <edge source="IND" target="FIN">
      <data key="d0">623683</data>
    </edge>
    <edge source="IND" target="FRA">
      <data key="d0">40116015</data>
    </edge>
    <edge source="IND" target="GEO">
      <data key="d0">272130</data>
    </edge>
    <edge source="IND" target="GMB">
      <data key="d0">1015378</data>
    </edge>
    <edge source="IND" target="DEU">
      <data key="d0">49691917</data>
    </edge>
    <edge source="IND" target="GHA">
      <data key="d0">5146820</data>
    </edge>
    <edge source="IND" target="GRC">
      <data key="d0">523435</data>
    </edge>
    <edge source="IND" target="GTM">
      <data key="d0">2939967</data>
    </edge>
    <edge source="IND" target="HND">
      <data key="d0">1465736</data>
    </edge>
    <edge source="IND" target="HKG">
      <data key="d0">16204312</data>
    </edge>
    <edge source="IND" target="HUN">
      <data key="d0">1434800</data>
    </edge>
    <edge source="IND" target="IDN">
      <data key="d0">47011287</data>
    </edge>
    <edge source="IND" target="IRL">
      <data key="d0">1083000</data>
    </edge>
    <edge source="IND" target="ISR">
      <data key="d0">7891429</data>
    </edge>
    <edge source="IND" target="ITA">
      <data key="d0">8283826</data>
    </edge>
    <edge source="IND" target="CIV">
      <data key="d0">1086023</data>
    </edge>
    <edge source="IND" target="JAM">
      <data key="d0">619062</data>
    </edge>
    <edge source="IND" target="JPN">
      <data key="d0">25877198</data>
    </edge>
    <edge source="IND" target="KAZ">
      <data key="d0">357016</data>
    </edge>
    <edge source="IND" target="JOR">
      <data key="d0">7666801</data>
    </edge>
    <edge source="IND" target="KOR">
      <data key="d0">22293621</data>
    </edge>
    <edge source="IND" target="KGZ">
      <data key="d0">379392</data>
    </edge>
    <edge source="IND" target="LBN">
      <data key="d0">2727581</data>
    </edge>
    <edge source="IND" target="LVA">
      <data key="d0">2705975</data>
    </edge>
    <edge source="IND" target="LTU">
      <data key="d0">488028</data>
    </edge>
    <edge source="IND" target="MDG">
      <data key="d0">514681</data>
    </edge>
    <edge source="IND" target="MWI">
      <data key="d0">2701699</data>
    </edge>
    <edge source="IND" target="MYS">
      <data key="d0">29985082</data>
    </edge>
    <edge source="IND" target="MRT">
      <data key="d0">356920</data>
    </edge>
    <edge source="IND" target="MUS">
      <data key="d0">4692398</data>
    </edge>
    <edge source="IND" target="MEX">
      <data key="d0">10566168</data>
    </edge>
    <edge source="IND" target="MDA">
      <data key="d0">23129</data>
    </edge>
    <edge source="IND" target="MAR">
      <data key="d0">3269526</data>
    </edge>
    <edge source="IND" target="MOZ">
      <data key="d0">3890240</data>
    </edge>
    <edge source="IND" target="OMN">
      <data key="d0">11527315</data>
    </edge>
    <edge source="IND" target="NAM">
      <data key="d0">798945</data>
    </edge>
    <edge source="IND" target="NLD">
      <data key="d0">26111604</data>
    </edge>
    <edge source="IND" target="NZL">
      <data key="d0">6173168</data>
    </edge>
    <edge source="IND" target="NIC">
      <data key="d0">75566</data>
    </edge>
    <edge source="IND" target="NER">
      <data key="d0">22778</data>
    </edge>
    <edge source="IND" target="NOR">
      <data key="d0">364384</data>
    </edge>
    <edge source="IND" target="PAK">
      <data key="d0">50731334</data>
    </edge>
    <edge source="IND" target="PAN">
      <data key="d0">3966114</data>
    </edge>
    <edge source="IND" target="PRY">
      <data key="d0">5332619</data>
    </edge>
    <edge source="IND" target="PER">
      <data key="d0">2194122</data>
    </edge>
    <edge source="IND" target="PHL">
      <data key="d0">11236840</data>
    </edge>
    <edge source="IND" target="POL">
      <data key="d0">9804550</data>
    </edge>
    <edge source="IND" target="PRT">
      <data key="d0">716714</data>
    </edge>
    <edge source="IND" target="ROU">
      <data key="d0">1389268</data>
    </edge>
    <edge source="IND" target="RUS">
      <data key="d0">14756484</data>
    </edge>
    <edge source="IND" target="SAU">
      <data key="d0">82452867</data>
    </edge>
    <edge source="IND" target="SEN">
      <data key="d0">1421620</data>
    </edge>
    <edge source="IND" target="SRB">
      <data key="d0">238670</data>
    </edge>
    <edge source="IND" target="SGP">
      <data key="d0">80085209</data>
    </edge>
    <edge source="IND" target="SVK">
      <data key="d0">1211774</data>
    </edge>
    <edge source="IND" target="VNM">
      <data key="d0">10916385</data>
    </edge>
    <edge source="IND" target="SVN">
      <data key="d0">877321</data>
    </edge>
    <edge source="IND" target="ZAF">
      <data key="d0">41460430</data>
    </edge>
    <edge source="IND" target="ZWE">
      <data key="d0">1551041</data>
    </edge>
    <edge source="IND" target="ESP">
      <data key="d0">21504651</data>
    </edge>
    <edge source="IND" target="SWE">
      <data key="d0">1295376</data>
    </edge>
    <edge source="IND" target="CHE">
      <data key="d0">11668954</data>
    </edge>
    <edge source="IND" target="THA">
      <data key="d0">19872608</data>
    </edge>
    <edge source="IND" target="TGO">
      <data key="d0">372727</data>
    </edge>
    <edge source="IND" target="ARE">
      <data key="d0">181469913</data>
    </edge>
    <edge source="IND" target="TUN">
      <data key="d0">329871</data>
    </edge>
    <edge source="IND" target="TUR">
      <data key="d0">38397287</data>
    </edge>
    <edge source="IND" target="UGA">
      <data key="d0">6011848</data>
    </edge>
    <edge source="IND" target="UKR">
      <data key="d0">2392810</data>
    </edge>
    <edge source="IND" target="EGY">
      <data key="d0">29822971</data>
    </edge>
    <edge source="IND" target="GBR">
      <data key="d0">59385821</data>
    </edge>
    <edge source="IND" target="TZA">
      <data key="d0">8604616</data>
    </edge>
    <edge source="IND" target="USA">
      <data key="d0">267142891</data>
    </edge>
    <edge source="IND" target="BFA">
      <data key="d0">726719</data>
    </edge>
    <edge source="IND" target="URY">
      <data key="d0">907809</data>
    </edge>
    <edge source="SGP" target="DZA">
      <data key="d0">1254287</data>
    </edge>
    <edge source="SGP" target="AZE">
      <data key="d0">17133</data>
    </edge>
    <edge source="SGP" target="ARG">
      <data key="d0">245199</data>
    </edge>
    <edge source="SGP" target="AUS">
      <data key="d0">166699397</data>
    </edge>
    <edge source="SGP" target="AUT">
      <data key="d0">31871</data>
    </edge>
    <edge source="SGP" target="BEL">
      <data key="d0">1082548</data>
    </edge>
    <edge source="SGP" target="BRA">
      <data key="d0">1383537</data>
    </edge>
    <edge source="SGP" target="KHM">
      <data key="d0">14973479</data>
    </edge>
    <edge source="SGP" target="CMR">
      <data key="d0">17390</data>
    </edge>
    <edge source="SGP" target="CAN">
      <data key="d0">2023222</data>
    </edge>
    <edge source="SGP" target="LKA">
      <data key="d0">11132602</data>
    </edge>
    <edge source="SGP" target="CHL">
      <data key="d0">2044846</data>
    </edge>
    <edge source="SGP" target="CHN">
      <data key="d0">666719011</data>
    </edge>
    <edge source="SGP" target="COL">
      <data key="d0">845525</data>
    </edge>
    <edge source="SGP" target="HRV">
      <data key="d0">118409</data>
    </edge>
    <edge source="SGP" target="CZE">
      <data key="d0">1683976</data>
    </edge>
    <edge source="SGP" target="BEN">
      <data key="d0">344667</data>
    </edge>
    <edge source="SGP" target="DNK">
      <data key="d0">593151</data>
    </edge>
    <edge source="SGP" target="ECU">
      <data key="d0">64531</data>
    </edge>
    <edge source="SGP" target="ETH">
      <data key="d0">61514</data>
    </edge>
    <edge source="SGP" target="EST">
      <data key="d0">14666</data>
    </edge>
    <edge source="SGP" target="FIN">
      <data key="d0">234641</data>
    </edge>
    <edge source="SGP" target="FRA">
      <data key="d0">16131808</data>
    </edge>
    <edge source="SGP" target="DEU">
      <data key="d0">13465399</data>
    </edge>
    <edge source="SGP" target="GHA">
      <data key="d0">48564</data>
    </edge>
    <edge source="SGP" target="GTM">
      <data key="d0">47862</data>
    </edge>
    <edge source="SGP" target="HKG">
      <data key="d0">637358496</data>
    </edge>
    <edge source="SGP" target="IDN">
      <data key="d0">578908521</data>
    </edge>
    <edge source="SGP" target="IRL">
      <data key="d0">799954</data>
    </edge>
    <edge source="SGP" target="ISR">
      <data key="d0">676651</data>
    </edge>
    <edge source="SGP" target="ITA">
      <data key="d0">857202</data>
    </edge>
    <edge source="SGP" target="JAM">
      <data key="d0">56954</data>
    </edge>
    <edge source="SGP" target="JPN">
      <data key="d0">334614304</data>
    </edge>
    <edge source="SGP" target="JOR">
      <data key="d0">1381751</data>
    </edge>
    <edge source="SGP" target="KOR">
      <data key="d0">853527473</data>
    </edge>
    <edge source="SGP" target="LBN">
      <data key="d0">67453</data>
    </edge>
    <edge source="SGP" target="LVA">
      <data key="d0">101183</data>
    </edge>
    <edge source="SGP" target="LTU">
      <data key="d0">59011</data>
    </edge>
    <edge source="SGP" target="MDG">
      <data key="d0">56609</data>
    </edge>
    <edge source="SGP" target="MYS">
      <data key="d0">345061865</data>
    </edge>
    <edge source="SGP" target="MUS">
      <data key="d0">550452</data>
    </edge>
    <edge source="SGP" target="MEX">
      <data key="d0">3969302</data>
    </edge>
    <edge source="SGP" target="MAR">
      <data key="d0">75583</data>
    </edge>
    <edge source="SGP" target="MOZ">
      <data key="d0">42836</data>
    </edge>
    <edge source="SGP" target="OMN">
      <data key="d0">555343</data>
    </edge>
    <edge source="SGP" target="NLD">
      <data key="d0">119688699</data>
    </edge>
    <edge source="SGP" target="NZL">
      <data key="d0">23472668</data>
    </edge>
    <edge source="SGP" target="NOR">
      <data key="d0">307722</data>
    </edge>
    <edge source="SGP" target="PAK">
      <data key="d0">51032096</data>
    </edge>
    <edge source="SGP" target="PAN">
      <data key="d0">363553</data>
    </edge>
    <edge source="SGP" target="PER">
      <data key="d0">14703</data>
    </edge>
    <edge source="SGP" target="PHL">
      <data key="d0">193741682</data>
    </edge>
    <edge source="SGP" target="POL">
      <data key="d0">992086</data>
    </edge>
    <edge source="SGP" target="PRT">
      <data key="d0">31480</data>
    </edge>
    <edge source="SGP" target="ROU">
      <data key="d0">14557</data>
    </edge>
    <edge source="SGP" target="RUS">
      <data key="d0">321902</data>
    </edge>
    <edge source="SGP" target="SAU">
      <data key="d0">6688419</data>
    </edge>
    <edge source="SGP" target="SEN">
      <data key="d0">106938</data>
    </edge>
    <edge source="SGP" target="IND">
      <data key="d0">54210054</data>
    </edge>
    <edge source="SGP" target="VNM">
      <data key="d0">240348955</data>
    </edge>
    <edge source="SGP" target="SVN">
      <data key="d0">30412</data>
    </edge>
    <edge source="SGP" target="ZAF">
      <data key="d0">6235547</data>
    </edge>
    <edge source="SGP" target="ESP">
      <data key="d0">1157765</data>
    </edge>
    <edge source="SGP" target="SWE">
      <data key="d0">15419</data>
    </edge>
    <edge source="SGP" target="CHE">
      <data key="d0">4740542</data>
    </edge>
    <edge source="SGP" target="THA">
      <data key="d0">565594075</data>
    </edge>
    <edge source="SGP" target="ARE">
      <data key="d0">84209261</data>
    </edge>
    <edge source="SGP" target="TUR">
      <data key="d0">2417386</data>
    </edge>
    <edge source="SGP" target="UKR">
      <data key="d0">19269</data>
    </edge>
    <edge source="SGP" target="EGY">
      <data key="d0">1305134</data>
    </edge>
    <edge source="SGP" target="GBR">
      <data key="d0">22360159</data>
    </edge>
    <edge source="SGP" target="TZA">
      <data key="d0">394130</data>
    </edge>
    <edge source="SGP" target="USA">
      <data key="d0">227538923</data>
    </edge>
    <edge source="ZAF" target="DZA">
      <data key="d0">609257</data>
    </edge>
    <edge source="ZAF" target="AUS">
      <data key="d0">13250313</data>
    </edge>
    <edge source="ZAF" target="AUT">
      <data key="d0">23874</data>
    </edge>
    <edge source="ZAF" target="BEL">
      <data key="d0">3320515</data>
    </edge>
    <edge source="ZAF" target="BWA">
      <data key="d0">98147625</data>
    </edge>
    <edge source="ZAF" target="BRA">
      <data key="d0">506542</data>
    </edge>
    <edge source="ZAF" target="BGR">
      <data key="d0">114810</data>
    </edge>
    <edge source="ZAF" target="CMR">
      <data key="d0">448839</data>
    </edge>
    <edge source="ZAF" target="CAN">
      <data key="d0">3608203</data>
    </edge>
    <edge source="ZAF" target="LKA">
      <data key="d0">127252</data>
    </edge>
    <edge source="ZAF" target="CHL">
      <data key="d0">241769</data>
    </edge>
    <edge source="ZAF" target="CHN">
      <data key="d0">3673568</data>
    </edge>
    <edge source="ZAF" target="COL">
      <data key="d0">151028</data>
    </edge>
    <edge source="ZAF" target="CRI">
      <data key="d0">14022</data>
    </edge>
    <edge source="ZAF" target="HRV">
      <data key="d0">60693</data>
    </edge>
    <edge source="ZAF" target="CZE">
      <data key="d0">668511</data>
    </edge>
    <edge source="ZAF" target="BEN">
      <data key="d0">537294</data>
    </edge>
    <edge source="ZAF" target="DNK">
      <data key="d0">2211105</data>
    </edge>
    <edge source="ZAF" target="ETH">
      <data key="d0">1922939</data>
    </edge>
    <edge source="ZAF" target="EST">
      <data key="d0">92714</data>
    </edge>
    <edge source="ZAF" target="FIN">
      <data key="d0">641689</data>
    </edge>
    <edge source="ZAF" target="FRA">
      <data key="d0">10354525</data>
    </edge>
    <edge source="ZAF" target="GMB">
      <data key="d0">493685</data>
    </edge>
    <edge source="ZAF" target="DEU">
      <data key="d0">9323535</data>
    </edge>
    <edge source="ZAF" target="GHA">
      <data key="d0">7827118</data>
    </edge>
    <edge source="ZAF" target="GRC">
      <data key="d0">1769040</data>
    </edge>
    <edge source="ZAF" target="HKG">
      <data key="d0">1689024</data>
    </edge>
    <edge source="ZAF" target="HUN">
      <data key="d0">126214</data>
    </edge>
    <edge source="ZAF" target="IDN">
      <data key="d0">905114</data>
    </edge>
    <edge source="ZAF" target="IRL">
      <data key="d0">270709</data>
    </edge>
    <edge source="ZAF" target="ISR">
      <data key="d0">1184430</data>
    </edge>
    <edge source="ZAF" target="ITA">
      <data key="d0">2101792</data>
    </edge>
    <edge source="ZAF" target="CIV">
      <data key="d0">513595</data>
    </edge>
    <edge source="ZAF" target="JPN">
      <data key="d0">9933641</data>
    </edge>
    <edge source="ZAF" target="JOR">
      <data key="d0">143854</data>
    </edge>
    <edge source="ZAF" target="KOR">
      <data key="d0">1337677</data>
    </edge>
    <edge source="ZAF" target="LBN">
      <data key="d0">63547</data>
    </edge>
    <edge source="ZAF" target="LVA">
      <data key="d0">101014</data>
    </edge>
    <edge source="ZAF" target="LTU">
      <data key="d0">127557</data>
    </edge>
    <edge source="ZAF" target="MDG">
      <data key="d0">1437161</data>
    </edge>
    <edge source="ZAF" target="MWI">
      <data key="d0">12489913</data>
    </edge>
    <edge source="ZAF" target="MYS">
      <data key="d0">1023021</data>
    </edge>
    <edge source="ZAF" target="MRT">
      <data key="d0">517733</data>
    </edge>
    <edge source="ZAF" target="MUS">
      <data key="d0">7409995</data>
    </edge>
    <edge source="ZAF" target="MEX">
      <data key="d0">116183</data>
    </edge>
    <edge source="ZAF" target="MAR">
      <data key="d0">88191</data>
    </edge>
    <edge source="ZAF" target="MOZ">
      <data key="d0">64289577</data>
    </edge>
    <edge source="ZAF" target="OMN">
      <data key="d0">122406</data>
    </edge>
    <edge source="ZAF" target="NAM">
      <data key="d0">121712829</data>
    </edge>
    <edge source="ZAF" target="NLD">
      <data key="d0">12732584</data>
    </edge>
    <edge source="ZAF" target="NZL">
      <data key="d0">3218104</data>
    </edge>
    <edge source="ZAF" target="NER">
      <data key="d0">24842</data>
    </edge>
    <edge source="ZAF" target="NOR">
      <data key="d0">819738</data>
    </edge>
    <edge source="ZAF" target="PAK">
      <data key="d0">1420256</data>
    </edge>
    <edge source="ZAF" target="PAN">
      <data key="d0">57228</data>
    </edge>
    <edge source="ZAF" target="PER">
      <data key="d0">139814</data>
    </edge>
    <edge source="ZAF" target="PHL">
      <data key="d0">1424444</data>
    </edge>
    <edge source="ZAF" target="POL">
      <data key="d0">1578458</data>
    </edge>
    <edge source="ZAF" target="PRT">
      <data key="d0">4603240</data>
    </edge>
    <edge source="ZAF" target="ROU">
      <data key="d0">796788</data>
    </edge>
    <edge source="ZAF" target="RUS">
      <data key="d0">358221</data>
    </edge>
    <edge source="ZAF" target="SAU">
      <data key="d0">1307074</data>
    </edge>
    <edge source="ZAF" target="SEN">
      <data key="d0">499290</data>
    </edge>
    <edge source="ZAF" target="SRB">
      <data key="d0">35923</data>
    </edge>
    <edge source="ZAF" target="IND">
      <data key="d0">1489878</data>
    </edge>
    <edge source="ZAF" target="SGP">
      <data key="d0">4860539</data>
    </edge>
    <edge source="ZAF" target="SVN">
      <data key="d0">499084</data>
    </edge>
    <edge source="ZAF" target="ZWE">
      <data key="d0">92202795</data>
    </edge>
    <edge source="ZAF" target="ESP">
      <data key="d0">3080720</data>
    </edge>
    <edge source="ZAF" target="SWE">
      <data key="d0">1745727</data>
    </edge>
    <edge source="ZAF" target="CHE">
      <data key="d0">1009232</data>
    </edge>
    <edge source="ZAF" target="THA">
      <data key="d0">266630</data>
    </edge>
    <edge source="ZAF" target="TGO">
      <data key="d0">69649</data>
    </edge>
    <edge source="ZAF" target="ARE">
      <data key="d0">16301063</data>
    </edge>
    <edge source="ZAF" target="TUR">
      <data key="d0">1082574</data>
    </edge>
    <edge source="ZAF" target="UGA">
      <data key="d0">1459347</data>
    </edge>
    <edge source="ZAF" target="UKR">
      <data key="d0">27610</data>
    </edge>
    <edge source="ZAF" target="MKD">
      <data key="d0">60056</data>
    </edge>
    <edge source="ZAF" target="EGY">
      <data key="d0">140359</data>
    </edge>
    <edge source="ZAF" target="GBR">
      <data key="d0">32342847</data>
    </edge>
    <edge source="ZAF" target="TZA">
      <data key="d0">13229535</data>
    </edge>
    <edge source="ZAF" target="USA">
      <data key="d0">27981810</data>
    </edge>
    <edge source="ZAF" target="BFA">
      <data key="d0">135088</data>
    </edge>
    <edge source="ZAF" target="URY">
      <data key="d0">84065</data>
    </edge>
    <edge source="ESP" target="ALB">
      <data key="d0">1647420</data>
    </edge>
    <edge source="ESP" target="DZA">
      <data key="d0">113721244</data>
    </edge>
    <edge source="ESP" target="AZE">
      <data key="d0">2343819</data>
    </edge>
    <edge source="ESP" target="ARG">
      <data key="d0">43971622</data>
    </edge>
    <edge source="ESP" target="AUS">
      <data key="d0">45954635</data>
    </edge>
    <edge source="ESP" target="AUT">
      <data key="d0">15235658</data>
    </edge>
    <edge source="ESP" target="ARM">
      <data key="d0">491127</data>
    </edge>
    <edge source="ESP" target="BEL">
      <data key="d0">75234732</data>
    </edge>
    <edge source="ESP" target="BOL">
      <data key="d0">1646306</data>
    </edge>
    <edge source="ESP" target="BRA">
      <data key="d0">58305365</data>
    </edge>
    <edge source="ESP" target="BGR">
      <data key="d0">7287161</data>
    </edge>
    <edge source="ESP" target="BLR">
      <data key="d0">1151808</data>
    </edge>
    <edge source="ESP" target="KHM">
      <data key="d0">247365</data>
    </edge>
    <edge source="ESP" target="CMR">
      <data key="d0">2300984</data>
    </edge>
    <edge source="ESP" target="CAN">
      <data key="d0">22609329</data>
    </edge>
    <edge source="ESP" target="CAF">
      <data key="d0">28689</data>
    </edge>
    <edge source="ESP" target="LKA">
      <data key="d0">2884037</data>
    </edge>
    <edge source="ESP" target="CHL">
      <data key="d0">66267846</data>
    </edge>
    <edge source="ESP" target="CHN">
      <data key="d0">37124403</data>
    </edge>
    <edge source="ESP" target="COL">
      <data key="d0">29867168</data>
    </edge>
    <edge source="ESP" target="CRI">
      <data key="d0">8827391</data>
    </edge>
    <edge source="ESP" target="HRV">
      <data key="d0">7513405</data>
    </edge>
    <edge source="ESP" target="CZE">
      <data key="d0">43159571</data>
    </edge>
    <edge source="ESP" target="BEN">
      <data key="d0">2345850</data>
    </edge>
    <edge source="ESP" target="DNK">
      <data key="d0">29209574</data>
    </edge>
    <edge source="ESP" target="ECU">
      <data key="d0">6537665</data>
    </edge>
    <edge source="ESP" target="SLV">
      <data key="d0">5306135</data>
    </edge>
    <edge source="ESP" target="ETH">
      <data key="d0">3356087</data>
    </edge>
    <edge source="ESP" target="EST">
      <data key="d0">4842452</data>
    </edge>
    <edge source="ESP" target="FIN">
      <data key="d0">20186519</data>
    </edge>
    <edge source="ESP" target="FRA">
      <data key="d0">517904498</data>
    </edge>
    <edge source="ESP" target="GEO">
      <data key="d0">3338860</data>
    </edge>
    <edge source="ESP" target="GMB">
      <data key="d0">438404</data>
    </edge>
    <edge source="ESP" target="DEU">
      <data key="d0">387200396</data>
    </edge>
    <edge source="ESP" target="GHA">
      <data key="d0">6424290</data>
    </edge>
    <edge source="ESP" target="GRC">
      <data key="d0">30522094</data>
    </edge>
    <edge source="ESP" target="GTM">
      <data key="d0">12276617</data>
    </edge>
    <edge source="ESP" target="HND">
      <data key="d0">6041463</data>
    </edge>
    <edge source="ESP" target="HKG">
      <data key="d0">59255876</data>
    </edge>
    <edge source="ESP" target="HUN">
      <data key="d0">21718735</data>
    </edge>
    <edge source="ESP" target="IDN">
      <data key="d0">19012185</data>
    </edge>
    <edge source="ESP" target="IRL">
      <data key="d0">14500162</data>
    </edge>
    <edge source="ESP" target="ISR">
      <data key="d0">40951066</data>
    </edge>
    <edge source="ESP" target="ITA">
      <data key="d0">316464697</data>
    </edge>
    <edge source="ESP" target="CIV">
      <data key="d0">5847394</data>
    </edge>
    <edge source="ESP" target="JAM">
      <data key="d0">1187885</data>
    </edge>
    <edge source="ESP" target="JPN">
      <data key="d0">33011241</data>
    </edge>
    <edge source="ESP" target="KAZ">
      <data key="d0">3477639</data>
    </edge>
    <edge source="ESP" target="JOR">
      <data key="d0">15281205</data>
    </edge>
    <edge source="ESP" target="KOR">
      <data key="d0">27923526</data>
    </edge>
    <edge source="ESP" target="KGZ">
      <data key="d0">61351</data>
    </edge>
    <edge source="ESP" target="LBN">
      <data key="d0">18526275</data>
    </edge>
    <edge source="ESP" target="LVA">
      <data key="d0">2827028</data>
    </edge>
    <edge source="ESP" target="LTU">
      <data key="d0">5939290</data>
    </edge>
    <edge source="ESP" target="MDG">
      <data key="d0">73149</data>
    </edge>
    <edge source="ESP" target="MYS">
      <data key="d0">18498487</data>
    </edge>
    <edge source="ESP" target="MRT">
      <data key="d0">3716366</data>
    </edge>
    <edge source="ESP" target="MUS">
      <data key="d0">2539400</data>
    </edge>
    <edge source="ESP" target="MEX">
      <data key="d0">111221407</data>
    </edge>
    <edge source="ESP" target="MDA">
      <data key="d0">811788</data>
    </edge>
    <edge source="ESP" target="MAR">
      <data key="d0">78560328</data>
    </edge>
    <edge source="ESP" target="MOZ">
      <data key="d0">48446</data>
    </edge>
    <edge source="ESP" target="OMN">
      <data key="d0">4473053</data>
    </edge>
    <edge source="ESP" target="NAM">
      <data key="d0">15212</data>
    </edge>
    <edge source="ESP" target="NLD">
      <data key="d0">116530024</data>
    </edge>
    <edge source="ESP" target="NZL">
      <data key="d0">2436748</data>
    </edge>
    <edge source="ESP" target="NIC">
      <data key="d0">2777278</data>
    </edge>
    <edge source="ESP" target="NER">
      <data key="d0">240963</data>
    </edge>
    <edge source="ESP" target="NOR">
      <data key="d0">10473174</data>
    </edge>
    <edge source="ESP" target="PAK">
      <data key="d0">4691889</data>
    </edge>
    <edge source="ESP" target="PAN">
      <data key="d0">47515225</data>
    </edge>
    <edge source="ESP" target="PRY">
      <data key="d0">28528523</data>
    </edge>
    <edge source="ESP" target="PER">
      <data key="d0">22732602</data>
    </edge>
    <edge source="ESP" target="PHL">
      <data key="d0">6923719</data>
    </edge>
    <edge source="ESP" target="POL">
      <data key="d0">114891703</data>
    </edge>
    <edge source="ESP" target="PRT">
      <data key="d0">476720217</data>
    </edge>
    <edge source="ESP" target="ROU">
      <data key="d0">33536274</data>
    </edge>
    <edge source="ESP" target="RUS">
      <data key="d0">73728631</data>
    </edge>
    <edge source="ESP" target="SAU">
      <data key="d0">71755835</data>
    </edge>
    <edge source="ESP" target="SEN">
      <data key="d0">7372113</data>
    </edge>
    <edge source="ESP" target="SRB">
      <data key="d0">8164854</data>
    </edge>
    <edge source="ESP" target="IND">
      <data key="d0">29042398</data>
    </edge>
    <edge source="ESP" target="SGP">
      <data key="d0">43412409</data>
    </edge>
    <edge source="ESP" target="SVK">
      <data key="d0">3788640</data>
    </edge>
    <edge source="ESP" target="VNM">
      <data key="d0">4958073</data>
    </edge>
    <edge source="ESP" target="SVN">
      <data key="d0">5106456</data>
    </edge>
    <edge source="ESP" target="ZAF">
      <data key="d0">43858037</data>
    </edge>
    <edge source="ESP" target="SWE">
      <data key="d0">25280691</data>
    </edge>
    <edge source="ESP" target="CHE">
      <data key="d0">55422570</data>
    </edge>
    <edge source="ESP" target="THA">
      <data key="d0">19074921</data>
    </edge>
    <edge source="ESP" target="TGO">
      <data key="d0">730344</data>
    </edge>
    <edge source="ESP" target="ARE">
      <data key="d0">126461089</data>
    </edge>
    <edge source="ESP" target="TUN">
      <data key="d0">22821476</data>
    </edge>
    <edge source="ESP" target="TUR">
      <data key="d0">64138436</data>
    </edge>
    <edge source="ESP" target="UGA">
      <data key="d0">747898</data>
    </edge>
    <edge source="ESP" target="UKR">
      <data key="d0">10218094</data>
    </edge>
    <edge source="ESP" target="MKD">
      <data key="d0">1943326</data>
    </edge>
    <edge source="ESP" target="EGY">
      <data key="d0">18814799</data>
    </edge>
    <edge source="ESP" target="GBR">
      <data key="d0">340573955</data>
    </edge>
    <edge source="ESP" target="TZA">
      <data key="d0">1860535</data>
    </edge>
    <edge source="ESP" target="USA">
      <data key="d0">273777539</data>
    </edge>
    <edge source="ESP" target="BFA">
      <data key="d0">696465</data>
    </edge>
    <edge source="ESP" target="URY">
      <data key="d0">41967880</data>
    </edge>
    <edge source="CHE" target="ALB">
      <data key="d0">312906</data>
    </edge>
    <edge source="CHE" target="DZA">
      <data key="d0">4980597</data>
    </edge>
    <edge source="CHE" target="AZE">
      <data key="d0">1088314</data>
    </edge>
    <edge source="CHE" target="ARG">
      <data key="d0">5353803</data>
    </edge>
    <edge source="CHE" target="AUS">
      <data key="d0">10571740</data>
    </edge>
    <edge source="CHE" target="AUT">
      <data key="d0">76911770</data>
    </edge>
    <edge source="CHE" target="ARM">
      <data key="d0">212110</data>
    </edge>
    <edge source="CHE" target="BEL">
      <data key="d0">122947471</data>
    </edge>
    <edge source="CHE" target="BOL">
      <data key="d0">294009</data>
    </edge>
    <edge source="CHE" target="BRA">
      <data key="d0">17706230</data>
    </edge>
    <edge source="CHE" target="BGR">
      <data key="d0">9379796</data>
    </edge>
    <edge source="CHE" target="BLR">
      <data key="d0">817107</data>
    </edge>
    <edge source="CHE" target="KHM">
      <data key="d0">576396</data>
    </edge>
    <edge source="CHE" target="CMR">
      <data key="d0">966450</data>
    </edge>
    <edge source="CHE" target="CAN">
      <data key="d0">13688921</data>
    </edge>
    <edge source="CHE" target="LKA">
      <data key="d0">2460758</data>
    </edge>
    <edge source="CHE" target="CHL">
      <data key="d0">4735758</data>
    </edge>
    <edge source="CHE" target="CHN">
      <data key="d0">112987397</data>
    </edge>
    <edge source="CHE" target="COL">
      <data key="d0">15090595</data>
    </edge>
    <edge source="CHE" target="CRI">
      <data key="d0">686751</data>
    </edge>
    <edge source="CHE" target="HRV">
      <data key="d0">3986420</data>
    </edge>
    <edge source="CHE" target="CZE">
      <data key="d0">26130029</data>
    </edge>
    <edge source="CHE" target="BEN">
      <data key="d0">19023</data>
    </edge>
    <edge source="CHE" target="DNK">
      <data key="d0">10091208</data>
    </edge>
    <edge source="CHE" target="ECU">
      <data key="d0">6077408</data>
    </edge>
    <edge source="CHE" target="SLV">
      <data key="d0">1676266</data>
    </edge>
    <edge source="CHE" target="ETH">
      <data key="d0">928193</data>
    </edge>
    <edge source="CHE" target="EST">
      <data key="d0">2047836</data>
    </edge>
    <edge source="CHE" target="FIN">
      <data key="d0">5362090</data>
    </edge>
    <edge source="CHE" target="FRA">
      <data key="d0">370876187</data>
    </edge>
    <edge source="CHE" target="GEO">
      <data key="d0">282764</data>
    </edge>
    <edge source="CHE" target="PSE">
      <data key="d0">123578</data>
    </edge>
    <edge source="CHE" target="DEU">
      <data key="d0">644500743</data>
    </edge>
    <edge source="CHE" target="GHA">
      <data key="d0">2138531</data>
    </edge>
    <edge source="CHE" target="GRC">
      <data key="d0">14503404</data>
    </edge>
    <edge source="CHE" target="GTM">
      <data key="d0">1123620</data>
    </edge>
    <edge source="CHE" target="HND">
      <data key="d0">858127</data>
    </edge>
    <edge source="CHE" target="HKG">
      <data key="d0">60390555</data>
    </edge>
    <edge source="CHE" target="HUN">
      <data key="d0">32774690</data>
    </edge>
    <edge source="CHE" target="IDN">
      <data key="d0">28304521</data>
    </edge>
    <edge source="CHE" target="IRL">
      <data key="d0">30860427</data>
    </edge>
    <edge source="CHE" target="ISR">
      <data key="d0">20010778</data>
    </edge>
    <edge source="CHE" target="ITA">
      <data key="d0">209866566</data>
    </edge>
    <edge source="CHE" target="CIV">
      <data key="d0">6737233</data>
    </edge>
    <edge source="CHE" target="JAM">
      <data key="d0">71998</data>
    </edge>
    <edge source="CHE" target="JPN">
      <data key="d0">36424934</data>
    </edge>
    <edge source="CHE" target="KAZ">
      <data key="d0">1513329</data>
    </edge>
    <edge source="CHE" target="JOR">
      <data key="d0">4177105</data>
    </edge>
    <edge source="CHE" target="KOR">
      <data key="d0">65548715</data>
    </edge>
    <edge source="CHE" target="KGZ">
      <data key="d0">67652</data>
    </edge>
    <edge source="CHE" target="LBN">
      <data key="d0">3679585</data>
    </edge>
    <edge source="CHE" target="LVA">
      <data key="d0">2415406</data>
    </edge>
    <edge source="CHE" target="LTU">
      <data key="d0">1198489</data>
    </edge>
    <edge source="CHE" target="MDG">
      <data key="d0">55378</data>
    </edge>
    <edge source="CHE" target="MWI">
      <data key="d0">14016</data>
    </edge>
    <edge source="CHE" target="MYS">
      <data key="d0">7334565</data>
    </edge>
    <edge source="CHE" target="MRT">
      <data key="d0">77868</data>
    </edge>
    <edge source="CHE" target="MUS">
      <data key="d0">1163980</data>
    </edge>
    <edge source="CHE" target="MEX">
      <data key="d0">19574104</data>
    </edge>
    <edge source="CHE" target="MDA">
      <data key="d0">317439</data>
    </edge>
    <edge source="CHE" target="MAR">
      <data key="d0">11162056</data>
    </edge>
    <edge source="CHE" target="OMN">
      <data key="d0">4039361</data>
    </edge>
    <edge source="CHE" target="NLD">
      <data key="d0">58804272</data>
    </edge>
    <edge source="CHE" target="NZL">
      <data key="d0">1848489</data>
    </edge>
    <edge source="CHE" target="NIC">
      <data key="d0">96328</data>
    </edge>
    <edge source="CHE" target="NOR">
      <data key="d0">3282503</data>
    </edge>
    <edge source="CHE" target="PAK">
      <data key="d0">7560096</data>
    </edge>
    <edge source="CHE" target="PAN">
      <data key="d0">3013282</data>
    </edge>
    <edge source="CHE" target="PRY">
      <data key="d0">220275</data>
    </edge>
    <edge source="CHE" target="PER">
      <data key="d0">4872983</data>
    </edge>
    <edge source="CHE" target="PHL">
      <data key="d0">7579618</data>
    </edge>
    <edge source="CHE" target="POL">
      <data key="d0">94054931</data>
    </edge>
    <edge source="CHE" target="PRT">
      <data key="d0">8555284</data>
    </edge>
    <edge source="CHE" target="ROU">
      <data key="d0">16986906</data>
    </edge>
    <edge source="CHE" target="RUS">
      <data key="d0">63768836</data>
    </edge>
    <edge source="CHE" target="SAU">
      <data key="d0">50853535</data>
    </edge>
    <edge source="CHE" target="SEN">
      <data key="d0">1649212</data>
    </edge>
    <edge source="CHE" target="SRB">
      <data key="d0">3048711</data>
    </edge>
    <edge source="CHE" target="IND">
      <data key="d0">17794988</data>
    </edge>
    <edge source="CHE" target="SGP">
      <data key="d0">41867383</data>
    </edge>
    <edge source="CHE" target="SVK">
      <data key="d0">6359683</data>
    </edge>
    <edge source="CHE" target="VNM">
      <data key="d0">5965740</data>
    </edge>
    <edge source="CHE" target="SVN">
      <data key="d0">5682589</data>
    </edge>
    <edge source="CHE" target="ZAF">
      <data key="d0">37034416</data>
    </edge>
    <edge source="CHE" target="ZWE">
      <data key="d0">503447</data>
    </edge>
    <edge source="CHE" target="ESP">
      <data key="d0">94591997</data>
    </edge>
    <edge source="CHE" target="SWE">
      <data key="d0">34309180</data>
    </edge>
    <edge source="CHE" target="THA">
      <data key="d0">19462973</data>
    </edge>
    <edge source="CHE" target="TGO">
      <data key="d0">478485</data>
    </edge>
    <edge source="CHE" target="ARE">
      <data key="d0">73782485</data>
    </edge>
    <edge source="CHE" target="TUN">
      <data key="d0">6615264</data>
    </edge>
    <edge source="CHE" target="TUR">
      <data key="d0">60903322</data>
    </edge>
    <edge source="CHE" target="UGA">
      <data key="d0">229297</data>
    </edge>
    <edge source="CHE" target="UKR">
      <data key="d0">6229106</data>
    </edge>
    <edge source="CHE" target="MKD">
      <data key="d0">306217</data>
    </edge>
    <edge source="CHE" target="EGY">
      <data key="d0">21217981</data>
    </edge>
    <edge source="CHE" target="GBR">
      <data key="d0">177882728</data>
    </edge>
    <edge source="CHE" target="TZA">
      <data key="d0">1408408</data>
    </edge>
    <edge source="CHE" target="USA">
      <data key="d0">130597585</data>
    </edge>
    <edge source="CHE" target="BFA">
      <data key="d0">10020</data>
    </edge>
    <edge source="CHE" target="URY">
      <data key="d0">5433195</data>
    </edge>
    <edge source="THA" target="DZA">
      <data key="d0">2014728</data>
    </edge>
    <edge source="THA" target="ARG">
      <data key="d0">1094292</data>
    </edge>
    <edge source="THA" target="AUS">
      <data key="d0">163760137</data>
    </edge>
    <edge source="THA" target="AUT">
      <data key="d0">24274692</data>
    </edge>
    <edge source="THA" target="BEL">
      <data key="d0">2421203</data>
    </edge>
    <edge source="THA" target="BOL">
      <data key="d0">36346</data>
    </edge>
    <edge source="THA" target="BRA">
      <data key="d0">528022</data>
    </edge>
    <edge source="THA" target="BGR">
      <data key="d0">60549</data>
    </edge>
    <edge source="THA" target="KHM">
      <data key="d0">108926253</data>
    </edge>
    <edge source="THA" target="CMR">
      <data key="d0">71525</data>
    </edge>
    <edge source="THA" target="CAN">
      <data key="d0">3061418</data>
    </edge>
    <edge source="THA" target="LKA">
      <data key="d0">3518722</data>
    </edge>
    <edge source="THA" target="CHL">
      <data key="d0">1205097</data>
    </edge>
    <edge source="THA" target="CHN">
      <data key="d0">76159084</data>
    </edge>
    <edge source="THA" target="COL">
      <data key="d0">1111426</data>
    </edge>
    <edge source="THA" target="CRI">
      <data key="d0">206842</data>
    </edge>
    <edge source="THA" target="CZE">
      <data key="d0">27874</data>
    </edge>
    <edge source="THA" target="BEN">
      <data key="d0">390853</data>
    </edge>
    <edge source="THA" target="DNK">
      <data key="d0">913859</data>
    </edge>
    <edge source="THA" target="ECU">
      <data key="d0">25054</data>
    </edge>
    <edge source="THA" target="ETH">
      <data key="d0">1245454</data>
    </edge>
    <edge source="THA" target="EST">
      <data key="d0">60899</data>
    </edge>
    <edge source="THA" target="FIN">
      <data key="d0">45174</data>
    </edge>
    <edge source="THA" target="FRA">
      <data key="d0">5442351</data>
    </edge>
    <edge source="THA" target="GEO">
      <data key="d0">14721</data>
    </edge>
    <edge source="THA" target="DEU">
      <data key="d0">8162264</data>
    </edge>
    <edge source="THA" target="GHA">
      <data key="d0">6701546</data>
    </edge>
    <edge source="THA" target="GRC">
      <data key="d0">183580</data>
    </edge>
    <edge source="THA" target="GTM">
      <data key="d0">334113</data>
    </edge>
    <edge source="THA" target="HKG">
      <data key="d0">51695249</data>
    </edge>
    <edge source="THA" target="HUN">
      <data key="d0">983661</data>
    </edge>
    <edge source="THA" target="IDN">
      <data key="d0">139133930</data>
    </edge>
    <edge source="THA" target="IRL">
      <data key="d0">195870</data>
    </edge>
    <edge source="THA" target="ISR">
      <data key="d0">810603</data>
    </edge>
    <edge source="THA" target="ITA">
      <data key="d0">2276764</data>
    </edge>
    <edge source="THA" target="CIV">
      <data key="d0">246125</data>
    </edge>
    <edge source="THA" target="JPN">
      <data key="d0">434928504</data>
    </edge>
    <edge source="THA" target="KAZ">
      <data key="d0">15924</data>
    </edge>
    <edge source="THA" target="JOR">
      <data key="d0">618445</data>
    </edge>
    <edge source="THA" target="KOR">
      <data key="d0">67836954</data>
    </edge>
    <edge source="THA" target="LBN">
      <data key="d0">198701</data>
    </edge>
    <edge source="THA" target="LVA">
      <data key="d0">114175</data>
    </edge>
    <edge source="THA" target="LTU">
      <data key="d0">69377</data>
    </edge>
    <edge source="THA" target="MDG">
      <data key="d0">366492</data>
    </edge>
    <edge source="THA" target="MYS">
      <data key="d0">147976184</data>
    </edge>
    <edge source="THA" target="MRT">
      <data key="d0">154920</data>
    </edge>
    <edge source="THA" target="MUS">
      <data key="d0">254702</data>
    </edge>
    <edge source="THA" target="MEX">
      <data key="d0">3112700</data>
    </edge>
    <edge source="THA" target="MAR">
      <data key="d0">709657</data>
    </edge>
    <edge source="THA" target="MOZ">
      <data key="d0">198788</data>
    </edge>
    <edge source="THA" target="OMN">
      <data key="d0">673600</data>
    </edge>
    <edge source="THA" target="NLD">
      <data key="d0">1906311</data>
    </edge>
    <edge source="THA" target="NZL">
      <data key="d0">29918647</data>
    </edge>
    <edge source="THA" target="NOR">
      <data key="d0">104235</data>
    </edge>
    <edge source="THA" target="PAK">
      <data key="d0">20941665</data>
    </edge>
    <edge source="THA" target="PAN">
      <data key="d0">277077</data>
    </edge>
    <edge source="THA" target="PER">
      <data key="d0">77195</data>
    </edge>
    <edge source="THA" target="PHL">
      <data key="d0">218061775</data>
    </edge>
    <edge source="THA" target="POL">
      <data key="d0">8727880</data>
    </edge>
    <edge source="THA" target="PRT">
      <data key="d0">174465</data>
    </edge>
    <edge source="THA" target="ROU">
      <data key="d0">192198</data>
    </edge>
    <edge source="THA" target="RUS">
      <data key="d0">6971726</data>
    </edge>
    <edge source="THA" target="SAU">
      <data key="d0">7294851</data>
    </edge>
    <edge source="THA" target="SEN">
      <data key="d0">436200</data>
    </edge>
    <edge source="THA" target="SRB">
      <data key="d0">217599</data>
    </edge>
    <edge source="THA" target="IND">
      <data key="d0">23935307</data>
    </edge>
    <edge source="THA" target="SGP">
      <data key="d0">65885033</data>
    </edge>
    <edge source="THA" target="SVK">
      <data key="d0">139553</data>
    </edge>
    <edge source="THA" target="VNM">
      <data key="d0">104975697</data>
    </edge>
    <edge source="THA" target="SVN">
      <data key="d0">21264</data>
    </edge>
    <edge source="THA" target="ZAF">
      <data key="d0">6831454</data>
    </edge>
    <edge source="THA" target="ZWE">
      <data key="d0">11180</data>
    </edge>
    <edge source="THA" target="ESP">
      <data key="d0">2962370</data>
    </edge>
    <edge source="THA" target="SWE">
      <data key="d0">254824</data>
    </edge>
    <edge source="THA" target="CHE">
      <data key="d0">26568141</data>
    </edge>
    <edge source="THA" target="TGO">
      <data key="d0">525524</data>
    </edge>
    <edge source="THA" target="ARE">
      <data key="d0">40009368</data>
    </edge>
    <edge source="THA" target="TUR">
      <data key="d0">3099232</data>
    </edge>
    <edge source="THA" target="UGA">
      <data key="d0">194258</data>
    </edge>
    <edge source="THA" target="UKR">
      <data key="d0">415353</data>
    </edge>
    <edge source="THA" target="EGY">
      <data key="d0">666873</data>
    </edge>
    <edge source="THA" target="GBR">
      <data key="d0">77674243</data>
    </edge>
    <edge source="THA" target="TZA">
      <data key="d0">5001844</data>
    </edge>
    <edge source="THA" target="USA">
      <data key="d0">37205667</data>
    </edge>
    <edge source="THA" target="BFA">
      <data key="d0">29205</data>
    </edge>
    <edge source="EGY" target="DZA">
      <data key="d0">54511781</data>
    </edge>
    <edge source="EGY" target="AZE">
      <data key="d0">219421</data>
    </edge>
    <edge source="EGY" target="ARG">
      <data key="d0">181050</data>
    </edge>
    <edge source="EGY" target="AUS">
      <data key="d0">21275</data>
    </edge>
    <edge source="EGY" target="AUT">
      <data key="d0">12856</data>
    </edge>
    <edge source="EGY" target="ARM">
      <data key="d0">149638</data>
    </edge>
    <edge source="EGY" target="BEL">
      <data key="d0">117736</data>
    </edge>
    <edge source="EGY" target="BRA">
      <data key="d0">908518</data>
    </edge>
    <edge source="EGY" target="BGR">
      <data key="d0">161248</data>
    </edge>
    <edge source="EGY" target="BDI">
      <data key="d0">4553286</data>
    </edge>
    <edge source="EGY" target="CMR">
      <data key="d0">8055126</data>
    </edge>
    <edge source="EGY" target="CAN">
      <data key="d0">143003</data>
    </edge>
    <edge source="EGY" target="LKA">
      <data key="d0">11554363</data>
    </edge>
    <edge source="EGY" target="CHN">
      <data key="d0">153394</data>
    </edge>
    <edge source="EGY" target="COL">
      <data key="d0">10231</data>
    </edge>
    <edge source="EGY" target="CZE">
      <data key="d0">170878</data>
    </edge>
    <edge source="EGY" target="BEN">
      <data key="d0">1917063</data>
    </edge>
    <edge source="EGY" target="ETH">
      <data key="d0">17252405</data>
    </edge>
    <edge source="EGY" target="FIN">
      <data key="d0">29942</data>
    </edge>
    <edge source="EGY" target="FRA">
      <data key="d0">11533214</data>
    </edge>
    <edge source="EGY" target="GMB">
      <data key="d0">134367</data>
    </edge>
    <edge source="EGY" target="PSE">
      <data key="d0">11150468</data>
    </edge>
    <edge source="EGY" target="DEU">
      <data key="d0">2837451</data>
    </edge>
    <edge source="EGY" target="GHA">
      <data key="d0">6067446</data>
    </edge>
    <edge source="EGY" target="GRC">
      <data key="d0">451666</data>
    </edge>
    <edge source="EGY" target="GTM">
      <data key="d0">600929</data>
    </edge>
    <edge source="EGY" target="HKG">
      <data key="d0">287980</data>
    </edge>
    <edge source="EGY" target="HUN">
      <data key="d0">311636</data>
    </edge>
    <edge source="EGY" target="IDN">
      <data key="d0">48758</data>
    </edge>
    <edge source="EGY" target="IRL">
      <data key="d0">181434</data>
    </edge>
    <edge source="EGY" target="ISR">
      <data key="d0">1068875</data>
    </edge>
    <edge source="EGY" target="ITA">
      <data key="d0">559315</data>
    </edge>
    <edge source="EGY" target="CIV">
      <data key="d0">5282948</data>
    </edge>
    <edge source="EGY" target="JAM">
      <data key="d0">14993</data>
    </edge>
    <edge source="EGY" target="JPN">
      <data key="d0">73061</data>
    </edge>
    <edge source="EGY" target="JOR">
      <data key="d0">31775863</data>
    </edge>
    <edge source="EGY" target="KOR">
      <data key="d0">77834</data>
    </edge>
    <edge source="EGY" target="LBN">
      <data key="d0">33031706</data>
    </edge>
    <edge source="EGY" target="MYS">
      <data key="d0">808031</data>
    </edge>
    <edge source="EGY" target="MRT">
      <data key="d0">73677</data>
    </edge>
    <edge source="EGY" target="MUS">
      <data key="d0">937163</data>
    </edge>
    <edge source="EGY" target="MEX">
      <data key="d0">257051</data>
    </edge>
    <edge source="EGY" target="MAR">
      <data key="d0">17422429</data>
    </edge>
    <edge source="EGY" target="MOZ">
      <data key="d0">19090</data>
    </edge>
    <edge source="EGY" target="OMN">
      <data key="d0">741914</data>
    </edge>
    <edge source="EGY" target="NLD">
      <data key="d0">1731895</data>
    </edge>
    <edge source="EGY" target="NER">
      <data key="d0">244762</data>
    </edge>
    <edge source="EGY" target="PAK">
      <data key="d0">1146312</data>
    </edge>
    <edge source="EGY" target="PER">
      <data key="d0">73036</data>
    </edge>
    <edge source="EGY" target="POL">
      <data key="d0">36105</data>
    </edge>
    <edge source="EGY" target="PRT">
      <data key="d0">94686</data>
    </edge>
    <edge source="EGY" target="ROU">
      <data key="d0">58481</data>
    </edge>
    <edge source="EGY" target="RUS">
      <data key="d0">6360468</data>
    </edge>
    <edge source="EGY" target="SAU">
      <data key="d0">62428910</data>
    </edge>
    <edge source="EGY" target="SEN">
      <data key="d0">8989159</data>
    </edge>
    <edge source="EGY" target="IND">
      <data key="d0">2260902</data>
    </edge>
    <edge source="EGY" target="SGP">
      <data key="d0">2162605</data>
    </edge>
    <edge source="EGY" target="ZAF">
      <data key="d0">1093019</data>
    </edge>
    <edge source="EGY" target="ZWE">
      <data key="d0">69597</data>
    </edge>
    <edge source="EGY" target="ESP">
      <data key="d0">1130815</data>
    </edge>
    <edge source="EGY" target="CHE">
      <data key="d0">1781393</data>
    </edge>
    <edge source="EGY" target="TGO">
      <data key="d0">1027525</data>
    </edge>
    <edge source="EGY" target="ARE">
      <data key="d0">64178110</data>
    </edge>
    <edge source="EGY" target="TUN">
      <data key="d0">33571125</data>
    </edge>
    <edge source="EGY" target="TUR">
      <data key="d0">12386977</data>
    </edge>
    <edge source="EGY" target="UGA">
      <data key="d0">4299703</data>
    </edge>
    <edge source="EGY" target="UKR">
      <data key="d0">1365105</data>
    </edge>
    <edge source="EGY" target="GBR">
      <data key="d0">3614443</data>
    </edge>
    <edge source="EGY" target="TZA">
      <data key="d0">1592944</data>
    </edge>
    <edge source="EGY" target="USA">
      <data key="d0">6276220</data>
    </edge>
    <edge source="EGY" target="BFA">
      <data key="d0">3074714</data>
    </edge>
    <edge source="URY" target="ARG">
      <data key="d0">27549374</data>
    </edge>
    <edge source="URY" target="BOL">
      <data key="d0">1081916</data>
    </edge>
    <edge source="URY" target="BRA">
      <data key="d0">22781552</data>
    </edge>
    <edge source="URY" target="CHL">
      <data key="d0">4340467</data>
    </edge>
    <edge source="URY" target="COL">
      <data key="d0">372810</data>
    </edge>
    <edge source="URY" target="CRI">
      <data key="d0">50202</data>
    </edge>
    <edge source="URY" target="ECU">
      <data key="d0">503856</data>
    </edge>
    <edge source="URY" target="GTM">
      <data key="d0">476201</data>
    </edge>
    <edge source="URY" target="JAM">
      <data key="d0">244124</data>
    </edge>
    <edge source="URY" target="JOR">
      <data key="d0">17397</data>
    </edge>
    <edge source="URY" target="NLD">
      <data key="d0">110201</data>
    </edge>
    <edge source="URY" target="NIC">
      <data key="d0">81015</data>
    </edge>
    <edge source="URY" target="PAN">
      <data key="d0">49171</data>
    </edge>
    <edge source="URY" target="PRY">
      <data key="d0">3838401</data>
    </edge>
    <edge source="URY" target="PER">
      <data key="d0">375212</data>
    </edge>
    <edge source="URY" target="RUS">
      <data key="d0">28138</data>
    </edge>
    <edge source="URY" target="ZAF">
      <data key="d0">409433</data>
    </edge>
    <edge source="URY" target="THA">
      <data key="d0">30561</data>
    </edge>
    <edge source="URY" target="EGY">
      <data key="d0">17897</data>
    </edge>
    <edge source="URY" target="USA">
      <data key="d0">2991417</data>
    </edge>
    <edge source="AUT" target="ALB">
      <data key="d0">337256</data>
    </edge>
    <edge source="AUT" target="DZA">
      <data key="d0">956945</data>
    </edge>
    <edge source="AUT" target="AZE">
      <data key="d0">472957</data>
    </edge>
    <edge source="AUT" target="ARG">
      <data key="d0">78170</data>
    </edge>
    <edge source="AUT" target="AUS">
      <data key="d0">3272372</data>
    </edge>
    <edge source="AUT" target="ARM">
      <data key="d0">290674</data>
    </edge>
    <edge source="AUT" target="BEL">
      <data key="d0">6613848</data>
    </edge>
    <edge source="AUT" target="BOL">
      <data key="d0">118890</data>
    </edge>
    <edge source="AUT" target="BRA">
      <data key="d0">1254737</data>
    </edge>
    <edge source="AUT" target="BGR">
      <data key="d0">9970958</data>
    </edge>
    <edge source="AUT" target="BLR">
      <data key="d0">781213</data>
    </edge>
    <edge source="AUT" target="CMR">
      <data key="d0">57023</data>
    </edge>
    <edge source="AUT" target="CAN">
      <data key="d0">1863654</data>
    </edge>
    <edge source="AUT" target="CAF">
      <data key="d0">45490</data>
    </edge>
    <edge source="AUT" target="LKA">
      <data key="d0">173189</data>
    </edge>
    <edge source="AUT" target="CHL">
      <data key="d0">322623</data>
    </edge>
    <edge source="AUT" target="CHN">
      <data key="d0">3702738</data>
    </edge>
    <edge source="AUT" target="COL">
      <data key="d0">153417</data>
    </edge>
    <edge source="AUT" target="CRI">
      <data key="d0">51427</data>
    </edge>
    <edge source="AUT" target="HRV">
      <data key="d0">18176192</data>
    </edge>
    <edge source="AUT" target="CZE">
      <data key="d0">71312467</data>
    </edge>
    <edge source="AUT" target="DNK">
      <data key="d0">1161333</data>
    </edge>
    <edge source="AUT" target="ECU">
      <data key="d0">63708</data>
    </edge>
    <edge source="AUT" target="EST">
      <data key="d0">1404558</data>
    </edge>
    <edge source="AUT" target="FIN">
      <data key="d0">1435178</data>
    </edge>
    <edge source="AUT" target="FRA">
      <data key="d0">15011646</data>
    </edge>
    <edge source="AUT" target="GEO">
      <data key="d0">447503</data>
    </edge>
    <edge source="AUT" target="DEU">
      <data key="d0">288293840</data>
    </edge>
    <edge source="AUT" target="GHA">
      <data key="d0">118345</data>
    </edge>
    <edge source="AUT" target="GRC">
      <data key="d0">2293467</data>
    </edge>
    <edge source="AUT" target="GTM">
      <data key="d0">51544</data>
    </edge>
    <edge source="AUT" target="HKG">
      <data key="d0">1988375</data>
    </edge>
    <edge source="AUT" target="HUN">
      <data key="d0">58409528</data>
    </edge>
    <edge source="AUT" target="IDN">
      <data key="d0">665812</data>
    </edge>
    <edge source="AUT" target="IRL">
      <data key="d0">571862</data>
    </edge>
    <edge source="AUT" target="ISR">
      <data key="d0">845657</data>
    </edge>
    <edge source="AUT" target="ITA">
      <data key="d0">32624198</data>
    </edge>
    <edge source="AUT" target="CIV">
      <data key="d0">19633</data>
    </edge>
    <edge source="AUT" target="JPN">
      <data key="d0">359814</data>
    </edge>
    <edge source="AUT" target="KAZ">
      <data key="d0">2295350</data>
    </edge>
    <edge source="AUT" target="JOR">
      <data key="d0">443463</data>
    </edge>
    <edge source="AUT" target="KOR">
      <data key="d0">1172251</data>
    </edge>
    <edge source="AUT" target="KGZ">
      <data key="d0">246672</data>
    </edge>
    <edge source="AUT" target="LBN">
      <data key="d0">365361</data>
    </edge>
    <edge source="AUT" target="LVA">
      <data key="d0">3325371</data>
    </edge>
    <edge source="AUT" target="LTU">
      <data key="d0">2219917</data>
    </edge>
    <edge source="AUT" target="MYS">
      <data key="d0">307342</data>
    </edge>
    <edge source="AUT" target="MEX">
      <data key="d0">290710</data>
    </edge>
    <edge source="AUT" target="MDA">
      <data key="d0">491725</data>
    </edge>
    <edge source="AUT" target="MAR">
      <data key="d0">582453</data>
    </edge>
    <edge source="AUT" target="NLD">
      <data key="d0">20494845</data>
    </edge>
    <edge source="AUT" target="NZL">
      <data key="d0">99867</data>
    </edge>
    <edge source="AUT" target="NOR">
      <data key="d0">1583198</data>
    </edge>
    <edge source="AUT" target="PAK">
      <data key="d0">350472</data>
    </edge>
    <edge source="AUT" target="PAN">
      <data key="d0">91808</data>
    </edge>
    <edge source="AUT" target="PRY">
      <data key="d0">40966</data>
    </edge>
    <edge source="AUT" target="PER">
      <data key="d0">80540</data>
    </edge>
    <edge source="AUT" target="PHL">
      <data key="d0">59805</data>
    </edge>
    <edge source="AUT" target="POL">
      <data key="d0">52401696</data>
    </edge>
    <edge source="AUT" target="PRT">
      <data key="d0">794645</data>
    </edge>
    <edge source="AUT" target="ROU">
      <data key="d0">20172035</data>
    </edge>
    <edge source="AUT" target="RUS">
      <data key="d0">15192367</data>
    </edge>
    <edge source="AUT" target="SAU">
      <data key="d0">1622456</data>
    </edge>
    <edge source="AUT" target="SRB">
      <data key="d0">12399341</data>
    </edge>
    <edge source="AUT" target="IND">
      <data key="d0">830255</data>
    </edge>
    <edge source="AUT" target="SGP">
      <data key="d0">6009087</data>
    </edge>
    <edge source="AUT" target="SVK">
      <data key="d0">29872395</data>
    </edge>
    <edge source="AUT" target="VNM">
      <data key="d0">174763</data>
    </edge>
    <edge source="AUT" target="SVN">
      <data key="d0">18750634</data>
    </edge>
    <edge source="AUT" target="ZAF">
      <data key="d0">823110</data>
    </edge>
    <edge source="AUT" target="ZWE">
      <data key="d0">44598</data>
    </edge>
    <edge source="AUT" target="ESP">
      <data key="d0">13538067</data>
    </edge>
    <edge source="AUT" target="SWE">
      <data key="d0">5591480</data>
    </edge>
    <edge source="AUT" target="CHE">
      <data key="d0">32057818</data>
    </edge>
    <edge source="AUT" target="THA">
      <data key="d0">1286066</data>
    </edge>
    <edge source="AUT" target="ARE">
      <data key="d0">2050606</data>
    </edge>
    <edge source="AUT" target="TUN">
      <data key="d0">447130</data>
    </edge>
    <edge source="AUT" target="TUR">
      <data key="d0">3417716</data>
    </edge>
    <edge source="AUT" target="UGA">
      <data key="d0">166783</data>
    </edge>
    <edge source="AUT" target="UKR">
      <data key="d0">10224195</data>
    </edge>
    <edge source="AUT" target="MKD">
      <data key="d0">1886415</data>
    </edge>
    <edge source="AUT" target="EGY">
      <data key="d0">1035925</data>
    </edge>
    <edge source="AUT" target="GBR">
      <data key="d0">10978681</data>
    </edge>
    <edge source="AUT" target="USA">
      <data key="d0">16058826</data>
    </edge>
    <edge source="AUT" target="URY">
      <data key="d0">12431</data>
    </edge>
    <edge source="KHM" target="CHN">
      <data key="d0">25251</data>
    </edge>
    <edge source="KHM" target="DEU">
      <data key="d0">25043</data>
    </edge>
    <edge source="KHM" target="HKG">
      <data key="d0">22589</data>
    </edge>
    <edge source="KHM" target="NLD">
      <data key="d0">86942</data>
    </edge>
    <edge source="KHM" target="SGP">
      <data key="d0">10351</data>
    </edge>
    <edge source="LKA" target="AZE">
      <data key="d0">297071</data>
    </edge>
    <edge source="LKA" target="ARG">
      <data key="d0">38733</data>
    </edge>
    <edge source="LKA" target="AUS">
      <data key="d0">262730</data>
    </edge>
    <edge source="LKA" target="AUT">
      <data key="d0">1334077</data>
    </edge>
    <edge source="LKA" target="BEL">
      <data key="d0">57916</data>
    </edge>
    <edge source="LKA" target="BRA">
      <data key="d0">248654</data>
    </edge>
    <edge source="LKA" target="BGR">
      <data key="d0">17229</data>
    </edge>
    <edge source="LKA" target="CAN">
      <data key="d0">1454681</data>
    </edge>
    <edge source="LKA" target="CHN">
      <data key="d0">316928</data>
    </edge>
    <edge source="LKA" target="CZE">
      <data key="d0">44441</data>
    </edge>
    <edge source="LKA" target="EST">
      <data key="d0">1286728</data>
    </edge>
    <edge source="LKA" target="FRA">
      <data key="d0">2781458</data>
    </edge>
    <edge source="LKA" target="DEU">
      <data key="d0">6906490</data>
    </edge>
    <edge source="LKA" target="HKG">
      <data key="d0">300962</data>
    </edge>
    <edge source="LKA" target="HUN">
      <data key="d0">78755</data>
    </edge>
    <edge source="LKA" target="IDN">
      <data key="d0">219126</data>
    </edge>
    <edge source="LKA" target="IRL">
      <data key="d0">758325</data>
    </edge>
    <edge source="LKA" target="ISR">
      <data key="d0">66493</data>
    </edge>
    <edge source="LKA" target="ITA">
      <data key="d0">130186</data>
    </edge>
    <edge source="LKA" target="JPN">
      <data key="d0">307541</data>
    </edge>
    <edge source="LKA" target="JOR">
      <data key="d0">41272</data>
    </edge>
    <edge source="LKA" target="KOR">
      <data key="d0">21375</data>
    </edge>
    <edge source="LKA" target="LBN">
      <data key="d0">67149</data>
    </edge>
    <edge source="LKA" target="MYS">
      <data key="d0">677783</data>
    </edge>
    <edge source="LKA" target="MEX">
      <data key="d0">479336</data>
    </edge>
    <edge source="LKA" target="NLD">
      <data key="d0">583726</data>
    </edge>
    <edge source="LKA" target="NZL">
      <data key="d0">63204</data>
    </edge>
    <edge source="LKA" target="PAK">
      <data key="d0">701222</data>
    </edge>
    <edge source="LKA" target="PER">
      <data key="d0">273463</data>
    </edge>
    <edge source="LKA" target="PHL">
      <data key="d0">56279</data>
    </edge>
    <edge source="LKA" target="POL">
      <data key="d0">43729</data>
    </edge>
    <edge source="LKA" target="RUS">
      <data key="d0">118609</data>
    </edge>
    <edge source="LKA" target="IND">
      <data key="d0">11308898</data>
    </edge>
    <edge source="LKA" target="SGP">
      <data key="d0">2864534</data>
    </edge>
    <edge source="LKA" target="SVK">
      <data key="d0">253266</data>
    </edge>
    <edge source="LKA" target="VNM">
      <data key="d0">104499</data>
    </edge>
    <edge source="LKA" target="ZAF">
      <data key="d0">90744</data>
    </edge>
    <edge source="LKA" target="ESP">
      <data key="d0">1190152</data>
    </edge>
    <edge source="LKA" target="CHE">
      <data key="d0">370601</data>
    </edge>
    <edge source="LKA" target="THA">
      <data key="d0">48262</data>
    </edge>
    <edge source="LKA" target="ARE">
      <data key="d0">457049</data>
    </edge>
    <edge source="LKA" target="TUR">
      <data key="d0">20506</data>
    </edge>
    <edge source="LKA" target="UKR">
      <data key="d0">397104</data>
    </edge>
    <edge source="LKA" target="EGY">
      <data key="d0">604974</data>
    </edge>
    <edge source="LKA" target="GBR">
      <data key="d0">3333958</data>
    </edge>
    <edge source="LKA" target="USA">
      <data key="d0">13142843</data>
    </edge>
    <edge source="HRV" target="ALB">
      <data key="d0">5751472</data>
    </edge>
    <edge source="HRV" target="AZE">
      <data key="d0">285221</data>
    </edge>
    <edge source="HRV" target="AUS">
      <data key="d0">33195</data>
    </edge>
    <edge source="HRV" target="AUT">
      <data key="d0">3197239</data>
    </edge>
    <edge source="HRV" target="ARM">
      <data key="d0">63355</data>
    </edge>
    <edge source="HRV" target="BEL">
      <data key="d0">1984628</data>
    </edge>
    <edge source="HRV" target="BGR">
      <data key="d0">2890660</data>
    </edge>
    <edge source="HRV" target="BLR">
      <data key="d0">495022</data>
    </edge>
    <edge source="HRV" target="CAN">
      <data key="d0">47730</data>
    </edge>
    <edge source="HRV" target="CHN">
      <data key="d0">376449</data>
    </edge>
    <edge source="HRV" target="CZE">
      <data key="d0">2700532</data>
    </edge>
    <edge source="HRV" target="DNK">
      <data key="d0">229253</data>
    </edge>
    <edge source="HRV" target="EST">
      <data key="d0">34413</data>
    </edge>
    <edge source="HRV" target="FIN">
      <data key="d0">72595</data>
    </edge>
    <edge source="HRV" target="FRA">
      <data key="d0">743844</data>
    </edge>
    <edge source="HRV" target="GEO">
      <data key="d0">126680</data>
    </edge>
    <edge source="HRV" target="DEU">
      <data key="d0">794500</data>
    </edge>
    <edge source="HRV" target="GRC">
      <data key="d0">71402</data>
    </edge>
    <edge source="HRV" target="HKG">
      <data key="d0">456578</data>
    </edge>
    <edge source="HRV" target="HUN">
      <data key="d0">9184908</data>
    </edge>
    <edge source="HRV" target="ISR">
      <data key="d0">154064</data>
    </edge>
    <edge source="HRV" target="ITA">
      <data key="d0">12522781</data>
    </edge>
    <edge source="HRV" target="KAZ">
      <data key="d0">1189310</data>
    </edge>
    <edge source="HRV" target="KOR">
      <data key="d0">23692</data>
    </edge>
    <edge source="HRV" target="KGZ">
      <data key="d0">175936</data>
    </edge>
    <edge source="HRV" target="LBN">
      <data key="d0">19997</data>
    </edge>
    <edge source="HRV" target="LTU">
      <data key="d0">48570</data>
    </edge>
    <edge source="HRV" target="MYS">
      <data key="d0">48692</data>
    </edge>
    <edge source="HRV" target="MUS">
      <data key="d0">42175</data>
    </edge>
    <edge source="HRV" target="NLD">
      <data key="d0">965513</data>
    </edge>
    <edge source="HRV" target="NOR">
      <data key="d0">386624</data>
    </edge>
    <edge source="HRV" target="POL">
      <data key="d0">384074</data>
    </edge>
    <edge source="HRV" target="PRT">
      <data key="d0">153717</data>
    </edge>
    <edge source="HRV" target="ROU">
      <data key="d0">4268074</data>
    </edge>
    <edge source="HRV" target="RUS">
      <data key="d0">17380915</data>
    </edge>
    <edge source="HRV" target="SAU">
      <data key="d0">126491</data>
    </edge>
    <edge source="HRV" target="SRB">
      <data key="d0">34858874</data>
    </edge>
    <edge source="HRV" target="IND">
      <data key="d0">12682</data>
    </edge>
    <edge source="HRV" target="SGP">
      <data key="d0">26704</data>
    </edge>
    <edge source="HRV" target="SVK">
      <data key="d0">1365653</data>
    </edge>
    <edge source="HRV" target="VNM">
      <data key="d0">51261</data>
    </edge>
    <edge source="HRV" target="SVN">
      <data key="d0">19686814</data>
    </edge>
    <edge source="HRV" target="ZAF">
      <data key="d0">21533</data>
    </edge>
    <edge source="HRV" target="ESP">
      <data key="d0">1829068</data>
    </edge>
    <edge source="HRV" target="SWE">
      <data key="d0">386263</data>
    </edge>
    <edge source="HRV" target="CHE">
      <data key="d0">306621</data>
    </edge>
    <edge source="HRV" target="THA">
      <data key="d0">23894</data>
    </edge>
    <edge source="HRV" target="ARE">
      <data key="d0">13278</data>
    </edge>
    <edge source="HRV" target="TUR">
      <data key="d0">2667531</data>
    </edge>
    <edge source="HRV" target="UKR">
      <data key="d0">1309219</data>
    </edge>
    <edge source="HRV" target="MKD">
      <data key="d0">12162846</data>
    </edge>
    <edge source="HRV" target="GBR">
      <data key="d0">941490</data>
    </edge>
    <edge source="HRV" target="TZA">
      <data key="d0">12216</data>
    </edge>
    <edge source="HRV" target="USA">
      <data key="d0">8490066</data>
    </edge>
    <edge source="CZE" target="ALB">
      <data key="d0">439246</data>
    </edge>
    <edge source="CZE" target="DZA">
      <data key="d0">701360</data>
    </edge>
    <edge source="CZE" target="AZE">
      <data key="d0">3938304</data>
    </edge>
    <edge source="CZE" target="ARG">
      <data key="d0">67322</data>
    </edge>
    <edge source="CZE" target="AUS">
      <data key="d0">2293739</data>
    </edge>
    <edge source="CZE" target="AUT">
      <data key="d0">61631803</data>
    </edge>
    <edge source="CZE" target="ARM">
      <data key="d0">2525504</data>
    </edge>
    <edge source="CZE" target="BEL">
      <data key="d0">28584776</data>
    </edge>
    <edge source="CZE" target="BOL">
      <data key="d0">29073</data>
    </edge>
    <edge source="CZE" target="BRA">
      <data key="d0">710538</data>
    </edge>
    <edge source="CZE" target="BGR">
      <data key="d0">10065713</data>
    </edge>
    <edge source="CZE" target="BLR">
      <data key="d0">1655090</data>
    </edge>
    <edge source="CZE" target="CAN">
      <data key="d0">1756073</data>
    </edge>
    <edge source="CZE" target="CHL">
      <data key="d0">236658</data>
    </edge>
    <edge source="CZE" target="CHN">
      <data key="d0">281692</data>
    </edge>
    <edge source="CZE" target="COL">
      <data key="d0">1039774</data>
    </edge>
    <edge source="CZE" target="HRV">
      <data key="d0">30248350</data>
    </edge>
    <edge source="CZE" target="DNK">
      <data key="d0">5990925</data>
    </edge>
    <edge source="CZE" target="EST">
      <data key="d0">5553781</data>
    </edge>
    <edge source="CZE" target="FIN">
      <data key="d0">1646302</data>
    </edge>
    <edge source="CZE" target="FRA">
      <data key="d0">17232522</data>
    </edge>
    <edge source="CZE" target="GEO">
      <data key="d0">6088593</data>
    </edge>
    <edge source="CZE" target="DEU">
      <data key="d0">263915100</data>
    </edge>
    <edge source="CZE" target="GHA">
      <data key="d0">206249</data>
    </edge>
    <edge source="CZE" target="GRC">
      <data key="d0">13965443</data>
    </edge>
    <edge source="CZE" target="HKG">
      <data key="d0">1171761</data>
    </edge>
    <edge source="CZE" target="HUN">
      <data key="d0">136438192</data>
    </edge>
    <edge source="CZE" target="IDN">
      <data key="d0">1790892</data>
    </edge>
    <edge source="CZE" target="IRL">
      <data key="d0">586682</data>
    </edge>
    <edge source="CZE" target="ISR">
      <data key="d0">569513</data>
    </edge>
    <edge source="CZE" target="ITA">
      <data key="d0">73158957</data>
    </edge>
    <edge source="CZE" target="CIV">
      <data key="d0">20286</data>
    </edge>
    <edge source="CZE" target="JPN">
      <data key="d0">517713</data>
    </edge>
    <edge source="CZE" target="KAZ">
      <data key="d0">3493045</data>
    </edge>
    <edge source="CZE" target="JOR">
      <data key="d0">355096</data>
    </edge>
    <edge source="CZE" target="KOR">
      <data key="d0">1179169</data>
    </edge>
    <edge source="CZE" target="KGZ">
      <data key="d0">254086</data>
    </edge>
    <edge source="CZE" target="LBN">
      <data key="d0">445927</data>
    </edge>
    <edge source="CZE" target="LVA">
      <data key="d0">6900414</data>
    </edge>
    <edge source="CZE" target="LTU">
      <data key="d0">13415905</data>
    </edge>
    <edge source="CZE" target="MYS">
      <data key="d0">404287</data>
    </edge>
    <edge source="CZE" target="MEX">
      <data key="d0">421287</data>
    </edge>
    <edge source="CZE" target="MDA">
      <data key="d0">573466</data>
    </edge>
    <edge source="CZE" target="MAR">
      <data key="d0">237446</data>
    </edge>
    <edge source="CZE" target="MOZ">
      <data key="d0">10428</data>
    </edge>
    <edge source="CZE" target="OMN">
      <data key="d0">10509</data>
    </edge>
    <edge source="CZE" target="NLD">
      <data key="d0">32432262</data>
    </edge>
    <edge source="CZE" target="NZL">
      <data key="d0">373053</data>
    </edge>
    <edge source="CZE" target="NOR">
      <data key="d0">2300222</data>
    </edge>
    <edge source="CZE" target="PAK">
      <data key="d0">122330</data>
    </edge>
    <edge source="CZE" target="PRY">
      <data key="d0">552249</data>
    </edge>
    <edge source="CZE" target="PHL">
      <data key="d0">828538</data>
    </edge>
    <edge source="CZE" target="POL">
      <data key="d0">152879967</data>
    </edge>
    <edge source="CZE" target="PRT">
      <data key="d0">3855749</data>
    </edge>
    <edge source="CZE" target="ROU">
      <data key="d0">34592624</data>
    </edge>
    <edge source="CZE" target="RUS">
      <data key="d0">55411988</data>
    </edge>
    <edge source="CZE" target="SAU">
      <data key="d0">1577806</data>
    </edge>
    <edge source="CZE" target="SRB">
      <data key="d0">4598818</data>
    </edge>
    <edge source="CZE" target="IND">
      <data key="d0">1033308</data>
    </edge>
    <edge source="CZE" target="SGP">
      <data key="d0">1173132</data>
    </edge>
    <edge source="CZE" target="SVK">
      <data key="d0">239438466</data>
    </edge>
    <edge source="CZE" target="VNM">
      <data key="d0">968276</data>
    </edge>
    <edge source="CZE" target="SVN">
      <data key="d0">6218273</data>
    </edge>
    <edge source="CZE" target="ZAF">
      <data key="d0">279781</data>
    </edge>
    <edge source="CZE" target="ESP">
      <data key="d0">23321823</data>
    </edge>
    <edge source="CZE" target="SWE">
      <data key="d0">10146362</data>
    </edge>
    <edge source="CZE" target="CHE">
      <data key="d0">13950049</data>
    </edge>
    <edge source="CZE" target="THA">
      <data key="d0">655173</data>
    </edge>
    <edge source="CZE" target="ARE">
      <data key="d0">3711694</data>
    </edge>
    <edge source="CZE" target="TUN">
      <data key="d0">250288</data>
    </edge>
    <edge source="CZE" target="TUR">
      <data key="d0">23787186</data>
    </edge>
    <edge source="CZE" target="UGA">
      <data key="d0">48244</data>
    </edge>
    <edge source="CZE" target="UKR">
      <data key="d0">29538047</data>
    </edge>
    <edge source="CZE" target="MKD">
      <data key="d0">228430</data>
    </edge>
    <edge source="CZE" target="EGY">
      <data key="d0">270748</data>
    </edge>
    <edge source="CZE" target="GBR">
      <data key="d0">30268594</data>
    </edge>
    <edge source="CZE" target="TZA">
      <data key="d0">65946</data>
    </edge>
    <edge source="CZE" target="USA">
      <data key="d0">17931895</data>
    </edge>
    <edge source="BEN" target="FRA">
      <data key="d0">183462</data>
    </edge>
    <edge source="BEN" target="NER">
      <data key="d0">110870</data>
    </edge>
    <edge source="BEN" target="TGO">
      <data key="d0">18238</data>
    </edge>
    <edge source="BEN" target="USA">
      <data key="d0">118707</data>
    </edge>
    <edge source="BEN" target="BFA">
      <data key="d0">30420</data>
    </edge>
    <edge source="EST" target="AUS">
      <data key="d0">263270</data>
    </edge>
    <edge source="EST" target="AUT">
      <data key="d0">87868</data>
    </edge>
    <edge source="EST" target="ARM">
      <data key="d0">11966</data>
    </edge>
    <edge source="EST" target="BEL">
      <data key="d0">11707</data>
    </edge>
    <edge source="EST" target="BLR">
      <data key="d0">80857</data>
    </edge>
    <edge source="EST" target="CAN">
      <data key="d0">100609</data>
    </edge>
    <edge source="EST" target="CHN">
      <data key="d0">85406</data>
    </edge>
    <edge source="EST" target="HRV">
      <data key="d0">19876</data>
    </edge>
    <edge source="EST" target="CZE">
      <data key="d0">807352</data>
    </edge>
    <edge source="EST" target="DNK">
      <data key="d0">213190</data>
    </edge>
    <edge source="EST" target="FIN">
      <data key="d0">14888791</data>
    </edge>
    <edge source="EST" target="FRA">
      <data key="d0">87503</data>
    </edge>
    <edge source="EST" target="GEO">
      <data key="d0">11807</data>
    </edge>
    <edge source="EST" target="DEU">
      <data key="d0">777773</data>
    </edge>
    <edge source="EST" target="HKG">
      <data key="d0">711577</data>
    </edge>
    <edge source="EST" target="IRL">
      <data key="d0">91161</data>
    </edge>
    <edge source="EST" target="ITA">
      <data key="d0">237260</data>
    </edge>
    <edge source="EST" target="JPN">
      <data key="d0">16426</data>
    </edge>
    <edge source="EST" target="KAZ">
      <data key="d0">380459</data>
    </edge>
    <edge source="EST" target="KOR">
      <data key="d0">30440</data>
    </edge>
    <edge source="EST" target="LBN">
      <data key="d0">12409</data>
    </edge>
    <edge source="EST" target="LVA">
      <data key="d0">11946523</data>
    </edge>
    <edge source="EST" target="LTU">
      <data key="d0">6059207</data>
    </edge>
    <edge source="EST" target="MDA">
      <data key="d0">217257</data>
    </edge>
    <edge source="EST" target="NLD">
      <data key="d0">191399</data>
    </edge>
    <edge source="EST" target="NOR">
      <data key="d0">214453</data>
    </edge>
    <edge source="EST" target="PRY">
      <data key="d0">79497</data>
    </edge>
    <edge source="EST" target="POL">
      <data key="d0">766104</data>
    </edge>
    <edge source="EST" target="ROU">
      <data key="d0">118057</data>
    </edge>
    <edge source="EST" target="RUS">
      <data key="d0">26875898</data>
    </edge>
    <edge source="EST" target="SAU">
      <data key="d0">13292</data>
    </edge>
    <edge source="EST" target="SRB">
      <data key="d0">492387</data>
    </edge>
    <edge source="EST" target="SGP">
      <data key="d0">84537</data>
    </edge>
    <edge source="EST" target="SVK">
      <data key="d0">59645</data>
    </edge>
    <edge source="EST" target="VNM">
      <data key="d0">165361</data>
    </edge>
    <edge source="EST" target="SVN">
      <data key="d0">221141</data>
    </edge>
    <edge source="EST" target="ESP">
      <data key="d0">161278</data>
    </edge>
    <edge source="EST" target="SWE">
      <data key="d0">3967301</data>
    </edge>
    <edge source="EST" target="CHE">
      <data key="d0">79258</data>
    </edge>
    <edge source="EST" target="TUR">
      <data key="d0">169346</data>
    </edge>
    <edge source="EST" target="UKR">
      <data key="d0">1480566</data>
    </edge>
    <edge source="EST" target="GBR">
      <data key="d0">154043</data>
    </edge>
    <edge source="EST" target="USA">
      <data key="d0">73141</data>
    </edge>
    <edge source="FIN" target="DZA">
      <data key="d0">409726</data>
    </edge>
    <edge source="FIN" target="AZE">
      <data key="d0">84679</data>
    </edge>
    <edge source="FIN" target="AUS">
      <data key="d0">41875</data>
    </edge>
    <edge source="FIN" target="AUT">
      <data key="d0">96243</data>
    </edge>
    <edge source="FIN" target="ARM">
      <data key="d0">53752</data>
    </edge>
    <edge source="FIN" target="BEL">
      <data key="d0">781298</data>
    </edge>
    <edge source="FIN" target="BRA">
      <data key="d0">1139036</data>
    </edge>
    <edge source="FIN" target="BGR">
      <data key="d0">148400</data>
    </edge>
    <edge source="FIN" target="BLR">
      <data key="d0">270752</data>
    </edge>
    <edge source="FIN" target="CAN">
      <data key="d0">309751</data>
    </edge>
    <edge source="FIN" target="CHN">
      <data key="d0">466708</data>
    </edge>
    <edge source="FIN" target="HRV">
      <data key="d0">19892</data>
    </edge>
    <edge source="FIN" target="CZE">
      <data key="d0">250237</data>
    </edge>
    <edge source="FIN" target="DNK">
      <data key="d0">3226951</data>
    </edge>
    <edge source="FIN" target="EST">
      <data key="d0">9714552</data>
    </edge>
    <edge source="FIN" target="FRA">
      <data key="d0">112272</data>
    </edge>
    <edge source="FIN" target="DEU">
      <data key="d0">1266614</data>
    </edge>
    <edge source="FIN" target="GRC">
      <data key="d0">92466</data>
    </edge>
    <edge source="FIN" target="HKG">
      <data key="d0">44460</data>
    </edge>
    <edge source="FIN" target="HUN">
      <data key="d0">995208</data>
    </edge>
    <edge source="FIN" target="ITA">
      <data key="d0">48589</data>
    </edge>
    <edge source="FIN" target="JPN">
      <data key="d0">97480</data>
    </edge>
    <edge source="FIN" target="KAZ">
      <data key="d0">785536</data>
    </edge>
    <edge source="FIN" target="JOR">
      <data key="d0">15900</data>
    </edge>
    <edge source="FIN" target="KOR">
      <data key="d0">30490</data>
    </edge>
    <edge source="FIN" target="KGZ">
      <data key="d0">42185</data>
    </edge>
    <edge source="FIN" target="LBN">
      <data key="d0">57549</data>
    </edge>
    <edge source="FIN" target="LVA">
      <data key="d0">1089870</data>
    </edge>
    <edge source="FIN" target="LTU">
      <data key="d0">2491382</data>
    </edge>
    <edge source="FIN" target="MEX">
      <data key="d0">86910</data>
    </edge>
    <edge source="FIN" target="MDA">
      <data key="d0">15367</data>
    </edge>
    <edge source="FIN" target="NLD">
      <data key="d0">3420388</data>
    </edge>
    <edge source="FIN" target="NOR">
      <data key="d0">5483599</data>
    </edge>
    <edge source="FIN" target="PAK">
      <data key="d0">14812</data>
    </edge>
    <edge source="FIN" target="PHL">
      <data key="d0">52702</data>
    </edge>
    <edge source="FIN" target="POL">
      <data key="d0">1133074</data>
    </edge>
    <edge source="FIN" target="ROU">
      <data key="d0">15835</data>
    </edge>
    <edge source="FIN" target="RUS">
      <data key="d0">25694131</data>
    </edge>
    <edge source="FIN" target="SAU">
      <data key="d0">32121</data>
    </edge>
    <edge source="FIN" target="SRB">
      <data key="d0">23085</data>
    </edge>
    <edge source="FIN" target="IND">
      <data key="d0">109165</data>
    </edge>
    <edge source="FIN" target="SGP">
      <data key="d0">390406</data>
    </edge>
    <edge source="FIN" target="SVK">
      <data key="d0">25907</data>
    </edge>
    <edge source="FIN" target="SVN">
      <data key="d0">48958</data>
    </edge>
    <edge source="FIN" target="ZAF">
      <data key="d0">55498</data>
    </edge>
    <edge source="FIN" target="ESP">
      <data key="d0">226205</data>
    </edge>
    <edge source="FIN" target="SWE">
      <data key="d0">16975702</data>
    </edge>
    <edge source="FIN" target="CHE">
      <data key="d0">256777</data>
    </edge>
    <edge source="FIN" target="ARE">
      <data key="d0">110479</data>
    </edge>
    <edge source="FIN" target="TUR">
      <data key="d0">93922</data>
    </edge>
    <edge source="FIN" target="UKR">
      <data key="d0">1263732</data>
    </edge>
    <edge source="FIN" target="MKD">
      <data key="d0">10041</data>
    </edge>
    <edge source="FIN" target="EGY">
      <data key="d0">10008</data>
    </edge>
    <edge source="FIN" target="GBR">
      <data key="d0">293435</data>
    </edge>
    <edge source="FIN" target="USA">
      <data key="d0">2964613</data>
    </edge>
    <edge source="GHA" target="AUS">
      <data key="d0">36627</data>
    </edge>
    <edge source="GHA" target="BEL">
      <data key="d0">13719</data>
    </edge>
    <edge source="GHA" target="BRA">
      <data key="d0">11539</data>
    </edge>
    <edge source="GHA" target="CMR">
      <data key="d0">466077</data>
    </edge>
    <edge source="GHA" target="CAN">
      <data key="d0">22035</data>
    </edge>
    <edge source="GHA" target="BEN">
      <data key="d0">555318</data>
    </edge>
    <edge source="GHA" target="ETH">
      <data key="d0">542960</data>
    </edge>
    <edge source="GHA" target="GMB">
      <data key="d0">136835</data>
    </edge>
    <edge source="GHA" target="DEU">
      <data key="d0">32935</data>
    </edge>
    <edge source="GHA" target="CIV">
      <data key="d0">186484</data>
    </edge>
    <edge source="GHA" target="MOZ">
      <data key="d0">28031</data>
    </edge>
    <edge source="GHA" target="NLD">
      <data key="d0">453139</data>
    </edge>
    <edge source="GHA" target="NER">
      <data key="d0">268436</data>
    </edge>
    <edge source="GHA" target="SEN">
      <data key="d0">1927680</data>
    </edge>
    <edge source="GHA" target="ZAF">
      <data key="d0">27748</data>
    </edge>
    <edge source="GHA" target="TGO">
      <data key="d0">1460649</data>
    </edge>
    <edge source="GHA" target="GBR">
      <data key="d0">61481</data>
    </edge>
    <edge source="GHA" target="TZA">
      <data key="d0">58601</data>
    </edge>
    <edge source="GHA" target="USA">
      <data key="d0">387914</data>
    </edge>
    <edge source="GHA" target="BFA">
      <data key="d0">37821738</data>
    </edge>
    <edge source="GRC" target="ALB">
      <data key="d0">10076573</data>
    </edge>
    <edge source="GRC" target="DZA">
      <data key="d0">46658</data>
    </edge>
    <edge source="GRC" target="AZE">
      <data key="d0">72106</data>
    </edge>
    <edge source="GRC" target="ARG">
      <data key="d0">223235</data>
    </edge>
    <edge source="GRC" target="AUS">
      <data key="d0">935746</data>
    </edge>
    <edge source="GRC" target="AUT">
      <data key="d0">308749</data>
    </edge>
    <edge source="GRC" target="ARM">
      <data key="d0">119185</data>
    </edge>
    <edge source="GRC" target="BEL">
      <data key="d0">5418210</data>
    </edge>
    <edge source="GRC" target="BRA">
      <data key="d0">40485</data>
    </edge>
    <edge source="GRC" target="BGR">
      <data key="d0">15918823</data>
    </edge>
    <edge source="GRC" target="CMR">
      <data key="d0">80603</data>
    </edge>
    <edge source="GRC" target="CAN">
      <data key="d0">126844</data>
    </edge>
    <edge source="GRC" target="LKA">
      <data key="d0">32355</data>
    </edge>
    <edge source="GRC" target="CHL">
      <data key="d0">71683</data>
    </edge>
    <edge source="GRC" target="CHN">
      <data key="d0">1235985</data>
    </edge>
    <edge source="GRC" target="HRV">
      <data key="d0">1222704</data>
    </edge>
    <edge source="GRC" target="CZE">
      <data key="d0">12034172</data>
    </edge>
    <edge source="GRC" target="DNK">
      <data key="d0">1719528</data>
    </edge>
    <edge source="GRC" target="SLV">
      <data key="d0">41726</data>
    </edge>
    <edge source="GRC" target="ETH">
      <data key="d0">179274</data>
    </edge>
    <edge source="GRC" target="EST">
      <data key="d0">211324</data>
    </edge>
    <edge source="GRC" target="FIN">
      <data key="d0">954064</data>
    </edge>
    <edge source="GRC" target="FRA">
      <data key="d0">31456859</data>
    </edge>
    <edge source="GRC" target="GEO">
      <data key="d0">255495</data>
    </edge>
    <edge source="GRC" target="DEU">
      <data key="d0">17569234</data>
    </edge>
    <edge source="GRC" target="GHA">
      <data key="d0">65886</data>
    </edge>
    <edge source="GRC" target="HKG">
      <data key="d0">4716820</data>
    </edge>
    <edge source="GRC" target="HUN">
      <data key="d0">1544119</data>
    </edge>
    <edge source="GRC" target="IDN">
      <data key="d0">196732</data>
    </edge>
    <edge source="GRC" target="IRL">
      <data key="d0">141913</data>
    </edge>
    <edge source="GRC" target="ISR">
      <data key="d0">8937320</data>
    </edge>
    <edge source="GRC" target="ITA">
      <data key="d0">24066227</data>
    </edge>
    <edge source="GRC" target="CIV">
      <data key="d0">118632</data>
    </edge>
    <edge source="GRC" target="JPN">
      <data key="d0">1285415</data>
    </edge>
    <edge source="GRC" target="KAZ">
      <data key="d0">24672</data>
    </edge>
    <edge source="GRC" target="JOR">
      <data key="d0">1809109</data>
    </edge>
    <edge source="GRC" target="KOR">
      <data key="d0">1168608</data>
    </edge>
    <edge source="GRC" target="LBN">
      <data key="d0">2144298</data>
    </edge>
    <edge source="GRC" target="LVA">
      <data key="d0">300687</data>
    </edge>
    <edge source="GRC" target="LTU">
      <data key="d0">462435</data>
    </edge>
    <edge source="GRC" target="MYS">
      <data key="d0">434466</data>
    </edge>
    <edge source="GRC" target="MUS">
      <data key="d0">112482</data>
    </edge>
    <edge source="GRC" target="MEX">
      <data key="d0">171829</data>
    </edge>
    <edge source="GRC" target="MDA">
      <data key="d0">122450</data>
    </edge>
    <edge source="GRC" target="MAR">
      <data key="d0">530562</data>
    </edge>
    <edge source="GRC" target="NLD">
      <data key="d0">4758973</data>
    </edge>
    <edge source="GRC" target="NOR">
      <data key="d0">2750602</data>
    </edge>
    <edge source="GRC" target="PAK">
      <data key="d0">120352</data>
    </edge>
    <edge source="GRC" target="PAN">
      <data key="d0">213069</data>
    </edge>
    <edge source="GRC" target="PER">
      <data key="d0">588860</data>
    </edge>
    <edge source="GRC" target="PHL">
      <data key="d0">58269</data>
    </edge>
    <edge source="GRC" target="POL">
      <data key="d0">20213497</data>
    </edge>
    <edge source="GRC" target="PRT">
      <data key="d0">1256674</data>
    </edge>
    <edge source="GRC" target="ROU">
      <data key="d0">17318491</data>
    </edge>
    <edge source="GRC" target="RUS">
      <data key="d0">2658354</data>
    </edge>
    <edge source="GRC" target="SAU">
      <data key="d0">3302380</data>
    </edge>
    <edge source="GRC" target="SEN">
      <data key="d0">26602</data>
    </edge>
    <edge source="GRC" target="SRB">
      <data key="d0">6453218</data>
    </edge>
    <edge source="GRC" target="IND">
      <data key="d0">79799</data>
    </edge>
    <edge source="GRC" target="SGP">
      <data key="d0">1491676</data>
    </edge>
    <edge source="GRC" target="SVK">
      <data key="d0">902646</data>
    </edge>
    <edge source="GRC" target="VNM">
      <data key="d0">736222</data>
    </edge>
    <edge source="GRC" target="SVN">
      <data key="d0">1341170</data>
    </edge>
    <edge source="GRC" target="ZAF">
      <data key="d0">994534</data>
    </edge>
    <edge source="GRC" target="ESP">
      <data key="d0">17135432</data>
    </edge>
    <edge source="GRC" target="SWE">
      <data key="d0">2475780</data>
    </edge>
    <edge source="GRC" target="CHE">
      <data key="d0">1023968</data>
    </edge>
    <edge source="GRC" target="THA">
      <data key="d0">388345</data>
    </edge>
    <edge source="GRC" target="ARE">
      <data key="d0">4970764</data>
    </edge>
    <edge source="GRC" target="TUN">
      <data key="d0">2512500</data>
    </edge>
    <edge source="GRC" target="TUR">
      <data key="d0">6598098</data>
    </edge>
    <edge source="GRC" target="UKR">
      <data key="d0">1527853</data>
    </edge>
    <edge source="GRC" target="MKD">
      <data key="d0">6358236</data>
    </edge>
    <edge source="GRC" target="EGY">
      <data key="d0">1504831</data>
    </edge>
    <edge source="GRC" target="GBR">
      <data key="d0">23901430</data>
    </edge>
    <edge source="GRC" target="TZA">
      <data key="d0">41275</data>
    </edge>
    <edge source="GRC" target="USA">
      <data key="d0">7316297</data>
    </edge>
    <edge source="GRC" target="URY">
      <data key="d0">14324</data>
    </edge>
    <edge source="HKG" target="ALB">
      <data key="d0">12854</data>
    </edge>
    <edge source="HKG" target="DZA">
      <data key="d0">29288</data>
    </edge>
    <edge source="HKG" target="AZE">
      <data key="d0">39895</data>
    </edge>
    <edge source="HKG" target="ARG">
      <data key="d0">196461</data>
    </edge>
    <edge source="HKG" target="AUS">
      <data key="d0">27326681</data>
    </edge>
    <edge source="HKG" target="AUT">
      <data key="d0">263295</data>
    </edge>
    <edge source="HKG" target="BEL">
      <data key="d0">861710</data>
    </edge>
    <edge source="HKG" target="BOL">
      <data key="d0">12154</data>
    </edge>
    <edge source="HKG" target="BRA">
      <data key="d0">245070</data>
    </edge>
    <edge source="HKG" target="BGR">
      <data key="d0">55184</data>
    </edge>
    <edge source="HKG" target="KHM">
      <data key="d0">4322466</data>
    </edge>
    <edge source="HKG" target="CMR">
      <data key="d0">67100</data>
    </edge>
    <edge source="HKG" target="CAN">
      <data key="d0">6773862</data>
    </edge>
    <edge source="HKG" target="LKA">
      <data key="d0">861578</data>
    </edge>
    <edge source="HKG" target="CHL">
      <data key="d0">717864</data>
    </edge>
    <edge source="HKG" target="CHN">
      <data key="d0">852225290</data>
    </edge>
    <edge source="HKG" target="COL">
      <data key="d0">187212</data>
    </edge>
    <edge source="HKG" target="CRI">
      <data key="d0">21720</data>
    </edge>
    <edge source="HKG" target="CZE">
      <data key="d0">267976</data>
    </edge>
    <edge source="HKG" target="BEN">
      <data key="d0">36893</data>
    </edge>
    <edge source="HKG" target="DNK">
      <data key="d0">291294</data>
    </edge>
    <edge source="HKG" target="ECU">
      <data key="d0">152015</data>
    </edge>
    <edge source="HKG" target="ETH">
      <data key="d0">47118</data>
    </edge>
    <edge source="HKG" target="EST">
      <data key="d0">39905</data>
    </edge>
    <edge source="HKG" target="FIN">
      <data key="d0">1501799</data>
    </edge>
    <edge source="HKG" target="FRA">
      <data key="d0">2828151</data>
    </edge>
    <edge source="HKG" target="DEU">
      <data key="d0">5571630</data>
    </edge>
    <edge source="HKG" target="GHA">
      <data key="d0">113622</data>
    </edge>
    <edge source="HKG" target="GRC">
      <data key="d0">61522</data>
    </edge>
    <edge source="HKG" target="GTM">
      <data key="d0">41016</data>
    </edge>
    <edge source="HKG" target="HND">
      <data key="d0">18999</data>
    </edge>
    <edge source="HKG" target="IDN">
      <data key="d0">31380916</data>
    </edge>
    <edge source="HKG" target="IRL">
      <data key="d0">1147104</data>
    </edge>
    <edge source="HKG" target="ISR">
      <data key="d0">128634</data>
    </edge>
    <edge source="HKG" target="ITA">
      <data key="d0">1700419</data>
    </edge>
    <edge source="HKG" target="JPN">
      <data key="d0">210742122</data>
    </edge>
    <edge source="HKG" target="KAZ">
      <data key="d0">86288</data>
    </edge>
    <edge source="HKG" target="JOR">
      <data key="d0">270866</data>
    </edge>
    <edge source="HKG" target="KOR">
      <data key="d0">61347387</data>
    </edge>
    <edge source="HKG" target="LBN">
      <data key="d0">86225</data>
    </edge>
    <edge source="HKG" target="LVA">
      <data key="d0">17353</data>
    </edge>
    <edge source="HKG" target="LTU">
      <data key="d0">21182</data>
    </edge>
    <edge source="HKG" target="MDG">
      <data key="d0">116568</data>
    </edge>
    <edge source="HKG" target="MYS">
      <data key="d0">23492374</data>
    </edge>
    <edge source="HKG" target="MRT">
      <data key="d0">43530</data>
    </edge>
    <edge source="HKG" target="MUS">
      <data key="d0">127362</data>
    </edge>
    <edge source="HKG" target="MEX">
      <data key="d0">3700374</data>
    </edge>
    <edge source="HKG" target="MAR">
      <data key="d0">20123</data>
    </edge>
    <edge source="HKG" target="OMN">
      <data key="d0">413191</data>
    </edge>
    <edge source="HKG" target="NLD">
      <data key="d0">4556148</data>
    </edge>
    <edge source="HKG" target="NZL">
      <data key="d0">8491536</data>
    </edge>
    <edge source="HKG" target="NOR">
      <data key="d0">79889</data>
    </edge>
    <edge source="HKG" target="PAK">
      <data key="d0">866428</data>
    </edge>
    <edge source="HKG" target="PAN">
      <data key="d0">259312</data>
    </edge>
    <edge source="HKG" target="PRY">
      <data key="d0">17872</data>
    </edge>
    <edge source="HKG" target="PER">
      <data key="d0">131421</data>
    </edge>
    <edge source="HKG" target="PHL">
      <data key="d0">19592710</data>
    </edge>
    <edge source="HKG" target="POL">
      <data key="d0">1470191</data>
    </edge>
    <edge source="HKG" target="PRT">
      <data key="d0">43600</data>
    </edge>
    <edge source="HKG" target="ROU">
      <data key="d0">20290</data>
    </edge>
    <edge source="HKG" target="RUS">
      <data key="d0">1305995</data>
    </edge>
    <edge source="HKG" target="SAU">
      <data key="d0">468986</data>
    </edge>
    <edge source="HKG" target="SRB">
      <data key="d0">38761</data>
    </edge>
    <edge source="HKG" target="IND">
      <data key="d0">2047492</data>
    </edge>
    <edge source="HKG" target="SGP">
      <data key="d0">106541256</data>
    </edge>
    <edge source="HKG" target="VNM">
      <data key="d0">13022112</data>
    </edge>
    <edge source="HKG" target="ZAF">
      <data key="d0">1863968</data>
    </edge>
    <edge source="HKG" target="ZWE">
      <data key="d0">113659</data>
    </edge>
    <edge source="HKG" target="ESP">
      <data key="d0">1854754</data>
    </edge>
    <edge source="HKG" target="SWE">
      <data key="d0">15064721</data>
    </edge>
    <edge source="HKG" target="CHE">
      <data key="d0">2725943</data>
    </edge>
    <edge source="HKG" target="THA">
      <data key="d0">28126891</data>
    </edge>
    <edge source="HKG" target="TGO">
      <data key="d0">71457</data>
    </edge>
    <edge source="HKG" target="ARE">
      <data key="d0">13912879</data>
    </edge>
    <edge source="HKG" target="TUN">
      <data key="d0">46461</data>
    </edge>
    <edge source="HKG" target="TUR">
      <data key="d0">460474</data>
    </edge>
    <edge source="HKG" target="EGY">
      <data key="d0">48267</data>
    </edge>
    <edge source="HKG" target="GBR">
      <data key="d0">33883820</data>
    </edge>
    <edge source="HKG" target="TZA">
      <data key="d0">98912</data>
    </edge>
    <edge source="HKG" target="USA">
      <data key="d0">207816184</data>
    </edge>
    <edge source="HKG" target="URY">
      <data key="d0">70067</data>
    </edge>
    <edge source="IDN" target="DZA">
      <data key="d0">3876008</data>
    </edge>
    <edge source="IDN" target="AZE">
      <data key="d0">325166</data>
    </edge>
    <edge source="IDN" target="ARG">
      <data key="d0">1597891</data>
    </edge>
    <edge source="IDN" target="AUS">
      <data key="d0">33996355</data>
    </edge>
    <edge source="IDN" target="BEL">
      <data key="d0">864189</data>
    </edge>
    <edge source="IDN" target="BOL">
      <data key="d0">394931</data>
    </edge>
    <edge source="IDN" target="BWA">
      <data key="d0">19494</data>
    </edge>
    <edge source="IDN" target="BRA">
      <data key="d0">6292350</data>
    </edge>
    <edge source="IDN" target="BGR">
      <data key="d0">1773896</data>
    </edge>
    <edge source="IDN" target="BDI">
      <data key="d0">77305</data>
    </edge>
    <edge source="IDN" target="KHM">
      <data key="d0">4624600</data>
    </edge>
    <edge source="IDN" target="CMR">
      <data key="d0">2410242</data>
    </edge>
    <edge source="IDN" target="CAN">
      <data key="d0">1254276</data>
    </edge>
    <edge source="IDN" target="CAF">
      <data key="d0">43765</data>
    </edge>
    <edge source="IDN" target="LKA">
      <data key="d0">4104130</data>
    </edge>
    <edge source="IDN" target="CHL">
      <data key="d0">5839582</data>
    </edge>
    <edge source="IDN" target="CHN">
      <data key="d0">86197821</data>
    </edge>
    <edge source="IDN" target="COL">
      <data key="d0">745771</data>
    </edge>
    <edge source="IDN" target="CRI">
      <data key="d0">317437</data>
    </edge>
    <edge source="IDN" target="HRV">
      <data key="d0">634812</data>
    </edge>
    <edge source="IDN" target="CZE">
      <data key="d0">17977</data>
    </edge>
    <edge source="IDN" target="BEN">
      <data key="d0">6549059</data>
    </edge>
    <edge source="IDN" target="DNK">
      <data key="d0">100950</data>
    </edge>
    <edge source="IDN" target="SLV">
      <data key="d0">170574</data>
    </edge>
    <edge source="IDN" target="ETH">
      <data key="d0">6097341</data>
    </edge>
    <edge source="IDN" target="FIN">
      <data key="d0">50206</data>
    </edge>
    <edge source="IDN" target="FRA">
      <data key="d0">23328556</data>
    </edge>
    <edge source="IDN" target="GEO">
      <data key="d0">843111</data>
    </edge>
    <edge source="IDN" target="GMB">
      <data key="d0">1404967</data>
    </edge>
    <edge source="IDN" target="PSE">
      <data key="d0">43721</data>
    </edge>
    <edge source="IDN" target="DEU">
      <data key="d0">7241667</data>
    </edge>
    <edge source="IDN" target="GHA">
      <data key="d0">18138454</data>
    </edge>
    <edge source="IDN" target="GRC">
      <data key="d0">280371</data>
    </edge>
    <edge source="IDN" target="GTM">
      <data key="d0">188782</data>
    </edge>
    <edge source="IDN" target="HKG">
      <data key="d0">12909946</data>
    </edge>
    <edge source="IDN" target="HUN">
      <data key="d0">43696</data>
    </edge>
    <edge source="IDN" target="ISR">
      <data key="d0">1158239</data>
    </edge>
    <edge source="IDN" target="ITA">
      <data key="d0">1568399</data>
    </edge>
    <edge source="IDN" target="CIV">
      <data key="d0">4958393</data>
    </edge>
    <edge source="IDN" target="JAM">
      <data key="d0">1240141</data>
    </edge>
    <edge source="IDN" target="JPN">
      <data key="d0">30513907</data>
    </edge>
    <edge source="IDN" target="KAZ">
      <data key="d0">812479</data>
    </edge>
    <edge source="IDN" target="JOR">
      <data key="d0">2212495</data>
    </edge>
    <edge source="IDN" target="KOR">
      <data key="d0">23306586</data>
    </edge>
    <edge source="IDN" target="LBN">
      <data key="d0">1161503</data>
    </edge>
    <edge source="IDN" target="LTU">
      <data key="d0">59197</data>
    </edge>
    <edge source="IDN" target="MDG">
      <data key="d0">9705339</data>
    </edge>
    <edge source="IDN" target="MWI">
      <data key="d0">7981430</data>
    </edge>
    <edge source="IDN" target="MYS">
      <data key="d0">137683217</data>
    </edge>
    <edge source="IDN" target="MRT">
      <data key="d0">15091862</data>
    </edge>
    <edge source="IDN" target="MUS">
      <data key="d0">4688935</data>
    </edge>
    <edge source="IDN" target="MEX">
      <data key="d0">3584387</data>
    </edge>
    <edge source="IDN" target="MAR">
      <data key="d0">258094</data>
    </edge>
    <edge source="IDN" target="MOZ">
      <data key="d0">11422624</data>
    </edge>
    <edge source="IDN" target="OMN">
      <data key="d0">1412021</data>
    </edge>
    <edge source="IDN" target="NLD">
      <data key="d0">6233371</data>
    </edge>
    <edge source="IDN" target="NZL">
      <data key="d0">3706656</data>
    </edge>
    <edge source="IDN" target="NER">
      <data key="d0">94613</data>
    </edge>
    <edge source="IDN" target="PAK">
      <data key="d0">33850157</data>
    </edge>
    <edge source="IDN" target="PAN">
      <data key="d0">3211934</data>
    </edge>
    <edge source="IDN" target="PRY">
      <data key="d0">46119</data>
    </edge>
    <edge source="IDN" target="PER">
      <data key="d0">1186935</data>
    </edge>
    <edge source="IDN" target="PHL">
      <data key="d0">95883284</data>
    </edge>
    <edge source="IDN" target="POL">
      <data key="d0">4440510</data>
    </edge>
    <edge source="IDN" target="PRT">
      <data key="d0">750395</data>
    </edge>
    <edge source="IDN" target="ROU">
      <data key="d0">461697</data>
    </edge>
    <edge source="IDN" target="RUS">
      <data key="d0">2382159</data>
    </edge>
    <edge source="IDN" target="SAU">
      <data key="d0">12003107</data>
    </edge>
    <edge source="IDN" target="SEN">
      <data key="d0">5512161</data>
    </edge>
    <edge source="IDN" target="IND">
      <data key="d0">42194217</data>
    </edge>
    <edge source="IDN" target="SGP">
      <data key="d0">182780730</data>
    </edge>
    <edge source="IDN" target="SVK">
      <data key="d0">71180</data>
    </edge>
    <edge source="IDN" target="VNM">
      <data key="d0">48057321</data>
    </edge>
    <edge source="IDN" target="SVN">
      <data key="d0">88088</data>
    </edge>
    <edge source="IDN" target="ZAF">
      <data key="d0">7416535</data>
    </edge>
    <edge source="IDN" target="ZWE">
      <data key="d0">31953</data>
    </edge>
    <edge source="IDN" target="ESP">
      <data key="d0">18338532</data>
    </edge>
    <edge source="IDN" target="SWE">
      <data key="d0">31056</data>
    </edge>
    <edge source="IDN" target="CHE">
      <data key="d0">11506975</data>
    </edge>
    <edge source="IDN" target="THA">
      <data key="d0">124407637</data>
    </edge>
    <edge source="IDN" target="TGO">
      <data key="d0">4461574</data>
    </edge>
    <edge source="IDN" target="ARE">
      <data key="d0">65941509</data>
    </edge>
    <edge source="IDN" target="TUN">
      <data key="d0">104810</data>
    </edge>
    <edge source="IDN" target="TUR">
      <data key="d0">11187655</data>
    </edge>
    <edge source="IDN" target="UGA">
      <data key="d0">222806</data>
    </edge>
    <edge source="IDN" target="UKR">
      <data key="d0">1896448</data>
    </edge>
    <edge source="IDN" target="EGY">
      <data key="d0">2396222</data>
    </edge>
    <edge source="IDN" target="GBR">
      <data key="d0">8304037</data>
    </edge>
    <edge source="IDN" target="TZA">
      <data key="d0">4024773</data>
    </edge>
    <edge source="IDN" target="USA">
      <data key="d0">37257292</data>
    </edge>
    <edge source="IDN" target="BFA">
      <data key="d0">1019416</data>
    </edge>
    <edge source="IDN" target="URY">
      <data key="d0">129278</data>
    </edge>
    <edge source="KAZ" target="AZE">
      <data key="d0">1023989</data>
    </edge>
    <edge source="KAZ" target="BLR">
      <data key="d0">192985</data>
    </edge>
    <edge source="KAZ" target="CHN">
      <data key="d0">111310</data>
    </edge>
    <edge source="KAZ" target="HRV">
      <data key="d0">21178</data>
    </edge>
    <edge source="KAZ" target="DEU">
      <data key="d0">26474</data>
    </edge>
    <edge source="KAZ" target="KOR">
      <data key="d0">10271</data>
    </edge>
    <edge source="KAZ" target="KGZ">
      <data key="d0">12536817</data>
    </edge>
    <edge source="KAZ" target="NLD">
      <data key="d0">166405</data>
    </edge>
    <edge source="KAZ" target="POL">
      <data key="d0">161121</data>
    </edge>
    <edge source="KAZ" target="RUS">
      <data key="d0">1928245</data>
    </edge>
    <edge source="KAZ" target="CHE">
      <data key="d0">105779</data>
    </edge>
    <edge source="KAZ" target="TUR">
      <data key="d0">95974</data>
    </edge>
    <edge source="KAZ" target="GBR">
      <data key="d0">73781</data>
    </edge>
    <edge source="JOR" target="DZA">
      <data key="d0">2591075</data>
    </edge>
    <edge source="JOR" target="AUS">
      <data key="d0">48683</data>
    </edge>
    <edge source="JOR" target="ARM">
      <data key="d0">11521</data>
    </edge>
    <edge source="JOR" target="BEL">
      <data key="d0">38177</data>
    </edge>
    <edge source="JOR" target="BOL">
      <data key="d0">76497</data>
    </edge>
    <edge source="JOR" target="BGR">
      <data key="d0">31554</data>
    </edge>
    <edge source="JOR" target="KHM">
      <data key="d0">10023</data>
    </edge>
    <edge source="JOR" target="CAN">
      <data key="d0">121958</data>
    </edge>
    <edge source="JOR" target="CHL">
      <data key="d0">11597</data>
    </edge>
    <edge source="JOR" target="CHN">
      <data key="d0">392993</data>
    </edge>
    <edge source="JOR" target="CZE">
      <data key="d0">47499</data>
    </edge>
    <edge source="JOR" target="ETH">
      <data key="d0">57649</data>
    </edge>
    <edge source="JOR" target="FIN">
      <data key="d0">129270</data>
    </edge>
    <edge source="JOR" target="FRA">
      <data key="d0">119428</data>
    </edge>
    <edge source="JOR" target="PSE">
      <data key="d0">2235927</data>
    </edge>
    <edge source="JOR" target="DEU">
      <data key="d0">285901</data>
    </edge>
    <edge source="JOR" target="HKG">
      <data key="d0">153385</data>
    </edge>
    <edge source="JOR" target="HUN">
      <data key="d0">425383</data>
    </edge>
    <edge source="JOR" target="ISR">
      <data key="d0">1277919</data>
    </edge>
    <edge source="JOR" target="ITA">
      <data key="d0">61210</data>
    </edge>
    <edge source="JOR" target="JPN">
      <data key="d0">31392</data>
    </edge>
    <edge source="JOR" target="KOR">
      <data key="d0">16059</data>
    </edge>
    <edge source="JOR" target="KGZ">
      <data key="d0">11283</data>
    </edge>
    <edge source="JOR" target="LBN">
      <data key="d0">2116609</data>
    </edge>
    <edge source="JOR" target="MYS">
      <data key="d0">167592</data>
    </edge>
    <edge source="JOR" target="MAR">
      <data key="d0">114204</data>
    </edge>
    <edge source="JOR" target="OMN">
      <data key="d0">682106</data>
    </edge>
    <edge source="JOR" target="NLD">
      <data key="d0">127959</data>
    </edge>
    <edge source="JOR" target="POL">
      <data key="d0">130896</data>
    </edge>
    <edge source="JOR" target="ROU">
      <data key="d0">87123</data>
    </edge>
    <edge source="JOR" target="RUS">
      <data key="d0">37151</data>
    </edge>
    <edge source="JOR" target="SAU">
      <data key="d0">20743492</data>
    </edge>
    <edge source="JOR" target="IND">
      <data key="d0">68021</data>
    </edge>
    <edge source="JOR" target="SVK">
      <data key="d0">215351</data>
    </edge>
    <edge source="JOR" target="VNM">
      <data key="d0">16934</data>
    </edge>
    <edge source="JOR" target="ZAF">
      <data key="d0">148368</data>
    </edge>
    <edge source="JOR" target="ESP">
      <data key="d0">60169</data>
    </edge>
    <edge source="JOR" target="SWE">
      <data key="d0">11627</data>
    </edge>
    <edge source="JOR" target="CHE">
      <data key="d0">90618</data>
    </edge>
    <edge source="JOR" target="ARE">
      <data key="d0">3055688</data>
    </edge>
    <edge source="JOR" target="TUN">
      <data key="d0">58644</data>
    </edge>
    <edge source="JOR" target="TUR">
      <data key="d0">503904</data>
    </edge>
    <edge source="JOR" target="UKR">
      <data key="d0">10908</data>
    </edge>
    <edge source="JOR" target="EGY">
      <data key="d0">295839</data>
    </edge>
    <edge source="JOR" target="GBR">
      <data key="d0">303149</data>
    </edge>
    <edge source="JOR" target="USA">
      <data key="d0">3010003</data>
    </edge>
    <edge source="KOR" target="ALB">
      <data key="d0">18734</data>
    </edge>
    <edge source="KOR" target="DZA">
      <data key="d0">207896</data>
    </edge>
    <edge source="KOR" target="AZE">
      <data key="d0">826677</data>
    </edge>
    <edge source="KOR" target="ARG">
      <data key="d0">976750</data>
    </edge>
    <edge source="KOR" target="AUS">
      <data key="d0">46365342</data>
    </edge>
    <edge source="KOR" target="AUT">
      <data key="d0">395365</data>
    </edge>
    <edge source="KOR" target="ARM">
      <data key="d0">214441</data>
    </edge>
    <edge source="KOR" target="BEL">
      <data key="d0">1322652</data>
    </edge>
    <edge source="KOR" target="BOL">
      <data key="d0">151643</data>
    </edge>
    <edge source="KOR" target="BRA">
      <data key="d0">2266719</data>
    </edge>
    <edge source="KOR" target="BGR">
      <data key="d0">769750</data>
    </edge>
    <edge source="KOR" target="BLR">
      <data key="d0">149656</data>
    </edge>
    <edge source="KOR" target="KHM">
      <data key="d0">9942887</data>
    </edge>
    <edge source="KOR" target="CMR">
      <data key="d0">128658</data>
    </edge>
    <edge source="KOR" target="CAN">
      <data key="d0">19670089</data>
    </edge>
    <edge source="KOR" target="LKA">
      <data key="d0">343994</data>
    </edge>
    <edge source="KOR" target="CHL">
      <data key="d0">7531770</data>
    </edge>
    <edge source="KOR" target="CHN">
      <data key="d0">1787292898</data>
    </edge>
    <edge source="KOR" target="COL">
      <data key="d0">3414484</data>
    </edge>
    <edge source="KOR" target="CRI">
      <data key="d0">801183</data>
    </edge>
    <edge source="KOR" target="HRV">
      <data key="d0">53768</data>
    </edge>
    <edge source="KOR" target="CZE">
      <data key="d0">2345531</data>
    </edge>
    <edge source="KOR" target="BEN">
      <data key="d0">45626</data>
    </edge>
    <edge source="KOR" target="DNK">
      <data key="d0">567009</data>
    </edge>
    <edge source="KOR" target="ECU">
      <data key="d0">2164645</data>
    </edge>
    <edge source="KOR" target="SLV">
      <data key="d0">185072</data>
    </edge>
    <edge source="KOR" target="EST">
      <data key="d0">1135648</data>
    </edge>
    <edge source="KOR" target="FIN">
      <data key="d0">986804</data>
    </edge>
    <edge source="KOR" target="FRA">
      <data key="d0">35009936</data>
    </edge>
    <edge source="KOR" target="GEO">
      <data key="d0">159211</data>
    </edge>
    <edge source="KOR" target="DEU">
      <data key="d0">9706011</data>
    </edge>
    <edge source="KOR" target="GHA">
      <data key="d0">1244759</data>
    </edge>
    <edge source="KOR" target="GRC">
      <data key="d0">632213</data>
    </edge>
    <edge source="KOR" target="GTM">
      <data key="d0">1852860</data>
    </edge>
    <edge source="KOR" target="HND">
      <data key="d0">5910641</data>
    </edge>
    <edge source="KOR" target="HKG">
      <data key="d0">1251667696</data>
    </edge>
    <edge source="KOR" target="HUN">
      <data key="d0">327676</data>
    </edge>
    <edge source="KOR" target="IDN">
      <data key="d0">34165818</data>
    </edge>
    <edge source="KOR" target="IRL">
      <data key="d0">327466</data>
    </edge>
    <edge source="KOR" target="ISR">
      <data key="d0">1679304</data>
    </edge>
    <edge source="KOR" target="ITA">
      <data key="d0">16757762</data>
    </edge>
    <edge source="KOR" target="CIV">
      <data key="d0">2204481</data>
    </edge>
    <edge source="KOR" target="JAM">
      <data key="d0">680765</data>
    </edge>
    <edge source="KOR" target="JPN">
      <data key="d0">266311531</data>
    </edge>
    <edge source="KOR" target="KAZ">
      <data key="d0">10144149</data>
    </edge>
    <edge source="KOR" target="JOR">
      <data key="d0">2337896</data>
    </edge>
    <edge source="KOR" target="KGZ">
      <data key="d0">2780953</data>
    </edge>
    <edge source="KOR" target="LBN">
      <data key="d0">1399005</data>
    </edge>
    <edge source="KOR" target="LVA">
      <data key="d0">1505569</data>
    </edge>
    <edge source="KOR" target="LTU">
      <data key="d0">494567</data>
    </edge>
    <edge source="KOR" target="MDG">
      <data key="d0">337075</data>
    </edge>
    <edge source="KOR" target="MYS">
      <data key="d0">78549612</data>
    </edge>
    <edge source="KOR" target="MUS">
      <data key="d0">1219353</data>
    </edge>
    <edge source="KOR" target="MEX">
      <data key="d0">9536426</data>
    </edge>
    <edge source="KOR" target="MDA">
      <data key="d0">110288</data>
    </edge>
    <edge source="KOR" target="MAR">
      <data key="d0">209231</data>
    </edge>
    <edge source="KOR" target="MOZ">
      <data key="d0">6949100</data>
    </edge>
    <edge source="KOR" target="OMN">
      <data key="d0">570248</data>
    </edge>
    <edge source="KOR" target="NAM">
      <data key="d0">38513</data>
    </edge>
    <edge source="KOR" target="NLD">
      <data key="d0">9830905</data>
    </edge>
    <edge source="KOR" target="NZL">
      <data key="d0">6243685</data>
    </edge>
    <edge source="KOR" target="NIC">
      <data key="d0">194144</data>
    </edge>
    <edge source="KOR" target="NOR">
      <data key="d0">812193</data>
    </edge>
    <edge source="KOR" target="PAK">
      <data key="d0">13105350</data>
    </edge>
    <edge source="KOR" target="PAN">
      <data key="d0">1111313</data>
    </edge>
    <edge source="KOR" target="PRY">
      <data key="d0">858336</data>
    </edge>
    <edge source="KOR" target="PER">
      <data key="d0">2093942</data>
    </edge>
    <edge source="KOR" target="PHL">
      <data key="d0">42158918</data>
    </edge>
    <edge source="KOR" target="POL">
      <data key="d0">7353124</data>
    </edge>
    <edge source="KOR" target="PRT">
      <data key="d0">272088</data>
    </edge>
    <edge source="KOR" target="ROU">
      <data key="d0">392498</data>
    </edge>
    <edge source="KOR" target="RUS">
      <data key="d0">64979907</data>
    </edge>
    <edge source="KOR" target="SAU">
      <data key="d0">8440553</data>
    </edge>
    <edge source="KOR" target="SEN">
      <data key="d0">8509050</data>
    </edge>
    <edge source="KOR" target="SRB">
      <data key="d0">65060</data>
    </edge>
    <edge source="KOR" target="IND">
      <data key="d0">10563785</data>
    </edge>
    <edge source="KOR" target="SGP">
      <data key="d0">97780137</data>
    </edge>
    <edge source="KOR" target="SVK">
      <data key="d0">281452</data>
    </edge>
    <edge source="KOR" target="VNM">
      <data key="d0">111319832</data>
    </edge>
    <edge source="KOR" target="SVN">
      <data key="d0">294790</data>
    </edge>
    <edge source="KOR" target="ZAF">
      <data key="d0">2114769</data>
    </edge>
    <edge source="KOR" target="ZWE">
      <data key="d0">42930</data>
    </edge>
    <edge source="KOR" target="ESP">
      <data key="d0">16849376</data>
    </edge>
    <edge source="KOR" target="SWE">
      <data key="d0">813049</data>
    </edge>
    <edge source="KOR" target="CHE">
      <data key="d0">911326</data>
    </edge>
    <edge source="KOR" target="THA">
      <data key="d0">131850452</data>
    </edge>
    <edge source="KOR" target="TGO">
      <data key="d0">50302</data>
    </edge>
    <edge source="KOR" target="ARE">
      <data key="d0">12107508</data>
    </edge>
    <edge source="KOR" target="TUN">
      <data key="d0">184506</data>
    </edge>
    <edge source="KOR" target="TUR">
      <data key="d0">13262007</data>
    </edge>
    <edge source="KOR" target="UKR">
      <data key="d0">4947158</data>
    </edge>
    <edge source="KOR" target="MKD">
      <data key="d0">10192</data>
    </edge>
    <edge source="KOR" target="EGY">
      <data key="d0">2902575</data>
    </edge>
    <edge source="KOR" target="GBR">
      <data key="d0">14458124</data>
    </edge>
    <edge source="KOR" target="TZA">
      <data key="d0">1532973</data>
    </edge>
    <edge source="KOR" target="USA">
      <data key="d0">400037373</data>
    </edge>
    <edge source="KOR" target="URY">
      <data key="d0">244219</data>
    </edge>
    <edge source="LBN" target="ALB">
      <data key="d0">19074</data>
    </edge>
    <edge source="LBN" target="DZA">
      <data key="d0">529440</data>
    </edge>
    <edge source="LBN" target="AUS">
      <data key="d0">598645</data>
    </edge>
    <edge source="LBN" target="AUT">
      <data key="d0">20803</data>
    </edge>
    <edge source="LBN" target="ARM">
      <data key="d0">60164</data>
    </edge>
    <edge source="LBN" target="BEL">
      <data key="d0">31832</data>
    </edge>
    <edge source="LBN" target="BRA">
      <data key="d0">22414</data>
    </edge>
    <edge source="LBN" target="BGR">
      <data key="d0">24867</data>
    </edge>
    <edge source="LBN" target="CMR">
      <data key="d0">44903</data>
    </edge>
    <edge source="LBN" target="CAN">
      <data key="d0">571825</data>
    </edge>
    <edge source="LBN" target="CAF">
      <data key="d0">30422</data>
    </edge>
    <edge source="LBN" target="CHN">
      <data key="d0">55871</data>
    </edge>
    <edge source="LBN" target="BEN">
      <data key="d0">87512</data>
    </edge>
    <edge source="LBN" target="DNK">
      <data key="d0">44080</data>
    </edge>
    <edge source="LBN" target="ETH">
      <data key="d0">88931</data>
    </edge>
    <edge source="LBN" target="FRA">
      <data key="d0">432395</data>
    </edge>
    <edge source="LBN" target="GMB">
      <data key="d0">16619</data>
    </edge>
    <edge source="LBN" target="DEU">
      <data key="d0">521025</data>
    </edge>
    <edge source="LBN" target="GHA">
      <data key="d0">233662</data>
    </edge>
    <edge source="LBN" target="GRC">
      <data key="d0">14091</data>
    </edge>
    <edge source="LBN" target="ITA">
      <data key="d0">51290</data>
    </edge>
    <edge source="LBN" target="CIV">
      <data key="d0">416613</data>
    </edge>
    <edge source="LBN" target="JPN">
      <data key="d0">36289</data>
    </edge>
    <edge source="LBN" target="KAZ">
      <data key="d0">11486</data>
    </edge>
    <edge source="LBN" target="JOR">
      <data key="d0">21378564</data>
    </edge>
    <edge source="LBN" target="KOR">
      <data key="d0">48730</data>
    </edge>
    <edge source="LBN" target="LTU">
      <data key="d0">655565</data>
    </edge>
    <edge source="LBN" target="MYS">
      <data key="d0">232669</data>
    </edge>
    <edge source="LBN" target="MRT">
      <data key="d0">44473</data>
    </edge>
    <edge source="LBN" target="MAR">
      <data key="d0">643857</data>
    </edge>
    <edge source="LBN" target="MOZ">
      <data key="d0">15025</data>
    </edge>
    <edge source="LBN" target="OMN">
      <data key="d0">3073396</data>
    </edge>
    <edge source="LBN" target="NLD">
      <data key="d0">293100</data>
    </edge>
    <edge source="LBN" target="NZL">
      <data key="d0">10645</data>
    </edge>
    <edge source="LBN" target="NER">
      <data key="d0">32497</data>
    </edge>
    <edge source="LBN" target="PRY">
      <data key="d0">18058</data>
    </edge>
    <edge source="LBN" target="ROU">
      <data key="d0">19832</data>
    </edge>
    <edge source="LBN" target="SAU">
      <data key="d0">23215607</data>
    </edge>
    <edge source="LBN" target="SEN">
      <data key="d0">75356</data>
    </edge>
    <edge source="LBN" target="SVN">
      <data key="d0">23402</data>
    </edge>
    <edge source="LBN" target="ZAF">
      <data key="d0">13896</data>
    </edge>
    <edge source="LBN" target="ESP">
      <data key="d0">1927417</data>
    </edge>
    <edge source="LBN" target="SWE">
      <data key="d0">511782</data>
    </edge>
    <edge source="LBN" target="CHE">
      <data key="d0">17324</data>
    </edge>
    <edge source="LBN" target="TGO">
      <data key="d0">41266</data>
    </edge>
    <edge source="LBN" target="ARE">
      <data key="d0">33594388</data>
    </edge>
    <edge source="LBN" target="TUN">
      <data key="d0">1507300</data>
    </edge>
    <edge source="LBN" target="TUR">
      <data key="d0">552515</data>
    </edge>
    <edge source="LBN" target="UKR">
      <data key="d0">10531</data>
    </edge>
    <edge source="LBN" target="EGY">
      <data key="d0">614583</data>
    </edge>
    <edge source="LBN" target="GBR">
      <data key="d0">1084561</data>
    </edge>
    <edge source="LBN" target="TZA">
      <data key="d0">12646</data>
    </edge>
    <edge source="LBN" target="USA">
      <data key="d0">2326601</data>
    </edge>
    <edge source="LVA" target="ALB">
      <data key="d0">44210</data>
    </edge>
    <edge source="LVA" target="AZE">
      <data key="d0">37240</data>
    </edge>
    <edge source="LVA" target="AUS">
      <data key="d0">71828</data>
    </edge>
    <edge source="LVA" target="AUT">
      <data key="d0">272676</data>
    </edge>
    <edge source="LVA" target="BEL">
      <data key="d0">177201</data>
    </edge>
    <edge source="LVA" target="BGR">
      <data key="d0">1014585</data>
    </edge>
    <edge source="LVA" target="BLR">
      <data key="d0">1156048</data>
    </edge>
    <edge source="LVA" target="CAN">
      <data key="d0">164735</data>
    </edge>
    <edge source="LVA" target="CHN">
      <data key="d0">2785461</data>
    </edge>
    <edge source="LVA" target="HRV">
      <data key="d0">230778</data>
    </edge>
    <edge source="LVA" target="CZE">
      <data key="d0">2995974</data>
    </edge>
    <edge source="LVA" target="DNK">
      <data key="d0">304340</data>
    </edge>
    <edge source="LVA" target="EST">
      <data key="d0">15070680</data>
    </edge>
    <edge source="LVA" target="FIN">
      <data key="d0">2264855</data>
    </edge>
    <edge source="LVA" target="FRA">
      <data key="d0">736312</data>
    </edge>
    <edge source="LVA" target="GEO">
      <data key="d0">1032384</data>
    </edge>
    <edge source="LVA" target="DEU">
      <data key="d0">2198130</data>
    </edge>
    <edge source="LVA" target="GRC">
      <data key="d0">619799</data>
    </edge>
    <edge source="LVA" target="HKG">
      <data key="d0">144130</data>
    </edge>
    <edge source="LVA" target="HUN">
      <data key="d0">1362876</data>
    </edge>
    <edge source="LVA" target="IRL">
      <data key="d0">220420</data>
    </edge>
    <edge source="LVA" target="ISR">
      <data key="d0">87402</data>
    </edge>
    <edge source="LVA" target="ITA">
      <data key="d0">1066852</data>
    </edge>
    <edge source="LVA" target="JPN">
      <data key="d0">118668</data>
    </edge>
    <edge source="LVA" target="KAZ">
      <data key="d0">572457</data>
    </edge>
    <edge source="LVA" target="KOR">
      <data key="d0">66943</data>
    </edge>
    <edge source="LVA" target="KGZ">
      <data key="d0">100373</data>
    </edge>
    <edge source="LVA" target="LTU">
      <data key="d0">22922199</data>
    </edge>
    <edge source="LVA" target="MDA">
      <data key="d0">81238</data>
    </edge>
    <edge source="LVA" target="MAR">
      <data key="d0">37855</data>
    </edge>
    <edge source="LVA" target="NLD">
      <data key="d0">868030</data>
    </edge>
    <edge source="LVA" target="NOR">
      <data key="d0">911157</data>
    </edge>
    <edge source="LVA" target="POL">
      <data key="d0">8406512</data>
    </edge>
    <edge source="LVA" target="PRT">
      <data key="d0">250385</data>
    </edge>
    <edge source="LVA" target="ROU">
      <data key="d0">1700388</data>
    </edge>
    <edge source="LVA" target="RUS">
      <data key="d0">28648075</data>
    </edge>
    <edge source="LVA" target="SAU">
      <data key="d0">133004</data>
    </edge>
    <edge source="LVA" target="SRB">
      <data key="d0">143126</data>
    </edge>
    <edge source="LVA" target="IND">
      <data key="d0">42246</data>
    </edge>
    <edge source="LVA" target="SGP">
      <data key="d0">26758</data>
    </edge>
    <edge source="LVA" target="SVK">
      <data key="d0">122323</data>
    </edge>
    <edge source="LVA" target="VNM">
      <data key="d0">44915</data>
    </edge>
    <edge source="LVA" target="SVN">
      <data key="d0">384984</data>
    </edge>
    <edge source="LVA" target="ZAF">
      <data key="d0">80295</data>
    </edge>
    <edge source="LVA" target="ESP">
      <data key="d0">1232656</data>
    </edge>
    <edge source="LVA" target="SWE">
      <data key="d0">358794</data>
    </edge>
    <edge source="LVA" target="CHE">
      <data key="d0">267322</data>
    </edge>
    <edge source="LVA" target="THA">
      <data key="d0">16315</data>
    </edge>
    <edge source="LVA" target="ARE">
      <data key="d0">210493</data>
    </edge>
    <edge source="LVA" target="TUR">
      <data key="d0">767397</data>
    </edge>
    <edge source="LVA" target="UKR">
      <data key="d0">1430607</data>
    </edge>
    <edge source="LVA" target="GBR">
      <data key="d0">2325301</data>
    </edge>
    <edge source="LVA" target="USA">
      <data key="d0">129589</data>
    </edge>
    <edge source="LVA" target="URY">
      <data key="d0">25532</data>
    </edge>
    <edge source="LTU" target="AZE">
      <data key="d0">85189</data>
    </edge>
    <edge source="LTU" target="AUS">
      <data key="d0">327345</data>
    </edge>
    <edge source="LTU" target="AUT">
      <data key="d0">922833</data>
    </edge>
    <edge source="LTU" target="ARM">
      <data key="d0">638224</data>
    </edge>
    <edge source="LTU" target="BEL">
      <data key="d0">148483</data>
    </edge>
    <edge source="LTU" target="BGR">
      <data key="d0">732949</data>
    </edge>
    <edge source="LTU" target="BLR">
      <data key="d0">10583658</data>
    </edge>
    <edge source="LTU" target="CHN">
      <data key="d0">74305</data>
    </edge>
    <edge source="LTU" target="HRV">
      <data key="d0">18124</data>
    </edge>
    <edge source="LTU" target="CZE">
      <data key="d0">3339923</data>
    </edge>
    <edge source="LTU" target="DNK">
      <data key="d0">3170432</data>
    </edge>
    <edge source="LTU" target="EST">
      <data key="d0">15728624</data>
    </edge>
    <edge source="LTU" target="FIN">
      <data key="d0">2529491</data>
    </edge>
    <edge source="LTU" target="FRA">
      <data key="d0">1753462</data>
    </edge>
    <edge source="LTU" target="GEO">
      <data key="d0">281992</data>
    </edge>
    <edge source="LTU" target="DEU">
      <data key="d0">7270646</data>
    </edge>
    <edge source="LTU" target="GRC">
      <data key="d0">290451</data>
    </edge>
    <edge source="LTU" target="HKG">
      <data key="d0">125221</data>
    </edge>
    <edge source="LTU" target="HUN">
      <data key="d0">317025</data>
    </edge>
    <edge source="LTU" target="IRL">
      <data key="d0">176075</data>
    </edge>
    <edge source="LTU" target="ISR">
      <data key="d0">29294</data>
    </edge>
    <edge source="LTU" target="ITA">
      <data key="d0">1082557</data>
    </edge>
    <edge source="LTU" target="KAZ">
      <data key="d0">8298392</data>
    </edge>
    <edge source="LTU" target="JOR">
      <data key="d0">39914</data>
    </edge>
    <edge source="LTU" target="KOR">
      <data key="d0">32552</data>
    </edge>
    <edge source="LTU" target="KGZ">
      <data key="d0">630405</data>
    </edge>
    <edge source="LTU" target="LBN">
      <data key="d0">38773</data>
    </edge>
    <edge source="LTU" target="LVA">
      <data key="d0">19923399</data>
    </edge>
    <edge source="LTU" target="MEX">
      <data key="d0">24850</data>
    </edge>
    <edge source="LTU" target="MDA">
      <data key="d0">267961</data>
    </edge>
    <edge source="LTU" target="NLD">
      <data key="d0">1470483</data>
    </edge>
    <edge source="LTU" target="NOR">
      <data key="d0">1282982</data>
    </edge>
    <edge source="LTU" target="POL">
      <data key="d0">15906955</data>
    </edge>
    <edge source="LTU" target="PRT">
      <data key="d0">79695</data>
    </edge>
    <edge source="LTU" target="ROU">
      <data key="d0">162730</data>
    </edge>
    <edge source="LTU" target="RUS">
      <data key="d0">145777419</data>
    </edge>
    <edge source="LTU" target="SRB">
      <data key="d0">33216</data>
    </edge>
    <edge source="LTU" target="SGP">
      <data key="d0">16065</data>
    </edge>
    <edge source="LTU" target="SVK">
      <data key="d0">256867</data>
    </edge>
    <edge source="LTU" target="VNM">
      <data key="d0">115728</data>
    </edge>
    <edge source="LTU" target="ESP">
      <data key="d0">1512963</data>
    </edge>
    <edge source="LTU" target="SWE">
      <data key="d0">1999345</data>
    </edge>
    <edge source="LTU" target="CHE">
      <data key="d0">1307571</data>
    </edge>
    <edge source="LTU" target="ARE">
      <data key="d0">816896</data>
    </edge>
    <edge source="LTU" target="TUR">
      <data key="d0">82318</data>
    </edge>
    <edge source="LTU" target="UKR">
      <data key="d0">3040682</data>
    </edge>
    <edge source="LTU" target="MKD">
      <data key="d0">17230</data>
    </edge>
    <edge source="LTU" target="GBR">
      <data key="d0">3508463</data>
    </edge>
    <edge source="LTU" target="USA">
      <data key="d0">975505</data>
    </edge>
    <edge source="MUS" target="CHN">
      <data key="d0">28734</data>
    </edge>
    <edge source="MUS" target="FRA">
      <data key="d0">12734777</data>
    </edge>
    <edge source="MUS" target="HKG">
      <data key="d0">18491</data>
    </edge>
    <edge source="MUS" target="JPN">
      <data key="d0">66415</data>
    </edge>
    <edge source="MUS" target="MDG">
      <data key="d0">2727773</data>
    </edge>
    <edge source="MUS" target="PAK">
      <data key="d0">689604</data>
    </edge>
    <edge source="MUS" target="SAU">
      <data key="d0">11516</data>
    </edge>
    <edge source="MUS" target="SGP">
      <data key="d0">2931536</data>
    </edge>
    <edge source="MUS" target="ZAF">
      <data key="d0">73366</data>
    </edge>
    <edge source="MUS" target="ZWE">
      <data key="d0">775444</data>
    </edge>
    <edge source="MUS" target="ESP">
      <data key="d0">24088</data>
    </edge>
    <edge source="MUS" target="ARE">
      <data key="d0">149577</data>
    </edge>
    <edge source="MUS" target="TUN">
      <data key="d0">37839</data>
    </edge>
    <edge source="MUS" target="USA">
      <data key="d0">16781</data>
    </edge>
    <edge source="OMN" target="DZA">
      <data key="d0">21545</data>
    </edge>
    <edge source="OMN" target="AUS">
      <data key="d0">10762</data>
    </edge>
    <edge source="OMN" target="CAN">
      <data key="d0">327160</data>
    </edge>
    <edge source="OMN" target="CHN">
      <data key="d0">104838</data>
    </edge>
    <edge source="OMN" target="DEU">
      <data key="d0">29540</data>
    </edge>
    <edge source="OMN" target="GHA">
      <data key="d0">251851</data>
    </edge>
    <edge source="OMN" target="HKG">
      <data key="d0">36937</data>
    </edge>
    <edge source="OMN" target="ITA">
      <data key="d0">15880</data>
    </edge>
    <edge source="OMN" target="JOR">
      <data key="d0">496303</data>
    </edge>
    <edge source="OMN" target="LBN">
      <data key="d0">291061</data>
    </edge>
    <edge source="OMN" target="MYS">
      <data key="d0">325563</data>
    </edge>
    <edge source="OMN" target="MUS">
      <data key="d0">118066</data>
    </edge>
    <edge source="OMN" target="MOZ">
      <data key="d0">25672</data>
    </edge>
    <edge source="OMN" target="NLD">
      <data key="d0">276501</data>
    </edge>
    <edge source="OMN" target="PAK">
      <data key="d0">189499</data>
    </edge>
    <edge source="OMN" target="PHL">
      <data key="d0">104313</data>
    </edge>
    <edge source="OMN" target="SAU">
      <data key="d0">14993869</data>
    </edge>
    <edge source="OMN" target="IND">
      <data key="d0">44533</data>
    </edge>
    <edge source="OMN" target="SGP">
      <data key="d0">521021</data>
    </edge>
    <edge source="OMN" target="ZAF">
      <data key="d0">13033</data>
    </edge>
    <edge source="OMN" target="THA">
      <data key="d0">16315</data>
    </edge>
    <edge source="OMN" target="ARE">
      <data key="d0">33873077</data>
    </edge>
    <edge source="OMN" target="TUN">
      <data key="d0">73150</data>
    </edge>
    <edge source="OMN" target="TUR">
      <data key="d0">53618</data>
    </edge>
    <edge source="OMN" target="UGA">
      <data key="d0">127398</data>
    </edge>
    <edge source="OMN" target="EGY">
      <data key="d0">17644</data>
    </edge>
    <edge source="OMN" target="GBR">
      <data key="d0">1797015</data>
    </edge>
    <edge source="OMN" target="TZA">
      <data key="d0">277094</data>
    </edge>
    <edge source="NZL" target="ARG">
      <data key="d0">13890</data>
    </edge>
    <edge source="NZL" target="AUS">
      <data key="d0">67389896</data>
    </edge>
    <edge source="NZL" target="AUT">
      <data key="d0">117607</data>
    </edge>
    <edge source="NZL" target="BEL">
      <data key="d0">10573</data>
    </edge>
    <edge source="NZL" target="BRA">
      <data key="d0">104105</data>
    </edge>
    <edge source="NZL" target="CAN">
      <data key="d0">1123955</data>
    </edge>
    <edge source="NZL" target="LKA">
      <data key="d0">13722</data>
    </edge>
    <edge source="NZL" target="CHL">
      <data key="d0">32643</data>
    </edge>
    <edge source="NZL" target="CHN">
      <data key="d0">25919246</data>
    </edge>
    <edge source="NZL" target="CRI">
      <data key="d0">123514</data>
    </edge>
    <edge source="NZL" target="CZE">
      <data key="d0">14442</data>
    </edge>
    <edge source="NZL" target="DNK">
      <data key="d0">86847</data>
    </edge>
    <edge source="NZL" target="FRA">
      <data key="d0">1075945</data>
    </edge>
    <edge source="NZL" target="DEU">
      <data key="d0">1482390</data>
    </edge>
    <edge source="NZL" target="GRC">
      <data key="d0">47206</data>
    </edge>
    <edge source="NZL" target="HKG">
      <data key="d0">18129051</data>
    </edge>
    <edge source="NZL" target="IDN">
      <data key="d0">146759</data>
    </edge>
    <edge source="NZL" target="IRL">
      <data key="d0">1136257</data>
    </edge>
    <edge source="NZL" target="ISR">
      <data key="d0">334757</data>
    </edge>
    <edge source="NZL" target="ITA">
      <data key="d0">61236</data>
    </edge>
    <edge source="NZL" target="JPN">
      <data key="d0">4210499</data>
    </edge>
    <edge source="NZL" target="KOR">
      <data key="d0">3200815</data>
    </edge>
    <edge source="NZL" target="LBN">
      <data key="d0">19633</data>
    </edge>
    <edge source="NZL" target="MYS">
      <data key="d0">898070</data>
    </edge>
    <edge source="NZL" target="MEX">
      <data key="d0">36176</data>
    </edge>
    <edge source="NZL" target="NLD">
      <data key="d0">139924</data>
    </edge>
    <edge source="NZL" target="NOR">
      <data key="d0">460412</data>
    </edge>
    <edge source="NZL" target="PHL">
      <data key="d0">219366</data>
    </edge>
    <edge source="NZL" target="POL">
      <data key="d0">22483</data>
    </edge>
    <edge source="NZL" target="RUS">
      <data key="d0">49493</data>
    </edge>
    <edge source="NZL" target="SAU">
      <data key="d0">41796</data>
    </edge>
    <edge source="NZL" target="IND">
      <data key="d0">131026</data>
    </edge>
    <edge source="NZL" target="SGP">
      <data key="d0">1244022</data>
    </edge>
    <edge source="NZL" target="VNM">
      <data key="d0">251153</data>
    </edge>
    <edge source="NZL" target="SVN">
      <data key="d0">11402</data>
    </edge>
    <edge source="NZL" target="ZAF">
      <data key="d0">112344</data>
    </edge>
    <edge source="NZL" target="ESP">
      <data key="d0">83986</data>
    </edge>
    <edge source="NZL" target="SWE">
      <data key="d0">20568</data>
    </edge>
    <edge source="NZL" target="CHE">
      <data key="d0">2622252</data>
    </edge>
    <edge source="NZL" target="THA">
      <data key="d0">354842</data>
    </edge>
    <edge source="NZL" target="ARE">
      <data key="d0">611751</data>
    </edge>
    <edge source="NZL" target="TUR">
      <data key="d0">27242</data>
    </edge>
    <edge source="NZL" target="GBR">
      <data key="d0">6193778</data>
    </edge>
    <edge source="NZL" target="USA">
      <data key="d0">11107572</data>
    </edge>
    <edge source="NOR" target="ALB">
      <data key="d0">11407</data>
    </edge>
    <edge source="NOR" target="AUS">
      <data key="d0">43523</data>
    </edge>
    <edge source="NOR" target="AUT">
      <data key="d0">329853</data>
    </edge>
    <edge source="NOR" target="BEL">
      <data key="d0">328873</data>
    </edge>
    <edge source="NOR" target="BRA">
      <data key="d0">481571</data>
    </edge>
    <edge source="NOR" target="BGR">
      <data key="d0">147372</data>
    </edge>
    <edge source="NOR" target="BLR">
      <data key="d0">46402</data>
    </edge>
    <edge source="NOR" target="CAN">
      <data key="d0">321342</data>
    </edge>
    <edge source="NOR" target="CHL">
      <data key="d0">61149</data>
    </edge>
    <edge source="NOR" target="CHN">
      <data key="d0">2129526</data>
    </edge>
    <edge source="NOR" target="HRV">
      <data key="d0">264833</data>
    </edge>
    <edge source="NOR" target="CZE">
      <data key="d0">101063</data>
    </edge>
    <edge source="NOR" target="DNK">
      <data key="d0">6835115</data>
    </edge>
    <edge source="NOR" target="EST">
      <data key="d0">255618</data>
    </edge>
    <edge source="NOR" target="FIN">
      <data key="d0">2807040</data>
    </edge>
    <edge source="NOR" target="FRA">
      <data key="d0">839213</data>
    </edge>
    <edge source="NOR" target="DEU">
      <data key="d0">4618675</data>
    </edge>
    <edge source="NOR" target="GHA">
      <data key="d0">79169</data>
    </edge>
    <edge source="NOR" target="GRC">
      <data key="d0">706392</data>
    </edge>
    <edge source="NOR" target="HKG">
      <data key="d0">799280</data>
    </edge>
    <edge source="NOR" target="IRL">
      <data key="d0">46326</data>
    </edge>
    <edge source="NOR" target="ISR">
      <data key="d0">243539</data>
    </edge>
    <edge source="NOR" target="ITA">
      <data key="d0">193981</data>
    </edge>
    <edge source="NOR" target="CIV">
      <data key="d0">17070</data>
    </edge>
    <edge source="NOR" target="JPN">
      <data key="d0">1342746</data>
    </edge>
    <edge source="NOR" target="KOR">
      <data key="d0">3244316</data>
    </edge>
    <edge source="NOR" target="LVA">
      <data key="d0">81752</data>
    </edge>
    <edge source="NOR" target="LTU">
      <data key="d0">467372</data>
    </edge>
    <edge source="NOR" target="MYS">
      <data key="d0">51236</data>
    </edge>
    <edge source="NOR" target="MEX">
      <data key="d0">114001</data>
    </edge>
    <edge source="NOR" target="MAR">
      <data key="d0">87753</data>
    </edge>
    <edge source="NOR" target="NLD">
      <data key="d0">9649996</data>
    </edge>
    <edge source="NOR" target="PAN">
      <data key="d0">242843</data>
    </edge>
    <edge source="NOR" target="POL">
      <data key="d0">1721371</data>
    </edge>
    <edge source="NOR" target="PRT">
      <data key="d0">30116</data>
    </edge>
    <edge source="NOR" target="ROU">
      <data key="d0">272028</data>
    </edge>
    <edge source="NOR" target="RUS">
      <data key="d0">2002808</data>
    </edge>
    <edge source="NOR" target="SAU">
      <data key="d0">240675</data>
    </edge>
    <edge source="NOR" target="IND">
      <data key="d0">182069</data>
    </edge>
    <edge source="NOR" target="SGP">
      <data key="d0">8437363</data>
    </edge>
    <edge source="NOR" target="SVK">
      <data key="d0">28683</data>
    </edge>
    <edge source="NOR" target="SVN">
      <data key="d0">87106</data>
    </edge>
    <edge source="NOR" target="ZAF">
      <data key="d0">621589</data>
    </edge>
    <edge source="NOR" target="ESP">
      <data key="d0">2541846</data>
    </edge>
    <edge source="NOR" target="SWE">
      <data key="d0">32922825</data>
    </edge>
    <edge source="NOR" target="CHE">
      <data key="d0">168857</data>
    </edge>
    <edge source="NOR" target="THA">
      <data key="d0">10821</data>
    </edge>
    <edge source="NOR" target="ARE">
      <data key="d0">2635128</data>
    </edge>
    <edge source="NOR" target="TUN">
      <data key="d0">81080</data>
    </edge>
    <edge source="NOR" target="TUR">
      <data key="d0">506306</data>
    </edge>
    <edge source="NOR" target="UKR">
      <data key="d0">256795</data>
    </edge>
    <edge source="NOR" target="EGY">
      <data key="d0">315448</data>
    </edge>
    <edge source="NOR" target="GBR">
      <data key="d0">5190260</data>
    </edge>
    <edge source="NOR" target="USA">
      <data key="d0">4568852</data>
    </edge>
    <edge source="PAK" target="DZA">
      <data key="d0">145651</data>
    </edge>
    <edge source="PAK" target="AUS">
      <data key="d0">39151</data>
    </edge>
    <edge source="PAK" target="BEL">
      <data key="d0">118920</data>
    </edge>
    <edge source="PAK" target="KHM">
      <data key="d0">34135</data>
    </edge>
    <edge source="PAK" target="CAN">
      <data key="d0">392219</data>
    </edge>
    <edge source="PAK" target="LKA">
      <data key="d0">981344</data>
    </edge>
    <edge source="PAK" target="CHN">
      <data key="d0">160335</data>
    </edge>
    <edge source="PAK" target="DNK">
      <data key="d0">16515</data>
    </edge>
    <edge source="PAK" target="FRA">
      <data key="d0">63148</data>
    </edge>
    <edge source="PAK" target="DEU">
      <data key="d0">158345</data>
    </edge>
    <edge source="PAK" target="GRC">
      <data key="d0">20575</data>
    </edge>
    <edge source="PAK" target="HKG">
      <data key="d0">35496</data>
    </edge>
    <edge source="PAK" target="IDN">
      <data key="d0">85285</data>
    </edge>
    <edge source="PAK" target="IRL">
      <data key="d0">13172</data>
    </edge>
    <edge source="PAK" target="KAZ">
      <data key="d0">12200</data>
    </edge>
    <edge source="PAK" target="JOR">
      <data key="d0">43147</data>
    </edge>
    <edge source="PAK" target="MDG">
      <data key="d0">331080</data>
    </edge>
    <edge source="PAK" target="MYS">
      <data key="d0">2261026</data>
    </edge>
    <edge source="PAK" target="MUS">
      <data key="d0">26245</data>
    </edge>
    <edge source="PAK" target="MAR">
      <data key="d0">318691</data>
    </edge>
    <edge source="PAK" target="MOZ">
      <data key="d0">67630</data>
    </edge>
    <edge source="PAK" target="OMN">
      <data key="d0">57008</data>
    </edge>
    <edge source="PAK" target="NLD">
      <data key="d0">11381</data>
    </edge>
    <edge source="PAK" target="NOR">
      <data key="d0">26083</data>
    </edge>
    <edge source="PAK" target="PHL">
      <data key="d0">120699</data>
    </edge>
    <edge source="PAK" target="SAU">
      <data key="d0">1263981</data>
    </edge>
    <edge source="PAK" target="IND">
      <data key="d0">351489</data>
    </edge>
    <edge source="PAK" target="SGP">
      <data key="d0">191043</data>
    </edge>
    <edge source="PAK" target="VNM">
      <data key="d0">95977</data>
    </edge>
    <edge source="PAK" target="ZAF">
      <data key="d0">249448</data>
    </edge>
    <edge source="PAK" target="SWE">
      <data key="d0">14031</data>
    </edge>
    <edge source="PAK" target="THA">
      <data key="d0">483562</data>
    </edge>
    <edge source="PAK" target="ARE">
      <data key="d0">3702518</data>
    </edge>
    <edge source="PAK" target="TUN">
      <data key="d0">16799</data>
    </edge>
    <edge source="PAK" target="TUR">
      <data key="d0">71839</data>
    </edge>
    <edge source="PAK" target="MKD">
      <data key="d0">16824</data>
    </edge>
    <edge source="PAK" target="EGY">
      <data key="d0">60383</data>
    </edge>
    <edge source="PAK" target="GBR">
      <data key="d0">458565</data>
    </edge>
    <edge source="PAK" target="TZA">
      <data key="d0">160286</data>
    </edge>
    <edge source="PAK" target="USA">
      <data key="d0">315602</data>
    </edge>
    <edge source="ROU" target="ALB">
      <data key="d0">16283541</data>
    </edge>
    <edge source="ROU" target="AZE">
      <data key="d0">2266582</data>
    </edge>
    <edge source="ROU" target="AUS">
      <data key="d0">54730</data>
    </edge>
    <edge source="ROU" target="AUT">
      <data key="d0">8560058</data>
    </edge>
    <edge source="ROU" target="ARM">
      <data key="d0">136241</data>
    </edge>
    <edge source="ROU" target="BEL">
      <data key="d0">4907080</data>
    </edge>
    <edge source="ROU" target="BGR">
      <data key="d0">60197093</data>
    </edge>
    <edge source="ROU" target="BLR">
      <data key="d0">384834</data>
    </edge>
    <edge source="ROU" target="CAN">
      <data key="d0">28801</data>
    </edge>
    <edge source="ROU" target="CHN">
      <data key="d0">168552</data>
    </edge>
    <edge source="ROU" target="HRV">
      <data key="d0">362571</data>
    </edge>
    <edge source="ROU" target="CZE">
      <data key="d0">11994205</data>
    </edge>
    <edge source="ROU" target="DNK">
      <data key="d0">5490598</data>
    </edge>
    <edge source="ROU" target="ECU">
      <data key="d0">10844</data>
    </edge>
    <edge source="ROU" target="EST">
      <data key="d0">235041</data>
    </edge>
    <edge source="ROU" target="FIN">
      <data key="d0">199551</data>
    </edge>
    <edge source="ROU" target="FRA">
      <data key="d0">1701009</data>
    </edge>
    <edge source="ROU" target="GEO">
      <data key="d0">191029</data>
    </edge>
    <edge source="ROU" target="DEU">
      <data key="d0">13019734</data>
    </edge>
    <edge source="ROU" target="GRC">
      <data key="d0">22005502</data>
    </edge>
    <edge source="ROU" target="HKG">
      <data key="d0">1013685</data>
    </edge>
    <edge source="ROU" target="HUN">
      <data key="d0">14236825</data>
    </edge>
    <edge source="ROU" target="IRL">
      <data key="d0">26618</data>
    </edge>
    <edge source="ROU" target="ISR">
      <data key="d0">20229431</data>
    </edge>
    <edge source="ROU" target="ITA">
      <data key="d0">3387475</data>
    </edge>
    <edge source="ROU" target="JPN">
      <data key="d0">173274</data>
    </edge>
    <edge source="ROU" target="KAZ">
      <data key="d0">5912408</data>
    </edge>
    <edge source="ROU" target="JOR">
      <data key="d0">45638</data>
    </edge>
    <edge source="ROU" target="KOR">
      <data key="d0">252297</data>
    </edge>
    <edge source="ROU" target="LBN">
      <data key="d0">2243104</data>
    </edge>
    <edge source="ROU" target="LVA">
      <data key="d0">57314</data>
    </edge>
    <edge source="ROU" target="LTU">
      <data key="d0">621067</data>
    </edge>
    <edge source="ROU" target="MDA">
      <data key="d0">32697271</data>
    </edge>
    <edge source="ROU" target="MAR">
      <data key="d0">92708</data>
    </edge>
    <edge source="ROU" target="NLD">
      <data key="d0">3373176</data>
    </edge>
    <edge source="ROU" target="PAK">
      <data key="d0">18510</data>
    </edge>
    <edge source="ROU" target="PAN">
      <data key="d0">79517</data>
    </edge>
    <edge source="ROU" target="POL">
      <data key="d0">18848176</data>
    </edge>
    <edge source="ROU" target="PRT">
      <data key="d0">62362</data>
    </edge>
    <edge source="ROU" target="RUS">
      <data key="d0">64524460</data>
    </edge>
    <edge source="ROU" target="SAU">
      <data key="d0">10333</data>
    </edge>
    <edge source="ROU" target="SRB">
      <data key="d0">49204064</data>
    </edge>
    <edge source="ROU" target="IND">
      <data key="d0">52571</data>
    </edge>
    <edge source="ROU" target="SVK">
      <data key="d0">5188953</data>
    </edge>
    <edge source="ROU" target="VNM">
      <data key="d0">23682</data>
    </edge>
    <edge source="ROU" target="SVN">
      <data key="d0">354711</data>
    </edge>
    <edge source="ROU" target="ZAF">
      <data key="d0">8453603</data>
    </edge>
    <edge source="ROU" target="ESP">
      <data key="d0">6052718</data>
    </edge>
    <edge source="ROU" target="SWE">
      <data key="d0">2196333</data>
    </edge>
    <edge source="ROU" target="CHE">
      <data key="d0">2377789</data>
    </edge>
    <edge source="ROU" target="ARE">
      <data key="d0">1084504</data>
    </edge>
    <edge source="ROU" target="TUR">
      <data key="d0">69760156</data>
    </edge>
    <edge source="ROU" target="UKR">
      <data key="d0">11761386</data>
    </edge>
    <edge source="ROU" target="MKD">
      <data key="d0">13849891</data>
    </edge>
    <edge source="ROU" target="EGY">
      <data key="d0">18777</data>
    </edge>
    <edge source="ROU" target="GBR">
      <data key="d0">6074561</data>
    </edge>
    <edge source="ROU" target="TZA">
      <data key="d0">27917</data>
    </edge>
    <edge source="ROU" target="USA">
      <data key="d0">164704</data>
    </edge>
    <edge source="SAU" target="ALB">
      <data key="d0">28536</data>
    </edge>
    <edge source="SAU" target="DZA">
      <data key="d0">2200797</data>
    </edge>
    <edge source="SAU" target="BEL">
      <data key="d0">122148</data>
    </edge>
    <edge source="SAU" target="CMR">
      <data key="d0">53073</data>
    </edge>
    <edge source="SAU" target="CHN">
      <data key="d0">202957</data>
    </edge>
    <edge source="SAU" target="ETH">
      <data key="d0">546732</data>
    </edge>
    <edge source="SAU" target="FRA">
      <data key="d0">2182129</data>
    </edge>
    <edge source="SAU" target="GMB">
      <data key="d0">173354</data>
    </edge>
    <edge source="SAU" target="PSE">
      <data key="d0">451787</data>
    </edge>
    <edge source="SAU" target="DEU">
      <data key="d0">179221</data>
    </edge>
    <edge source="SAU" target="GHA">
      <data key="d0">124281</data>
    </edge>
    <edge source="SAU" target="GRC">
      <data key="d0">1364964</data>
    </edge>
    <edge source="SAU" target="IDN">
      <data key="d0">2894214</data>
    </edge>
    <edge source="SAU" target="ITA">
      <data key="d0">111746</data>
    </edge>
    <edge source="SAU" target="JOR">
      <data key="d0">39115635</data>
    </edge>
    <edge source="SAU" target="LBN">
      <data key="d0">19469273</data>
    </edge>
    <edge source="SAU" target="MYS">
      <data key="d0">545398</data>
    </edge>
    <edge source="SAU" target="MRT">
      <data key="d0">334440</data>
    </edge>
    <edge source="SAU" target="MAR">
      <data key="d0">10602874</data>
    </edge>
    <edge source="SAU" target="OMN">
      <data key="d0">73925687</data>
    </edge>
    <edge source="SAU" target="NLD">
      <data key="d0">2125855</data>
    </edge>
    <edge source="SAU" target="PAK">
      <data key="d0">11409371</data>
    </edge>
    <edge source="SAU" target="RUS">
      <data key="d0">202424</data>
    </edge>
    <edge source="SAU" target="SEN">
      <data key="d0">698483</data>
    </edge>
    <edge source="SAU" target="IND">
      <data key="d0">173087</data>
    </edge>
    <edge source="SAU" target="SGP">
      <data key="d0">11306959</data>
    </edge>
    <edge source="SAU" target="ZAF">
      <data key="d0">1361763</data>
    </edge>
    <edge source="SAU" target="ESP">
      <data key="d0">1685535</data>
    </edge>
    <edge source="SAU" target="CHE">
      <data key="d0">151751</data>
    </edge>
    <edge source="SAU" target="ARE">
      <data key="d0">232455946</data>
    </edge>
    <edge source="SAU" target="TUN">
      <data key="d0">6118868</data>
    </edge>
    <edge source="SAU" target="TUR">
      <data key="d0">5220360</data>
    </edge>
    <edge source="SAU" target="EGY">
      <data key="d0">34795116</data>
    </edge>
    <edge source="SAU" target="GBR">
      <data key="d0">593137</data>
    </edge>
    <edge source="SAU" target="TZA">
      <data key="d0">76542</data>
    </edge>
    <edge source="SAU" target="USA">
      <data key="d0">16952171</data>
    </edge>
    <edge source="SVK" target="ALB">
      <data key="d0">38749</data>
    </edge>
    <edge source="SVK" target="AZE">
      <data key="d0">25285</data>
    </edge>
    <edge source="SVK" target="ARG">
      <data key="d0">545651</data>
    </edge>
    <edge source="SVK" target="AUS">
      <data key="d0">480112</data>
    </edge>
    <edge source="SVK" target="AUT">
      <data key="d0">14714351</data>
    </edge>
    <edge source="SVK" target="ARM">
      <data key="d0">16113</data>
    </edge>
    <edge source="SVK" target="BEL">
      <data key="d0">21347505</data>
    </edge>
    <edge source="SVK" target="BGR">
      <data key="d0">620553</data>
    </edge>
    <edge source="SVK" target="BLR">
      <data key="d0">282554</data>
    </edge>
    <edge source="SVK" target="CHL">
      <data key="d0">689289</data>
    </edge>
    <edge source="SVK" target="CHN">
      <data key="d0">50949</data>
    </edge>
    <edge source="SVK" target="COL">
      <data key="d0">219073</data>
    </edge>
    <edge source="SVK" target="HRV">
      <data key="d0">2587631</data>
    </edge>
    <edge source="SVK" target="CZE">
      <data key="d0">68296737</data>
    </edge>
    <edge source="SVK" target="DNK">
      <data key="d0">5997986</data>
    </edge>
    <edge source="SVK" target="ECU">
      <data key="d0">34937</data>
    </edge>
    <edge source="SVK" target="EST">
      <data key="d0">129950</data>
    </edge>
    <edge source="SVK" target="FRA">
      <data key="d0">26449962</data>
    </edge>
    <edge source="SVK" target="GEO">
      <data key="d0">74395</data>
    </edge>
    <edge source="SVK" target="DEU">
      <data key="d0">73230337</data>
    </edge>
    <edge source="SVK" target="GRC">
      <data key="d0">1412579</data>
    </edge>
    <edge source="SVK" target="HKG">
      <data key="d0">329410</data>
    </edge>
    <edge source="SVK" target="HUN">
      <data key="d0">31896065</data>
    </edge>
    <edge source="SVK" target="IRL">
      <data key="d0">88068</data>
    </edge>
    <edge source="SVK" target="ISR">
      <data key="d0">1855778</data>
    </edge>
    <edge source="SVK" target="ITA">
      <data key="d0">13031779</data>
    </edge>
    <edge source="SVK" target="KAZ">
      <data key="d0">39924</data>
    </edge>
    <edge source="SVK" target="KOR">
      <data key="d0">24116</data>
    </edge>
    <edge source="SVK" target="LBN">
      <data key="d0">19075</data>
    </edge>
    <edge source="SVK" target="LVA">
      <data key="d0">2105746</data>
    </edge>
    <edge source="SVK" target="LTU">
      <data key="d0">1073409</data>
    </edge>
    <edge source="SVK" target="MYS">
      <data key="d0">67188</data>
    </edge>
    <edge source="SVK" target="MEX">
      <data key="d0">411941</data>
    </edge>
    <edge source="SVK" target="MDA">
      <data key="d0">37504</data>
    </edge>
    <edge source="SVK" target="NLD">
      <data key="d0">2419718</data>
    </edge>
    <edge source="SVK" target="NZL">
      <data key="d0">52847</data>
    </edge>
    <edge source="SVK" target="NOR">
      <data key="d0">19809</data>
    </edge>
    <edge source="SVK" target="PAN">
      <data key="d0">232291</data>
    </edge>
    <edge source="SVK" target="PER">
      <data key="d0">139217</data>
    </edge>
    <edge source="SVK" target="PHL">
      <data key="d0">75605</data>
    </edge>
    <edge source="SVK" target="POL">
      <data key="d0">81251486</data>
    </edge>
    <edge source="SVK" target="PRT">
      <data key="d0">7528447</data>
    </edge>
    <edge source="SVK" target="ROU">
      <data key="d0">6613229</data>
    </edge>
    <edge source="SVK" target="RUS">
      <data key="d0">3659146</data>
    </edge>
    <edge source="SVK" target="SAU">
      <data key="d0">283823</data>
    </edge>
    <edge source="SVK" target="SRB">
      <data key="d0">3688992</data>
    </edge>
    <edge source="SVK" target="IND">
      <data key="d0">291552</data>
    </edge>
    <edge source="SVK" target="SGP">
      <data key="d0">94199</data>
    </edge>
    <edge source="SVK" target="VNM">
      <data key="d0">224536</data>
    </edge>
    <edge source="SVK" target="SVN">
      <data key="d0">3400877</data>
    </edge>
    <edge source="SVK" target="ESP">
      <data key="d0">7647178</data>
    </edge>
    <edge source="SVK" target="SWE">
      <data key="d0">3404363</data>
    </edge>
    <edge source="SVK" target="CHE">
      <data key="d0">326993</data>
    </edge>
    <edge source="SVK" target="THA">
      <data key="d0">362174</data>
    </edge>
    <edge source="SVK" target="ARE">
      <data key="d0">4403902</data>
    </edge>
    <edge source="SVK" target="TUR">
      <data key="d0">8857239</data>
    </edge>
    <edge source="SVK" target="UKR">
      <data key="d0">6831756</data>
    </edge>
    <edge source="SVK" target="MKD">
      <data key="d0">216123</data>
    </edge>
    <edge source="SVK" target="GBR">
      <data key="d0">29691219</data>
    </edge>
    <edge source="SVK" target="USA">
      <data key="d0">845885</data>
    </edge>
    <edge source="VNM" target="DZA">
      <data key="d0">187246</data>
    </edge>
    <edge source="VNM" target="ARG">
      <data key="d0">28200</data>
    </edge>
    <edge source="VNM" target="AUS">
      <data key="d0">9036533</data>
    </edge>
    <edge source="VNM" target="BEL">
      <data key="d0">249358</data>
    </edge>
    <edge source="VNM" target="BRA">
      <data key="d0">41499</data>
    </edge>
    <edge source="VNM" target="BGR">
      <data key="d0">72214</data>
    </edge>
    <edge source="VNM" target="KHM">
      <data key="d0">30389868</data>
    </edge>
    <edge source="VNM" target="CMR">
      <data key="d0">53139</data>
    </edge>
    <edge source="VNM" target="CAN">
      <data key="d0">407418</data>
    </edge>
    <edge source="VNM" target="LKA">
      <data key="d0">1238065</data>
    </edge>
    <edge source="VNM" target="CHL">
      <data key="d0">228531</data>
    </edge>
    <edge source="VNM" target="CHN">
      <data key="d0">23436938</data>
    </edge>
    <edge source="VNM" target="BEN">
      <data key="d0">384148</data>
    </edge>
    <edge source="VNM" target="DNK">
      <data key="d0">54072</data>
    </edge>
    <edge source="VNM" target="ECU">
      <data key="d0">23850</data>
    </edge>
    <edge source="VNM" target="FRA">
      <data key="d0">1334199</data>
    </edge>
    <edge source="VNM" target="DEU">
      <data key="d0">872210</data>
    </edge>
    <edge source="VNM" target="GHA">
      <data key="d0">10739925</data>
    </edge>
    <edge source="VNM" target="HKG">
      <data key="d0">7556820</data>
    </edge>
    <edge source="VNM" target="IDN">
      <data key="d0">3381675</data>
    </edge>
    <edge source="VNM" target="IRL">
      <data key="d0">69526</data>
    </edge>
    <edge source="VNM" target="ISR">
      <data key="d0">48544</data>
    </edge>
    <edge source="VNM" target="ITA">
      <data key="d0">11045</data>
    </edge>
    <edge source="VNM" target="CIV">
      <data key="d0">2268341</data>
    </edge>
    <edge source="VNM" target="JPN">
      <data key="d0">126428068</data>
    </edge>
    <edge source="VNM" target="JOR">
      <data key="d0">53300</data>
    </edge>
    <edge source="VNM" target="KOR">
      <data key="d0">8404249</data>
    </edge>
    <edge source="VNM" target="LBN">
      <data key="d0">16128</data>
    </edge>
    <edge source="VNM" target="MYS">
      <data key="d0">36529084</data>
    </edge>
    <edge source="VNM" target="MUS">
      <data key="d0">107104</data>
    </edge>
    <edge source="VNM" target="MEX">
      <data key="d0">1625164</data>
    </edge>
    <edge source="VNM" target="OMN">
      <data key="d0">40393</data>
    </edge>
    <edge source="VNM" target="NLD">
      <data key="d0">654942</data>
    </edge>
    <edge source="VNM" target="NZL">
      <data key="d0">2888613</data>
    </edge>
    <edge source="VNM" target="PAK">
      <data key="d0">2303093</data>
    </edge>
    <edge source="VNM" target="PHL">
      <data key="d0">54651805</data>
    </edge>
    <edge source="VNM" target="POL">
      <data key="d0">203668</data>
    </edge>
    <edge source="VNM" target="RUS">
      <data key="d0">94632</data>
    </edge>
    <edge source="VNM" target="SAU">
      <data key="d0">438784</data>
    </edge>
    <edge source="VNM" target="IND">
      <data key="d0">76776491</data>
    </edge>
    <edge source="VNM" target="SGP">
      <data key="d0">14952677</data>
    </edge>
    <edge source="VNM" target="ZAF">
      <data key="d0">2707775</data>
    </edge>
    <edge source="VNM" target="ESP">
      <data key="d0">157345</data>
    </edge>
    <edge source="VNM" target="SWE">
      <data key="d0">40277</data>
    </edge>
    <edge source="VNM" target="THA">
      <data key="d0">15675670</data>
    </edge>
    <edge source="VNM" target="TGO">
      <data key="d0">177428</data>
    </edge>
    <edge source="VNM" target="ARE">
      <data key="d0">4111073</data>
    </edge>
    <edge source="VNM" target="TUR">
      <data key="d0">247452</data>
    </edge>
    <edge source="VNM" target="EGY">
      <data key="d0">286839</data>
    </edge>
    <edge source="VNM" target="GBR">
      <data key="d0">176806</data>
    </edge>
    <edge source="VNM" target="TZA">
      <data key="d0">201362</data>
    </edge>
    <edge source="VNM" target="USA">
      <data key="d0">25832855</data>
    </edge>
    <edge source="SVN" target="ALB">
      <data key="d0">3114730</data>
    </edge>
    <edge source="SVN" target="AUS">
      <data key="d0">633882</data>
    </edge>
    <edge source="SVN" target="AUT">
      <data key="d0">5276789</data>
    </edge>
    <edge source="SVN" target="ARM">
      <data key="d0">31035</data>
    </edge>
    <edge source="SVN" target="BEL">
      <data key="d0">16247308</data>
    </edge>
    <edge source="SVN" target="BGR">
      <data key="d0">8416959</data>
    </edge>
    <edge source="SVN" target="BLR">
      <data key="d0">983993</data>
    </edge>
    <edge source="SVN" target="CAN">
      <data key="d0">186249</data>
    </edge>
    <edge source="SVN" target="LKA">
      <data key="d0">82188</data>
    </edge>
    <edge source="SVN" target="CHN">
      <data key="d0">170573</data>
    </edge>
    <edge source="SVN" target="HRV">
      <data key="d0">46179762</data>
    </edge>
    <edge source="SVN" target="CZE">
      <data key="d0">22479608</data>
    </edge>
    <edge source="SVN" target="DNK">
      <data key="d0">310993</data>
    </edge>
    <edge source="SVN" target="EST">
      <data key="d0">57822</data>
    </edge>
    <edge source="SVN" target="FIN">
      <data key="d0">158466</data>
    </edge>
    <edge source="SVN" target="FRA">
      <data key="d0">28370434</data>
    </edge>
    <edge source="SVN" target="GEO">
      <data key="d0">86286</data>
    </edge>
    <edge source="SVN" target="DEU">
      <data key="d0">53437977</data>
    </edge>
    <edge source="SVN" target="GRC">
      <data key="d0">3949179</data>
    </edge>
    <edge source="SVN" target="HKG">
      <data key="d0">447404</data>
    </edge>
    <edge source="SVN" target="HUN">
      <data key="d0">15694051</data>
    </edge>
    <edge source="SVN" target="IDN">
      <data key="d0">60652</data>
    </edge>
    <edge source="SVN" target="IRL">
      <data key="d0">128780</data>
    </edge>
    <edge source="SVN" target="ISR">
      <data key="d0">84070</data>
    </edge>
    <edge source="SVN" target="ITA">
      <data key="d0">37678311</data>
    </edge>
    <edge source="SVN" target="CIV">
      <data key="d0">21289</data>
    </edge>
    <edge source="SVN" target="JPN">
      <data key="d0">14377</data>
    </edge>
    <edge source="SVN" target="KAZ">
      <data key="d0">612407</data>
    </edge>
    <edge source="SVN" target="JOR">
      <data key="d0">395429</data>
    </edge>
    <edge source="SVN" target="KOR">
      <data key="d0">20729</data>
    </edge>
    <edge source="SVN" target="LBN">
      <data key="d0">27602</data>
    </edge>
    <edge source="SVN" target="LVA">
      <data key="d0">63574</data>
    </edge>
    <edge source="SVN" target="LTU">
      <data key="d0">1125714</data>
    </edge>
    <edge source="SVN" target="MYS">
      <data key="d0">52878</data>
    </edge>
    <edge source="SVN" target="MDA">
      <data key="d0">199704</data>
    </edge>
    <edge source="SVN" target="MAR">
      <data key="d0">24105</data>
    </edge>
    <edge source="SVN" target="NLD">
      <data key="d0">4075694</data>
    </edge>
    <edge source="SVN" target="NOR">
      <data key="d0">562903</data>
    </edge>
    <edge source="SVN" target="PAK">
      <data key="d0">73896</data>
    </edge>
    <edge source="SVN" target="POL">
      <data key="d0">14803889</data>
    </edge>
    <edge source="SVN" target="PRT">
      <data key="d0">150041</data>
    </edge>
    <edge source="SVN" target="ROU">
      <data key="d0">13622929</data>
    </edge>
    <edge source="SVN" target="RUS">
      <data key="d0">15683529</data>
    </edge>
    <edge source="SVN" target="SAU">
      <data key="d0">350900</data>
    </edge>
    <edge source="SVN" target="SRB">
      <data key="d0">29753094</data>
    </edge>
    <edge source="SVN" target="IND">
      <data key="d0">60546</data>
    </edge>
    <edge source="SVN" target="SGP">
      <data key="d0">35677</data>
    </edge>
    <edge source="SVN" target="SVK">
      <data key="d0">3018139</data>
    </edge>
    <edge source="SVN" target="VNM">
      <data key="d0">151392</data>
    </edge>
    <edge source="SVN" target="ESP">
      <data key="d0">7975479</data>
    </edge>
    <edge source="SVN" target="SWE">
      <data key="d0">5249065</data>
    </edge>
    <edge source="SVN" target="CHE">
      <data key="d0">4114219</data>
    </edge>
    <edge source="SVN" target="THA">
      <data key="d0">92235</data>
    </edge>
    <edge source="SVN" target="ARE">
      <data key="d0">496435</data>
    </edge>
    <edge source="SVN" target="TUN">
      <data key="d0">128407</data>
    </edge>
    <edge source="SVN" target="TUR">
      <data key="d0">12854688</data>
    </edge>
    <edge source="SVN" target="UKR">
      <data key="d0">6049122</data>
    </edge>
    <edge source="SVN" target="MKD">
      <data key="d0">9207974</data>
    </edge>
    <edge source="SVN" target="EGY">
      <data key="d0">81684</data>
    </edge>
    <edge source="SVN" target="GBR">
      <data key="d0">4715197</data>
    </edge>
    <edge source="SVN" target="USA">
      <data key="d0">415780</data>
    </edge>
    <edge source="SWE" target="AZE">
      <data key="d0">245807</data>
    </edge>
    <edge source="SWE" target="ARG">
      <data key="d0">88640</data>
    </edge>
    <edge source="SWE" target="AUS">
      <data key="d0">2402642</data>
    </edge>
    <edge source="SWE" target="AUT">
      <data key="d0">5560364</data>
    </edge>
    <edge source="SWE" target="ARM">
      <data key="d0">13214</data>
    </edge>
    <edge source="SWE" target="BEL">
      <data key="d0">18147400</data>
    </edge>
    <edge source="SWE" target="BOL">
      <data key="d0">43735</data>
    </edge>
    <edge source="SWE" target="BRA">
      <data key="d0">6639367</data>
    </edge>
    <edge source="SWE" target="BGR">
      <data key="d0">571016</data>
    </edge>
    <edge source="SWE" target="BLR">
      <data key="d0">746660</data>
    </edge>
    <edge source="SWE" target="CAN">
      <data key="d0">2061646</data>
    </edge>
    <edge source="SWE" target="LKA">
      <data key="d0">187220</data>
    </edge>
    <edge source="SWE" target="CHL">
      <data key="d0">125710</data>
    </edge>
    <edge source="SWE" target="CHN">
      <data key="d0">8314177</data>
    </edge>
    <edge source="SWE" target="COL">
      <data key="d0">27364</data>
    </edge>
    <edge source="SWE" target="CRI">
      <data key="d0">53909</data>
    </edge>
    <edge source="SWE" target="HRV">
      <data key="d0">469162</data>
    </edge>
    <edge source="SWE" target="CZE">
      <data key="d0">3246479</data>
    </edge>
    <edge source="SWE" target="DNK">
      <data key="d0">98742571</data>
    </edge>
    <edge source="SWE" target="SLV">
      <data key="d0">13331</data>
    </edge>
[truncated: 34,003 more chars]
