# Supplementary material for: Core-periphery structure in sectoral international trade networks: A new approach to an old theory
Source: PLoS One. 2020 Apr 2;15(4):e0229547. doi: 10.1371/journal.pone.0229547 (PMC7117750; doi:10.1371/journal.pone.0229547)
Supplement: S8 File — (ZIP) [file pone.0229547.s008.zip › S8_File/Networks 2016/56-FERTILIZER,EXCEPT GRP272.graphml]

<?xml version='1.0' encoding='utf-8'?>
<graphml xmlns="http://graphml.graphdrawing.org/xmlns" xmlns:xsi="http://www.w3.org/2001/XMLSchema-instance" xsi:schemaLocation="http://graphml.graphdrawing.org/xmlns http://graphml.graphdrawing.org/xmlns/1.0/graphml.xsd">
  <key attr.name="weight" attr.type="long" for="edge" id="d0" />
  <graph edgedefault="directed">
    <node id="ALB" />
    <node id="SRB" />
    <node id="DZA" />
    <node id="BEL" />
    <node id="BRA" />
    <node id="CAN" />
    <node id="FRA" />
    <node id="DEU" />
    <node id="IRL" />
    <node id="ITA" />
    <node id="MEX" />
    <node id="POL" />
    <node id="PRT" />
    <node id="IND" />
    <node id="ESP" />
    <node id="GBR" />
    <node id="USA" />
    <node id="AZE" />
    <node id="GEO" />
    <node id="ARG" />
    <node id="BOL" />
    <node id="CHL" />
    <node id="PRY" />
    <node id="URY" />
    <node id="AUS" />
    <node id="BGR" />
    <node id="LKA" />
    <node id="CHN" />
    <node id="CRI" />
    <node id="ECU" />
    <node id="GRC" />
    <node id="HKG" />
    <node id="IDN" />
    <node id="ISR" />
    <node id="JPN" />
    <node id="JOR" />
    <node id="KOR" />
    <node id="MYS" />
    <node id="MAR" />
    <node id="MOZ" />
    <node id="NLD" />
    <node id="NZL" />
    <node id="NIC" />
    <node id="PAK" />
    <node id="PHL" />
    <node id="SGP" />
    <node id="VNM" />
    <node id="ZAF" />
    <node id="THA" />
    <node id="ARE" />
    <node id="TUR" />
    <node id="AUT" />
    <node id="HRV" />
    <node id="CZE" />
    <node id="HUN" />
    <node id="ROU" />
    <node id="SVK" />
    <node id="SVN" />
    <node id="CHE" />
    <node id="MKD" />
    <node id="ARM" />
    <node id="BLR" />
    <node id="CMR" />
    <node id="COL" />
    <node id="DNK" />
    <node id="ETH" />
    <node id="EST" />
    <node id="FIN" />
    <node id="GHA" />
    <node id="GTM" />
    <node id="HND" />
    <node id="CIV" />
    <node id="KGZ" />
    <node id="LBN" />
    <node id="LVA" />
    <node id="LTU" />
    <node id="MDG" />
    <node id="MRT" />
    <node id="MUS" />
    <node id="MDA" />
    <node id="OMN" />
    <node id="NOR" />
    <node id="PER" />
    <node id="RUS" />
    <node id="SAU" />
    <node id="SEN" />
    <node id="SWE" />
    <node id="TGO" />
    <node id="TUN" />
    <node id="UKR" />
    <node id="EGY" />
    <node id="TZA" />
    <node id="BFA" />
    <node id="BWA" />
    <node id="BEN" />
    <node id="KAZ" />
    <node id="PAN" />
    <node id="UGA" />
    <node id="KHM" />
    <node id="SLV" />
    <node id="JAM" />
    <node id="GMB" />
    <node id="PSE" />
    <node id="NAM" />
    <node id="ZWE" />
    <node id="BDI" />
    <node id="NER" />
    <node id="MWI" />
    <node id="CAF" />
    <edge source="ALB" target="SRB">
      <data key="d0">39794</data>
    </edge>
    <edge source="SRB" target="ALB">
      <data key="d0">350343</data>
    </edge>
    <edge source="SRB" target="AUT">
      <data key="d0">283413</data>
    </edge>
    <edge source="SRB" target="ARM">
      <data key="d0">31862</data>
    </edge>
    <edge source="SRB" target="BGR">
      <data key="d0">5814634</data>
    </edge>
    <edge source="SRB" target="HRV">
      <data key="d0">13585411</data>
    </edge>
    <edge source="SRB" target="CZE">
      <data key="d0">24518</data>
    </edge>
    <edge source="SRB" target="DEU">
      <data key="d0">82974</data>
    </edge>
    <edge source="SRB" target="GRC">
      <data key="d0">1367797</data>
    </edge>
    <edge source="SRB" target="HUN">
      <data key="d0">27972548</data>
    </edge>
    <edge source="SRB" target="ITA">
      <data key="d0">67139</data>
    </edge>
    <edge source="SRB" target="JOR">
      <data key="d0">10185</data>
    </edge>
    <edge source="SRB" target="NLD">
      <data key="d0">25814</data>
    </edge>
    <edge source="SRB" target="ROU">
      <data key="d0">5724309</data>
    </edge>
    <edge source="SRB" target="RUS">
      <data key="d0">115160</data>
    </edge>
    <edge source="SRB" target="SVN">
      <data key="d0">1933260</data>
    </edge>
    <edge source="SRB" target="UKR">
      <data key="d0">1883770</data>
    </edge>
    <edge source="SRB" target="MKD">
      <data key="d0">8428542</data>
    </edge>
    <edge source="DZA" target="BEL">
      <data key="d0">5703931</data>
    </edge>
    <edge source="DZA" target="BRA">
      <data key="d0">39683502</data>
    </edge>
    <edge source="DZA" target="CAN">
      <data key="d0">25705686</data>
    </edge>
    <edge source="DZA" target="FRA">
      <data key="d0">94444159</data>
    </edge>
    <edge source="DZA" target="DEU">
      <data key="d0">22912702</data>
    </edge>
    <edge source="DZA" target="IRL">
      <data key="d0">8764245</data>
    </edge>
    <edge source="DZA" target="ITA">
      <data key="d0">4539723</data>
    </edge>
    <edge source="DZA" target="MEX">
      <data key="d0">18626797</data>
    </edge>
    <edge source="DZA" target="POL">
      <data key="d0">1399187</data>
    </edge>
    <edge source="DZA" target="PRT">
      <data key="d0">2773546</data>
    </edge>
    <edge source="DZA" target="IND">
      <data key="d0">8713457</data>
    </edge>
    <edge source="DZA" target="ESP">
      <data key="d0">54854451</data>
    </edge>
    <edge source="DZA" target="GBR">
      <data key="d0">48906531</data>
    </edge>
    <edge source="DZA" target="USA">
      <data key="d0">110536274</data>
    </edge>
    <edge source="BEL" target="ALB">
      <data key="d0">170340</data>
    </edge>
    <edge source="BEL" target="DZA">
      <data key="d0">1275986</data>
    </edge>
    <edge source="BEL" target="AZE">
      <data key="d0">33121</data>
    </edge>
    <edge source="BEL" target="ARG">
      <data key="d0">622434</data>
    </edge>
    <edge source="BEL" target="AUS">
      <data key="d0">21896228</data>
    </edge>
    <edge source="BEL" target="AUT">
      <data key="d0">16591436</data>
    </edge>
    <edge source="BEL" target="ARM">
      <data key="d0">51227</data>
    </edge>
    <edge source="BEL" target="BOL">
      <data key="d0">1064921</data>
    </edge>
    <edge source="BEL" target="BRA">
      <data key="d0">75924118</data>
    </edge>
    <edge source="BEL" target="BGR">
      <data key="d0">905063</data>
    </edge>
    <edge source="BEL" target="BLR">
      <data key="d0">66199</data>
    </edge>
    <edge source="BEL" target="CMR">
      <data key="d0">644724</data>
    </edge>
    <edge source="BEL" target="CAN">
      <data key="d0">4377842</data>
    </edge>
    <edge source="BEL" target="LKA">
      <data key="d0">327496</data>
    </edge>
    <edge source="BEL" target="CHL">
      <data key="d0">3189071</data>
    </edge>
    <edge source="BEL" target="CHN">
      <data key="d0">83484636</data>
    </edge>
    <edge source="BEL" target="COL">
      <data key="d0">389508</data>
    </edge>
    <edge source="BEL" target="CRI">
      <data key="d0">1537781</data>
    </edge>
    <edge source="BEL" target="HRV">
      <data key="d0">922042</data>
    </edge>
    <edge source="BEL" target="CZE">
      <data key="d0">2447926</data>
    </edge>
    <edge source="BEL" target="DNK">
      <data key="d0">10782047</data>
    </edge>
    <edge source="BEL" target="ECU">
      <data key="d0">1460560</data>
    </edge>
    <edge source="BEL" target="ETH">
      <data key="d0">2467991</data>
    </edge>
    <edge source="BEL" target="EST">
      <data key="d0">2532163</data>
    </edge>
    <edge source="BEL" target="FIN">
      <data key="d0">4214760</data>
    </edge>
    <edge source="BEL" target="FRA">
      <data key="d0">435397745</data>
    </edge>
    <edge source="BEL" target="GEO">
      <data key="d0">176976</data>
    </edge>
    <edge source="BEL" target="DEU">
      <data key="d0">241301591</data>
    </edge>
    <edge source="BEL" target="GHA">
      <data key="d0">963841</data>
    </edge>
    <edge source="BEL" target="GRC">
      <data key="d0">25687457</data>
    </edge>
    <edge source="BEL" target="GTM">
      <data key="d0">1610819</data>
    </edge>
    <edge source="BEL" target="HND">
      <data key="d0">655837</data>
    </edge>
    <edge source="BEL" target="HKG">
      <data key="d0">298228</data>
    </edge>
    <edge source="BEL" target="HUN">
      <data key="d0">18392530</data>
    </edge>
    <edge source="BEL" target="IDN">
      <data key="d0">27100458</data>
    </edge>
    <edge source="BEL" target="IRL">
      <data key="d0">46108987</data>
    </edge>
    <edge source="BEL" target="ISR">
      <data key="d0">146517</data>
    </edge>
    <edge source="BEL" target="ITA">
      <data key="d0">61120495</data>
    </edge>
    <edge source="BEL" target="CIV">
      <data key="d0">601621</data>
    </edge>
    <edge source="BEL" target="JPN">
      <data key="d0">952309</data>
    </edge>
    <edge source="BEL" target="JOR">
      <data key="d0">1867029</data>
    </edge>
    <edge source="BEL" target="KOR">
      <data key="d0">1582005</data>
    </edge>
    <edge source="BEL" target="KGZ">
      <data key="d0">21373</data>
    </edge>
    <edge source="BEL" target="LBN">
      <data key="d0">2703373</data>
    </edge>
    <edge source="BEL" target="LVA">
      <data key="d0">227259</data>
    </edge>
    <edge source="BEL" target="LTU">
      <data key="d0">1612752</data>
    </edge>
    <edge source="BEL" target="MDG">
      <data key="d0">24827</data>
    </edge>
    <edge source="BEL" target="MYS">
      <data key="d0">20515733</data>
    </edge>
    <edge source="BEL" target="MRT">
      <data key="d0">55763</data>
    </edge>
    <edge source="BEL" target="MUS">
      <data key="d0">527876</data>
    </edge>
    <edge source="BEL" target="MEX">
      <data key="d0">37528359</data>
    </edge>
    <edge source="BEL" target="MDA">
      <data key="d0">182985</data>
    </edge>
    <edge source="BEL" target="MAR">
      <data key="d0">7622956</data>
    </edge>
    <edge source="BEL" target="MOZ">
      <data key="d0">188863</data>
    </edge>
    <edge source="BEL" target="OMN">
      <data key="d0">2508610</data>
    </edge>
    <edge source="BEL" target="NLD">
      <data key="d0">179699431</data>
    </edge>
    <edge source="BEL" target="NZL">
      <data key="d0">5605440</data>
    </edge>
    <edge source="BEL" target="NIC">
      <data key="d0">235085</data>
    </edge>
    <edge source="BEL" target="NOR">
      <data key="d0">11153190</data>
    </edge>
    <edge source="BEL" target="PAK">
      <data key="d0">67391</data>
    </edge>
    <edge source="BEL" target="PRY">
      <data key="d0">261247</data>
    </edge>
    <edge source="BEL" target="PER">
      <data key="d0">2374876</data>
    </edge>
    <edge source="BEL" target="PHL">
      <data key="d0">2964076</data>
    </edge>
    <edge source="BEL" target="POL">
      <data key="d0">11450148</data>
    </edge>
    <edge source="BEL" target="PRT">
      <data key="d0">14159859</data>
    </edge>
    <edge source="BEL" target="ROU">
      <data key="d0">1426577</data>
    </edge>
    <edge source="BEL" target="RUS">
      <data key="d0">2212037</data>
    </edge>
    <edge source="BEL" target="SAU">
      <data key="d0">6617260</data>
    </edge>
    <edge source="BEL" target="SEN">
      <data key="d0">1353811</data>
    </edge>
    <edge source="BEL" target="SRB">
      <data key="d0">1075713</data>
    </edge>
    <edge source="BEL" target="IND">
      <data key="d0">135493</data>
    </edge>
    <edge source="BEL" target="SGP">
      <data key="d0">1036945</data>
    </edge>
    <edge source="BEL" target="SVK">
      <data key="d0">368258</data>
    </edge>
    <edge source="BEL" target="VNM">
      <data key="d0">9817319</data>
    </edge>
    <edge source="BEL" target="SVN">
      <data key="d0">165795</data>
    </edge>
    <edge source="BEL" target="ZAF">
      <data key="d0">3572725</data>
    </edge>
    <edge source="BEL" target="ESP">
      <data key="d0">99100065</data>
    </edge>
    <edge source="BEL" target="SWE">
      <data key="d0">3206172</data>
    </edge>
    <edge source="BEL" target="CHE">
      <data key="d0">5442572</data>
    </edge>
    <edge source="BEL" target="THA">
      <data key="d0">5768150</data>
    </edge>
    <edge source="BEL" target="TGO">
      <data key="d0">683017</data>
    </edge>
    <edge source="BEL" target="ARE">
      <data key="d0">293644</data>
    </edge>
    <edge source="BEL" target="TUN">
      <data key="d0">1101967</data>
    </edge>
    <edge source="BEL" target="TUR">
      <data key="d0">38848883</data>
    </edge>
    <edge source="BEL" target="UKR">
      <data key="d0">2871989</data>
    </edge>
    <edge source="BEL" target="MKD">
      <data key="d0">43079</data>
    </edge>
    <edge source="BEL" target="EGY">
      <data key="d0">6373401</data>
    </edge>
    <edge source="BEL" target="GBR">
      <data key="d0">91495853</data>
    </edge>
    <edge source="BEL" target="TZA">
      <data key="d0">179477</data>
    </edge>
    <edge source="BEL" target="USA">
      <data key="d0">5173772</data>
    </edge>
    <edge source="BEL" target="BFA">
      <data key="d0">214119</data>
    </edge>
    <edge source="BEL" target="URY">
      <data key="d0">1551071</data>
    </edge>
    <edge source="BRA" target="ARG">
      <data key="d0">13977798</data>
    </edge>
    <edge source="BRA" target="BOL">
      <data key="d0">3915681</data>
    </edge>
    <edge source="BRA" target="CHL">
      <data key="d0">1066640</data>
    </edge>
    <edge source="BRA" target="CHN">
      <data key="d0">16500</data>
    </edge>
    <edge source="BRA" target="COL">
      <data key="d0">731450</data>
    </edge>
    <edge source="BRA" target="ECU">
      <data key="d0">149939</data>
    </edge>
    <edge source="BRA" target="FRA">
      <data key="d0">12420</data>
    </edge>
    <edge source="BRA" target="DEU">
      <data key="d0">510069</data>
    </edge>
    <edge source="BRA" target="ISR">
      <data key="d0">47743</data>
    </edge>
    <edge source="BRA" target="JPN">
      <data key="d0">72000</data>
    </edge>
    <edge source="BRA" target="MYS">
      <data key="d0">214404</data>
    </edge>
    <edge source="BRA" target="MEX">
      <data key="d0">1164310</data>
    </edge>
    <edge source="BRA" target="PRY">
      <data key="d0">154556599</data>
    </edge>
    <edge source="BRA" target="PER">
      <data key="d0">319082</data>
    </edge>
    <edge source="BRA" target="PRT">
      <data key="d0">185109</data>
    </edge>
    <edge source="BRA" target="VNM">
      <data key="d0">16500</data>
    </edge>
    <edge source="BRA" target="ZAF">
      <data key="d0">12234</data>
    </edge>
    <edge source="BRA" target="ESP">
      <data key="d0">204995</data>
    </edge>
    <edge source="BRA" target="GBR">
      <data key="d0">220832</data>
    </edge>
    <edge source="BRA" target="USA">
      <data key="d0">713910</data>
    </edge>
    <edge source="BRA" target="URY">
      <data key="d0">6526465</data>
    </edge>
    <edge source="CAN" target="ARG">
      <data key="d0">1710543</data>
    </edge>
    <edge source="CAN" target="AUS">
      <data key="d0">1792135</data>
    </edge>
    <edge source="CAN" target="AUT">
      <data key="d0">20294</data>
    </edge>
    <edge source="CAN" target="BEL">
      <data key="d0">17334154</data>
    </edge>
    <edge source="CAN" target="BOL">
      <data key="d0">32333</data>
    </edge>
    <edge source="CAN" target="BRA">
      <data key="d0">480565701</data>
    </edge>
    <edge source="CAN" target="BGR">
      <data key="d0">28815</data>
    </edge>
    <edge source="CAN" target="CHL">
      <data key="d0">5522128</data>
    </edge>
    <edge source="CAN" target="CHN">
      <data key="d0">297900511</data>
    </edge>
    <edge source="CAN" target="COL">
      <data key="d0">29793592</data>
    </edge>
    <edge source="CAN" target="CRI">
      <data key="d0">6868607</data>
    </edge>
    <edge source="CAN" target="ECU">
      <data key="d0">1290945</data>
    </edge>
    <edge source="CAN" target="SLV">
      <data key="d0">311944</data>
    </edge>
    <edge source="CAN" target="FRA">
      <data key="d0">2048139</data>
    </edge>
    <edge source="CAN" target="GTM">
      <data key="d0">7552986</data>
    </edge>
    <edge source="CAN" target="HND">
      <data key="d0">5578712</data>
    </edge>
    <edge source="CAN" target="HKG">
      <data key="d0">415851</data>
    </edge>
    <edge source="CAN" target="IDN">
      <data key="d0">248196937</data>
    </edge>
    <edge source="CAN" target="IRL">
      <data key="d0">13999</data>
    </edge>
    <edge source="CAN" target="ISR">
      <data key="d0">254629</data>
    </edge>
    <edge source="CAN" target="ITA">
      <data key="d0">193877</data>
    </edge>
    <edge source="CAN" target="CIV">
      <data key="d0">2098301</data>
    </edge>
    <edge source="CAN" target="JAM">
      <data key="d0">989134</data>
    </edge>
    <edge source="CAN" target="JPN">
      <data key="d0">512154</data>
    </edge>
    <edge source="CAN" target="KOR">
      <data key="d0">47895738</data>
    </edge>
    <edge source="CAN" target="MYS">
      <data key="d0">135692757</data>
    </edge>
    <edge source="CAN" target="MEX">
      <data key="d0">8691783</data>
    </edge>
    <edge source="CAN" target="MAR">
      <data key="d0">7339293</data>
    </edge>
    <edge source="CAN" target="NLD">
      <data key="d0">1222545</data>
    </edge>
    <edge source="CAN" target="NZL">
      <data key="d0">22981621</data>
    </edge>
    <edge source="CAN" target="NIC">
      <data key="d0">1874433</data>
    </edge>
    <edge source="CAN" target="PAK">
      <data key="d0">146819</data>
    </edge>
    <edge source="CAN" target="PAN">
      <data key="d0">827791</data>
    </edge>
    <edge source="CAN" target="PER">
      <data key="d0">675838</data>
    </edge>
    <edge source="CAN" target="PHL">
      <data key="d0">23784882</data>
    </edge>
    <edge source="CAN" target="POL">
      <data key="d0">27438</data>
    </edge>
    <edge source="CAN" target="IND">
      <data key="d0">181664324</data>
    </edge>
    <edge source="CAN" target="SGP">
      <data key="d0">162281</data>
    </edge>
    <edge source="CAN" target="VNM">
      <data key="d0">37739145</data>
    </edge>
    <edge source="CAN" target="ZAF">
      <data key="d0">10287</data>
    </edge>
    <edge source="CAN" target="ESP">
      <data key="d0">1632201</data>
    </edge>
    <edge source="CAN" target="SWE">
      <data key="d0">48439</data>
    </edge>
    <edge source="CAN" target="CHE">
      <data key="d0">141934</data>
    </edge>
    <edge source="CAN" target="THA">
      <data key="d0">60121985</data>
    </edge>
    <edge source="CAN" target="GBR">
      <data key="d0">1365807</data>
    </edge>
    <edge source="CAN" target="USA">
      <data key="d0">2522302176</data>
    </edge>
    <edge source="CAN" target="URY">
      <data key="d0">16515711</data>
    </edge>
    <edge source="FRA" target="DZA">
      <data key="d0">3806174</data>
    </edge>
    <edge source="FRA" target="ARG">
      <data key="d0">4715399</data>
    </edge>
    <edge source="FRA" target="AUS">
      <data key="d0">849280</data>
    </edge>
    <edge source="FRA" target="AUT">
      <data key="d0">530626</data>
    </edge>
    <edge source="FRA" target="BEL">
      <data key="d0">36676977</data>
    </edge>
    <edge source="FRA" target="BRA">
      <data key="d0">208162</data>
    </edge>
    <edge source="FRA" target="BGR">
      <data key="d0">909434</data>
    </edge>
    <edge source="FRA" target="BDI">
      <data key="d0">13723</data>
    </edge>
    <edge source="FRA" target="CMR">
      <data key="d0">1449090</data>
    </edge>
    <edge source="FRA" target="CAN">
      <data key="d0">171488</data>
    </edge>
    <edge source="FRA" target="CHL">
      <data key="d0">507238</data>
    </edge>
    <edge source="FRA" target="CHN">
      <data key="d0">1330965</data>
    </edge>
    <edge source="FRA" target="COL">
      <data key="d0">306581</data>
    </edge>
    <edge source="FRA" target="HRV">
      <data key="d0">126400</data>
    </edge>
    <edge source="FRA" target="CZE">
      <data key="d0">846326</data>
    </edge>
    <edge source="FRA" target="BEN">
      <data key="d0">880340</data>
    </edge>
    <edge source="FRA" target="DNK">
      <data key="d0">2992707</data>
    </edge>
    <edge source="FRA" target="ETH">
      <data key="d0">731208</data>
    </edge>
    <edge source="FRA" target="EST">
      <data key="d0">388658</data>
    </edge>
    <edge source="FRA" target="FIN">
      <data key="d0">1066594</data>
    </edge>
    <edge source="FRA" target="GEO">
      <data key="d0">117064</data>
    </edge>
    <edge source="FRA" target="DEU">
      <data key="d0">29079138</data>
    </edge>
    <edge source="FRA" target="GHA">
      <data key="d0">4487044</data>
    </edge>
    <edge source="FRA" target="GRC">
      <data key="d0">1572107</data>
    </edge>
    <edge source="FRA" target="GTM">
      <data key="d0">464713</data>
    </edge>
    <edge source="FRA" target="HUN">
      <data key="d0">2896923</data>
    </edge>
    <edge source="FRA" target="IRL">
      <data key="d0">15600612</data>
    </edge>
    <edge source="FRA" target="ISR">
      <data key="d0">899797</data>
    </edge>
    <edge source="FRA" target="ITA">
      <data key="d0">12502840</data>
    </edge>
    <edge source="FRA" target="CIV">
      <data key="d0">1335898</data>
    </edge>
    <edge source="FRA" target="JPN">
      <data key="d0">100942</data>
    </edge>
    <edge source="FRA" target="JOR">
      <data key="d0">282530</data>
    </edge>
    <edge source="FRA" target="KOR">
      <data key="d0">289948</data>
    </edge>
    <edge source="FRA" target="LBN">
      <data key="d0">25169</data>
    </edge>
    <edge source="FRA" target="LVA">
      <data key="d0">17408</data>
    </edge>
    <edge source="FRA" target="LTU">
      <data key="d0">1070230</data>
    </edge>
    <edge source="FRA" target="MDG">
      <data key="d0">1154573</data>
    </edge>
    <edge source="FRA" target="MYS">
      <data key="d0">435830</data>
    </edge>
    <edge source="FRA" target="MRT">
      <data key="d0">4333148</data>
    </edge>
    <edge source="FRA" target="MUS">
      <data key="d0">314180</data>
    </edge>
    <edge source="FRA" target="MEX">
      <data key="d0">169151</data>
    </edge>
    <edge source="FRA" target="MAR">
      <data key="d0">5579493</data>
    </edge>
    <edge source="FRA" target="OMN">
      <data key="d0">1235318</data>
    </edge>
    <edge source="FRA" target="NLD">
      <data key="d0">25918793</data>
    </edge>
    <edge source="FRA" target="NZL">
      <data key="d0">223044</data>
    </edge>
    <edge source="FRA" target="NER">
      <data key="d0">1758528</data>
    </edge>
    <edge source="FRA" target="NOR">
      <data key="d0">278849</data>
    </edge>
    <edge source="FRA" target="PRY">
      <data key="d0">126584</data>
    </edge>
    <edge source="FRA" target="PER">
      <data key="d0">23686</data>
    </edge>
    <edge source="FRA" target="PHL">
      <data key="d0">39604</data>
    </edge>
    <edge source="FRA" target="POL">
      <data key="d0">6903757</data>
    </edge>
    <edge source="FRA" target="PRT">
      <data key="d0">2947539</data>
    </edge>
    <edge source="FRA" target="ROU">
      <data key="d0">5196965</data>
    </edge>
    <edge source="FRA" target="RUS">
      <data key="d0">111600</data>
    </edge>
    <edge source="FRA" target="SAU">
      <data key="d0">735201</data>
    </edge>
    <edge source="FRA" target="SEN">
      <data key="d0">199228</data>
    </edge>
    <edge source="FRA" target="SRB">
      <data key="d0">395751</data>
    </edge>
    <edge source="FRA" target="SGP">
      <data key="d0">27013</data>
    </edge>
    <edge source="FRA" target="SVK">
      <data key="d0">442547</data>
    </edge>
    <edge source="FRA" target="VNM">
      <data key="d0">91865</data>
    </edge>
    <edge source="FRA" target="SVN">
      <data key="d0">220295</data>
    </edge>
    <edge source="FRA" target="ZAF">
      <data key="d0">881789</data>
    </edge>
    <edge source="FRA" target="ESP">
      <data key="d0">33335491</data>
    </edge>
    <edge source="FRA" target="SWE">
      <data key="d0">11359239</data>
    </edge>
    <edge source="FRA" target="CHE">
      <data key="d0">10514239</data>
    </edge>
    <edge source="FRA" target="THA">
      <data key="d0">102250</data>
    </edge>
    <edge source="FRA" target="TGO">
      <data key="d0">389118</data>
    </edge>
    <edge source="FRA" target="ARE">
      <data key="d0">65161</data>
    </edge>
    <edge source="FRA" target="TUN">
      <data key="d0">1873681</data>
    </edge>
    <edge source="FRA" target="TUR">
      <data key="d0">2369593</data>
    </edge>
    <edge source="FRA" target="UGA">
      <data key="d0">78279</data>
    </edge>
    <edge source="FRA" target="UKR">
      <data key="d0">619845</data>
    </edge>
    <edge source="FRA" target="EGY">
      <data key="d0">53183</data>
    </edge>
    <edge source="FRA" target="GBR">
      <data key="d0">27526372</data>
    </edge>
    <edge source="FRA" target="USA">
      <data key="d0">1153182</data>
    </edge>
    <edge source="FRA" target="BFA">
      <data key="d0">309404</data>
    </edge>
    <edge source="DEU" target="ALB">
      <data key="d0">26487</data>
    </edge>
    <edge source="DEU" target="DZA">
      <data key="d0">183793</data>
    </edge>
    <edge source="DEU" target="AZE">
      <data key="d0">45605</data>
    </edge>
    <edge source="DEU" target="ARG">
      <data key="d0">1315947</data>
    </edge>
    <edge source="DEU" target="AUS">
      <data key="d0">1709330</data>
    </edge>
    <edge source="DEU" target="AUT">
      <data key="d0">37232765</data>
    </edge>
    <edge source="DEU" target="BEL">
      <data key="d0">41326806</data>
    </edge>
    <edge source="DEU" target="BOL">
      <data key="d0">206464</data>
    </edge>
    <edge source="DEU" target="BRA">
      <data key="d0">6432105</data>
    </edge>
    <edge source="DEU" target="BGR">
      <data key="d0">1504127</data>
    </edge>
    <edge source="DEU" target="BLR">
      <data key="d0">33035</data>
    </edge>
    <edge source="DEU" target="CAN">
      <data key="d0">25553288</data>
    </edge>
    <edge source="DEU" target="LKA">
      <data key="d0">358089</data>
    </edge>
    <edge source="DEU" target="CHL">
      <data key="d0">4587301</data>
    </edge>
    <edge source="DEU" target="CHN">
      <data key="d0">7382039</data>
    </edge>
    <edge source="DEU" target="COL">
      <data key="d0">1410686</data>
    </edge>
    <edge source="DEU" target="CRI">
      <data key="d0">1087267</data>
    </edge>
    <edge source="DEU" target="HRV">
      <data key="d0">1069404</data>
    </edge>
    <edge source="DEU" target="CZE">
      <data key="d0">28628880</data>
    </edge>
    <edge source="DEU" target="DNK">
      <data key="d0">62584760</data>
    </edge>
    <edge source="DEU" target="ECU">
      <data key="d0">3874146</data>
    </edge>
    <edge source="DEU" target="SLV">
      <data key="d0">593743</data>
    </edge>
    <edge source="DEU" target="EST">
      <data key="d0">1801241</data>
    </edge>
    <edge source="DEU" target="FIN">
      <data key="d0">2857941</data>
    </edge>
    <edge source="DEU" target="FRA">
      <data key="d0">53138132</data>
    </edge>
    <edge source="DEU" target="GEO">
      <data key="d0">42461</data>
    </edge>
    <edge source="DEU" target="PSE">
      <data key="d0">28366</data>
    </edge>
    <edge source="DEU" target="GRC">
      <data key="d0">20410479</data>
    </edge>
    <edge source="DEU" target="GTM">
      <data key="d0">1421742</data>
    </edge>
    <edge source="DEU" target="HND">
      <data key="d0">587494</data>
    </edge>
    <edge source="DEU" target="HKG">
      <data key="d0">252013</data>
    </edge>
    <edge source="DEU" target="HUN">
      <data key="d0">5135617</data>
    </edge>
    <edge source="DEU" target="IDN">
      <data key="d0">891453</data>
    </edge>
    <edge source="DEU" target="IRL">
      <data key="d0">3885296</data>
    </edge>
    <edge source="DEU" target="ISR">
      <data key="d0">666827</data>
    </edge>
    <edge source="DEU" target="ITA">
      <data key="d0">34996591</data>
    </edge>
    <edge source="DEU" target="CIV">
      <data key="d0">2381455</data>
    </edge>
    <edge source="DEU" target="JPN">
      <data key="d0">5908513</data>
    </edge>
    <edge source="DEU" target="JOR">
      <data key="d0">639647</data>
    </edge>
    <edge source="DEU" target="KOR">
      <data key="d0">2641346</data>
    </edge>
    <edge source="DEU" target="LBN">
      <data key="d0">446546</data>
    </edge>
    <edge source="DEU" target="LVA">
      <data key="d0">1316082</data>
    </edge>
    <edge source="DEU" target="LTU">
      <data key="d0">534971</data>
    </edge>
    <edge source="DEU" target="MDG">
      <data key="d0">27382</data>
    </edge>
    <edge source="DEU" target="MYS">
      <data key="d0">3664179</data>
    </edge>
    <edge source="DEU" target="MUS">
      <data key="d0">21099</data>
    </edge>
    <edge source="DEU" target="MEX">
      <data key="d0">5741506</data>
    </edge>
    <edge source="DEU" target="MDA">
      <data key="d0">957002</data>
    </edge>
    <edge source="DEU" target="MAR">
      <data key="d0">269221</data>
    </edge>
    <edge source="DEU" target="OMN">
      <data key="d0">677905</data>
    </edge>
    <edge source="DEU" target="NLD">
      <data key="d0">40927845</data>
    </edge>
    <edge source="DEU" target="NZL">
      <data key="d0">829185</data>
    </edge>
    <edge source="DEU" target="NIC">
      <data key="d0">381321</data>
    </edge>
    <edge source="DEU" target="NOR">
      <data key="d0">15041134</data>
    </edge>
    <edge source="DEU" target="PAK">
      <data key="d0">176670</data>
    </edge>
    <edge source="DEU" target="PAN">
      <data key="d0">86680</data>
    </edge>
    <edge source="DEU" target="PRY">
      <data key="d0">1144170</data>
    </edge>
    <edge source="DEU" target="PER">
      <data key="d0">2043068</data>
    </edge>
    <edge source="DEU" target="PHL">
      <data key="d0">207976</data>
    </edge>
    <edge source="DEU" target="POL">
      <data key="d0">54994465</data>
    </edge>
    <edge source="DEU" target="PRT">
      <data key="d0">4216773</data>
    </edge>
    <edge source="DEU" target="ROU">
      <data key="d0">3385500</data>
    </edge>
    <edge source="DEU" target="RUS">
      <data key="d0">3741575</data>
    </edge>
    <edge source="DEU" target="SAU">
      <data key="d0">2160960</data>
    </edge>
    <edge source="DEU" target="SRB">
      <data key="d0">475086</data>
    </edge>
    <edge source="DEU" target="IND">
      <data key="d0">2115594</data>
    </edge>
    <edge source="DEU" target="SGP">
      <data key="d0">963166</data>
    </edge>
    <edge source="DEU" target="SVK">
      <data key="d0">1843605</data>
    </edge>
    <edge source="DEU" target="VNM">
      <data key="d0">3771554</data>
    </edge>
    <edge source="DEU" target="SVN">
      <data key="d0">1168276</data>
    </edge>
    <edge source="DEU" target="ZAF">
      <data key="d0">3003827</data>
    </edge>
    <edge source="DEU" target="ZWE">
      <data key="d0">12144</data>
    </edge>
    <edge source="DEU" target="ESP">
      <data key="d0">22813848</data>
    </edge>
    <edge source="DEU" target="SWE">
      <data key="d0">33113188</data>
    </edge>
    <edge source="DEU" target="CHE">
      <data key="d0">26018903</data>
    </edge>
    <edge source="DEU" target="THA">
      <data key="d0">2097042</data>
    </edge>
    <edge source="DEU" target="TGO">
      <data key="d0">3005425</data>
    </edge>
    <edge source="DEU" target="ARE">
      <data key="d0">170234</data>
    </edge>
    <edge source="DEU" target="TUN">
      <data key="d0">121509</data>
    </edge>
    <edge source="DEU" target="TUR">
      <data key="d0">10825984</data>
    </edge>
    <edge source="DEU" target="UKR">
      <data key="d0">5620731</data>
    </edge>
    <edge source="DEU" target="MKD">
      <data key="d0">13107</data>
    </edge>
    <edge source="DEU" target="EGY">
      <data key="d0">1747974</data>
    </edge>
    <edge source="DEU" target="GBR">
      <data key="d0">73000616</data>
    </edge>
    <edge source="DEU" target="TZA">
      <data key="d0">55324</data>
    </edge>
    <edge source="DEU" target="USA">
      <data key="d0">10752249</data>
    </edge>
    <edge source="DEU" target="URY">
      <data key="d0">876486</data>
    </edge>
    <edge source="IRL" target="CHN">
      <data key="d0">36152</data>
    </edge>
    <edge source="IRL" target="ETH">
      <data key="d0">146978</data>
    </edge>
    <edge source="IRL" target="FRA">
      <data key="d0">117960</data>
    </edge>
    <edge source="IRL" target="KOR">
      <data key="d0">34578</data>
    </edge>
    <edge source="IRL" target="NOR">
      <data key="d0">26371</data>
    </edge>
    <edge source="IRL" target="GBR">
      <data key="d0">968346</data>
    </edge>
    <edge source="IRL" target="USA">
      <data key="d0">33991</data>
    </edge>
    <edge source="ITA" target="ALB">
      <data key="d0">1367768</data>
    </edge>
    <edge source="ITA" target="DZA">
      <data key="d0">15923579</data>
    </edge>
    <edge source="ITA" target="AZE">
      <data key="d0">216121</data>
    </edge>
    <edge source="ITA" target="ARG">
      <data key="d0">224107</data>
    </edge>
    <edge source="ITA" target="AUS">
      <data key="d0">2336586</data>
    </edge>
    <edge source="ITA" target="AUT">
      <data key="d0">12410395</data>
    </edge>
    <edge source="ITA" target="ARM">
      <data key="d0">420391</data>
    </edge>
    <edge source="ITA" target="BEL">
      <data key="d0">653615</data>
    </edge>
    <edge source="ITA" target="BRA">
      <data key="d0">17340381</data>
    </edge>
    <edge source="ITA" target="BGR">
      <data key="d0">9578129</data>
    </edge>
    <edge source="ITA" target="CMR">
      <data key="d0">82082</data>
    </edge>
    <edge source="ITA" target="CAN">
      <data key="d0">71059</data>
    </edge>
    <edge source="ITA" target="LKA">
      <data key="d0">48188</data>
    </edge>
    <edge source="ITA" target="CHL">
      <data key="d0">1674734</data>
    </edge>
    <edge source="ITA" target="CHN">
      <data key="d0">6961648</data>
    </edge>
    <edge source="ITA" target="COL">
      <data key="d0">1142914</data>
    </edge>
    <edge source="ITA" target="CRI">
      <data key="d0">255286</data>
    </edge>
    <edge source="ITA" target="HRV">
      <data key="d0">18145876</data>
    </edge>
    <edge source="ITA" target="CZE">
      <data key="d0">1214357</data>
    </edge>
    <edge source="ITA" target="DNK">
      <data key="d0">69894</data>
    </edge>
    <edge source="ITA" target="ECU">
      <data key="d0">754520</data>
    </edge>
    <edge source="ITA" target="SLV">
      <data key="d0">161475</data>
    </edge>
    <edge source="ITA" target="EST">
      <data key="d0">93381</data>
    </edge>
    <edge source="ITA" target="FIN">
      <data key="d0">62093</data>
    </edge>
    <edge source="ITA" target="FRA">
      <data key="d0">12924994</data>
    </edge>
    <edge source="ITA" target="GEO">
      <data key="d0">1112604</data>
    </edge>
    <edge source="ITA" target="PSE">
      <data key="d0">54807</data>
    </edge>
    <edge source="ITA" target="DEU">
      <data key="d0">9169392</data>
    </edge>
    <edge source="ITA" target="GHA">
      <data key="d0">10998412</data>
    </edge>
    <edge source="ITA" target="GRC">
      <data key="d0">20532466</data>
    </edge>
    <edge source="ITA" target="GTM">
      <data key="d0">483327</data>
    </edge>
    <edge source="ITA" target="HND">
      <data key="d0">101989</data>
    </edge>
    <edge source="ITA" target="HKG">
      <data key="d0">18868</data>
    </edge>
    <edge source="ITA" target="HUN">
      <data key="d0">6264667</data>
    </edge>
    <edge source="ITA" target="IDN">
      <data key="d0">27240</data>
    </edge>
    <edge source="ITA" target="IRL">
      <data key="d0">21111</data>
    </edge>
    <edge source="ITA" target="ISR">
      <data key="d0">56019</data>
    </edge>
    <edge source="ITA" target="CIV">
      <data key="d0">28572</data>
    </edge>
    <edge source="ITA" target="JPN">
      <data key="d0">800229</data>
    </edge>
    <edge source="ITA" target="KAZ">
      <data key="d0">90524</data>
    </edge>
    <edge source="ITA" target="JOR">
      <data key="d0">958328</data>
    </edge>
    <edge source="ITA" target="KOR">
      <data key="d0">1026886</data>
    </edge>
    <edge source="ITA" target="LBN">
      <data key="d0">4124243</data>
    </edge>
    <edge source="ITA" target="LVA">
      <data key="d0">191416</data>
    </edge>
    <edge source="ITA" target="LTU">
      <data key="d0">459345</data>
    </edge>
    <edge source="ITA" target="MWI">
      <data key="d0">604327</data>
    </edge>
    <edge source="ITA" target="MYS">
      <data key="d0">2878066</data>
    </edge>
    <edge source="ITA" target="MEX">
      <data key="d0">1157505</data>
    </edge>
    <edge source="ITA" target="MDA">
      <data key="d0">414946</data>
    </edge>
    <edge source="ITA" target="MAR">
      <data key="d0">3113921</data>
    </edge>
    <edge source="ITA" target="MOZ">
      <data key="d0">1211745</data>
    </edge>
    <edge source="ITA" target="OMN">
      <data key="d0">1039466</data>
    </edge>
    <edge source="ITA" target="NLD">
      <data key="d0">2428498</data>
    </edge>
    <edge source="ITA" target="NZL">
      <data key="d0">276437</data>
    </edge>
    <edge source="ITA" target="NIC">
      <data key="d0">718626</data>
    </edge>
    <edge source="ITA" target="PAK">
      <data key="d0">447166</data>
    </edge>
    <edge source="ITA" target="PAN">
      <data key="d0">348036</data>
    </edge>
    <edge source="ITA" target="PRY">
      <data key="d0">55042</data>
    </edge>
    <edge source="ITA" target="PER">
      <data key="d0">1499131</data>
    </edge>
    <edge source="ITA" target="PHL">
      <data key="d0">45980</data>
    </edge>
    <edge source="ITA" target="POL">
      <data key="d0">1935009</data>
    </edge>
    <edge source="ITA" target="PRT">
      <data key="d0">630701</data>
    </edge>
    <edge source="ITA" target="ROU">
      <data key="d0">18422884</data>
    </edge>
    <edge source="ITA" target="RUS">
      <data key="d0">2080130</data>
    </edge>
    <edge source="ITA" target="SAU">
      <data key="d0">1766854</data>
    </edge>
    <edge source="ITA" target="SEN">
      <data key="d0">336526</data>
    </edge>
    <edge source="ITA" target="SRB">
      <data key="d0">832586</data>
    </edge>
    <edge source="ITA" target="IND">
      <data key="d0">1285208</data>
    </edge>
    <edge source="ITA" target="SGP">
      <data key="d0">32795</data>
    </edge>
    <edge source="ITA" target="SVK">
      <data key="d0">1101095</data>
    </edge>
    <edge source="ITA" target="VNM">
      <data key="d0">1896672</data>
    </edge>
    <edge source="ITA" target="SVN">
      <data key="d0">12441463</data>
    </edge>
    <edge source="ITA" target="ZAF">
      <data key="d0">119047</data>
    </edge>
    <edge source="ITA" target="ESP">
      <data key="d0">8163651</data>
    </edge>
    <edge source="ITA" target="SWE">
      <data key="d0">2285158</data>
    </edge>
    <edge source="ITA" target="CHE">
      <data key="d0">1455700</data>
    </edge>
    <edge source="ITA" target="THA">
      <data key="d0">729484</data>
    </edge>
    <edge source="ITA" target="ARE">
      <data key="d0">498867</data>
    </edge>
    <edge source="ITA" target="TUN">
      <data key="d0">1458854</data>
    </edge>
    <edge source="ITA" target="TUR">
      <data key="d0">15860874</data>
    </edge>
    <edge source="ITA" target="UGA">
      <data key="d0">361075</data>
    </edge>
    <edge source="ITA" target="UKR">
      <data key="d0">1687395</data>
    </edge>
    <edge source="ITA" target="MKD">
      <data key="d0">235830</data>
    </edge>
    <edge source="ITA" target="EGY">
      <data key="d0">3397364</data>
    </edge>
    <edge source="ITA" target="GBR">
      <data key="d0">1447997</data>
    </edge>
    <edge source="ITA" target="USA">
      <data key="d0">5414888</data>
    </edge>
    <edge source="ITA" target="URY">
      <data key="d0">715292</data>
    </edge>
    <edge source="MEX" target="ARG">
      <data key="d0">37537113</data>
    </edge>
    <edge source="MEX" target="AUS">
      <data key="d0">32610865</data>
    </edge>
    <edge source="MEX" target="BOL">
      <data key="d0">235670</data>
    </edge>
    <edge source="MEX" target="BRA">
      <data key="d0">34523200</data>
    </edge>
    <edge source="MEX" target="CHL">
      <data key="d0">64947652</data>
    </edge>
    <edge source="MEX" target="CHN">
      <data key="d0">236234</data>
    </edge>
    <edge source="MEX" target="COL">
      <data key="d0">11236995</data>
    </edge>
    <edge source="MEX" target="CRI">
      <data key="d0">3958108</data>
    </edge>
    <edge source="MEX" target="ECU">
      <data key="d0">5659332</data>
    </edge>
    <edge source="MEX" target="SLV">
      <data key="d0">1834796</data>
    </edge>
    <edge source="MEX" target="FIN">
      <data key="d0">17288</data>
    </edge>
    <edge source="MEX" target="DEU">
      <data key="d0">12553522</data>
    </edge>
    <edge source="MEX" target="GRC">
      <data key="d0">51003</data>
    </edge>
    <edge source="MEX" target="GTM">
      <data key="d0">3227407</data>
    </edge>
    <edge source="MEX" target="HND">
      <data key="d0">1236893</data>
    </edge>
    <edge source="MEX" target="ITA">
      <data key="d0">318595</data>
    </edge>
    <edge source="MEX" target="JAM">
      <data key="d0">11078</data>
    </edge>
    <edge source="MEX" target="JOR">
      <data key="d0">63599</data>
    </edge>
    <edge source="MEX" target="KOR">
      <data key="d0">452648</data>
    </edge>
    <edge source="MEX" target="LBN">
      <data key="d0">20399</data>
    </edge>
    <edge source="MEX" target="OMN">
      <data key="d0">93234</data>
    </edge>
    <edge source="MEX" target="NLD">
      <data key="d0">17288</data>
    </edge>
    <edge source="MEX" target="NIC">
      <data key="d0">366128</data>
    </edge>
    <edge source="MEX" target="PAN">
      <data key="d0">720551</data>
    </edge>
    <edge source="MEX" target="PRY">
      <data key="d0">2266143</data>
    </edge>
    <edge source="MEX" target="PER">
      <data key="d0">1620793</data>
    </edge>
    <edge source="MEX" target="RUS">
      <data key="d0">11324</data>
    </edge>
    <edge source="MEX" target="SAU">
      <data key="d0">582850</data>
    </edge>
    <edge source="MEX" target="SRB">
      <data key="d0">52719</data>
    </edge>
    <edge source="MEX" target="VNM">
      <data key="d0">97803</data>
    </edge>
    <edge source="MEX" target="SVN">
      <data key="d0">49769</data>
    </edge>
    <edge source="MEX" target="ZAF">
      <data key="d0">1029249</data>
    </edge>
    <edge source="MEX" target="ESP">
      <data key="d0">1579244</data>
    </edge>
    <edge source="MEX" target="THA">
      <data key="d0">1011147</data>
    </edge>
    <edge source="MEX" target="ARE">
      <data key="d0">12600</data>
    </edge>
    <edge source="MEX" target="TUN">
      <data key="d0">82946</data>
    </edge>
    <edge source="MEX" target="TUR">
      <data key="d0">595371</data>
    </edge>
    <edge source="MEX" target="UKR">
      <data key="d0">78141</data>
    </edge>
    <edge source="MEX" target="MKD">
      <data key="d0">16159</data>
    </edge>
    <edge source="MEX" target="GBR">
      <data key="d0">26999</data>
    </edge>
    <edge source="MEX" target="USA">
      <data key="d0">34931531</data>
    </edge>
    <edge source="MEX" target="URY">
      <data key="d0">10399871</data>
    </edge>
    <edge source="POL" target="AZE">
      <data key="d0">70212</data>
    </edge>
    <edge source="POL" target="ARG">
      <data key="d0">31905</data>
    </edge>
    <edge source="POL" target="AUS">
      <data key="d0">51531</data>
    </edge>
    <edge source="POL" target="AUT">
      <data key="d0">13787591</data>
    </edge>
    <edge source="POL" target="BEL">
      <data key="d0">5798440</data>
    </edge>
    <edge source="POL" target="BRA">
      <data key="d0">23405042</data>
    </edge>
    <edge source="POL" target="BGR">
      <data key="d0">1966940</data>
    </edge>
    <edge source="POL" target="BLR">
      <data key="d0">1666719</data>
    </edge>
    <edge source="POL" target="CMR">
      <data key="d0">2099470</data>
    </edge>
    <edge source="POL" target="CAN">
      <data key="d0">3997837</data>
    </edge>
    <edge source="POL" target="CHL">
      <data key="d0">117152</data>
    </edge>
    <edge source="POL" target="CHN">
      <data key="d0">858965</data>
    </edge>
    <edge source="POL" target="COL">
      <data key="d0">1047239</data>
    </edge>
    <edge source="POL" target="HRV">
      <data key="d0">868841</data>
    </edge>
    <edge source="POL" target="CZE">
      <data key="d0">87418624</data>
    </edge>
    <edge source="POL" target="DNK">
      <data key="d0">38119371</data>
    </edge>
    <edge source="POL" target="ECU">
      <data key="d0">416973</data>
    </edge>
    <edge source="POL" target="SLV">
      <data key="d0">96822</data>
    </edge>
    <edge source="POL" target="EST">
      <data key="d0">5014703</data>
    </edge>
    <edge source="POL" target="FIN">
      <data key="d0">83245</data>
    </edge>
    <edge source="POL" target="FRA">
      <data key="d0">19808424</data>
    </edge>
    <edge source="POL" target="DEU">
      <data key="d0">126922339</data>
    </edge>
    <edge source="POL" target="GRC">
      <data key="d0">271645</data>
    </edge>
    <edge source="POL" target="GTM">
      <data key="d0">37733</data>
    </edge>
    <edge source="POL" target="HND">
      <data key="d0">28347</data>
    </edge>
    <edge source="POL" target="HUN">
      <data key="d0">27846187</data>
    </edge>
    <edge source="POL" target="IDN">
      <data key="d0">61640</data>
    </edge>
    <edge source="POL" target="IRL">
      <data key="d0">3582038</data>
    </edge>
    <edge source="POL" target="ISR">
      <data key="d0">243513</data>
    </edge>
    <edge source="POL" target="ITA">
      <data key="d0">4407381</data>
    </edge>
    <edge source="POL" target="CIV">
      <data key="d0">1775689</data>
    </edge>
    <edge source="POL" target="JAM">
      <data key="d0">15394</data>
    </edge>
    <edge source="POL" target="JPN">
      <data key="d0">225150</data>
    </edge>
    <edge source="POL" target="KAZ">
      <data key="d0">195207</data>
    </edge>
    <edge source="POL" target="JOR">
      <data key="d0">262580</data>
    </edge>
    <edge source="POL" target="KOR">
      <data key="d0">679321</data>
    </edge>
    <edge source="POL" target="LBN">
      <data key="d0">197716</data>
    </edge>
    <edge source="POL" target="LVA">
      <data key="d0">3231838</data>
    </edge>
    <edge source="POL" target="LTU">
      <data key="d0">11741189</data>
    </edge>
    <edge source="POL" target="MYS">
      <data key="d0">1147231</data>
    </edge>
    <edge source="POL" target="MEX">
      <data key="d0">5084825</data>
    </edge>
    <edge source="POL" target="MDA">
      <data key="d0">656052</data>
    </edge>
    <edge source="POL" target="MAR">
      <data key="d0">74251</data>
    </edge>
    <edge source="POL" target="OMN">
      <data key="d0">33636</data>
    </edge>
    <edge source="POL" target="NLD">
      <data key="d0">7300816</data>
    </edge>
    <edge source="POL" target="NZL">
      <data key="d0">42996</data>
    </edge>
    <edge source="POL" target="NIC">
      <data key="d0">39796</data>
    </edge>
    <edge source="POL" target="NOR">
      <data key="d0">4594182</data>
    </edge>
    <edge source="POL" target="PHL">
      <data key="d0">17600</data>
    </edge>
    <edge source="POL" target="PRT">
      <data key="d0">775963</data>
    </edge>
    <edge source="POL" target="ROU">
      <data key="d0">6125579</data>
    </edge>
    <edge source="POL" target="RUS">
      <data key="d0">7963902</data>
    </edge>
    <edge source="POL" target="SEN">
      <data key="d0">1468421</data>
    </edge>
    <edge source="POL" target="SRB">
      <data key="d0">450040</data>
    </edge>
    <edge source="POL" target="IND">
      <data key="d0">206241</data>
    </edge>
    <edge source="POL" target="SGP">
      <data key="d0">13045</data>
    </edge>
    <edge source="POL" target="SVK">
      <data key="d0">33229918</data>
    </edge>
    <edge source="POL" target="VNM">
      <data key="d0">608030</data>
    </edge>
    <edge source="POL" target="SVN">
      <data key="d0">644718</data>
    </edge>
    <edge source="POL" target="ZAF">
      <data key="d0">272250</data>
    </edge>
    <edge source="POL" target="ESP">
      <data key="d0">8590923</data>
    </edge>
    <edge source="POL" target="SWE">
      <data key="d0">6864124</data>
    </edge>
    <edge source="POL" target="CHE">
      <data key="d0">473541</data>
    </edge>
    <edge source="POL" target="THA">
      <data key="d0">733645</data>
    </edge>
    <edge source="POL" target="TUR">
      <data key="d0">1684462</data>
    </edge>
    <edge source="POL" target="UKR">
      <data key="d0">15805102</data>
    </edge>
    <edge source="POL" target="MKD">
      <data key="d0">17113</data>
    </edge>
    <edge source="POL" target="EGY">
      <data key="d0">45728</data>
    </edge>
    <edge source="POL" target="GBR">
      <data key="d0">63586259</data>
    </edge>
    <edge source="POL" target="USA">
      <data key="d0">4820825</data>
    </edge>
    <edge source="POL" target="URY">
      <data key="d0">3062358</data>
    </edge>
    <edge source="PRT" target="DZA">
      <data key="d0">12723</data>
    </edge>
    <edge source="PRT" target="AUS">
      <data key="d0">1137669</data>
    </edge>
    <edge source="PRT" target="ARM">
      <data key="d0">13943</data>
    </edge>
    <edge source="PRT" target="BRA">
      <data key="d0">223589</data>
    </edge>
    <edge source="PRT" target="BLR">
      <data key="d0">240883</data>
    </edge>
    <edge source="PRT" target="CAN">
      <data key="d0">450789</data>
    </edge>
    <edge source="PRT" target="ECU">
      <data key="d0">1076217</data>
    </edge>
    <edge source="PRT" target="FRA">
      <data key="d0">2276695</data>
    </edge>
    <edge source="PRT" target="GEO">
      <data key="d0">393593</data>
    </edge>
    <edge source="PRT" target="DEU">
      <data key="d0">2390589</data>
    </edge>
    <edge source="PRT" target="GHA">
      <data key="d0">12098</data>
    </edge>
    <edge source="PRT" target="GRC">
      <data key="d0">156063</data>
    </edge>
    <edge source="PRT" target="IRL">
      <data key="d0">1676270</data>
    </edge>
    <edge source="PRT" target="ITA">
      <data key="d0">599424</data>
    </edge>
    <edge source="PRT" target="JPN">
      <data key="d0">538771</data>
    </edge>
    <edge source="PRT" target="LBN">
      <data key="d0">44946</data>
    </edge>
    <edge source="PRT" target="MUS">
      <data key="d0">28501</data>
    </edge>
    <edge source="PRT" target="MEX">
      <data key="d0">126034</data>
    </edge>
    <edge source="PRT" target="MAR">
      <data key="d0">773096</data>
    </edge>
    <edge source="PRT" target="MOZ">
      <data key="d0">15979</data>
    </edge>
    <edge source="PRT" target="NZL">
      <data key="d0">104616</data>
    </edge>
    <edge source="PRT" target="PER">
      <data key="d0">11685</data>
    </edge>
    <edge source="PRT" target="RUS">
      <data key="d0">297984</data>
    </edge>
    <edge source="PRT" target="SEN">
      <data key="d0">31906</data>
    </edge>
    <edge source="PRT" target="VNM">
      <data key="d0">167130</data>
    </edge>
    <edge source="PRT" target="ESP">
      <data key="d0">80323396</data>
    </edge>
    <edge source="PRT" target="TUN">
      <data key="d0">196531</data>
    </edge>
    <edge source="PRT" target="TUR">
      <data key="d0">337851</data>
    </edge>
    <edge source="PRT" target="UKR">
      <data key="d0">21326</data>
    </edge>
    <edge source="PRT" target="EGY">
      <data key="d0">420625</data>
    </edge>
    <edge source="PRT" target="GBR">
      <data key="d0">747759</data>
    </edge>
    <edge source="PRT" target="URY">
      <data key="d0">11740</data>
    </edge>
    <edge source="IND" target="ALB">
      <data key="d0">11113</data>
    </edge>
    <edge source="IND" target="AUS">
      <data key="d0">249617</data>
    </edge>
    <edge source="IND" target="BEL">
      <data key="d0">1363494</data>
    </edge>
    <edge source="IND" target="BRA">
      <data key="d0">667281</data>
    </edge>
    <edge source="IND" target="BDI">
      <data key="d0">18746</data>
    </edge>
    <edge source="IND" target="CMR">
      <data key="d0">48349</data>
    </edge>
    <edge source="IND" target="LKA">
      <data key="d0">2497711</data>
    </edge>
    <edge source="IND" target="CHL">
      <data key="d0">843103</data>
    </edge>
    <edge source="IND" target="CHN">
      <data key="d0">185015</data>
    </edge>
    <edge source="IND" target="COL">
      <data key="d0">28344</data>
    </edge>
    <edge source="IND" target="ECU">
      <data key="d0">53531</data>
    </edge>
    <edge source="IND" target="ETH">
      <data key="d0">2220221</data>
    </edge>
    <edge source="IND" target="IDN">
      <data key="d0">815001</data>
    </edge>
    <edge source="IND" target="ISR">
      <data key="d0">149527</data>
    </edge>
    <edge source="IND" target="ITA">
      <data key="d0">57262</data>
    </edge>
    <edge source="IND" target="CIV">
      <data key="d0">29591</data>
    </edge>
    <edge source="IND" target="JPN">
      <data key="d0">57069</data>
    </edge>
    <edge source="IND" target="JOR">
      <data key="d0">452535</data>
    </edge>
    <edge source="IND" target="LBN">
      <data key="d0">286517</data>
    </edge>
    <edge source="IND" target="LTU">
      <data key="d0">101282</data>
    </edge>
    <edge source="IND" target="MDG">
      <data key="d0">219577</data>
    </edge>
    <edge source="IND" target="MWI">
      <data key="d0">413691</data>
    </edge>
    <edge source="IND" target="MYS">
      <data key="d0">15363185</data>
    </edge>
    <edge source="IND" target="MUS">
      <data key="d0">25477</data>
    </edge>
    <edge source="IND" target="MAR">
      <data key="d0">342826</data>
    </edge>
    <edge source="IND" target="MOZ">
      <data key="d0">1969691</data>
    </edge>
    <edge source="IND" target="OMN">
      <data key="d0">677346</data>
    </edge>
    <edge source="IND" target="NLD">
      <data key="d0">3797932</data>
    </edge>
    <edge source="IND" target="NZL">
      <data key="d0">16730</data>
    </edge>
    <edge source="IND" target="PAK">
      <data key="d0">2013846</data>
    </edge>
    <edge source="IND" target="PER">
      <data key="d0">1500452</data>
    </edge>
    <edge source="IND" target="PHL">
      <data key="d0">97621</data>
    </edge>
    <edge source="IND" target="POL">
      <data key="d0">255844</data>
    </edge>
    <edge source="IND" target="SAU">
      <data key="d0">1140565</data>
    </edge>
    <edge source="IND" target="SGP">
      <data key="d0">545995</data>
    </edge>
    <edge source="IND" target="VNM">
      <data key="d0">3251130</data>
    </edge>
    <edge source="IND" target="ZWE">
      <data key="d0">17308</data>
    </edge>
    <edge source="IND" target="ESP">
      <data key="d0">165829</data>
    </edge>
    <edge source="IND" target="THA">
      <data key="d0">420116</data>
    </edge>
    <edge source="IND" target="ARE">
      <data key="d0">15800733</data>
    </edge>
    <edge source="IND" target="TUN">
      <data key="d0">57684</data>
    </edge>
    <edge source="IND" target="TUR">
      <data key="d0">999715</data>
    </edge>
    <edge source="IND" target="EGY">
      <data key="d0">422921</data>
    </edge>
    <edge source="IND" target="GBR">
      <data key="d0">102519</data>
    </edge>
    <edge source="IND" target="TZA">
      <data key="d0">779218</data>
    </edge>
    <edge source="IND" target="USA">
      <data key="d0">246932</data>
    </edge>
    <edge source="ESP" target="ALB">
      <data key="d0">728778</data>
    </edge>
    <edge source="ESP" target="DZA">
      <data key="d0">19271795</data>
    </edge>
    <edge source="ESP" target="AZE">
      <data key="d0">78859</data>
    </edge>
    <edge source="ESP" target="ARG">
      <data key="d0">8010026</data>
    </edge>
    <edge source="ESP" target="AUS">
      <data key="d0">402828</data>
    </edge>
    <edge source="ESP" target="AUT">
      <data key="d0">85467</data>
    </edge>
    <edge source="ESP" target="ARM">
      <data key="d0">195295</data>
    </edge>
    <edge source="ESP" target="BEL">
      <data key="d0">4315096</data>
    </edge>
    <edge source="ESP" target="BOL">
      <data key="d0">781947</data>
    </edge>
    <edge source="ESP" target="BRA">
      <data key="d0">69259401</data>
    </edge>
    <edge source="ESP" target="BGR">
      <data key="d0">1218939</data>
    </edge>
    <edge source="ESP" target="BLR">
      <data key="d0">145920</data>
    </edge>
    <edge source="ESP" target="CMR">
      <data key="d0">315008</data>
    </edge>
    <edge source="ESP" target="CAN">
      <data key="d0">2027664</data>
    </edge>
    <edge source="ESP" target="LKA">
      <data key="d0">48890</data>
    </edge>
    <edge source="ESP" target="CHL">
      <data key="d0">18163479</data>
    </edge>
    <edge source="ESP" target="CHN">
      <data key="d0">6565183</data>
    </edge>
    <edge source="ESP" target="COL">
      <data key="d0">6700269</data>
    </edge>
    <edge source="ESP" target="CRI">
      <data key="d0">4197256</data>
    </edge>
    <edge source="ESP" target="HRV">
      <data key="d0">159073</data>
    </edge>
    <edge source="ESP" target="CZE">
      <data key="d0">300768</data>
    </edge>
    <edge source="ESP" target="DNK">
      <data key="d0">1046282</data>
    </edge>
    <edge source="ESP" target="ECU">
      <data key="d0">11521272</data>
    </edge>
    <edge source="ESP" target="SLV">
      <data key="d0">286334</data>
    </edge>
    <edge source="ESP" target="ETH">
      <data key="d0">271606</data>
    </edge>
    <edge source="ESP" target="EST">
      <data key="d0">524129</data>
    </edge>
    <edge source="ESP" target="FIN">
      <data key="d0">27031</data>
    </edge>
    <edge source="ESP" target="FRA">
      <data key="d0">101815740</data>
    </edge>
    <edge source="ESP" target="GEO">
      <data key="d0">269265</data>
    </edge>
    <edge source="ESP" target="DEU">
      <data key="d0">7106084</data>
    </edge>
    <edge source="ESP" target="GHA">
      <data key="d0">450939</data>
    </edge>
    <edge source="ESP" target="GRC">
      <data key="d0">9741500</data>
    </edge>
    <edge source="ESP" target="GTM">
      <data key="d0">1877018</data>
    </edge>
    <edge source="ESP" target="HND">
      <data key="d0">1762250</data>
    </edge>
    <edge source="ESP" target="HUN">
      <data key="d0">1045592</data>
    </edge>
    <edge source="ESP" target="IRL">
      <data key="d0">25364573</data>
    </edge>
    <edge source="ESP" target="ISR">
      <data key="d0">2913415</data>
    </edge>
    <edge source="ESP" target="ITA">
      <data key="d0">44022689</data>
    </edge>
    <edge source="ESP" target="CIV">
      <data key="d0">2029137</data>
    </edge>
    <edge source="ESP" target="JPN">
      <data key="d0">55370</data>
    </edge>
    <edge source="ESP" target="KAZ">
      <data key="d0">382344</data>
    </edge>
    <edge source="ESP" target="JOR">
      <data key="d0">4625069</data>
    </edge>
    <edge source="ESP" target="KOR">
      <data key="d0">2516786</data>
    </edge>
    <edge source="ESP" target="KGZ">
      <data key="d0">15864</data>
    </edge>
    <edge source="ESP" target="LBN">
      <data key="d0">5373218</data>
    </edge>
    <edge source="ESP" target="LVA">
      <data key="d0">1519824</data>
    </edge>
    <edge source="ESP" target="LTU">
      <data key="d0">4041764</data>
    </edge>
    <edge source="ESP" target="MDG">
      <data key="d0">13472</data>
    </edge>
    <edge source="ESP" target="MYS">
      <data key="d0">677750</data>
    </edge>
    <edge source="ESP" target="MRT">
      <data key="d0">1832717</data>
    </edge>
    <edge source="ESP" target="MUS">
      <data key="d0">55649</data>
    </edge>
    <edge source="ESP" target="MEX">
      <data key="d0">18866743</data>
    </edge>
    <edge source="ESP" target="MDA">
      <data key="d0">136495</data>
    </edge>
    <edge source="ESP" target="MAR">
      <data key="d0">50603741</data>
    </edge>
    <edge source="ESP" target="MOZ">
      <data key="d0">11557</data>
    </edge>
    <edge source="ESP" target="OMN">
      <data key="d0">495856</data>
    </edge>
    <edge source="ESP" target="NLD">
      <data key="d0">54795281</data>
    </edge>
    <edge source="ESP" target="NZL">
      <data key="d0">490184</data>
    </edge>
    <edge source="ESP" target="NIC">
      <data key="d0">862517</data>
    </edge>
    <edge source="ESP" target="PAK">
      <data key="d0">473765</data>
    </edge>
    <edge source="ESP" target="PAN">
      <data key="d0">1252777</data>
    </edge>
    <edge source="ESP" target="PRY">
      <data key="d0">2460130</data>
    </edge>
    <edge source="ESP" target="PER">
      <data key="d0">10087440</data>
    </edge>
    <edge source="ESP" target="PHL">
      <data key="d0">147080</data>
    </edge>
    <edge source="ESP" target="POL">
      <data key="d0">2007255</data>
    </edge>
    <edge source="ESP" target="PRT">
      <data key="d0">89647927</data>
    </edge>
    <edge source="ESP" target="ROU">
      <data key="d0">7039672</data>
    </edge>
    <edge source="ESP" target="RUS">
      <data key="d0">7083006</data>
    </edge>
    <edge source="ESP" target="SAU">
      <data key="d0">8022549</data>
    </edge>
    <edge source="ESP" target="SEN">
      <data key="d0">1123840</data>
    </edge>
    <edge source="ESP" target="SRB">
      <data key="d0">1660183</data>
    </edge>
    <edge source="ESP" target="IND">
      <data key="d0">1280276</data>
    </edge>
    <edge source="ESP" target="SGP">
      <data key="d0">342116</data>
    </edge>
    <edge source="ESP" target="SVK">
      <data key="d0">854115</data>
    </edge>
    <edge source="ESP" target="VNM">
      <data key="d0">958731</data>
    </edge>
    <edge source="ESP" target="SVN">
      <data key="d0">111868</data>
    </edge>
    <edge source="ESP" target="ZAF">
      <data key="d0">7323219</data>
    </edge>
    <edge source="ESP" target="ZWE">
      <data key="d0">10333</data>
    </edge>
    <edge source="ESP" target="SWE">
      <data key="d0">114624</data>
    </edge>
    <edge source="ESP" target="CHE">
      <data key="d0">690732</data>
    </edge>
    <edge source="ESP" target="THA">
      <data key="d0">1398485</data>
    </edge>
    <edge source="ESP" target="TGO">
      <data key="d0">1490186</data>
    </edge>
    <edge source="ESP" target="ARE">
      <data key="d0">1453400</data>
    </edge>
    <edge source="ESP" target="TUN">
      <data key="d0">8422880</data>
    </edge>
    <edge source="ESP" target="TUR">
      <data key="d0">18655980</data>
    </edge>
    <edge source="ESP" target="UGA">
      <data key="d0">14280</data>
    </edge>
    <edge source="ESP" target="UKR">
      <data key="d0">2527662</data>
    </edge>
    <edge source="ESP" target="MKD">
      <data key="d0">598471</data>
    </edge>
    <edge source="ESP" target="EGY">
      <data key="d0">13079750</data>
    </edge>
    <edge source="ESP" target="GBR">
      <data key="d0">15693655</data>
    </edge>
    <edge source="ESP" target="USA">
      <data key="d0">10675395</data>
    </edge>
    <edge source="ESP" target="BFA">
      <data key="d0">21341</data>
    </edge>
    <edge source="ESP" target="URY">
      <data key="d0">5418796</data>
    </edge>
    <edge source="GBR" target="ALB">
      <data key="d0">36045</data>
    </edge>
    <edge source="GBR" target="DZA">
      <data key="d0">398484</data>
    </edge>
    <edge source="GBR" target="ARG">
      <data key="d0">327555</data>
    </edge>
    <edge source="GBR" target="AUS">
      <data key="d0">500794</data>
    </edge>
    <edge source="GBR" target="AUT">
      <data key="d0">2038049</data>
    </edge>
    <edge source="GBR" target="BEL">
      <data key="d0">4395684</data>
    </edge>
    <edge source="GBR" target="BOL">
      <data key="d0">13478</data>
    </edge>
    <edge source="GBR" target="BRA">
      <data key="d0">39736088</data>
    </edge>
    <edge source="GBR" target="BGR">
      <data key="d0">1579565</data>
    </edge>
    <edge source="GBR" target="KHM">
      <data key="d0">318177</data>
    </edge>
    <edge source="GBR" target="CMR">
      <data key="d0">61277</data>
    </edge>
    <edge source="GBR" target="CAN">
      <data key="d0">2427447</data>
    </edge>
    <edge source="GBR" target="LKA">
      <data key="d0">485688</data>
    </edge>
    <edge source="GBR" target="CHL">
      <data key="d0">280971</data>
    </edge>
    <edge source="GBR" target="CHN">
      <data key="d0">5169035</data>
    </edge>
    <edge source="GBR" target="COL">
      <data key="d0">812563</data>
    </edge>
    <edge source="GBR" target="CRI">
      <data key="d0">36132</data>
    </edge>
    <edge source="GBR" target="HRV">
      <data key="d0">110089</data>
    </edge>
    <edge source="GBR" target="CZE">
      <data key="d0">1151910</data>
    </edge>
    <edge source="GBR" target="DNK">
      <data key="d0">2858138</data>
    </edge>
    <edge source="GBR" target="ECU">
      <data key="d0">68703</data>
    </edge>
    <edge source="GBR" target="EST">
      <data key="d0">408653</data>
    </edge>
    <edge source="GBR" target="FIN">
      <data key="d0">1252437</data>
    </edge>
    <edge source="GBR" target="FRA">
      <data key="d0">7099696</data>
    </edge>
    <edge source="GBR" target="DEU">
      <data key="d0">8411384</data>
    </edge>
    <edge source="GBR" target="GHA">
      <data key="d0">86167</data>
    </edge>
    <edge source="GBR" target="GRC">
      <data key="d0">343317</data>
    </edge>
    <edge source="GBR" target="GTM">
      <data key="d0">29534</data>
    </edge>
    <edge source="GBR" target="HKG">
      <data key="d0">153832</data>
    </edge>
    <edge source="GBR" target="HUN">
      <data key="d0">2069362</data>
    </edge>
    <edge source="GBR" target="IRL">
      <data key="d0">33005095</data>
    </edge>
    <edge source="GBR" target="ISR">
      <data key="d0">588875</data>
    </edge>
    <edge source="GBR" target="ITA">
      <data key="d0">1975029</data>
    </edge>
    <edge source="GBR" target="CIV">
      <data key="d0">54745</data>
    </edge>
    <edge source="GBR" target="JAM">
      <data key="d0">40667</data>
    </edge>
    <edge source="GBR" target="JPN">
      <data key="d0">36666</data>
    </edge>
    <edge source="GBR" target="KOR">
      <data key="d0">497555</data>
    </edge>
    <edge source="GBR" target="LBN">
      <data key="d0">321430</data>
    </edge>
    <edge source="GBR" target="LVA">
      <data key="d0">56537</data>
    </edge>
    <edge source="GBR" target="LTU">
      <data key="d0">2353638</data>
    </edge>
    <edge source="GBR" target="MYS">
      <data key="d0">155886</data>
    </edge>
    <edge source="GBR" target="MUS">
      <data key="d0">49971</data>
    </edge>
    <edge source="GBR" target="MEX">
      <data key="d0">707274</data>
    </edge>
    <edge source="GBR" target="MAR">
      <data key="d0">250040</data>
    </edge>
    <edge source="GBR" target="NLD">
      <data key="d0">33900452</data>
    </edge>
    <edge source="GBR" target="NZL">
      <data key="d0">875100</data>
    </edge>
    <edge source="GBR" target="NOR">
      <data key="d0">405662</data>
    </edge>
    <edge source="GBR" target="PAK">
      <data key="d0">109436</data>
    </edge>
    <edge source="GBR" target="PRY">
      <data key="d0">181419</data>
    </edge>
    <edge source="GBR" target="PER">
      <data key="d0">215552</data>
    </edge>
    <edge source="GBR" target="PHL">
      <data key="d0">232364</data>
    </edge>
    <edge source="GBR" target="POL">
      <data key="d0">6197551</data>
    </edge>
    <edge source="GBR" target="PRT">
      <data key="d0">207195</data>
    </edge>
    <edge source="GBR" target="ROU">
      <data key="d0">407899</data>
    </edge>
    <edge source="GBR" target="RUS">
      <data key="d0">582868</data>
    </edge>
    <edge source="GBR" target="SAU">
      <data key="d0">545590</data>
    </edge>
    <edge source="GBR" target="SEN">
      <data key="d0">136873</data>
    </edge>
    <edge source="GBR" target="SRB">
      <data key="d0">46850</data>
    </edge>
    <edge source="GBR" target="IND">
      <data key="d0">1743465</data>
    </edge>
    <edge source="GBR" target="SGP">
      <data key="d0">535007</data>
    </edge>
    <edge source="GBR" target="SVK">
      <data key="d0">269877</data>
    </edge>
    <edge source="GBR" target="VNM">
      <data key="d0">840977</data>
    </edge>
    <edge source="GBR" target="SVN">
      <data key="d0">142333</data>
    </edge>
    <edge source="GBR" target="ZAF">
      <data key="d0">1171352</data>
    </edge>
    <edge source="GBR" target="ESP">
      <data key="d0">5716811</data>
    </edge>
    <edge source="GBR" target="SWE">
      <data key="d0">4585874</data>
    </edge>
    <edge source="GBR" target="CHE">
      <data key="d0">639612</data>
    </edge>
    <edge source="GBR" target="THA">
      <data key="d0">989361</data>
    </edge>
    <edge source="GBR" target="ARE">
      <data key="d0">693439</data>
    </edge>
    <edge source="GBR" target="TUN">
      <data key="d0">48145</data>
    </edge>
    <edge source="GBR" target="TUR">
      <data key="d0">2272506</data>
    </edge>
    <edge source="GBR" target="UKR">
      <data key="d0">538110</data>
    </edge>
    <edge source="GBR" target="EGY">
      <data key="d0">1248934</data>
    </edge>
    <edge source="GBR" target="TZA">
      <data key="d0">146652</data>
    </edge>
    <edge source="GBR" target="USA">
      <data key="d0">4791672</data>
    </edge>
    <edge source="GBR" target="URY">
      <data key="d0">51823</data>
    </edge>
    <edge source="USA" target="DZA">
      <data key="d0">111000</data>
    </edge>
    <edge source="USA" target="ARG">
      <data key="d0">105357878</data>
    </edge>
    <edge source="USA" target="AUS">
      <data key="d0">186458559</data>
    </edge>
    <edge source="USA" target="AUT">
      <data key="d0">100200</data>
    </edge>
    <edge source="USA" target="BEL">
      <data key="d0">48210471</data>
    </edge>
    <edge source="USA" target="BOL">
      <data key="d0">458078</data>
    </edge>
    <edge source="USA" target="BRA">
      <data key="d0">772915580</data>
    </edge>
    <edge source="USA" target="BGR">
      <data key="d0">3052956</data>
    </edge>
    <edge source="USA" target="CMR">
      <data key="d0">628944</data>
    </edge>
    <edge source="USA" target="CAN">
      <data key="d0">928535355</data>
    </edge>
    <edge source="USA" target="LKA">
      <data key="d0">193787</data>
    </edge>
    <edge source="USA" target="CHL">
      <data key="d0">21197473</data>
    </edge>
    <edge source="USA" target="CHN">
      <data key="d0">72016635</data>
    </edge>
    <edge source="USA" target="COL">
      <data key="d0">116735505</data>
    </edge>
    <edge source="USA" target="CRI">
      <data key="d0">11208863</data>
    </edge>
    <edge source="USA" target="CZE">
      <data key="d0">93420</data>
    </edge>
    <edge source="USA" target="DNK">
      <data key="d0">198673</data>
    </edge>
    <edge source="USA" target="ECU">
      <data key="d0">12362805</data>
    </edge>
    <edge source="USA" target="SLV">
      <data key="d0">1757190</data>
    </edge>
    <edge source="USA" target="FIN">
      <data key="d0">284133</data>
    </edge>
    <edge source="USA" target="FRA">
      <data key="d0">54248410</data>
    </edge>
    <edge source="USA" target="DEU">
      <data key="d0">3808094</data>
    </edge>
    <edge source="USA" target="GHA">
      <data key="d0">1063085</data>
    </edge>
    <edge source="USA" target="GRC">
      <data key="d0">1045154</data>
    </edge>
    <edge source="USA" target="GTM">
      <data key="d0">10844896</data>
    </edge>
    <edge source="USA" target="HND">
      <data key="d0">34628782</data>
    </edge>
    <edge source="USA" target="HKG">
      <data key="d0">1125282</data>
    </edge>
    <edge source="USA" target="HUN">
      <data key="d0">51385</data>
    </edge>
    <edge source="USA" target="IDN">
      <data key="d0">3363917</data>
    </edge>
    <edge source="USA" target="IRL">
      <data key="d0">1735988</data>
    </edge>
    <edge source="USA" target="ISR">
      <data key="d0">393036</data>
    </edge>
    <edge source="USA" target="ITA">
      <data key="d0">3085860</data>
    </edge>
    <edge source="USA" target="CIV">
      <data key="d0">343745</data>
    </edge>
    <edge source="USA" target="JAM">
      <data key="d0">3248067</data>
    </edge>
    <edge source="USA" target="JPN">
      <data key="d0">185654843</data>
    </edge>
    <edge source="USA" target="JOR">
      <data key="d0">627873</data>
    </edge>
    <edge source="USA" target="KOR">
      <data key="d0">55214543</data>
    </edge>
    <edge source="USA" target="LBN">
      <data key="d0">1143573</data>
    </edge>
    <edge source="USA" target="LTU">
      <data key="d0">127856</data>
    </edge>
    <edge source="USA" target="MYS">
      <data key="d0">14182829</data>
    </edge>
    <edge source="USA" target="MUS">
      <data key="d0">20530</data>
    </edge>
    <edge source="USA" target="MEX">
      <data key="d0">230551849</data>
    </edge>
    <edge source="USA" target="MAR">
      <data key="d0">278563</data>
    </edge>
    <edge source="USA" target="OMN">
      <data key="d0">147724</data>
    </edge>
    <edge source="USA" target="NLD">
      <data key="d0">6673415</data>
    </edge>
    <edge source="USA" target="NZL">
      <data key="d0">7543310</data>
    </edge>
    <edge source="USA" target="NIC">
      <data key="d0">5045780</data>
    </edge>
    <edge source="USA" target="NOR">
      <data key="d0">584671</data>
    </edge>
    <edge source="USA" target="PAK">
      <data key="d0">1186461</data>
    </edge>
    <edge source="USA" target="PAN">
      <data key="d0">1659008</data>
    </edge>
    <edge source="USA" target="PRY">
      <data key="d0">3518243</data>
    </edge>
    <edge source="USA" target="PER">
      <data key="d0">92464077</data>
    </edge>
    <edge source="USA" target="PHL">
      <data key="d0">3002791</data>
    </edge>
    <edge source="USA" target="POL">
      <data key="d0">864285</data>
    </edge>
    <edge source="USA" target="PRT">
      <data key="d0">61997</data>
    </edge>
    <edge source="USA" target="ROU">
      <data key="d0">263659</data>
    </edge>
    <edge source="USA" target="RUS">
      <data key="d0">261360</data>
    </edge>
    <edge source="USA" target="SAU">
      <data key="d0">1059703</data>
    </edge>
    <edge source="USA" target="SEN">
      <data key="d0">4461304</data>
    </edge>
    <edge source="USA" target="IND">
      <data key="d0">185478710</data>
    </edge>
    <edge source="USA" target="SGP">
      <data key="d0">2341013</data>
    </edge>
    <edge source="USA" target="VNM">
      <data key="d0">14577138</data>
    </edge>
    <edge source="USA" target="SVN">
      <data key="d0">55313</data>
    </edge>
    <edge source="USA" target="ZAF">
      <data key="d0">3957043</data>
    </edge>
    <edge source="USA" target="ESP">
      <data key="d0">7416369</data>
    </edge>
    <edge source="USA" target="SWE">
      <data key="d0">217010</data>
    </edge>
    <edge source="USA" target="CHE">
      <data key="d0">121860</data>
    </edge>
    <edge source="USA" target="THA">
      <data key="d0">3680923</data>
    </edge>
    <edge source="USA" target="ARE">
      <data key="d0">3105066</data>
    </edge>
    <edge source="USA" target="TUN">
      <data key="d0">282829</data>
    </edge>
    <edge source="USA" target="TUR">
      <data key="d0">7013584</data>
    </edge>
    <edge source="USA" target="UKR">
      <data key="d0">1191842</data>
    </edge>
    <edge source="USA" target="EGY">
      <data key="d0">1639003</data>
    </edge>
    <edge source="USA" target="GBR">
      <data key="d0">11047469</data>
    </edge>
    <edge source="USA" target="URY">
      <data key="d0">20261792</data>
    </edge>
    <edge source="AZE" target="GEO">
      <data key="d0">2415509</data>
    </edge>
    <edge source="GEO" target="AZE">
      <data key="d0">295123</data>
    </edge>
    <edge source="GEO" target="ARM">
      <data key="d0">9610801</data>
    </edge>
    <edge source="GEO" target="BGR">
      <data key="d0">14575702</data>
    </edge>
    <edge source="GEO" target="DEU">
      <data key="d0">21682</data>
    </edge>
    <edge source="GEO" target="GRC">
      <data key="d0">2696896</data>
    </edge>
    <edge source="GEO" target="ITA">
      <data key="d0">1259280</data>
    </edge>
    <edge source="GEO" target="KAZ">
      <data key="d0">26468</data>
    </edge>
    <edge source="GEO" target="MAR">
      <data key="d0">1860158</data>
    </edge>
    <edge source="GEO" target="MOZ">
      <data key="d0">2263244</data>
    </edge>
    <edge source="GEO" target="ROU">
      <data key="d0">3256602</data>
    </edge>
    <edge source="GEO" target="RUS">
      <data key="d0">111484</data>
    </edge>
    <edge source="GEO" target="IND">
      <data key="d0">17611033</data>
    </edge>
    <edge source="GEO" target="ESP">
      <data key="d0">2320800</data>
    </edge>
    <edge source="GEO" target="TUR">
      <data key="d0">7617360</data>
    </edge>
    <edge source="GEO" target="UKR">
      <data key="d0">17280</data>
    </edge>
    <edge source="GEO" target="USA">
      <data key="d0">2317935</data>
    </edge>
    <edge source="ARG" target="BOL">
      <data key="d0">135534</data>
    </edge>
    <edge source="ARG" target="BRA">
      <data key="d0">30432735</data>
    </edge>
    <edge source="ARG" target="CHL">
      <data key="d0">11000</data>
    </edge>
    <edge source="ARG" target="PRY">
      <data key="d0">10583320</data>
    </edge>
    <edge source="ARG" target="URY">
      <data key="d0">2878934</data>
    </edge>
    <edge source="CHL" target="ARG">
      <data key="d0">10573594</data>
    </edge>
    <edge source="CHL" target="AUS">
      <data key="d0">170219</data>
    </edge>
    <edge source="CHL" target="AUT">
      <data key="d0">109292</data>
    </edge>
    <edge source="CHL" target="BEL">
      <data key="d0">25046517</data>
    </edge>
    <edge source="CHL" target="BOL">
      <data key="d0">8061482</data>
    </edge>
    <edge source="CHL" target="BRA">
      <data key="d0">146060237</data>
    </edge>
    <edge source="CHL" target="CHN">
      <data key="d0">7679678</data>
    </edge>
    <edge source="CHL" target="COL">
      <data key="d0">9272051</data>
    </edge>
    <edge source="CHL" target="CRI">
      <data key="d0">2814212</data>
    </edge>
    <edge source="CHL" target="ECU">
      <data key="d0">13864188</data>
    </edge>
    <edge source="CHL" target="GRC">
      <data key="d0">15684</data>
    </edge>
    <edge source="CHL" target="GTM">
      <data key="d0">1811935</data>
    </edge>
    <edge source="CHL" target="HND">
      <data key="d0">191791</data>
    </edge>
    <edge source="CHL" target="IDN">
      <data key="d0">2281498</data>
    </edge>
    <edge source="CHL" target="JAM">
      <data key="d0">88741</data>
    </edge>
    <edge source="CHL" target="JPN">
      <data key="d0">8742798</data>
    </edge>
    <edge source="CHL" target="MEX">
      <data key="d0">112170280</data>
    </edge>
    <edge source="CHL" target="NLD">
      <data key="d0">44800449</data>
    </edge>
    <edge source="CHL" target="NZL">
      <data key="d0">711998</data>
    </edge>
    <edge source="CHL" target="NIC">
      <data key="d0">442156</data>
    </edge>
    <edge source="CHL" target="PAK">
      <data key="d0">119261</data>
    </edge>
    <edge source="CHL" target="PAN">
      <data key="d0">208846</data>
    </edge>
    <edge source="CHL" target="PRY">
      <data key="d0">545030</data>
    </edge>
    <edge source="CHL" target="PER">
      <data key="d0">37068508</data>
    </edge>
    <edge source="CHL" target="PHL">
      <data key="d0">768084</data>
    </edge>
    <edge source="CHL" target="IND">
      <data key="d0">574854</data>
    </edge>
    <edge source="CHL" target="VNM">
      <data key="d0">1799532</data>
    </edge>
    <edge source="CHL" target="ZAF">
      <data key="d0">34210959</data>
    </edge>
    <edge source="CHL" target="ESP">
      <data key="d0">25597724</data>
    </edge>
    <edge source="CHL" target="THA">
      <data key="d0">11492397</data>
    </edge>
    <edge source="CHL" target="ARE">
      <data key="d0">374220</data>
    </edge>
    <edge source="CHL" target="TUR">
      <data key="d0">1477054</data>
    </edge>
    <edge source="CHL" target="EGY">
      <data key="d0">124740</data>
    </edge>
    <edge source="CHL" target="USA">
      <data key="d0">62073654</data>
    </edge>
    <edge source="CHL" target="URY">
      <data key="d0">10281731</data>
    </edge>
    <edge source="PRY" target="BRA">
      <data key="d0">535126</data>
    </edge>
    <edge source="PRY" target="URY">
      <data key="d0">56950</data>
    </edge>
    <edge source="URY" target="ARG">
      <data key="d0">2026739</data>
    </edge>
    <edge source="URY" target="BOL">
      <data key="d0">488481</data>
    </edge>
    <edge source="URY" target="CHL">
      <data key="d0">11860</data>
    </edge>
    <edge source="URY" target="PAN">
      <data key="d0">29779</data>
    </edge>
    <edge source="URY" target="PRY">
      <data key="d0">10757771</data>
    </edge>
    <edge source="URY" target="ESP">
      <data key="d0">84607</data>
    </edge>
    <edge source="URY" target="GBR">
      <data key="d0">50841</data>
    </edge>
    <edge source="AUS" target="ARG">
      <data key="d0">11180297</data>
    </edge>
    <edge source="AUS" target="BEL">
      <data key="d0">55848</data>
    </edge>
    <edge source="AUS" target="BRA">
      <data key="d0">26103535</data>
    </edge>
    <edge source="AUS" target="BGR">
      <data key="d0">96086</data>
    </edge>
    <edge source="AUS" target="CAN">
      <data key="d0">261731</data>
    </edge>
    <edge source="AUS" target="LKA">
      <data key="d0">19693</data>
    </edge>
    <edge source="AUS" target="CHL">
      <data key="d0">44757</data>
    </edge>
    <edge source="AUS" target="CHN">
      <data key="d0">485706</data>
    </edge>
    <edge source="AUS" target="CRI">
      <data key="d0">249933</data>
    </edge>
    <edge source="AUS" target="ECU">
      <data key="d0">118901</data>
    </edge>
    <edge source="AUS" target="GRC">
      <data key="d0">253609</data>
    </edge>
    <edge source="AUS" target="HKG">
      <data key="d0">69495</data>
    </edge>
    <edge source="AUS" target="IDN">
      <data key="d0">1923829</data>
    </edge>
    <edge source="AUS" target="ISR">
      <data key="d0">15098</data>
    </edge>
    <edge source="AUS" target="ITA">
      <data key="d0">151268</data>
    </edge>
    <edge source="AUS" target="JPN">
      <data key="d0">1481550</data>
    </edge>
    <edge source="AUS" target="JOR">
      <data key="d0">45768</data>
    </edge>
    <edge source="AUS" target="KOR">
      <data key="d0">445080</data>
    </edge>
    <edge source="AUS" target="MYS">
      <data key="d0">836525</data>
    </edge>
    <edge source="AUS" target="MEX">
      <data key="d0">5858177</data>
    </edge>
    <edge source="AUS" target="MAR">
      <data key="d0">41936</data>
    </edge>
    <edge source="AUS" target="MOZ">
      <data key="d0">93095</data>
    </edge>
    <edge source="AUS" target="NLD">
      <data key="d0">49369</data>
    </edge>
    <edge source="AUS" target="NZL">
      <data key="d0">7532834</data>
    </edge>
    <edge source="AUS" target="NIC">
      <data key="d0">394712</data>
    </edge>
    <edge source="AUS" target="PAK">
      <data key="d0">126234068</data>
    </edge>
    <edge source="AUS" target="PHL">
      <data key="d0">494012</data>
    </edge>
    <edge source="AUS" target="IND">
      <data key="d0">17580560</data>
    </edge>
    <edge source="AUS" target="SGP">
      <data key="d0">192297</data>
    </edge>
    <edge source="AUS" target="VNM">
      <data key="d0">17600909</data>
    </edge>
    <edge source="AUS" target="ZAF">
      <data key="d0">303252</data>
    </edge>
    <edge source="AUS" target="ESP">
      <data key="d0">54599</data>
    </edge>
    <edge source="AUS" target="THA">
      <data key="d0">34418958</data>
    </edge>
    <edge source="AUS" target="ARE">
      <data key="d0">32889</data>
    </edge>
    <edge source="AUS" target="TUR">
      <data key="d0">318248</data>
    </edge>
    <edge source="AUS" target="GBR">
      <data key="d0">1005183</data>
    </edge>
    <edge source="AUS" target="USA">
      <data key="d0">8956308</data>
    </edge>
    <edge source="BGR" target="ALB">
      <data key="d0">45358</data>
    </edge>
    <edge source="BGR" target="AUT">
      <data key="d0">77557</data>
    </edge>
    <edge source="BGR" target="ARM">
      <data key="d0">18041</data>
    </edge>
    <edge source="BGR" target="BEL">
      <data key="d0">976107</data>
    </edge>
    <edge source="BGR" target="BRA">
      <data key="d0">9263871</data>
    </edge>
    <edge source="BGR" target="HRV">
      <data key="d0">10583010</data>
    </edge>
    <edge source="BGR" target="CZE">
      <data key="d0">83547</data>
    </edge>
    <edge source="BGR" target="DNK">
      <data key="d0">78698</data>
    </edge>
    <edge source="BGR" target="EST">
      <data key="d0">27870</data>
    </edge>
    <edge source="BGR" target="FIN">
      <data key="d0">126472</data>
    </edge>
    <edge source="BGR" target="FRA">
      <data key="d0">7681238</data>
    </edge>
    <edge source="BGR" target="DEU">
      <data key="d0">60015</data>
    </edge>
    <edge source="BGR" target="GRC">
      <data key="d0">9505979</data>
    </edge>
    <edge source="BGR" target="HUN">
      <data key="d0">11029436</data>
    </edge>
    <edge source="BGR" target="IRL">
      <data key="d0">50377</data>
    </edge>
    <edge source="BGR" target="ISR">
      <data key="d0">266641</data>
    </edge>
    <edge source="BGR" target="ITA">
      <data key="d0">3168366</data>
    </edge>
    <edge source="BGR" target="JPN">
      <data key="d0">84439</data>
    </edge>
    <edge source="BGR" target="LTU">
      <data key="d0">14674</data>
    </edge>
    <edge source="BGR" target="MAR">
      <data key="d0">5234688</data>
    </edge>
    <edge source="BGR" target="NLD">
      <data key="d0">29997</data>
    </edge>
    <edge source="BGR" target="NOR">
      <data key="d0">22335</data>
    </edge>
    <edge source="BGR" target="POL">
      <data key="d0">175460</data>
    </edge>
    <edge source="BGR" target="ROU">
      <data key="d0">138879046</data>
    </edge>
    <edge source="BGR" target="RUS">
      <data key="d0">27459</data>
    </edge>
    <edge source="BGR" target="SRB">
      <data key="d0">1455169</data>
    </edge>
    <edge source="BGR" target="SVK">
      <data key="d0">403041</data>
    </edge>
    <edge source="BGR" target="VNM">
      <data key="d0">29663</data>
    </edge>
    <edge source="BGR" target="SVN">
      <data key="d0">88482</data>
    </edge>
    <edge source="BGR" target="ESP">
      <data key="d0">4420455</data>
    </edge>
    <edge source="BGR" target="SWE">
      <data key="d0">11594</data>
    </edge>
    <edge source="BGR" target="CHE">
      <data key="d0">44019</data>
    </edge>
    <edge source="BGR" target="TUR">
      <data key="d0">5510836</data>
    </edge>
    <edge source="BGR" target="UKR">
      <data key="d0">1406887</data>
    </edge>
    <edge source="BGR" target="MKD">
      <data key="d0">6120072</data>
    </edge>
    <edge source="BGR" target="GBR">
      <data key="d0">1321808</data>
    </edge>
    <edge source="BGR" target="USA">
      <data key="d0">5786759</data>
    </edge>
    <edge source="LKA" target="KOR">
      <data key="d0">497629</data>
    </edge>
    <edge source="CHN" target="ALB">
      <data key="d0">451856</data>
    </edge>
    <edge source="CHN" target="DZA">
      <data key="d0">175219</data>
    </edge>
    <edge source="CHN" target="ARG">
      <data key="d0">95461354</data>
    </edge>
    <edge source="CHN" target="AUS">
      <data key="d0">321889302</data>
    </edge>
    <edge source="CHN" target="BEL">
      <data key="d0">9847836</data>
    </edge>
    <edge source="CHN" target="BOL">
      <data key="d0">27058</data>
    </edge>
    <edge source="CHN" target="BRA">
      <data key="d0">356463721</data>
    </edge>
    <edge source="CHN" target="BGR">
      <data key="d0">907053</data>
    </edge>
    <edge source="CHN" target="BLR">
      <data key="d0">99000</data>
    </edge>
    <edge source="CHN" target="KHM">
      <data key="d0">3950494</data>
    </edge>
    <edge source="CHN" target="CMR">
      <data key="d0">2339949</data>
    </edge>
    <edge source="CHN" target="CAN">
      <data key="d0">3779100</data>
    </edge>
    <edge source="CHN" target="LKA">
      <data key="d0">72345679</data>
    </edge>
    <edge source="CHN" target="CHL">
      <data key="d0">102492950</data>
    </edge>
    <edge source="CHN" target="COL">
      <data key="d0">55099860</data>
    </edge>
    <edge source="CHN" target="CRI">
      <data key="d0">12389752</data>
    </edge>
    <edge source="CHN" target="HRV">
      <data key="d0">57524</data>
    </edge>
    <edge source="CHN" target="BEN">
      <data key="d0">861504</data>
    </edge>
    <edge source="CHN" target="DNK">
      <data key="d0">552482</data>
    </edge>
    <edge source="CHN" target="ECU">
      <data key="d0">63690737</data>
    </edge>
    <edge source="CHN" target="SLV">
      <data key="d0">24234078</data>
    </edge>
    <edge source="CHN" target="ETH">
      <data key="d0">24914554</data>
    </edge>
    <edge source="CHN" target="FIN">
      <data key="d0">74790</data>
    </edge>
    <edge source="CHN" target="FRA">
      <data key="d0">591476</data>
    </edge>
    <edge source="CHN" target="GEO">
      <data key="d0">139874</data>
    </edge>
    <edge source="CHN" target="GMB">
      <data key="d0">234395</data>
    </edge>
    <edge source="CHN" target="PSE">
      <data key="d0">10530</data>
    </edge>
    <edge source="CHN" target="DEU">
      <data key="d0">1774746</data>
    </edge>
    <edge source="CHN" target="GHA">
      <data key="d0">3095809</data>
    </edge>
    <edge source="CHN" target="GRC">
      <data key="d0">1894291</data>
    </edge>
    <edge source="CHN" target="GTM">
      <data key="d0">63021398</data>
    </edge>
    <edge source="CHN" target="HND">
      <data key="d0">1525409</data>
    </edge>
    <edge source="CHN" target="HKG">
      <data key="d0">1653524</data>
    </edge>
    <edge source="CHN" target="IDN">
      <data key="d0">461492808</data>
    </edge>
    <edge source="CHN" target="IRL">
      <data key="d0">397699</data>
    </edge>
    <edge source="CHN" target="ISR">
      <data key="d0">6009009</data>
    </edge>
    <edge source="CHN" target="ITA">
      <data key="d0">7893976</data>
    </edge>
    <edge source="CHN" target="CIV">
      <data key="d0">5294878</data>
    </edge>
    <edge source="CHN" target="JAM">
      <data key="d0">168631</data>
    </edge>
    <edge source="CHN" target="JPN">
      <data key="d0">202812050</data>
    </edge>
    <edge source="CHN" target="JOR">
      <data key="d0">6970885</data>
    </edge>
    <edge source="CHN" target="KOR">
      <data key="d0">187641615</data>
    </edge>
    <edge source="CHN" target="KGZ">
      <data key="d0">120380</data>
    </edge>
    <edge source="CHN" target="LBN">
      <data key="d0">1875284</data>
    </edge>
    <edge source="CHN" target="LVA">
      <data key="d0">19298</data>
    </edge>
    <edge source="CHN" target="LTU">
      <data key="d0">1003481</data>
    </edge>
    <edge source="CHN" target="MDG">
      <data key="d0">5564019</data>
    </edge>
    <edge source="CHN" target="MYS">
      <data key="d0">189338996</data>
    </edge>
    <edge source="CHN" target="MRT">
      <data key="d0">32992</data>
    </edge>
    <edge source="CHN" target="MUS">
      <data key="d0">3715029</data>
    </edge>
    <edge source="CHN" target="MEX">
      <data key="d0">237902630</data>
    </edge>
    <edge source="CHN" target="MAR">
      <data key="d0">8387164</data>
    </edge>
    <edge source="CHN" target="MOZ">
      <data key="d0">26411618</data>
    </edge>
    <edge source="CHN" target="OMN">
      <data key="d0">1686168</data>
    </edge>
    <edge source="CHN" target="NAM">
      <data key="d0">1367803</data>
    </edge>
    <edge source="CHN" target="NLD">
      <data key="d0">265315</data>
    </edge>
    <edge source="CHN" target="NZL">
      <data key="d0">134530933</data>
    </edge>
    <edge source="CHN" target="NIC">
      <data key="d0">12218216</data>
    </edge>
    <edge source="CHN" target="NOR">
      <data key="d0">609944</data>
    </edge>
    <edge source="CHN" target="PAK">
      <data key="d0">258901346</data>
    </edge>
    <edge source="CHN" target="PAN">
      <data key="d0">2227404</data>
    </edge>
    <edge source="CHN" target="PRY">
      <data key="d0">1009661</data>
    </edge>
    <edge source="CHN" target="PER">
      <data key="d0">48789634</data>
    </edge>
    <edge source="CHN" target="PHL">
      <data key="d0">221882847</data>
    </edge>
    <edge source="CHN" target="POL">
      <data key="d0">1366562</data>
    </edge>
    <edge source="CHN" target="PRT">
      <data key="d0">685817</data>
    </edge>
    <edge source="CHN" target="ROU">
      <data key="d0">319027</data>
    </edge>
    <edge source="CHN" target="RUS">
      <data key="d0">2581042</data>
    </edge>
    <edge source="CHN" target="SAU">
      <data key="d0">6814873</data>
    </edge>
    <edge source="CHN" target="SEN">
      <data key="d0">357402</data>
    </edge>
    <edge source="CHN" target="SRB">
      <data key="d0">16082</data>
    </edge>
    <edge source="CHN" target="IND">
      <data key="d0">1539286179</data>
    </edge>
    <edge source="CHN" target="SGP">
      <data key="d0">6459345</data>
    </edge>
    <edge source="CHN" target="VNM">
      <data key="d0">456834533</data>
    </edge>
    <edge source="CHN" target="SVN">
      <data key="d0">166931</data>
    </edge>
    <edge source="CHN" target="ZAF">
      <data key="d0">34866511</data>
    </edge>
    <edge source="CHN" target="ZWE">
      <data key="d0">1882032</data>
    </edge>
    <edge source="CHN" target="ESP">
      <data key="d0">13791960</data>
    </edge>
    <edge source="CHN" target="SWE">
      <data key="d0">22253</data>
    </edge>
    <edge source="CHN" target="THA">
      <data key="d0">243363057</data>
    </edge>
    <edge source="CHN" target="TGO">
      <data key="d0">133264</data>
    </edge>
    <edge source="CHN" target="ARE">
      <data key="d0">11160878</data>
    </edge>
    <edge source="CHN" target="TUN">
      <data key="d0">1004345</data>
    </edge>
    <edge source="CHN" target="TUR">
      <data key="d0">24059047</data>
    </edge>
    <edge source="CHN" target="UGA">
      <data key="d0">745227</data>
    </edge>
    <edge source="CHN" target="UKR">
      <data key="d0">430176</data>
    </edge>
    <edge source="CHN" target="EGY">
      <data key="d0">9653928</data>
    </edge>
    <edge source="CHN" target="GBR">
      <data key="d0">2052074</data>
    </edge>
    <edge source="CHN" target="TZA">
      <data key="d0">15632375</data>
    </edge>
    <edge source="CHN" target="USA">
      <data key="d0">255073819</data>
    </edge>
    <edge source="CHN" target="URY">
      <data key="d0">25528423</data>
    </edge>
    <edge source="CRI" target="ARG">
      <data key="d0">31576</data>
    </edge>
    <edge source="CRI" target="AUS">
      <data key="d0">108658</data>
    </edge>
    <edge source="CRI" target="BRA">
      <data key="d0">124747</data>
    </edge>
    <edge source="CRI" target="COL">
      <data key="d0">11340</data>
    </edge>
    <edge source="CRI" target="ECU">
      <data key="d0">169532</data>
    </edge>
    <edge source="CRI" target="SLV">
      <data key="d0">537138</data>
    </edge>
    <edge source="CRI" target="GHA">
      <data key="d0">35409</data>
    </edge>
    <edge source="CRI" target="GTM">
      <data key="d0">304947</data>
    </edge>
    <edge source="CRI" target="HND">
      <data key="d0">861588</data>
    </edge>
    <edge source="CRI" target="JAM">
      <data key="d0">276568</data>
    </edge>
    <edge source="CRI" target="MEX">
      <data key="d0">555361</data>
    </edge>
    <edge source="CRI" target="NIC">
      <data key="d0">4225648</data>
    </edge>
    <edge source="CRI" target="PAN">
      <data key="d0">18403628</data>
    </edge>
    <edge source="CRI" target="ESP">
      <data key="d0">21380</data>
    </edge>
    <edge source="CRI" target="THA">
      <data key="d0">10000</data>
    </edge>
    <edge source="CRI" target="USA">
      <data key="d0">147504</data>
    </edge>
    <edge source="ECU" target="BOL">
      <data key="d0">429261</data>
    </edge>
    <edge source="ECU" target="CHL">
      <data key="d0">137833</data>
    </edge>
    <edge source="ECU" target="COL">
      <data key="d0">413019</data>
    </edge>
    <edge source="ECU" target="MEX">
      <data key="d0">12096</data>
    </edge>
    <edge source="ECU" target="NIC">
      <data key="d0">15750</data>
    </edge>
    <edge source="ECU" target="PAN">
      <data key="d0">45388</data>
    </edge>
    <edge source="ECU" target="PER">
      <data key="d0">765674</data>
    </edge>
    <edge source="GRC" target="ALB">
      <data key="d0">5002133</data>
    </edge>
    <edge source="GRC" target="AUT">
      <data key="d0">10092</data>
    </edge>
    <edge source="GRC" target="BEL">
      <data key="d0">21247</data>
    </edge>
    <edge source="GRC" target="BGR">
      <data key="d0">20946264</data>
    </edge>
    <edge source="GRC" target="CHN">
      <data key="d0">3256325</data>
    </edge>
    <edge source="GRC" target="HRV">
      <data key="d0">1365445</data>
    </edge>
    <edge source="GRC" target="FRA">
      <data key="d0">1689915</data>
    </edge>
    <edge source="GRC" target="GEO">
      <data key="d0">275845</data>
    </edge>
    <edge source="GRC" target="DEU">
      <data key="d0">57518</data>
    </edge>
    <edge source="GRC" target="HUN">
      <data key="d0">2184731</data>
    </edge>
    <edge source="GRC" target="IRL">
      <data key="d0">2579910</data>
    </edge>
    <edge source="GRC" target="ISR">
      <data key="d0">41776</data>
    </edge>
    <edge source="GRC" target="ITA">
      <data key="d0">1713338</data>
    </edge>
    <edge source="GRC" target="KOR">
      <data key="d0">155673</data>
    </edge>
    <edge source="GRC" target="LBN">
      <data key="d0">1516509</data>
    </edge>
    <edge source="GRC" target="MYS">
      <data key="d0">332219</data>
    </edge>
    <edge source="GRC" target="MUS">
      <data key="d0">52294</data>
    </edge>
    <edge source="GRC" target="MAR">
      <data key="d0">40054</data>
    </edge>
    <edge source="GRC" target="NLD">
      <data key="d0">516178</data>
    </edge>
    <edge source="GRC" target="NZL">
      <data key="d0">46566</data>
    </edge>
    <edge source="GRC" target="PRT">
      <data key="d0">16750</data>
    </edge>
    <edge source="GRC" target="ROU">
      <data key="d0">13323213</data>
    </edge>
    <edge source="GRC" target="RUS">
      <data key="d0">239127</data>
    </edge>
    <edge source="GRC" target="SRB">
      <data key="d0">3466013</data>
    </edge>
    <edge source="GRC" target="VNM">
      <data key="d0">73013</data>
    </edge>
    <edge source="GRC" target="SVN">
      <data key="d0">439630</data>
    </edge>
    <edge source="GRC" target="ZAF">
      <data key="d0">38953</data>
    </edge>
    <edge source="GRC" target="ESP">
      <data key="d0">2575057</data>
    </edge>
    <edge source="GRC" target="TUN">
      <data key="d0">61348</data>
    </edge>
    <edge source="GRC" target="TUR">
      <data key="d0">32677835</data>
    </edge>
    <edge source="GRC" target="MKD">
      <data key="d0">5692501</data>
    </edge>
    <edge source="GRC" target="EGY">
      <data key="d0">1041041</data>
    </edge>
    <edge source="GRC" target="GBR">
      <data key="d0">244379</data>
    </edge>
    <edge source="HKG" target="AUS">
      <data key="d0">58993</data>
    </edge>
    <edge source="HKG" target="CHN">
      <data key="d0">438972</data>
    </edge>
    <edge source="HKG" target="PHL">
      <data key="d0">26381</data>
    </edge>
    <edge source="HKG" target="IND">
      <data key="d0">535166</data>
    </edge>
    <edge source="HKG" target="SGP">
      <data key="d0">28723</data>
    </edge>
    <edge source="HKG" target="VNM">
      <data key="d0">227582</data>
    </edge>
    <edge source="HKG" target="ESP">
      <data key="d0">52812</data>
    </edge>
    <edge source="HKG" target="THA">
      <data key="d0">259496</data>
    </edge>
    <edge source="IDN" target="AUS">
      <data key="d0">67227774</data>
    </edge>
    <edge source="IDN" target="BEL">
      <data key="d0">11249994</data>
    </edge>
    <edge source="IDN" target="KHM">
      <data key="d0">20596</data>
    </edge>
    <edge source="IDN" target="LKA">
      <data key="d0">5491200</data>
    </edge>
    <edge source="IDN" target="CHL">
      <data key="d0">75225</data>
    </edge>
    <edge source="IDN" target="CHN">
      <data key="d0">2218334</data>
    </edge>
    <edge source="IDN" target="FRA">
      <data key="d0">298078</data>
    </edge>
    <edge source="IDN" target="DEU">
      <data key="d0">51061</data>
    </edge>
    <edge source="IDN" target="GHA">
      <data key="d0">10212</data>
    </edge>
    <edge source="IDN" target="GRC">
      <data key="d0">44340</data>
    </edge>
    <edge source="IDN" target="HKG">
      <data key="d0">96493</data>
    </edge>
    <edge source="IDN" target="JPN">
      <data key="d0">1246974</data>
    </edge>
    <edge source="IDN" target="JOR">
      <data key="d0">38200</data>
    </edge>
    <edge source="IDN" target="KOR">
      <data key="d0">8887963</data>
    </edge>
    <edge source="IDN" target="MYS">
      <data key="d0">14534953</data>
    </edge>
    <edge source="IDN" target="MEX">
      <data key="d0">10292080</data>
    </edge>
    <edge source="IDN" target="MAR">
      <data key="d0">655168</data>
    </edge>
    <edge source="IDN" target="NZL">
      <data key="d0">7039400</data>
    </edge>
    <edge source="IDN" target="PAK">
      <data key="d0">271332</data>
    </edge>
    <edge source="IDN" target="PER">
      <data key="d0">18200</data>
    </edge>
    <edge source="IDN" target="PHL">
      <data key="d0">82892194</data>
    </edge>
    <edge source="IDN" target="IND">
      <data key="d0">13976356</data>
    </edge>
    <edge source="IDN" target="SGP">
      <data key="d0">143764</data>
    </edge>
    <edge source="IDN" target="VNM">
      <data key="d0">62479748</data>
    </edge>
    <edge source="IDN" target="ZAF">
      <data key="d0">1811464</data>
    </edge>
    <edge source="IDN" target="THA">
      <data key="d0">18038498</data>
    </edge>
    <edge source="IDN" target="ARE">
      <data key="d0">208520</data>
    </edge>
    <edge source="IDN" target="TUN">
      <data key="d0">140904</data>
    </edge>
    <edge source="IDN" target="TUR">
      <data key="d0">45504</data>
    </edge>
    <edge source="IDN" target="EGY">
      <data key="d0">168520</data>
    </edge>
    <edge source="IDN" target="USA">
      <data key="d0">29007282</data>
    </edge>
    <edge source="ISR" target="ALB">
      <data key="d0">262000</data>
    </edge>
    <edge source="ISR" target="AZE">
      <data key="d0">74000</data>
    </edge>
    <edge source="ISR" target="ARG">
      <data key="d0">577000</data>
    </edge>
    <edge source="ISR" target="AUS">
      <data key="d0">14405000</data>
    </edge>
    <edge source="ISR" target="ARM">
      <data key="d0">36000</data>
    </edge>
    <edge source="ISR" target="BEL">
      <data key="d0">12152000</data>
    </edge>
    <edge source="ISR" target="BRA">
      <data key="d0">252796000</data>
    </edge>
    <edge source="ISR" target="BGR">
      <data key="d0">279000</data>
    </edge>
    <edge source="ISR" target="KHM">
      <data key="d0">26000</data>
    </edge>
    <edge source="ISR" target="CAN">
      <data key="d0">890000</data>
    </edge>
    <edge source="ISR" target="LKA">
      <data key="d0">10000</data>
    </edge>
    <edge source="ISR" target="CHL">
      <data key="d0">1024000</data>
    </edge>
    <edge source="ISR" target="CHN">
      <data key="d0">208518000</data>
    </edge>
    <edge source="ISR" target="COL">
      <data key="d0">99000</data>
    </edge>
    <edge source="ISR" target="CRI">
      <data key="d0">162000</data>
    </edge>
    <edge source="ISR" target="HRV">
      <data key="d0">130000</data>
    </edge>
    <edge source="ISR" target="DNK">
      <data key="d0">1200000</data>
    </edge>
    <edge source="ISR" target="ECU">
      <data key="d0">1391000</data>
    </edge>
    <edge source="ISR" target="ETH">
      <data key="d0">31000</data>
    </edge>
    <edge source="ISR" target="FIN">
      <data key="d0">22000</data>
    </edge>
    <edge source="ISR" target="FRA">
      <data key="d0">25048000</data>
    </edge>
    <edge source="ISR" target="GEO">
      <data key="d0">454000</data>
    </edge>
    <edge source="ISR" target="DEU">
      <data key="d0">2666000</data>
    </edge>
    <edge source="ISR" target="GHA">
      <data key="d0">1510000</data>
    </edge>
    <edge source="ISR" target="GRC">
      <data key="d0">5359000</data>
    </edge>
    <edge source="ISR" target="GTM">
      <data key="d0">1630000</data>
    </edge>
    <edge source="ISR" target="HND">
      <data key="d0">510000</data>
    </edge>
    <edge source="ISR" target="HUN">
      <data key="d0">304000</data>
    </edge>
    <edge source="ISR" target="IDN">
      <data key="d0">240000</data>
    </edge>
    <edge source="ISR" target="ITA">
      <data key="d0">45365000</data>
    </edge>
    <edge source="ISR" target="CIV">
      <data key="d0">37000</data>
    </edge>
    <edge source="ISR" target="JPN">
      <data key="d0">4516000</data>
    </edge>
    <edge source="ISR" target="JOR">
      <data key="d0">1317000</data>
    </edge>
    <edge source="ISR" target="KOR">
      <data key="d0">1786000</data>
    </edge>
    <edge source="ISR" target="LVA">
      <data key="d0">29000</data>
    </edge>
    <edge source="ISR" target="LTU">
      <data key="d0">1113000</data>
    </edge>
    <edge source="ISR" target="MYS">
      <data key="d0">110000</data>
    </edge>
    <edge source="ISR" target="MEX">
      <data key="d0">11908000</data>
    </edge>
    <edge source="ISR" target="MDA">
      <data key="d0">64000</data>
    </edge>
    <edge source="ISR" target="MAR">
      <data key="d0">46000</data>
    </edge>
    <edge source="ISR" target="NLD">
      <data key="d0">92059000</data>
    </edge>
    <edge source="ISR" target="NZL">
      <data key="d0">290000</data>
    </edge>
    <edge source="ISR" target="NIC">
      <data key="d0">111000</data>
    </edge>
    <edge source="ISR" target="PAK">
      <data key="d0">28000</data>
    </edge>
    <edge source="ISR" target="PAN">
      <data key="d0">173000</data>
    </edge>
    <edge source="ISR" target="PRY">
      <data key="d0">129000</data>
    </edge>
    <edge source="ISR" target="PER">
      <data key="d0">287000</data>
    </edge>
    <edge source="ISR" target="PHL">
      <data key="d0">4844000</data>
    </edge>
    <edge source="ISR" target="POL">
      <data key="d0">810000</data>
    </edge>
    <edge source="ISR" target="ROU">
      <data key="d0">146000</data>
    </edge>
    <edge source="ISR" target="RUS">
      <data key="d0">5387000</data>
    </edge>
    <edge source="ISR" target="SEN">
      <data key="d0">17000</data>
    </edge>
    <edge source="ISR" target="IND">
      <data key="d0">150867000</data>
    </edge>
    <edge source="ISR" target="SGP">
      <data key="d0">1748000</data>
    </edge>
    <edge source="ISR" target="VNM">
      <data key="d0">14884000</data>
    </edge>
    <edge source="ISR" target="SVN">
      <data key="d0">841000</data>
    </edge>
    <edge source="ISR" target="ZAF">
      <data key="d0">10661000</data>
    </edge>
    <edge source="ISR" target="ESP">
      <data key="d0">30468000</data>
    </edge>
    <edge source="ISR" target="SWE">
      <data key="d0">137000</data>
    </edge>
    <edge source="ISR" target="THA">
      <data key="d0">23071000</data>
    </edge>
    <edge source="ISR" target="TUN">
      <data key="d0">141000</data>
    </edge>
    <edge source="ISR" target="TUR">
      <data key="d0">20825000</data>
    </edge>
    <edge source="ISR" target="UGA">
      <data key="d0">62000</data>
    </edge>
    <edge source="ISR" target="UKR">
      <data key="d0">758000</data>
    </edge>
    <edge source="ISR" target="EGY">
      <data key="d0">532000</data>
    </edge>
    <edge source="ISR" target="GBR">
      <data key="d0">1755000</data>
    </edge>
    <edge source="ISR" target="TZA">
      <data key="d0">403000</data>
    </edge>
    <edge source="ISR" target="USA">
      <data key="d0">136364000</data>
    </edge>
    <edge source="ISR" target="URY">
      <data key="d0">4204000</data>
    </edge>
    <edge source="JPN" target="ARG">
      <data key="d0">61704</data>
    </edge>
    <edge source="JPN" target="AUS">
      <data key="d0">892294</data>
    </edge>
    <edge source="JPN" target="BEL">
      <data key="d0">1480988</data>
    </edge>
    <edge source="JPN" target="BRA">
      <data key="d0">45525</data>
    </edge>
    <edge source="JPN" target="KHM">
      <data key="d0">169218</data>
    </edge>
    <edge source="JPN" target="CAN">
      <data key="d0">1064026</data>
    </edge>
    <edge source="JPN" target="LKA">
      <data key="d0">24853</data>
    </edge>
    <edge source="JPN" target="CHN">
      <data key="d0">7220280</data>
    </edge>
    <edge source="JPN" target="COL">
      <data key="d0">303076</data>
    </edge>
    <edge source="JPN" target="CZE">
      <data key="d0">77661</data>
    </edge>
    <edge source="JPN" target="ECU">
      <data key="d0">410885</data>
    </edge>
    <edge source="JPN" target="FIN">
      <data key="d0">10691</data>
    </edge>
    <edge source="JPN" target="FRA">
      <data key="d0">318536</data>
    </edge>
    <edge source="JPN" target="DEU">
      <data key="d0">238536</data>
    </edge>
    <edge source="JPN" target="HKG">
      <data key="d0">287542</data>
    </edge>
    <edge source="JPN" target="IDN">
      <data key="d0">1533281</data>
    </edge>
    <edge source="JPN" target="ITA">
      <data key="d0">265387</data>
    </edge>
    <edge source="JPN" target="KOR">
      <data key="d0">11894957</data>
    </edge>
    <edge source="JPN" target="MYS">
      <data key="d0">10592607</data>
    </edge>
    <edge source="JPN" target="NLD">
      <data key="d0">3665439</data>
    </edge>
    <edge source="JPN" target="NZL">
      <data key="d0">550038</data>
    </edge>
    <edge source="JPN" target="PAK">
      <data key="d0">26593</data>
    </edge>
    <edge source="JPN" target="PHL">
      <data key="d0">11329542</data>
    </edge>
    <edge source="JPN" target="RUS">
      <data key="d0">20580</data>
    </edge>
    <edge source="JPN" target="IND">
      <data key="d0">1073915</data>
    </edge>
    <edge source="JPN" target="SGP">
      <data key="d0">230396</data>
    </edge>
    <edge source="JPN" target="VNM">
      <data key="d0">17083678</data>
    </edge>
    <edge source="JPN" target="ESP">
      <data key="d0">14300</data>
    </edge>
    <edge source="JPN" target="CHE">
      <data key="d0">32910</data>
    </edge>
    <edge source="JPN" target="THA">
      <data key="d0">1123142</data>
    </edge>
    <edge source="JPN" target="TUR">
      <data key="d0">31547</data>
    </edge>
    <edge source="JPN" target="GBR">
      <data key="d0">152348</data>
    </edge>
    <edge source="JPN" target="USA">
      <data key="d0">16544137</data>
    </edge>
    <edge source="JOR" target="ALB">
      <data key="d0">45706</data>
    </edge>
    <edge source="JOR" target="DZA">
      <data key="d0">1058128</data>
    </edge>
    <edge source="JOR" target="ARG">
      <data key="d0">77603</data>
    </edge>
    <edge source="JOR" target="AUS">
      <data key="d0">295662</data>
    </edge>
    <edge source="JOR" target="ARM">
      <data key="d0">73065</data>
    </edge>
    <edge source="JOR" target="BEL">
      <data key="d0">564523</data>
    </edge>
    <edge source="JOR" target="BGR">
      <data key="d0">1670916</data>
    </edge>
    <edge source="JOR" target="BLR">
      <data key="d0">78586</data>
    </edge>
    <edge source="JOR" target="CHN">
      <data key="d0">113741993</data>
    </edge>
    <edge source="JOR" target="HRV">
      <data key="d0">33725</data>
    </edge>
    <edge source="JOR" target="EST">
      <data key="d0">317186</data>
    </edge>
    <edge source="JOR" target="FRA">
      <data key="d0">1222733</data>
    </edge>
    <edge source="JOR" target="GEO">
      <data key="d0">86927</data>
    </edge>
    <edge source="JOR" target="PSE">
      <data key="d0">732080</data>
    </edge>
    <edge source="JOR" target="GHA">
      <data key="d0">285803</data>
    </edge>
    <edge source="JOR" target="GRC">
      <data key="d0">81516</data>
    </edge>
    <edge source="JOR" target="IDN">
      <data key="d0">25142866</data>
    </edge>
    <edge source="JOR" target="IRL">
      <data key="d0">978459</data>
    </edge>
    <edge source="JOR" target="ITA">
      <data key="d0">8042795</data>
    </edge>
    <edge source="JOR" target="JPN">
      <data key="d0">3783415</data>
    </edge>
    <edge source="JOR" target="KOR">
      <data key="d0">111318</data>
    </edge>
    <edge source="JOR" target="LBN">
      <data key="d0">483172</data>
    </edge>
    <edge source="JOR" target="MYS">
      <data key="d0">59003088</data>
    </edge>
    <edge source="JOR" target="MUS">
      <data key="d0">128731</data>
    </edge>
    <edge source="JOR" target="MDA">
      <data key="d0">50956</data>
    </edge>
    <edge source="JOR" target="MAR">
      <data key="d0">319216</data>
    </edge>
    <edge source="JOR" target="MOZ">
      <data key="d0">6593731</data>
    </edge>
    <edge source="JOR" target="OMN">
      <data key="d0">4847859</data>
    </edge>
    <edge source="JOR" target="PAK">
      <data key="d0">11412291</data>
    </edge>
    <edge source="JOR" target="PHL">
      <data key="d0">4307169</data>
    </edge>
    <edge source="JOR" target="PRT">
      <data key="d0">2639816</data>
    </edge>
    <edge source="JOR" target="ROU">
      <data key="d0">4988479</data>
    </edge>
    <edge source="JOR" target="RUS">
      <data key="d0">139855</data>
    </edge>
    <edge source="JOR" target="SAU">
      <data key="d0">8769868</data>
    </edge>
    <edge source="JOR" target="IND">
      <data key="d0">160852117</data>
    </edge>
    <edge source="JOR" target="SGP">
      <data key="d0">202589</data>
    </edge>
    <edge source="JOR" target="VNM">
      <data key="d0">1027903</data>
    </edge>
    <edge source="JOR" target="ZAF">
      <data key="d0">14407623</data>
    </edge>
    <edge source="JOR" target="ESP">
      <data key="d0">1954534</data>
    </edge>
    <edge source="JOR" target="THA">
      <data key="d0">660597</data>
    </edge>
    <edge source="JOR" target="ARE">
      <data key="d0">4703246</data>
    </edge>
    <edge source="JOR" target="TUN">
      <data key="d0">2754048</data>
    </edge>
    <edge source="JOR" target="TUR">
      <data key="d0">62344957</data>
    </edge>
    <edge source="JOR" target="UKR">
      <data key="d0">33073</data>
    </edge>
    <edge source="JOR" target="MKD">
      <data key="d0">21097</data>
    </edge>
    <edge source="JOR" target="EGY">
      <data key="d0">35309921</data>
    </edge>
    <edge source="KOR" target="ARG">
      <data key="d0">16613</data>
    </edge>
    <edge source="KOR" target="AUS">
      <data key="d0">14144852</data>
    </edge>
    <edge source="KOR" target="BRA">
      <data key="d0">25384</data>
    </edge>
    <edge source="KOR" target="KHM">
      <data key="d0">124451</data>
    </edge>
    <edge source="KOR" target="CHL">
      <data key="d0">387574</data>
    </edge>
    <edge source="KOR" target="CHN">
      <data key="d0">1221499</data>
    </edge>
    <edge source="KOR" target="CRI">
      <data key="d0">27520</data>
    </edge>
    <edge source="KOR" target="FRA">
      <data key="d0">55923</data>
    </edge>
    <edge source="KOR" target="GHA">
      <data key="d0">527893</data>
    </edge>
    <edge source="KOR" target="IDN">
      <data key="d0">9911001</data>
    </edge>
    <edge source="KOR" target="ISR">
      <data key="d0">2305643</data>
    </edge>
    <edge source="KOR" target="ITA">
      <data key="d0">117300</data>
    </edge>
    <edge source="KOR" target="JPN">
      <data key="d0">32877501</data>
    </edge>
    <edge source="KOR" target="JOR">
      <data key="d0">204531</data>
    </edge>
    <edge source="KOR" target="MYS">
      <data key="d0">5759295</data>
    </edge>
    <edge source="KOR" target="MUS">
      <data key="d0">738220</data>
    </edge>
    <edge source="KOR" target="MEX">
      <data key="d0">5229150</data>
    </edge>
    <edge source="KOR" target="MAR">
      <data key="d0">990000</data>
    </edge>
    <edge source="KOR" target="OMN">
      <data key="d0">224206</data>
    </edge>
    <edge source="KOR" target="NLD">
      <data key="d0">11059</data>
    </edge>
    <edge source="KOR" target="NZL">
      <data key="d0">6635709</data>
    </edge>
    <edge source="KOR" target="PAK">
      <data key="d0">623478</data>
    </edge>
    <edge source="KOR" target="PHL">
      <data key="d0">16382788</data>
    </edge>
    <edge source="KOR" target="SAU">
      <data key="d0">2351868</data>
    </edge>
    <edge source="KOR" target="IND">
      <data key="d0">11590169</data>
    </edge>
    <edge source="KOR" target="SGP">
      <data key="d0">129314</data>
    </edge>
    <edge source="KOR" target="VNM">
      <data key="d0">55241360</data>
    </edge>
    <edge source="KOR" target="ESP">
      <data key="d0">2233300</data>
    </edge>
    <edge source="KOR" target="THA">
      <data key="d0">86397310</data>
    </edge>
    <edge source="KOR" target="ARE">
      <data key="d0">2159139</data>
    </edge>
    <edge source="KOR" target="TUR">
      <data key="d0">11706215</data>
    </edge>
    <edge source="KOR" target="TZA">
      <data key="d0">579376</data>
    </edge>
    <edge source="KOR" target="USA">
      <data key="d0">38991</data>
    </edge>
    <edge source="MYS" target="AUS">
      <data key="d0">26813471</data>
    </edge>
    <edge source="MYS" target="KHM">
      <data key="d0">86281</data>
    </edge>
    <edge source="MYS" target="CMR">
      <data key="d0">15368</data>
    </edge>
    <edge source="MYS" target="CAF">
      <data key="d0">48364</data>
    </edge>
    <edge source="MYS" target="LKA">
      <data key="d0">224437</data>
    </edge>
    <edge source="MYS" target="CHL">
      <data key="d0">9982339</data>
    </edge>
    <edge source="MYS" target="CHN">
      <data key="d0">739145</data>
    </edge>
    <edge source="MYS" target="DEU">
      <data key="d0">27967</data>
    </edge>
    <edge source="MYS" target="GHA">
      <data key="d0">4460430</data>
    </edge>
    <edge source="MYS" target="HKG">
      <data key="d0">687220</data>
    </edge>
    <edge source="MYS" target="IDN">
      <data key="d0">95840364</data>
    </edge>
    <edge source="MYS" target="JPN">
      <data key="d0">27029654</data>
    </edge>
    <edge source="MYS" target="KOR">
      <data key="d0">219155</data>
    </edge>
    <edge source="MYS" target="MUS">
      <data key="d0">1701542</data>
    </edge>
    <edge source="MYS" target="MEX">
      <data key="d0">56686</data>
    </edge>
    <edge source="MYS" target="OMN">
      <data key="d0">34980</data>
    </edge>
    <edge source="MYS" target="NZL">
      <data key="d0">8883883</data>
    </edge>
    <edge source="MYS" target="PAK">
      <data key="d0">81168</data>
    </edge>
    <edge source="MYS" target="PHL">
      <data key="d0">41330876</data>
    </edge>
    <edge source="MYS" target="PRT">
      <data key="d0">23208</data>
    </edge>
    <edge source="MYS" target="IND">
      <data key="d0">1444063</data>
    </edge>
    <edge source="MYS" target="SGP">
      <data key="d0">2712984</data>
    </edge>
    <edge source="MYS" target="VNM">
      <data key="d0">18917895</data>
    </edge>
    <edge source="MYS" target="THA">
      <data key="d0">79134338</data>
    </edge>
    <edge source="MYS" target="UGA">
      <data key="d0">433097</data>
    </edge>
    <edge source="MYS" target="USA">
      <data key="d0">12961391</data>
    </edge>
    <edge source="MAR" target="DZA">
      <data key="d0">5806192</data>
    </edge>
    <edge source="MAR" target="ARG">
      <data key="d0">103407994</data>
    </edge>
    <edge source="MAR" target="AUS">
      <data key="d0">26240849</data>
    </edge>
    <edge source="MAR" target="BEL">
      <data key="d0">10464796</data>
    </edge>
    <edge source="MAR" target="BRA">
      <data key="d0">478343370</data>
    </edge>
    <edge source="MAR" target="BGR">
      <data key="d0">35418605</data>
    </edge>
    <edge source="MAR" target="CMR">
      <data key="d0">12460033</data>
    </edge>
    <edge source="MAR" target="COL">
      <data key="d0">153217</data>
    </edge>
    <edge source="MAR" target="HRV">
      <data key="d0">13269630</data>
    </edge>
    <edge source="MAR" target="BEN">
      <data key="d0">17068786</data>
    </edge>
    <edge source="MAR" target="ETH">
      <data key="d0">76039406</data>
    </edge>
    <edge source="MAR" target="FRA">
      <data key="d0">64974647</data>
    </edge>
    <edge source="MAR" target="DEU">
      <data key="d0">5386762</data>
    </edge>
    <edge source="MAR" target="GHA">
      <data key="d0">20210917</data>
    </edge>
    <edge source="MAR" target="GRC">
      <data key="d0">9229460</data>
    </edge>
    <edge source="MAR" target="IRL">
      <data key="d0">6812920</data>
    </edge>
    <edge source="MAR" target="ITA">
      <data key="d0">37647016</data>
    </edge>
    <edge source="MAR" target="CIV">
      <data key="d0">31109078</data>
    </edge>
    <edge source="MAR" target="JAM">
      <data key="d0">168316</data>
    </edge>
    <edge source="MAR" target="JPN">
      <data key="d0">2215976</data>
    </edge>
    <edge source="MAR" target="MRT">
      <data key="d0">144589</data>
    </edge>
    <edge source="MAR" target="MEX">
      <data key="d0">7229469</data>
    </edge>
    <edge source="MAR" target="MOZ">
      <data key="d0">32747711</data>
    </edge>
    <edge source="MAR" target="NLD">
      <data key="d0">8841906</data>
    </edge>
    <edge source="MAR" target="PAK">
      <data key="d0">33743</data>
    </edge>
    <edge source="MAR" target="POL">
      <data key="d0">10597064</data>
    </edge>
    <edge source="MAR" target="PRT">
      <data key="d0">6921279</data>
    </edge>
    <edge source="MAR" target="ROU">
      <data key="d0">46950298</data>
    </edge>
    <edge source="MAR" target="SAU">
      <data key="d0">33083</data>
    </edge>
    <edge source="MAR" target="SEN">
      <data key="d0">63551380</data>
    </edge>
    <edge source="MAR" target="IND">
      <data key="d0">59522930</data>
    </edge>
    <edge source="MAR" target="SVN">
      <data key="d0">7890726</data>
    </edge>
    <edge source="MAR" target="ZAF">
      <data key="d0">32213615</data>
    </edge>
    <edge source="MAR" target="ESP">
      <data key="d0">79457562</data>
    </edge>
    <edge source="MAR" target="TGO">
      <data key="d0">9567605</data>
    </edge>
    <edge source="MAR" target="TUR">
      <data key="d0">57577063</data>
    </edge>
    <edge source="MAR" target="GBR">
      <data key="d0">34389017</data>
    </edge>
    <edge source="MAR" target="TZA">
      <data key="d0">4592044</data>
    </edge>
    <edge source="MAR" target="USA">
      <data key="d0">354185127</data>
    </edge>
    <edge source="MAR" target="URY">
      <data key="d0">12781101</data>
    </edge>
    <edge source="MOZ" target="MWI">
      <data key="d0">1766717</data>
    </edge>
    <edge source="MOZ" target="ZAF">
      <data key="d0">279740</data>
    </edge>
    <edge source="MOZ" target="ZWE">
      <data key="d0">1389068</data>
    </edge>
    <edge source="NLD" target="ALB">
      <data key="d0">396864</data>
    </edge>
    <edge source="NLD" target="DZA">
      <data key="d0">17408136</data>
    </edge>
    <edge source="NLD" target="AZE">
      <data key="d0">41288</data>
    </edge>
    <edge source="NLD" target="ARG">
      <data key="d0">19285135</data>
    </edge>
    <edge source="NLD" target="AUS">
      <data key="d0">5775823</data>
    </edge>
    <edge source="NLD" target="AUT">
      <data key="d0">18664301</data>
    </edge>
    <edge source="NLD" target="ARM">
      <data key="d0">407141</data>
    </edge>
    <edge source="NLD" target="BEL">
      <data key="d0">282716341</data>
    </edge>
    <edge source="NLD" target="BRA">
      <data key="d0">111879214</data>
    </edge>
    <edge source="NLD" target="BGR">
      <data key="d0">4874541</data>
    </edge>
    <edge source="NLD" target="BLR">
      <data key="d0">209471</data>
    </edge>
    <edge source="NLD" target="KHM">
      <data key="d0">81815</data>
    </edge>
    <edge source="NLD" target="CMR">
      <data key="d0">690273</data>
    </edge>
    <edge source="NLD" target="CAN">
      <data key="d0">20165347</data>
    </edge>
    <edge source="NLD" target="LKA">
      <data key="d0">985754</data>
    </edge>
    <edge source="NLD" target="CHL">
      <data key="d0">3979780</data>
    </edge>
    <edge source="NLD" target="CHN">
      <data key="d0">13886588</data>
    </edge>
    <edge source="NLD" target="COL">
      <data key="d0">14852525</data>
    </edge>
    <edge source="NLD" target="CRI">
      <data key="d0">274931</data>
    </edge>
    <edge source="NLD" target="HRV">
      <data key="d0">2094468</data>
    </edge>
    <edge source="NLD" target="CZE">
      <data key="d0">4874268</data>
    </edge>
    <edge source="NLD" target="DNK">
      <data key="d0">25025187</data>
    </edge>
    <edge source="NLD" target="ECU">
      <data key="d0">5749368</data>
    </edge>
    <edge source="NLD" target="ETH">
      <data key="d0">508187</data>
    </edge>
    <edge source="NLD" target="EST">
      <data key="d0">6899523</data>
    </edge>
    <edge source="NLD" target="FIN">
      <data key="d0">5451473</data>
    </edge>
    <edge source="NLD" target="FRA">
      <data key="d0">247286305</data>
    </edge>
    <edge source="NLD" target="GEO">
      <data key="d0">207138</data>
    </edge>
    <edge source="NLD" target="GMB">
      <data key="d0">73011</data>
    </edge>
    <edge source="NLD" target="DEU">
      <data key="d0">339752417</data>
    </edge>
    <edge source="NLD" target="GHA">
      <data key="d0">232307</data>
    </edge>
    <edge source="NLD" target="GRC">
      <data key="d0">22282744</data>
    </edge>
    <edge source="NLD" target="GTM">
      <data key="d0">4547524</data>
    </edge>
    <edge source="NLD" target="HND">
      <data key="d0">537453</data>
    </edge>
    <edge source="NLD" target="HKG">
      <data key="d0">223192</data>
    </edge>
    <edge source="NLD" target="HUN">
      <data key="d0">15559659</data>
    </edge>
    <edge source="NLD" target="IDN">
      <data key="d0">2997576</data>
    </edge>
    <edge source="NLD" target="IRL">
      <data key="d0">15199035</data>
    </edge>
    <edge source="NLD" target="ISR">
      <data key="d0">1664745</data>
    </edge>
    <edge source="NLD" target="ITA">
      <data key="d0">16005704</data>
    </edge>
    <edge source="NLD" target="CIV">
      <data key="d0">265271</data>
    </edge>
    <edge source="NLD" target="JPN">
      <data key="d0">3946312</data>
    </edge>
    <edge source="NLD" target="KAZ">
      <data key="d0">78500</data>
    </edge>
    <edge source="NLD" target="JOR">
      <data key="d0">1096992</data>
    </edge>
    <edge source="NLD" target="KOR">
      <data key="d0">2857373</data>
    </edge>
    <edge source="NLD" target="LBN">
      <data key="d0">5755603</data>
    </edge>
    <edge source="NLD" target="LVA">
      <data key="d0">6548669</data>
    </edge>
    <edge source="NLD" target="LTU">
      <data key="d0">11111546</data>
    </edge>
    <edge source="NLD" target="MWI">
      <data key="d0">212370</data>
    </edge>
    <edge source="NLD" target="MYS">
      <data key="d0">17855907</data>
    </edge>
    <edge source="NLD" target="MUS">
      <data key="d0">99313</data>
    </edge>
    <edge source="NLD" target="MEX">
      <data key="d0">15424840</data>
    </edge>
    <edge source="NLD" target="MDA">
      <data key="d0">3004972</data>
    </edge>
    <edge source="NLD" target="MAR">
      <data key="d0">3497256</data>
    </edge>
    <edge source="NLD" target="MOZ">
      <data key="d0">650796</data>
    </edge>
    <edge source="NLD" target="OMN">
      <data key="d0">929676</data>
    </edge>
    <edge source="NLD" target="NZL">
      <data key="d0">3660892</data>
    </edge>
    <edge source="NLD" target="NOR">
      <data key="d0">4779692</data>
    </edge>
    <edge source="NLD" target="PAK">
      <data key="d0">463978</data>
    </edge>
    <edge source="NLD" target="PER">
      <data key="d0">5811983</data>
    </edge>
    <edge source="NLD" target="PHL">
      <data key="d0">1217522</data>
    </edge>
    <edge source="NLD" target="POL">
      <data key="d0">48723059</data>
    </edge>
    <edge source="NLD" target="PRT">
      <data key="d0">3707497</data>
    </edge>
    <edge source="NLD" target="ROU">
      <data key="d0">3794065</data>
    </edge>
    <edge source="NLD" target="RUS">
      <data key="d0">1131293</data>
    </edge>
    <edge source="NLD" target="SAU">
      <data key="d0">4571482</data>
    </edge>
    <edge source="NLD" target="SEN">
      <data key="d0">550772</data>
    </edge>
    <edge source="NLD" target="SRB">
      <data key="d0">789592</data>
    </edge>
    <edge source="NLD" target="IND">
      <data key="d0">1713507</data>
    </edge>
    <edge source="NLD" target="SGP">
      <data key="d0">2148723</data>
    </edge>
    <edge source="NLD" target="SVK">
      <data key="d0">1509665</data>
    </edge>
    <edge source="NLD" target="VNM">
      <data key="d0">3321413</data>
    </edge>
    <edge source="NLD" target="SVN">
      <data key="d0">746610</data>
    </edge>
    <edge source="NLD" target="ZAF">
      <data key="d0">8275136</data>
    </edge>
    <edge source="NLD" target="ESP">
      <data key="d0">62204255</data>
    </edge>
    <edge source="NLD" target="SWE">
      <data key="d0">38906077</data>
    </edge>
    <edge source="NLD" target="CHE">
      <data key="d0">12254297</data>
    </edge>
    <edge source="NLD" target="THA">
      <data key="d0">12328025</data>
    </edge>
    <edge source="NLD" target="ARE">
      <data key="d0">176678</data>
    </edge>
    <edge source="NLD" target="TUN">
      <data key="d0">1238323</data>
    </edge>
    <edge source="NLD" target="TUR">
      <data key="d0">14561806</data>
    </edge>
    <edge source="NLD" target="UGA">
      <data key="d0">100428</data>
    </edge>
    <edge source="NLD" target="UKR">
      <data key="d0">870632</data>
    </edge>
    <edge source="NLD" target="MKD">
      <data key="d0">62029</data>
    </edge>
    <edge source="NLD" target="EGY">
      <data key="d0">7064403</data>
    </edge>
    <edge source="NLD" target="GBR">
      <data key="d0">174394137</data>
    </edge>
    <edge source="NLD" target="TZA">
      <data key="d0">1880043</data>
    </edge>
    <edge source="NLD" target="USA">
      <data key="d0">54500631</data>
    </edge>
    <edge source="NLD" target="URY">
      <data key="d0">76571</data>
    </edge>
    <edge source="NZL" target="AUS">
      <data key="d0">770830</data>
    </edge>
    <edge source="NZL" target="CAN">
      <data key="d0">54083</data>
    </edge>
    <edge source="NZL" target="HKG">
      <data key="d0">14464</data>
    </edge>
    <edge source="NZL" target="ITA">
      <data key="d0">109900</data>
    </edge>
    <edge source="NZL" target="JPN">
      <data key="d0">11216</data>
    </edge>
    <edge source="NZL" target="KOR">
      <data key="d0">10296</data>
    </edge>
    <edge source="NZL" target="MYS">
      <data key="d0">41574</data>
    </edge>
    <edge source="NZL" target="VNM">
      <data key="d0">34936</data>
    </edge>
    <edge source="NZL" target="ZAF">
      <data key="d0">54549</data>
    </edge>
    <edge source="NZL" target="UGA">
      <data key="d0">11355</data>
    </edge>
    <edge source="NZL" target="GBR">
      <data key="d0">218412</data>
    </edge>
    <edge source="NZL" target="USA">
      <data key="d0">235210</data>
    </edge>
    <edge source="NIC" target="CRI">
      <data key="d0">436235</data>
    </edge>
    <edge source="NIC" target="SLV">
      <data key="d0">460036</data>
    </edge>
    <edge source="NIC" target="GTM">
      <data key="d0">48597</data>
    </edge>
    <edge source="NIC" target="HND">
      <data key="d0">47889</data>
    </edge>
    <edge source="NIC" target="PAN">
      <data key="d0">47980</data>
    </edge>
    <edge source="PHL" target="AUS">
      <data key="d0">1441480</data>
    </edge>
    <edge source="PHL" target="COL">
      <data key="d0">84200</data>
    </edge>
    <edge source="PHL" target="IDN">
      <data key="d0">438158</data>
    </edge>
    <edge source="PHL" target="JPN">
      <data key="d0">627751</data>
    </edge>
    <edge source="PHL" target="KOR">
      <data key="d0">275800</data>
    </edge>
    <edge source="PHL" target="MYS">
      <data key="d0">372777</data>
    </edge>
    <edge source="PHL" target="PAK">
      <data key="d0">98062</data>
    </edge>
    <edge source="PHL" target="PER">
      <data key="d0">1875949</data>
    </edge>
    <edge source="PHL" target="IND">
      <data key="d0">442010</data>
    </edge>
    <edge source="PHL" target="VNM">
      <data key="d0">5331525</data>
    </edge>
    <edge source="PHL" target="THA">
      <data key="d0">204439</data>
    </edge>
    <edge source="PHL" target="ARE">
      <data key="d0">139520</data>
    </edge>
    <edge source="SGP" target="AUS">
      <data key="d0">2621540</data>
    </edge>
    <edge source="SGP" target="KHM">
      <data key="d0">26233</data>
    </edge>
    <edge source="SGP" target="LKA">
      <data key="d0">46795</data>
    </edge>
    <edge source="SGP" target="CHN">
      <data key="d0">755025</data>
    </edge>
    <edge source="SGP" target="ECU">
      <data key="d0">17970</data>
    </edge>
    <edge source="SGP" target="DEU">
      <data key="d0">76261</data>
    </edge>
    <edge source="SGP" target="HKG">
      <data key="d0">62825</data>
    </edge>
    <edge source="SGP" target="IDN">
      <data key="d0">8262053</data>
    </edge>
    <edge source="SGP" target="JPN">
      <data key="d0">447162</data>
    </edge>
    <edge source="SGP" target="KOR">
      <data key="d0">26598</data>
    </edge>
    <edge source="SGP" target="MYS">
      <data key="d0">3200551</data>
    </edge>
    <edge source="SGP" target="NZL">
      <data key="d0">70630</data>
    </edge>
    <edge source="SGP" target="PAK">
      <data key="d0">84296</data>
    </edge>
    <edge source="SGP" target="PHL">
      <data key="d0">57828</data>
    </edge>
    <edge source="SGP" target="IND">
      <data key="d0">1014468</data>
    </edge>
    <edge source="SGP" target="VNM">
      <data key="d0">823237</data>
    </edge>
    <edge source="SGP" target="ZAF">
      <data key="d0">81844</data>
    </edge>
    <edge source="SGP" target="THA">
      <data key="d0">457708</data>
    </edge>
    <edge source="SGP" target="GBR">
      <data key="d0">54081</data>
    </edge>
    <edge source="SGP" target="USA">
      <data key="d0">12303</data>
    </edge>
    <edge source="VNM" target="AUS">
      <data key="d0">709198</data>
    </edge>
    <edge source="VNM" target="KHM">
      <data key="d0">77185903</data>
    </edge>
    <edge source="VNM" target="CMR">
      <data key="d0">1570462</data>
    </edge>
    <edge source="VNM" target="CAN">
      <data key="d0">989672</data>
    </edge>
    <edge source="VNM" target="LKA">
      <data key="d0">677712</data>
    </edge>
    <edge source="VNM" target="CHL">
      <data key="d0">23050</data>
    </edge>
    <edge source="VNM" target="CHN">
      <data key="d0">607480</data>
    </edge>
    <edge source="VNM" target="COL">
      <data key="d0">85000</data>
    </edge>
    <edge source="VNM" target="SLV">
      <data key="d0">46528</data>
    </edge>
    <edge source="VNM" target="FRA">
      <data key="d0">463333</data>
    </edge>
    <edge source="VNM" target="GMB">
      <data key="d0">2077500</data>
    </edge>
    <edge source="VNM" target="GHA">
      <data key="d0">4197553</data>
    </edge>
    <edge source="VNM" target="HKG">
      <data key="d0">10600</data>
    </edge>
    <edge source="VNM" target="IDN">
      <data key="d0">13509483</data>
    </edge>
    <edge source="VNM" target="ISR">
      <data key="d0">17100</data>
    </edge>
    <edge source="VNM" target="CIV">
      <data key="d0">1751670</data>
    </edge>
    <edge source="VNM" target="JPN">
      <data key="d0">527781</data>
    </edge>
    <edge source="VNM" target="KOR">
      <data key="d0">15840851</data>
    </edge>
    <edge source="VNM" target="LBN">
      <data key="d0">173800</data>
    </edge>
    <edge source="VNM" target="MDG">
      <data key="d0">1145094</data>
    </edge>
    <edge source="VNM" target="MYS">
      <data key="d0">17082428</data>
    </edge>
    <edge source="VNM" target="MUS">
      <data key="d0">750824</data>
    </edge>
    <edge source="VNM" target="MOZ">
      <data key="d0">7830902</data>
    </edge>
    <edge source="VNM" target="OMN">
      <data key="d0">515275</data>
    </edge>
    <edge source="VNM" target="NZL">
      <data key="d0">1212291</data>
    </edge>
    <edge source="VNM" target="PER">
      <data key="d0">908800</data>
    </edge>
    <edge source="VNM" target="PHL">
      <data key="d0">23909119</data>
    </edge>
    <edge source="VNM" target="ESP">
      <data key="d0">22460</data>
    </edge>
    <edge source="VNM" target="THA">
      <data key="d0">2355862</data>
    </edge>
    <edge source="VNM" target="TZA">
      <data key="d0">505818</data>
    </edge>
    <edge source="VNM" target="USA">
      <data key="d0">234888</data>
    </edge>
    <edge source="ZAF" target="ARG">
      <data key="d0">248090</data>
    </edge>
    <edge source="ZAF" target="AUS">
      <data key="d0">662093</data>
    </edge>
    <edge source="ZAF" target="BWA">
      <data key="d0">21651463</data>
    </edge>
    <edge source="ZAF" target="BRA">
      <data key="d0">299377</data>
    </edge>
    <edge source="ZAF" target="CAN">
      <data key="d0">417941</data>
    </edge>
    <edge source="ZAF" target="CHL">
      <data key="d0">2082050</data>
    </edge>
    <edge source="ZAF" target="CHN">
      <data key="d0">1628995</data>
    </edge>
    <edge source="ZAF" target="COL">
      <data key="d0">167636</data>
    </edge>
    <edge source="ZAF" target="CRI">
      <data key="d0">101682</data>
    </edge>
    <edge source="ZAF" target="ETH">
      <data key="d0">22447</data>
    </edge>
    <edge source="ZAF" target="FIN">
      <data key="d0">69080</data>
    </edge>
    <edge source="ZAF" target="FRA">
      <data key="d0">386189</data>
    </edge>
    <edge source="ZAF" target="DEU">
      <data key="d0">21362</data>
    </edge>
    <edge source="ZAF" target="GHA">
      <data key="d0">17050</data>
    </edge>
    <edge source="ZAF" target="GRC">
      <data key="d0">34490</data>
    </edge>
    <edge source="ZAF" target="ISR">
      <data key="d0">119604</data>
    </edge>
    <edge source="ZAF" target="CIV">
      <data key="d0">48054</data>
    </edge>
    <edge source="ZAF" target="JPN">
      <data key="d0">70631</data>
    </edge>
    <edge source="ZAF" target="JOR">
      <data key="d0">29565</data>
    </edge>
    <edge source="ZAF" target="KOR">
      <data key="d0">82078</data>
    </edge>
    <edge source="ZAF" target="LTU">
      <data key="d0">31314</data>
    </edge>
    <edge source="ZAF" target="MWI">
      <data key="d0">3930229</data>
    </edge>
    <edge source="ZAF" target="MRT">
      <data key="d0">26897</data>
    </edge>
    <edge source="ZAF" target="MUS">
      <data key="d0">114598</data>
    </edge>
    <edge source="ZAF" target="MDA">
      <data key="d0">12629</data>
    </edge>
    <edge source="ZAF" target="MAR">
      <data key="d0">31163</data>
    </edge>
    <edge source="ZAF" target="MOZ">
      <data key="d0">14232572</data>
    </edge>
    <edge source="ZAF" target="NAM">
      <data key="d0">30707228</data>
    </edge>
    <edge source="ZAF" target="NLD">
      <data key="d0">33896</data>
    </edge>
    <edge source="ZAF" target="NZL">
      <data key="d0">52355</data>
    </edge>
    <edge source="ZAF" target="ROU">
      <data key="d0">328840</data>
    </edge>
    <edge source="ZAF" target="SAU">
      <data key="d0">294078</data>
    </edge>
    <edge source="ZAF" target="IND">
      <data key="d0">29046</data>
    </edge>
    <edge source="ZAF" target="SGP">
      <data key="d0">93176</data>
    </edge>
    <edge source="ZAF" target="ZWE">
      <data key="d0">54910905</data>
    </edge>
    <edge source="ZAF" target="ESP">
      <data key="d0">226845</data>
    </edge>
    <edge source="ZAF" target="THA">
      <data key="d0">20902</data>
    </edge>
    <edge source="ZAF" target="TUR">
      <data key="d0">156020</data>
    </edge>
    <edge source="ZAF" target="EGY">
      <data key="d0">353690</data>
    </edge>
    <edge source="ZAF" target="GBR">
      <data key="d0">10622</data>
    </edge>
    <edge source="ZAF" target="TZA">
      <data key="d0">197322</data>
    </edge>
    <edge source="ZAF" target="USA">
      <data key="d0">3509381</data>
    </edge>
    <edge source="THA" target="AUS">
      <data key="d0">6062640</data>
    </edge>
    <edge source="THA" target="KHM">
      <data key="d0">36394240</data>
    </edge>
    <edge source="THA" target="LKA">
      <data key="d0">228122</data>
    </edge>
    <edge source="THA" target="CHN">
      <data key="d0">808938</data>
    </edge>
    <edge source="THA" target="IDN">
      <data key="d0">142113</data>
    </edge>
    <edge source="THA" target="JPN">
      <data key="d0">5883234</data>
    </edge>
    <edge source="THA" target="MYS">
      <data key="d0">1608861</data>
    </edge>
    <edge source="THA" target="MUS">
      <data key="d0">10529</data>
    </edge>
    <edge source="THA" target="PHL">
      <data key="d0">151410</data>
    </edge>
    <edge source="THA" target="VNM">
      <data key="d0">7066461</data>
    </edge>
    <edge source="THA" target="ZAF">
      <data key="d0">393097</data>
    </edge>
    <edge source="ARE" target="ALB">
      <data key="d0">131709</data>
    </edge>
    <edge source="ARE" target="DZA">
      <data key="d0">828803</data>
    </edge>
    <edge source="ARE" target="BGR">
      <data key="d0">112422</data>
    </edge>
    <edge source="ARE" target="GRC">
      <data key="d0">302202</data>
    </edge>
    <edge source="ARE" target="IDN">
      <data key="d0">19682</data>
    </edge>
    <edge source="ARE" target="JOR">
      <data key="d0">1257675</data>
    </edge>
    <edge source="ARE" target="KOR">
      <data key="d0">181312</data>
    </edge>
    <edge source="ARE" target="LBN">
      <data key="d0">644814</data>
    </edge>
    <edge source="ARE" target="MYS">
      <data key="d0">404182</data>
    </edge>
    <edge source="ARE" target="MAR">
      <data key="d0">311828</data>
    </edge>
    <edge source="ARE" target="OMN">
      <data key="d0">2294907</data>
    </edge>
    <edge source="ARE" target="PAK">
      <data key="d0">191768</data>
    </edge>
    <edge source="ARE" target="ROU">
      <data key="d0">56686</data>
    </edge>
    <edge source="ARE" target="SAU">
      <data key="d0">6117380</data>
    </edge>
    <edge source="ARE" target="IND">
      <data key="d0">1462363</data>
    </edge>
    <edge source="ARE" target="SGP">
      <data key="d0">23803</data>
    </edge>
    <edge source="ARE" target="THA">
      <data key="d0">132108</data>
    </edge>
    <edge source="ARE" target="TUN">
      <data key="d0">1010957</data>
    </edge>
    <edge source="ARE" target="TUR">
      <data key="d0">41361</data>
    </edge>
    <edge source="ARE" target="EGY">
      <data key="d0">423433</data>
    </edge>
    <edge source="ARE" target="TZA">
      <data key="d0">98013</data>
    </edge>
    <edge source="TUR" target="ALB">
      <data key="d0">860361</data>
    </edge>
    <edge source="TUR" target="DZA">
      <data key="d0">148408</data>
    </edge>
    <edge source="TUR" target="AZE">
      <data key="d0">1256150</data>
    </edge>
    <edge source="TUR" target="BEL">
      <data key="d0">209418</data>
    </edge>
    <edge source="TUR" target="BRA">
      <data key="d0">350502</data>
    </edge>
    <edge source="TUR" target="BGR">
      <data key="d0">941658</data>
    </edge>
    <edge source="TUR" target="CHL">
      <data key="d0">595790</data>
    </edge>
    <edge source="TUR" target="CHN">
      <data key="d0">82133</data>
    </edge>
    <edge source="TUR" target="HRV">
      <data key="d0">239317</data>
    </edge>
    <edge source="TUR" target="ECU">
      <data key="d0">39376</data>
    </edge>
    <edge source="TUR" target="ETH">
      <data key="d0">31966835</data>
    </edge>
    <edge source="TUR" target="GEO">
      <data key="d0">1002258</data>
    </edge>
    <edge source="TUR" target="DEU">
      <data key="d0">749038</data>
    </edge>
    <edge source="TUR" target="GHA">
      <data key="d0">10663881</data>
    </edge>
    <edge source="TUR" target="GRC">
      <data key="d0">3822245</data>
    </edge>
    <edge source="TUR" target="ITA">
      <data key="d0">1366869</data>
    </edge>
    <edge source="TUR" target="KAZ">
      <data key="d0">186276</data>
    </edge>
    <edge source="TUR" target="JOR">
      <data key="d0">738966</data>
    </edge>
    <edge source="TUR" target="KOR">
      <data key="d0">496570</data>
    </edge>
    <edge source="TUR" target="LBN">
      <data key="d0">1908969</data>
    </edge>
    <edge source="TUR" target="LTU">
      <data key="d0">26065</data>
    </edge>
    <edge source="TUR" target="MYS">
      <data key="d0">41394</data>
    </edge>
    <edge source="TUR" target="MUS">
      <data key="d0">85800</data>
    </edge>
    <edge source="TUR" target="MEX">
      <data key="d0">395625</data>
    </edge>
    <edge source="TUR" target="MDA">
      <data key="d0">21600</data>
    </edge>
    <edge source="TUR" target="MAR">
      <data key="d0">706644</data>
    </edge>
    <edge source="TUR" target="OMN">
      <data key="d0">119300</data>
    </edge>
    <edge source="TUR" target="NOR">
      <data key="d0">42541</data>
    </edge>
    <edge source="TUR" target="PAK">
      <data key="d0">836334</data>
    </edge>
    <edge source="TUR" target="PAN">
      <data key="d0">129477</data>
    </edge>
    <edge source="TUR" target="PER">
      <data key="d0">44259</data>
    </edge>
    <edge source="TUR" target="POL">
      <data key="d0">46963</data>
    </edge>
    <edge source="TUR" target="ROU">
      <data key="d0">8069258</data>
    </edge>
    <edge source="TUR" target="RUS">
      <data key="d0">156737</data>
    </edge>
    <edge source="TUR" target="SAU">
      <data key="d0">1142591</data>
    </edge>
    <edge source="TUR" target="SRB">
      <data key="d0">580520</data>
    </edge>
    <edge source="TUR" target="IND">
      <data key="d0">134503</data>
    </edge>
    <edge source="TUR" target="VNM">
      <data key="d0">121360</data>
    </edge>
    <edge source="TUR" target="ESP">
      <data key="d0">99128</data>
    </edge>
    <edge source="TUR" target="CHE">
      <data key="d0">30511</data>
    </edge>
    <edge source="TUR" target="THA">
      <data key="d0">313377</data>
    </edge>
    <edge source="TUR" target="TUN">
      <data key="d0">1153860</data>
    </edge>
    <edge source="TUR" target="UKR">
      <data key="d0">2880342</data>
    </edge>
    <edge source="TUR" target="MKD">
      <data key="d0">163699</data>
    </edge>
    <edge source="TUR" target="EGY">
      <data key="d0">1732299</data>
    </edge>
    <edge source="AUT" target="BEL">
      <data key="d0">518110</data>
    </edge>
    <edge source="AUT" target="BGR">
      <data key="d0">2690418</data>
    </edge>
    <edge source="AUT" target="HRV">
      <data key="d0">505229</data>
    </edge>
    <edge source="AUT" target="CZE">
      <data key="d0">14631881</data>
    </edge>
    <edge source="AUT" target="FRA">
      <data key="d0">589112</data>
    </edge>
    <edge source="AUT" target="DEU">
      <data key="d0">57271901</data>
    </edge>
    <edge source="AUT" target="GRC">
      <data key="d0">47623</data>
    </edge>
    <edge source="AUT" target="HUN">
      <data key="d0">14589902</data>
    </edge>
    <edge source="AUT" target="ITA">
      <data key="d0">11166258</data>
    </edge>
    <edge source="AUT" target="MYS">
      <data key="d0">278825</data>
    </edge>
    <edge source="AUT" target="MAR">
      <data key="d0">83473</data>
    </edge>
    <edge source="AUT" target="NLD">
      <data key="d0">54091</data>
    </edge>
    <edge source="AUT" target="POL">
      <data key="d0">628179</data>
    </edge>
    <edge source="AUT" target="ROU">
      <data key="d0">4106747</data>
    </edge>
    <edge source="AUT" target="SRB">
      <data key="d0">4558466</data>
    </edge>
    <edge source="AUT" target="SVK">
      <data key="d0">2964465</data>
    </edge>
    <edge source="AUT" target="SVN">
      <data key="d0">1177031</data>
    </edge>
    <edge source="AUT" target="CHE">
      <data key="d0">979689</data>
    </edge>
    <edge source="AUT" target="MKD">
      <data key="d0">159512</data>
    </edge>
    <edge source="HRV" target="AUT">
      <data key="d0">8011733</data>
    </edge>
    <edge source="HRV" target="BEL">
      <data key="d0">653181</data>
    </edge>
    <edge source="HRV" target="BGR">
      <data key="d0">5771826</data>
    </edge>
    <edge source="HRV" target="COL">
      <data key="d0">1773200</data>
    </edge>
    <edge source="HRV" target="CZE">
      <data key="d0">614265</data>
    </edge>
    <edge source="HRV" target="FRA">
      <data key="d0">32017</data>
    </edge>
    <edge source="HRV" target="DEU">
      <data key="d0">271025</data>
    </edge>
    <edge source="HRV" target="GRC">
      <data key="d0">9024302</data>
    </edge>
    <edge source="HRV" target="HUN">
      <data key="d0">8915785</data>
    </edge>
    <edge source="HRV" target="IRL">
      <data key="d0">1076446</data>
    </edge>
    <edge source="HRV" target="ITA">
      <data key="d0">22072719</data>
    </edge>
    <edge source="HRV" target="PRT">
      <data key="d0">629874</data>
    </edge>
    <edge source="HRV" target="ROU">
      <data key="d0">11155140</data>
    </edge>
    <edge source="HRV" target="SRB">
      <data key="d0">24465240</data>
    </edge>
    <edge source="HRV" target="SVK">
      <data key="d0">2161231</data>
    </edge>
    <edge source="HRV" target="SVN">
      <data key="d0">35555735</data>
    </edge>
    <edge source="HRV" target="ESP">
      <data key="d0">8521708</data>
    </edge>
    <edge source="HRV" target="TUR">
      <data key="d0">25067113</data>
    </edge>
    <edge source="HRV" target="MKD">
      <data key="d0">4726849</data>
    </edge>
    <edge source="HRV" target="GBR">
      <data key="d0">470160</data>
    </edge>
    <edge source="HRV" target="TZA">
      <data key="d0">5056901</data>
    </edge>
    <edge source="CZE" target="ALB">
      <data key="d0">11817</data>
    </edge>
    <edge source="CZE" target="DZA">
      <data key="d0">26591</data>
    </edge>
    <edge source="CZE" target="AZE">
      <data key="d0">30545</data>
    </edge>
    <edge source="CZE" target="AUS">
      <data key="d0">290208</data>
    </edge>
    <edge source="CZE" target="AUT">
      <data key="d0">4999379</data>
    </edge>
    <edge source="CZE" target="BEL">
      <data key="d0">162285</data>
    </edge>
    <edge source="CZE" target="BRA">
      <data key="d0">741540</data>
    </edge>
    <edge source="CZE" target="BGR">
      <data key="d0">69008</data>
    </edge>
    <edge source="CZE" target="CMR">
      <data key="d0">47971</data>
    </edge>
    <edge source="CZE" target="CAN">
      <data key="d0">72945</data>
    </edge>
    <edge source="CZE" target="CHN">
      <data key="d0">252708</data>
    </edge>
    <edge source="CZE" target="CRI">
      <data key="d0">603179</data>
    </edge>
    <edge source="CZE" target="HRV">
      <data key="d0">339019</data>
    </edge>
    <edge source="CZE" target="EST">
      <data key="d0">10085</data>
    </edge>
    <edge source="CZE" target="FIN">
      <data key="d0">29508</data>
    </edge>
    <edge source="CZE" target="FRA">
      <data key="d0">191640</data>
    </edge>
    <edge source="CZE" target="DEU">
      <data key="d0">57838338</data>
    </edge>
    <edge source="CZE" target="GHA">
      <data key="d0">49209</data>
    </edge>
    <edge source="CZE" target="GRC">
      <data key="d0">336190</data>
    </edge>
    <edge source="CZE" target="GTM">
      <data key="d0">37399</data>
    </edge>
    <edge source="CZE" target="HND">
      <data key="d0">42597</data>
    </edge>
    <edge source="CZE" target="HUN">
      <data key="d0">4630951</data>
    </edge>
    <edge source="CZE" target="ITA">
      <data key="d0">1786435</data>
    </edge>
    <edge source="CZE" target="CIV">
      <data key="d0">37628</data>
    </edge>
    <edge source="CZE" target="JOR">
      <data key="d0">38015</data>
    </edge>
    <edge source="CZE" target="LVA">
      <data key="d0">12793</data>
    </edge>
    <edge source="CZE" target="LTU">
      <data key="d0">236592</data>
    </edge>
    <edge source="CZE" target="MEX">
      <data key="d0">105726</data>
    </edge>
    <edge source="CZE" target="MAR">
      <data key="d0">1359048</data>
    </edge>
    <edge source="CZE" target="OMN">
      <data key="d0">14936</data>
    </edge>
    <edge source="CZE" target="NLD">
      <data key="d0">55817</data>
    </edge>
    <edge source="CZE" target="NZL">
      <data key="d0">91860</data>
    </edge>
    <edge source="CZE" target="NIC">
      <data key="d0">58478</data>
    </edge>
    <edge source="CZE" target="POL">
      <data key="d0">6409038</data>
    </edge>
    <edge source="CZE" target="ROU">
      <data key="d0">166851</data>
    </edge>
    <edge source="CZE" target="RUS">
      <data key="d0">86290</data>
    </edge>
    <edge source="CZE" target="SEN">
      <data key="d0">148591</data>
    </edge>
    <edge source="CZE" target="SRB">
      <data key="d0">41848</data>
    </edge>
    <edge source="CZE" target="SVK">
      <data key="d0">15423609</data>
    </edge>
    <edge source="CZE" target="SVN">
      <data key="d0">183922</data>
    </edge>
    <edge source="CZE" target="ESP">
      <data key="d0">328521</data>
    </edge>
    <edge source="CZE" target="SWE">
      <data key="d0">10739</data>
    </edge>
    <edge source="CZE" target="CHE">
      <data key="d0">17208</data>
    </edge>
    <edge source="CZE" target="ARE">
      <data key="d0">40778</data>
    </edge>
    <edge source="CZE" target="TUR">
      <data key="d0">19616</data>
    </edge>
    <edge source="CZE" target="UKR">
      <data key="d0">16682</data>
    </edge>
    <edge source="CZE" target="EGY">
      <data key="d0">1797634</data>
    </edge>
    <edge source="CZE" target="USA">
      <data key="d0">550990</data>
    </edge>
    <edge source="HUN" target="ALB">
      <data key="d0">173511</data>
    </edge>
    <edge source="HUN" target="AUT">
      <data key="d0">12033508</data>
    </edge>
    <edge source="HUN" target="BGR">
      <data key="d0">1050018</data>
    </edge>
    <edge source="HUN" target="HRV">
      <data key="d0">12192904</data>
    </edge>
    <edge source="HUN" target="CZE">
      <data key="d0">7289280</data>
    </edge>
    <edge source="HUN" target="FIN">
      <data key="d0">22732</data>
    </edge>
    <edge source="HUN" target="DEU">
      <data key="d0">7008078</data>
    </edge>
    <edge source="HUN" target="GRC">
      <data key="d0">11859</data>
    </edge>
    <edge source="HUN" target="IRL">
      <data key="d0">26338</data>
    </edge>
    <edge source="HUN" target="ISR">
      <data key="d0">102191</data>
    </edge>
    <edge source="HUN" target="ITA">
      <data key="d0">1348735</data>
    </edge>
    <edge source="HUN" target="LTU">
      <data key="d0">363371</data>
    </edge>
    <edge source="HUN" target="MDA">
      <data key="d0">118714</data>
    </edge>
    <edge source="HUN" target="POL">
      <data key="d0">9149527</data>
    </edge>
    <edge source="HUN" target="ROU">
      <data key="d0">25350070</data>
    </edge>
    <edge source="HUN" target="SRB">
      <data key="d0">7512585</data>
    </edge>
    <edge source="HUN" target="SVK">
      <data key="d0">29586868</data>
    </edge>
    <edge source="HUN" target="SVN">
      <data key="d0">3701772</data>
    </edge>
    <edge source="HUN" target="ZAF">
      <data key="d0">19917</data>
    </edge>
    <edge source="HUN" target="ESP">
      <data key="d0">25266</data>
    </edge>
    <edge source="HUN" target="CHE">
      <data key="d0">116364</data>
    </edge>
    <edge source="HUN" target="TUR">
      <data key="d0">88935</data>
    </edge>
    <edge source="HUN" target="UKR">
      <data key="d0">102789</data>
    </edge>
    <edge source="HUN" target="MKD">
      <data key="d0">158252</data>
    </edge>
    <edge source="HUN" target="EGY">
      <data key="d0">52886</data>
    </edge>
    <edge source="ROU" target="DZA">
      <data key="d0">5009575</data>
    </edge>
    <edge source="ROU" target="AUT">
      <data key="d0">2667882</data>
    </edge>
    <edge source="ROU" target="BGR">
      <data key="d0">13962675</data>
    </edge>
    <edge source="ROU" target="CHN">
      <data key="d0">21389959</data>
    </edge>
    <edge source="ROU" target="HRV">
      <data key="d0">219368</data>
    </edge>
    <edge source="ROU" target="DEU">
      <data key="d0">533492</data>
    </edge>
    <edge source="ROU" target="GRC">
      <data key="d0">16666</data>
    </edge>
    <edge source="ROU" target="HUN">
      <data key="d0">18786302</data>
    </edge>
    <edge source="ROU" target="IRL">
      <data key="d0">12872</data>
    </edge>
    <edge source="ROU" target="ISR">
      <data key="d0">10143</data>
    </edge>
    <edge source="ROU" target="ITA">
      <data key="d0">951015</data>
    </edge>
    <edge source="ROU" target="JPN">
      <data key="d0">234468</data>
    </edge>
    <edge source="ROU" target="MDA">
      <data key="d0">2855228</data>
    </edge>
    <edge source="ROU" target="POL">
      <data key="d0">320973</data>
    </edge>
    <edge source="ROU" target="SRB">
      <data key="d0">6279414</data>
    </edge>
    <edge source="ROU" target="SVK">
      <data key="d0">224409</data>
    </edge>
    <edge source="ROU" target="VNM">
      <data key="d0">4559909</data>
    </edge>
    <edge source="ROU" target="ESP">
      <data key="d0">1644727</data>
    </edge>
    <edge source="ROU" target="THA">
      <data key="d0">126270</data>
    </edge>
    <edge source="ROU" target="UKR">
      <data key="d0">35202</data>
    </edge>
    <edge source="SVK" target="ALB">
      <data key="d0">18738</data>
    </edge>
    <edge source="SVK" target="DZA">
      <data key="d0">38391</data>
    </edge>
    <edge source="SVK" target="AZE">
      <data key="d0">319031</data>
    </edge>
    <edge source="SVK" target="ARG">
      <data key="d0">24575</data>
    </edge>
    <edge source="SVK" target="AUS">
      <data key="d0">162360</data>
    </edge>
    <edge source="SVK" target="AUT">
      <data key="d0">18351151</data>
    </edge>
    <edge source="SVK" target="ARM">
      <data key="d0">21375</data>
    </edge>
    <edge source="SVK" target="BEL">
      <data key="d0">538146</data>
    </edge>
    <edge source="SVK" target="BRA">
      <data key="d0">236377</data>
    </edge>
    <edge source="SVK" target="BGR">
      <data key="d0">1171473</data>
    </edge>
    <edge source="SVK" target="CAN">
      <data key="d0">1062234</data>
    </edge>
    <edge source="SVK" target="HRV">
      <data key="d0">2469694</data>
    </edge>
    <edge source="SVK" target="CZE">
      <data key="d0">62599329</data>
    </edge>
    <edge source="SVK" target="DNK">
      <data key="d0">88764</data>
    </edge>
    <edge source="SVK" target="ECU">
      <data key="d0">340737</data>
    </edge>
    <edge source="SVK" target="ETH">
      <data key="d0">313774</data>
    </edge>
    <edge source="SVK" target="EST">
      <data key="d0">16738</data>
    </edge>
    <edge source="SVK" target="FIN">
      <data key="d0">314040</data>
    </edge>
    <edge source="SVK" target="FRA">
      <data key="d0">10844502</data>
    </edge>
    <edge source="SVK" target="GEO">
      <data key="d0">17599</data>
    </edge>
    <edge source="SVK" target="DEU">
      <data key="d0">44603008</data>
    </edge>
    <edge source="SVK" target="GRC">
      <data key="d0">756673</data>
    </edge>
    <edge source="SVK" target="HUN">
      <data key="d0">56318032</data>
    </edge>
    <edge source="SVK" target="IRL">
      <data key="d0">53269</data>
    </edge>
    <edge source="SVK" target="ISR">
      <data key="d0">150076</data>
    </edge>
    <edge source="SVK" target="ITA">
      <data key="d0">6125277</data>
    </edge>
    <edge source="SVK" target="JPN">
      <data key="d0">689469</data>
    </edge>
    <edge source="SVK" target="KAZ">
      <data key="d0">52257</data>
    </edge>
    <edge source="SVK" target="JOR">
      <data key="d0">67210</data>
    </edge>
    <edge source="SVK" target="KOR">
      <data key="d0">234477</data>
    </edge>
    <edge source="SVK" target="LVA">
      <data key="d0">254313</data>
    </edge>
    <edge source="SVK" target="LTU">
      <data key="d0">52460</data>
    </edge>
    <edge source="SVK" target="MYS">
      <data key="d0">19087</data>
    </edge>
    <edge source="SVK" target="MEX">
      <data key="d0">1439334</data>
    </edge>
    <edge source="SVK" target="MAR">
      <data key="d0">290604</data>
    </edge>
    <edge source="SVK" target="OMN">
      <data key="d0">126864</data>
    </edge>
    <edge source="SVK" target="NLD">
      <data key="d0">3189243</data>
    </edge>
    <edge source="SVK" target="NZL">
      <data key="d0">87351</data>
    </edge>
    <edge source="SVK" target="NIC">
      <data key="d0">18472</data>
    </edge>
    <edge source="SVK" target="NOR">
      <data key="d0">53934</data>
    </edge>
    <edge source="SVK" target="POL">
      <data key="d0">4824765</data>
    </edge>
    <edge source="SVK" target="PRT">
      <data key="d0">541389</data>
    </edge>
    <edge source="SVK" target="ROU">
      <data key="d0">6816537</data>
    </edge>
    <edge source="SVK" target="RUS">
      <data key="d0">475887</data>
    </edge>
    <edge source="SVK" target="SAU">
      <data key="d0">156306</data>
    </edge>
    <edge source="SVK" target="SRB">
      <data key="d0">469609</data>
    </edge>
    <edge source="SVK" target="IND">
      <data key="d0">26114</data>
    </edge>
    <edge source="SVK" target="VNM">
      <data key="d0">46048</data>
    </edge>
    <edge source="SVK" target="SVN">
      <data key="d0">4323339</data>
    </edge>
    <edge source="SVK" target="ZAF">
      <data key="d0">256927</data>
    </edge>
    <edge source="SVK" target="ESP">
      <data key="d0">8390696</data>
    </edge>
    <edge source="SVK" target="SWE">
      <data key="d0">114776</data>
    </edge>
    <edge source="SVK" target="CHE">
      <data key="d0">73628</data>
    </edge>
    <edge source="SVK" target="THA">
      <data key="d0">81034</data>
    </edge>
    <edge source="SVK" target="TUN">
      <data key="d0">315006</data>
    </edge>
    <edge source="SVK" target="TUR">
      <data key="d0">550129</data>
    </edge>
    <edge source="SVK" target="UKR">
      <data key="d0">128113</data>
    </edge>
    <edge source="SVK" target="MKD">
      <data key="d0">129198</data>
    </edge>
    <edge source="SVK" target="EGY">
      <data key="d0">43658</data>
    </edge>
    <edge source="SVK" target="GBR">
      <data key="d0">2979406</data>
    </edge>
    <edge source="SVK" target="USA">
      <data key="d0">454402</data>
    </edge>
    <edge source="SVK" target="URY">
      <data key="d0">26322</data>
    </edge>
    <edge source="SVN" target="AUT">
      <data key="d0">760078</data>
    </edge>
    <edge source="SVN" target="BEL">
      <data key="d0">34484</data>
    </edge>
    <edge source="SVN" target="BGR">
      <data key="d0">23671</data>
    </edge>
    <edge source="SVN" target="HRV">
      <data key="d0">15601147</data>
    </edge>
    <edge source="SVN" target="CZE">
      <data key="d0">86215</data>
    </edge>
    <edge source="SVN" target="DNK">
      <data key="d0">33756</data>
    </edge>
    <edge source="SVN" target="EST">
      <data key="d0">20583</data>
    </edge>
    <edge source="SVN" target="FRA">
      <data key="d0">13811</data>
    </edge>
    <edge source="SVN" target="DEU">
      <data key="d0">151095</data>
    </edge>
    <edge source="SVN" target="HUN">
      <data key="d0">338835</data>
    </edge>
    <edge source="SVN" target="ITA">
      <data key="d0">588529</data>
    </edge>
    <edge source="SVN" target="NLD">
      <data key="d0">59177</data>
    </edge>
    <edge source="SVN" target="POL">
      <data key="d0">15176</data>
    </edge>
    <edge source="SVN" target="ROU">
      <data key="d0">19422</data>
    </edge>
    <edge source="SVN" target="SRB">
      <data key="d0">294008</data>
    </edge>
    <edge source="SVN" target="SVK">
      <data key="d0">12984</data>
    </edge>
    <edge source="SVN" target="ESP">
      <data key="d0">100307</data>
    </edge>
    <edge source="SVN" target="SWE">
      <data key="d0">139322</data>
    </edge>
    <edge source="SVN" target="MKD">
      <data key="d0">66152</data>
    </edge>
    <edge source="CHE" target="AUT">
      <data key="d0">478259</data>
    </edge>
    <edge source="CHE" target="BEL">
      <data key="d0">13364</data>
    </edge>
    <edge source="CHE" target="BRA">
      <data key="d0">791211</data>
    </edge>
    <edge source="CHE" target="FRA">
      <data key="d0">141280</data>
    </edge>
    <edge source="CHE" target="DEU">
      <data key="d0">6037024</data>
    </edge>
    <edge source="CHE" target="GRC">
      <data key="d0">42335</data>
    </edge>
    <edge source="CHE" target="HKG">
      <data key="d0">20156</data>
    </edge>
    <edge source="CHE" target="ISR">
      <data key="d0">32470</data>
    </edge>
    <edge source="CHE" target="ITA">
      <data key="d0">274715</data>
    </edge>
    <edge source="CHE" target="KOR">
      <data key="d0">36801</data>
    </edge>
    <edge source="CHE" target="KGZ">
      <data key="d0">15557</data>
    </edge>
    <edge source="CHE" target="NLD">
      <data key="d0">766613</data>
    </edge>
    <edge source="CHE" target="POL">
      <data key="d0">50557</data>
    </edge>
    <edge source="CHE" target="ESP">
      <data key="d0">109671</data>
    </edge>
    <edge source="CHE" target="SWE">
      <data key="d0">14337</data>
    </edge>
    <edge source="CHE" target="TUR">
      <data key="d0">111728</data>
    </edge>
    <edge source="CHE" target="MKD">
      <data key="d0">839875</data>
    </edge>
    <edge source="CHE" target="GBR">
      <data key="d0">72723</data>
    </edge>
    <edge source="CHE" target="USA">
      <data key="d0">32754</data>
    </edge>
    <edge source="MKD" target="ALB">
      <data key="d0">39044</data>
    </edge>
    <edge source="MKD" target="BGR">
      <data key="d0">42820</data>
    </edge>
    <edge source="MKD" target="SRB">
      <data key="d0">68180</data>
    </edge>
    <edge source="MKD" target="TUR">
      <data key="d0">81933</data>
    </edge>
    <edge source="BLR" target="DZA">
      <data key="d0">984800</data>
    </edge>
    <edge source="BLR" target="AZE">
      <data key="d0">1077600</data>
    </edge>
    <edge source="BLR" target="ARG">
      <data key="d0">9109100</data>
    </edge>
    <edge source="BLR" target="AUS">
      <data key="d0">2030700</data>
    </edge>
    <edge source="BLR" target="AUT">
      <data key="d0">1372400</data>
    </edge>
    <edge source="BLR" target="ARM">
      <data key="d0">270900</data>
    </edge>
    <edge source="BLR" target="BEL">
      <data key="d0">51849200</data>
    </edge>
    <edge source="BLR" target="BRA">
      <data key="d0">435707500</data>
    </edge>
    <edge source="BLR" target="BGR">
      <data key="d0">17000</data>
    </edge>
    <edge source="BLR" target="CMR">
      <data key="d0">1862500</data>
    </edge>
    <edge source="BLR" target="CAN">
      <data key="d0">5791100</data>
    </edge>
    <edge source="BLR" target="LKA">
      <data key="d0">15125000</data>
    </edge>
    <edge source="BLR" target="CHN">
      <data key="d0">290048700</data>
    </edge>
    <edge source="BLR" target="COL">
      <data key="d0">20553000</data>
    </edge>
    <edge source="BLR" target="CRI">
      <data key="d0">4217500</data>
    </edge>
    <edge source="BLR" target="HRV">
      <data key="d0">3825100</data>
    </edge>
    <edge source="BLR" target="CZE">
      <data key="d0">6472700</data>
    </edge>
    <edge source="BLR" target="BEN">
      <data key="d0">25300</data>
    </edge>
    <edge source="BLR" target="ECU">
      <data key="d0">16637500</data>
    </edge>
    <edge source="BLR" target="EST">
      <data key="d0">2304600</data>
    </edge>
    <edge source="BLR" target="FRA">
      <data key="d0">7868300</data>
    </edge>
    <edge source="BLR" target="GEO">
      <data key="d0">654500</data>
    </edge>
    <edge source="BLR" target="DEU">
      <data key="d0">14961200</data>
    </edge>
    <edge source="BLR" target="GHA">
      <data key="d0">1137600</data>
    </edge>
    <edge source="BLR" target="GRC">
      <data key="d0">185400</data>
    </edge>
    <edge source="BLR" target="GTM">
      <data key="d0">9535400</data>
    </edge>
    <edge source="BLR" target="HUN">
      <data key="d0">7153300</data>
    </edge>
    <edge source="BLR" target="IDN">
      <data key="d0">134266400</data>
    </edge>
    <edge source="BLR" target="IRL">
      <data key="d0">2187700</data>
    </edge>
    <edge source="BLR" target="ITA">
      <data key="d0">18199300</data>
    </edge>
    <edge source="BLR" target="CIV">
      <data key="d0">14889900</data>
    </edge>
    <edge source="BLR" target="JPN">
      <data key="d0">8300800</data>
    </edge>
    <edge source="BLR" target="KAZ">
      <data key="d0">111800</data>
    </edge>
    <edge source="BLR" target="KOR">
      <data key="d0">26339500</data>
    </edge>
    <edge source="BLR" target="LVA">
      <data key="d0">9765000</data>
    </edge>
    <edge source="BLR" target="LTU">
      <data key="d0">80499800</data>
    </edge>
    <edge source="BLR" target="MYS">
      <data key="d0">104805000</data>
    </edge>
    <edge source="BLR" target="MUS">
      <data key="d0">13500</data>
    </edge>
    <edge source="BLR" target="MEX">
      <data key="d0">762800</data>
    </edge>
    <edge source="BLR" target="MDA">
      <data key="d0">437700</data>
    </edge>
    <edge source="BLR" target="MAR">
      <data key="d0">19655400</data>
    </edge>
    <edge source="BLR" target="MOZ">
      <data key="d0">82800</data>
    </edge>
    <edge source="BLR" target="OMN">
      <data key="d0">246500</data>
    </edge>
    <edge source="BLR" target="NLD">
      <data key="d0">1026100</data>
    </edge>
    <edge source="BLR" target="NZL">
      <data key="d0">18426100</data>
    </edge>
    <edge source="BLR" target="NIC">
      <data key="d0">1283700</data>
    </edge>
    <edge source="BLR" target="NOR">
      <data key="d0">84887500</data>
    </edge>
    <edge source="BLR" target="PAK">
      <data key="d0">2764100</data>
    </edge>
    <edge source="BLR" target="PAN">
      <data key="d0">763800</data>
    </edge>
    <edge source="BLR" target="PRY">
      <data key="d0">9574900</data>
    </edge>
    <edge source="BLR" target="PER">
      <data key="d0">5515000</data>
    </edge>
    <edge source="BLR" target="PHL">
      <data key="d0">8374300</data>
    </edge>
    <edge source="BLR" target="POL">
      <data key="d0">129111700</data>
    </edge>
    <edge source="BLR" target="PRT">
      <data key="d0">1395200</data>
    </edge>
    <edge source="BLR" target="ROU">
      <data key="d0">2554100</data>
    </edge>
    <edge source="BLR" target="RUS">
      <data key="d0">20061200</data>
    </edge>
    <edge source="BLR" target="SEN">
      <data key="d0">6922600</data>
    </edge>
    <edge source="BLR" target="SRB">
      <data key="d0">1202900</data>
    </edge>
    <edge source="BLR" target="IND">
      <data key="d0">233444700</data>
    </edge>
    <edge source="BLR" target="SGP">
      <data key="d0">158300</data>
    </edge>
    <edge source="BLR" target="SVK">
      <data key="d0">209600</data>
    </edge>
    <edge source="BLR" target="VNM">
      <data key="d0">56203100</data>
    </edge>
    <edge source="BLR" target="ZAF">
      <data key="d0">1362000</data>
    </edge>
    <edge source="BLR" target="ESP">
      <data key="d0">10076800</data>
    </edge>
    <edge source="BLR" target="SWE">
      <data key="d0">18628000</data>
    </edge>
    <edge source="BLR" target="THA">
      <data key="d0">53109600</data>
    </edge>
    <edge source="BLR" target="TGO">
      <data key="d0">901400</data>
    </edge>
    <edge source="BLR" target="ARE">
      <data key="d0">978400</data>
    </edge>
    <edge source="BLR" target="TUR">
      <data key="d0">20425400</data>
    </edge>
    <edge source="BLR" target="UGA">
      <data key="d0">37100</data>
    </edge>
    <edge source="BLR" target="UKR">
      <data key="d0">170792900</data>
    </edge>
    <edge source="BLR" target="EGY">
      <data key="d0">882400</data>
    </edge>
    <edge source="BLR" target="GBR">
      <data key="d0">6393700</data>
    </edge>
    <edge source="BLR" target="TZA">
      <data key="d0">176100</data>
    </edge>
    <edge source="BLR" target="USA">
      <data key="d0">65295400</data>
    </edge>
    <edge source="BLR" target="URY">
      <data key="d0">10455300</data>
    </edge>
    <edge source="CMR" target="CIV">
      <data key="d0">58160</data>
    </edge>
    <edge source="COL" target="AUS">
      <data key="d0">120816</data>
    </edge>
    <edge source="COL" target="AUT">
      <data key="d0">70891</data>
    </edge>
    <edge source="COL" target="BEL">
      <data key="d0">12150</data>
    </edge>
    <edge source="COL" target="BOL">
      <data key="d0">694180</data>
    </edge>
    <edge source="COL" target="BRA">
      <data key="d0">8238045</data>
    </edge>
    <edge source="COL" target="CAN">
      <data key="d0">32520</data>
    </edge>
    <edge source="COL" target="CHL">
      <data key="d0">2560201</data>
    </edge>
    <edge source="COL" target="CRI">
      <data key="d0">4766311</data>
    </edge>
    <edge source="COL" target="ECU">
      <data key="d0">3621830</data>
    </edge>
    <edge source="COL" target="GTM">
      <data key="d0">1536876</data>
    </edge>
    <edge source="COL" target="HND">
      <data key="d0">485599</data>
    </edge>
    <edge source="COL" target="JPN">
      <data key="d0">147987</data>
    </edge>
    <edge source="COL" target="MEX">
      <data key="d0">2496773</data>
    </edge>
    <edge source="COL" target="NLD">
      <data key="d0">72011</data>
    </edge>
    <edge source="COL" target="NIC">
      <data key="d0">294197</data>
    </edge>
    <edge source="COL" target="PAN">
      <data key="d0">2606786</data>
    </edge>
    <edge source="COL" target="PRY">
      <data key="d0">36000</data>
    </edge>
    <edge source="COL" target="PER">
      <data key="d0">2482507</data>
    </edge>
    <edge source="COL" target="USA">
      <data key="d0">87782</data>
    </edge>
    <edge source="DNK" target="AUS">
      <data key="d0">78208</data>
    </edge>
    <edge source="DNK" target="CAN">
      <data key="d0">33705</data>
    </edge>
    <edge source="DNK" target="FIN">
      <data key="d0">204835</data>
    </edge>
    <edge source="DNK" target="FRA">
      <data key="d0">19387</data>
    </edge>
    <edge source="DNK" target="DEU">
      <data key="d0">355524</data>
    </edge>
    <edge source="DNK" target="LVA">
      <data key="d0">2418511</data>
    </edge>
    <edge source="DNK" target="LTU">
      <data key="d0">796255</data>
    </edge>
    <edge source="DNK" target="NLD">
      <data key="d0">21081</data>
    </edge>
    <edge source="DNK" target="NOR">
      <data key="d0">491855</data>
    </edge>
    <edge source="DNK" target="POL">
      <data key="d0">372064</data>
    </edge>
    <edge source="DNK" target="PRT">
      <data key="d0">10708</data>
    </edge>
    <edge source="DNK" target="ROU">
      <data key="d0">76305</data>
    </edge>
    <edge source="DNK" target="SGP">
      <data key="d0">12788</data>
    </edge>
    <edge source="DNK" target="SWE">
      <data key="d0">50728635</data>
    </edge>
    <edge source="DNK" target="UKR">
      <data key="d0">15269</data>
    </edge>
    <edge source="DNK" target="GBR">
      <data key="d0">107183</data>
    </edge>
    <edge source="EST" target="BEL">
      <data key="d0">5387249</data>
    </edge>
    <edge source="EST" target="BRA">
      <data key="d0">4738408</data>
    </edge>
    <edge source="EST" target="BLR">
      <data key="d0">54327</data>
    </edge>
    <edge source="EST" target="FIN">
      <data key="d0">12544686</data>
    </edge>
    <edge source="EST" target="GEO">
      <data key="d0">65760</data>
    </edge>
    <edge source="EST" target="DEU">
      <data key="d0">6072207</data>
    </edge>
    <edge source="EST" target="ISR">
      <data key="d0">26250</data>
    </edge>
    <edge source="EST" target="JOR">
      <data key="d0">71488</data>
    </edge>
    <edge source="EST" target="LVA">
      <data key="d0">2666131</data>
    </edge>
    <edge source="EST" target="LTU">
      <data key="d0">3298686</data>
    </edge>
    <edge source="EST" target="NOR">
      <data key="d0">696460</data>
    </edge>
    <edge source="EST" target="POL">
      <data key="d0">43405</data>
    </edge>
    <edge source="EST" target="RUS">
      <data key="d0">1748532</data>
    </edge>
    <edge source="EST" target="ESP">
      <data key="d0">1306924</data>
    </edge>
    <edge source="EST" target="SWE">
      <data key="d0">422152</data>
    </edge>
    <edge source="EST" target="UKR">
      <data key="d0">894137</data>
    </edge>
    <edge source="EST" target="URY">
      <data key="d0">933872</data>
    </edge>
    <edge source="FIN" target="DNK">
      <data key="d0">1181073</data>
    </edge>
    <edge source="FIN" target="EST">
      <data key="d0">2072749</data>
    </edge>
    <edge source="FIN" target="DEU">
      <data key="d0">1499199</data>
    </edge>
    <edge source="FIN" target="IRL">
      <data key="d0">317491</data>
    </edge>
    <edge source="FIN" target="LTU">
      <data key="d0">1932915</data>
    </edge>
    <edge source="FIN" target="NLD">
      <data key="d0">3369430</data>
    </edge>
    <edge source="FIN" target="NOR">
      <data key="d0">1028903</data>
    </edge>
    <edge source="FIN" target="POL">
      <data key="d0">179592</data>
    </edge>
    <edge source="FIN" target="SWE">
      <data key="d0">5559603</data>
    </edge>
    <edge source="FIN" target="TUR">
      <data key="d0">2861541</data>
    </edge>
    <edge source="GHA" target="ESP">
      <data key="d0">65458</data>
    </edge>
    <edge source="GHA" target="BFA">
      <data key="d0">479601</data>
    </edge>
    <edge source="GTM" target="BOL">
      <data key="d0">497181</data>
    </edge>
    <edge source="GTM" target="CHL">
      <data key="d0">21810</data>
    </edge>
    <edge source="GTM" target="COL">
      <data key="d0">135258</data>
    </edge>
    <edge source="GTM" target="CRI">
      <data key="d0">3474935</data>
    </edge>
    <edge source="GTM" target="ECU">
      <data key="d0">375691</data>
    </edge>
    <edge source="GTM" target="SLV">
      <data key="d0">8112334</data>
    </edge>
    <edge source="GTM" target="HND">
      <data key="d0">4717193</data>
    </edge>
    <edge source="GTM" target="JAM">
      <data key="d0">34020</data>
    </edge>
    <edge source="GTM" target="MEX">
      <data key="d0">1833696</data>
    </edge>
    <edge source="GTM" target="NIC">
      <data key="d0">4110831</data>
    </edge>
    <edge source="GTM" target="PAN">
      <data key="d0">929818</data>
    </edge>
    <edge source="GTM" target="PRY">
      <data key="d0">207704</data>
    </edge>
    <edge source="GTM" target="PER">
      <data key="d0">21771</data>
    </edge>
    <edge source="HND" target="CAN">
      <data key="d0">114710</data>
    </edge>
    <edge source="HND" target="CRI">
      <data key="d0">142840</data>
    </edge>
    <edge source="HND" target="SLV">
      <data key="d0">1567139</data>
    </edge>
    <edge source="HND" target="DEU">
      <data key="d0">50567</data>
    </edge>
    <edge source="HND" target="GTM">
      <data key="d0">1875645</data>
    </edge>
    <edge source="HND" target="ISR">
      <data key="d0">751739</data>
    </edge>
    <edge source="HND" target="MEX">
      <data key="d0">519569</data>
    </edge>
    <edge source="HND" target="NIC">
      <data key="d0">1373881</data>
    </edge>
    <edge source="HND" target="RUS">
      <data key="d0">1272485</data>
    </edge>
    <edge source="HND" target="ESP">
      <data key="d0">215512</data>
    </edge>
    <edge source="HND" target="GBR">
      <data key="d0">29025</data>
    </edge>
    <edge source="HND" target="USA">
      <data key="d0">4023924</data>
    </edge>
    <edge source="CIV" target="GHA">
      <data key="d0">45391</data>
    </edge>
    <edge source="CIV" target="SEN">
      <data key="d0">11961</data>
    </edge>
    <edge source="CIV" target="TGO">
      <data key="d0">847934</data>
    </edge>
    <edge source="CIV" target="BFA">
      <data key="d0">10499179</data>
    </edge>
    <edge source="LBN" target="DZA">
      <data key="d0">911330</data>
    </edge>
    <edge source="LBN" target="ARG">
      <data key="d0">4372745</data>
    </edge>
    <edge source="LBN" target="BRA">
      <data key="d0">1800332</data>
    </edge>
    <edge source="LBN" target="FRA">
      <data key="d0">213130</data>
    </edge>
    <edge source="LBN" target="GRC">
      <data key="d0">2315700</data>
    </edge>
    <edge source="LBN" target="ITA">
      <data key="d0">2532926</data>
    </edge>
    <edge source="LBN" target="CIV">
      <data key="d0">4956793</data>
    </edge>
    <edge source="LBN" target="JOR">
      <data key="d0">19231</data>
    </edge>
    <edge source="LBN" target="ROU">
      <data key="d0">494297</data>
    </edge>
    <edge source="LBN" target="ESP">
      <data key="d0">3288860</data>
    </edge>
    <edge source="LBN" target="TUR">
      <data key="d0">17639</data>
    </edge>
    <edge source="LBN" target="GBR">
      <data key="d0">1714042</data>
    </edge>
    <edge source="LVA" target="AUS">
      <data key="d0">83329</data>
    </edge>
    <edge source="LVA" target="AUT">
      <data key="d0">240560</data>
    </edge>
    <edge source="LVA" target="BEL">
      <data key="d0">34649</data>
    </edge>
    <edge source="LVA" target="BGR">
      <data key="d0">114322</data>
    </edge>
    <edge source="LVA" target="CAN">
      <data key="d0">13014</data>
    </edge>
    <edge source="LVA" target="CZE">
      <data key="d0">12880</data>
    </edge>
    <edge source="LVA" target="EST">
      <data key="d0">3654170</data>
    </edge>
    <edge source="LVA" target="FIN">
      <data key="d0">2203668</data>
    </edge>
    <edge source="LVA" target="FRA">
      <data key="d0">92078</data>
    </edge>
    <edge source="LVA" target="DEU">
      <data key="d0">17425</data>
    </edge>
    <edge source="LVA" target="HKG">
      <data key="d0">121150</data>
    </edge>
    <edge source="LVA" target="IRL">
      <data key="d0">181683</data>
    </edge>
    <edge source="LVA" target="CIV">
      <data key="d0">79084</data>
    </edge>
    <edge source="LVA" target="JPN">
      <data key="d0">887339</data>
    </edge>
    <edge source="LVA" target="LTU">
      <data key="d0">12327457</data>
    </edge>
    <edge source="LVA" target="NZL">
      <data key="d0">31462</data>
    </edge>
    <edge source="LVA" target="NOR">
      <data key="d0">24814</data>
    </edge>
    <edge source="LVA" target="POL">
      <data key="d0">561174</data>
    </edge>
    <edge source="LVA" target="PRT">
      <data key="d0">596949</data>
    </edge>
    <edge source="LVA" target="SEN">
      <data key="d0">3391480</data>
    </edge>
    <edge source="LVA" target="SRB">
      <data key="d0">19918</data>
    </edge>
    <edge source="LVA" target="SGP">
      <data key="d0">50486</data>
    </edge>
    <edge source="LVA" target="SVK">
      <data key="d0">123702</data>
    </edge>
    <edge source="LVA" target="SVN">
      <data key="d0">220753</data>
    </edge>
    <edge source="LVA" target="ESP">
      <data key="d0">1464706</data>
    </edge>
    <edge source="LVA" target="SWE">
      <data key="d0">915274</data>
    </edge>
    <edge source="LVA" target="TGO">
      <data key="d0">99339</data>
    </edge>
    <edge source="LVA" target="GBR">
      <data key="d0">86292</data>
    </edge>
    <edge source="LTU" target="AZE">
      <data key="d0">15863</data>
    </edge>
    <edge source="LTU" target="ARG">
      <data key="d0">2726346</data>
    </edge>
    <edge source="LTU" target="AUS">
      <data key="d0">201828</data>
    </edge>
    <edge source="LTU" target="AUT">
      <data key="d0">6649719</data>
    </edge>
    <edge source="LTU" target="ARM">
      <data key="d0">21827</data>
    </edge>
    <edge source="LTU" target="BEL">
      <data key="d0">48519202</data>
    </edge>
    <edge source="LTU" target="BRA">
      <data key="d0">6495778</data>
    </edge>
    <edge source="LTU" target="BGR">
      <data key="d0">5563040</data>
    </edge>
    <edge source="LTU" target="BLR">
      <data key="d0">408310</data>
    </edge>
    <edge source="LTU" target="CAN">
      <data key="d0">2603624</data>
    </edge>
    <edge source="LTU" target="CRI">
      <data key="d0">486230</data>
    </edge>
    <edge source="LTU" target="CZE">
      <data key="d0">23880444</data>
    </edge>
    <edge source="LTU" target="DNK">
      <data key="d0">33172213</data>
    </edge>
    <edge source="LTU" target="ECU">
      <data key="d0">281258</data>
    </edge>
    <edge source="LTU" target="EST">
      <data key="d0">17081632</data>
    </edge>
    <edge source="LTU" target="FIN">
      <data key="d0">3112372</data>
    </edge>
    <edge source="LTU" target="FRA">
      <data key="d0">87285754</data>
    </edge>
    <edge source="LTU" target="GEO">
      <data key="d0">382554</data>
    </edge>
    <edge source="LTU" target="DEU">
      <data key="d0">78248632</data>
    </edge>
    <edge source="LTU" target="GRC">
      <data key="d0">12371</data>
    </edge>
    <edge source="LTU" target="HUN">
      <data key="d0">13629833</data>
    </edge>
    <edge source="LTU" target="IRL">
      <data key="d0">33286796</data>
    </edge>
    <edge source="LTU" target="ITA">
      <data key="d0">17138410</data>
    </edge>
    <edge source="LTU" target="CIV">
      <data key="d0">1815445</data>
    </edge>
    <edge source="LTU" target="KAZ">
      <data key="d0">949081</data>
    </edge>
    <edge source="LTU" target="JOR">
      <data key="d0">20176</data>
    </edge>
    <edge source="LTU" target="KOR">
      <data key="d0">40642</data>
    </edge>
    <edge source="LTU" target="KGZ">
      <data key="d0">63974</data>
    </edge>
    <edge source="LTU" target="LVA">
      <data key="d0">26017871</data>
    </edge>
    <edge source="LTU" target="MYS">
      <data key="d0">166365</data>
    </edge>
    <edge source="LTU" target="MRT">
      <data key="d0">248918</data>
    </edge>
    <edge source="LTU" target="MUS">
      <data key="d0">45434</data>
    </edge>
    <edge source="LTU" target="MDA">
      <data key="d0">247779</data>
    </edge>
    <edge source="LTU" target="MOZ">
      <data key="d0">1938789</data>
    </edge>
    <edge source="LTU" target="NLD">
      <data key="d0">16671676</data>
    </edge>
    <edge source="LTU" target="NOR">
      <data key="d0">1656633</data>
    </edge>
    <edge source="LTU" target="PAN">
      <data key="d0">839111</data>
    </edge>
    <edge source="LTU" target="POL">
      <data key="d0">83254870</data>
    </edge>
    <edge source="LTU" target="PRT">
      <data key="d0">1499565</data>
    </edge>
    <edge source="LTU" target="ROU">
      <data key="d0">6617468</data>
    </edge>
    <edge source="LTU" target="RUS">
      <data key="d0">3842363</data>
    </edge>
    <edge source="LTU" target="SVK">
      <data key="d0">16588713</data>
    </edge>
    <edge source="LTU" target="VNM">
      <data key="d0">208794</data>
    </edge>
    <edge source="LTU" target="SVN">
      <data key="d0">105898</data>
    </edge>
    <edge source="LTU" target="ESP">
      <data key="d0">38578441</data>
    </edge>
    <edge source="LTU" target="SWE">
      <data key="d0">12031256</data>
    </edge>
    <edge source="LTU" target="THA">
      <data key="d0">227530</data>
    </edge>
    <edge source="LTU" target="TUR">
      <data key="d0">33005235</data>
    </edge>
    <edge source="LTU" target="UKR">
      <data key="d0">24850204</data>
    </edge>
    <edge source="LTU" target="GBR">
      <data key="d0">54680658</data>
    </edge>
    <edge source="LTU" target="TZA">
      <data key="d0">686599</data>
    </edge>
    <edge source="LTU" target="USA">
      <data key="d0">39465251</data>
    </edge>
    <edge source="LTU" target="URY">
      <data key="d0">8770236</data>
    </edge>
    <edge source="MDG" target="GHA">
      <data key="d0">95913</data>
    </edge>
    <edge source="MDG" target="IDN">
      <data key="d0">161983</data>
    </edge>
    <edge source="MDG" target="MYS">
      <data key="d0">4359583</data>
    </edge>
    <edge source="MDG" target="MUS">
      <data key="d0">42401</data>
    </edge>
    <edge source="MDG" target="MOZ">
      <data key="d0">844779</data>
    </edge>
    <edge source="MDG" target="PAK">
      <data key="d0">501762</data>
    </edge>
    <edge source="MDG" target="VNM">
      <data key="d0">687814</data>
    </edge>
    <edge source="MDG" target="ZAF">
      <data key="d0">4287088</data>
    </edge>
    <edge source="MDG" target="THA">
      <data key="d0">1248411</data>
    </edge>
    <edge source="MDG" target="TUR">
      <data key="d0">62861</data>
    </edge>
    <edge source="MDG" target="TZA">
      <data key="d0">2387995</data>
    </edge>
    <edge source="MUS" target="FRA">
      <data key="d0">2707243</data>
    </edge>
    <edge source="MUS" target="MDG">
      <data key="d0">395690</data>
    </edge>
    <edge source="MUS" target="TZA">
      <data key="d0">2269151</data>
    </edge>
    <edge source="MDA" target="RUS">
      <data key="d0">16518</data>
    </edge>
    <edge source="OMN" target="ARG">
      <data key="d0">9187958</data>
    </edge>
    <edge source="OMN" target="AUS">
      <data key="d0">17746717</data>
    </edge>
    <edge source="OMN" target="BRA">
      <data key="d0">39710825</data>
    </edge>
    <edge source="OMN" target="CHN">
      <data key="d0">1941651</data>
    </edge>
    <edge source="OMN" target="JPN">
      <data key="d0">3126149</data>
    </edge>
    <edge source="OMN" target="JOR">
      <data key="d0">20528</data>
    </edge>
    <edge source="OMN" target="KOR">
      <data key="d0">8818618</data>
    </edge>
    <edge source="OMN" target="NZL">
      <data key="d0">1261034</data>
    </edge>
    <edge source="OMN" target="PAK">
      <data key="d0">47400</data>
    </edge>
    <edge source="OMN" target="IND">
      <data key="d0">292311821</data>
    </edge>
    <edge source="OMN" target="THA">
      <data key="d0">14671797</data>
    </edge>
    <edge source="OMN" target="TUR">
      <data key="d0">8298596</data>
    </edge>
    <edge source="OMN" target="USA">
      <data key="d0">102234678</data>
    </edge>
    <edge source="OMN" target="URY">
      <data key="d0">26411</data>
    </edge>
    <edge source="NOR" target="BRA">
      <data key="d0">178711</data>
    </edge>
    <edge source="NOR" target="CAN">
      <data key="d0">614667</data>
    </edge>
    <edge source="NOR" target="CHN">
      <data key="d0">70726</data>
    </edge>
    <edge source="NOR" target="DNK">
      <data key="d0">56195</data>
    </edge>
    <edge source="NOR" target="POL">
      <data key="d0">472150</data>
    </edge>
    <edge source="NOR" target="SWE">
      <data key="d0">10078</data>
    </edge>
    <edge source="NOR" target="TUR">
      <data key="d0">12640714</data>
    </edge>
    <edge source="NOR" target="GBR">
      <data key="d0">40622</data>
    </edge>
    <edge source="PER" target="ARG">
      <data key="d0">77800</data>
    </edge>
    <edge source="PER" target="BOL">
      <data key="d0">15891739</data>
    </edge>
    <edge source="PER" target="CHL">
      <data key="d0">2225478</data>
    </edge>
    <edge source="PER" target="COL">
      <data key="d0">474064</data>
    </edge>
    <edge source="PER" target="CRI">
      <data key="d0">17325</data>
    </edge>
    <edge source="PER" target="ECU">
      <data key="d0">2475304</data>
    </edge>
    <edge source="PER" target="MEX">
      <data key="d0">90499</data>
    </edge>
    <edge source="PER" target="PRY">
      <data key="d0">238805</data>
    </edge>
    <edge source="PER" target="USA">
      <data key="d0">28610</data>
    </edge>
    <edge source="RUS" target="ALB">
      <data key="d0">2891184</data>
    </edge>
    <edge source="RUS" target="DZA">
      <data key="d0">637050</data>
    </edge>
    <edge source="RUS" target="AZE">
      <data key="d0">34390076</data>
    </edge>
    <edge source="RUS" target="ARG">
      <data key="d0">62000631</data>
    </edge>
    <edge source="RUS" target="AUS">
      <data key="d0">6068474</data>
    </edge>
    <edge source="RUS" target="AUT">
      <data key="d0">926000</data>
    </edge>
    <edge source="RUS" target="ARM">
      <data key="d0">2230575</data>
    </edge>
    <edge source="RUS" target="BEL">
      <data key="d0">44821653</data>
    </edge>
    <edge source="RUS" target="BRA">
      <data key="d0">1240828988</data>
    </edge>
    <edge source="RUS" target="BGR">
      <data key="d0">20881818</data>
    </edge>
    <edge source="RUS" target="BLR">
      <data key="d0">44544395</data>
    </edge>
    <edge source="RUS" target="CMR">
      <data key="d0">16973451</data>
    </edge>
    <edge source="RUS" target="CAN">
      <data key="d0">19889229</data>
    </edge>
    <edge source="RUS" target="LKA">
      <data key="d0">27808</data>
    </edge>
    <edge source="RUS" target="CHL">
      <data key="d0">6877663</data>
    </edge>
    <edge source="RUS" target="CHN">
      <data key="d0">748033984</data>
    </edge>
    <edge source="RUS" target="COL">
      <data key="d0">63666292</data>
    </edge>
    <edge source="RUS" target="CRI">
      <data key="d0">17485003</data>
    </edge>
    <edge source="RUS" target="HRV">
      <data key="d0">14222919</data>
    </edge>
    <edge source="RUS" target="CZE">
      <data key="d0">47919</data>
    </edge>
    <edge source="RUS" target="BEN">
      <data key="d0">459209</data>
    </edge>
    <edge source="RUS" target="DNK">
      <data key="d0">16115843</data>
    </edge>
    <edge source="RUS" target="ECU">
      <data key="d0">47922252</data>
    </edge>
    <edge source="RUS" target="SLV">
      <data key="d0">4326300</data>
    </edge>
    <edge source="RUS" target="ETH">
      <data key="d0">9506000</data>
    </edge>
    <edge source="RUS" target="EST">
      <data key="d0">243230779</data>
    </edge>
    <edge source="RUS" target="FIN">
      <data key="d0">111424192</data>
    </edge>
    <edge source="RUS" target="FRA">
      <data key="d0">85313342</data>
    </edge>
    <edge source="RUS" target="GEO">
      <data key="d0">4324161</data>
    </edge>
    <edge source="RUS" target="DEU">
      <data key="d0">65712068</data>
    </edge>
    <edge source="RUS" target="GHA">
      <data key="d0">18269529</data>
    </edge>
    <edge source="RUS" target="GRC">
      <data key="d0">11986519</data>
    </edge>
    <edge source="RUS" target="GTM">
      <data key="d0">31691440</data>
    </edge>
    <edge source="RUS" target="HND">
      <data key="d0">13976889</data>
    </edge>
    <edge source="RUS" target="HUN">
      <data key="d0">30251767</data>
    </edge>
    <edge source="RUS" target="IDN">
      <data key="d0">134377928</data>
    </edge>
    <edge source="RUS" target="IRL">
      <data key="d0">64395259</data>
    </edge>
    <edge source="RUS" target="ISR">
      <data key="d0">14794420</data>
    </edge>
    <edge source="RUS" target="ITA">
      <data key="d0">47237498</data>
    </edge>
    <edge source="RUS" target="CIV">
      <data key="d0">40277668</data>
    </edge>
    <edge source="RUS" target="JPN">
      <data key="d0">2281166</data>
    </edge>
    <edge source="RUS" target="KAZ">
      <data key="d0">36661799</data>
    </edge>
    <edge source="RUS" target="JOR">
      <data key="d0">170656</data>
    </edge>
    <edge source="RUS" target="KOR">
      <data key="d0">84562</data>
    </edge>
    <edge source="RUS" target="KGZ">
      <data key="d0">8173292</data>
    </edge>
    <edge source="RUS" target="LBN">
      <data key="d0">2597929</data>
    </edge>
    <edge source="RUS" target="LVA">
      <data key="d0">123444008</data>
    </edge>
    <edge source="RUS" target="LTU">
      <data key="d0">67502607</data>
    </edge>
    <edge source="RUS" target="MDG">
      <data key="d0">530807</data>
    </edge>
    <edge source="RUS" target="MYS">
      <data key="d0">103561437</data>
    </edge>
    <edge source="RUS" target="MRT">
      <data key="d0">2398504</data>
    </edge>
    <edge source="RUS" target="MUS">
      <data key="d0">95209</data>
    </edge>
    <edge source="RUS" target="MEX">
      <data key="d0">63322089</data>
    </edge>
    <edge source="RUS" target="MDA">
      <data key="d0">43478266</data>
    </edge>
    <edge source="RUS" target="MAR">
      <data key="d0">20143814</data>
    </edge>
    <edge source="RUS" target="MOZ">
      <data key="d0">3361817</data>
    </edge>
    <edge source="RUS" target="OMN">
      <data key="d0">9398307</data>
    </edge>
    <edge source="RUS" target="NLD">
      <data key="d0">55379229</data>
    </edge>
    <edge source="RUS" target="NZL">
      <data key="d0">569166</data>
    </edge>
    <edge source="RUS" target="NIC">
      <data key="d0">7290379</data>
    </edge>
    <edge source="RUS" target="NOR">
      <data key="d0">5947328</data>
    </edge>
    <edge source="RUS" target="PAK">
      <data key="d0">733667</data>
    </edge>
    <edge source="RUS" target="PAN">
      <data key="d0">1016899</data>
    </edge>
    <edge source="RUS" target="PRY">
      <data key="d0">5682145</data>
    </edge>
    <edge source="RUS" target="PER">
      <data key="d0">94807591</data>
    </edge>
    <edge source="RUS" target="POL">
      <data key="d0">198840896</data>
    </edge>
    <edge source="RUS" target="PRT">
      <data key="d0">3455368</data>
    </edge>
    <edge source="RUS" target="ROU">
      <data key="d0">100178130</data>
    </edge>
    <edge source="RUS" target="SAU">
      <data key="d0">600665</data>
    </edge>
    <edge source="RUS" target="SEN">
      <data key="d0">8764568</data>
    </edge>
    <edge source="RUS" target="SRB">
      <data key="d0">75407884</data>
    </edge>
    <edge source="RUS" target="IND">
      <data key="d0">344367260</data>
    </edge>
    <edge source="RUS" target="SGP">
      <data key="d0">5952965</data>
    </edge>
    <edge source="RUS" target="SVK">
      <data key="d0">1741742</data>
    </edge>
    <edge source="RUS" target="VNM">
      <data key="d0">83371807</data>
    </edge>
    <edge source="RUS" target="SVN">
      <data key="d0">825117</data>
    </edge>
    <edge source="RUS" target="ZAF">
      <data key="d0">10518991</data>
    </edge>
    <edge source="RUS" target="ESP">
      <data key="d0">37056773</data>
    </edge>
    <edge source="RUS" target="SWE">
      <data key="d0">32432027</data>
    </edge>
    <edge source="RUS" target="CHE">
      <data key="d0">64135363</data>
    </edge>
    <edge source="RUS" target="THA">
      <data key="d0">77167685</data>
    </edge>
    <edge source="RUS" target="TGO">
      <data key="d0">2656388</data>
    </edge>
    <edge source="RUS" target="ARE">
      <data key="d0">114138490</data>
    </edge>
    <edge source="RUS" target="TUN">
      <data key="d0">13631876</data>
    </edge>
    <edge source="RUS" target="TUR">
      <data key="d0">222948824</data>
    </edge>
    <edge source="RUS" target="UKR">
      <data key="d0">547885349</data>
    </edge>
    <edge source="RUS" target="EGY">
      <data key="d0">1909495</data>
    </edge>
    <edge source="RUS" target="GBR">
      <data key="d0">36578873</data>
    </edge>
    <edge source="RUS" target="TZA">
      <data key="d0">5093150</data>
    </edge>
    <edge source="RUS" target="USA">
      <data key="d0">461556331</data>
    </edge>
    <edge source="RUS" target="BFA">
      <data key="d0">1911480</data>
    </edge>
    <edge source="RUS" target="URY">
      <data key="d0">21096721</data>
    </edge>
    <edge source="SAU" target="DZA">
      <data key="d0">373644</data>
    </edge>
    <edge source="SAU" target="AUS">
      <data key="d0">102587800</data>
    </edge>
    <edge source="SAU" target="BRA">
      <data key="d0">59560760</data>
    </edge>
    <edge source="SAU" target="DEU">
      <data key="d0">517662</data>
    </edge>
    <edge source="SAU" target="GHA">
      <data key="d0">428051</data>
    </edge>
    <edge source="SAU" target="JPN">
      <data key="d0">757957</data>
    </edge>
    <edge source="SAU" target="JOR">
      <data key="d0">5140351</data>
    </edge>
    <edge source="SAU" target="KOR">
      <data key="d0">6646932</data>
    </edge>
    <edge source="SAU" target="LBN">
      <data key="d0">683282</data>
    </edge>
    <edge source="SAU" target="MAR">
      <data key="d0">808630</data>
    </edge>
    <edge source="SAU" target="MOZ">
      <data key="d0">27926824</data>
    </edge>
    <edge source="SAU" target="OMN">
      <data key="d0">3352669</data>
    </edge>
    <edge source="SAU" target="NZL">
      <data key="d0">76643347</data>
    </edge>
    <edge source="SAU" target="PAK">
      <data key="d0">983584</data>
    </edge>
    <edge source="SAU" target="PHL">
      <data key="d0">12284143</data>
    </edge>
    <edge source="SAU" target="PRT">
      <data key="d0">75742</data>
    </edge>
    <edge source="SAU" target="IND">
      <data key="d0">1146804</data>
    </edge>
    <edge source="SAU" target="SGP">
      <data key="d0">155485</data>
    </edge>
    <edge source="SAU" target="ZAF">
      <data key="d0">48721057</data>
    </edge>
    <edge source="SAU" target="THA">
      <data key="d0">210210338</data>
    </edge>
    <edge source="SAU" target="ARE">
      <data key="d0">1819952</data>
    </edge>
    <edge source="SAU" target="TUR">
      <data key="d0">8224455</data>
    </edge>
    <edge source="SAU" target="UKR">
      <data key="d0">34404</data>
    </edge>
    <edge source="SAU" target="EGY">
      <data key="d0">860636</data>
    </edge>
    <edge source="SAU" target="TZA">
      <data key="d0">14528680</data>
    </edge>
    <edge source="SAU" target="USA">
      <data key="d0">155064775</data>
    </edge>
    <edge source="SEN" target="CIV">
      <data key="d0">103563</data>
    </edge>
    <edge source="SEN" target="MRT">
      <data key="d0">129675</data>
    </edge>
    <edge source="SEN" target="BFA">
      <data key="d0">1158100</data>
    </edge>
    <edge source="SWE" target="ALB">
      <data key="d0">754144</data>
    </edge>
    <edge source="SWE" target="DZA">
      <data key="d0">49933</data>
    </edge>
    <edge source="SWE" target="AZE">
      <data key="d0">68877</data>
    </edge>
    <edge source="SWE" target="ARG">
      <data key="d0">80221</data>
    </edge>
    <edge source="SWE" target="AUS">
      <data key="d0">1281893</data>
    </edge>
    <edge source="SWE" target="BEL">
      <data key="d0">1710477</data>
    </edge>
    <edge source="SWE" target="BRA">
      <data key="d0">1124258</data>
    </edge>
    <edge source="SWE" target="BGR">
      <data key="d0">1228802</data>
    </edge>
    <edge source="SWE" target="BLR">
      <data key="d0">92382</data>
    </edge>
    <edge source="SWE" target="CMR">
      <data key="d0">11109</data>
    </edge>
    <edge source="SWE" target="CAN">
      <data key="d0">776362</data>
    </edge>
    <edge source="SWE" target="CHL">
      <data key="d0">4244091</data>
    </edge>
    <edge source="SWE" target="CHN">
      <data key="d0">70865</data>
    </edge>
    <edge source="SWE" target="COL">
      <data key="d0">1512147</data>
    </edge>
    <edge source="SWE" target="HRV">
      <data key="d0">11343</data>
    </edge>
    <edge source="SWE" target="DNK">
      <data key="d0">2778837</data>
    </edge>
    <edge source="SWE" target="ECU">
      <data key="d0">573472</data>
    </edge>
    <edge source="SWE" target="SLV">
      <data key="d0">25025</data>
    </edge>
    <edge source="SWE" target="ETH">
      <data key="d0">196693</data>
    </edge>
    <edge source="SWE" target="EST">
      <data key="d0">2181977</data>
    </edge>
    <edge source="SWE" target="FIN">
      <data key="d0">11161775</data>
    </edge>
    <edge source="SWE" target="FRA">
      <data key="d0">85834</data>
    </edge>
    <edge source="SWE" target="GMB">
      <data key="d0">24440</data>
    </edge>
    <edge source="SWE" target="DEU">
      <data key="d0">1152324</data>
    </edge>
    <edge source="SWE" target="GHA">
      <data key="d0">6699006</data>
    </edge>
    <edge source="SWE" target="GRC">
      <data key="d0">1932779</data>
    </edge>
    <edge source="SWE" target="GTM">
      <data key="d0">71918</data>
    </edge>
    <edge source="SWE" target="IRL">
      <data key="d0">709356</data>
    </edge>
    <edge source="SWE" target="ISR">
      <data key="d0">2715807</data>
    </edge>
    <edge source="SWE" target="ITA">
      <data key="d0">323923</data>
    </edge>
    <edge source="SWE" target="CIV">
      <data key="d0">22335</data>
    </edge>
    <edge source="SWE" target="JOR">
      <data key="d0">208503</data>
    </edge>
    <edge source="SWE" target="KOR">
      <data key="d0">159038</data>
    </edge>
    <edge source="SWE" target="LBN">
      <data key="d0">158570</data>
    </edge>
    <edge source="SWE" target="LVA">
      <data key="d0">87588</data>
    </edge>
    <edge source="SWE" target="LTU">
      <data key="d0">11694</data>
    </edge>
    <edge source="SWE" target="MDG">
      <data key="d0">18476</data>
    </edge>
    <edge source="SWE" target="MYS">
      <data key="d0">432326</data>
    </edge>
    <edge source="SWE" target="MRT">
      <data key="d0">1717025</data>
    </edge>
    <edge source="SWE" target="MUS">
      <data key="d0">10875</data>
    </edge>
    <edge source="SWE" target="MEX">
      <data key="d0">9131702</data>
    </edge>
    <edge source="SWE" target="MAR">
      <data key="d0">1747313</data>
    </edge>
    <edge source="SWE" target="MOZ">
      <data key="d0">135884</data>
    </edge>
    <edge source="SWE" target="OMN">
      <data key="d0">388474</data>
    </edge>
    <edge source="SWE" target="NLD">
      <data key="d0">719062</data>
    </edge>
    <edge source="SWE" target="NZL">
      <data key="d0">876229</data>
    </edge>
    <edge source="SWE" target="NOR">
      <data key="d0">53549014</data>
    </edge>
    <edge source="SWE" target="PAK">
      <data key="d0">236803</data>
    </edge>
    <edge source="SWE" target="PER">
      <data key="d0">8953252</data>
    </edge>
    <edge source="SWE" target="POL">
      <data key="d0">2903846</data>
    </edge>
    <edge source="SWE" target="PRT">
      <data key="d0">11226</data>
    </edge>
    <edge source="SWE" target="ROU">
      <data key="d0">20464</data>
    </edge>
    <edge source="SWE" target="RUS">
      <data key="d0">251654</data>
    </edge>
    <edge source="SWE" target="SAU">
      <data key="d0">4407690</data>
    </edge>
    <edge source="SWE" target="SEN">
      <data key="d0">1797947</data>
    </edge>
    <edge source="SWE" target="SRB">
      <data key="d0">22569</data>
    </edge>
    <edge source="SWE" target="IND">
      <data key="d0">180672</data>
    </edge>
    <edge source="SWE" target="VNM">
      <data key="d0">83612</data>
    </edge>
    <edge source="SWE" target="ESP">
      <data key="d0">946042</data>
    </edge>
    <edge source="SWE" target="ARE">
      <data key="d0">8134908</data>
    </edge>
    <edge source="SWE" target="TUN">
      <data key="d0">776246</data>
    </edge>
    <edge source="SWE" target="TUR">
      <data key="d0">2551273</data>
    </edge>
    <edge source="SWE" target="UKR">
      <data key="d0">372102</data>
    </edge>
    <edge source="SWE" target="EGY">
      <data key="d0">1397195</data>
    </edge>
    <edge source="SWE" target="GBR">
      <data key="d0">1566407</data>
    </edge>
    <edge source="SWE" target="TZA">
      <data key="d0">941130</data>
    </edge>
    <edge source="SWE" target="USA">
      <data key="d0">14150</data>
    </edge>
    <edge source="SWE" target="BFA">
      <data key="d0">3315357</data>
    </edge>
    <edge source="TGO" target="BEN">
      <data key="d0">368697</data>
    </edge>
    <edge source="TGO" target="BFA">
      <data key="d0">18374960</data>
    </edge>
    <edge source="TUN" target="ALB">
      <data key="d0">3514501</data>
    </edge>
    <edge source="TUN" target="DZA">
      <data key="d0">1012173</data>
    </edge>
    <edge source="TUN" target="BEL">
      <data key="d0">1977085</data>
    </edge>
    <edge source="TUN" target="BRA">
      <data key="d0">13833070</data>
    </edge>
    <edge source="TUN" target="BGR">
      <data key="d0">1410959</data>
    </edge>
    <edge source="TUN" target="FRA">
      <data key="d0">25467973</data>
    </edge>
    <edge source="TUN" target="IRL">
      <data key="d0">1536562</data>
    </edge>
    <edge source="TUN" target="ITA">
      <data key="d0">49898307</data>
    </edge>
    <edge source="TUN" target="JOR">
      <data key="d0">29222</data>
    </edge>
    <edge source="TUN" target="LBN">
      <data key="d0">1219776</data>
    </edge>
    <edge source="TUN" target="MAR">
      <data key="d0">118166</data>
    </edge>
    <edge source="TUN" target="PRT">
      <data key="d0">384903</data>
    </edge>
    <edge source="TUN" target="ROU">
      <data key="d0">12934201</data>
    </edge>
    <edge source="TUN" target="ESP">
      <data key="d0">7355052</data>
    </edge>
    <edge source="TUN" target="TUR">
      <data key="d0">87759796</data>
    </edge>
    <edge source="TUN" target="GBR">
      <data key="d0">649140</data>
    </edge>
    <edge source="UKR" target="ALB">
      <data key="d0">7910489</data>
    </edge>
    <edge source="UKR" target="DZA">
      <data key="d0">5431343</data>
    </edge>
    <edge source="UKR" target="AUS">
      <data key="d0">1038273</data>
    </edge>
    <edge source="UKR" target="AUT">
      <data key="d0">1138141</data>
    </edge>
    <edge source="UKR" target="BEL">
      <data key="d0">56815</data>
    </edge>
    <edge source="UKR" target="BGR">
      <data key="d0">1599644</data>
    </edge>
    <edge source="UKR" target="LKA">
      <data key="d0">5288278</data>
    </edge>
    <edge source="UKR" target="CHL">
      <data key="d0">149039</data>
    </edge>
    <edge source="UKR" target="CZE">
      <data key="d0">23348</data>
    </edge>
    <edge source="UKR" target="BEN">
      <data key="d0">1880966</data>
    </edge>
    <edge source="UKR" target="FRA">
      <data key="d0">1697826</data>
    </edge>
    <edge source="UKR" target="GEO">
      <data key="d0">25571</data>
    </edge>
    <edge source="UKR" target="DEU">
      <data key="d0">4665301</data>
    </edge>
    <edge source="UKR" target="GHA">
      <data key="d0">633565</data>
    </edge>
    <edge source="UKR" target="GRC">
      <data key="d0">1081884</data>
    </edge>
    <edge source="UKR" target="HUN">
      <data key="d0">4786737</data>
    </edge>
    <edge source="UKR" target="ISR">
      <data key="d0">6827155</data>
    </edge>
    <edge source="UKR" target="ITA">
      <data key="d0">45420570</data>
    </edge>
    <edge source="UKR" target="CIV">
      <data key="d0">3504975</data>
    </edge>
    <edge source="UKR" target="KAZ">
      <data key="d0">12721</data>
    </edge>
    <edge source="UKR" target="LBN">
      <data key="d0">468113</data>
    </edge>
    <edge source="UKR" target="LVA">
      <data key="d0">25693</data>
    </edge>
    <edge source="UKR" target="LTU">
      <data key="d0">419531</data>
    </edge>
    <edge source="UKR" target="MWI">
      <data key="d0">188999</data>
    </edge>
    <edge source="UKR" target="MEX">
      <data key="d0">11312316</data>
    </edge>
    <edge source="UKR" target="MDA">
      <data key="d0">3374465</data>
    </edge>
    <edge source="UKR" target="MAR">
      <data key="d0">3236870</data>
    </edge>
    <edge source="UKR" target="POL">
      <data key="d0">3955108</data>
    </edge>
    <edge source="UKR" target="ROU">
      <data key="d0">35687189</data>
    </edge>
    <edge source="UKR" target="RUS">
      <data key="d0">436786</data>
    </edge>
    <edge source="UKR" target="SEN">
      <data key="d0">7225625</data>
    </edge>
    <edge source="UKR" target="IND">
      <data key="d0">35501943</data>
    </edge>
    <edge source="UKR" target="SVK">
      <data key="d0">3812994</data>
    </edge>
    <edge source="UKR" target="SVN">
      <data key="d0">34528</data>
    </edge>
    <edge source="UKR" target="ESP">
      <data key="d0">2026948</data>
    </edge>
    <edge source="UKR" target="TUR">
      <data key="d0">113724492</data>
    </edge>
    <edge source="UKR" target="TZA">
      <data key="d0">1511997</data>
    </edge>
    <edge source="EGY" target="ALB">
      <data key="d0">2980526</data>
    </edge>
    <edge source="EGY" target="AUS">
      <data key="d0">43769</data>
    </edge>
    <edge source="EGY" target="BEL">
      <data key="d0">5343698</data>
    </edge>
    <edge source="EGY" target="BRA">
      <data key="d0">44967474</data>
    </edge>
    <edge source="EGY" target="BGR">
      <data key="d0">35087899</data>
    </edge>
    <edge source="EGY" target="CMR">
      <data key="d0">31680</data>
    </edge>
    <edge source="EGY" target="COL">
      <data key="d0">23781</data>
    </edge>
    <edge source="EGY" target="HRV">
      <data key="d0">4181038</data>
    </edge>
    <edge source="EGY" target="ECU">
      <data key="d0">458826</data>
    </edge>
    <edge source="EGY" target="FRA">
      <data key="d0">160658841</data>
    </edge>
    <edge source="EGY" target="DEU">
      <data key="d0">11279917</data>
    </edge>
    <edge source="EGY" target="GHA">
      <data key="d0">36310</data>
    </edge>
    <edge source="EGY" target="GRC">
      <data key="d0">45565167</data>
    </edge>
    <edge source="EGY" target="IRL">
      <data key="d0">5708039</data>
    </edge>
    <edge source="EGY" target="ITA">
      <data key="d0">108501960</data>
    </edge>
    <edge source="EGY" target="CIV">
      <data key="d0">193738</data>
    </edge>
    <edge source="EGY" target="JOR">
      <data key="d0">10231287</data>
    </edge>
    <edge source="EGY" target="LBN">
      <data key="d0">480959</data>
    </edge>
    <edge source="EGY" target="MYS">
      <data key="d0">74794</data>
    </edge>
    <edge source="EGY" target="MEX">
      <data key="d0">11113352</data>
    </edge>
    <edge source="EGY" target="MAR">
      <data key="d0">5079276</data>
    </edge>
    <edge source="EGY" target="MOZ">
      <data key="d0">6864105</data>
    </edge>
    <edge source="EGY" target="OMN">
      <data key="d0">111081</data>
    </edge>
    <edge source="EGY" target="NLD">
      <data key="d0">411027</data>
    </edge>
    <edge source="EGY" target="PAK">
      <data key="d0">334921</data>
    </edge>
    <edge source="EGY" target="PER">
      <data key="d0">344941</data>
    </edge>
    <edge source="EGY" target="POL">
      <data key="d0">11836</data>
    </edge>
    <edge source="EGY" target="PRT">
      <data key="d0">581306</data>
    </edge>
    <edge source="EGY" target="ROU">
      <data key="d0">24254791</data>
    </edge>
    <edge source="EGY" target="SAU">
      <data key="d0">8790099</data>
    </edge>
    <edge source="EGY" target="SEN">
      <data key="d0">2136807</data>
    </edge>
    <edge source="EGY" target="IND">
      <data key="d0">34591647</data>
    </edge>
    <edge source="EGY" target="ZAF">
      <data key="d0">328576</data>
    </edge>
    <edge source="EGY" target="ESP">
      <data key="d0">82242023</data>
    </edge>
    <edge source="EGY" target="ARE">
      <data key="d0">225680</data>
    </edge>
    <edge source="EGY" target="TUN">
      <data key="d0">272647</data>
    </edge>
    <edge source="EGY" target="TUR">
      <data key="d0">173075263</data>
    </edge>
    <edge source="EGY" target="GBR">
      <data key="d0">18869224</data>
    </edge>
    <edge source="EGY" target="TZA">
      <data key="d0">83222</data>
    </edge>
    <edge source="EGY" target="USA">
      <data key="d0">23070749</data>
    </edge>
    <edge source="EGY" target="URY">
      <data key="d0">7583850</data>
    </edge>
    <edge source="TZA" target="BDI">
      <data key="d0">13800629</data>
    </edge>
    <edge source="TZA" target="MWI">
      <data key="d0">423845</data>
    </edge>
    <edge source="TZA" target="MOZ">
      <data key="d0">160834</data>
    </edge>
    <edge source="BFA" target="FRA">
      <data key="d0">2153303</data>
    </edge>
    <edge source="BFA" target="GHA">
      <data key="d0">18077</data>
    </edge>
    <edge source="BFA" target="NER">
      <data key="d0">73633</data>
    </edge>
    <edge source="BWA" target="ZAF">
      <data key="d0">61741</data>
    </edge>
    <edge source="KAZ" target="AZE">
      <data key="d0">253834</data>
    </edge>
    <edge source="KAZ" target="BLR">
      <data key="d0">57577</data>
    </edge>
    <edge source="KAZ" target="CHN">
      <data key="d0">3625613</data>
    </edge>
    <edge source="KAZ" target="GEO">
      <data key="d0">1195228</data>
    </edge>
    <edge source="KAZ" target="KGZ">
      <data key="d0">7539123</data>
    </edge>
    <edge source="KAZ" target="MDA">
      <data key="d0">228266</data>
    </edge>
    <edge source="KAZ" target="RUS">
      <data key="d0">6498560</data>
    </edge>
    <edge source="KAZ" target="UKR">
      <data key="d0">13439424</data>
    </edge>
    <edge source="PAN" target="CHL">
      <data key="d0">43000</data>
    </edge>
    <edge source="PAN" target="COL">
      <data key="d0">2294642</data>
    </edge>
    <edge source="PAN" target="CRI">
      <data key="d0">537078</data>
    </edge>
    <edge source="PAN" target="JAM">
      <data key="d0">50737</data>
    </edge>
    <edge source="PAN" target="NIC">
      <data key="d0">32088</data>
    </edge>
    <edge source="PAN" target="USA">
      <data key="d0">17432</data>
    </edge>
    <edge source="UGA" target="BDI">
      <data key="d0">196187</data>
    </edge>
    <edge source="KHM" target="CHN">
      <data key="d0">69132</data>
    </edge>
    <edge source="SLV" target="BOL">
      <data key="d0">25351</data>
    </edge>
    <edge source="SLV" target="CRI">
      <data key="d0">93103</data>
    </edge>
    <edge source="SLV" target="GTM">
      <data key="d0">6882538</data>
    </edge>
    <edge source="SLV" target="HND">
      <data key="d0">7861187</data>
    </edge>
    <edge source="SLV" target="NIC">
      <data key="d0">2289052</data>
    </edge>
    <edge source="NAM" target="ZAF">
      <data key="d0">78021</data>
    </edge>
    <edge source="ZWE" target="MWI">
      <data key="d0">34500</data>
    </edge>
    <edge source="ZWE" target="MOZ">
      <data key="d0">1773590</data>
    </edge>
    <edge source="NER" target="CHN">
      <data key="d0">110421</data>
    </edge>
    <edge source="NER" target="BFA">
      <data key="d0">10038</data>
    </edge>
    <edge source="MWI" target="MOZ">
      <data key="d0">178299</data>
    </edge>
    <edge source="MWI" target="ZWE">
      <data key="d0">495037</data>
    </edge>
  </graph>
</graphml>
