# Supplementary material for: Core-periphery structure in sectoral international trade networks: A new approach to an old theory
Source: PLoS One. 2020 Apr 2;15(4):e0229547. doi: 10.1371/journal.pone.0229547 (PMC7117750; doi:10.1371/journal.pone.0229547)
Supplement: S8 File — (ZIP) [file pone.0229547.s008.zip › S8_File/Networks 2016/57-PLASTICS IN PRIMARY FORM.graphml]

<?xml version='1.0' encoding='utf-8'?>
<graphml xmlns="http://graphml.graphdrawing.org/xmlns" xmlns:xsi="http://www.w3.org/2001/XMLSchema-instance" xsi:schemaLocation="http://graphml.graphdrawing.org/xmlns http://graphml.graphdrawing.org/xmlns/1.0/graphml.xsd">
  <key attr.name="weight" attr.type="long" for="edge" id="d0" />
  <graph edgedefault="directed">
    <node id="ALB" />
    <node id="BGR" />
    <node id="GRC" />
    <node id="ITA" />
    <node id="SRB" />
    <node id="TUR" />
    <node id="MKD" />
    <node id="DZA" />
    <node id="BEL" />
    <node id="CHN" />
    <node id="FRA" />
    <node id="HKG" />
    <node id="IND" />
    <node id="ESP" />
    <node id="TUN" />
    <node id="USA" />
    <node id="AZE" />
    <node id="BLR" />
    <node id="CZE" />
    <node id="GEO" />
    <node id="KAZ" />
    <node id="LVA" />
    <node id="LTU" />
    <node id="NLD" />
    <node id="PAK" />
    <node id="POL" />
    <node id="ROU" />
    <node id="RUS" />
    <node id="UKR" />
    <node id="EGY" />
    <node id="ARG" />
    <node id="AUS" />
    <node id="BOL" />
    <node id="BRA" />
    <node id="CHL" />
    <node id="COL" />
    <node id="CRI" />
    <node id="ECU" />
    <node id="DEU" />
    <node id="JOR" />
    <node id="KOR" />
    <node id="MEX" />
    <node id="MAR" />
    <node id="NZL" />
    <node id="PAN" />
    <node id="PRY" />
    <node id="PER" />
    <node id="PHL" />
    <node id="PRT" />
    <node id="VNM" />
    <node id="ZAF" />
    <node id="THA" />
    <node id="GBR" />
    <node id="URY" />
    <node id="AUT" />
    <node id="KHM" />
    <node id="CAN" />
    <node id="LKA" />
    <node id="HRV" />
    <node id="ETH" />
    <node id="GHA" />
    <node id="IDN" />
    <node id="ISR" />
    <node id="JPN" />
    <node id="MDG" />
    <node id="MYS" />
    <node id="MUS" />
    <node id="NAM" />
    <node id="NOR" />
    <node id="SAU" />
    <node id="SEN" />
    <node id="SGP" />
    <node id="SVK" />
    <node id="SWE" />
    <node id="CHE" />
    <node id="ARE" />
    <node id="ARM" />
    <node id="DNK" />
    <node id="SLV" />
    <node id="EST" />
    <node id="FIN" />
    <node id="GTM" />
    <node id="HUN" />
    <node id="IRL" />
    <node id="CIV" />
    <node id="KGZ" />
    <node id="LBN" />
    <node id="MDA" />
    <node id="OMN" />
    <node id="SVN" />
    <node id="TGO" />
    <node id="UGA" />
    <node id="BFA" />
    <node id="BDI" />
    <node id="CMR" />
    <node id="BEN" />
    <node id="GMB" />
    <node id="PSE" />
    <node id="MWI" />
    <node id="MRT" />
    <node id="MOZ" />
    <node id="NER" />
    <node id="ZWE" />
    <node id="TZA" />
    <node id="BWA" />
    <node id="HND" />
    <node id="JAM" />
    <node id="NIC" />
    <node id="CAF" />
    <edge source="ALB" target="BGR">
      <data key="d0">426536</data>
    </edge>
    <edge source="ALB" target="GRC">
      <data key="d0">512366</data>
    </edge>
    <edge source="ALB" target="ITA">
      <data key="d0">453125</data>
    </edge>
    <edge source="ALB" target="SRB">
      <data key="d0">302452</data>
    </edge>
    <edge source="ALB" target="TUR">
      <data key="d0">1091454</data>
    </edge>
    <edge source="ALB" target="MKD">
      <data key="d0">658055</data>
    </edge>
    <edge source="BGR" target="ALB">
      <data key="d0">325558</data>
    </edge>
    <edge source="BGR" target="DZA">
      <data key="d0">332922</data>
    </edge>
    <edge source="BGR" target="AZE">
      <data key="d0">53405</data>
    </edge>
    <edge source="BGR" target="AUT">
      <data key="d0">422939</data>
    </edge>
    <edge source="BGR" target="ARM">
      <data key="d0">74240</data>
    </edge>
    <edge source="BGR" target="BEL">
      <data key="d0">893258</data>
    </edge>
    <edge source="BGR" target="BLR">
      <data key="d0">112169</data>
    </edge>
    <edge source="BGR" target="CAN">
      <data key="d0">172734</data>
    </edge>
    <edge source="BGR" target="CHN">
      <data key="d0">163075</data>
    </edge>
    <edge source="BGR" target="HRV">
      <data key="d0">1017586</data>
    </edge>
    <edge source="BGR" target="CZE">
      <data key="d0">2610307</data>
    </edge>
    <edge source="BGR" target="BEN">
      <data key="d0">56450</data>
    </edge>
    <edge source="BGR" target="EST">
      <data key="d0">18324</data>
    </edge>
    <edge source="BGR" target="FIN">
      <data key="d0">50697</data>
    </edge>
    <edge source="BGR" target="FRA">
      <data key="d0">406059</data>
    </edge>
    <edge source="BGR" target="GEO">
      <data key="d0">13160</data>
    </edge>
    <edge source="BGR" target="DEU">
      <data key="d0">4074313</data>
    </edge>
    <edge source="BGR" target="GRC">
      <data key="d0">15179306</data>
    </edge>
    <edge source="BGR" target="HKG">
      <data key="d0">197445</data>
    </edge>
    <edge source="BGR" target="HUN">
      <data key="d0">1254321</data>
    </edge>
    <edge source="BGR" target="ISR">
      <data key="d0">1641770</data>
    </edge>
    <edge source="BGR" target="ITA">
      <data key="d0">8445783</data>
    </edge>
    <edge source="BGR" target="CIV">
      <data key="d0">19875</data>
    </edge>
    <edge source="BGR" target="JPN">
      <data key="d0">20466</data>
    </edge>
    <edge source="BGR" target="MDA">
      <data key="d0">221351</data>
    </edge>
    <edge source="BGR" target="NLD">
      <data key="d0">401684</data>
    </edge>
    <edge source="BGR" target="PAK">
      <data key="d0">27262</data>
    </edge>
    <edge source="BGR" target="POL">
      <data key="d0">2779773</data>
    </edge>
    <edge source="BGR" target="ROU">
      <data key="d0">16212480</data>
    </edge>
    <edge source="BGR" target="RUS">
      <data key="d0">2746937</data>
    </edge>
    <edge source="BGR" target="SRB">
      <data key="d0">15701107</data>
    </edge>
    <edge source="BGR" target="SVK">
      <data key="d0">606377</data>
    </edge>
    <edge source="BGR" target="VNM">
      <data key="d0">445840</data>
    </edge>
    <edge source="BGR" target="SVN">
      <data key="d0">257275</data>
    </edge>
    <edge source="BGR" target="ZAF">
      <data key="d0">156850</data>
    </edge>
    <edge source="BGR" target="ESP">
      <data key="d0">71619</data>
    </edge>
    <edge source="BGR" target="SWE">
      <data key="d0">12913</data>
    </edge>
    <edge source="BGR" target="CHE">
      <data key="d0">25293</data>
    </edge>
    <edge source="BGR" target="ARE">
      <data key="d0">94911</data>
    </edge>
    <edge source="BGR" target="TUN">
      <data key="d0">393061</data>
    </edge>
    <edge source="BGR" target="TUR">
      <data key="d0">31543126</data>
    </edge>
    <edge source="BGR" target="UKR">
      <data key="d0">223222</data>
    </edge>
    <edge source="BGR" target="MKD">
      <data key="d0">4165176</data>
    </edge>
    <edge source="BGR" target="GBR">
      <data key="d0">90183</data>
    </edge>
    <edge source="BGR" target="USA">
      <data key="d0">48178</data>
    </edge>
    <edge source="GRC" target="ALB">
      <data key="d0">3696007</data>
    </edge>
    <edge source="GRC" target="DZA">
      <data key="d0">572220</data>
    </edge>
    <edge source="GRC" target="AUS">
      <data key="d0">985417</data>
    </edge>
    <edge source="GRC" target="AUT">
      <data key="d0">517901</data>
    </edge>
    <edge source="GRC" target="ARM">
      <data key="d0">534563</data>
    </edge>
    <edge source="GRC" target="BEL">
      <data key="d0">2536154</data>
    </edge>
    <edge source="GRC" target="BRA">
      <data key="d0">2091898</data>
    </edge>
    <edge source="GRC" target="BGR">
      <data key="d0">66761027</data>
    </edge>
    <edge source="GRC" target="BLR">
      <data key="d0">22777</data>
    </edge>
    <edge source="GRC" target="CAN">
      <data key="d0">203140</data>
    </edge>
    <edge source="GRC" target="LKA">
      <data key="d0">97103</data>
    </edge>
    <edge source="GRC" target="CHN">
      <data key="d0">1771788</data>
    </edge>
    <edge source="GRC" target="COL">
      <data key="d0">61807</data>
    </edge>
    <edge source="GRC" target="HRV">
      <data key="d0">3988413</data>
    </edge>
    <edge source="GRC" target="CZE">
      <data key="d0">330392</data>
    </edge>
    <edge source="GRC" target="DNK">
      <data key="d0">138004</data>
    </edge>
    <edge source="GRC" target="EST">
      <data key="d0">19310</data>
    </edge>
    <edge source="GRC" target="FIN">
      <data key="d0">87512</data>
    </edge>
    <edge source="GRC" target="FRA">
      <data key="d0">14614059</data>
    </edge>
    <edge source="GRC" target="GEO">
      <data key="d0">131628</data>
    </edge>
    <edge source="GRC" target="DEU">
      <data key="d0">6376510</data>
    </edge>
    <edge source="GRC" target="GTM">
      <data key="d0">187498</data>
    </edge>
    <edge source="GRC" target="HND">
      <data key="d0">46094</data>
    </edge>
    <edge source="GRC" target="HKG">
      <data key="d0">1082335</data>
    </edge>
    <edge source="GRC" target="HUN">
      <data key="d0">1879751</data>
    </edge>
    <edge source="GRC" target="IDN">
      <data key="d0">247247</data>
    </edge>
    <edge source="GRC" target="IRL">
      <data key="d0">27609</data>
    </edge>
    <edge source="GRC" target="ISR">
      <data key="d0">4166340</data>
    </edge>
    <edge source="GRC" target="ITA">
      <data key="d0">54321227</data>
    </edge>
    <edge source="GRC" target="JOR">
      <data key="d0">37908</data>
    </edge>
    <edge source="GRC" target="KOR">
      <data key="d0">231304</data>
    </edge>
    <edge source="GRC" target="LBN">
      <data key="d0">4379325</data>
    </edge>
    <edge source="GRC" target="LVA">
      <data key="d0">191721</data>
    </edge>
    <edge source="GRC" target="LTU">
      <data key="d0">55251</data>
    </edge>
    <edge source="GRC" target="MDG">
      <data key="d0">96659</data>
    </edge>
    <edge source="GRC" target="MYS">
      <data key="d0">126034</data>
    </edge>
    <edge source="GRC" target="MUS">
      <data key="d0">149709</data>
    </edge>
    <edge source="GRC" target="MEX">
      <data key="d0">1229353</data>
    </edge>
    <edge source="GRC" target="MDA">
      <data key="d0">246169</data>
    </edge>
    <edge source="GRC" target="NLD">
      <data key="d0">612412</data>
    </edge>
    <edge source="GRC" target="PAK">
      <data key="d0">39430</data>
    </edge>
    <edge source="GRC" target="PER">
      <data key="d0">78118</data>
    </edge>
    <edge source="GRC" target="PHL">
      <data key="d0">94830</data>
    </edge>
    <edge source="GRC" target="POL">
      <data key="d0">3607926</data>
    </edge>
    <edge source="GRC" target="PRT">
      <data key="d0">11834194</data>
    </edge>
    <edge source="GRC" target="ROU">
      <data key="d0">68387696</data>
    </edge>
    <edge source="GRC" target="RUS">
      <data key="d0">2091263</data>
    </edge>
    <edge source="GRC" target="SAU">
      <data key="d0">413427</data>
    </edge>
    <edge source="GRC" target="SRB">
      <data key="d0">17322924</data>
    </edge>
    <edge source="GRC" target="IND">
      <data key="d0">1458238</data>
    </edge>
    <edge source="GRC" target="SGP">
      <data key="d0">1377054</data>
    </edge>
    <edge source="GRC" target="SVK">
      <data key="d0">260095</data>
    </edge>
    <edge source="GRC" target="VNM">
      <data key="d0">522361</data>
    </edge>
    <edge source="GRC" target="SVN">
      <data key="d0">650075</data>
    </edge>
    <edge source="GRC" target="ZAF">
      <data key="d0">192385</data>
    </edge>
    <edge source="GRC" target="ESP">
      <data key="d0">20920331</data>
    </edge>
    <edge source="GRC" target="SWE">
      <data key="d0">11637382</data>
    </edge>
    <edge source="GRC" target="CHE">
      <data key="d0">3879927</data>
    </edge>
    <edge source="GRC" target="THA">
      <data key="d0">278803</data>
    </edge>
    <edge source="GRC" target="ARE">
      <data key="d0">806380</data>
    </edge>
    <edge source="GRC" target="TUR">
      <data key="d0">107254490</data>
    </edge>
    <edge source="GRC" target="UKR">
      <data key="d0">108345</data>
    </edge>
    <edge source="GRC" target="MKD">
      <data key="d0">5618848</data>
    </edge>
    <edge source="GRC" target="EGY">
      <data key="d0">232865</data>
    </edge>
    <edge source="GRC" target="GBR">
      <data key="d0">2164059</data>
    </edge>
    <edge source="GRC" target="USA">
      <data key="d0">629808</data>
    </edge>
    <edge source="ITA" target="ALB">
      <data key="d0">16803076</data>
    </edge>
    <edge source="ITA" target="DZA">
      <data key="d0">44385308</data>
    </edge>
    <edge source="ITA" target="AZE">
      <data key="d0">1705101</data>
    </edge>
    <edge source="ITA" target="ARG">
      <data key="d0">15645092</data>
    </edge>
    <edge source="ITA" target="AUS">
      <data key="d0">12107473</data>
    </edge>
    <edge source="ITA" target="AUT">
      <data key="d0">145660879</data>
    </edge>
    <edge source="ITA" target="ARM">
      <data key="d0">1697198</data>
    </edge>
    <edge source="ITA" target="BEL">
      <data key="d0">125575379</data>
    </edge>
    <edge source="ITA" target="BOL">
      <data key="d0">227678</data>
    </edge>
    <edge source="ITA" target="BRA">
      <data key="d0">88044432</data>
    </edge>
    <edge source="ITA" target="BGR">
      <data key="d0">36464945</data>
    </edge>
    <edge source="ITA" target="BLR">
      <data key="d0">3881895</data>
    </edge>
    <edge source="ITA" target="KHM">
      <data key="d0">444662</data>
    </edge>
    <edge source="ITA" target="CMR">
      <data key="d0">2984439</data>
    </edge>
    <edge source="ITA" target="CAN">
      <data key="d0">9584596</data>
    </edge>
    <edge source="ITA" target="LKA">
      <data key="d0">3927543</data>
    </edge>
    <edge source="ITA" target="CHL">
      <data key="d0">8204675</data>
    </edge>
    <edge source="ITA" target="CHN">
      <data key="d0">199140363</data>
    </edge>
    <edge source="ITA" target="COL">
      <data key="d0">19934000</data>
    </edge>
    <edge source="ITA" target="CRI">
      <data key="d0">1059907</data>
    </edge>
    <edge source="ITA" target="HRV">
      <data key="d0">37762781</data>
    </edge>
    <edge source="ITA" target="CZE">
      <data key="d0">176392816</data>
    </edge>
    <edge source="ITA" target="BEN">
      <data key="d0">490340</data>
    </edge>
    <edge source="ITA" target="DNK">
      <data key="d0">26614953</data>
    </edge>
    <edge source="ITA" target="ECU">
      <data key="d0">2135067</data>
    </edge>
    <edge source="ITA" target="SLV">
      <data key="d0">301178</data>
    </edge>
    <edge source="ITA" target="ETH">
      <data key="d0">1788326</data>
    </edge>
    <edge source="ITA" target="EST">
      <data key="d0">7932298</data>
    </edge>
    <edge source="ITA" target="FIN">
      <data key="d0">27973949</data>
    </edge>
    <edge source="ITA" target="FRA">
      <data key="d0">528244109</data>
    </edge>
    <edge source="ITA" target="GEO">
      <data key="d0">1821355</data>
    </edge>
    <edge source="ITA" target="PSE">
      <data key="d0">136348</data>
    </edge>
    <edge source="ITA" target="DEU">
      <data key="d0">1063681174</data>
    </edge>
    <edge source="ITA" target="GHA">
      <data key="d0">979200</data>
    </edge>
    <edge source="ITA" target="GRC">
      <data key="d0">118492321</data>
    </edge>
    <edge source="ITA" target="GTM">
      <data key="d0">3109224</data>
    </edge>
    <edge source="ITA" target="HND">
      <data key="d0">47832</data>
    </edge>
    <edge source="ITA" target="HKG">
      <data key="d0">29009553</data>
    </edge>
    <edge source="ITA" target="HUN">
      <data key="d0">88564120</data>
    </edge>
    <edge source="ITA" target="IDN">
      <data key="d0">12181140</data>
    </edge>
    <edge source="ITA" target="IRL">
      <data key="d0">20484086</data>
    </edge>
    <edge source="ITA" target="ISR">
      <data key="d0">37311101</data>
    </edge>
    <edge source="ITA" target="CIV">
      <data key="d0">1986053</data>
    </edge>
    <edge source="ITA" target="JAM">
      <data key="d0">77464</data>
    </edge>
    <edge source="ITA" target="JPN">
      <data key="d0">91549023</data>
    </edge>
    <edge source="ITA" target="KAZ">
      <data key="d0">911609</data>
    </edge>
    <edge source="ITA" target="JOR">
      <data key="d0">4734297</data>
    </edge>
    <edge source="ITA" target="KOR">
      <data key="d0">43060804</data>
    </edge>
    <edge source="ITA" target="LBN">
      <data key="d0">10968078</data>
    </edge>
    <edge source="ITA" target="LVA">
      <data key="d0">2740700</data>
    </edge>
    <edge source="ITA" target="LTU">
      <data key="d0">13493590</data>
    </edge>
    <edge source="ITA" target="MYS">
      <data key="d0">14621252</data>
    </edge>
    <edge source="ITA" target="MRT">
      <data key="d0">25576</data>
    </edge>
    <edge source="ITA" target="MUS">
      <data key="d0">753763</data>
    </edge>
    <edge source="ITA" target="MEX">
      <data key="d0">50786834</data>
    </edge>
    <edge source="ITA" target="MDA">
      <data key="d0">2639597</data>
    </edge>
    <edge source="ITA" target="MAR">
      <data key="d0">32623118</data>
    </edge>
    <edge source="ITA" target="MOZ">
      <data key="d0">91301</data>
    </edge>
    <edge source="ITA" target="OMN">
      <data key="d0">4665062</data>
    </edge>
    <edge source="ITA" target="NAM">
      <data key="d0">23571</data>
    </edge>
    <edge source="ITA" target="NLD">
      <data key="d0">162336828</data>
    </edge>
    <edge source="ITA" target="NZL">
      <data key="d0">1699434</data>
    </edge>
    <edge source="ITA" target="NIC">
      <data key="d0">41653</data>
    </edge>
    <edge source="ITA" target="NOR">
      <data key="d0">15246987</data>
    </edge>
    <edge source="ITA" target="PAK">
      <data key="d0">8838419</data>
    </edge>
    <edge source="ITA" target="PAN">
      <data key="d0">1035188</data>
    </edge>
    <edge source="ITA" target="PRY">
      <data key="d0">472298</data>
    </edge>
    <edge source="ITA" target="PER">
      <data key="d0">7461107</data>
    </edge>
    <edge source="ITA" target="PHL">
      <data key="d0">1491061</data>
    </edge>
    <edge source="ITA" target="POL">
      <data key="d0">299104632</data>
    </edge>
    <edge source="ITA" target="PRT">
      <data key="d0">77729267</data>
    </edge>
    <edge source="ITA" target="ROU">
      <data key="d0">174873608</data>
    </edge>
    <edge source="ITA" target="RUS">
      <data key="d0">104775456</data>
    </edge>
    <edge source="ITA" target="SAU">
      <data key="d0">31954996</data>
    </edge>
    <edge source="ITA" target="SEN">
      <data key="d0">5159191</data>
    </edge>
    <edge source="ITA" target="SRB">
      <data key="d0">42337909</data>
    </edge>
    <edge source="ITA" target="IND">
      <data key="d0">62840974</data>
    </edge>
    <edge source="ITA" target="SGP">
      <data key="d0">31050930</data>
    </edge>
    <edge source="ITA" target="SVK">
      <data key="d0">86196825</data>
    </edge>
    <edge source="ITA" target="VNM">
      <data key="d0">9162421</data>
    </edge>
    <edge source="ITA" target="SVN">
      <data key="d0">108000735</data>
    </edge>
    <edge source="ITA" target="ZAF">
      <data key="d0">29754550</data>
    </edge>
    <edge source="ITA" target="ZWE">
      <data key="d0">834576</data>
    </edge>
    <edge source="ITA" target="ESP">
      <data key="d0">390644819</data>
    </edge>
    <edge source="ITA" target="SWE">
      <data key="d0">52494951</data>
    </edge>
    <edge source="ITA" target="CHE">
      <data key="d0">162427134</data>
    </edge>
    <edge source="ITA" target="THA">
      <data key="d0">12259531</data>
    </edge>
    <edge source="ITA" target="TGO">
      <data key="d0">46821</data>
    </edge>
    <edge source="ITA" target="ARE">
      <data key="d0">36497648</data>
    </edge>
    <edge source="ITA" target="TUN">
      <data key="d0">63335693</data>
    </edge>
    <edge source="ITA" target="TUR">
      <data key="d0">391516300</data>
    </edge>
    <edge source="ITA" target="UGA">
      <data key="d0">67459</data>
    </edge>
    <edge source="ITA" target="UKR">
      <data key="d0">17102013</data>
    </edge>
    <edge source="ITA" target="MKD">
      <data key="d0">6007655</data>
    </edge>
    <edge source="ITA" target="EGY">
      <data key="d0">89685501</data>
    </edge>
    <edge source="ITA" target="GBR">
      <data key="d0">205142390</data>
    </edge>
    <edge source="ITA" target="TZA">
      <data key="d0">367599</data>
    </edge>
    <edge source="ITA" target="USA">
      <data key="d0">267536362</data>
    </edge>
    <edge source="ITA" target="BFA">
      <data key="d0">43905</data>
    </edge>
    <edge source="ITA" target="URY">
      <data key="d0">1651142</data>
    </edge>
    <edge source="SRB" target="ALB">
      <data key="d0">662502</data>
    </edge>
    <edge source="SRB" target="AUT">
      <data key="d0">3192182</data>
    </edge>
    <edge source="SRB" target="BEL">
      <data key="d0">1668281</data>
    </edge>
    <edge source="SRB" target="BGR">
      <data key="d0">23209146</data>
    </edge>
    <edge source="SRB" target="BLR">
      <data key="d0">1058247</data>
    </edge>
    <edge source="SRB" target="CHN">
      <data key="d0">247975</data>
    </edge>
    <edge source="SRB" target="HRV">
      <data key="d0">16340415</data>
    </edge>
    <edge source="SRB" target="CZE">
      <data key="d0">10017356</data>
    </edge>
    <edge source="SRB" target="FRA">
      <data key="d0">360906</data>
    </edge>
    <edge source="SRB" target="DEU">
      <data key="d0">1935853</data>
    </edge>
    <edge source="SRB" target="GHA">
      <data key="d0">12919</data>
    </edge>
    <edge source="SRB" target="GRC">
      <data key="d0">10242153</data>
    </edge>
    <edge source="SRB" target="HKG">
      <data key="d0">178386</data>
    </edge>
    <edge source="SRB" target="HUN">
      <data key="d0">14058156</data>
    </edge>
    <edge source="SRB" target="ISR">
      <data key="d0">122383</data>
    </edge>
    <edge source="SRB" target="ITA">
      <data key="d0">29104891</data>
    </edge>
    <edge source="SRB" target="KAZ">
      <data key="d0">21062</data>
    </edge>
    <edge source="SRB" target="LTU">
      <data key="d0">1363280</data>
    </edge>
    <edge source="SRB" target="MDA">
      <data key="d0">467421</data>
    </edge>
    <edge source="SRB" target="NLD">
      <data key="d0">327021</data>
    </edge>
    <edge source="SRB" target="POL">
      <data key="d0">3428856</data>
    </edge>
    <edge source="SRB" target="PRT">
      <data key="d0">40225</data>
    </edge>
    <edge source="SRB" target="ROU">
      <data key="d0">15376136</data>
    </edge>
    <edge source="SRB" target="RUS">
      <data key="d0">5245268</data>
    </edge>
    <edge source="SRB" target="IND">
      <data key="d0">92333</data>
    </edge>
    <edge source="SRB" target="SVK">
      <data key="d0">13746942</data>
    </edge>
    <edge source="SRB" target="SVN">
      <data key="d0">18429881</data>
    </edge>
    <edge source="SRB" target="ESP">
      <data key="d0">1390344</data>
    </edge>
    <edge source="SRB" target="SWE">
      <data key="d0">60885</data>
    </edge>
    <edge source="SRB" target="CHE">
      <data key="d0">20941</data>
    </edge>
    <edge source="SRB" target="TUR">
      <data key="d0">3716929</data>
    </edge>
    <edge source="SRB" target="UKR">
      <data key="d0">4921645</data>
    </edge>
    <edge source="SRB" target="MKD">
      <data key="d0">4213792</data>
    </edge>
    <edge source="SRB" target="GBR">
      <data key="d0">187515</data>
    </edge>
    <edge source="SRB" target="USA">
      <data key="d0">250837</data>
    </edge>
    <edge source="TUR" target="ALB">
      <data key="d0">2493181</data>
    </edge>
    <edge source="TUR" target="DZA">
      <data key="d0">22070926</data>
    </edge>
    <edge source="TUR" target="AZE">
      <data key="d0">21887702</data>
    </edge>
    <edge source="TUR" target="ARG">
      <data key="d0">308418</data>
    </edge>
    <edge source="TUR" target="AUS">
      <data key="d0">468918</data>
    </edge>
    <edge source="TUR" target="AUT">
      <data key="d0">898485</data>
    </edge>
    <edge source="TUR" target="BEL">
      <data key="d0">8799476</data>
    </edge>
    <edge source="TUR" target="BOL">
      <data key="d0">38176</data>
    </edge>
    <edge source="TUR" target="BRA">
      <data key="d0">3012803</data>
    </edge>
    <edge source="TUR" target="BGR">
      <data key="d0">29748737</data>
    </edge>
    <edge source="TUR" target="BLR">
      <data key="d0">4126947</data>
    </edge>
    <edge source="TUR" target="CMR">
      <data key="d0">144032</data>
    </edge>
    <edge source="TUR" target="CAN">
      <data key="d0">1926221</data>
    </edge>
    <edge source="TUR" target="LKA">
      <data key="d0">342751</data>
    </edge>
    <edge source="TUR" target="CHL">
      <data key="d0">235781</data>
    </edge>
    <edge source="TUR" target="CHN">
      <data key="d0">7152069</data>
    </edge>
    <edge source="TUR" target="COL">
      <data key="d0">52471</data>
    </edge>
    <edge source="TUR" target="CRI">
      <data key="d0">559273</data>
    </edge>
    <edge source="TUR" target="HRV">
      <data key="d0">962302</data>
    </edge>
    <edge source="TUR" target="CZE">
      <data key="d0">3618563</data>
    </edge>
    <edge source="TUR" target="BEN">
      <data key="d0">154785</data>
    </edge>
    <edge source="TUR" target="DNK">
      <data key="d0">1667899</data>
    </edge>
    <edge source="TUR" target="ECU">
      <data key="d0">10947</data>
    </edge>
    <edge source="TUR" target="SLV">
      <data key="d0">87424</data>
    </edge>
    <edge source="TUR" target="ETH">
      <data key="d0">6004853</data>
    </edge>
    <edge source="TUR" target="EST">
      <data key="d0">66161</data>
    </edge>
    <edge source="TUR" target="FIN">
      <data key="d0">163156</data>
    </edge>
    <edge source="TUR" target="FRA">
      <data key="d0">4419181</data>
    </edge>
    <edge source="TUR" target="GEO">
      <data key="d0">13378013</data>
    </edge>
    <edge source="TUR" target="PSE">
      <data key="d0">471974</data>
    </edge>
    <edge source="TUR" target="DEU">
      <data key="d0">85535129</data>
    </edge>
    <edge source="TUR" target="GHA">
      <data key="d0">1810433</data>
    </edge>
    <edge source="TUR" target="GRC">
      <data key="d0">22361847</data>
    </edge>
    <edge source="TUR" target="HND">
      <data key="d0">16426</data>
    </edge>
    <edge source="TUR" target="HKG">
      <data key="d0">4936589</data>
    </edge>
    <edge source="TUR" target="HUN">
      <data key="d0">3819735</data>
    </edge>
    <edge source="TUR" target="IDN">
      <data key="d0">691382</data>
    </edge>
    <edge source="TUR" target="IRL">
      <data key="d0">641733</data>
    </edge>
    <edge source="TUR" target="ISR">
      <data key="d0">27875443</data>
    </edge>
    <edge source="TUR" target="ITA">
      <data key="d0">45505356</data>
    </edge>
    <edge source="TUR" target="CIV">
      <data key="d0">2070506</data>
    </edge>
    <edge source="TUR" target="JAM">
      <data key="d0">211207</data>
    </edge>
    <edge source="TUR" target="JPN">
      <data key="d0">100325</data>
    </edge>
    <edge source="TUR" target="KAZ">
      <data key="d0">6444613</data>
    </edge>
    <edge source="TUR" target="JOR">
      <data key="d0">2392284</data>
    </edge>
    <edge source="TUR" target="KOR">
      <data key="d0">250520</data>
    </edge>
    <edge source="TUR" target="KGZ">
      <data key="d0">3014118</data>
    </edge>
    <edge source="TUR" target="LBN">
      <data key="d0">7216941</data>
    </edge>
    <edge source="TUR" target="LVA">
      <data key="d0">326140</data>
    </edge>
    <edge source="TUR" target="LTU">
      <data key="d0">958794</data>
    </edge>
    <edge source="TUR" target="MDG">
      <data key="d0">21054</data>
    </edge>
    <edge source="TUR" target="MYS">
      <data key="d0">763287</data>
    </edge>
    <edge source="TUR" target="MRT">
      <data key="d0">247819</data>
    </edge>
    <edge source="TUR" target="MUS">
      <data key="d0">56008</data>
    </edge>
    <edge source="TUR" target="MEX">
      <data key="d0">1017797</data>
    </edge>
    <edge source="TUR" target="MDA">
      <data key="d0">1089557</data>
    </edge>
    <edge source="TUR" target="MAR">
      <data key="d0">10543442</data>
    </edge>
    <edge source="TUR" target="MOZ">
      <data key="d0">108306</data>
    </edge>
    <edge source="TUR" target="OMN">
      <data key="d0">445163</data>
    </edge>
    <edge source="TUR" target="NLD">
      <data key="d0">11936667</data>
    </edge>
    <edge source="TUR" target="NZL">
      <data key="d0">51845</data>
    </edge>
    <edge source="TUR" target="NOR">
      <data key="d0">38445</data>
    </edge>
    <edge source="TUR" target="PAK">
      <data key="d0">7094484</data>
    </edge>
    <edge source="TUR" target="PAN">
      <data key="d0">17356</data>
    </edge>
    <edge source="TUR" target="PER">
      <data key="d0">95626</data>
    </edge>
    <edge source="TUR" target="PHL">
      <data key="d0">216759</data>
    </edge>
    <edge source="TUR" target="POL">
      <data key="d0">17331952</data>
    </edge>
    <edge source="TUR" target="PRT">
      <data key="d0">5879179</data>
    </edge>
    <edge source="TUR" target="ROU">
      <data key="d0">25255178</data>
    </edge>
    <edge source="TUR" target="RUS">
      <data key="d0">37351353</data>
    </edge>
    <edge source="TUR" target="SAU">
      <data key="d0">9068708</data>
    </edge>
    <edge source="TUR" target="SEN">
      <data key="d0">289093</data>
    </edge>
    <edge source="TUR" target="SRB">
      <data key="d0">8802792</data>
    </edge>
    <edge source="TUR" target="IND">
      <data key="d0">3497286</data>
    </edge>
    <edge source="TUR" target="SGP">
      <data key="d0">390312</data>
    </edge>
    <edge source="TUR" target="SVK">
      <data key="d0">1241365</data>
    </edge>
    <edge source="TUR" target="VNM">
      <data key="d0">686858</data>
    </edge>
    <edge source="TUR" target="SVN">
      <data key="d0">1600085</data>
    </edge>
    <edge source="TUR" target="ZAF">
      <data key="d0">3602504</data>
    </edge>
    <edge source="TUR" target="ZWE">
      <data key="d0">28222</data>
    </edge>
    <edge source="TUR" target="ESP">
      <data key="d0">22406352</data>
    </edge>
    <edge source="TUR" target="SWE">
      <data key="d0">504902</data>
    </edge>
    <edge source="TUR" target="CHE">
      <data key="d0">424568</data>
    </edge>
    <edge source="TUR" target="THA">
      <data key="d0">962360</data>
    </edge>
    <edge source="TUR" target="TGO">
      <data key="d0">37571</data>
    </edge>
    <edge source="TUR" target="ARE">
      <data key="d0">8636791</data>
    </edge>
    <edge source="TUR" target="TUN">
      <data key="d0">7873789</data>
    </edge>
    <edge source="TUR" target="UGA">
      <data key="d0">110209</data>
    </edge>
    <edge source="TUR" target="UKR">
      <data key="d0">22222004</data>
    </edge>
    <edge source="TUR" target="MKD">
      <data key="d0">3119155</data>
    </edge>
    <edge source="TUR" target="EGY">
      <data key="d0">53340944</data>
    </edge>
    <edge source="TUR" target="GBR">
      <data key="d0">9765568</data>
    </edge>
    <edge source="TUR" target="TZA">
      <data key="d0">212527</data>
    </edge>
    <edge source="TUR" target="USA">
      <data key="d0">7060351</data>
    </edge>
    <edge source="TUR" target="BFA">
      <data key="d0">33506</data>
    </edge>
    <edge source="MKD" target="ALB">
      <data key="d0">311979</data>
    </edge>
    <edge source="MKD" target="BGR">
      <data key="d0">1530208</data>
    </edge>
    <edge source="MKD" target="HRV">
      <data key="d0">10730</data>
    </edge>
    <edge source="MKD" target="CZE">
      <data key="d0">58570</data>
    </edge>
    <edge source="MKD" target="DEU">
      <data key="d0">110409</data>
    </edge>
    <edge source="MKD" target="GRC">
      <data key="d0">73483</data>
    </edge>
    <edge source="MKD" target="IRL">
      <data key="d0">14211</data>
    </edge>
    <edge source="MKD" target="ITA">
      <data key="d0">904557</data>
    </edge>
    <edge source="MKD" target="ROU">
      <data key="d0">1574993</data>
    </edge>
    <edge source="MKD" target="SAU">
      <data key="d0">22812</data>
    </edge>
    <edge source="MKD" target="SRB">
      <data key="d0">6545572</data>
    </edge>
    <edge source="MKD" target="SVN">
      <data key="d0">920701</data>
    </edge>
    <edge source="MKD" target="ESP">
      <data key="d0">558680</data>
    </edge>
    <edge source="MKD" target="TUR">
      <data key="d0">339789</data>
    </edge>
    <edge source="DZA" target="BEL">
      <data key="d0">147021</data>
    </edge>
    <edge source="DZA" target="CHN">
      <data key="d0">14695</data>
    </edge>
    <edge source="DZA" target="FRA">
      <data key="d0">16827</data>
    </edge>
    <edge source="DZA" target="HKG">
      <data key="d0">69197</data>
    </edge>
    <edge source="DZA" target="IND">
      <data key="d0">19830</data>
    </edge>
    <edge source="DZA" target="ESP">
      <data key="d0">40810</data>
    </edge>
    <edge source="DZA" target="TUN">
      <data key="d0">53462</data>
    </edge>
    <edge source="DZA" target="USA">
      <data key="d0">43975</data>
    </edge>
    <edge source="BEL" target="ALB">
      <data key="d0">793240</data>
    </edge>
    <edge source="BEL" target="DZA">
      <data key="d0">72364465</data>
    </edge>
    <edge source="BEL" target="AZE">
      <data key="d0">827260</data>
    </edge>
    <edge source="BEL" target="ARG">
      <data key="d0">14091835</data>
    </edge>
    <edge source="BEL" target="AUS">
      <data key="d0">17238251</data>
    </edge>
    <edge source="BEL" target="AUT">
      <data key="d0">381785450</data>
    </edge>
    <edge source="BEL" target="ARM">
      <data key="d0">522675</data>
    </edge>
    <edge source="BEL" target="BOL">
      <data key="d0">198758</data>
    </edge>
    <edge source="BEL" target="BRA">
      <data key="d0">114277986</data>
    </edge>
    <edge source="BEL" target="BGR">
      <data key="d0">57429543</data>
    </edge>
    <edge source="BEL" target="BDI">
      <data key="d0">479952</data>
    </edge>
    <edge source="BEL" target="BLR">
      <data key="d0">27060711</data>
    </edge>
    <edge source="BEL" target="KHM">
      <data key="d0">32585</data>
    </edge>
    <edge source="BEL" target="CMR">
      <data key="d0">1981744</data>
    </edge>
    <edge source="BEL" target="CAN">
      <data key="d0">10338843</data>
    </edge>
    <edge source="BEL" target="LKA">
      <data key="d0">2077895</data>
    </edge>
    <edge source="BEL" target="CHL">
      <data key="d0">7490368</data>
    </edge>
    <edge source="BEL" target="CHN">
      <data key="d0">483625856</data>
    </edge>
    <edge source="BEL" target="COL">
      <data key="d0">11423818</data>
    </edge>
    <edge source="BEL" target="CRI">
      <data key="d0">464883</data>
    </edge>
    <edge source="BEL" target="HRV">
      <data key="d0">27623847</data>
    </edge>
    <edge source="BEL" target="CZE">
      <data key="d0">357211190</data>
    </edge>
    <edge source="BEL" target="BEN">
      <data key="d0">558913</data>
    </edge>
    <edge source="BEL" target="DNK">
      <data key="d0">245765690</data>
    </edge>
    <edge source="BEL" target="ECU">
      <data key="d0">1439932</data>
    </edge>
    <edge source="BEL" target="SLV">
      <data key="d0">173759</data>
    </edge>
    <edge source="BEL" target="ETH">
      <data key="d0">1216100</data>
    </edge>
    <edge source="BEL" target="EST">
      <data key="d0">18131713</data>
    </edge>
    <edge source="BEL" target="FIN">
      <data key="d0">201010397</data>
    </edge>
    <edge source="BEL" target="FRA">
      <data key="d0">2140465260</data>
    </edge>
    <edge source="BEL" target="GEO">
      <data key="d0">319984</data>
    </edge>
    <edge source="BEL" target="GMB">
      <data key="d0">181392</data>
    </edge>
    <edge source="BEL" target="PSE">
      <data key="d0">20145</data>
    </edge>
    <edge source="BEL" target="DEU">
      <data key="d0">4872238362</data>
    </edge>
    <edge source="BEL" target="GHA">
      <data key="d0">4015966</data>
    </edge>
    <edge source="BEL" target="GRC">
      <data key="d0">80687038</data>
    </edge>
    <edge source="BEL" target="GTM">
      <data key="d0">561960</data>
    </edge>
    <edge source="BEL" target="HKG">
      <data key="d0">61102256</data>
    </edge>
    <edge source="BEL" target="HUN">
      <data key="d0">163483270</data>
    </edge>
    <edge source="BEL" target="IDN">
      <data key="d0">24673520</data>
    </edge>
    <edge source="BEL" target="IRL">
      <data key="d0">119228851</data>
    </edge>
    <edge source="BEL" target="ISR">
      <data key="d0">75450870</data>
    </edge>
    <edge source="BEL" target="ITA">
      <data key="d0">1774894205</data>
    </edge>
    <edge source="BEL" target="CIV">
      <data key="d0">10837182</data>
    </edge>
    <edge source="BEL" target="JPN">
      <data key="d0">65022827</data>
    </edge>
    <edge source="BEL" target="KAZ">
      <data key="d0">6720796</data>
    </edge>
    <edge source="BEL" target="JOR">
      <data key="d0">3791882</data>
    </edge>
    <edge source="BEL" target="KOR">
      <data key="d0">102843101</data>
    </edge>
    <edge source="BEL" target="KGZ">
      <data key="d0">164306</data>
    </edge>
    <edge source="BEL" target="LBN">
      <data key="d0">17987509</data>
    </edge>
    <edge source="BEL" target="LVA">
      <data key="d0">12919469</data>
    </edge>
    <edge source="BEL" target="LTU">
      <data key="d0">58681973</data>
    </edge>
    <edge source="BEL" target="MDG">
      <data key="d0">357391</data>
    </edge>
    <edge source="BEL" target="MWI">
      <data key="d0">84517</data>
    </edge>
    <edge source="BEL" target="MYS">
      <data key="d0">33263933</data>
    </edge>
    <edge source="BEL" target="MRT">
      <data key="d0">173278</data>
    </edge>
    <edge source="BEL" target="MUS">
      <data key="d0">530811</data>
    </edge>
    <edge source="BEL" target="MEX">
      <data key="d0">50837728</data>
    </edge>
    <edge source="BEL" target="MDA">
      <data key="d0">1159069</data>
    </edge>
    <edge source="BEL" target="MAR">
      <data key="d0">39606671</data>
    </edge>
    <edge source="BEL" target="MOZ">
      <data key="d0">57306</data>
    </edge>
    <edge source="BEL" target="OMN">
      <data key="d0">2719544</data>
    </edge>
    <edge source="BEL" target="NLD">
      <data key="d0">1249698247</data>
    </edge>
    <edge source="BEL" target="NZL">
      <data key="d0">2309852</data>
    </edge>
    <edge source="BEL" target="NER">
      <data key="d0">234379</data>
    </edge>
    <edge source="BEL" target="NOR">
      <data key="d0">41553338</data>
    </edge>
    <edge source="BEL" target="PAK">
      <data key="d0">36993216</data>
    </edge>
    <edge source="BEL" target="PAN">
      <data key="d0">332854</data>
    </edge>
    <edge source="BEL" target="PRY">
      <data key="d0">11614</data>
    </edge>
    <edge source="BEL" target="PER">
      <data key="d0">6920465</data>
    </edge>
    <edge source="BEL" target="PHL">
      <data key="d0">2291150</data>
    </edge>
    <edge source="BEL" target="POL">
      <data key="d0">758254679</data>
    </edge>
    <edge source="BEL" target="PRT">
      <data key="d0">150079474</data>
    </edge>
    <edge source="BEL" target="ROU">
      <data key="d0">151994044</data>
    </edge>
    <edge source="BEL" target="RUS">
      <data key="d0">200503977</data>
    </edge>
    <edge source="BEL" target="SAU">
      <data key="d0">75819882</data>
    </edge>
    <edge source="BEL" target="SEN">
      <data key="d0">3329896</data>
    </edge>
    <edge source="BEL" target="SRB">
      <data key="d0">29418511</data>
    </edge>
    <edge source="BEL" target="IND">
      <data key="d0">172592770</data>
    </edge>
    <edge source="BEL" target="SGP">
      <data key="d0">56846313</data>
    </edge>
    <edge source="BEL" target="SVK">
      <data key="d0">102392008</data>
    </edge>
    <edge source="BEL" target="VNM">
      <data key="d0">19591524</data>
    </edge>
    <edge source="BEL" target="SVN">
      <data key="d0">64639060</data>
    </edge>
    <edge source="BEL" target="ZAF">
      <data key="d0">69467086</data>
    </edge>
    <edge source="BEL" target="ZWE">
      <data key="d0">110735</data>
    </edge>
    <edge source="BEL" target="ESP">
      <data key="d0">747488936</data>
    </edge>
    <edge source="BEL" target="SWE">
      <data key="d0">357106847</data>
    </edge>
    <edge source="BEL" target="CHE">
      <data key="d0">221972618</data>
    </edge>
    <edge source="BEL" target="THA">
      <data key="d0">36448358</data>
    </edge>
    <edge source="BEL" target="TGO">
      <data key="d0">2544680</data>
    </edge>
    <edge source="BEL" target="ARE">
      <data key="d0">57933583</data>
    </edge>
    <edge source="BEL" target="TUN">
      <data key="d0">27474608</data>
    </edge>
    <edge source="BEL" target="TUR">
      <data key="d0">754777695</data>
    </edge>
    <edge source="BEL" target="UGA">
      <data key="d0">981460</data>
    </edge>
    <edge source="BEL" target="UKR">
      <data key="d0">15328665</data>
    </edge>
    <edge source="BEL" target="MKD">
      <data key="d0">3038315</data>
    </edge>
    <edge source="BEL" target="EGY">
      <data key="d0">99987880</data>
    </edge>
    <edge source="BEL" target="GBR">
      <data key="d0">1566736172</data>
    </edge>
    <edge source="BEL" target="TZA">
      <data key="d0">3084963</data>
    </edge>
    <edge source="BEL" target="USA">
      <data key="d0">401946841</data>
    </edge>
    <edge source="BEL" target="BFA">
      <data key="d0">199147</data>
    </edge>
    <edge source="BEL" target="URY">
      <data key="d0">1569300</data>
    </edge>
    <edge source="CHN" target="ALB">
      <data key="d0">12212100</data>
    </edge>
    <edge source="CHN" target="DZA">
      <data key="d0">53553106</data>
    </edge>
    <edge source="CHN" target="AZE">
      <data key="d0">2900611</data>
    </edge>
    <edge source="CHN" target="ARG">
      <data key="d0">64738065</data>
    </edge>
    <edge source="CHN" target="AUS">
      <data key="d0">163568318</data>
    </edge>
    <edge source="CHN" target="AUT">
      <data key="d0">1696457</data>
    </edge>
    <edge source="CHN" target="ARM">
      <data key="d0">516271</data>
    </edge>
    <edge source="CHN" target="BEL">
      <data key="d0">108118945</data>
    </edge>
    <edge source="CHN" target="BOL">
      <data key="d0">662755</data>
    </edge>
    <edge source="CHN" target="BWA">
      <data key="d0">64768</data>
    </edge>
    <edge source="CHN" target="BRA">
      <data key="d0">194993566</data>
    </edge>
    <edge source="CHN" target="BGR">
      <data key="d0">2722427</data>
    </edge>
    <edge source="CHN" target="BDI">
      <data key="d0">173367</data>
    </edge>
    <edge source="CHN" target="BLR">
      <data key="d0">1488970</data>
    </edge>
    <edge source="CHN" target="KHM">
      <data key="d0">16781704</data>
    </edge>
    <edge source="CHN" target="CMR">
      <data key="d0">9591429</data>
    </edge>
    <edge source="CHN" target="CAN">
      <data key="d0">72966137</data>
    </edge>
    <edge source="CHN" target="CAF">
      <data key="d0">31524</data>
    </edge>
    <edge source="CHN" target="LKA">
      <data key="d0">22779328</data>
    </edge>
    <edge source="CHN" target="CHL">
      <data key="d0">141090362</data>
    </edge>
    <edge source="CHN" target="COL">
      <data key="d0">68741694</data>
    </edge>
    <edge source="CHN" target="CRI">
      <data key="d0">6653307</data>
    </edge>
    <edge source="CHN" target="HRV">
      <data key="d0">22967934</data>
    </edge>
    <edge source="CHN" target="CZE">
      <data key="d0">1560961</data>
    </edge>
    <edge source="CHN" target="BEN">
      <data key="d0">989300</data>
    </edge>
    <edge source="CHN" target="DNK">
      <data key="d0">3003450</data>
    </edge>
    <edge source="CHN" target="ECU">
      <data key="d0">33180934</data>
    </edge>
    <edge source="CHN" target="SLV">
      <data key="d0">23793951</data>
    </edge>
    <edge source="CHN" target="ETH">
      <data key="d0">26357830</data>
    </edge>
    <edge source="CHN" target="EST">
      <data key="d0">5398011</data>
    </edge>
    <edge source="CHN" target="FIN">
      <data key="d0">5558149</data>
    </edge>
    <edge source="CHN" target="FRA">
      <data key="d0">49275315</data>
    </edge>
    <edge source="CHN" target="GEO">
      <data key="d0">7647255</data>
    </edge>
    <edge source="CHN" target="GMB">
      <data key="d0">64016</data>
    </edge>
    <edge source="CHN" target="PSE">
      <data key="d0">310800</data>
    </edge>
    <edge source="CHN" target="DEU">
      <data key="d0">141497905</data>
    </edge>
    <edge source="CHN" target="GHA">
      <data key="d0">30411089</data>
    </edge>
    <edge source="CHN" target="GRC">
      <data key="d0">9901551</data>
    </edge>
    <edge source="CHN" target="GTM">
      <data key="d0">17709489</data>
    </edge>
    <edge source="CHN" target="HND">
      <data key="d0">4274648</data>
    </edge>
    <edge source="CHN" target="HKG">
      <data key="d0">1261092892</data>
    </edge>
    <edge source="CHN" target="HUN">
      <data key="d0">1564226</data>
    </edge>
    <edge source="CHN" target="IDN">
      <data key="d0">460199801</data>
    </edge>
    <edge source="CHN" target="IRL">
      <data key="d0">1298972</data>
    </edge>
    <edge source="CHN" target="ISR">
      <data key="d0">45251182</data>
    </edge>
    <edge source="CHN" target="ITA">
      <data key="d0">123795042</data>
    </edge>
    <edge source="CHN" target="CIV">
      <data key="d0">12463122</data>
    </edge>
    <edge source="CHN" target="JAM">
      <data key="d0">908943</data>
    </edge>
    <edge source="CHN" target="JPN">
      <data key="d0">905773348</data>
    </edge>
    <edge source="CHN" target="KAZ">
      <data key="d0">81244357</data>
    </edge>
    <edge source="CHN" target="JOR">
      <data key="d0">12219870</data>
    </edge>
    <edge source="CHN" target="KOR">
      <data key="d0">750329713</data>
    </edge>
    <edge source="CHN" target="KGZ">
      <data key="d0">22975441</data>
    </edge>
    <edge source="CHN" target="LBN">
      <data key="d0">7321020</data>
    </edge>
    <edge source="CHN" target="LVA">
      <data key="d0">2270376</data>
    </edge>
    <edge source="CHN" target="LTU">
      <data key="d0">11313099</data>
    </edge>
    <edge source="CHN" target="MDG">
      <data key="d0">7066466</data>
    </edge>
    <edge source="CHN" target="MWI">
      <data key="d0">8162922</data>
    </edge>
    <edge source="CHN" target="MYS">
      <data key="d0">459931709</data>
    </edge>
    <edge source="CHN" target="MRT">
      <data key="d0">1699659</data>
    </edge>
    <edge source="CHN" target="MUS">
      <data key="d0">11037145</data>
    </edge>
    <edge source="CHN" target="MEX">
      <data key="d0">117335239</data>
    </edge>
    <edge source="CHN" target="MDA">
      <data key="d0">1303011</data>
    </edge>
    <edge source="CHN" target="MAR">
      <data key="d0">17367888</data>
    </edge>
    <edge source="CHN" target="MOZ">
      <data key="d0">20072381</data>
    </edge>
    <edge source="CHN" target="OMN">
      <data key="d0">20311644</data>
    </edge>
    <edge source="CHN" target="NAM">
      <data key="d0">1541417</data>
    </edge>
    <edge source="CHN" target="NLD">
      <data key="d0">120209284</data>
    </edge>
    <edge source="CHN" target="NZL">
      <data key="d0">26232215</data>
    </edge>
    <edge source="CHN" target="NIC">
      <data key="d0">1228957</data>
    </edge>
    <edge source="CHN" target="NOR">
      <data key="d0">1059370</data>
    </edge>
    <edge source="CHN" target="PAK">
      <data key="d0">194711836</data>
    </edge>
    <edge source="CHN" target="PAN">
      <data key="d0">3711215</data>
    </edge>
    <edge source="CHN" target="PRY">
      <data key="d0">17702050</data>
    </edge>
    <edge source="CHN" target="PER">
      <data key="d0">99728908</data>
    </edge>
    <edge source="CHN" target="PHL">
      <data key="d0">194515646</data>
    </edge>
    <edge source="CHN" target="POL">
      <data key="d0">31661228</data>
    </edge>
    <edge source="CHN" target="PRT">
      <data key="d0">4098869</data>
    </edge>
    <edge source="CHN" target="ROU">
      <data key="d0">9767152</data>
    </edge>
    <edge source="CHN" target="RUS">
      <data key="d0">386423819</data>
    </edge>
    <edge source="CHN" target="SAU">
      <data key="d0">110012391</data>
    </edge>
    <edge source="CHN" target="SEN">
      <data key="d0">8007494</data>
    </edge>
    <edge source="CHN" target="SRB">
      <data key="d0">361055</data>
    </edge>
    <edge source="CHN" target="IND">
      <data key="d0">885061238</data>
    </edge>
    <edge source="CHN" target="SGP">
      <data key="d0">116216218</data>
    </edge>
    <edge source="CHN" target="SVK">
      <data key="d0">2124030</data>
    </edge>
    <edge source="CHN" target="VNM">
      <data key="d0">642251397</data>
    </edge>
    <edge source="CHN" target="SVN">
      <data key="d0">5681921</data>
    </edge>
    <edge source="CHN" target="ZAF">
      <data key="d0">165492056</data>
    </edge>
    <edge source="CHN" target="ZWE">
      <data key="d0">2180623</data>
    </edge>
    <edge source="CHN" target="ESP">
      <data key="d0">35352098</data>
    </edge>
    <edge source="CHN" target="SWE">
      <data key="d0">3511837</data>
    </edge>
    <edge source="CHN" target="CHE">
      <data key="d0">3246532</data>
    </edge>
    <edge source="CHN" target="THA">
      <data key="d0">543098130</data>
    </edge>
    <edge source="CHN" target="TGO">
      <data key="d0">1170469</data>
    </edge>
    <edge source="CHN" target="ARE">
      <data key="d0">204792896</data>
    </edge>
    <edge source="CHN" target="TUN">
      <data key="d0">21275109</data>
    </edge>
    <edge source="CHN" target="TUR">
      <data key="d0">207567109</data>
    </edge>
    <edge source="CHN" target="UGA">
      <data key="d0">3266159</data>
    </edge>
    <edge source="CHN" target="UKR">
      <data key="d0">98983184</data>
    </edge>
    <edge source="CHN" target="MKD">
      <data key="d0">52560</data>
    </edge>
    <edge source="CHN" target="EGY">
      <data key="d0">105422090</data>
    </edge>
    <edge source="CHN" target="GBR">
      <data key="d0">34541286</data>
    </edge>
    <edge source="CHN" target="TZA">
      <data key="d0">34665714</data>
    </edge>
    <edge source="CHN" target="USA">
      <data key="d0">707071408</data>
    </edge>
    <edge source="CHN" target="BFA">
      <data key="d0">26880</data>
    </edge>
    <edge source="CHN" target="URY">
      <data key="d0">20566713</data>
    </edge>
    <edge source="FRA" target="ALB">
      <data key="d0">6246853</data>
    </edge>
    <edge source="FRA" target="DZA">
      <data key="d0">73541644</data>
    </edge>
    <edge source="FRA" target="AZE">
      <data key="d0">1374349</data>
    </edge>
    <edge source="FRA" target="ARG">
      <data key="d0">6313675</data>
    </edge>
    <edge source="FRA" target="AUS">
      <data key="d0">17935717</data>
    </edge>
    <edge source="FRA" target="AUT">
      <data key="d0">128870837</data>
    </edge>
    <edge source="FRA" target="ARM">
      <data key="d0">70338</data>
    </edge>
    <edge source="FRA" target="BEL">
      <data key="d0">682309034</data>
    </edge>
    <edge source="FRA" target="BRA">
      <data key="d0">68554070</data>
    </edge>
    <edge source="FRA" target="BGR">
      <data key="d0">9624621</data>
    </edge>
    <edge source="FRA" target="BDI">
      <data key="d0">461433</data>
    </edge>
    <edge source="FRA" target="BLR">
      <data key="d0">2554302</data>
    </edge>
    <edge source="FRA" target="KHM">
      <data key="d0">386469</data>
    </edge>
    <edge source="FRA" target="CMR">
      <data key="d0">3417066</data>
    </edge>
    <edge source="FRA" target="CAN">
      <data key="d0">16360606</data>
    </edge>
    <edge source="FRA" target="CAF">
      <data key="d0">11708</data>
    </edge>
    <edge source="FRA" target="LKA">
      <data key="d0">635246</data>
    </edge>
    <edge source="FRA" target="CHL">
      <data key="d0">8086814</data>
    </edge>
    <edge source="FRA" target="CHN">
      <data key="d0">246885067</data>
    </edge>
    <edge source="FRA" target="COL">
      <data key="d0">6621217</data>
    </edge>
    <edge source="FRA" target="CRI">
      <data key="d0">425230</data>
    </edge>
    <edge source="FRA" target="HRV">
      <data key="d0">15422784</data>
    </edge>
    <edge source="FRA" target="CZE">
      <data key="d0">154715228</data>
    </edge>
    <edge source="FRA" target="BEN">
      <data key="d0">439283</data>
    </edge>
    <edge source="FRA" target="DNK">
      <data key="d0">54951098</data>
    </edge>
    <edge source="FRA" target="ECU">
      <data key="d0">1453440</data>
    </edge>
    <edge source="FRA" target="SLV">
      <data key="d0">414250</data>
    </edge>
    <edge source="FRA" target="ETH">
      <data key="d0">6030102</data>
    </edge>
    <edge source="FRA" target="EST">
      <data key="d0">5987207</data>
    </edge>
    <edge source="FRA" target="FIN">
      <data key="d0">78500466</data>
    </edge>
    <edge source="FRA" target="GEO">
      <data key="d0">24336</data>
    </edge>
    <edge source="FRA" target="GMB">
      <data key="d0">152494</data>
    </edge>
    <edge source="FRA" target="DEU">
      <data key="d0">1728501464</data>
    </edge>
    <edge source="FRA" target="GHA">
      <data key="d0">3024409</data>
    </edge>
    <edge source="FRA" target="GRC">
      <data key="d0">35900738</data>
    </edge>
    <edge source="FRA" target="GTM">
      <data key="d0">1129396</data>
    </edge>
    <edge source="FRA" target="HND">
      <data key="d0">241900</data>
    </edge>
    <edge source="FRA" target="HKG">
      <data key="d0">33375248</data>
    </edge>
    <edge source="FRA" target="HUN">
      <data key="d0">75660937</data>
    </edge>
    <edge source="FRA" target="IDN">
      <data key="d0">13774899</data>
    </edge>
    <edge source="FRA" target="IRL">
      <data key="d0">61218264</data>
    </edge>
    <edge source="FRA" target="ISR">
      <data key="d0">37889107</data>
    </edge>
    <edge source="FRA" target="ITA">
      <data key="d0">1359820886</data>
    </edge>
    <edge source="FRA" target="CIV">
      <data key="d0">3678253</data>
    </edge>
    <edge source="FRA" target="JPN">
      <data key="d0">95553362</data>
    </edge>
    <edge source="FRA" target="KAZ">
      <data key="d0">1894843</data>
    </edge>
    <edge source="FRA" target="JOR">
      <data key="d0">1643007</data>
    </edge>
    <edge source="FRA" target="KOR">
      <data key="d0">45563737</data>
    </edge>
    <edge source="FRA" target="LBN">
      <data key="d0">3325784</data>
    </edge>
    <edge source="FRA" target="LVA">
      <data key="d0">3410602</data>
    </edge>
    <edge source="FRA" target="LTU">
      <data key="d0">28194345</data>
    </edge>
    <edge source="FRA" target="MDG">
      <data key="d0">1502576</data>
    </edge>
    <edge source="FRA" target="MYS">
      <data key="d0">13762195</data>
    </edge>
    <edge source="FRA" target="MRT">
      <data key="d0">334853</data>
    </edge>
    <edge source="FRA" target="MUS">
      <data key="d0">1252517</data>
    </edge>
    <edge source="FRA" target="MEX">
      <data key="d0">29422655</data>
    </edge>
    <edge source="FRA" target="MDA">
      <data key="d0">92571</data>
    </edge>
    <edge source="FRA" target="MAR">
      <data key="d0">36643854</data>
    </edge>
    <edge source="FRA" target="MOZ">
      <data key="d0">297928</data>
    </edge>
    <edge source="FRA" target="OMN">
      <data key="d0">4695899</data>
    </edge>
    <edge source="FRA" target="NAM">
      <data key="d0">254810</data>
    </edge>
    <edge source="FRA" target="NLD">
      <data key="d0">405681873</data>
    </edge>
    <edge source="FRA" target="NZL">
      <data key="d0">1751880</data>
    </edge>
    <edge source="FRA" target="NER">
      <data key="d0">1022957</data>
    </edge>
    <edge source="FRA" target="NOR">
      <data key="d0">9663423</data>
    </edge>
    <edge source="FRA" target="PAK">
      <data key="d0">3774733</data>
    </edge>
    <edge source="FRA" target="PAN">
      <data key="d0">199812</data>
    </edge>
    <edge source="FRA" target="PRY">
      <data key="d0">723327</data>
    </edge>
    <edge source="FRA" target="PER">
      <data key="d0">4543696</data>
    </edge>
    <edge source="FRA" target="PHL">
      <data key="d0">5229561</data>
    </edge>
    <edge source="FRA" target="POL">
      <data key="d0">386617135</data>
    </edge>
    <edge source="FRA" target="PRT">
      <data key="d0">79785012</data>
    </edge>
    <edge source="FRA" target="ROU">
      <data key="d0">78613667</data>
    </edge>
    <edge source="FRA" target="RUS">
      <data key="d0">86155165</data>
    </edge>
    <edge source="FRA" target="SAU">
      <data key="d0">24405710</data>
    </edge>
    <edge source="FRA" target="SEN">
      <data key="d0">4845737</data>
    </edge>
    <edge source="FRA" target="SRB">
      <data key="d0">13952632</data>
    </edge>
    <edge source="FRA" target="IND">
      <data key="d0">60240030</data>
    </edge>
    <edge source="FRA" target="SGP">
      <data key="d0">39313630</data>
    </edge>
    <edge source="FRA" target="SVK">
      <data key="d0">64863893</data>
    </edge>
    <edge source="FRA" target="VNM">
      <data key="d0">11256105</data>
    </edge>
    <edge source="FRA" target="SVN">
      <data key="d0">27785609</data>
    </edge>
    <edge source="FRA" target="ZAF">
      <data key="d0">26819359</data>
    </edge>
    <edge source="FRA" target="ZWE">
      <data key="d0">67258</data>
    </edge>
    <edge source="FRA" target="ESP">
      <data key="d0">654081072</data>
    </edge>
    <edge source="FRA" target="SWE">
      <data key="d0">102077356</data>
    </edge>
    <edge source="FRA" target="CHE">
      <data key="d0">129771047</data>
    </edge>
    <edge source="FRA" target="THA">
      <data key="d0">24983086</data>
    </edge>
    <edge source="FRA" target="TGO">
      <data key="d0">1008729</data>
    </edge>
    <edge source="FRA" target="ARE">
      <data key="d0">28946083</data>
    </edge>
    <edge source="FRA" target="TUN">
      <data key="d0">47573558</data>
    </edge>
    <edge source="FRA" target="TUR">
      <data key="d0">335246929</data>
    </edge>
    <edge source="FRA" target="UKR">
      <data key="d0">5860214</data>
    </edge>
    <edge source="FRA" target="MKD">
      <data key="d0">29095</data>
    </edge>
    <edge source="FRA" target="EGY">
      <data key="d0">45215794</data>
    </edge>
    <edge source="FRA" target="GBR">
      <data key="d0">646266174</data>
    </edge>
    <edge source="FRA" target="TZA">
      <data key="d0">4625458</data>
    </edge>
    <edge source="FRA" target="USA">
      <data key="d0">270997120</data>
    </edge>
    <edge source="FRA" target="BFA">
      <data key="d0">1478874</data>
    </edge>
    <edge source="FRA" target="URY">
      <data key="d0">145379</data>
    </edge>
    <edge source="HKG" target="ARG">
      <data key="d0">273404</data>
    </edge>
    <edge source="HKG" target="AUS">
      <data key="d0">3993213</data>
    </edge>
    <edge source="HKG" target="AUT">
      <data key="d0">42489</data>
    </edge>
    <edge source="HKG" target="BEL">
      <data key="d0">737180</data>
    </edge>
    <edge source="HKG" target="BRA">
      <data key="d0">791813</data>
    </edge>
    <edge source="HKG" target="KHM">
      <data key="d0">1866410</data>
    </edge>
    <edge source="HKG" target="CMR">
      <data key="d0">39679</data>
    </edge>
    <edge source="HKG" target="CAN">
      <data key="d0">2705998</data>
    </edge>
    <edge source="HKG" target="LKA">
      <data key="d0">994271</data>
    </edge>
    <edge source="HKG" target="CHL">
      <data key="d0">11799</data>
    </edge>
    <edge source="HKG" target="CHN">
      <data key="d0">5814828493</data>
    </edge>
    <edge source="HKG" target="COL">
      <data key="d0">158625</data>
    </edge>
    <edge source="HKG" target="CZE">
      <data key="d0">10048</data>
    </edge>
    <edge source="HKG" target="ECU">
      <data key="d0">107387</data>
    </edge>
    <edge source="HKG" target="ETH">
      <data key="d0">153456</data>
    </edge>
    <edge source="HKG" target="FRA">
      <data key="d0">651408</data>
    </edge>
    <edge source="HKG" target="DEU">
      <data key="d0">3345260</data>
    </edge>
    <edge source="HKG" target="GHA">
      <data key="d0">1851487</data>
    </edge>
    <edge source="HKG" target="HUN">
      <data key="d0">48818</data>
    </edge>
    <edge source="HKG" target="IDN">
      <data key="d0">15668058</data>
    </edge>
    <edge source="HKG" target="ISR">
      <data key="d0">226959</data>
    </edge>
    <edge source="HKG" target="ITA">
      <data key="d0">1068658</data>
    </edge>
    <edge source="HKG" target="CIV">
      <data key="d0">40033</data>
    </edge>
    <edge source="HKG" target="JPN">
      <data key="d0">18742464</data>
    </edge>
    <edge source="HKG" target="KOR">
      <data key="d0">29640238</data>
    </edge>
    <edge source="HKG" target="LBN">
      <data key="d0">249807</data>
    </edge>
    <edge source="HKG" target="LVA">
      <data key="d0">18358</data>
    </edge>
    <edge source="HKG" target="MDG">
      <data key="d0">207645</data>
    </edge>
    <edge source="HKG" target="MYS">
      <data key="d0">47514712</data>
    </edge>
    <edge source="HKG" target="MUS">
      <data key="d0">24227</data>
    </edge>
    <edge source="HKG" target="MEX">
      <data key="d0">4228270</data>
    </edge>
    <edge source="HKG" target="MAR">
      <data key="d0">183230</data>
    </edge>
    <edge source="HKG" target="NLD">
      <data key="d0">1224436</data>
    </edge>
    <edge source="HKG" target="NZL">
      <data key="d0">933595</data>
    </edge>
    <edge source="HKG" target="PAK">
      <data key="d0">698953</data>
    </edge>
    <edge source="HKG" target="PHL">
      <data key="d0">19188081</data>
    </edge>
    <edge source="HKG" target="POL">
      <data key="d0">28236</data>
    </edge>
    <edge source="HKG" target="PRT">
      <data key="d0">207484</data>
    </edge>
    <edge source="HKG" target="ROU">
      <data key="d0">542187</data>
    </edge>
    <edge source="HKG" target="RUS">
      <data key="d0">419954</data>
    </edge>
    <edge source="HKG" target="SAU">
      <data key="d0">76137</data>
    </edge>
    <edge source="HKG" target="SRB">
      <data key="d0">12098</data>
    </edge>
    <edge source="HKG" target="IND">
      <data key="d0">13525750</data>
    </edge>
    <edge source="HKG" target="SGP">
      <data key="d0">17412089</data>
    </edge>
    <edge source="HKG" target="VNM">
      <data key="d0">73152962</data>
    </edge>
    <edge source="HKG" target="ZAF">
      <data key="d0">3409892</data>
    </edge>
    <edge source="HKG" target="ESP">
      <data key="d0">1049337</data>
    </edge>
    <edge source="HKG" target="SWE">
      <data key="d0">1726481</data>
    </edge>
    <edge source="HKG" target="CHE">
      <data key="d0">147718</data>
    </edge>
    <edge source="HKG" target="THA">
      <data key="d0">20296811</data>
    </edge>
    <edge source="HKG" target="TGO">
      <data key="d0">215750</data>
    </edge>
    <edge source="HKG" target="ARE">
      <data key="d0">1424227</data>
    </edge>
    <edge source="HKG" target="TUN">
      <data key="d0">103109</data>
    </edge>
    <edge source="HKG" target="TUR">
      <data key="d0">1527962</data>
    </edge>
    <edge source="HKG" target="UKR">
      <data key="d0">94236</data>
    </edge>
    <edge source="HKG" target="EGY">
      <data key="d0">4297962</data>
    </edge>
    <edge source="HKG" target="GBR">
      <data key="d0">714481</data>
    </edge>
    <edge source="HKG" target="TZA">
      <data key="d0">102208</data>
    </edge>
    <edge source="HKG" target="USA">
      <data key="d0">19617200</data>
    </edge>
    <edge source="HKG" target="URY">
      <data key="d0">233680</data>
    </edge>
    <edge source="IND" target="DZA">
      <data key="d0">18501278</data>
    </edge>
    <edge source="IND" target="ARG">
      <data key="d0">5264336</data>
    </edge>
    <edge source="IND" target="AUS">
      <data key="d0">10374666</data>
    </edge>
    <edge source="IND" target="AUT">
      <data key="d0">776070</data>
    </edge>
    <edge source="IND" target="BEL">
      <data key="d0">35062862</data>
    </edge>
    <edge source="IND" target="BOL">
      <data key="d0">51032</data>
    </edge>
    <edge source="IND" target="BWA">
      <data key="d0">456777</data>
    </edge>
    <edge source="IND" target="BRA">
      <data key="d0">15610266</data>
    </edge>
    <edge source="IND" target="BGR">
      <data key="d0">10666113</data>
    </edge>
    <edge source="IND" target="BDI">
      <data key="d0">96100</data>
    </edge>
    <edge source="IND" target="BLR">
      <data key="d0">142716</data>
    </edge>
    <edge source="IND" target="KHM">
      <data key="d0">797435</data>
    </edge>
    <edge source="IND" target="CMR">
      <data key="d0">3879319</data>
    </edge>
    <edge source="IND" target="CAN">
      <data key="d0">9991420</data>
    </edge>
    <edge source="IND" target="LKA">
      <data key="d0">44596929</data>
    </edge>
    <edge source="IND" target="CHL">
      <data key="d0">3603686</data>
    </edge>
    <edge source="IND" target="CHN">
      <data key="d0">218725654</data>
    </edge>
    <edge source="IND" target="COL">
      <data key="d0">8707297</data>
    </edge>
    <edge source="IND" target="CRI">
      <data key="d0">248645</data>
    </edge>
    <edge source="IND" target="HRV">
      <data key="d0">5092716</data>
    </edge>
    <edge source="IND" target="CZE">
      <data key="d0">223158</data>
    </edge>
    <edge source="IND" target="BEN">
      <data key="d0">177034</data>
    </edge>
    <edge source="IND" target="DNK">
      <data key="d0">1818748</data>
    </edge>
    <edge source="IND" target="ECU">
      <data key="d0">10888572</data>
    </edge>
    <edge source="IND" target="SLV">
      <data key="d0">582291</data>
    </edge>
    <edge source="IND" target="ETH">
      <data key="d0">9411384</data>
    </edge>
    <edge source="IND" target="EST">
      <data key="d0">189521</data>
    </edge>
    <edge source="IND" target="FIN">
      <data key="d0">320056</data>
    </edge>
    <edge source="IND" target="FRA">
      <data key="d0">23653073</data>
    </edge>
    <edge source="IND" target="GEO">
      <data key="d0">4826222</data>
    </edge>
    <edge source="IND" target="DEU">
      <data key="d0">80503190</data>
    </edge>
    <edge source="IND" target="GHA">
      <data key="d0">13907772</data>
    </edge>
    <edge source="IND" target="GRC">
      <data key="d0">6371807</data>
    </edge>
    <edge source="IND" target="GTM">
      <data key="d0">4820563</data>
    </edge>
    <edge source="IND" target="HND">
      <data key="d0">692228</data>
    </edge>
    <edge source="IND" target="HKG">
      <data key="d0">11391270</data>
    </edge>
    <edge source="IND" target="HUN">
      <data key="d0">1097651</data>
    </edge>
    <edge source="IND" target="IDN">
      <data key="d0">62850600</data>
    </edge>
    <edge source="IND" target="IRL">
      <data key="d0">926504</data>
    </edge>
    <edge source="IND" target="ISR">
      <data key="d0">54478474</data>
    </edge>
    <edge source="IND" target="ITA">
      <data key="d0">145939649</data>
    </edge>
    <edge source="IND" target="CIV">
      <data key="d0">2415251</data>
    </edge>
    <edge source="IND" target="JAM">
      <data key="d0">26173</data>
    </edge>
    <edge source="IND" target="JPN">
      <data key="d0">13824760</data>
    </edge>
    <edge source="IND" target="KAZ">
      <data key="d0">30115</data>
    </edge>
    <edge source="IND" target="JOR">
      <data key="d0">5742153</data>
    </edge>
    <edge source="IND" target="KOR">
      <data key="d0">18825652</data>
    </edge>
    <edge source="IND" target="LBN">
      <data key="d0">7222353</data>
    </edge>
    <edge source="IND" target="LVA">
      <data key="d0">32574</data>
    </edge>
    <edge source="IND" target="LTU">
      <data key="d0">715573</data>
    </edge>
    <edge source="IND" target="MDG">
      <data key="d0">2098443</data>
    </edge>
    <edge source="IND" target="MWI">
      <data key="d0">859728</data>
    </edge>
    <edge source="IND" target="MYS">
      <data key="d0">11978375</data>
    </edge>
    <edge source="IND" target="MRT">
      <data key="d0">24063</data>
    </edge>
    <edge source="IND" target="MUS">
      <data key="d0">1156408</data>
    </edge>
    <edge source="IND" target="MEX">
      <data key="d0">23991973</data>
    </edge>
    <edge source="IND" target="MAR">
      <data key="d0">11923132</data>
    </edge>
    <edge source="IND" target="MOZ">
      <data key="d0">6948591</data>
    </edge>
    <edge source="IND" target="OMN">
      <data key="d0">6197251</data>
    </edge>
    <edge source="IND" target="NLD">
      <data key="d0">8734736</data>
    </edge>
    <edge source="IND" target="NZL">
      <data key="d0">1575734</data>
    </edge>
    <edge source="IND" target="NIC">
      <data key="d0">60189</data>
    </edge>
    <edge source="IND" target="NOR">
      <data key="d0">627505</data>
    </edge>
    <edge source="IND" target="PAK">
      <data key="d0">99527974</data>
    </edge>
    <edge source="IND" target="PAN">
      <data key="d0">18916</data>
    </edge>
    <edge source="IND" target="PRY">
      <data key="d0">12353310</data>
    </edge>
    <edge source="IND" target="PER">
      <data key="d0">17759177</data>
    </edge>
    <edge source="IND" target="PHL">
      <data key="d0">8293324</data>
    </edge>
    <edge source="IND" target="POL">
      <data key="d0">6021509</data>
    </edge>
    <edge source="IND" target="PRT">
      <data key="d0">19152727</data>
    </edge>
    <edge source="IND" target="ROU">
      <data key="d0">9081179</data>
    </edge>
    <edge source="IND" target="RUS">
      <data key="d0">4796680</data>
    </edge>
    <edge source="IND" target="SAU">
      <data key="d0">41459514</data>
    </edge>
    <edge source="IND" target="SEN">
      <data key="d0">2118512</data>
    </edge>
    <edge source="IND" target="SRB">
      <data key="d0">2049308</data>
    </edge>
    <edge source="IND" target="SGP">
      <data key="d0">20598122</data>
    </edge>
    <edge source="IND" target="SVK">
      <data key="d0">25453</data>
    </edge>
    <edge source="IND" target="VNM">
      <data key="d0">72811629</data>
    </edge>
    <edge source="IND" target="SVN">
      <data key="d0">2417327</data>
    </edge>
    <edge source="IND" target="ZAF">
      <data key="d0">15232178</data>
    </edge>
    <edge source="IND" target="ZWE">
      <data key="d0">368648</data>
    </edge>
    <edge source="IND" target="ESP">
      <data key="d0">21547313</data>
    </edge>
    <edge source="IND" target="SWE">
      <data key="d0">504500</data>
    </edge>
    <edge source="IND" target="CHE">
      <data key="d0">1508946</data>
    </edge>
    <edge source="IND" target="THA">
      <data key="d0">31024504</data>
    </edge>
    <edge source="IND" target="TGO">
      <data key="d0">953528</data>
    </edge>
    <edge source="IND" target="ARE">
      <data key="d0">122644727</data>
    </edge>
    <edge source="IND" target="TUN">
      <data key="d0">7548458</data>
    </edge>
    <edge source="IND" target="TUR">
      <data key="d0">169976501</data>
    </edge>
    <edge source="IND" target="UGA">
      <data key="d0">4017275</data>
    </edge>
    <edge source="IND" target="UKR">
      <data key="d0">14646572</data>
    </edge>
    <edge source="IND" target="EGY">
      <data key="d0">99389715</data>
    </edge>
    <edge source="IND" target="GBR">
      <data key="d0">9652427</data>
    </edge>
    <edge source="IND" target="TZA">
      <data key="d0">22991704</data>
    </edge>
    <edge source="IND" target="USA">
      <data key="d0">109692877</data>
    </edge>
    <edge source="IND" target="BFA">
      <data key="d0">64711</data>
    </edge>
    <edge source="IND" target="URY">
      <data key="d0">36515037</data>
    </edge>
    <edge source="ESP" target="ALB">
      <data key="d0">2739423</data>
    </edge>
    <edge source="ESP" target="DZA">
      <data key="d0">71844228</data>
    </edge>
    <edge source="ESP" target="ARG">
      <data key="d0">37403532</data>
    </edge>
    <edge source="ESP" target="AUS">
      <data key="d0">11501580</data>
    </edge>
    <edge source="ESP" target="AUT">
      <data key="d0">64276600</data>
    </edge>
    <edge source="ESP" target="BEL">
      <data key="d0">183335372</data>
    </edge>
    <edge source="ESP" target="BOL">
      <data key="d0">1153956</data>
    </edge>
    <edge source="ESP" target="BRA">
      <data key="d0">144539881</data>
    </edge>
    <edge source="ESP" target="BGR">
      <data key="d0">22627546</data>
    </edge>
    <edge source="ESP" target="BLR">
      <data key="d0">802379</data>
    </edge>
    <edge source="ESP" target="KHM">
      <data key="d0">26642</data>
    </edge>
    <edge source="ESP" target="CMR">
      <data key="d0">2191216</data>
    </edge>
    <edge source="ESP" target="CAN">
      <data key="d0">5156484</data>
    </edge>
    <edge source="ESP" target="LKA">
      <data key="d0">1033245</data>
    </edge>
    <edge source="ESP" target="CHL">
      <data key="d0">32446872</data>
    </edge>
    <edge source="ESP" target="CHN">
      <data key="d0">227552794</data>
    </edge>
    <edge source="ESP" target="COL">
      <data key="d0">18731674</data>
    </edge>
    <edge source="ESP" target="CRI">
      <data key="d0">3100949</data>
    </edge>
    <edge source="ESP" target="HRV">
      <data key="d0">3064750</data>
    </edge>
    <edge source="ESP" target="CZE">
      <data key="d0">41938232</data>
    </edge>
    <edge source="ESP" target="BEN">
      <data key="d0">330946</data>
    </edge>
    <edge source="ESP" target="DNK">
      <data key="d0">12232539</data>
    </edge>
    <edge source="ESP" target="ECU">
      <data key="d0">5346423</data>
    </edge>
    <edge source="ESP" target="SLV">
      <data key="d0">2521340</data>
    </edge>
    <edge source="ESP" target="ETH">
      <data key="d0">348351</data>
    </edge>
    <edge source="ESP" target="EST">
      <data key="d0">11956282</data>
    </edge>
    <edge source="ESP" target="FIN">
      <data key="d0">16814595</data>
    </edge>
    <edge source="ESP" target="FRA">
      <data key="d0">813895875</data>
    </edge>
    <edge source="ESP" target="GEO">
      <data key="d0">139551</data>
    </edge>
    <edge source="ESP" target="DEU">
      <data key="d0">673331079</data>
    </edge>
    <edge source="ESP" target="GHA">
      <data key="d0">3949008</data>
    </edge>
    <edge source="ESP" target="GRC">
      <data key="d0">67374143</data>
    </edge>
    <edge source="ESP" target="GTM">
      <data key="d0">3770173</data>
    </edge>
    <edge source="ESP" target="HND">
      <data key="d0">1258586</data>
    </edge>
    <edge source="ESP" target="HKG">
      <data key="d0">46688031</data>
    </edge>
    <edge source="ESP" target="HUN">
      <data key="d0">36022436</data>
    </edge>
    <edge source="ESP" target="IDN">
      <data key="d0">9062251</data>
    </edge>
    <edge source="ESP" target="IRL">
      <data key="d0">13054994</data>
    </edge>
    <edge source="ESP" target="ISR">
      <data key="d0">64700276</data>
    </edge>
    <edge source="ESP" target="ITA">
      <data key="d0">709962241</data>
    </edge>
    <edge source="ESP" target="CIV">
      <data key="d0">8557213</data>
    </edge>
    <edge source="ESP" target="JAM">
      <data key="d0">55796</data>
    </edge>
    <edge source="ESP" target="JPN">
      <data key="d0">32890095</data>
    </edge>
    <edge source="ESP" target="KAZ">
      <data key="d0">308444</data>
    </edge>
    <edge source="ESP" target="JOR">
      <data key="d0">1991415</data>
    </edge>
    <edge source="ESP" target="KOR">
      <data key="d0">110941082</data>
    </edge>
    <edge source="ESP" target="LBN">
      <data key="d0">4596166</data>
    </edge>
    <edge source="ESP" target="LVA">
      <data key="d0">1735725</data>
    </edge>
    <edge source="ESP" target="LTU">
      <data key="d0">8973421</data>
    </edge>
    <edge source="ESP" target="MDG">
      <data key="d0">106797</data>
    </edge>
    <edge source="ESP" target="MWI">
      <data key="d0">433433</data>
    </edge>
    <edge source="ESP" target="MYS">
      <data key="d0">8095867</data>
    </edge>
    <edge source="ESP" target="MRT">
      <data key="d0">933582</data>
    </edge>
    <edge source="ESP" target="MUS">
      <data key="d0">262790</data>
    </edge>
    <edge source="ESP" target="MEX">
      <data key="d0">55795113</data>
    </edge>
    <edge source="ESP" target="MDA">
      <data key="d0">115273</data>
    </edge>
    <edge source="ESP" target="MAR">
      <data key="d0">107580646</data>
    </edge>
    <edge source="ESP" target="MOZ">
      <data key="d0">82708</data>
    </edge>
    <edge source="ESP" target="OMN">
      <data key="d0">2581438</data>
    </edge>
    <edge source="ESP" target="NLD">
      <data key="d0">157918842</data>
    </edge>
    <edge source="ESP" target="NZL">
      <data key="d0">816630</data>
    </edge>
    <edge source="ESP" target="NIC">
      <data key="d0">154473</data>
    </edge>
    <edge source="ESP" target="NER">
      <data key="d0">17972</data>
    </edge>
    <edge source="ESP" target="NOR">
      <data key="d0">2307035</data>
    </edge>
    <edge source="ESP" target="PAK">
      <data key="d0">6776940</data>
    </edge>
    <edge source="ESP" target="PAN">
      <data key="d0">1674320</data>
    </edge>
    <edge source="ESP" target="PRY">
      <data key="d0">896082</data>
    </edge>
    <edge source="ESP" target="PER">
      <data key="d0">9792380</data>
    </edge>
    <edge source="ESP" target="PHL">
      <data key="d0">3916742</data>
    </edge>
    <edge source="ESP" target="POL">
      <data key="d0">149906520</data>
    </edge>
    <edge source="ESP" target="PRT">
      <data key="d0">651149364</data>
    </edge>
    <edge source="ESP" target="ROU">
      <data key="d0">26625769</data>
    </edge>
    <edge source="ESP" target="RUS">
      <data key="d0">33389272</data>
    </edge>
    <edge source="ESP" target="SAU">
      <data key="d0">25105199</data>
    </edge>
    <edge source="ESP" target="SEN">
      <data key="d0">7803031</data>
    </edge>
    <edge source="ESP" target="SRB">
      <data key="d0">8915405</data>
    </edge>
    <edge source="ESP" target="IND">
      <data key="d0">83058368</data>
    </edge>
    <edge source="ESP" target="SGP">
      <data key="d0">37396688</data>
    </edge>
    <edge source="ESP" target="SVK">
      <data key="d0">14284590</data>
    </edge>
    <edge source="ESP" target="VNM">
      <data key="d0">16019231</data>
    </edge>
    <edge source="ESP" target="SVN">
      <data key="d0">14240488</data>
    </edge>
    <edge source="ESP" target="ZAF">
      <data key="d0">28801719</data>
    </edge>
    <edge source="ESP" target="ZWE">
      <data key="d0">34092</data>
    </edge>
    <edge source="ESP" target="SWE">
      <data key="d0">49713484</data>
    </edge>
    <edge source="ESP" target="CHE">
      <data key="d0">48677696</data>
    </edge>
    <edge source="ESP" target="THA">
      <data key="d0">6563226</data>
    </edge>
    <edge source="ESP" target="TGO">
      <data key="d0">1491017</data>
    </edge>
    <edge source="ESP" target="ARE">
      <data key="d0">31932194</data>
    </edge>
    <edge source="ESP" target="TUN">
      <data key="d0">26700134</data>
    </edge>
    <edge source="ESP" target="TUR">
      <data key="d0">347430828</data>
    </edge>
    <edge source="ESP" target="UGA">
      <data key="d0">170547</data>
    </edge>
    <edge source="ESP" target="UKR">
      <data key="d0">4109283</data>
    </edge>
    <edge source="ESP" target="MKD">
      <data key="d0">247583</data>
    </edge>
    <edge source="ESP" target="EGY">
      <data key="d0">25438626</data>
    </edge>
    <edge source="ESP" target="GBR">
      <data key="d0">197553945</data>
    </edge>
    <edge source="ESP" target="TZA">
      <data key="d0">351086</data>
    </edge>
    <edge source="ESP" target="USA">
      <data key="d0">112849062</data>
    </edge>
    <edge source="ESP" target="BFA">
      <data key="d0">468426</data>
    </edge>
    <edge source="ESP" target="URY">
      <data key="d0">2007275</data>
    </edge>
    <edge source="TUN" target="DZA">
      <data key="d0">23355913</data>
    </edge>
    <edge source="TUN" target="BEL">
      <data key="d0">1381339</data>
    </edge>
    <edge source="TUN" target="BGR">
      <data key="d0">64467</data>
    </edge>
    <edge source="TUN" target="CMR">
      <data key="d0">343555</data>
    </edge>
    <edge source="TUN" target="CAN">
      <data key="d0">95976</data>
    </edge>
    <edge source="TUN" target="CHN">
      <data key="d0">2358242</data>
    </edge>
    <edge source="TUN" target="CZE">
      <data key="d0">78907</data>
    </edge>
    <edge source="TUN" target="BEN">
      <data key="d0">167632</data>
    </edge>
    <edge source="TUN" target="ETH">
      <data key="d0">191385</data>
    </edge>
    <edge source="TUN" target="FRA">
      <data key="d0">6290586</data>
    </edge>
    <edge source="TUN" target="DEU">
      <data key="d0">291169</data>
    </edge>
    <edge source="TUN" target="GHA">
      <data key="d0">1640537</data>
    </edge>
    <edge source="TUN" target="HKG">
      <data key="d0">194440</data>
    </edge>
    <edge source="TUN" target="ITA">
      <data key="d0">1147532</data>
    </edge>
    <edge source="TUN" target="CIV">
      <data key="d0">1542359</data>
    </edge>
    <edge source="TUN" target="LBN">
      <data key="d0">220719</data>
    </edge>
    <edge source="TUN" target="MDG">
      <data key="d0">310355</data>
    </edge>
    <edge source="TUN" target="MRT">
      <data key="d0">1979892</data>
    </edge>
    <edge source="TUN" target="MAR">
      <data key="d0">3646163</data>
    </edge>
    <edge source="TUN" target="PRT">
      <data key="d0">406808</data>
    </edge>
    <edge source="TUN" target="ROU">
      <data key="d0">220184</data>
    </edge>
    <edge source="TUN" target="SEN">
      <data key="d0">3444869</data>
    </edge>
    <edge source="TUN" target="SGP">
      <data key="d0">38866</data>
    </edge>
    <edge source="TUN" target="VNM">
      <data key="d0">416937</data>
    </edge>
    <edge source="TUN" target="ESP">
      <data key="d0">682732</data>
    </edge>
    <edge source="TUN" target="SWE">
      <data key="d0">595511</data>
    </edge>
    <edge source="TUN" target="ARE">
      <data key="d0">33612</data>
    </edge>
    <edge source="TUN" target="TUR">
      <data key="d0">60306</data>
    </edge>
    <edge source="TUN" target="UKR">
      <data key="d0">1318228</data>
    </edge>
    <edge source="TUN" target="EGY">
      <data key="d0">30521</data>
    </edge>
    <edge source="TUN" target="GBR">
      <data key="d0">1242273</data>
    </edge>
    <edge source="TUN" target="BFA">
      <data key="d0">1190005</data>
    </edge>
    <edge source="USA" target="ALB">
      <data key="d0">800006</data>
    </edge>
    <edge source="USA" target="DZA">
      <data key="d0">82986797</data>
    </edge>
    <edge source="USA" target="AZE">
      <data key="d0">326672</data>
    </edge>
    <edge source="USA" target="ARG">
      <data key="d0">338915550</data>
    </edge>
    <edge source="USA" target="AUS">
      <data key="d0">154727324</data>
    </edge>
    <edge source="USA" target="AUT">
      <data key="d0">10168411</data>
    </edge>
    <edge source="USA" target="ARM">
      <data key="d0">628654</data>
    </edge>
    <edge source="USA" target="BEL">
      <data key="d0">1854103733</data>
    </edge>
    <edge source="USA" target="BOL">
      <data key="d0">10219685</data>
    </edge>
    <edge source="USA" target="BWA">
      <data key="d0">135789</data>
    </edge>
    <edge source="USA" target="BRA">
      <data key="d0">1201407299</data>
    </edge>
    <edge source="USA" target="BGR">
      <data key="d0">4709607</data>
    </edge>
    <edge source="USA" target="BDI">
      <data key="d0">59040</data>
    </edge>
    <edge source="USA" target="BLR">
      <data key="d0">429831</data>
    </edge>
    <edge source="USA" target="KHM">
      <data key="d0">118320</data>
    </edge>
    <edge source="USA" target="CMR">
      <data key="d0">7567814</data>
    </edge>
    <edge source="USA" target="CAN">
      <data key="d0">5459354461</data>
    </edge>
    <edge source="USA" target="CAF">
      <data key="d0">242900</data>
    </edge>
    <edge source="USA" target="LKA">
      <data key="d0">14267236</data>
    </edge>
    <edge source="USA" target="CHL">
      <data key="d0">336825942</data>
    </edge>
    <edge source="USA" target="CHN">
      <data key="d0">3485802307</data>
    </edge>
    <edge source="USA" target="COL">
      <data key="d0">553823093</data>
    </edge>
    <edge source="USA" target="CRI">
      <data key="d0">257760357</data>
    </edge>
    <edge source="USA" target="HRV">
      <data key="d0">1166979</data>
    </edge>
    <edge source="USA" target="CZE">
      <data key="d0">15899497</data>
    </edge>
    <edge source="USA" target="BEN">
      <data key="d0">779820</data>
    </edge>
    <edge source="USA" target="DNK">
      <data key="d0">7391765</data>
    </edge>
    <edge source="USA" target="ECU">
      <data key="d0">191689117</data>
    </edge>
    <edge source="USA" target="SLV">
      <data key="d0">133928524</data>
    </edge>
    <edge source="USA" target="ETH">
      <data key="d0">668611</data>
    </edge>
    <edge source="USA" target="EST">
      <data key="d0">677189</data>
    </edge>
    <edge source="USA" target="FIN">
      <data key="d0">14717551</data>
    </edge>
    <edge source="USA" target="FRA">
      <data key="d0">205762898</data>
    </edge>
    <edge source="USA" target="GEO">
      <data key="d0">6535655</data>
    </edge>
    <edge source="USA" target="GMB">
      <data key="d0">137447</data>
    </edge>
    <edge source="USA" target="DEU">
      <data key="d0">438895205</data>
    </edge>
    <edge source="USA" target="GHA">
      <data key="d0">36181919</data>
    </edge>
    <edge source="USA" target="GRC">
      <data key="d0">9292436</data>
    </edge>
    <edge source="USA" target="GTM">
      <data key="d0">203830113</data>
    </edge>
    <edge source="USA" target="HND">
      <data key="d0">73231242</data>
    </edge>
    <edge source="USA" target="HKG">
      <data key="d0">646065981</data>
    </edge>
    <edge source="USA" target="HUN">
      <data key="d0">9833536</data>
    </edge>
    <edge source="USA" target="IDN">
      <data key="d0">153312718</data>
    </edge>
    <edge source="USA" target="IRL">
      <data key="d0">112641164</data>
    </edge>
    <edge source="USA" target="ISR">
      <data key="d0">170488698</data>
    </edge>
    <edge source="USA" target="ITA">
      <data key="d0">188112826</data>
    </edge>
    <edge source="USA" target="CIV">
      <data key="d0">42481123</data>
    </edge>
    <edge source="USA" target="JAM">
      <data key="d0">17364187</data>
    </edge>
    <edge source="USA" target="JPN">
      <data key="d0">990966063</data>
    </edge>
    <edge source="USA" target="KAZ">
      <data key="d0">1964327</data>
    </edge>
    <edge source="USA" target="JOR">
      <data key="d0">9462484</data>
    </edge>
    <edge source="USA" target="KOR">
      <data key="d0">998043539</data>
    </edge>
    <edge source="USA" target="LBN">
      <data key="d0">14365449</data>
    </edge>
    <edge source="USA" target="LVA">
      <data key="d0">5875467</data>
    </edge>
    <edge source="USA" target="LTU">
      <data key="d0">8568566</data>
    </edge>
    <edge source="USA" target="MDG">
      <data key="d0">2130979</data>
    </edge>
    <edge source="USA" target="MWI">
      <data key="d0">73758</data>
    </edge>
    <edge source="USA" target="MYS">
      <data key="d0">170257764</data>
    </edge>
    <edge source="USA" target="MRT">
      <data key="d0">1440582</data>
    </edge>
    <edge source="USA" target="MUS">
      <data key="d0">297538</data>
    </edge>
    <edge source="USA" target="MEX">
      <data key="d0">7419302358</data>
    </edge>
    <edge source="USA" target="MDA">
      <data key="d0">76197</data>
    </edge>
    <edge source="USA" target="MAR">
      <data key="d0">29718821</data>
    </edge>
    <edge source="USA" target="MOZ">
      <data key="d0">1691057</data>
    </edge>
    <edge source="USA" target="OMN">
      <data key="d0">41207611</data>
    </edge>
    <edge source="USA" target="NAM">
      <data key="d0">840955</data>
    </edge>
    <edge source="USA" target="NLD">
      <data key="d0">832005704</data>
    </edge>
    <edge source="USA" target="NZL">
      <data key="d0">36860036</data>
    </edge>
    <edge source="USA" target="NIC">
      <data key="d0">13023623</data>
    </edge>
    <edge source="USA" target="NOR">
      <data key="d0">11835803</data>
    </edge>
    <edge source="USA" target="PAK">
      <data key="d0">28094938</data>
    </edge>
    <edge source="USA" target="PAN">
      <data key="d0">41859064</data>
    </edge>
    <edge source="USA" target="PRY">
      <data key="d0">19692502</data>
    </edge>
    <edge source="USA" target="PER">
      <data key="d0">332729551</data>
    </edge>
    <edge source="USA" target="PHL">
      <data key="d0">51495853</data>
    </edge>
    <edge source="USA" target="POL">
      <data key="d0">28167063</data>
    </edge>
    <edge source="USA" target="PRT">
      <data key="d0">18379694</data>
    </edge>
    <edge source="USA" target="ROU">
      <data key="d0">2326300</data>
    </edge>
    <edge source="USA" target="RUS">
      <data key="d0">100506809</data>
    </edge>
    <edge source="USA" target="SAU">
      <data key="d0">130554376</data>
    </edge>
    <edge source="USA" target="SEN">
      <data key="d0">11828935</data>
    </edge>
    <edge source="USA" target="SRB">
      <data key="d0">720094</data>
    </edge>
    <edge source="USA" target="IND">
      <data key="d0">524508816</data>
    </edge>
    <edge source="USA" target="SGP">
      <data key="d0">565098418</data>
    </edge>
    <edge source="USA" target="SVK">
      <data key="d0">974886</data>
    </edge>
    <edge source="USA" target="VNM">
      <data key="d0">200503929</data>
    </edge>
    <edge source="USA" target="SVN">
      <data key="d0">17873679</data>
    </edge>
    <edge source="USA" target="ZAF">
      <data key="d0">78998458</data>
    </edge>
    <edge source="USA" target="ZWE">
      <data key="d0">172880</data>
    </edge>
    <edge source="USA" target="ESP">
      <data key="d0">99371225</data>
    </edge>
    <edge source="USA" target="SWE">
      <data key="d0">26940721</data>
    </edge>
    <edge source="USA" target="CHE">
      <data key="d0">31148104</data>
    </edge>
    <edge source="USA" target="THA">
      <data key="d0">297320596</data>
    </edge>
    <edge source="USA" target="TGO">
      <data key="d0">8958479</data>
    </edge>
    <edge source="USA" target="ARE">
      <data key="d0">144477397</data>
    </edge>
    <edge source="USA" target="TUN">
      <data key="d0">25442461</data>
    </edge>
    <edge source="USA" target="TUR">
      <data key="d0">180643458</data>
    </edge>
    <edge source="USA" target="UGA">
      <data key="d0">838952</data>
    </edge>
    <edge source="USA" target="UKR">
      <data key="d0">46605258</data>
    </edge>
    <edge source="USA" target="MKD">
      <data key="d0">84414</data>
    </edge>
    <edge source="USA" target="EGY">
      <data key="d0">160898310</data>
    </edge>
    <edge source="USA" target="GBR">
      <data key="d0">406120570</data>
    </edge>
    <edge source="USA" target="TZA">
      <data key="d0">4977966</data>
    </edge>
    <edge source="USA" target="BFA">
      <data key="d0">182809</data>
    </edge>
    <edge source="USA" target="URY">
      <data key="d0">31001872</data>
    </edge>
    <edge source="AZE" target="BEL">
      <data key="d0">5081357</data>
    </edge>
    <edge source="AZE" target="BGR">
      <data key="d0">22807</data>
    </edge>
    <edge source="AZE" target="BLR">
      <data key="d0">5086121</data>
    </edge>
    <edge source="AZE" target="CHN">
      <data key="d0">23760563</data>
    </edge>
    <edge source="AZE" target="CZE">
      <data key="d0">79380</data>
    </edge>
    <edge source="AZE" target="GEO">
      <data key="d0">1061952</data>
    </edge>
    <edge source="AZE" target="KAZ">
      <data key="d0">202402</data>
    </edge>
    <edge source="AZE" target="LVA">
      <data key="d0">66416</data>
    </edge>
    <edge source="AZE" target="LTU">
      <data key="d0">1039747</data>
    </edge>
    <edge source="AZE" target="NLD">
      <data key="d0">6985309</data>
    </edge>
    <edge source="AZE" target="PAK">
      <data key="d0">10665</data>
    </edge>
    <edge source="AZE" target="POL">
      <data key="d0">104883</data>
    </edge>
    <edge source="AZE" target="ROU">
      <data key="d0">22343</data>
    </edge>
    <edge source="AZE" target="RUS">
      <data key="d0">1654853</data>
    </edge>
    <edge source="AZE" target="IND">
      <data key="d0">685625</data>
    </edge>
    <edge source="AZE" target="TUR">
      <data key="d0">38215157</data>
    </edge>
    <edge source="AZE" target="UKR">
      <data key="d0">8540618</data>
    </edge>
    <edge source="AZE" target="EGY">
      <data key="d0">123091</data>
    </edge>
    <edge source="BLR" target="AUT">
      <data key="d0">12800</data>
    </edge>
    <edge source="BLR" target="ARM">
      <data key="d0">520200</data>
    </edge>
    <edge source="BLR" target="BEL">
      <data key="d0">10833400</data>
    </edge>
    <edge source="BLR" target="BRA">
      <data key="d0">56200</data>
    </edge>
    <edge source="BLR" target="CHN">
      <data key="d0">48459400</data>
    </edge>
    <edge source="BLR" target="CZE">
      <data key="d0">2025700</data>
    </edge>
    <edge source="BLR" target="EST">
      <data key="d0">19800</data>
    </edge>
    <edge source="BLR" target="GEO">
      <data key="d0">248800</data>
    </edge>
    <edge source="BLR" target="DEU">
      <data key="d0">10338300</data>
    </edge>
    <edge source="BLR" target="HUN">
      <data key="d0">306100</data>
    </edge>
    <edge source="BLR" target="IDN">
      <data key="d0">467900</data>
    </edge>
    <edge source="BLR" target="ISR">
      <data key="d0">573800</data>
    </edge>
    <edge source="BLR" target="ITA">
      <data key="d0">27300</data>
    </edge>
    <edge source="BLR" target="KAZ">
      <data key="d0">3167900</data>
    </edge>
    <edge source="BLR" target="KOR">
      <data key="d0">152900</data>
    </edge>
    <edge source="BLR" target="KGZ">
      <data key="d0">304200</data>
    </edge>
    <edge source="BLR" target="LVA">
      <data key="d0">6366500</data>
    </edge>
    <edge source="BLR" target="LTU">
      <data key="d0">9750400</data>
    </edge>
    <edge source="BLR" target="MDA">
      <data key="d0">1971800</data>
    </edge>
    <edge source="BLR" target="NLD">
      <data key="d0">448000</data>
    </edge>
    <edge source="BLR" target="POL">
      <data key="d0">3256100</data>
    </edge>
    <edge source="BLR" target="RUS">
      <data key="d0">216951300</data>
    </edge>
    <edge source="BLR" target="SRB">
      <data key="d0">133700</data>
    </edge>
    <edge source="BLR" target="IND">
      <data key="d0">1805800</data>
    </edge>
    <edge source="BLR" target="SVK">
      <data key="d0">4793300</data>
    </edge>
    <edge source="BLR" target="VNM">
      <data key="d0">1819700</data>
    </edge>
    <edge source="BLR" target="ESP">
      <data key="d0">28300</data>
    </edge>
    <edge source="BLR" target="SWE">
      <data key="d0">69900</data>
    </edge>
    <edge source="BLR" target="THA">
      <data key="d0">22600</data>
    </edge>
    <edge source="BLR" target="TUN">
      <data key="d0">66700</data>
    </edge>
    <edge source="BLR" target="TUR">
      <data key="d0">2009500</data>
    </edge>
    <edge source="BLR" target="UKR">
      <data key="d0">29717500</data>
    </edge>
    <edge source="CZE" target="ALB">
      <data key="d0">162410</data>
    </edge>
    <edge source="CZE" target="DZA">
      <data key="d0">1195913</data>
    </edge>
    <edge source="CZE" target="ARG">
      <data key="d0">996715</data>
    </edge>
    <edge source="CZE" target="AUS">
      <data key="d0">3211836</data>
    </edge>
    <edge source="CZE" target="AUT">
      <data key="d0">36648853</data>
    </edge>
    <edge source="CZE" target="ARM">
      <data key="d0">15188</data>
    </edge>
    <edge source="CZE" target="BEL">
      <data key="d0">14080175</data>
    </edge>
    <edge source="CZE" target="BRA">
      <data key="d0">865505</data>
    </edge>
    <edge source="CZE" target="BGR">
      <data key="d0">12576234</data>
    </edge>
    <edge source="CZE" target="BLR">
      <data key="d0">1913984</data>
    </edge>
    <edge source="CZE" target="CAN">
      <data key="d0">2179175</data>
    </edge>
    <edge source="CZE" target="LKA">
      <data key="d0">125321</data>
    </edge>
    <edge source="CZE" target="CHL">
      <data key="d0">291116</data>
    </edge>
    <edge source="CZE" target="CHN">
      <data key="d0">12161318</data>
    </edge>
    <edge source="CZE" target="COL">
      <data key="d0">188740</data>
    </edge>
    <edge source="CZE" target="HRV">
      <data key="d0">6243721</data>
    </edge>
    <edge source="CZE" target="DNK">
      <data key="d0">6843510</data>
    </edge>
    <edge source="CZE" target="SLV">
      <data key="d0">77016</data>
    </edge>
    <edge source="CZE" target="EST">
      <data key="d0">4265379</data>
    </edge>
    <edge source="CZE" target="FIN">
      <data key="d0">4120414</data>
    </edge>
    <edge source="CZE" target="FRA">
      <data key="d0">46950405</data>
    </edge>
    <edge source="CZE" target="GEO">
      <data key="d0">29333</data>
    </edge>
    <edge source="CZE" target="DEU">
      <data key="d0">325240149</data>
    </edge>
    <edge source="CZE" target="GRC">
      <data key="d0">7525732</data>
    </edge>
    <edge source="CZE" target="HND">
      <data key="d0">105465</data>
    </edge>
    <edge source="CZE" target="HKG">
      <data key="d0">5776772</data>
    </edge>
    <edge source="CZE" target="HUN">
      <data key="d0">47924810</data>
    </edge>
    <edge source="CZE" target="IDN">
      <data key="d0">145834</data>
    </edge>
    <edge source="CZE" target="IRL">
      <data key="d0">2503469</data>
    </edge>
    <edge source="CZE" target="ISR">
      <data key="d0">1819305</data>
    </edge>
    <edge source="CZE" target="ITA">
      <data key="d0">107147842</data>
    </edge>
    <edge source="CZE" target="CIV">
      <data key="d0">129877</data>
    </edge>
    <edge source="CZE" target="JPN">
      <data key="d0">92679</data>
    </edge>
    <edge source="CZE" target="KAZ">
      <data key="d0">635468</data>
    </edge>
    <edge source="CZE" target="JOR">
      <data key="d0">171145</data>
    </edge>
    <edge source="CZE" target="KOR">
      <data key="d0">2142168</data>
    </edge>
    <edge source="CZE" target="LBN">
      <data key="d0">45315</data>
    </edge>
    <edge source="CZE" target="LVA">
      <data key="d0">6757892</data>
    </edge>
    <edge source="CZE" target="LTU">
      <data key="d0">11561512</data>
    </edge>
    <edge source="CZE" target="MYS">
      <data key="d0">1841437</data>
    </edge>
    <edge source="CZE" target="MEX">
      <data key="d0">2405605</data>
    </edge>
    <edge source="CZE" target="MDA">
      <data key="d0">97034</data>
    </edge>
    <edge source="CZE" target="MAR">
      <data key="d0">1337074</data>
    </edge>
    <edge source="CZE" target="NLD">
      <data key="d0">24383892</data>
    </edge>
    <edge source="CZE" target="NZL">
      <data key="d0">44882</data>
    </edge>
    <edge source="CZE" target="NER">
      <data key="d0">28143</data>
    </edge>
    <edge source="CZE" target="NOR">
      <data key="d0">341479</data>
    </edge>
    <edge source="CZE" target="PAK">
      <data key="d0">364678</data>
    </edge>
    <edge source="CZE" target="PAN">
      <data key="d0">28485</data>
    </edge>
    <edge source="CZE" target="PER">
      <data key="d0">209615</data>
    </edge>
    <edge source="CZE" target="POL">
      <data key="d0">258430841</data>
    </edge>
    <edge source="CZE" target="PRT">
      <data key="d0">1969526</data>
    </edge>
    <edge source="CZE" target="ROU">
      <data key="d0">18955889</data>
    </edge>
    <edge source="CZE" target="RUS">
      <data key="d0">13887392</data>
    </edge>
    <edge source="CZE" target="SAU">
      <data key="d0">1146202</data>
    </edge>
    <edge source="CZE" target="SRB">
      <data key="d0">11425883</data>
    </edge>
    <edge source="CZE" target="IND">
      <data key="d0">1455843</data>
    </edge>
    <edge source="CZE" target="SGP">
      <data key="d0">56472</data>
    </edge>
    <edge source="CZE" target="SVK">
      <data key="d0">128835869</data>
    </edge>
    <edge source="CZE" target="VNM">
      <data key="d0">4031389</data>
    </edge>
    <edge source="CZE" target="SVN">
      <data key="d0">21764861</data>
    </edge>
    <edge source="CZE" target="ZAF">
      <data key="d0">534802</data>
    </edge>
    <edge source="CZE" target="ESP">
      <data key="d0">21564717</data>
    </edge>
    <edge source="CZE" target="SWE">
      <data key="d0">16319619</data>
    </edge>
    <edge source="CZE" target="CHE">
      <data key="d0">7546225</data>
    </edge>
    <edge source="CZE" target="THA">
      <data key="d0">287017</data>
    </edge>
    <edge source="CZE" target="ARE">
      <data key="d0">170837</data>
    </edge>
    <edge source="CZE" target="TUN">
      <data key="d0">4350595</data>
    </edge>
    <edge source="CZE" target="TUR">
      <data key="d0">38860838</data>
    </edge>
    <edge source="CZE" target="UKR">
      <data key="d0">13227211</data>
    </edge>
    <edge source="CZE" target="MKD">
      <data key="d0">293853</data>
    </edge>
    <edge source="CZE" target="EGY">
      <data key="d0">942836</data>
    </edge>
    <edge source="CZE" target="GBR">
      <data key="d0">21272989</data>
    </edge>
    <edge source="CZE" target="TZA">
      <data key="d0">244361</data>
    </edge>
    <edge source="CZE" target="USA">
      <data key="d0">9386876</data>
    </edge>
    <edge source="CZE" target="BFA">
      <data key="d0">28143</data>
    </edge>
    <edge source="GEO" target="AZE">
      <data key="d0">545379</data>
    </edge>
    <edge source="GEO" target="ARM">
      <data key="d0">1059543</data>
    </edge>
    <edge source="GEO" target="RUS">
      <data key="d0">31132</data>
    </edge>
    <edge source="GEO" target="TUR">
      <data key="d0">211506</data>
    </edge>
    <edge source="GEO" target="UKR">
      <data key="d0">1424247</data>
    </edge>
    <edge source="KAZ" target="BEL">
      <data key="d0">24254</data>
    </edge>
    <edge source="KAZ" target="BLR">
      <data key="d0">69420</data>
    </edge>
    <edge source="KAZ" target="CHN">
      <data key="d0">280000</data>
    </edge>
    <edge source="KAZ" target="KGZ">
      <data key="d0">2162942</data>
    </edge>
    <edge source="KAZ" target="RUS">
      <data key="d0">25886744</data>
    </edge>
    <edge source="KAZ" target="THA">
      <data key="d0">45899</data>
    </edge>
    <edge source="KAZ" target="ARE">
      <data key="d0">33749</data>
    </edge>
    <edge source="KAZ" target="UKR">
      <data key="d0">239176</data>
    </edge>
    <edge source="LVA" target="AUT">
      <data key="d0">13374</data>
    </edge>
    <edge source="LVA" target="ARM">
      <data key="d0">22457</data>
    </edge>
    <edge source="LVA" target="BEL">
      <data key="d0">103925</data>
    </edge>
    <edge source="LVA" target="BLR">
      <data key="d0">5265798</data>
    </edge>
    <edge source="LVA" target="CAN">
      <data key="d0">16058</data>
    </edge>
    <edge source="LVA" target="CHN">
      <data key="d0">27957</data>
    </edge>
    <edge source="LVA" target="CZE">
      <data key="d0">3815081</data>
    </edge>
    <edge source="LVA" target="DNK">
      <data key="d0">1618382</data>
    </edge>
    <edge source="LVA" target="EST">
      <data key="d0">3959115</data>
    </edge>
    <edge source="LVA" target="FIN">
      <data key="d0">1528740</data>
    </edge>
    <edge source="LVA" target="FRA">
      <data key="d0">150611</data>
    </edge>
    <edge source="LVA" target="DEU">
      <data key="d0">3849670</data>
    </edge>
    <edge source="LVA" target="HKG">
      <data key="d0">93333</data>
    </edge>
    <edge source="LVA" target="HUN">
      <data key="d0">958725</data>
    </edge>
    <edge source="LVA" target="ISR">
      <data key="d0">38640</data>
    </edge>
    <edge source="LVA" target="ITA">
      <data key="d0">966734</data>
    </edge>
    <edge source="LVA" target="KAZ">
      <data key="d0">957470</data>
    </edge>
    <edge source="LVA" target="LTU">
      <data key="d0">16002401</data>
    </edge>
    <edge source="LVA" target="MYS">
      <data key="d0">10092</data>
    </edge>
    <edge source="LVA" target="NLD">
      <data key="d0">361410</data>
    </edge>
    <edge source="LVA" target="NOR">
      <data key="d0">52819</data>
    </edge>
    <edge source="LVA" target="POL">
      <data key="d0">11626517</data>
    </edge>
    <edge source="LVA" target="PRT">
      <data key="d0">253174</data>
    </edge>
    <edge source="LVA" target="RUS">
      <data key="d0">13383170</data>
    </edge>
    <edge source="LVA" target="SGP">
      <data key="d0">10591</data>
    </edge>
    <edge source="LVA" target="SVK">
      <data key="d0">464501</data>
    </edge>
    <edge source="LVA" target="SWE">
      <data key="d0">1303410</data>
    </edge>
    <edge source="LVA" target="UKR">
      <data key="d0">281073</data>
    </edge>
    <edge source="LVA" target="GBR">
      <data key="d0">1008051</data>
    </edge>
    <edge source="LTU" target="ARG">
      <data key="d0">22532</data>
    </edge>
    <edge source="LTU" target="AUT">
      <data key="d0">5837939</data>
    </edge>
    <edge source="LTU" target="ARM">
      <data key="d0">22542</data>
    </edge>
    <edge source="LTU" target="BEL">
      <data key="d0">5371398</data>
    </edge>
    <edge source="LTU" target="BRA">
      <data key="d0">1100794</data>
    </edge>
    <edge source="LTU" target="BGR">
      <data key="d0">280866</data>
    </edge>
    <edge source="LTU" target="BLR">
      <data key="d0">25205205</data>
    </edge>
    <edge source="LTU" target="CAN">
      <data key="d0">24649</data>
    </edge>
    <edge source="LTU" target="CHN">
      <data key="d0">273808</data>
    </edge>
    <edge source="LTU" target="HRV">
      <data key="d0">1536008</data>
    </edge>
    <edge source="LTU" target="CZE">
      <data key="d0">27828511</data>
    </edge>
    <edge source="LTU" target="DNK">
      <data key="d0">2815424</data>
    </edge>
    <edge source="LTU" target="EST">
      <data key="d0">14985625</data>
    </edge>
    <edge source="LTU" target="FIN">
      <data key="d0">8836504</data>
    </edge>
    <edge source="LTU" target="FRA">
      <data key="d0">29929537</data>
    </edge>
    <edge source="LTU" target="GEO">
      <data key="d0">31544</data>
    </edge>
    <edge source="LTU" target="DEU">
      <data key="d0">55346107</data>
    </edge>
    <edge source="LTU" target="GRC">
      <data key="d0">55071</data>
    </edge>
    <edge source="LTU" target="HKG">
      <data key="d0">989699</data>
    </edge>
    <edge source="LTU" target="HUN">
      <data key="d0">33763254</data>
    </edge>
    <edge source="LTU" target="IRL">
      <data key="d0">3596262</data>
    </edge>
    <edge source="LTU" target="ISR">
      <data key="d0">242684</data>
    </edge>
    <edge source="LTU" target="ITA">
      <data key="d0">26899603</data>
    </edge>
    <edge source="LTU" target="KAZ">
      <data key="d0">3583652</data>
    </edge>
    <edge source="LTU" target="KGZ">
      <data key="d0">133825</data>
    </edge>
    <edge source="LTU" target="LVA">
      <data key="d0">23294826</data>
    </edge>
    <edge source="LTU" target="MYS">
      <data key="d0">19463</data>
    </edge>
    <edge source="LTU" target="MDA">
      <data key="d0">279559</data>
    </edge>
    <edge source="LTU" target="MAR">
      <data key="d0">25967</data>
    </edge>
    <edge source="LTU" target="MOZ">
      <data key="d0">651850</data>
    </edge>
    <edge source="LTU" target="NLD">
      <data key="d0">2741089</data>
    </edge>
    <edge source="LTU" target="NOR">
      <data key="d0">123564</data>
    </edge>
    <edge source="LTU" target="POL">
      <data key="d0">149770295</data>
    </edge>
    <edge source="LTU" target="PRT">
      <data key="d0">31019855</data>
    </edge>
    <edge source="LTU" target="ROU">
      <data key="d0">4034581</data>
    </edge>
    <edge source="LTU" target="RUS">
      <data key="d0">28381370</data>
    </edge>
    <edge source="LTU" target="SRB">
      <data key="d0">1315359</data>
    </edge>
    <edge source="LTU" target="IND">
      <data key="d0">32342</data>
    </edge>
    <edge source="LTU" target="SVK">
      <data key="d0">16535707</data>
    </edge>
    <edge source="LTU" target="VNM">
      <data key="d0">21403</data>
    </edge>
    <edge source="LTU" target="SVN">
      <data key="d0">4243329</data>
    </edge>
    <edge source="LTU" target="ZAF">
      <data key="d0">472517</data>
    </edge>
    <edge source="LTU" target="ESP">
      <data key="d0">3978784</data>
    </edge>
    <edge source="LTU" target="SWE">
      <data key="d0">19283746</data>
    </edge>
    <edge source="LTU" target="CHE">
      <data key="d0">814623</data>
    </edge>
    <edge source="LTU" target="TUR">
      <data key="d0">75765</data>
    </edge>
    <edge source="LTU" target="UKR">
      <data key="d0">27160097</data>
    </edge>
    <edge source="LTU" target="GBR">
      <data key="d0">47649663</data>
    </edge>
    <edge source="LTU" target="USA">
      <data key="d0">408976</data>
    </edge>
    <edge source="NLD" target="ALB">
      <data key="d0">403788</data>
    </edge>
    <edge source="NLD" target="DZA">
      <data key="d0">39660830</data>
    </edge>
    <edge source="NLD" target="AZE">
      <data key="d0">1376035</data>
    </edge>
    <edge source="NLD" target="ARG">
      <data key="d0">11986918</data>
    </edge>
    <edge source="NLD" target="AUS">
      <data key="d0">18029505</data>
    </edge>
    <edge source="NLD" target="AUT">
      <data key="d0">264493652</data>
    </edge>
    <edge source="NLD" target="ARM">
      <data key="d0">47593</data>
    </edge>
    <edge source="NLD" target="BEL">
      <data key="d0">1524102575</data>
    </edge>
    <edge source="NLD" target="BOL">
      <data key="d0">27846</data>
    </edge>
    <edge source="NLD" target="BRA">
      <data key="d0">66383812</data>
    </edge>
    <edge source="NLD" target="BGR">
      <data key="d0">24013726</data>
    </edge>
    <edge source="NLD" target="BDI">
      <data key="d0">12565</data>
    </edge>
    <edge source="NLD" target="BLR">
      <data key="d0">5743412</data>
    </edge>
    <edge source="NLD" target="KHM">
      <data key="d0">22542</data>
    </edge>
    <edge source="NLD" target="CMR">
      <data key="d0">2749100</data>
    </edge>
    <edge source="NLD" target="CAN">
      <data key="d0">9674224</data>
    </edge>
    <edge source="NLD" target="LKA">
      <data key="d0">759548</data>
    </edge>
    <edge source="NLD" target="CHL">
      <data key="d0">4864890</data>
    </edge>
    <edge source="NLD" target="CHN">
      <data key="d0">655890776</data>
    </edge>
    <edge source="NLD" target="COL">
      <data key="d0">9029276</data>
    </edge>
    <edge source="NLD" target="CRI">
      <data key="d0">224809</data>
    </edge>
    <edge source="NLD" target="HRV">
      <data key="d0">17810240</data>
    </edge>
    <edge source="NLD" target="CZE">
      <data key="d0">236996019</data>
    </edge>
    <edge source="NLD" target="BEN">
      <data key="d0">203707</data>
    </edge>
    <edge source="NLD" target="DNK">
      <data key="d0">153303869</data>
    </edge>
    <edge source="NLD" target="ECU">
      <data key="d0">2299029</data>
    </edge>
    <edge source="NLD" target="SLV">
      <data key="d0">371883</data>
    </edge>
    <edge source="NLD" target="ETH">
      <data key="d0">7014565</data>
    </edge>
    <edge source="NLD" target="EST">
      <data key="d0">23474953</data>
    </edge>
    <edge source="NLD" target="FIN">
      <data key="d0">151349542</data>
    </edge>
    <edge source="NLD" target="FRA">
      <data key="d0">992725825</data>
    </edge>
    <edge source="NLD" target="GEO">
      <data key="d0">312103</data>
    </edge>
    <edge source="NLD" target="GMB">
      <data key="d0">367162</data>
    </edge>
    <edge source="NLD" target="PSE">
      <data key="d0">2050323</data>
    </edge>
    <edge source="NLD" target="DEU">
      <data key="d0">3230615326</data>
    </edge>
    <edge source="NLD" target="GHA">
      <data key="d0">8665245</data>
    </edge>
    <edge source="NLD" target="GRC">
      <data key="d0">66544238</data>
    </edge>
    <edge source="NLD" target="GTM">
      <data key="d0">669570</data>
    </edge>
    <edge source="NLD" target="HND">
      <data key="d0">215215</data>
    </edge>
    <edge source="NLD" target="HKG">
      <data key="d0">33672388</data>
    </edge>
    <edge source="NLD" target="HUN">
      <data key="d0">164912547</data>
    </edge>
    <edge source="NLD" target="IDN">
      <data key="d0">15670001</data>
    </edge>
    <edge source="NLD" target="IRL">
      <data key="d0">140166226</data>
    </edge>
    <edge source="NLD" target="ISR">
      <data key="d0">55431202</data>
    </edge>
    <edge source="NLD" target="ITA">
      <data key="d0">991583173</data>
    </edge>
    <edge source="NLD" target="CIV">
      <data key="d0">4022663</data>
    </edge>
    <edge source="NLD" target="JAM">
      <data key="d0">673303</data>
    </edge>
    <edge source="NLD" target="JPN">
      <data key="d0">71664489</data>
    </edge>
    <edge source="NLD" target="KAZ">
      <data key="d0">3635023</data>
    </edge>
    <edge source="NLD" target="JOR">
      <data key="d0">6531763</data>
    </edge>
    <edge source="NLD" target="KOR">
      <data key="d0">74830284</data>
    </edge>
    <edge source="NLD" target="LBN">
      <data key="d0">10648881</data>
    </edge>
    <edge source="NLD" target="LVA">
      <data key="d0">13150379</data>
    </edge>
    <edge source="NLD" target="LTU">
      <data key="d0">51503312</data>
    </edge>
    <edge source="NLD" target="MDG">
      <data key="d0">727024</data>
    </edge>
    <edge source="NLD" target="MWI">
      <data key="d0">213515</data>
    </edge>
    <edge source="NLD" target="MYS">
      <data key="d0">18130525</data>
    </edge>
    <edge source="NLD" target="MRT">
      <data key="d0">1225470</data>
    </edge>
    <edge source="NLD" target="MUS">
      <data key="d0">95238</data>
    </edge>
    <edge source="NLD" target="MEX">
      <data key="d0">29370258</data>
    </edge>
    <edge source="NLD" target="MDA">
      <data key="d0">890424</data>
    </edge>
    <edge source="NLD" target="MAR">
      <data key="d0">34936779</data>
    </edge>
    <edge source="NLD" target="MOZ">
      <data key="d0">590095</data>
    </edge>
    <edge source="NLD" target="OMN">
      <data key="d0">5086854</data>
    </edge>
    <edge source="NLD" target="NAM">
      <data key="d0">16090</data>
    </edge>
    <edge source="NLD" target="NZL">
      <data key="d0">5438020</data>
    </edge>
    <edge source="NLD" target="NIC">
      <data key="d0">62637</data>
    </edge>
    <edge source="NLD" target="NER">
      <data key="d0">594330</data>
    </edge>
    <edge source="NLD" target="NOR">
      <data key="d0">56036308</data>
    </edge>
    <edge source="NLD" target="PAK">
      <data key="d0">15381540</data>
    </edge>
    <edge source="NLD" target="PAN">
      <data key="d0">266865</data>
    </edge>
    <edge source="NLD" target="PRY">
      <data key="d0">79754</data>
    </edge>
    <edge source="NLD" target="PER">
      <data key="d0">2588562</data>
    </edge>
    <edge source="NLD" target="PHL">
      <data key="d0">2476744</data>
    </edge>
    <edge source="NLD" target="POL">
      <data key="d0">535630222</data>
    </edge>
    <edge source="NLD" target="PRT">
      <data key="d0">215470023</data>
    </edge>
    <edge source="NLD" target="ROU">
      <data key="d0">99538911</data>
    </edge>
    <edge source="NLD" target="RUS">
      <data key="d0">164567320</data>
    </edge>
    <edge source="NLD" target="SAU">
      <data key="d0">62539697</data>
    </edge>
    <edge source="NLD" target="SEN">
      <data key="d0">4463577</data>
    </edge>
    <edge source="NLD" target="SRB">
      <data key="d0">28662076</data>
    </edge>
    <edge source="NLD" target="IND">
      <data key="d0">165232040</data>
    </edge>
    <edge source="NLD" target="SGP">
      <data key="d0">77057938</data>
    </edge>
    <edge source="NLD" target="SVK">
      <data key="d0">71948999</data>
    </edge>
    <edge source="NLD" target="VNM">
      <data key="d0">8541484</data>
    </edge>
    <edge source="NLD" target="SVN">
      <data key="d0">50423127</data>
    </edge>
    <edge source="NLD" target="ZAF">
      <data key="d0">59110129</data>
    </edge>
    <edge source="NLD" target="ESP">
      <data key="d0">451396390</data>
    </edge>
    <edge source="NLD" target="SWE">
      <data key="d0">251446480</data>
    </edge>
    <edge source="NLD" target="CHE">
      <data key="d0">168394337</data>
    </edge>
    <edge source="NLD" target="THA">
      <data key="d0">41146058</data>
    </edge>
    <edge source="NLD" target="TGO">
      <data key="d0">57522</data>
    </edge>
    <edge source="NLD" target="ARE">
      <data key="d0">49576678</data>
    </edge>
    <edge source="NLD" target="TUN">
      <data key="d0">15450083</data>
    </edge>
    <edge source="NLD" target="TUR">
      <data key="d0">367325368</data>
    </edge>
    <edge source="NLD" target="UGA">
      <data key="d0">7102265</data>
    </edge>
    <edge source="NLD" target="UKR">
      <data key="d0">35983686</data>
    </edge>
    <edge source="NLD" target="MKD">
      <data key="d0">791367</data>
    </edge>
    <edge source="NLD" target="EGY">
      <data key="d0">71596377</data>
    </edge>
    <edge source="NLD" target="GBR">
      <data key="d0">1057701535</data>
    </edge>
    <edge source="NLD" target="TZA">
      <data key="d0">5523814</data>
    </edge>
    <edge source="NLD" target="USA">
      <data key="d0">324733952</data>
    </edge>
    <edge source="NLD" target="BFA">
      <data key="d0">2260297</data>
    </edge>
    <edge source="NLD" target="URY">
      <data key="d0">1243142</data>
    </edge>
    <edge source="PAK" target="ARG">
      <data key="d0">428046</data>
    </edge>
    <edge source="PAK" target="AUS">
      <data key="d0">39151</data>
    </edge>
    <edge source="PAK" target="BEL">
      <data key="d0">2482113</data>
    </edge>
    <edge source="PAK" target="BGR">
      <data key="d0">1402012</data>
    </edge>
    <edge source="PAK" target="KHM">
      <data key="d0">15038</data>
    </edge>
    <edge source="PAK" target="CAN">
      <data key="d0">22701502</data>
    </edge>
    <edge source="PAK" target="LKA">
      <data key="d0">1765903</data>
    </edge>
    <edge source="PAK" target="CHN">
      <data key="d0">20631204</data>
    </edge>
    <edge source="PAK" target="HRV">
      <data key="d0">1189906</data>
    </edge>
    <edge source="PAK" target="FRA">
      <data key="d0">26623</data>
    </edge>
    <edge source="PAK" target="DEU">
      <data key="d0">5722955</data>
    </edge>
    <edge source="PAK" target="GRC">
      <data key="d0">2255160</data>
    </edge>
    <edge source="PAK" target="HKG">
      <data key="d0">1410534</data>
    </edge>
    <edge source="PAK" target="IDN">
      <data key="d0">87710</data>
    </edge>
    <edge source="PAK" target="IRL">
      <data key="d0">34744</data>
    </edge>
    <edge source="PAK" target="ITA">
      <data key="d0">20149977</data>
    </edge>
    <edge source="PAK" target="JOR">
      <data key="d0">585753</data>
    </edge>
    <edge source="PAK" target="KOR">
      <data key="d0">34046</data>
    </edge>
    <edge source="PAK" target="LBN">
      <data key="d0">1618858</data>
    </edge>
    <edge source="PAK" target="MDG">
      <data key="d0">133936</data>
    </edge>
    <edge source="PAK" target="MYS">
      <data key="d0">50832</data>
    </edge>
    <edge source="PAK" target="MOZ">
      <data key="d0">242014</data>
    </edge>
    <edge source="PAK" target="OMN">
      <data key="d0">542481</data>
    </edge>
    <edge source="PAK" target="NLD">
      <data key="d0">76566</data>
    </edge>
    <edge source="PAK" target="POL">
      <data key="d0">2687039</data>
    </edge>
    <edge source="PAK" target="PRT">
      <data key="d0">457354</data>
    </edge>
    <edge source="PAK" target="IND">
      <data key="d0">1400710</data>
    </edge>
    <edge source="PAK" target="SGP">
      <data key="d0">279220</data>
    </edge>
    <edge source="PAK" target="VNM">
      <data key="d0">230437</data>
    </edge>
    <edge source="PAK" target="SVN">
      <data key="d0">909406</data>
    </edge>
    <edge source="PAK" target="ZAF">
      <data key="d0">783196</data>
    </edge>
    <edge source="PAK" target="ESP">
      <data key="d0">3257392</data>
    </edge>
    <edge source="PAK" target="THA">
      <data key="d0">77405</data>
    </edge>
    <edge source="PAK" target="ARE">
      <data key="d0">4456041</data>
    </edge>
    <edge source="PAK" target="TUR">
      <data key="d0">20423828</data>
    </edge>
    <edge source="PAK" target="UKR">
      <data key="d0">222828</data>
    </edge>
    <edge source="PAK" target="EGY">
      <data key="d0">1628832</data>
    </edge>
    <edge source="PAK" target="GBR">
      <data key="d0">64526</data>
    </edge>
    <edge source="PAK" target="TZA">
      <data key="d0">5087016</data>
    </edge>
    <edge source="PAK" target="USA">
      <data key="d0">42299068</data>
    </edge>
    <edge source="POL" target="DZA">
      <data key="d0">318097</data>
    </edge>
    <edge source="POL" target="AZE">
      <data key="d0">150796</data>
    </edge>
    <edge source="POL" target="ARG">
      <data key="d0">117441</data>
    </edge>
    <edge source="POL" target="AUS">
      <data key="d0">1255532</data>
    </edge>
    <edge source="POL" target="AUT">
      <data key="d0">39308101</data>
    </edge>
    <edge source="POL" target="ARM">
      <data key="d0">43256</data>
    </edge>
    <edge source="POL" target="BEL">
      <data key="d0">53285166</data>
    </edge>
    <edge source="POL" target="BRA">
      <data key="d0">2344793</data>
    </edge>
    <edge source="POL" target="BGR">
      <data key="d0">13230589</data>
    </edge>
    <edge source="POL" target="BLR">
      <data key="d0">29807321</data>
    </edge>
    <edge source="POL" target="CMR">
      <data key="d0">82231</data>
    </edge>
    <edge source="POL" target="CAN">
      <data key="d0">3413146</data>
    </edge>
    <edge source="POL" target="CHL">
      <data key="d0">130492</data>
    </edge>
    <edge source="POL" target="CHN">
      <data key="d0">22314038</data>
    </edge>
    <edge source="POL" target="COL">
      <data key="d0">17391</data>
    </edge>
    <edge source="POL" target="HRV">
      <data key="d0">2551936</data>
    </edge>
    <edge source="POL" target="CZE">
      <data key="d0">184487423</data>
    </edge>
    <edge source="POL" target="DNK">
      <data key="d0">15602826</data>
    </edge>
    <edge source="POL" target="ECU">
      <data key="d0">45504</data>
    </edge>
    <edge source="POL" target="EST">
      <data key="d0">11626966</data>
    </edge>
    <edge source="POL" target="FIN">
      <data key="d0">12108526</data>
    </edge>
    <edge source="POL" target="FRA">
      <data key="d0">91438444</data>
    </edge>
    <edge source="POL" target="GEO">
      <data key="d0">149577</data>
    </edge>
    <edge source="POL" target="DEU">
      <data key="d0">675251310</data>
    </edge>
    <edge source="POL" target="GRC">
      <data key="d0">5083159</data>
    </edge>
    <edge source="POL" target="GTM">
      <data key="d0">62269</data>
    </edge>
    <edge source="POL" target="HKG">
      <data key="d0">12448873</data>
    </edge>
    <edge source="POL" target="HUN">
      <data key="d0">59707383</data>
    </edge>
    <edge source="POL" target="IDN">
      <data key="d0">254014</data>
    </edge>
    <edge source="POL" target="IRL">
      <data key="d0">4091564</data>
    </edge>
    <edge source="POL" target="ISR">
      <data key="d0">454310</data>
    </edge>
    <edge source="POL" target="ITA">
      <data key="d0">133774900</data>
    </edge>
    <edge source="POL" target="JPN">
      <data key="d0">414409</data>
    </edge>
    <edge source="POL" target="KAZ">
      <data key="d0">4462656</data>
    </edge>
    <edge source="POL" target="JOR">
      <data key="d0">19721</data>
    </edge>
    <edge source="POL" target="KOR">
      <data key="d0">3644025</data>
    </edge>
    <edge source="POL" target="KGZ">
      <data key="d0">13204</data>
    </edge>
    <edge source="POL" target="LVA">
      <data key="d0">13067051</data>
    </edge>
    <edge source="POL" target="LTU">
      <data key="d0">59607806</data>
    </edge>
    <edge source="POL" target="MYS">
      <data key="d0">407464</data>
    </edge>
    <edge source="POL" target="MEX">
      <data key="d0">2638799</data>
    </edge>
    <edge source="POL" target="MDA">
      <data key="d0">1544297</data>
    </edge>
    <edge source="POL" target="MAR">
      <data key="d0">833747</data>
    </edge>
    <edge source="POL" target="OMN">
      <data key="d0">34718</data>
    </edge>
    <edge source="POL" target="NLD">
      <data key="d0">51694578</data>
    </edge>
    <edge source="POL" target="NZL">
      <data key="d0">241514</data>
    </edge>
    <edge source="POL" target="NOR">
      <data key="d0">4703670</data>
    </edge>
    <edge source="POL" target="PAK">
      <data key="d0">114389</data>
    </edge>
    <edge source="POL" target="PHL">
      <data key="d0">299796</data>
    </edge>
    <edge source="POL" target="PRT">
      <data key="d0">10684240</data>
    </edge>
    <edge source="POL" target="ROU">
      <data key="d0">49088572</data>
    </edge>
    <edge source="POL" target="RUS">
      <data key="d0">64226435</data>
    </edge>
    <edge source="POL" target="SAU">
      <data key="d0">91803</data>
    </edge>
    <edge source="POL" target="SRB">
      <data key="d0">7898701</data>
    </edge>
    <edge source="POL" target="IND">
      <data key="d0">8000468</data>
    </edge>
    <edge source="POL" target="SGP">
      <data key="d0">194695</data>
    </edge>
    <edge source="POL" target="SVK">
      <data key="d0">68844569</data>
    </edge>
    <edge source="POL" target="VNM">
      <data key="d0">626233</data>
    </edge>
    <edge source="POL" target="SVN">
      <data key="d0">13244109</data>
    </edge>
    <edge source="POL" target="ZAF">
      <data key="d0">1148708</data>
    </edge>
    <edge source="POL" target="ESP">
      <data key="d0">27548596</data>
    </edge>
    <edge source="POL" target="SWE">
      <data key="d0">18297559</data>
    </edge>
    <edge source="POL" target="CHE">
      <data key="d0">19632497</data>
    </edge>
    <edge source="POL" target="THA">
      <data key="d0">604489</data>
    </edge>
    <edge source="POL" target="ARE">
      <data key="d0">83214</data>
    </edge>
    <edge source="POL" target="TUN">
      <data key="d0">335519</data>
    </edge>
    <edge source="POL" target="TUR">
      <data key="d0">24907894</data>
    </edge>
    <edge source="POL" target="UKR">
      <data key="d0">100284925</data>
    </edge>
    <edge source="POL" target="MKD">
      <data key="d0">425811</data>
    </edge>
    <edge source="POL" target="EGY">
      <data key="d0">655195</data>
    </edge>
    <edge source="POL" target="GBR">
      <data key="d0">33598050</data>
    </edge>
    <edge source="POL" target="USA">
      <data key="d0">5710263</data>
    </edge>
    <edge source="POL" target="BFA">
      <data key="d0">19228</data>
    </edge>
    <edge source="POL" target="URY">
      <data key="d0">29652</data>
    </edge>
    <edge source="ROU" target="ALB">
      <data key="d0">252248</data>
    </edge>
    <edge source="ROU" target="DZA">
      <data key="d0">141560</data>
    </edge>
    <edge source="ROU" target="ARG">
      <data key="d0">128656</data>
    </edge>
    <edge source="ROU" target="AUS">
      <data key="d0">695243</data>
    </edge>
    <edge source="ROU" target="AUT">
      <data key="d0">6085677</data>
    </edge>
    <edge source="ROU" target="BEL">
      <data key="d0">4169519</data>
    </edge>
    <edge source="ROU" target="BRA">
      <data key="d0">1307990</data>
    </edge>
    <edge source="ROU" target="BGR">
      <data key="d0">42004907</data>
    </edge>
    <edge source="ROU" target="BLR">
      <data key="d0">437922</data>
    </edge>
    <edge source="ROU" target="LKA">
      <data key="d0">126000</data>
    </edge>
    <edge source="ROU" target="CHL">
      <data key="d0">115030</data>
    </edge>
    <edge source="ROU" target="CHN">
      <data key="d0">3653088</data>
    </edge>
    <edge source="ROU" target="COL">
      <data key="d0">11427</data>
    </edge>
    <edge source="ROU" target="HRV">
      <data key="d0">2966835</data>
    </edge>
    <edge source="ROU" target="CZE">
      <data key="d0">15277662</data>
    </edge>
    <edge source="ROU" target="DNK">
      <data key="d0">311944</data>
    </edge>
    <edge source="ROU" target="ECU">
      <data key="d0">62118</data>
    </edge>
    <edge source="ROU" target="EST">
      <data key="d0">654690</data>
    </edge>
    <edge source="ROU" target="FIN">
      <data key="d0">793775</data>
    </edge>
    <edge source="ROU" target="FRA">
      <data key="d0">16656569</data>
    </edge>
    <edge source="ROU" target="GEO">
      <data key="d0">172109</data>
    </edge>
    <edge source="ROU" target="DEU">
      <data key="d0">26790499</data>
    </edge>
    <edge source="ROU" target="GHA">
      <data key="d0">17101</data>
    </edge>
    <edge source="ROU" target="GRC">
      <data key="d0">15210563</data>
    </edge>
    <edge source="ROU" target="HKG">
      <data key="d0">1297082</data>
    </edge>
    <edge source="ROU" target="HUN">
      <data key="d0">27812547</data>
    </edge>
    <edge source="ROU" target="IDN">
      <data key="d0">21629</data>
    </edge>
    <edge source="ROU" target="IRL">
      <data key="d0">276416</data>
    </edge>
    <edge source="ROU" target="ISR">
      <data key="d0">723170</data>
    </edge>
    <edge source="ROU" target="ITA">
      <data key="d0">47883907</data>
    </edge>
    <edge source="ROU" target="CIV">
      <data key="d0">226352</data>
    </edge>
    <edge source="ROU" target="JPN">
      <data key="d0">2084135</data>
    </edge>
    <edge source="ROU" target="KAZ">
      <data key="d0">43863</data>
    </edge>
    <edge source="ROU" target="KOR">
      <data key="d0">1208197</data>
    </edge>
    <edge source="ROU" target="KGZ">
      <data key="d0">13462</data>
    </edge>
    <edge source="ROU" target="LBN">
      <data key="d0">135659</data>
    </edge>
    <edge source="ROU" target="LVA">
      <data key="d0">190780</data>
    </edge>
    <edge source="ROU" target="LTU">
      <data key="d0">7162709</data>
    </edge>
    <edge source="ROU" target="MYS">
      <data key="d0">71732</data>
    </edge>
    <edge source="ROU" target="MEX">
      <data key="d0">411995</data>
    </edge>
    <edge source="ROU" target="MDA">
      <data key="d0">6521955</data>
    </edge>
    <edge source="ROU" target="MAR">
      <data key="d0">650469</data>
    </edge>
    <edge source="ROU" target="OMN">
      <data key="d0">25145</data>
    </edge>
    <edge source="ROU" target="NLD">
      <data key="d0">8799740</data>
    </edge>
    <edge source="ROU" target="NOR">
      <data key="d0">12345</data>
    </edge>
    <edge source="ROU" target="POL">
      <data key="d0">41853425</data>
    </edge>
    <edge source="ROU" target="PRT">
      <data key="d0">1206515</data>
    </edge>
    <edge source="ROU" target="RUS">
      <data key="d0">2527874</data>
    </edge>
    <edge source="ROU" target="SAU">
      <data key="d0">1637181</data>
    </edge>
    <edge source="ROU" target="SRB">
      <data key="d0">18135841</data>
    </edge>
    <edge source="ROU" target="IND">
      <data key="d0">1350127</data>
    </edge>
    <edge source="ROU" target="SGP">
      <data key="d0">138770</data>
    </edge>
    <edge source="ROU" target="SVK">
      <data key="d0">10059168</data>
    </edge>
    <edge source="ROU" target="VNM">
      <data key="d0">22166</data>
    </edge>
    <edge source="ROU" target="SVN">
      <data key="d0">2306658</data>
    </edge>
    <edge source="ROU" target="ZAF">
      <data key="d0">1042204</data>
    </edge>
    <edge source="ROU" target="ESP">
      <data key="d0">3333636</data>
    </edge>
    <edge source="ROU" target="SWE">
      <data key="d0">298014</data>
    </edge>
    <edge source="ROU" target="CHE">
      <data key="d0">1033807</data>
    </edge>
    <edge source="ROU" target="ARE">
      <data key="d0">816044</data>
    </edge>
    <edge source="ROU" target="TUN">
      <data key="d0">232175</data>
    </edge>
    <edge source="ROU" target="TUR">
      <data key="d0">24978423</data>
    </edge>
    <edge source="ROU" target="UKR">
      <data key="d0">9201916</data>
    </edge>
    <edge source="ROU" target="MKD">
      <data key="d0">2747155</data>
    </edge>
    <edge source="ROU" target="EGY">
      <data key="d0">170186</data>
    </edge>
    <edge source="ROU" target="GBR">
      <data key="d0">12582007</data>
    </edge>
    <edge source="ROU" target="USA">
      <data key="d0">6091315</data>
    </edge>
    <edge source="ROU" target="URY">
      <data key="d0">134241</data>
    </edge>
    <edge source="RUS" target="DZA">
      <data key="d0">199352</data>
    </edge>
    <edge source="RUS" target="AZE">
      <data key="d0">2425106</data>
    </edge>
    <edge source="RUS" target="ARG">
      <data key="d0">14159906</data>
    </edge>
    <edge source="RUS" target="AUS">
      <data key="d0">32464</data>
    </edge>
    <edge source="RUS" target="AUT">
      <data key="d0">595760</data>
    </edge>
    <edge source="RUS" target="ARM">
      <data key="d0">1875804</data>
    </edge>
    <edge source="RUS" target="BEL">
      <data key="d0">32936752</data>
    </edge>
    <edge source="RUS" target="BRA">
      <data key="d0">1741880</data>
    </edge>
    <edge source="RUS" target="BGR">
      <data key="d0">5001977</data>
    </edge>
    <edge source="RUS" target="BLR">
      <data key="d0">300858856</data>
    </edge>
    <edge source="RUS" target="CMR">
      <data key="d0">186926</data>
    </edge>
    <edge source="RUS" target="CAN">
      <data key="d0">1489268</data>
    </edge>
    <edge source="RUS" target="CHN">
      <data key="d0">174989837</data>
    </edge>
    <edge source="RUS" target="COL">
      <data key="d0">24403</data>
    </edge>
    <edge source="RUS" target="CZE">
      <data key="d0">5215384</data>
    </edge>
    <edge source="RUS" target="DNK">
      <data key="d0">20252</data>
    </edge>
    <edge source="RUS" target="EST">
      <data key="d0">1629336</data>
    </edge>
    <edge source="RUS" target="FIN">
      <data key="d0">12331133</data>
    </edge>
    <edge source="RUS" target="FRA">
      <data key="d0">1127726</data>
    </edge>
    <edge source="RUS" target="GEO">
      <data key="d0">1574468</data>
    </edge>
    <edge source="RUS" target="DEU">
      <data key="d0">38982468</data>
    </edge>
    <edge source="RUS" target="GRC">
      <data key="d0">380476</data>
    </edge>
    <edge source="RUS" target="HKG">
      <data key="d0">414832</data>
    </edge>
    <edge source="RUS" target="HUN">
      <data key="d0">1503657</data>
    </edge>
    <edge source="RUS" target="ISR">
      <data key="d0">4229712</data>
    </edge>
    <edge source="RUS" target="ITA">
      <data key="d0">14382287</data>
    </edge>
    <edge source="RUS" target="JPN">
      <data key="d0">122686</data>
    </edge>
    <edge source="RUS" target="KAZ">
      <data key="d0">220650223</data>
    </edge>
    <edge source="RUS" target="KOR">
      <data key="d0">4054952</data>
    </edge>
    <edge source="RUS" target="KGZ">
      <data key="d0">6661219</data>
    </edge>
    <edge source="RUS" target="LBN">
      <data key="d0">382900</data>
    </edge>
    <edge source="RUS" target="LVA">
      <data key="d0">4870685</data>
    </edge>
    <edge source="RUS" target="LTU">
      <data key="d0">55498531</data>
    </edge>
    <edge source="RUS" target="MYS">
      <data key="d0">331657</data>
    </edge>
    <edge source="RUS" target="MEX">
      <data key="d0">271638</data>
    </edge>
    <edge source="RUS" target="MDA">
      <data key="d0">4117134</data>
    </edge>
    <edge source="RUS" target="MAR">
      <data key="d0">537636</data>
    </edge>
    <edge source="RUS" target="NLD">
      <data key="d0">13546902</data>
    </edge>
    <edge source="RUS" target="NIC">
      <data key="d0">23328</data>
    </edge>
    <edge source="RUS" target="PAK">
      <data key="d0">37257</data>
    </edge>
    <edge source="RUS" target="PER">
      <data key="d0">123642</data>
    </edge>
    <edge source="RUS" target="POL">
      <data key="d0">31708858</data>
    </edge>
    <edge source="RUS" target="ROU">
      <data key="d0">4180519</data>
    </edge>
    <edge source="RUS" target="SRB">
      <data key="d0">39217667</data>
    </edge>
    <edge source="RUS" target="IND">
      <data key="d0">56949606</data>
    </edge>
    <edge source="RUS" target="SVK">
      <data key="d0">1073300</data>
    </edge>
    <edge source="RUS" target="VNM">
      <data key="d0">7278234</data>
    </edge>
    <edge source="RUS" target="SVN">
      <data key="d0">63169</data>
    </edge>
    <edge source="RUS" target="ZAF">
      <data key="d0">64135</data>
    </edge>
    <edge source="RUS" target="ESP">
      <data key="d0">490323</data>
    </edge>
    <edge source="RUS" target="SWE">
      <data key="d0">64369</data>
    </edge>
    <edge source="RUS" target="CHE">
      <data key="d0">2907781</data>
    </edge>
    <edge source="RUS" target="THA">
      <data key="d0">55670</data>
    </edge>
    <edge source="RUS" target="ARE">
      <data key="d0">1304212</data>
    </edge>
    <edge source="RUS" target="TUN">
      <data key="d0">20382</data>
    </edge>
    <edge source="RUS" target="TUR">
      <data key="d0">53673690</data>
    </edge>
    <edge source="RUS" target="UKR">
      <data key="d0">149685363</data>
    </edge>
    <edge source="RUS" target="MKD">
      <data key="d0">396703</data>
    </edge>
    <edge source="RUS" target="EGY">
      <data key="d0">7298302</data>
    </edge>
    <edge source="RUS" target="GBR">
      <data key="d0">12629793</data>
    </edge>
    <edge source="RUS" target="USA">
      <data key="d0">14307494</data>
    </edge>
    <edge source="UKR" target="AZE">
      <data key="d0">472956</data>
    </edge>
    <edge source="UKR" target="AUT">
      <data key="d0">64510</data>
    </edge>
    <edge source="UKR" target="ARM">
      <data key="d0">19674</data>
    </edge>
    <edge source="UKR" target="BEL">
      <data key="d0">86926</data>
    </edge>
    <edge source="UKR" target="BGR">
      <data key="d0">23101</data>
    </edge>
    <edge source="UKR" target="BLR">
      <data key="d0">3809849</data>
    </edge>
    <edge source="UKR" target="CAN">
      <data key="d0">21790</data>
    </edge>
    <edge source="UKR" target="CHN">
      <data key="d0">81314</data>
    </edge>
    <edge source="UKR" target="CZE">
      <data key="d0">565484</data>
    </edge>
    <edge source="UKR" target="DNK">
      <data key="d0">152038</data>
    </edge>
    <edge source="UKR" target="FRA">
      <data key="d0">100746</data>
    </edge>
    <edge source="UKR" target="GEO">
      <data key="d0">302708</data>
    </edge>
    <edge source="UKR" target="DEU">
      <data key="d0">4743351</data>
    </edge>
    <edge source="UKR" target="HKG">
      <data key="d0">135076</data>
    </edge>
    <edge source="UKR" target="HUN">
      <data key="d0">245357</data>
    </edge>
    <edge source="UKR" target="ITA">
      <data key="d0">1867051</data>
    </edge>
    <edge source="UKR" target="KAZ">
      <data key="d0">2028903</data>
    </edge>
    <edge source="UKR" target="KGZ">
      <data key="d0">57166</data>
    </edge>
    <edge source="UKR" target="LVA">
      <data key="d0">257588</data>
    </edge>
    <edge source="UKR" target="LTU">
      <data key="d0">12017</data>
    </edge>
    <edge source="UKR" target="MDA">
      <data key="d0">1158169</data>
    </edge>
    <edge source="UKR" target="POL">
      <data key="d0">2999218</data>
    </edge>
    <edge source="UKR" target="ROU">
      <data key="d0">785090</data>
    </edge>
    <edge source="UKR" target="RUS">
      <data key="d0">39856373</data>
    </edge>
    <edge source="UKR" target="ESP">
      <data key="d0">249360</data>
    </edge>
    <edge source="UKR" target="CHE">
      <data key="d0">83722</data>
    </edge>
    <edge source="UKR" target="TUR">
      <data key="d0">390197</data>
    </edge>
    <edge source="UKR" target="GBR">
      <data key="d0">41407</data>
    </edge>
    <edge source="EGY" target="ALB">
      <data key="d0">150761</data>
    </edge>
    <edge source="EGY" target="DZA">
      <data key="d0">14687162</data>
    </edge>
    <edge source="EGY" target="ARG">
      <data key="d0">139258</data>
    </edge>
    <edge source="EGY" target="AUS">
      <data key="d0">57370</data>
    </edge>
    <edge source="EGY" target="BEL">
      <data key="d0">119624447</data>
    </edge>
    <edge source="EGY" target="BRA">
      <data key="d0">198642</data>
    </edge>
    <edge source="EGY" target="BGR">
      <data key="d0">5897685</data>
    </edge>
    <edge source="EGY" target="CMR">
      <data key="d0">982389</data>
    </edge>
    <edge source="EGY" target="CAN">
      <data key="d0">36119</data>
    </edge>
    <edge source="EGY" target="LKA">
      <data key="d0">1685780</data>
    </edge>
    <edge source="EGY" target="CHL">
      <data key="d0">124237</data>
    </edge>
    <edge source="EGY" target="CHN">
      <data key="d0">7885369</data>
    </edge>
    <edge source="EGY" target="HRV">
      <data key="d0">3379564</data>
    </edge>
    <edge source="EGY" target="CZE">
      <data key="d0">566338</data>
    </edge>
    <edge source="EGY" target="BEN">
      <data key="d0">263823</data>
    </edge>
    <edge source="EGY" target="DNK">
      <data key="d0">810665</data>
    </edge>
    <edge source="EGY" target="ECU">
      <data key="d0">38110</data>
    </edge>
    <edge source="EGY" target="ETH">
      <data key="d0">4879254</data>
    </edge>
    <edge source="EGY" target="EST">
      <data key="d0">514259</data>
    </edge>
    <edge source="EGY" target="FIN">
      <data key="d0">1391146</data>
    </edge>
    <edge source="EGY" target="FRA">
      <data key="d0">14322968</data>
    </edge>
    <edge source="EGY" target="GMB">
      <data key="d0">131815</data>
    </edge>
    <edge source="EGY" target="PSE">
      <data key="d0">1522606</data>
    </edge>
    <edge source="EGY" target="DEU">
      <data key="d0">700952</data>
    </edge>
    <edge source="EGY" target="GHA">
      <data key="d0">5087449</data>
    </edge>
    <edge source="EGY" target="GRC">
      <data key="d0">14207787</data>
    </edge>
    <edge source="EGY" target="GTM">
      <data key="d0">3507967</data>
    </edge>
    <edge source="EGY" target="IRL">
      <data key="d0">450755</data>
    </edge>
    <edge source="EGY" target="ISR">
      <data key="d0">194505</data>
    </edge>
    <edge source="EGY" target="ITA">
      <data key="d0">30089760</data>
    </edge>
    <edge source="EGY" target="CIV">
      <data key="d0">4276563</data>
    </edge>
    <edge source="EGY" target="JAM">
      <data key="d0">87175</data>
    </edge>
    <edge source="EGY" target="JOR">
      <data key="d0">1483474</data>
    </edge>
    <edge source="EGY" target="LBN">
      <data key="d0">4161512</data>
    </edge>
    <edge source="EGY" target="LVA">
      <data key="d0">213784</data>
    </edge>
    <edge source="EGY" target="LTU">
      <data key="d0">34456</data>
    </edge>
    <edge source="EGY" target="MWI">
      <data key="d0">87912</data>
    </edge>
    <edge source="EGY" target="MYS">
      <data key="d0">302402</data>
    </edge>
    <edge source="EGY" target="MUS">
      <data key="d0">105302</data>
    </edge>
    <edge source="EGY" target="MEX">
      <data key="d0">474637</data>
    </edge>
    <edge source="EGY" target="MAR">
      <data key="d0">8401893</data>
    </edge>
    <edge source="EGY" target="MOZ">
      <data key="d0">144853</data>
    </edge>
    <edge source="EGY" target="OMN">
      <data key="d0">571623</data>
    </edge>
    <edge source="EGY" target="NAM">
      <data key="d0">14229</data>
    </edge>
    <edge source="EGY" target="NLD">
      <data key="d0">2051788</data>
    </edge>
    <edge source="EGY" target="PAK">
      <data key="d0">60689</data>
    </edge>
    <edge source="EGY" target="PAN">
      <data key="d0">16953</data>
    </edge>
    <edge source="EGY" target="PER">
      <data key="d0">809277</data>
    </edge>
    <edge source="EGY" target="PHL">
      <data key="d0">143728</data>
    </edge>
    <edge source="EGY" target="POL">
      <data key="d0">883334</data>
    </edge>
    <edge source="EGY" target="PRT">
      <data key="d0">4444892</data>
    </edge>
    <edge source="EGY" target="ROU">
      <data key="d0">9387366</data>
    </edge>
    <edge source="EGY" target="RUS">
      <data key="d0">649341</data>
    </edge>
    <edge source="EGY" target="SAU">
      <data key="d0">7941822</data>
    </edge>
    <edge source="EGY" target="SEN">
      <data key="d0">998031</data>
    </edge>
    <edge source="EGY" target="SRB">
      <data key="d0">142454</data>
    </edge>
    <edge source="EGY" target="IND">
      <data key="d0">2894890</data>
    </edge>
    <edge source="EGY" target="SGP">
      <data key="d0">772349</data>
    </edge>
    <edge source="EGY" target="VNM">
      <data key="d0">227616</data>
    </edge>
    <edge source="EGY" target="SVN">
      <data key="d0">12912092</data>
    </edge>
    <edge source="EGY" target="ZAF">
      <data key="d0">907423</data>
    </edge>
    <edge source="EGY" target="ZWE">
      <data key="d0">133678</data>
    </edge>
    <edge source="EGY" target="ESP">
      <data key="d0">29453074</data>
    </edge>
    <edge source="EGY" target="SWE">
      <data key="d0">67291</data>
    </edge>
    <edge source="EGY" target="THA">
      <data key="d0">98582</data>
    </edge>
    <edge source="EGY" target="ARE">
      <data key="d0">849596</data>
    </edge>
    <edge source="EGY" target="TUN">
      <data key="d0">2119644</data>
    </edge>
    <edge source="EGY" target="TUR">
      <data key="d0">205103406</data>
    </edge>
    <edge source="EGY" target="UGA">
      <data key="d0">1925955</data>
    </edge>
    <edge source="EGY" target="UKR">
      <data key="d0">2435446</data>
    </edge>
    <edge source="EGY" target="GBR">
      <data key="d0">9033607</data>
    </edge>
    <edge source="EGY" target="TZA">
      <data key="d0">2241269</data>
    </edge>
    <edge source="EGY" target="USA">
      <data key="d0">3635567</data>
    </edge>
    <edge source="ARG" target="DZA">
      <data key="d0">264183</data>
    </edge>
    <edge source="ARG" target="AZE">
      <data key="d0">15980</data>
    </edge>
    <edge source="ARG" target="AUS">
      <data key="d0">446058</data>
    </edge>
    <edge source="ARG" target="BEL">
      <data key="d0">4620519</data>
    </edge>
    <edge source="ARG" target="BOL">
      <data key="d0">23211446</data>
    </edge>
    <edge source="ARG" target="BRA">
      <data key="d0">455548371</data>
    </edge>
    <edge source="ARG" target="BLR">
      <data key="d0">49690</data>
    </edge>
    <edge source="ARG" target="CHL">
      <data key="d0">37468472</data>
    </edge>
    <edge source="ARG" target="CHN">
      <data key="d0">18042343</data>
    </edge>
    <edge source="ARG" target="COL">
      <data key="d0">2413776</data>
    </edge>
    <edge source="ARG" target="CRI">
      <data key="d0">11741</data>
    </edge>
    <edge source="ARG" target="CZE">
      <data key="d0">100652</data>
    </edge>
    <edge source="ARG" target="ECU">
      <data key="d0">920604</data>
    </edge>
    <edge source="ARG" target="FRA">
      <data key="d0">13516166</data>
    </edge>
    <edge source="ARG" target="DEU">
      <data key="d0">153449</data>
    </edge>
    <edge source="ARG" target="HKG">
      <data key="d0">135037</data>
    </edge>
    <edge source="ARG" target="ITA">
      <data key="d0">221080</data>
    </edge>
    <edge source="ARG" target="JOR">
      <data key="d0">341286</data>
    </edge>
    <edge source="ARG" target="KOR">
      <data key="d0">27549</data>
    </edge>
    <edge source="ARG" target="LVA">
      <data key="d0">17763</data>
    </edge>
    <edge source="ARG" target="MEX">
      <data key="d0">3913864</data>
    </edge>
    <edge source="ARG" target="MAR">
      <data key="d0">678897</data>
    </edge>
    <edge source="ARG" target="NZL">
      <data key="d0">17373</data>
    </edge>
    <edge source="ARG" target="PAN">
      <data key="d0">11584</data>
    </edge>
    <edge source="ARG" target="PRY">
      <data key="d0">14186429</data>
    </edge>
    <edge source="ARG" target="PER">
      <data key="d0">5236573</data>
    </edge>
    <edge source="ARG" target="PHL">
      <data key="d0">32950</data>
    </edge>
    <edge source="ARG" target="POL">
      <data key="d0">36519</data>
    </edge>
    <edge source="ARG" target="PRT">
      <data key="d0">149398</data>
    </edge>
    <edge source="ARG" target="ROU">
      <data key="d0">10908</data>
    </edge>
    <edge source="ARG" target="RUS">
      <data key="d0">281101</data>
    </edge>
    <edge source="ARG" target="IND">
      <data key="d0">13348360</data>
    </edge>
    <edge source="ARG" target="VNM">
      <data key="d0">1095227</data>
    </edge>
    <edge source="ARG" target="ZAF">
      <data key="d0">72363</data>
    </edge>
    <edge source="ARG" target="ESP">
      <data key="d0">1812219</data>
    </edge>
    <edge source="ARG" target="THA">
      <data key="d0">72227</data>
    </edge>
    <edge source="ARG" target="TUR">
      <data key="d0">2130656</data>
    </edge>
    <edge source="ARG" target="UKR">
      <data key="d0">125497</data>
    </edge>
    <edge source="ARG" target="GBR">
      <data key="d0">1489124</data>
    </edge>
    <edge source="ARG" target="USA">
      <data key="d0">19701986</data>
    </edge>
    <edge source="ARG" target="URY">
      <data key="d0">18145935</data>
    </edge>
    <edge source="AUS" target="ARG">
      <data key="d0">200453</data>
    </edge>
    <edge source="AUS" target="AUT">
      <data key="d0">45764</data>
    </edge>
    <edge source="AUS" target="BEL">
      <data key="d0">5211296</data>
    </edge>
    <edge source="AUS" target="BRA">
      <data key="d0">850413</data>
    </edge>
    <edge source="AUS" target="KHM">
      <data key="d0">26931</data>
    </edge>
    <edge source="AUS" target="CAN">
      <data key="d0">517148</data>
    </edge>
    <edge source="AUS" target="LKA">
      <data key="d0">25336</data>
    </edge>
    <edge source="AUS" target="CHL">
      <data key="d0">735804</data>
    </edge>
    <edge source="AUS" target="CHN">
      <data key="d0">33853202</data>
    </edge>
    <edge source="AUS" target="COL">
      <data key="d0">205099</data>
    </edge>
    <edge source="AUS" target="HRV">
      <data key="d0">39541</data>
    </edge>
    <edge source="AUS" target="CZE">
      <data key="d0">17364</data>
    </edge>
    <edge source="AUS" target="ETH">
      <data key="d0">20715</data>
    </edge>
    <edge source="AUS" target="FRA">
      <data key="d0">63410</data>
    </edge>
    <edge source="AUS" target="DEU">
      <data key="d0">1189426</data>
    </edge>
    <edge source="AUS" target="GHA">
      <data key="d0">37313</data>
    </edge>
    <edge source="AUS" target="GRC">
      <data key="d0">311810</data>
    </edge>
    <edge source="AUS" target="HKG">
      <data key="d0">28396463</data>
    </edge>
    <edge source="AUS" target="IDN">
      <data key="d0">35497852</data>
    </edge>
    <edge source="AUS" target="ISR">
      <data key="d0">53440</data>
    </edge>
    <edge source="AUS" target="ITA">
      <data key="d0">86358</data>
    </edge>
    <edge source="AUS" target="JPN">
      <data key="d0">5716437</data>
    </edge>
    <edge source="AUS" target="KOR">
      <data key="d0">5499197</data>
    </edge>
    <edge source="AUS" target="MDG">
      <data key="d0">794049</data>
    </edge>
    <edge source="AUS" target="MYS">
      <data key="d0">10789243</data>
    </edge>
    <edge source="AUS" target="MUS">
      <data key="d0">57321</data>
    </edge>
    <edge source="AUS" target="NAM">
      <data key="d0">37190</data>
    </edge>
    <edge source="AUS" target="NLD">
      <data key="d0">250957</data>
    </edge>
    <edge source="AUS" target="NZL">
      <data key="d0">35478542</data>
    </edge>
    <edge source="AUS" target="NOR">
      <data key="d0">17225</data>
    </edge>
    <edge source="AUS" target="PAK">
      <data key="d0">231149</data>
    </edge>
    <edge source="AUS" target="PER">
      <data key="d0">117622</data>
    </edge>
    <edge source="AUS" target="PHL">
      <data key="d0">3736216</data>
    </edge>
    <edge source="AUS" target="ROU">
      <data key="d0">20230</data>
    </edge>
    <edge source="AUS" target="SAU">
      <data key="d0">188566</data>
    </edge>
    <edge source="AUS" target="SEN">
      <data key="d0">47221</data>
    </edge>
    <edge source="AUS" target="IND">
      <data key="d0">4099127</data>
    </edge>
    <edge source="AUS" target="SGP">
      <data key="d0">9096207</data>
    </edge>
    <edge source="AUS" target="SVK">
      <data key="d0">15128</data>
    </edge>
    <edge source="AUS" target="VNM">
      <data key="d0">15425505</data>
    </edge>
    <edge source="AUS" target="ZAF">
      <data key="d0">1443963</data>
    </edge>
    <edge source="AUS" target="ESP">
      <data key="d0">29053</data>
    </edge>
    <edge source="AUS" target="SWE">
      <data key="d0">23119</data>
    </edge>
    <edge source="AUS" target="CHE">
      <data key="d0">120379</data>
    </edge>
    <edge source="AUS" target="THA">
      <data key="d0">10569645</data>
    </edge>
    <edge source="AUS" target="ARE">
      <data key="d0">1885369</data>
    </edge>
    <edge source="AUS" target="TUR">
      <data key="d0">682179</data>
    </edge>
    <edge source="AUS" target="EGY">
      <data key="d0">104508</data>
    </edge>
    <edge source="AUS" target="GBR">
      <data key="d0">390715</data>
    </edge>
    <edge source="AUS" target="USA">
      <data key="d0">8670220</data>
    </edge>
    <edge source="BOL" target="ARG">
      <data key="d0">137646</data>
    </edge>
    <edge source="BOL" target="BRA">
      <data key="d0">1243326</data>
    </edge>
    <edge source="BOL" target="CHL">
      <data key="d0">220317</data>
    </edge>
    <edge source="BOL" target="CHN">
      <data key="d0">29094</data>
    </edge>
    <edge source="BOL" target="PRY">
      <data key="d0">488402</data>
    </edge>
    <edge source="BOL" target="PER">
      <data key="d0">47043</data>
    </edge>
    <edge source="BOL" target="USA">
      <data key="d0">531295</data>
    </edge>
    <edge source="BRA" target="DZA">
      <data key="d0">1089216</data>
    </edge>
    <edge source="BRA" target="AZE">
      <data key="d0">21323</data>
    </edge>
    <edge source="BRA" target="ARG">
      <data key="d0">425863453</data>
    </edge>
    <edge source="BRA" target="AUS">
      <data key="d0">242010</data>
    </edge>
    <edge source="BRA" target="AUT">
      <data key="d0">4879370</data>
    </edge>
    <edge source="BRA" target="ARM">
      <data key="d0">41152</data>
    </edge>
    <edge source="BRA" target="BEL">
      <data key="d0">194891806</data>
    </edge>
    <edge source="BRA" target="BOL">
      <data key="d0">65947280</data>
    </edge>
    <edge source="BRA" target="BLR">
      <data key="d0">1741373</data>
    </edge>
    <edge source="BRA" target="CMR">
      <data key="d0">339710</data>
    </edge>
    <edge source="BRA" target="CAN">
      <data key="d0">4644463</data>
    </edge>
    <edge source="BRA" target="LKA">
      <data key="d0">101355</data>
    </edge>
    <edge source="BRA" target="CHL">
      <data key="d0">151393380</data>
    </edge>
    <edge source="BRA" target="CHN">
      <data key="d0">160733270</data>
    </edge>
    <edge source="BRA" target="COL">
      <data key="d0">136490414</data>
    </edge>
    <edge source="BRA" target="CRI">
      <data key="d0">7707335</data>
    </edge>
    <edge source="BRA" target="CZE">
      <data key="d0">31120</data>
    </edge>
    <edge source="BRA" target="DNK">
      <data key="d0">267394</data>
    </edge>
    <edge source="BRA" target="ECU">
      <data key="d0">88296958</data>
    </edge>
    <edge source="BRA" target="SLV">
      <data key="d0">12248131</data>
    </edge>
    <edge source="BRA" target="FRA">
      <data key="d0">5270060</data>
    </edge>
    <edge source="BRA" target="GEO">
      <data key="d0">13224</data>
    </edge>
    <edge source="BRA" target="DEU">
      <data key="d0">3049626</data>
    </edge>
    <edge source="BRA" target="GHA">
      <data key="d0">1293572</data>
    </edge>
    <edge source="BRA" target="GRC">
      <data key="d0">4093698</data>
    </edge>
    <edge source="BRA" target="GTM">
      <data key="d0">20577380</data>
    </edge>
    <edge source="BRA" target="HND">
      <data key="d0">3469008</data>
    </edge>
    <edge source="BRA" target="HKG">
      <data key="d0">2533695</data>
    </edge>
    <edge source="BRA" target="IDN">
      <data key="d0">3414008</data>
    </edge>
    <edge source="BRA" target="IRL">
      <data key="d0">1457319</data>
    </edge>
    <edge source="BRA" target="ISR">
      <data key="d0">26355202</data>
    </edge>
    <edge source="BRA" target="ITA">
      <data key="d0">71422258</data>
    </edge>
    <edge source="BRA" target="CIV">
      <data key="d0">674295</data>
    </edge>
    <edge source="BRA" target="JAM">
      <data key="d0">297855</data>
    </edge>
    <edge source="BRA" target="JPN">
      <data key="d0">14022849</data>
    </edge>
    <edge source="BRA" target="JOR">
      <data key="d0">447192</data>
    </edge>
    <edge source="BRA" target="KOR">
      <data key="d0">4474316</data>
    </edge>
    <edge source="BRA" target="LBN">
      <data key="d0">1062726</data>
    </edge>
    <edge source="BRA" target="LTU">
      <data key="d0">1889676</data>
    </edge>
    <edge source="BRA" target="MDG">
      <data key="d0">112329</data>
    </edge>
    <edge source="BRA" target="MYS">
      <data key="d0">923577</data>
    </edge>
    <edge source="BRA" target="MUS">
      <data key="d0">18900</data>
    </edge>
    <edge source="BRA" target="MEX">
      <data key="d0">45091175</data>
    </edge>
    <edge source="BRA" target="MAR">
      <data key="d0">2997754</data>
    </edge>
    <edge source="BRA" target="NLD">
      <data key="d0">15800703</data>
    </edge>
    <edge source="BRA" target="NIC">
      <data key="d0">1418972</data>
    </edge>
    <edge source="BRA" target="NOR">
      <data key="d0">87407</data>
    </edge>
    <edge source="BRA" target="PAK">
      <data key="d0">3260149</data>
    </edge>
    <edge source="BRA" target="PAN">
      <data key="d0">967775</data>
    </edge>
    <edge source="BRA" target="PRY">
      <data key="d0">68658655</data>
    </edge>
    <edge source="BRA" target="PER">
      <data key="d0">129587234</data>
    </edge>
    <edge source="BRA" target="PHL">
      <data key="d0">250789</data>
    </edge>
    <edge source="BRA" target="POL">
      <data key="d0">472007</data>
    </edge>
    <edge source="BRA" target="PRT">
      <data key="d0">32626399</data>
    </edge>
    <edge source="BRA" target="ROU">
      <data key="d0">96934</data>
    </edge>
    <edge source="BRA" target="RUS">
      <data key="d0">1012438</data>
    </edge>
    <edge source="BRA" target="SAU">
      <data key="d0">191335</data>
    </edge>
    <edge source="BRA" target="SEN">
      <data key="d0">404131</data>
    </edge>
    <edge source="BRA" target="IND">
      <data key="d0">86356506</data>
    </edge>
    <edge source="BRA" target="SGP">
      <data key="d0">16486997</data>
    </edge>
    <edge source="BRA" target="SVK">
      <data key="d0">172678</data>
    </edge>
    <edge source="BRA" target="VNM">
      <data key="d0">9627275</data>
    </edge>
    <edge source="BRA" target="SVN">
      <data key="d0">2493476</data>
    </edge>
    <edge source="BRA" target="ZAF">
      <data key="d0">19858263</data>
    </edge>
    <edge source="BRA" target="ESP">
      <data key="d0">79529566</data>
    </edge>
    <edge source="BRA" target="SWE">
      <data key="d0">1349130</data>
    </edge>
    <edge source="BRA" target="CHE">
      <data key="d0">3497271</data>
    </edge>
    <edge source="BRA" target="THA">
      <data key="d0">6431910</data>
    </edge>
    <edge source="BRA" target="TGO">
      <data key="d0">531980</data>
    </edge>
    <edge source="BRA" target="ARE">
      <data key="d0">37000012</data>
    </edge>
    <edge source="BRA" target="TUN">
      <data key="d0">1815799</data>
    </edge>
    <edge source="BRA" target="TUR">
      <data key="d0">46831388</data>
    </edge>
    <edge source="BRA" target="UKR">
      <data key="d0">679287</data>
    </edge>
    <edge source="BRA" target="EGY">
      <data key="d0">1949527</data>
    </edge>
    <edge source="BRA" target="GBR">
      <data key="d0">32604197</data>
    </edge>
    <edge source="BRA" target="USA">
      <data key="d0">337378369</data>
    </edge>
    <edge source="BRA" target="URY">
      <data key="d0">38316619</data>
    </edge>
    <edge source="CHL" target="ARG">
      <data key="d0">9601019</data>
    </edge>
    <edge source="CHL" target="BEL">
      <data key="d0">88279</data>
    </edge>
    <edge source="CHL" target="BOL">
      <data key="d0">1515162</data>
    </edge>
    <edge source="CHL" target="BRA">
      <data key="d0">6788952</data>
    </edge>
    <edge source="CHL" target="CHN">
      <data key="d0">3966616</data>
    </edge>
    <edge source="CHL" target="COL">
      <data key="d0">6679458</data>
    </edge>
    <edge source="CHL" target="CRI">
      <data key="d0">91862</data>
    </edge>
    <edge source="CHL" target="DNK">
      <data key="d0">173900</data>
    </edge>
    <edge source="CHL" target="ECU">
      <data key="d0">19225424</data>
    </edge>
    <edge source="CHL" target="SLV">
      <data key="d0">146235</data>
    </edge>
    <edge source="CHL" target="FRA">
      <data key="d0">644336</data>
    </edge>
    <edge source="CHL" target="GTM">
      <data key="d0">140127</data>
    </edge>
    <edge source="CHL" target="HKG">
      <data key="d0">1138012</data>
    </edge>
    <edge source="CHL" target="IDN">
      <data key="d0">1089723</data>
    </edge>
    <edge source="CHL" target="IRL">
      <data key="d0">710030</data>
    </edge>
    <edge source="CHL" target="ISR">
      <data key="d0">25951</data>
    </edge>
    <edge source="CHL" target="ITA">
      <data key="d0">166299</data>
    </edge>
    <edge source="CHL" target="JPN">
      <data key="d0">4401525</data>
    </edge>
    <edge source="CHL" target="KOR">
      <data key="d0">1217254</data>
    </edge>
    <edge source="CHL" target="MYS">
      <data key="d0">141402</data>
    </edge>
    <edge source="CHL" target="MEX">
      <data key="d0">4886117</data>
    </edge>
    <edge source="CHL" target="NLD">
      <data key="d0">168506</data>
    </edge>
    <edge source="CHL" target="NZL">
      <data key="d0">104784</data>
    </edge>
    <edge source="CHL" target="NIC">
      <data key="d0">17936</data>
    </edge>
    <edge source="CHL" target="PAN">
      <data key="d0">296147</data>
    </edge>
    <edge source="CHL" target="PRY">
      <data key="d0">788588</data>
    </edge>
    <edge source="CHL" target="PER">
      <data key="d0">39812332</data>
    </edge>
    <edge source="CHL" target="PHL">
      <data key="d0">12710</data>
    </edge>
    <edge source="CHL" target="IND">
      <data key="d0">74888</data>
    </edge>
    <edge source="CHL" target="VNM">
      <data key="d0">597640</data>
    </edge>
    <edge source="CHL" target="ZAF">
      <data key="d0">236332</data>
    </edge>
    <edge source="CHL" target="ESP">
      <data key="d0">367325</data>
    </edge>
    <edge source="CHL" target="SWE">
      <data key="d0">68835</data>
    </edge>
    <edge source="CHL" target="GBR">
      <data key="d0">2554772</data>
    </edge>
    <edge source="CHL" target="USA">
      <data key="d0">3698438</data>
    </edge>
    <edge source="CHL" target="URY">
      <data key="d0">703784</data>
    </edge>
    <edge source="COL" target="ARG">
      <data key="d0">33939520</data>
    </edge>
    <edge source="COL" target="AUS">
      <data key="d0">56274</data>
    </edge>
    <edge source="COL" target="BEL">
      <data key="d0">131014</data>
    </edge>
    <edge source="COL" target="BOL">
      <data key="d0">20202075</data>
    </edge>
    <edge source="COL" target="BRA">
      <data key="d0">219620368</data>
    </edge>
    <edge source="COL" target="CAN">
      <data key="d0">3463738</data>
    </edge>
    <edge source="COL" target="LKA">
      <data key="d0">24894</data>
    </edge>
    <edge source="COL" target="CHL">
      <data key="d0">34092988</data>
    </edge>
    <edge source="COL" target="CHN">
      <data key="d0">1914493</data>
    </edge>
    <edge source="COL" target="CRI">
      <data key="d0">18616134</data>
    </edge>
    <edge source="COL" target="CZE">
      <data key="d0">150561</data>
    </edge>
    <edge source="COL" target="ECU">
      <data key="d0">62051019</data>
    </edge>
    <edge source="COL" target="SLV">
      <data key="d0">6361839</data>
    </edge>
    <edge source="COL" target="FRA">
      <data key="d0">182068</data>
    </edge>
    <edge source="COL" target="GTM">
      <data key="d0">10792167</data>
    </edge>
    <edge source="COL" target="HND">
      <data key="d0">4722198</data>
    </edge>
    <edge source="COL" target="HKG">
      <data key="d0">531000</data>
    </edge>
    <edge source="COL" target="IDN">
      <data key="d0">975623</data>
    </edge>
    <edge source="COL" target="IRL">
      <data key="d0">922803</data>
    </edge>
    <edge source="COL" target="ITA">
      <data key="d0">914474</data>
    </edge>
    <edge source="COL" target="CIV">
      <data key="d0">48299</data>
    </edge>
    <edge source="COL" target="JAM">
      <data key="d0">918700</data>
    </edge>
    <edge source="COL" target="JPN">
      <data key="d0">691355</data>
    </edge>
    <edge source="COL" target="LTU">
      <data key="d0">602441</data>
    </edge>
    <edge source="COL" target="MDG">
      <data key="d0">11964</data>
    </edge>
    <edge source="COL" target="MYS">
      <data key="d0">10446</data>
    </edge>
    <edge source="COL" target="MEX">
      <data key="d0">62061450</data>
    </edge>
    <edge source="COL" target="MAR">
      <data key="d0">462812</data>
    </edge>
    <edge source="COL" target="NLD">
      <data key="d0">37315</data>
    </edge>
    <edge source="COL" target="NIC">
      <data key="d0">16306</data>
    </edge>
    <edge source="COL" target="PAK">
      <data key="d0">714202</data>
    </edge>
    <edge source="COL" target="PAN">
      <data key="d0">4102299</data>
    </edge>
    <edge source="COL" target="PRY">
      <data key="d0">89521</data>
    </edge>
    <edge source="COL" target="PER">
      <data key="d0">70301073</data>
    </edge>
    <edge source="COL" target="PRT">
      <data key="d0">1217039</data>
    </edge>
    <edge source="COL" target="SRB">
      <data key="d0">15494</data>
    </edge>
    <edge source="COL" target="IND">
      <data key="d0">52862749</data>
    </edge>
    <edge source="COL" target="SGP">
      <data key="d0">1530609</data>
    </edge>
    <edge source="COL" target="ESP">
      <data key="d0">2713641</data>
    </edge>
    <edge source="COL" target="THA">
      <data key="d0">34413</data>
    </edge>
    <edge source="COL" target="ARE">
      <data key="d0">38203</data>
    </edge>
    <edge source="COL" target="TUN">
      <data key="d0">19738</data>
    </edge>
    <edge source="COL" target="TUR">
      <data key="d0">992343</data>
    </edge>
    <edge source="COL" target="GBR">
      <data key="d0">82575</data>
    </edge>
    <edge source="COL" target="USA">
      <data key="d0">71145766</data>
    </edge>
    <edge source="COL" target="URY">
      <data key="d0">541195</data>
    </edge>
    <edge source="CRI" target="AUS">
      <data key="d0">73089</data>
    </edge>
    <edge source="CRI" target="CAN">
      <data key="d0">15479</data>
    </edge>
    <edge source="CRI" target="CHL">
      <data key="d0">92354</data>
    </edge>
    <edge source="CRI" target="CHN">
      <data key="d0">508721</data>
    </edge>
    <edge source="CRI" target="COL">
      <data key="d0">283531</data>
    </edge>
    <edge source="CRI" target="ECU">
      <data key="d0">373294</data>
    </edge>
    <edge source="CRI" target="SLV">
      <data key="d0">978452</data>
    </edge>
    <edge source="CRI" target="GTM">
      <data key="d0">1283571</data>
    </edge>
    <edge source="CRI" target="HND">
      <data key="d0">3233501</data>
    </edge>
    <edge source="CRI" target="HKG">
      <data key="d0">904362</data>
    </edge>
    <edge source="CRI" target="JAM">
      <data key="d0">129535</data>
    </edge>
    <edge source="CRI" target="MEX">
      <data key="d0">1354621</data>
    </edge>
    <edge source="CRI" target="NIC">
      <data key="d0">1686129</data>
    </edge>
    <edge source="CRI" target="PAN">
      <data key="d0">1897011</data>
    </edge>
    <edge source="CRI" target="PER">
      <data key="d0">238037</data>
    </edge>
    <edge source="CRI" target="IND">
      <data key="d0">35634</data>
    </edge>
    <edge source="CRI" target="THA">
      <data key="d0">20667</data>
    </edge>
    <edge source="CRI" target="USA">
      <data key="d0">5634765</data>
    </edge>
    <edge source="ECU" target="ARG">
      <data key="d0">103234</data>
    </edge>
    <edge source="ECU" target="BRA">
      <data key="d0">142887</data>
    </edge>
    <edge source="ECU" target="CAN">
      <data key="d0">245952</data>
    </edge>
    <edge source="ECU" target="CHL">
      <data key="d0">1787119</data>
    </edge>
    <edge source="ECU" target="CHN">
      <data key="d0">2516662</data>
    </edge>
    <edge source="ECU" target="COL">
      <data key="d0">8233550</data>
    </edge>
    <edge source="ECU" target="CRI">
      <data key="d0">20868</data>
    </edge>
    <edge source="ECU" target="SLV">
      <data key="d0">93750</data>
    </edge>
    <edge source="ECU" target="DEU">
      <data key="d0">18810</data>
    </edge>
    <edge source="ECU" target="GTM">
      <data key="d0">2316527</data>
    </edge>
    <edge source="ECU" target="HND">
      <data key="d0">78741</data>
    </edge>
    <edge source="ECU" target="HKG">
      <data key="d0">124491</data>
    </edge>
    <edge source="ECU" target="IRL">
      <data key="d0">42630</data>
    </edge>
    <edge source="ECU" target="MEX">
      <data key="d0">55051</data>
    </edge>
    <edge source="ECU" target="OMN">
      <data key="d0">13865</data>
    </edge>
    <edge source="ECU" target="NZL">
      <data key="d0">67650</data>
    </edge>
    <edge source="ECU" target="PAN">
      <data key="d0">25933</data>
    </edge>
    <edge source="ECU" target="PER">
      <data key="d0">1018132</data>
    </edge>
    <edge source="ECU" target="PRT">
      <data key="d0">13750</data>
    </edge>
    <edge source="ECU" target="RUS">
      <data key="d0">104392</data>
    </edge>
    <edge source="ECU" target="ESP">
      <data key="d0">200523</data>
    </edge>
    <edge source="ECU" target="GBR">
      <data key="d0">2228131</data>
    </edge>
    <edge source="ECU" target="USA">
      <data key="d0">10948606</data>
    </edge>
    <edge source="DEU" target="ALB">
      <data key="d0">1857772</data>
    </edge>
    <edge source="DEU" target="DZA">
      <data key="d0">43682092</data>
    </edge>
    <edge source="DEU" target="AZE">
      <data key="d0">1289599</data>
    </edge>
    <edge source="DEU" target="ARG">
      <data key="d0">37698483</data>
    </edge>
    <edge source="DEU" target="AUS">
      <data key="d0">39688139</data>
    </edge>
    <edge source="DEU" target="AUT">
      <data key="d0">932890765</data>
    </edge>
    <edge source="DEU" target="ARM">
      <data key="d0">337701</data>
    </edge>
    <edge source="DEU" target="BEL">
      <data key="d0">1235834561</data>
    </edge>
    <edge source="DEU" target="BOL">
      <data key="d0">1119990</data>
    </edge>
    <edge source="DEU" target="BWA">
      <data key="d0">998645</data>
    </edge>
    <edge source="DEU" target="BRA">
      <data key="d0">240400120</data>
    </edge>
    <edge source="DEU" target="BGR">
      <data key="d0">67670759</data>
    </edge>
    <edge source="DEU" target="BLR">
      <data key="d0">66383564</data>
    </edge>
    <edge source="DEU" target="KHM">
      <data key="d0">110058</data>
    </edge>
    <edge source="DEU" target="CMR">
      <data key="d0">1443030</data>
    </edge>
    <edge source="DEU" target="CAN">
      <data key="d0">50790225</data>
    </edge>
    <edge source="DEU" target="LKA">
      <data key="d0">4296508</data>
    </edge>
    <edge source="DEU" target="CHL">
      <data key="d0">25812358</data>
    </edge>
    <edge source="DEU" target="CHN">
      <data key="d0">1172717336</data>
    </edge>
    <edge source="DEU" target="COL">
      <data key="d0">30084018</data>
    </edge>
    <edge source="DEU" target="CRI">
      <data key="d0">5772597</data>
    </edge>
    <edge source="DEU" target="HRV">
      <data key="d0">61045789</data>
    </edge>
    <edge source="DEU" target="CZE">
      <data key="d0">1006650548</data>
    </edge>
    <edge source="DEU" target="BEN">
      <data key="d0">475025</data>
    </edge>
    <edge source="DEU" target="DNK">
      <data key="d0">380208024</data>
    </edge>
    <edge source="DEU" target="ECU">
      <data key="d0">12497131</data>
    </edge>
    <edge source="DEU" target="SLV">
      <data key="d0">1891107</data>
    </edge>
    <edge source="DEU" target="ETH">
      <data key="d0">2766092</data>
    </edge>
    <edge source="DEU" target="EST">
      <data key="d0">35893989</data>
    </edge>
    <edge source="DEU" target="FIN">
      <data key="d0">202519941</data>
    </edge>
    <edge source="DEU" target="FRA">
      <data key="d0">1895374646</data>
    </edge>
    <edge source="DEU" target="GEO">
      <data key="d0">1019838</data>
    </edge>
    <edge source="DEU" target="GMB">
      <data key="d0">50241</data>
    </edge>
    <edge source="DEU" target="PSE">
      <data key="d0">189138</data>
    </edge>
    <edge source="DEU" target="GHA">
      <data key="d0">2736017</data>
    </edge>
    <edge source="DEU" target="GRC">
      <data key="d0">117140065</data>
    </edge>
    <edge source="DEU" target="GTM">
      <data key="d0">5677824</data>
    </edge>
    <edge source="DEU" target="HND">
      <data key="d0">1981030</data>
    </edge>
    <edge source="DEU" target="HKG">
      <data key="d0">196254563</data>
    </edge>
    <edge source="DEU" target="HUN">
      <data key="d0">418738517</data>
    </edge>
    <edge source="DEU" target="IDN">
      <data key="d0">59042085</data>
    </edge>
    <edge source="DEU" target="IRL">
      <data key="d0">126783540</data>
    </edge>
    <edge source="DEU" target="ISR">
      <data key="d0">112672096</data>
    </edge>
    <edge source="DEU" target="ITA">
      <data key="d0">2282934627</data>
    </edge>
    <edge source="DEU" target="CIV">
      <data key="d0">5544744</data>
    </edge>
    <edge source="DEU" target="JAM">
      <data key="d0">272582</data>
    </edge>
    <edge source="DEU" target="JPN">
      <data key="d0">210255558</data>
    </edge>
    <edge source="DEU" target="KAZ">
      <data key="d0">22415677</data>
    </edge>
    <edge source="DEU" target="JOR">
      <data key="d0">10386045</data>
    </edge>
    <edge source="DEU" target="KOR">
      <data key="d0">232061257</data>
    </edge>
    <edge source="DEU" target="KGZ">
      <data key="d0">195398</data>
    </edge>
    <edge source="DEU" target="LBN">
      <data key="d0">11285572</data>
    </edge>
    <edge source="DEU" target="LVA">
      <data key="d0">55655710</data>
    </edge>
    <edge source="DEU" target="LTU">
      <data key="d0">83851492</data>
    </edge>
    <edge source="DEU" target="MDG">
      <data key="d0">847207</data>
    </edge>
    <edge source="DEU" target="MYS">
      <data key="d0">74128325</data>
    </edge>
    <edge source="DEU" target="MRT">
      <data key="d0">336620</data>
    </edge>
    <edge source="DEU" target="MUS">
      <data key="d0">1576463</data>
    </edge>
    <edge source="DEU" target="MEX">
      <data key="d0">190264301</data>
    </edge>
    <edge source="DEU" target="MDA">
      <data key="d0">6794564</data>
    </edge>
    <edge source="DEU" target="MAR">
      <data key="d0">31463673</data>
    </edge>
    <edge source="DEU" target="MOZ">
      <data key="d0">281845</data>
    </edge>
    <edge source="DEU" target="OMN">
      <data key="d0">4979579</data>
    </edge>
    <edge source="DEU" target="NAM">
      <data key="d0">160861</data>
    </edge>
    <edge source="DEU" target="NLD">
      <data key="d0">1301016637</data>
    </edge>
    <edge source="DEU" target="NZL">
      <data key="d0">9851026</data>
    </edge>
    <edge source="DEU" target="NIC">
      <data key="d0">1075584</data>
    </edge>
    <edge source="DEU" target="NER">
      <data key="d0">437207</data>
    </edge>
    <edge source="DEU" target="NOR">
      <data key="d0">82709026</data>
    </edge>
    <edge source="DEU" target="PAK">
      <data key="d0">20637201</data>
    </edge>
    <edge source="DEU" target="PAN">
      <data key="d0">1016490</data>
    </edge>
    <edge source="DEU" target="PRY">
      <data key="d0">1384529</data>
    </edge>
    <edge source="DEU" target="PER">
      <data key="d0">10399125</data>
    </edge>
    <edge source="DEU" target="PHL">
      <data key="d0">16342360</data>
    </edge>
    <edge source="DEU" target="POL">
      <data key="d0">1685906127</data>
    </edge>
    <edge source="DEU" target="PRT">
      <data key="d0">193763313</data>
    </edge>
    <edge source="DEU" target="ROU">
      <data key="d0">276639384</data>
    </edge>
    <edge source="DEU" target="RUS">
      <data key="d0">577323670</data>
    </edge>
    <edge source="DEU" target="SAU">
      <data key="d0">105669616</data>
    </edge>
    <edge source="DEU" target="SEN">
      <data key="d0">1085497</data>
    </edge>
    <edge source="DEU" target="SRB">
      <data key="d0">75921665</data>
    </edge>
    <edge source="DEU" target="IND">
      <data key="d0">312889493</data>
    </edge>
    <edge source="DEU" target="SGP">
      <data key="d0">104969401</data>
    </edge>
    <edge source="DEU" target="SVK">
      <data key="d0">258312949</data>
    </edge>
    <edge source="DEU" target="VNM">
      <data key="d0">47174515</data>
    </edge>
    <edge source="DEU" target="SVN">
      <data key="d0">143830345</data>
    </edge>
    <edge source="DEU" target="ZAF">
      <data key="d0">109629491</data>
    </edge>
    <edge source="DEU" target="ZWE">
      <data key="d0">134989</data>
    </edge>
    <edge source="DEU" target="ESP">
      <data key="d0">854404465</data>
    </edge>
    <edge source="DEU" target="SWE">
      <data key="d0">382310184</data>
    </edge>
    <edge source="DEU" target="CHE">
      <data key="d0">594069787</data>
    </edge>
    <edge source="DEU" target="THA">
      <data key="d0">97746971</data>
    </edge>
    <edge source="DEU" target="TGO">
      <data key="d0">556041</data>
    </edge>
    <edge source="DEU" target="ARE">
      <data key="d0">97264731</data>
    </edge>
    <edge source="DEU" target="TUN">
      <data key="d0">32846914</data>
    </edge>
    <edge source="DEU" target="TUR">
      <data key="d0">666458215</data>
    </edge>
    <edge source="DEU" target="UGA">
      <data key="d0">1157614</data>
    </edge>
    <edge source="DEU" target="UKR">
      <data key="d0">117241907</data>
    </edge>
    <edge source="DEU" target="MKD">
      <data key="d0">4850965</data>
    </edge>
    <edge source="DEU" target="EGY">
      <data key="d0">86012034</data>
    </edge>
    <edge source="DEU" target="GBR">
      <data key="d0">1145228986</data>
    </edge>
    <edge source="DEU" target="TZA">
      <data key="d0">2348302</data>
    </edge>
    <edge source="DEU" target="USA">
      <data key="d0">1067992107</data>
    </edge>
    <edge source="DEU" target="BFA">
      <data key="d0">1339167</data>
    </edge>
    <edge source="DEU" target="URY">
      <data key="d0">5208725</data>
    </edge>
    <edge source="JOR" target="DZA">
      <data key="d0">102331</data>
    </edge>
    <edge source="JOR" target="CHN">
      <data key="d0">23154</data>
    </edge>
    <edge source="JOR" target="ETH">
      <data key="d0">211916</data>
    </edge>
    <edge source="JOR" target="PSE">
      <data key="d0">3825363</data>
    </edge>
    <edge source="JOR" target="GRC">
      <data key="d0">159366</data>
    </edge>
    <edge source="JOR" target="ISR">
      <data key="d0">31860419</data>
    </edge>
    <edge source="JOR" target="LBN">
      <data key="d0">183693</data>
    </edge>
    <edge source="JOR" target="MAR">
      <data key="d0">22010</data>
    </edge>
    <edge source="JOR" target="OMN">
      <data key="d0">206744</data>
    </edge>
    <edge source="JOR" target="NLD">
      <data key="d0">19548</data>
    </edge>
    <edge source="JOR" target="SAU">
      <data key="d0">2574746</data>
    </edge>
    <edge source="JOR" target="IND">
      <data key="d0">15646</data>
    </edge>
    <edge source="JOR" target="SWE">
      <data key="d0">77762</data>
    </edge>
    <edge source="JOR" target="ARE">
      <data key="d0">1022396</data>
    </edge>
    <edge source="JOR" target="TUR">
      <data key="d0">42290</data>
    </edge>
    <edge source="JOR" target="EGY">
      <data key="d0">1654438</data>
    </edge>
    <edge source="KOR" target="ALB">
      <data key="d0">2194168</data>
    </edge>
    <edge source="KOR" target="DZA">
      <data key="d0">24989580</data>
    </edge>
    <edge source="KOR" target="AZE">
      <data key="d0">2297337</data>
    </edge>
    <edge source="KOR" target="ARG">
      <data key="d0">44450006</data>
    </edge>
    <edge source="KOR" target="AUS">
      <data key="d0">119727327</data>
    </edge>
    <edge source="KOR" target="AUT">
      <data key="d0">10516002</data>
    </edge>
    <edge source="KOR" target="ARM">
      <data key="d0">225198</data>
    </edge>
    <edge source="KOR" target="BEL">
      <data key="d0">231288609</data>
    </edge>
    <edge source="KOR" target="BOL">
      <data key="d0">142988</data>
    </edge>
    <edge source="KOR" target="BWA">
      <data key="d0">160273</data>
    </edge>
    <edge source="KOR" target="BRA">
      <data key="d0">178236789</data>
    </edge>
    <edge source="KOR" target="BGR">
      <data key="d0">31119377</data>
    </edge>
    <edge source="KOR" target="BLR">
      <data key="d0">3768484</data>
    </edge>
    <edge source="KOR" target="KHM">
      <data key="d0">791036</data>
    </edge>
    <edge source="KOR" target="CMR">
      <data key="d0">5657728</data>
    </edge>
    <edge source="KOR" target="CAN">
      <data key="d0">81966040</data>
    </edge>
    <edge source="KOR" target="LKA">
      <data key="d0">11698658</data>
    </edge>
    <edge source="KOR" target="CHL">
      <data key="d0">82364872</data>
    </edge>
    <edge source="KOR" target="CHN">
      <data key="d0">6230831417</data>
    </edge>
    <edge source="KOR" target="COL">
      <data key="d0">81497214</data>
    </edge>
    <edge source="KOR" target="CRI">
      <data key="d0">6707956</data>
    </edge>
    <edge source="KOR" target="HRV">
      <data key="d0">17540763</data>
    </edge>
    <edge source="KOR" target="CZE">
      <data key="d0">71032131</data>
    </edge>
    <edge source="KOR" target="BEN">
      <data key="d0">830565</data>
    </edge>
    <edge source="KOR" target="DNK">
      <data key="d0">35298907</data>
    </edge>
    <edge source="KOR" target="ECU">
      <data key="d0">24951181</data>
    </edge>
    <edge source="KOR" target="SLV">
      <data key="d0">8909026</data>
    </edge>
    <edge source="KOR" target="ETH">
      <data key="d0">15314886</data>
    </edge>
    <edge source="KOR" target="EST">
      <data key="d0">3933251</data>
    </edge>
    <edge source="KOR" target="FIN">
      <data key="d0">15763203</data>
    </edge>
    <edge source="KOR" target="FRA">
      <data key="d0">110732347</data>
    </edge>
    <edge source="KOR" target="GEO">
      <data key="d0">4480533</data>
    </edge>
    <edge source="KOR" target="DEU">
      <data key="d0">258648654</data>
    </edge>
    <edge source="KOR" target="GHA">
      <data key="d0">23565636</data>
    </edge>
    <edge source="KOR" target="GRC">
      <data key="d0">61039679</data>
    </edge>
    <edge source="KOR" target="GTM">
      <data key="d0">7811810</data>
    </edge>
    <edge source="KOR" target="HND">
      <data key="d0">463874</data>
    </edge>
    <edge source="KOR" target="HKG">
      <data key="d0">828639289</data>
    </edge>
    <edge source="KOR" target="HUN">
      <data key="d0">67174823</data>
    </edge>
    <edge source="KOR" target="IDN">
      <data key="d0">435147766</data>
    </edge>
    <edge source="KOR" target="IRL">
      <data key="d0">7109476</data>
    </edge>
    <edge source="KOR" target="ISR">
      <data key="d0">88075038</data>
    </edge>
    <edge source="KOR" target="ITA">
      <data key="d0">388251518</data>
    </edge>
    <edge source="KOR" target="CIV">
      <data key="d0">17483957</data>
    </edge>
    <edge source="KOR" target="JAM">
      <data key="d0">97510</data>
    </edge>
    <edge source="KOR" target="JPN">
      <data key="d0">618187941</data>
    </edge>
    <edge source="KOR" target="KAZ">
      <data key="d0">19603466</data>
    </edge>
    <edge source="KOR" target="JOR">
      <data key="d0">8147039</data>
    </edge>
    <edge source="KOR" target="KGZ">
      <data key="d0">2594018</data>
    </edge>
    <edge source="KOR" target="LBN">
      <data key="d0">7795019</data>
    </edge>
    <edge source="KOR" target="LVA">
      <data key="d0">1246410</data>
    </edge>
    <edge source="KOR" target="LTU">
      <data key="d0">10821521</data>
    </edge>
    <edge source="KOR" target="MDG">
      <data key="d0">3964054</data>
    </edge>
    <edge source="KOR" target="MWI">
      <data key="d0">2057859</data>
    </edge>
    <edge source="KOR" target="MYS">
      <data key="d0">232403240</data>
    </edge>
    <edge source="KOR" target="MRT">
      <data key="d0">244115</data>
    </edge>
    <edge source="KOR" target="MUS">
      <data key="d0">352655</data>
    </edge>
    <edge source="KOR" target="MEX">
      <data key="d0">445846046</data>
    </edge>
    <edge source="KOR" target="MAR">
      <data key="d0">16521435</data>
    </edge>
    <edge source="KOR" target="MOZ">
      <data key="d0">5492131</data>
    </edge>
    <edge source="KOR" target="OMN">
      <data key="d0">12284985</data>
    </edge>
    <edge source="KOR" target="NAM">
      <data key="d0">81393</data>
    </edge>
    <edge source="KOR" target="NLD">
      <data key="d0">148690403</data>
    </edge>
    <edge source="KOR" target="NZL">
      <data key="d0">45205117</data>
    </edge>
    <edge source="KOR" target="NIC">
      <data key="d0">301783</data>
    </edge>
    <edge source="KOR" target="NOR">
      <data key="d0">850636</data>
    </edge>
    <edge source="KOR" target="PAK">
      <data key="d0">81499556</data>
    </edge>
    <edge source="KOR" target="PAN">
      <data key="d0">2722387</data>
    </edge>
    <edge source="KOR" target="PRY">
      <data key="d0">1961774</data>
    </edge>
    <edge source="KOR" target="PER">
      <data key="d0">69323755</data>
    </edge>
    <edge source="KOR" target="PHL">
      <data key="d0">106407838</data>
    </edge>
    <edge source="KOR" target="POL">
      <data key="d0">206060428</data>
    </edge>
    <edge source="KOR" target="PRT">
      <data key="d0">111042672</data>
    </edge>
    <edge source="KOR" target="ROU">
      <data key="d0">42776333</data>
    </edge>
    <edge source="KOR" target="RUS">
      <data key="d0">223405679</data>
    </edge>
    <edge source="KOR" target="SAU">
      <data key="d0">126513612</data>
    </edge>
    <edge source="KOR" target="SEN">
      <data key="d0">4254019</data>
    </edge>
    <edge source="KOR" target="SRB">
      <data key="d0">764840</data>
    </edge>
    <edge source="KOR" target="IND">
      <data key="d0">962783778</data>
    </edge>
    <edge source="KOR" target="SGP">
      <data key="d0">100433596</data>
    </edge>
    <edge source="KOR" target="SVK">
      <data key="d0">24311477</data>
    </edge>
    <edge source="KOR" target="VNM">
      <data key="d0">1229100143</data>
    </edge>
    <edge source="KOR" target="SVN">
      <data key="d0">31635662</data>
    </edge>
    <edge source="KOR" target="ZAF">
      <data key="d0">47806292</data>
    </edge>
    <edge source="KOR" target="ZWE">
      <data key="d0">1554919</data>
    </edge>
    <edge source="KOR" target="ESP">
      <data key="d0">198331375</data>
    </edge>
    <edge source="KOR" target="SWE">
      <data key="d0">32392855</data>
    </edge>
    <edge source="KOR" target="CHE">
      <data key="d0">2761843</data>
    </edge>
    <edge source="KOR" target="THA">
      <data key="d0">391689782</data>
    </edge>
    <edge source="KOR" target="TGO">
      <data key="d0">2852675</data>
    </edge>
    <edge source="KOR" target="ARE">
      <data key="d0">76864100</data>
    </edge>
    <edge source="KOR" target="TUN">
      <data key="d0">14168854</data>
    </edge>
    <edge source="KOR" target="TUR">
      <data key="d0">736129024</data>
    </edge>
    <edge source="KOR" target="UGA">
      <data key="d0">663122</data>
    </edge>
    <edge source="KOR" target="UKR">
      <data key="d0">22807847</data>
    </edge>
    <edge source="KOR" target="MKD">
      <data key="d0">299824</data>
    </edge>
    <edge source="KOR" target="EGY">
      <data key="d0">150644897</data>
    </edge>
    <edge source="KOR" target="GBR">
      <data key="d0">87309745</data>
    </edge>
    <edge source="KOR" target="TZA">
      <data key="d0">10042246</data>
    </edge>
    <edge source="KOR" target="USA">
      <data key="d0">889465896</data>
    </edge>
    <edge source="KOR" target="URY">
      <data key="d0">2116705</data>
    </edge>
    <edge source="MEX" target="DZA">
      <data key="d0">3592133</data>
    </edge>
    <edge source="MEX" target="ARG">
      <data key="d0">20721637</data>
    </edge>
    <edge source="MEX" target="AUS">
      <data key="d0">788019</data>
    </edge>
    <edge source="MEX" target="AUT">
      <data key="d0">61552</data>
    </edge>
    <edge source="MEX" target="BEL">
      <data key="d0">175705606</data>
    </edge>
    <edge source="MEX" target="BOL">
      <data key="d0">16243016</data>
    </edge>
    <edge source="MEX" target="BRA">
      <data key="d0">59735495</data>
    </edge>
    <edge source="MEX" target="CAN">
      <data key="d0">32302885</data>
    </edge>
    <edge source="MEX" target="LKA">
      <data key="d0">844419</data>
    </edge>
    <edge source="MEX" target="CHL">
      <data key="d0">34231749</data>
    </edge>
    <edge source="MEX" target="CHN">
      <data key="d0">176801440</data>
    </edge>
    <edge source="MEX" target="COL">
      <data key="d0">120956768</data>
    </edge>
    <edge source="MEX" target="CRI">
      <data key="d0">20506416</data>
    </edge>
    <edge source="MEX" target="CZE">
      <data key="d0">33698</data>
    </edge>
    <edge source="MEX" target="DNK">
      <data key="d0">30531</data>
    </edge>
    <edge source="MEX" target="ECU">
      <data key="d0">17267193</data>
    </edge>
    <edge source="MEX" target="SLV">
      <data key="d0">28814993</data>
    </edge>
    <edge source="MEX" target="FIN">
      <data key="d0">264679</data>
    </edge>
    <edge source="MEX" target="FRA">
      <data key="d0">5431225</data>
    </edge>
    <edge source="MEX" target="GEO">
      <data key="d0">1127052</data>
    </edge>
    <edge source="MEX" target="DEU">
      <data key="d0">10574986</data>
    </edge>
    <edge source="MEX" target="GHA">
      <data key="d0">873080</data>
    </edge>
    <edge source="MEX" target="GRC">
      <data key="d0">56732</data>
    </edge>
    <edge source="MEX" target="GTM">
      <data key="d0">54166710</data>
    </edge>
    <edge source="MEX" target="HND">
      <data key="d0">10234648</data>
    </edge>
    <edge source="MEX" target="HKG">
      <data key="d0">23011357</data>
    </edge>
    <edge source="MEX" target="HUN">
      <data key="d0">241386</data>
    </edge>
    <edge source="MEX" target="IDN">
      <data key="d0">1617343</data>
    </edge>
    <edge source="MEX" target="IRL">
      <data key="d0">387275</data>
    </edge>
    <edge source="MEX" target="ISR">
      <data key="d0">2881368</data>
    </edge>
    <edge source="MEX" target="ITA">
      <data key="d0">43505336</data>
    </edge>
    <edge source="MEX" target="CIV">
      <data key="d0">61723</data>
    </edge>
    <edge source="MEX" target="JAM">
      <data key="d0">4548085</data>
    </edge>
    <edge source="MEX" target="JPN">
      <data key="d0">48001990</data>
    </edge>
    <edge source="MEX" target="KOR">
      <data key="d0">4223882</data>
    </edge>
    <edge source="MEX" target="MYS">
      <data key="d0">1390560</data>
    </edge>
    <edge source="MEX" target="MAR">
      <data key="d0">1194623</data>
    </edge>
    <edge source="MEX" target="NLD">
      <data key="d0">24656313</data>
    </edge>
    <edge source="MEX" target="NZL">
      <data key="d0">624335</data>
    </edge>
    <edge source="MEX" target="NIC">
      <data key="d0">8261975</data>
    </edge>
    <edge source="MEX" target="PAK">
      <data key="d0">2414526</data>
    </edge>
    <edge source="MEX" target="PAN">
      <data key="d0">6840116</data>
    </edge>
    <edge source="MEX" target="PRY">
      <data key="d0">520664</data>
    </edge>
    <edge source="MEX" target="PER">
      <data key="d0">44241159</data>
    </edge>
    <edge source="MEX" target="PHL">
      <data key="d0">418250</data>
    </edge>
    <edge source="MEX" target="POL">
      <data key="d0">770926</data>
    </edge>
    <edge source="MEX" target="PRT">
      <data key="d0">14809004</data>
    </edge>
    <edge source="MEX" target="ROU">
      <data key="d0">342480</data>
    </edge>
    <edge source="MEX" target="RUS">
      <data key="d0">500229</data>
    </edge>
    <edge source="MEX" target="SAU">
      <data key="d0">846977</data>
    </edge>
    <edge source="MEX" target="IND">
      <data key="d0">9024115</data>
    </edge>
    <edge source="MEX" target="SGP">
      <data key="d0">11513454</data>
    </edge>
    <edge source="MEX" target="VNM">
      <data key="d0">6949135</data>
    </edge>
    <edge source="MEX" target="SVN">
      <data key="d0">1070381</data>
    </edge>
    <edge source="MEX" target="ZAF">
      <data key="d0">920337</data>
    </edge>
    <edge source="MEX" target="ESP">
      <data key="d0">34001408</data>
    </edge>
    <edge source="MEX" target="SWE">
      <data key="d0">703838</data>
    </edge>
    <edge source="MEX" target="CHE">
      <data key="d0">510173</data>
    </edge>
    <edge source="MEX" target="THA">
      <data key="d0">62268</data>
    </edge>
    <edge source="MEX" target="ARE">
      <data key="d0">12844281</data>
    </edge>
    <edge source="MEX" target="TUN">
      <data key="d0">482096</data>
    </edge>
    <edge source="MEX" target="TUR">
      <data key="d0">4249594</data>
    </edge>
    <edge source="MEX" target="UGA">
      <data key="d0">417500</data>
    </edge>
    <edge source="MEX" target="UKR">
      <data key="d0">94953</data>
    </edge>
    <edge source="MEX" target="GBR">
      <data key="d0">25006834</data>
    </edge>
    <edge source="MEX" target="TZA">
      <data key="d0">208750</data>
    </edge>
    <edge source="MEX" target="USA">
      <data key="d0">1174111263</data>
    </edge>
    <edge source="MEX" target="URY">
      <data key="d0">7564498</data>
    </edge>
    <edge source="MAR" target="DZA">
      <data key="d0">3210578</data>
    </edge>
    <edge source="MAR" target="AUT">
      <data key="d0">72132</data>
    </edge>
    <edge source="MAR" target="BEL">
      <data key="d0">63816</data>
    </edge>
    <edge source="MAR" target="CMR">
      <data key="d0">34334</data>
    </edge>
    <edge source="MAR" target="CHN">
      <data key="d0">663227</data>
    </edge>
    <edge source="MAR" target="BEN">
      <data key="d0">158354</data>
    </edge>
    <edge source="MAR" target="FRA">
      <data key="d0">612991</data>
    </edge>
    <edge source="MAR" target="DEU">
      <data key="d0">112103</data>
    </edge>
    <edge source="MAR" target="GHA">
      <data key="d0">93983</data>
    </edge>
    <edge source="MAR" target="GRC">
      <data key="d0">19223</data>
    </edge>
    <edge source="MAR" target="HKG">
      <data key="d0">747784</data>
    </edge>
    <edge source="MAR" target="ITA">
      <data key="d0">179184</data>
    </edge>
    <edge source="MAR" target="CIV">
      <data key="d0">239977</data>
    </edge>
    <edge source="MAR" target="MDG">
      <data key="d0">37564</data>
    </edge>
    <edge source="MAR" target="MRT">
      <data key="d0">2252965</data>
    </edge>
    <edge source="MAR" target="OMN">
      <data key="d0">27494</data>
    </edge>
    <edge source="MAR" target="NLD">
      <data key="d0">19694</data>
    </edge>
    <edge source="MAR" target="NER">
      <data key="d0">25347</data>
    </edge>
    <edge source="MAR" target="PRT">
      <data key="d0">282699</data>
    </edge>
    <edge source="MAR" target="RUS">
      <data key="d0">31865</data>
    </edge>
    <edge source="MAR" target="SEN">
      <data key="d0">1431850</data>
    </edge>
    <edge source="MAR" target="IND">
      <data key="d0">576633</data>
    </edge>
    <edge source="MAR" target="ESP">
      <data key="d0">2911283</data>
    </edge>
    <edge source="MAR" target="TGO">
      <data key="d0">134886</data>
    </edge>
    <edge source="MAR" target="TUN">
      <data key="d0">11244</data>
    </edge>
    <edge source="MAR" target="TUR">
      <data key="d0">913279</data>
    </edge>
    <edge source="MAR" target="UGA">
      <data key="d0">97034</data>
    </edge>
    <edge source="MAR" target="EGY">
      <data key="d0">146314</data>
    </edge>
    <edge source="MAR" target="GBR">
      <data key="d0">137317</data>
    </edge>
    <edge source="MAR" target="TZA">
      <data key="d0">410581</data>
    </edge>
    <edge source="MAR" target="USA">
      <data key="d0">3860165</data>
    </edge>
    <edge source="NZL" target="AUS">
      <data key="d0">9475270</data>
    </edge>
    <edge source="NZL" target="AUT">
      <data key="d0">21419</data>
    </edge>
    <edge source="NZL" target="BEL">
      <data key="d0">12543</data>
    </edge>
    <edge source="NZL" target="BRA">
      <data key="d0">25183</data>
    </edge>
    <edge source="NZL" target="LKA">
      <data key="d0">718935</data>
    </edge>
    <edge source="NZL" target="CHN">
      <data key="d0">4868626</data>
    </edge>
    <edge source="NZL" target="FRA">
      <data key="d0">13972</data>
    </edge>
    <edge source="NZL" target="DEU">
      <data key="d0">16206</data>
    </edge>
    <edge source="NZL" target="HKG">
      <data key="d0">5570192</data>
    </edge>
    <edge source="NZL" target="IDN">
      <data key="d0">1574615</data>
    </edge>
    <edge source="NZL" target="ISR">
      <data key="d0">22578</data>
    </edge>
    <edge source="NZL" target="ITA">
      <data key="d0">14909</data>
    </edge>
    <edge source="NZL" target="JPN">
      <data key="d0">100991</data>
    </edge>
    <edge source="NZL" target="KOR">
      <data key="d0">558264</data>
    </edge>
    <edge source="NZL" target="MYS">
      <data key="d0">1026703</data>
    </edge>
    <edge source="NZL" target="IND">
      <data key="d0">710592</data>
    </edge>
    <edge source="NZL" target="SGP">
      <data key="d0">408476</data>
    </edge>
    <edge source="NZL" target="VNM">
      <data key="d0">782398</data>
    </edge>
    <edge source="NZL" target="THA">
      <data key="d0">1293263</data>
    </edge>
    <edge source="NZL" target="USA">
      <data key="d0">2751843</data>
    </edge>
    <edge source="PAN" target="ARG">
      <data key="d0">121265</data>
    </edge>
    <edge source="PAN" target="BRA">
      <data key="d0">155670</data>
    </edge>
    <edge source="PAN" target="CHL">
      <data key="d0">1048815</data>
    </edge>
    <edge source="PAN" target="COL">
      <data key="d0">3203662</data>
    </edge>
    <edge source="PAN" target="CRI">
      <data key="d0">1418485</data>
    </edge>
    <edge source="PAN" target="ECU">
      <data key="d0">1184674</data>
    </edge>
    <edge source="PAN" target="SLV">
      <data key="d0">245458</data>
    </edge>
    <edge source="PAN" target="GTM">
      <data key="d0">589837</data>
    </edge>
    <edge source="PAN" target="HND">
      <data key="d0">208660</data>
    </edge>
    <edge source="PAN" target="HKG">
      <data key="d0">34800</data>
    </edge>
    <edge source="PAN" target="JAM">
      <data key="d0">110686</data>
    </edge>
    <edge source="PAN" target="LBN">
      <data key="d0">15573</data>
    </edge>
    <edge source="PAN" target="MYS">
      <data key="d0">16560</data>
    </edge>
    <edge source="PAN" target="NIC">
      <data key="d0">261546</data>
    </edge>
    <edge source="PAN" target="PRY">
      <data key="d0">480262</data>
    </edge>
    <edge source="PAN" target="PER">
      <data key="d0">1496780</data>
    </edge>
    <edge source="PAN" target="USA">
      <data key="d0">402712</data>
    </edge>
    <edge source="PAN" target="URY">
      <data key="d0">42293</data>
    </edge>
    <edge source="PRY" target="ARG">
      <data key="d0">67594</data>
    </edge>
    <edge source="PRY" target="BOL">
      <data key="d0">518536</data>
    </edge>
    <edge source="PRY" target="BRA">
      <data key="d0">7441571</data>
    </edge>
    <edge source="PRY" target="CHL">
      <data key="d0">1102914</data>
    </edge>
    <edge source="PRY" target="CHN">
      <data key="d0">115149</data>
    </edge>
    <edge source="PRY" target="GTM">
      <data key="d0">23450</data>
    </edge>
    <edge source="PRY" target="CHE">
      <data key="d0">17708</data>
    </edge>
    <edge source="PRY" target="USA">
      <data key="d0">555556</data>
    </edge>
    <edge source="PRY" target="URY">
      <data key="d0">80750</data>
    </edge>
    <edge source="PER" target="ARG">
      <data key="d0">251802</data>
    </edge>
    <edge source="PER" target="AUS">
      <data key="d0">61349</data>
    </edge>
    <edge source="PER" target="BEL">
      <data key="d0">13254</data>
    </edge>
    <edge source="PER" target="BOL">
      <data key="d0">1997712</data>
    </edge>
    <edge source="PER" target="BRA">
      <data key="d0">567245</data>
    </edge>
    <edge source="PER" target="CHL">
      <data key="d0">7339153</data>
    </edge>
    <edge source="PER" target="CHN">
      <data key="d0">603346</data>
    </edge>
    <edge source="PER" target="COL">
      <data key="d0">8142753</data>
    </edge>
    <edge source="PER" target="CRI">
      <data key="d0">195109</data>
    </edge>
    <edge source="PER" target="ECU">
      <data key="d0">14472266</data>
    </edge>
    <edge source="PER" target="SLV">
      <data key="d0">1101045</data>
    </edge>
    <edge source="PER" target="HND">
      <data key="d0">14235</data>
    </edge>
    <edge source="PER" target="HKG">
      <data key="d0">12010</data>
    </edge>
    <edge source="PER" target="IRL">
      <data key="d0">136327</data>
    </edge>
    <edge source="PER" target="JPN">
      <data key="d0">1469530</data>
    </edge>
    <edge source="PER" target="KOR">
      <data key="d0">30811</data>
    </edge>
    <edge source="PER" target="MEX">
      <data key="d0">217612</data>
    </edge>
    <edge source="PER" target="NZL">
      <data key="d0">82602</data>
    </edge>
    <edge source="PER" target="PAN">
      <data key="d0">1543248</data>
    </edge>
    <edge source="PER" target="PRY">
      <data key="d0">99349</data>
    </edge>
    <edge source="PER" target="PRT">
      <data key="d0">330593</data>
    </edge>
    <edge source="PER" target="SAU">
      <data key="d0">39593</data>
    </edge>
    <edge source="PER" target="VNM">
      <data key="d0">43978</data>
    </edge>
    <edge source="PER" target="ESP">
      <data key="d0">238700</data>
    </edge>
    <edge source="PER" target="GBR">
      <data key="d0">755843</data>
    </edge>
    <edge source="PER" target="USA">
      <data key="d0">12365568</data>
    </edge>
    <edge source="PHL" target="AUS">
      <data key="d0">489346</data>
    </edge>
    <edge source="PHL" target="BEL">
      <data key="d0">33118735</data>
    </edge>
    <edge source="PHL" target="BGR">
      <data key="d0">967800</data>
    </edge>
    <edge source="PHL" target="KHM">
      <data key="d0">169775</data>
    </edge>
    <edge source="PHL" target="CMR">
      <data key="d0">39000</data>
    </edge>
    <edge source="PHL" target="LKA">
      <data key="d0">196809</data>
    </edge>
    <edge source="PHL" target="CHL">
      <data key="d0">11530</data>
    </edge>
    <edge source="PHL" target="CHN">
      <data key="d0">77264705</data>
    </edge>
    <edge source="PHL" target="FRA">
      <data key="d0">1586524</data>
    </edge>
    <edge source="PHL" target="DEU">
      <data key="d0">14261</data>
    </edge>
    <edge source="PHL" target="GHA">
      <data key="d0">206178</data>
    </edge>
    <edge source="PHL" target="HKG">
      <data key="d0">2894623</data>
    </edge>
    <edge source="PHL" target="IDN">
      <data key="d0">45051195</data>
    </edge>
    <edge source="PHL" target="ISR">
      <data key="d0">4401317</data>
    </edge>
    <edge source="PHL" target="ITA">
      <data key="d0">459541</data>
    </edge>
    <edge source="PHL" target="CIV">
      <data key="d0">41344</data>
    </edge>
    <edge source="PHL" target="JPN">
      <data key="d0">6643240</data>
    </edge>
    <edge source="PHL" target="KOR">
      <data key="d0">3163961</data>
    </edge>
    <edge source="PHL" target="MYS">
      <data key="d0">11248064</data>
    </edge>
    <edge source="PHL" target="MEX">
      <data key="d0">75466</data>
    </edge>
    <edge source="PHL" target="MOZ">
      <data key="d0">239233</data>
    </edge>
    <edge source="PHL" target="NLD">
      <data key="d0">381199</data>
    </edge>
    <edge source="PHL" target="NZL">
      <data key="d0">61210</data>
    </edge>
    <edge source="PHL" target="PER">
      <data key="d0">223632</data>
    </edge>
    <edge source="PHL" target="POL">
      <data key="d0">52753</data>
    </edge>
    <edge source="PHL" target="PRT">
      <data key="d0">4976185</data>
    </edge>
    <edge source="PHL" target="IND">
      <data key="d0">2500264</data>
    </edge>
    <edge source="PHL" target="SGP">
      <data key="d0">170230</data>
    </edge>
    <edge source="PHL" target="VNM">
      <data key="d0">18030166</data>
    </edge>
    <edge source="PHL" target="SVN">
      <data key="d0">2888604</data>
    </edge>
    <edge source="PHL" target="ZAF">
      <data key="d0">1951194</data>
    </edge>
    <edge source="PHL" target="ESP">
      <data key="d0">41800</data>
    </edge>
    <edge source="PHL" target="CHE">
      <data key="d0">713225</data>
    </edge>
    <edge source="PHL" target="THA">
      <data key="d0">1094022</data>
    </edge>
    <edge source="PHL" target="TGO">
      <data key="d0">65940</data>
    </edge>
    <edge source="PHL" target="TUR">
      <data key="d0">121690</data>
    </edge>
    <edge source="PHL" target="USA">
      <data key="d0">244900</data>
    </edge>
    <edge source="PRT" target="ALB">
      <data key="d0">142205</data>
    </edge>
    <edge source="PRT" target="DZA">
      <data key="d0">14281683</data>
    </edge>
    <edge source="PRT" target="ARG">
      <data key="d0">894023</data>
    </edge>
    <edge source="PRT" target="AUS">
      <data key="d0">649779</data>
    </edge>
    <edge source="PRT" target="AUT">
      <data key="d0">1839445</data>
    </edge>
    <edge source="PRT" target="BEL">
      <data key="d0">35689277</data>
    </edge>
    <edge source="PRT" target="BOL">
      <data key="d0">626889</data>
    </edge>
    <edge source="PRT" target="BRA">
      <data key="d0">2185222</data>
    </edge>
    <edge source="PRT" target="BGR">
      <data key="d0">5016459</data>
    </edge>
    <edge source="PRT" target="CMR">
      <data key="d0">407155</data>
    </edge>
    <edge source="PRT" target="CAN">
      <data key="d0">862823</data>
    </edge>
    <edge source="PRT" target="CHL">
      <data key="d0">4705772</data>
    </edge>
    <edge source="PRT" target="CHN">
      <data key="d0">12262846</data>
    </edge>
    <edge source="PRT" target="COL">
      <data key="d0">655090</data>
    </edge>
    <edge source="PRT" target="CRI">
      <data key="d0">319265</data>
    </edge>
    <edge source="PRT" target="HRV">
      <data key="d0">88329</data>
    </edge>
    <edge source="PRT" target="CZE">
      <data key="d0">1333576</data>
    </edge>
    <edge source="PRT" target="BEN">
      <data key="d0">100257</data>
    </edge>
    <edge source="PRT" target="DNK">
      <data key="d0">273440</data>
    </edge>
    <edge source="PRT" target="ECU">
      <data key="d0">408286</data>
    </edge>
    <edge source="PRT" target="SLV">
      <data key="d0">152816</data>
    </edge>
    <edge source="PRT" target="ETH">
      <data key="d0">279615</data>
    </edge>
    <edge source="PRT" target="EST">
      <data key="d0">63484</data>
    </edge>
    <edge source="PRT" target="FIN">
      <data key="d0">513333</data>
    </edge>
    <edge source="PRT" target="FRA">
      <data key="d0">52831576</data>
    </edge>
    <edge source="PRT" target="DEU">
      <data key="d0">68468206</data>
    </edge>
    <edge source="PRT" target="GHA">
      <data key="d0">200431</data>
    </edge>
    <edge source="PRT" target="GRC">
      <data key="d0">15634514</data>
    </edge>
    <edge source="PRT" target="GTM">
      <data key="d0">2020237</data>
    </edge>
    <edge source="PRT" target="HKG">
      <data key="d0">4042501</data>
    </edge>
    <edge source="PRT" target="HUN">
      <data key="d0">1465162</data>
    </edge>
    <edge source="PRT" target="IRL">
      <data key="d0">1134379</data>
    </edge>
    <edge source="PRT" target="ISR">
      <data key="d0">3986813</data>
    </edge>
    <edge source="PRT" target="ITA">
      <data key="d0">29793040</data>
    </edge>
    <edge source="PRT" target="CIV">
      <data key="d0">643430</data>
    </edge>
    <edge source="PRT" target="KOR">
      <data key="d0">3863682</data>
    </edge>
    <edge source="PRT" target="LBN">
      <data key="d0">3669997</data>
    </edge>
    <edge source="PRT" target="LVA">
      <data key="d0">671967</data>
    </edge>
    <edge source="PRT" target="LTU">
      <data key="d0">738855</data>
    </edge>
    <edge source="PRT" target="MDG">
      <data key="d0">111596</data>
    </edge>
    <edge source="PRT" target="MYS">
      <data key="d0">189074</data>
    </edge>
    <edge source="PRT" target="MEX">
      <data key="d0">11337515</data>
    </edge>
    <edge source="PRT" target="MAR">
      <data key="d0">20494907</data>
    </edge>
    <edge source="PRT" target="MOZ">
      <data key="d0">1536019</data>
    </edge>
    <edge source="PRT" target="NLD">
      <data key="d0">179281771</data>
    </edge>
    <edge source="PRT" target="NZL">
      <data key="d0">16712</data>
    </edge>
    <edge source="PRT" target="NOR">
      <data key="d0">156355</data>
    </edge>
    <edge source="PRT" target="PAK">
      <data key="d0">259098</data>
    </edge>
    <edge source="PRT" target="PAN">
      <data key="d0">69621</data>
    </edge>
    <edge source="PRT" target="PER">
      <data key="d0">1571547</data>
    </edge>
    <edge source="PRT" target="PHL">
      <data key="d0">211002</data>
    </edge>
    <edge source="PRT" target="POL">
      <data key="d0">4836133</data>
    </edge>
    <edge source="PRT" target="ROU">
      <data key="d0">11756062</data>
    </edge>
    <edge source="PRT" target="RUS">
      <data key="d0">1195134</data>
    </edge>
    <edge source="PRT" target="SAU">
      <data key="d0">335279</data>
    </edge>
    <edge source="PRT" target="SEN">
      <data key="d0">1309160</data>
    </edge>
    <edge source="PRT" target="SRB">
      <data key="d0">2103233</data>
    </edge>
    <edge source="PRT" target="IND">
      <data key="d0">7094997</data>
    </edge>
    <edge source="PRT" target="SGP">
      <data key="d0">42555</data>
    </edge>
    <edge source="PRT" target="SVK">
      <data key="d0">1484634</data>
    </edge>
    <edge source="PRT" target="VNM">
      <data key="d0">840342</data>
    </edge>
    <edge source="PRT" target="SVN">
      <data key="d0">439434</data>
    </edge>
    <edge source="PRT" target="ZAF">
      <data key="d0">2215758</data>
    </edge>
    <edge source="PRT" target="ZWE">
      <data key="d0">10971</data>
    </edge>
    <edge source="PRT" target="ESP">
      <data key="d0">434630001</data>
    </edge>
    <edge source="PRT" target="SWE">
      <data key="d0">654590</data>
    </edge>
    <edge source="PRT" target="CHE">
      <data key="d0">2821713</data>
    </edge>
    <edge source="PRT" target="THA">
      <data key="d0">38882</data>
    </edge>
    <edge source="PRT" target="ARE">
      <data key="d0">43640</data>
    </edge>
    <edge source="PRT" target="TUN">
      <data key="d0">3925945</data>
    </edge>
    <edge source="PRT" target="TUR">
      <data key="d0">40538828</data>
    </edge>
    <edge source="PRT" target="UKR">
      <data key="d0">450266</data>
    </edge>
    <edge source="PRT" target="EGY">
      <data key="d0">2946113</data>
    </edge>
    <edge source="PRT" target="GBR">
      <data key="d0">8389641</data>
    </edge>
    <edge source="PRT" target="USA">
      <data key="d0">7270991</data>
    </edge>
    <edge source="PRT" target="URY">
      <data key="d0">70670</data>
    </edge>
    <edge source="VNM" target="ARG">
      <data key="d0">31696</data>
    </edge>
    <edge source="VNM" target="AUS">
      <data key="d0">3406987</data>
    </edge>
    <edge source="VNM" target="BEL">
      <data key="d0">1014028</data>
    </edge>
    <edge source="VNM" target="BRA">
      <data key="d0">226722</data>
    </edge>
    <edge source="VNM" target="KHM">
      <data key="d0">6752939</data>
    </edge>
    <edge source="VNM" target="CAN">
      <data key="d0">4153993</data>
    </edge>
    <edge source="VNM" target="LKA">
      <data key="d0">6856263</data>
    </edge>
    <edge source="VNM" target="CHL">
      <data key="d0">79174</data>
    </edge>
    <edge source="VNM" target="CHN">
      <data key="d0">184932333</data>
    </edge>
    <edge source="VNM" target="COL">
      <data key="d0">98622</data>
    </edge>
    <edge source="VNM" target="CRI">
      <data key="d0">95437</data>
    </edge>
    <edge source="VNM" target="SLV">
      <data key="d0">318005</data>
    </edge>
    <edge source="VNM" target="EST">
      <data key="d0">33383</data>
    </edge>
    <edge source="VNM" target="FRA">
      <data key="d0">231518</data>
    </edge>
    <edge source="VNM" target="DEU">
      <data key="d0">181873</data>
    </edge>
    <edge source="VNM" target="GHA">
      <data key="d0">27981</data>
    </edge>
    <edge source="VNM" target="GTM">
      <data key="d0">140553</data>
    </edge>
    <edge source="VNM" target="HND">
      <data key="d0">87195</data>
    </edge>
    <edge source="VNM" target="HKG">
      <data key="d0">7232332</data>
    </edge>
    <edge source="VNM" target="HUN">
      <data key="d0">225301</data>
    </edge>
    <edge source="VNM" target="IDN">
      <data key="d0">89803350</data>
    </edge>
    <edge source="VNM" target="ISR">
      <data key="d0">334418</data>
    </edge>
    <edge source="VNM" target="ITA">
      <data key="d0">19272</data>
    </edge>
    <edge source="VNM" target="CIV">
      <data key="d0">390029</data>
    </edge>
    <edge source="VNM" target="JPN">
      <data key="d0">9819220</data>
    </edge>
    <edge source="VNM" target="JOR">
      <data key="d0">62000</data>
    </edge>
    <edge source="VNM" target="KOR">
      <data key="d0">14337069</data>
    </edge>
    <edge source="VNM" target="LTU">
      <data key="d0">64780</data>
    </edge>
    <edge source="VNM" target="MDG">
      <data key="d0">37608</data>
    </edge>
    <edge source="VNM" target="MYS">
      <data key="d0">11322384</data>
    </edge>
    <edge source="VNM" target="MUS">
      <data key="d0">157147</data>
    </edge>
    <edge source="VNM" target="MEX">
      <data key="d0">236862</data>
    </edge>
    <edge source="VNM" target="MOZ">
      <data key="d0">21850</data>
    </edge>
    <edge source="VNM" target="NLD">
      <data key="d0">949307</data>
    </edge>
    <edge source="VNM" target="NZL">
      <data key="d0">545011</data>
    </edge>
    <edge source="VNM" target="NIC">
      <data key="d0">105600</data>
    </edge>
    <edge source="VNM" target="PAK">
      <data key="d0">1016114</data>
    </edge>
    <edge source="VNM" target="PER">
      <data key="d0">2859095</data>
    </edge>
    <edge source="VNM" target="PHL">
      <data key="d0">14150591</data>
    </edge>
    <edge source="VNM" target="RUS">
      <data key="d0">217965</data>
    </edge>
    <edge source="VNM" target="SAU">
      <data key="d0">193235</data>
    </edge>
    <edge source="VNM" target="SEN">
      <data key="d0">137800</data>
    </edge>
    <edge source="VNM" target="IND">
      <data key="d0">17223445</data>
    </edge>
    <edge source="VNM" target="SGP">
      <data key="d0">3245616</data>
    </edge>
    <edge source="VNM" target="SVK">
      <data key="d0">67009</data>
    </edge>
    <edge source="VNM" target="ZAF">
      <data key="d0">883742</data>
    </edge>
    <edge source="VNM" target="ZWE">
      <data key="d0">13686</data>
    </edge>
    <edge source="VNM" target="ESP">
      <data key="d0">511649</data>
    </edge>
    <edge source="VNM" target="SWE">
      <data key="d0">83737</data>
    </edge>
    <edge source="VNM" target="THA">
      <data key="d0">33403108</data>
    </edge>
    <edge source="VNM" target="TGO">
      <data key="d0">34240</data>
    </edge>
    <edge source="VNM" target="ARE">
      <data key="d0">147954</data>
    </edge>
    <edge source="VNM" target="TUR">
      <data key="d0">4768726</data>
    </edge>
    <edge source="VNM" target="UKR">
      <data key="d0">249648</data>
    </edge>
    <edge source="VNM" target="EGY">
      <data key="d0">202589</data>
    </edge>
    <edge source="VNM" target="GBR">
      <data key="d0">82981</data>
    </edge>
    <edge source="VNM" target="USA">
      <data key="d0">3913884</data>
    </edge>
    <edge source="ZAF" target="ALB">
      <data key="d0">60646</data>
    </edge>
    <edge source="ZAF" target="ARG">
      <data key="d0">2123464</data>
    </edge>
    <edge source="ZAF" target="AUS">
      <data key="d0">8273782</data>
    </edge>
    <edge source="ZAF" target="BEL">
      <data key="d0">2054619</data>
    </edge>
    <edge source="ZAF" target="BWA">
      <data key="d0">10366466</data>
    </edge>
    <edge source="ZAF" target="BRA">
      <data key="d0">5665328</data>
    </edge>
    <edge source="ZAF" target="KHM">
      <data key="d0">427871</data>
    </edge>
    <edge source="ZAF" target="CMR">
      <data key="d0">2787186</data>
    </edge>
    <edge source="ZAF" target="CAN">
      <data key="d0">754209</data>
    </edge>
    <edge source="ZAF" target="CAF">
      <data key="d0">82432</data>
    </edge>
    <edge source="ZAF" target="LKA">
      <data key="d0">253340</data>
    </edge>
    <edge source="ZAF" target="CHL">
      <data key="d0">120515</data>
    </edge>
    <edge source="ZAF" target="CHN">
      <data key="d0">28565758</data>
    </edge>
    <edge source="ZAF" target="COL">
      <data key="d0">305511</data>
    </edge>
    <edge source="ZAF" target="CZE">
      <data key="d0">12165</data>
    </edge>
    <edge source="ZAF" target="BEN">
      <data key="d0">462008</data>
    </edge>
    <edge source="ZAF" target="DNK">
      <data key="d0">12230</data>
    </edge>
    <edge source="ZAF" target="ECU">
      <data key="d0">703775</data>
    </edge>
    <edge source="ZAF" target="ETH">
      <data key="d0">104830</data>
    </edge>
    <edge source="ZAF" target="FRA">
      <data key="d0">3190719</data>
    </edge>
    <edge source="ZAF" target="GMB">
      <data key="d0">50298</data>
    </edge>
    <edge source="ZAF" target="DEU">
      <data key="d0">2043781</data>
    </edge>
    <edge source="ZAF" target="GHA">
      <data key="d0">14091849</data>
    </edge>
    <edge source="ZAF" target="GRC">
      <data key="d0">2272480</data>
    </edge>
    <edge source="ZAF" target="GTM">
      <data key="d0">619110</data>
    </edge>
    <edge source="ZAF" target="HND">
      <data key="d0">342682</data>
    </edge>
    <edge source="ZAF" target="HKG">
      <data key="d0">41131827</data>
    </edge>
    <edge source="ZAF" target="HUN">
      <data key="d0">40463</data>
    </edge>
    <edge source="ZAF" target="IDN">
      <data key="d0">3501875</data>
    </edge>
    <edge source="ZAF" target="IRL">
      <data key="d0">3786722</data>
    </edge>
    <edge source="ZAF" target="ISR">
      <data key="d0">587290</data>
    </edge>
    <edge source="ZAF" target="ITA">
      <data key="d0">10519798</data>
    </edge>
    <edge source="ZAF" target="CIV">
      <data key="d0">14772594</data>
    </edge>
    <edge source="ZAF" target="JPN">
      <data key="d0">1309476</data>
    </edge>
    <edge source="ZAF" target="KAZ">
      <data key="d0">121424</data>
    </edge>
    <edge source="ZAF" target="KOR">
      <data key="d0">27849</data>
    </edge>
    <edge source="ZAF" target="LBN">
      <data key="d0">29625</data>
    </edge>
    <edge source="ZAF" target="MDG">
      <data key="d0">9358223</data>
    </edge>
    <edge source="ZAF" target="MWI">
      <data key="d0">23230865</data>
    </edge>
    <edge source="ZAF" target="MYS">
      <data key="d0">4436867</data>
    </edge>
    <edge source="ZAF" target="MRT">
      <data key="d0">838000</data>
    </edge>
    <edge source="ZAF" target="MUS">
      <data key="d0">3707468</data>
    </edge>
    <edge source="ZAF" target="MEX">
      <data key="d0">2855957</data>
    </edge>
    <edge source="ZAF" target="MAR">
      <data key="d0">186205</data>
    </edge>
    <edge source="ZAF" target="MOZ">
      <data key="d0">14173478</data>
    </edge>
    <edge source="ZAF" target="NAM">
      <data key="d0">12896195</data>
    </edge>
    <edge source="ZAF" target="NLD">
      <data key="d0">14200332</data>
    </edge>
    <edge source="ZAF" target="NZL">
      <data key="d0">236514</data>
    </edge>
    <edge source="ZAF" target="PAK">
      <data key="d0">875862</data>
    </edge>
    <edge source="ZAF" target="PRY">
      <data key="d0">5493785</data>
    </edge>
    <edge source="ZAF" target="PER">
      <data key="d0">1644111</data>
    </edge>
    <edge source="ZAF" target="PHL">
      <data key="d0">104219</data>
    </edge>
    <edge source="ZAF" target="POL">
      <data key="d0">81076</data>
    </edge>
    <edge source="ZAF" target="PRT">
      <data key="d0">8524055</data>
    </edge>
    <edge source="ZAF" target="RUS">
      <data key="d0">967075</data>
    </edge>
    <edge source="ZAF" target="SAU">
      <data key="d0">151987</data>
    </edge>
    <edge source="ZAF" target="SEN">
      <data key="d0">6949250</data>
    </edge>
    <edge source="ZAF" target="IND">
      <data key="d0">4280153</data>
    </edge>
    <edge source="ZAF" target="SGP">
      <data key="d0">1549454</data>
    </edge>
    <edge source="ZAF" target="SVK">
      <data key="d0">355009</data>
    </edge>
    <edge source="ZAF" target="VNM">
      <data key="d0">14897760</data>
    </edge>
    <edge source="ZAF" target="ZWE">
      <data key="d0">69363008</data>
    </edge>
    <edge source="ZAF" target="ESP">
      <data key="d0">10535553</data>
    </edge>
    <edge source="ZAF" target="SWE">
      <data key="d0">13729</data>
    </edge>
    <edge source="ZAF" target="CHE">
      <data key="d0">28536</data>
    </edge>
    <edge source="ZAF" target="THA">
      <data key="d0">1937635</data>
    </edge>
    <edge source="ZAF" target="TGO">
      <data key="d0">2660644</data>
    </edge>
    <edge source="ZAF" target="ARE">
      <data key="d0">1738145</data>
    </edge>
    <edge source="ZAF" target="TUN">
      <data key="d0">1353589</data>
    </edge>
    <edge source="ZAF" target="TUR">
      <data key="d0">500327</data>
    </edge>
    <edge source="ZAF" target="UGA">
      <data key="d0">3300704</data>
    </edge>
    <edge source="ZAF" target="EGY">
      <data key="d0">49379</data>
    </edge>
    <edge source="ZAF" target="GBR">
      <data key="d0">9164667</data>
    </edge>
    <edge source="ZAF" target="TZA">
      <data key="d0">16584093</data>
    </edge>
    <edge source="ZAF" target="USA">
      <data key="d0">9080711</data>
    </edge>
    <edge source="ZAF" target="BFA">
      <data key="d0">657115</data>
    </edge>
    <edge source="ZAF" target="URY">
      <data key="d0">1412181</data>
    </edge>
    <edge source="THA" target="ALB">
      <data key="d0">142017</data>
    </edge>
    <edge source="THA" target="DZA">
      <data key="d0">4314783</data>
    </edge>
    <edge source="THA" target="ARG">
      <data key="d0">7636671</data>
    </edge>
    <edge source="THA" target="AUS">
      <data key="d0">254754046</data>
    </edge>
    <edge source="THA" target="AUT">
      <data key="d0">678864</data>
    </edge>
    <edge source="THA" target="BEL">
      <data key="d0">25313413</data>
    </edge>
    <edge source="THA" target="BRA">
      <data key="d0">32035751</data>
    </edge>
    <edge source="THA" target="BGR">
      <data key="d0">522358</data>
    </edge>
    <edge source="THA" target="KHM">
      <data key="d0">55168454</data>
    </edge>
    <edge source="THA" target="CMR">
      <data key="d0">7317470</data>
    </edge>
    <edge source="THA" target="CAN">
      <data key="d0">16169694</data>
    </edge>
    <edge source="THA" target="LKA">
      <data key="d0">21083138</data>
    </edge>
    <edge source="THA" target="CHL">
      <data key="d0">16227734</data>
    </edge>
    <edge source="THA" target="CHN">
      <data key="d0">2422996542</data>
    </edge>
    <edge source="THA" target="COL">
      <data key="d0">6406570</data>
    </edge>
    <edge source="THA" target="CRI">
      <data key="d0">575663</data>
    </edge>
    <edge source="THA" target="HRV">
      <data key="d0">214595</data>
    </edge>
    <edge source="THA" target="CZE">
      <data key="d0">39681</data>
    </edge>
    <edge source="THA" target="BEN">
      <data key="d0">248018</data>
    </edge>
    <edge source="THA" target="DNK">
      <data key="d0">3959976</data>
    </edge>
    <edge source="THA" target="ECU">
      <data key="d0">3535727</data>
    </edge>
    <edge source="THA" target="SLV">
      <data key="d0">1055324</data>
    </edge>
    <edge source="THA" target="ETH">
      <data key="d0">5627995</data>
    </edge>
    <edge source="THA" target="EST">
      <data key="d0">847082</data>
    </edge>
    <edge source="THA" target="FIN">
      <data key="d0">3223793</data>
    </edge>
    <edge source="THA" target="FRA">
      <data key="d0">17731750</data>
    </edge>
    <edge source="THA" target="GEO">
      <data key="d0">718616</data>
    </edge>
    <edge source="THA" target="GMB">
      <data key="d0">131256</data>
    </edge>
    <edge source="THA" target="DEU">
      <data key="d0">38460115</data>
    </edge>
    <edge source="THA" target="GHA">
      <data key="d0">34802203</data>
    </edge>
    <edge source="THA" target="GRC">
      <data key="d0">11458481</data>
    </edge>
    <edge source="THA" target="GTM">
      <data key="d0">4462128</data>
    </edge>
    <edge source="THA" target="HND">
      <data key="d0">109970</data>
    </edge>
    <edge source="THA" target="HKG">
      <data key="d0">184099752</data>
    </edge>
    <edge source="THA" target="IDN">
      <data key="d0">682176446</data>
    </edge>
    <edge source="THA" target="IRL">
      <data key="d0">4235574</data>
    </edge>
    <edge source="THA" target="ISR">
      <data key="d0">51092568</data>
    </edge>
    <edge source="THA" target="ITA">
      <data key="d0">23783728</data>
    </edge>
    <edge source="THA" target="CIV">
      <data key="d0">14203238</data>
    </edge>
    <edge source="THA" target="JAM">
      <data key="d0">317858</data>
    </edge>
    <edge source="THA" target="JPN">
      <data key="d0">591373872</data>
    </edge>
    <edge source="THA" target="KAZ">
      <data key="d0">2063938</data>
    </edge>
    <edge source="THA" target="JOR">
      <data key="d0">908902</data>
    </edge>
    <edge source="THA" target="KOR">
      <data key="d0">150279667</data>
    </edge>
    <edge source="THA" target="LBN">
      <data key="d0">1518597</data>
    </edge>
    <edge source="THA" target="LVA">
      <data key="d0">1137854</data>
    </edge>
    <edge source="THA" target="LTU">
      <data key="d0">273784</data>
    </edge>
    <edge source="THA" target="MDG">
      <data key="d0">2833088</data>
    </edge>
    <edge source="THA" target="MWI">
      <data key="d0">430646</data>
    </edge>
    <edge source="THA" target="MYS">
      <data key="d0">290810351</data>
    </edge>
    <edge source="THA" target="MUS">
      <data key="d0">6951872</data>
    </edge>
    <edge source="THA" target="MEX">
      <data key="d0">16986726</data>
    </edge>
    <edge source="THA" target="MAR">
      <data key="d0">271813</data>
    </edge>
    <edge source="THA" target="MOZ">
      <data key="d0">11171080</data>
    </edge>
    <edge source="THA" target="OMN">
      <data key="d0">2168679</data>
    </edge>
    <edge source="THA" target="NLD">
      <data key="d0">21897708</data>
    </edge>
    <edge source="THA" target="NZL">
      <data key="d0">52367743</data>
    </edge>
    <edge source="THA" target="NIC">
      <data key="d0">192153</data>
    </edge>
    <edge source="THA" target="NER">
      <data key="d0">64666</data>
    </edge>
    <edge source="THA" target="NOR">
      <data key="d0">2261904</data>
    </edge>
    <edge source="THA" target="PAK">
      <data key="d0">56008012</data>
    </edge>
    <edge source="THA" target="PAN">
      <data key="d0">60032</data>
    </edge>
    <edge source="THA" target="PRY">
      <data key="d0">507714</data>
    </edge>
    <edge source="THA" target="PER">
      <data key="d0">12578187</data>
    </edge>
    <edge source="THA" target="PHL">
      <data key="d0">241382968</data>
    </edge>
    <edge source="THA" target="POL">
      <data key="d0">7023009</data>
    </edge>
    <edge source="THA" target="PRT">
      <data key="d0">17508336</data>
    </edge>
    <edge source="THA" target="ROU">
      <data key="d0">1777249</data>
    </edge>
    <edge source="THA" target="RUS">
      <data key="d0">29499241</data>
    </edge>
    <edge source="THA" target="SAU">
      <data key="d0">8278737</data>
    </edge>
    <edge source="THA" target="SEN">
      <data key="d0">2200836</data>
    </edge>
    <edge source="THA" target="IND">
      <data key="d0">589757951</data>
    </edge>
    <edge source="THA" target="SGP">
      <data key="d0">83335273</data>
    </edge>
    <edge source="THA" target="SVK">
      <data key="d0">744681</data>
    </edge>
    <edge source="THA" target="VNM">
      <data key="d0">591227296</data>
    </edge>
    <edge source="THA" target="SVN">
      <data key="d0">3549029</data>
    </edge>
    <edge source="THA" target="ZAF">
      <data key="d0">67560969</data>
    </edge>
    <edge source="THA" target="ZWE">
      <data key="d0">21511</data>
    </edge>
    <edge source="THA" target="ESP">
      <data key="d0">15286098</data>
    </edge>
    <edge source="THA" target="SWE">
      <data key="d0">913734</data>
    </edge>
    <edge source="THA" target="CHE">
      <data key="d0">501241</data>
    </edge>
    <edge source="THA" target="TGO">
      <data key="d0">5206860</data>
    </edge>
    <edge source="THA" target="ARE">
      <data key="d0">32855762</data>
    </edge>
    <edge source="THA" target="TUN">
      <data key="d0">999492</data>
    </edge>
    <edge source="THA" target="TUR">
      <data key="d0">59084828</data>
    </edge>
    <edge source="THA" target="UKR">
      <data key="d0">6908648</data>
    </edge>
    <edge source="THA" target="EGY">
      <data key="d0">22566961</data>
    </edge>
    <edge source="THA" target="GBR">
      <data key="d0">9859376</data>
    </edge>
    <edge source="THA" target="TZA">
      <data key="d0">5346242</data>
    </edge>
    <edge source="THA" target="USA">
      <data key="d0">157345621</data>
    </edge>
    <edge source="THA" target="URY">
      <data key="d0">2418468</data>
    </edge>
    <edge source="GBR" target="DZA">
      <data key="d0">2262382</data>
    </edge>
    <edge source="GBR" target="AZE">
      <data key="d0">1688371</data>
    </edge>
    <edge source="GBR" target="ARG">
      <data key="d0">4419006</data>
    </edge>
    <edge source="GBR" target="AUS">
      <data key="d0">20874138</data>
    </edge>
    <edge source="GBR" target="AUT">
      <data key="d0">42679441</data>
    </edge>
    <edge source="GBR" target="ARM">
      <data key="d0">94588</data>
    </edge>
    <edge source="GBR" target="BEL">
      <data key="d0">419123567</data>
    </edge>
    <edge source="GBR" target="BWA">
      <data key="d0">67308</data>
    </edge>
    <edge source="GBR" target="BRA">
      <data key="d0">36988247</data>
    </edge>
    <edge source="GBR" target="BGR">
      <data key="d0">3849859</data>
    </edge>
    <edge source="GBR" target="BLR">
      <data key="d0">1911423</data>
    </edge>
    <edge source="GBR" target="KHM">
      <data key="d0">175931</data>
    </edge>
    <edge source="GBR" target="CMR">
      <data key="d0">134869</data>
    </edge>
    <edge source="GBR" target="CAN">
      <data key="d0">32425040</data>
    </edge>
    <edge source="GBR" target="LKA">
      <data key="d0">3372913</data>
    </edge>
    <edge source="GBR" target="CHL">
      <data key="d0">10453362</data>
    </edge>
    <edge source="GBR" target="CHN">
      <data key="d0">171470972</data>
    </edge>
    <edge source="GBR" target="COL">
      <data key="d0">2892490</data>
    </edge>
    <edge source="GBR" target="CRI">
      <data key="d0">1080190</data>
    </edge>
    <edge source="GBR" target="HRV">
      <data key="d0">4561577</data>
    </edge>
    <edge source="GBR" target="CZE">
      <data key="d0">64128522</data>
    </edge>
    <edge source="GBR" target="BEN">
      <data key="d0">71537</data>
    </edge>
    <edge source="GBR" target="DNK">
      <data key="d0">49927359</data>
    </edge>
    <edge source="GBR" target="ECU">
      <data key="d0">693657</data>
    </edge>
    <edge source="GBR" target="SLV">
      <data key="d0">354845</data>
    </edge>
    <edge source="GBR" target="ETH">
      <data key="d0">356454</data>
    </edge>
    <edge source="GBR" target="EST">
      <data key="d0">6525430</data>
    </edge>
    <edge source="GBR" target="FIN">
      <data key="d0">30017092</data>
    </edge>
    <edge source="GBR" target="FRA">
      <data key="d0">302984303</data>
    </edge>
    <edge source="GBR" target="GEO">
      <data key="d0">119896</data>
    </edge>
    <edge source="GBR" target="GMB">
      <data key="d0">40234</data>
    </edge>
    <edge source="GBR" target="DEU">
      <data key="d0">600131537</data>
    </edge>
    <edge source="GBR" target="GHA">
      <data key="d0">1280839</data>
    </edge>
    <edge source="GBR" target="GRC">
      <data key="d0">8657578</data>
    </edge>
    <edge source="GBR" target="GTM">
      <data key="d0">1661389</data>
    </edge>
    <edge source="GBR" target="HND">
      <data key="d0">203491</data>
    </edge>
    <edge source="GBR" target="HKG">
      <data key="d0">76894576</data>
    </edge>
    <edge source="GBR" target="HUN">
      <data key="d0">22822325</data>
    </edge>
    <edge source="GBR" target="IDN">
      <data key="d0">18811457</data>
    </edge>
    <edge source="GBR" target="IRL">
      <data key="d0">257562889</data>
    </edge>
    <edge source="GBR" target="ISR">
      <data key="d0">20190934</data>
    </edge>
    <edge source="GBR" target="ITA">
      <data key="d0">200324824</data>
    </edge>
    <edge source="GBR" target="CIV">
      <data key="d0">2140988</data>
    </edge>
    <edge source="GBR" target="JAM">
      <data key="d0">1225712</data>
    </edge>
    <edge source="GBR" target="JPN">
      <data key="d0">45350852</data>
    </edge>
    <edge source="GBR" target="KAZ">
      <data key="d0">2394359</data>
    </edge>
    <edge source="GBR" target="JOR">
      <data key="d0">1759555</data>
    </edge>
    <edge source="GBR" target="KOR">
      <data key="d0">103121643</data>
    </edge>
    <edge source="GBR" target="KGZ">
      <data key="d0">1642857</data>
    </edge>
    <edge source="GBR" target="LBN">
      <data key="d0">1646273</data>
    </edge>
    <edge source="GBR" target="LVA">
      <data key="d0">1609009</data>
    </edge>
    <edge source="GBR" target="LTU">
      <data key="d0">19923276</data>
    </edge>
    <edge source="GBR" target="MWI">
      <data key="d0">11660</data>
    </edge>
    <edge source="GBR" target="MYS">
      <data key="d0">32770318</data>
    </edge>
    <edge source="GBR" target="MRT">
      <data key="d0">71853</data>
    </edge>
    <edge source="GBR" target="MUS">
      <data key="d0">849762</data>
    </edge>
    <edge source="GBR" target="MEX">
      <data key="d0">15446372</data>
    </edge>
    <edge source="GBR" target="MDA">
      <data key="d0">34075</data>
    </edge>
    <edge source="GBR" target="MAR">
      <data key="d0">2249041</data>
    </edge>
    <edge source="GBR" target="MOZ">
      <data key="d0">39270</data>
    </edge>
    <edge source="GBR" target="OMN">
      <data key="d0">3418141</data>
    </edge>
    <edge source="GBR" target="NAM">
      <data key="d0">2098609</data>
    </edge>
    <edge source="GBR" target="NLD">
      <data key="d0">247864834</data>
    </edge>
    <edge source="GBR" target="NZL">
      <data key="d0">2860047</data>
    </edge>
    <edge source="GBR" target="NOR">
      <data key="d0">31700079</data>
    </edge>
    <edge source="GBR" target="PAK">
      <data key="d0">9245826</data>
    </edge>
    <edge source="GBR" target="PAN">
      <data key="d0">147690</data>
    </edge>
    <edge source="GBR" target="PER">
      <data key="d0">5277310</data>
    </edge>
    <edge source="GBR" target="PHL">
      <data key="d0">4266440</data>
    </edge>
    <edge source="GBR" target="POL">
      <data key="d0">125780609</data>
    </edge>
    <edge source="GBR" target="PRT">
      <data key="d0">21322316</data>
    </edge>
    <edge source="GBR" target="ROU">
      <data key="d0">27315606</data>
    </edge>
    <edge source="GBR" target="RUS">
      <data key="d0">29761821</data>
    </edge>
    <edge source="GBR" target="SAU">
      <data key="d0">23575256</data>
    </edge>
    <edge source="GBR" target="SEN">
      <data key="d0">506631</data>
    </edge>
    <edge source="GBR" target="SRB">
      <data key="d0">6337686</data>
    </edge>
    <edge source="GBR" target="IND">
      <data key="d0">62870416</data>
    </edge>
    <edge source="GBR" target="SGP">
      <data key="d0">17055580</data>
    </edge>
    <edge source="GBR" target="SVK">
      <data key="d0">15068818</data>
    </edge>
    <edge source="GBR" target="VNM">
      <data key="d0">14336061</data>
    </edge>
    <edge source="GBR" target="SVN">
      <data key="d0">5278111</data>
    </edge>
    <edge source="GBR" target="ZAF">
      <data key="d0">18402676</data>
    </edge>
    <edge source="GBR" target="ZWE">
      <data key="d0">15251</data>
    </edge>
    <edge source="GBR" target="ESP">
      <data key="d0">109765997</data>
    </edge>
    <edge source="GBR" target="SWE">
      <data key="d0">67433669</data>
    </edge>
    <edge source="GBR" target="CHE">
      <data key="d0">38503750</data>
    </edge>
    <edge source="GBR" target="THA">
      <data key="d0">14735576</data>
    </edge>
    <edge source="GBR" target="TGO">
      <data key="d0">131904</data>
    </edge>
    <edge source="GBR" target="ARE">
      <data key="d0">26040907</data>
    </edge>
    <edge source="GBR" target="TUN">
      <data key="d0">3083785</data>
    </edge>
    <edge source="GBR" target="TUR">
      <data key="d0">78364339</data>
    </edge>
    <edge source="GBR" target="UGA">
      <data key="d0">1137770</data>
    </edge>
    <edge source="GBR" target="UKR">
      <data key="d0">3839252</data>
    </edge>
    <edge source="GBR" target="MKD">
      <data key="d0">239659</data>
    </edge>
    <edge source="GBR" target="EGY">
      <data key="d0">12243673</data>
    </edge>
    <edge source="GBR" target="TZA">
      <data key="d0">65089</data>
    </edge>
    <edge source="GBR" target="USA">
      <data key="d0">219464873</data>
    </edge>
    <edge source="GBR" target="URY">
      <data key="d0">682959</data>
    </edge>
    <edge source="URY" target="ARG">
      <data key="d0">22562641</data>
    </edge>
    <edge source="URY" target="BOL">
      <data key="d0">458236</data>
    </edge>
    <edge source="URY" target="BRA">
      <data key="d0">11905655</data>
    </edge>
    <edge source="URY" target="CHL">
      <data key="d0">748120</data>
    </edge>
    <edge source="URY" target="CHN">
      <data key="d0">254779</data>
    </edge>
    <edge source="URY" target="ECU">
      <data key="d0">29509</data>
    </edge>
    <edge source="URY" target="EST">
      <data key="d0">83079</data>
    </edge>
    <edge source="URY" target="GHA">
      <data key="d0">91912</data>
    </edge>
    <edge source="URY" target="HKG">
      <data key="d0">12433</data>
    </edge>
    <edge source="URY" target="IDN">
      <data key="d0">18029</data>
    </edge>
    <edge source="URY" target="MYS">
      <data key="d0">18903</data>
    </edge>
    <edge source="URY" target="MEX">
      <data key="d0">126869</data>
    </edge>
    <edge source="URY" target="PRY">
      <data key="d0">921715</data>
    </edge>
    <edge source="URY" target="PER">
      <data key="d0">383147</data>
    </edge>
    <edge source="URY" target="RUS">
      <data key="d0">70976</data>
    </edge>
    <edge source="URY" target="IND">
      <data key="d0">80542</data>
    </edge>
    <edge source="URY" target="ZAF">
      <data key="d0">34632</data>
    </edge>
    <edge source="URY" target="TUR">
      <data key="d0">29280</data>
    </edge>
    <edge source="URY" target="UKR">
      <data key="d0">38195</data>
    </edge>
    <edge source="URY" target="USA">
      <data key="d0">18408</data>
    </edge>
    <edge source="AUT" target="ALB">
      <data key="d0">30655</data>
    </edge>
    <edge source="AUT" target="DZA">
      <data key="d0">3530209</data>
    </edge>
    <edge source="AUT" target="AZE">
      <data key="d0">295712</data>
    </edge>
    <edge source="AUT" target="ARG">
      <data key="d0">2082019</data>
    </edge>
    <edge source="AUT" target="AUS">
      <data key="d0">1270595</data>
    </edge>
    <edge source="AUT" target="ARM">
      <data key="d0">37211</data>
    </edge>
    <edge source="AUT" target="BEL">
      <data key="d0">55196663</data>
    </edge>
    <edge source="AUT" target="BOL">
      <data key="d0">16968</data>
    </edge>
    <edge source="AUT" target="BRA">
      <data key="d0">4130187</data>
    </edge>
    <edge source="AUT" target="BGR">
      <data key="d0">8888258</data>
    </edge>
    <edge source="AUT" target="BLR">
      <data key="d0">2946144</data>
    </edge>
    <edge source="AUT" target="CAN">
      <data key="d0">5428712</data>
    </edge>
    <edge source="AUT" target="LKA">
      <data key="d0">284587</data>
    </edge>
    <edge source="AUT" target="CHL">
      <data key="d0">3045646</data>
    </edge>
    <edge source="AUT" target="CHN">
      <data key="d0">27386999</data>
    </edge>
    <edge source="AUT" target="COL">
      <data key="d0">5650723</data>
    </edge>
    <edge source="AUT" target="CRI">
      <data key="d0">79466</data>
    </edge>
    <edge source="AUT" target="HRV">
      <data key="d0">18512060</data>
    </edge>
    <edge source="AUT" target="CZE">
      <data key="d0">69672157</data>
    </edge>
    <edge source="AUT" target="DNK">
      <data key="d0">6104302</data>
    </edge>
    <edge source="AUT" target="ECU">
      <data key="d0">191773</data>
    </edge>
    <edge source="AUT" target="SLV">
      <data key="d0">231705</data>
    </edge>
    <edge source="AUT" target="ETH">
      <data key="d0">199971</data>
    </edge>
    <edge source="AUT" target="EST">
      <data key="d0">1414578</data>
    </edge>
    <edge source="AUT" target="FIN">
      <data key="d0">16278462</data>
    </edge>
    <edge source="AUT" target="FRA">
      <data key="d0">73033456</data>
    </edge>
    <edge source="AUT" target="DEU">
      <data key="d0">534831689</data>
    </edge>
    <edge source="AUT" target="GHA">
      <data key="d0">13868</data>
    </edge>
    <edge source="AUT" target="GRC">
      <data key="d0">13034228</data>
    </edge>
    <edge source="AUT" target="GTM">
      <data key="d0">17432</data>
    </edge>
    <edge source="AUT" target="HKG">
      <data key="d0">1945604</data>
    </edge>
    <edge source="AUT" target="HUN">
      <data key="d0">74321983</data>
    </edge>
    <edge source="AUT" target="IDN">
      <data key="d0">147797</data>
    </edge>
    <edge source="AUT" target="IRL">
      <data key="d0">360907</data>
    </edge>
    <edge source="AUT" target="ISR">
      <data key="d0">2516026</data>
    </edge>
    <edge source="AUT" target="ITA">
      <data key="d0">225265185</data>
    </edge>
    <edge source="AUT" target="CIV">
      <data key="d0">31518</data>
    </edge>
    <edge source="AUT" target="JPN">
      <data key="d0">8733078</data>
    </edge>
    <edge source="AUT" target="KAZ">
      <data key="d0">1167700</data>
    </edge>
    <edge source="AUT" target="JOR">
      <data key="d0">769405</data>
    </edge>
    <edge source="AUT" target="KOR">
      <data key="d0">313118</data>
    </edge>
    <edge source="AUT" target="KGZ">
      <data key="d0">18923</data>
    </edge>
    <edge source="AUT" target="LBN">
      <data key="d0">2030860</data>
    </edge>
    <edge source="AUT" target="LVA">
      <data key="d0">381349</data>
    </edge>
    <edge source="AUT" target="LTU">
      <data key="d0">2082959</data>
    </edge>
    <edge source="AUT" target="MYS">
      <data key="d0">259964</data>
    </edge>
    <edge source="AUT" target="MEX">
      <data key="d0">6253253</data>
    </edge>
    <edge source="AUT" target="MDA">
      <data key="d0">3857165</data>
    </edge>
    <edge source="AUT" target="MAR">
      <data key="d0">10188851</data>
    </edge>
    <edge source="AUT" target="OMN">
      <data key="d0">3007091</data>
    </edge>
    <edge source="AUT" target="NLD">
      <data key="d0">40672037</data>
    </edge>
    <edge source="AUT" target="NZL">
      <data key="d0">736356</data>
    </edge>
    <edge source="AUT" target="NOR">
      <data key="d0">5460379</data>
    </edge>
    <edge source="AUT" target="PAK">
      <data key="d0">265267</data>
    </edge>
    <edge source="AUT" target="PER">
      <data key="d0">513269</data>
    </edge>
    <edge source="AUT" target="POL">
      <data key="d0">99520245</data>
    </edge>
    <edge source="AUT" target="PRT">
      <data key="d0">6790411</data>
    </edge>
    <edge source="AUT" target="ROU">
      <data key="d0">36204891</data>
    </edge>
    <edge source="AUT" target="RUS">
      <data key="d0">17982413</data>
    </edge>
    <edge source="AUT" target="SAU">
      <data key="d0">1353552</data>
    </edge>
    <edge source="AUT" target="SEN">
      <data key="d0">679590</data>
    </edge>
    <edge source="AUT" target="SRB">
      <data key="d0">16824689</data>
    </edge>
    <edge source="AUT" target="IND">
      <data key="d0">3940587</data>
    </edge>
    <edge source="AUT" target="SGP">
      <data key="d0">592104</data>
    </edge>
    <edge source="AUT" target="SVK">
      <data key="d0">51088780</data>
    </edge>
    <edge source="AUT" target="VNM">
      <data key="d0">960701</data>
    </edge>
    <edge source="AUT" target="SVN">
      <data key="d0">34468751</data>
    </edge>
    <edge source="AUT" target="ZAF">
      <data key="d0">3584797</data>
    </edge>
    <edge source="AUT" target="ESP">
      <data key="d0">49070770</data>
    </edge>
    <edge source="AUT" target="SWE">
      <data key="d0">36669323</data>
    </edge>
    <edge source="AUT" target="CHE">
      <data key="d0">31280292</data>
    </edge>
    <edge source="AUT" target="THA">
      <data key="d0">876929</data>
    </edge>
    <edge source="AUT" target="TGO">
      <data key="d0">34678</data>
    </edge>
    <edge source="AUT" target="ARE">
      <data key="d0">2512711</data>
    </edge>
    <edge source="AUT" target="TUN">
      <data key="d0">594315</data>
    </edge>
    <edge source="AUT" target="TUR">
      <data key="d0">50595778</data>
    </edge>
    <edge source="AUT" target="UGA">
      <data key="d0">585751</data>
    </edge>
    <edge source="AUT" target="UKR">
      <data key="d0">5008812</data>
    </edge>
    <edge source="AUT" target="MKD">
      <data key="d0">2662560</data>
    </edge>
    <edge source="AUT" target="EGY">
      <data key="d0">6400592</data>
    </edge>
    <edge source="AUT" target="GBR">
      <data key="d0">39873683</data>
    </edge>
    <edge source="AUT" target="USA">
      <data key="d0">65524259</data>
    </edge>
    <edge source="AUT" target="BFA">
      <data key="d0">14420</data>
    </edge>
    <edge source="AUT" target="URY">
      <data key="d0">37963</data>
    </edge>
    <edge source="KHM" target="AUS">
      <data key="d0">101588</data>
    </edge>
    <edge source="KHM" target="BEL">
      <data key="d0">4857270</data>
    </edge>
    <edge source="KHM" target="CAN">
      <data key="d0">170774</data>
    </edge>
    <edge source="KHM" target="CHL">
      <data key="d0">36070</data>
    </edge>
    <edge source="KHM" target="CHN">
      <data key="d0">4437980</data>
    </edge>
    <edge source="KHM" target="HRV">
      <data key="d0">35392</data>
    </edge>
    <edge source="KHM" target="CZE">
      <data key="d0">334176</data>
    </edge>
    <edge source="KHM" target="DNK">
      <data key="d0">77215</data>
    </edge>
    <edge source="KHM" target="ECU">
      <data key="d0">106015</data>
    </edge>
    <edge source="KHM" target="DEU">
      <data key="d0">1078575</data>
    </edge>
    <edge source="KHM" target="HKG">
      <data key="d0">589822</data>
    </edge>
    <edge source="KHM" target="IDN">
      <data key="d0">34128</data>
    </edge>
    <edge source="KHM" target="ISR">
      <data key="d0">31419</data>
    </edge>
    <edge source="KHM" target="ITA">
      <data key="d0">88457</data>
    </edge>
    <edge source="KHM" target="JPN">
      <data key="d0">236762</data>
    </edge>
    <edge source="KHM" target="KOR">
      <data key="d0">44833</data>
    </edge>
    <edge source="KHM" target="MYS">
      <data key="d0">27919</data>
    </edge>
    <edge source="KHM" target="MEX">
      <data key="d0">89117</data>
    </edge>
    <edge source="KHM" target="NLD">
      <data key="d0">102118</data>
    </edge>
    <edge source="KHM" target="NOR">
      <data key="d0">80878</data>
    </edge>
    <edge source="KHM" target="PER">
      <data key="d0">37282</data>
    </edge>
    <edge source="KHM" target="PHL">
      <data key="d0">33618</data>
    </edge>
    <edge source="KHM" target="POL">
      <data key="d0">844160</data>
    </edge>
    <edge source="KHM" target="RUS">
      <data key="d0">230436</data>
    </edge>
    <edge source="KHM" target="SRB">
      <data key="d0">17300</data>
    </edge>
    <edge source="KHM" target="IND">
      <data key="d0">45269</data>
    </edge>
    <edge source="KHM" target="SGP">
      <data key="d0">99878</data>
    </edge>
    <edge source="KHM" target="VNM">
      <data key="d0">117515</data>
    </edge>
    <edge source="KHM" target="ZAF">
      <data key="d0">38050</data>
    </edge>
    <edge source="KHM" target="ESP">
      <data key="d0">90796</data>
    </edge>
    <edge source="KHM" target="SWE">
      <data key="d0">204085</data>
    </edge>
    <edge source="KHM" target="CHE">
      <data key="d0">192693</data>
    </edge>
    <edge source="KHM" target="THA">
      <data key="d0">130291</data>
    </edge>
    <edge source="KHM" target="ARE">
      <data key="d0">172587</data>
    </edge>
    <edge source="KHM" target="TUR">
      <data key="d0">202221</data>
    </edge>
    <edge source="KHM" target="GBR">
      <data key="d0">590867</data>
    </edge>
    <edge source="KHM" target="USA">
      <data key="d0">748727</data>
    </edge>
    <edge source="CAN" target="DZA">
      <data key="d0">306208</data>
    </edge>
    <edge source="CAN" target="AZE">
      <data key="d0">24243</data>
    </edge>
    <edge source="CAN" target="ARG">
      <data key="d0">1109487</data>
    </edge>
    <edge source="CAN" target="AUS">
      <data key="d0">7751723</data>
    </edge>
    <edge source="CAN" target="AUT">
      <data key="d0">129163</data>
    </edge>
    <edge source="CAN" target="BEL">
      <data key="d0">34205015</data>
    </edge>
    <edge source="CAN" target="BOL">
      <data key="d0">111591</data>
    </edge>
    <edge source="CAN" target="BRA">
      <data key="d0">11779546</data>
    </edge>
    <edge source="CAN" target="BGR">
      <data key="d0">248965</data>
    </edge>
    <edge source="CAN" target="KHM">
      <data key="d0">1016614</data>
    </edge>
    <edge source="CAN" target="LKA">
      <data key="d0">1810113</data>
    </edge>
    <edge source="CAN" target="CHL">
      <data key="d0">17786861</data>
    </edge>
    <edge source="CAN" target="CHN">
      <data key="d0">223981340</data>
    </edge>
    <edge source="CAN" target="COL">
      <data key="d0">2238409</data>
    </edge>
    <edge source="CAN" target="CRI">
      <data key="d0">309872</data>
    </edge>
    <edge source="CAN" target="CZE">
      <data key="d0">1125519</data>
    </edge>
    <edge source="CAN" target="DNK">
      <data key="d0">152635</data>
    </edge>
    <edge source="CAN" target="ECU">
      <data key="d0">739021</data>
    </edge>
    <edge source="CAN" target="ETH">
      <data key="d0">65085</data>
    </edge>
    <edge source="CAN" target="EST">
      <data key="d0">456504</data>
    </edge>
    <edge source="CAN" target="FIN">
      <data key="d0">8350601</data>
    </edge>
    <edge source="CAN" target="FRA">
      <data key="d0">1468157</data>
    </edge>
    <edge source="CAN" target="DEU">
      <data key="d0">3664045</data>
    </edge>
    <edge source="CAN" target="GHA">
      <data key="d0">522565</data>
    </edge>
    <edge source="CAN" target="GRC">
      <data key="d0">102572</data>
    </edge>
    <edge source="CAN" target="GTM">
      <data key="d0">290947</data>
    </edge>
    <edge source="CAN" target="HKG">
      <data key="d0">22657895</data>
    </edge>
    <edge source="CAN" target="HUN">
      <data key="d0">493856</data>
    </edge>
    <edge source="CAN" target="IDN">
      <data key="d0">5715471</data>
    </edge>
    <edge source="CAN" target="IRL">
      <data key="d0">2034192</data>
    </edge>
    <edge source="CAN" target="ISR">
      <data key="d0">543155</data>
    </edge>
    <edge source="CAN" target="ITA">
      <data key="d0">2654774</data>
    </edge>
    <edge source="CAN" target="JAM">
      <data key="d0">1999471</data>
    </edge>
    <edge source="CAN" target="JPN">
      <data key="d0">16253453</data>
    </edge>
    <edge source="CAN" target="KAZ">
      <data key="d0">45027</data>
    </edge>
    <edge source="CAN" target="JOR">
      <data key="d0">30750</data>
    </edge>
    <edge source="CAN" target="KOR">
      <data key="d0">8193475</data>
    </edge>
    <edge source="CAN" target="LBN">
      <data key="d0">33206</data>
    </edge>
    <edge source="CAN" target="LVA">
      <data key="d0">43172</data>
    </edge>
    <edge source="CAN" target="LTU">
      <data key="d0">147269</data>
    </edge>
    <edge source="CAN" target="MYS">
      <data key="d0">18646140</data>
    </edge>
    <edge source="CAN" target="MEX">
      <data key="d0">235717997</data>
    </edge>
    <edge source="CAN" target="MAR">
      <data key="d0">1105928</data>
    </edge>
    <edge source="CAN" target="MOZ">
      <data key="d0">147164</data>
    </edge>
    <edge source="CAN" target="OMN">
      <data key="d0">1258827</data>
    </edge>
    <edge source="CAN" target="NAM">
      <data key="d0">43088</data>
    </edge>
    <edge source="CAN" target="NLD">
      <data key="d0">10766667</data>
    </edge>
    <edge source="CAN" target="NZL">
      <data key="d0">279950</data>
    </edge>
    <edge source="CAN" target="NOR">
      <data key="d0">1059506</data>
    </edge>
    <edge source="CAN" target="PAK">
      <data key="d0">411356</data>
    </edge>
    <edge source="CAN" target="PAN">
      <data key="d0">14134</data>
    </edge>
    <edge source="CAN" target="PRY">
      <data key="d0">36712</data>
    </edge>
    <edge source="CAN" target="PER">
      <data key="d0">3015585</data>
    </edge>
    <edge source="CAN" target="PHL">
      <data key="d0">4670664</data>
    </edge>
    <edge source="CAN" target="POL">
      <data key="d0">2631217</data>
    </edge>
    <edge source="CAN" target="PRT">
      <data key="d0">245672</data>
    </edge>
    <edge source="CAN" target="ROU">
      <data key="d0">12825</data>
    </edge>
    <edge source="CAN" target="RUS">
      <data key="d0">543980</data>
    </edge>
    <edge source="CAN" target="SAU">
      <data key="d0">2348250</data>
    </edge>
    <edge source="CAN" target="IND">
      <data key="d0">14836468</data>
    </edge>
    <edge source="CAN" target="SGP">
      <data key="d0">22566137</data>
    </edge>
    <edge source="CAN" target="VNM">
      <data key="d0">12970000</data>
    </edge>
    <edge source="CAN" target="ZAF">
      <data key="d0">522926</data>
    </edge>
    <edge source="CAN" target="ESP">
      <data key="d0">1483459</data>
    </edge>
    <edge source="CAN" target="SWE">
      <data key="d0">1257429</data>
    </edge>
    <edge source="CAN" target="CHE">
      <data key="d0">107176</data>
    </edge>
    <edge source="CAN" target="THA">
      <data key="d0">3392896</data>
    </edge>
    <edge source="CAN" target="ARE">
      <data key="d0">1907550</data>
    </edge>
    <edge source="CAN" target="TUN">
      <data key="d0">63533</data>
    </edge>
    <edge source="CAN" target="TUR">
      <data key="d0">6541175</data>
    </edge>
    <edge source="CAN" target="UGA">
      <data key="d0">114909</data>
    </edge>
    <edge source="CAN" target="UKR">
      <data key="d0">157554</data>
    </edge>
    <edge source="CAN" target="EGY">
      <data key="d0">175469</data>
    </edge>
    <edge source="CAN" target="GBR">
      <data key="d0">6088559</data>
    </edge>
    <edge source="CAN" target="TZA">
      <data key="d0">251961</data>
    </edge>
    <edge source="CAN" target="USA">
      <data key="d0">5041469799</data>
    </edge>
    <edge source="CAN" target="BFA">
      <data key="d0">48268</data>
    </edge>
    <edge source="CAN" target="URY">
      <data key="d0">19808</data>
    </edge>
    <edge source="LKA" target="CHN">
      <data key="d0">477595</data>
    </edge>
    <edge source="LKA" target="JOR">
      <data key="d0">30384</data>
    </edge>
    <edge source="LKA" target="PAK">
      <data key="d0">50296</data>
    </edge>
    <edge source="LKA" target="PHL">
      <data key="d0">200965</data>
    </edge>
    <edge source="LKA" target="IND">
      <data key="d0">240276</data>
    </edge>
    <edge source="LKA" target="SGP">
      <data key="d0">27602</data>
    </edge>
    <edge source="LKA" target="VNM">
      <data key="d0">560389</data>
    </edge>
    <edge source="LKA" target="ESP">
      <data key="d0">94396</data>
    </edge>
    <edge source="LKA" target="ARE">
      <data key="d0">269537</data>
    </edge>
    <edge source="LKA" target="GBR">
      <data key="d0">163937</data>
    </edge>
    <edge source="HRV" target="ALB">
      <data key="d0">10602</data>
    </edge>
    <edge source="HRV" target="AUT">
      <data key="d0">1455039</data>
    </edge>
    <edge source="HRV" target="BEL">
      <data key="d0">340642</data>
    </edge>
    <edge source="HRV" target="BGR">
      <data key="d0">143272</data>
    </edge>
    <edge source="HRV" target="BLR">
      <data key="d0">474850</data>
    </edge>
    <edge source="HRV" target="CHN">
      <data key="d0">132137</data>
    </edge>
    <edge source="HRV" target="CZE">
      <data key="d0">6013288</data>
    </edge>
    <edge source="HRV" target="EST">
      <data key="d0">86497</data>
    </edge>
    <edge source="HRV" target="FRA">
      <data key="d0">98967</data>
    </edge>
    <edge source="HRV" target="DEU">
      <data key="d0">3870687</data>
    </edge>
    <edge source="HRV" target="GRC">
      <data key="d0">421654</data>
    </edge>
    <edge source="HRV" target="HKG">
      <data key="d0">337789</data>
    </edge>
    <edge source="HRV" target="HUN">
      <data key="d0">2027683</data>
    </edge>
    <edge source="HRV" target="ITA">
      <data key="d0">10154284</data>
    </edge>
    <edge source="HRV" target="NLD">
      <data key="d0">57214</data>
    </edge>
    <edge source="HRV" target="POL">
      <data key="d0">1292387</data>
    </edge>
    <edge source="HRV" target="PRT">
      <data key="d0">20861</data>
    </edge>
    <edge source="HRV" target="ROU">
      <data key="d0">1610741</data>
    </edge>
    <edge source="HRV" target="RUS">
      <data key="d0">832916</data>
    </edge>
    <edge source="HRV" target="SRB">
      <data key="d0">5088248</data>
    </edge>
    <edge source="HRV" target="IND">
      <data key="d0">22894</data>
    </edge>
    <edge source="HRV" target="SGP">
      <data key="d0">15773</data>
    </edge>
    <edge source="HRV" target="SVK">
      <data key="d0">666828</data>
    </edge>
    <edge source="HRV" target="SVN">
      <data key="d0">9308022</data>
    </edge>
    <edge source="HRV" target="ESP">
      <data key="d0">421620</data>
    </edge>
    <edge source="HRV" target="TUR">
      <data key="d0">65109</data>
    </edge>
    <edge source="HRV" target="UKR">
      <data key="d0">177754</data>
    </edge>
    <edge source="HRV" target="MKD">
      <data key="d0">673902</data>
    </edge>
    <edge source="HRV" target="GBR">
      <data key="d0">1336388</data>
    </edge>
    <edge source="ETH" target="CHN">
      <data key="d0">899137</data>
    </edge>
    <edge source="ETH" target="ITA">
      <data key="d0">71887</data>
    </edge>
    <edge source="ETH" target="TUR">
      <data key="d0">18047</data>
    </edge>
    <edge source="GHA" target="CHN">
      <data key="d0">19202</data>
    </edge>
    <edge source="GHA" target="HKG">
      <data key="d0">33907</data>
    </edge>
    <edge source="GHA" target="CIV">
      <data key="d0">27374</data>
    </edge>
    <edge source="GHA" target="NER">
      <data key="d0">87753</data>
    </edge>
    <edge source="GHA" target="BFA">
      <data key="d0">18146068</data>
    </edge>
    <edge source="IDN" target="ARG">
      <data key="d0">597073</data>
    </edge>
    <edge source="IDN" target="AUS">
      <data key="d0">56337469</data>
    </edge>
    <edge source="IDN" target="AUT">
      <data key="d0">10290</data>
    </edge>
    <edge source="IDN" target="BEL">
      <data key="d0">2783808</data>
    </edge>
    <edge source="IDN" target="BRA">
      <data key="d0">484049</data>
    </edge>
    <edge source="IDN" target="KHM">
      <data key="d0">172916</data>
    </edge>
    <edge source="IDN" target="CAN">
      <data key="d0">78321</data>
    </edge>
    <edge source="IDN" target="LKA">
      <data key="d0">7014361</data>
    </edge>
    <edge source="IDN" target="CHL">
      <data key="d0">885044</data>
    </edge>
    <edge source="IDN" target="CHN">
      <data key="d0">214438734</data>
    </edge>
    <edge source="IDN" target="COL">
      <data key="d0">35029</data>
    </edge>
    <edge source="IDN" target="HRV">
      <data key="d0">2351033</data>
    </edge>
    <edge source="IDN" target="DNK">
      <data key="d0">1015680</data>
    </edge>
    <edge source="IDN" target="ECU">
      <data key="d0">826950</data>
    </edge>
    <edge source="IDN" target="FRA">
      <data key="d0">441697</data>
    </edge>
    <edge source="IDN" target="DEU">
      <data key="d0">839814</data>
    </edge>
    <edge source="IDN" target="GHA">
      <data key="d0">86535</data>
    </edge>
    <edge source="IDN" target="GRC">
      <data key="d0">1161296</data>
    </edge>
    <edge source="IDN" target="HKG">
      <data key="d0">8891647</data>
    </edge>
    <edge source="IDN" target="IRL">
      <data key="d0">2157976</data>
    </edge>
    <edge source="IDN" target="ITA">
      <data key="d0">67001810</data>
    </edge>
    <edge source="IDN" target="JPN">
      <data key="d0">61349886</data>
    </edge>
    <edge source="IDN" target="KOR">
      <data key="d0">9754374</data>
    </edge>
    <edge source="IDN" target="LBN">
      <data key="d0">891065</data>
    </edge>
    <edge source="IDN" target="MDG">
      <data key="d0">286728</data>
    </edge>
    <edge source="IDN" target="MYS">
      <data key="d0">116807238</data>
    </edge>
    <edge source="IDN" target="MUS">
      <data key="d0">66968</data>
    </edge>
    <edge source="IDN" target="MEX">
      <data key="d0">2167078</data>
    </edge>
    <edge source="IDN" target="MAR">
      <data key="d0">78660</data>
    </edge>
    <edge source="IDN" target="NLD">
      <data key="d0">1238556</data>
    </edge>
    <edge source="IDN" target="NZL">
      <data key="d0">3029776</data>
    </edge>
    <edge source="IDN" target="PAK">
      <data key="d0">6173157</data>
    </edge>
    <edge source="IDN" target="PHL">
      <data key="d0">39460891</data>
    </edge>
    <edge source="IDN" target="POL">
      <data key="d0">49071</data>
    </edge>
    <edge source="IDN" target="PRT">
      <data key="d0">33238</data>
    </edge>
    <edge source="IDN" target="ROU">
      <data key="d0">4965530</data>
    </edge>
    <edge source="IDN" target="RUS">
      <data key="d0">9269010</data>
    </edge>
    <edge source="IDN" target="SAU">
      <data key="d0">1176305</data>
    </edge>
    <edge source="IDN" target="IND">
      <data key="d0">35725969</data>
    </edge>
    <edge source="IDN" target="SGP">
      <data key="d0">32769256</data>
    </edge>
    <edge source="IDN" target="VNM">
      <data key="d0">98136837</data>
    </edge>
    <edge source="IDN" target="SVN">
      <data key="d0">984011</data>
    </edge>
    <edge source="IDN" target="ZAF">
      <data key="d0">16683075</data>
    </edge>
    <edge source="IDN" target="ESP">
      <data key="d0">782097</data>
    </edge>
    <edge source="IDN" target="CHE">
      <data key="d0">125629</data>
    </edge>
    <edge source="IDN" target="THA">
      <data key="d0">31809283</data>
    </edge>
    <edge source="IDN" target="ARE">
      <data key="d0">912186</data>
    </edge>
    <edge source="IDN" target="TUR">
      <data key="d0">5044437</data>
    </edge>
    <edge source="IDN" target="EGY">
      <data key="d0">896142</data>
    </edge>
    <edge source="IDN" target="GBR">
      <data key="d0">465325</data>
    </edge>
    <edge source="IDN" target="TZA">
      <data key="d0">98129</data>
    </edge>
    <edge source="IDN" target="USA">
      <data key="d0">42309825</data>
    </edge>
    <edge source="ISR" target="ARG">
      <data key="d0">290000</data>
    </edge>
    <edge source="ISR" target="AUS">
      <data key="d0">1578000</data>
    </edge>
    <edge source="ISR" target="AUT">
      <data key="d0">2364000</data>
    </edge>
    <edge source="ISR" target="BEL">
      <data key="d0">21597000</data>
    </edge>
    <edge source="ISR" target="BRA">
      <data key="d0">18666000</data>
    </edge>
    <edge source="ISR" target="BGR">
      <data key="d0">2618000</data>
    </edge>
    <edge source="ISR" target="BLR">
      <data key="d0">549000</data>
    </edge>
    <edge source="ISR" target="CAN">
      <data key="d0">2479000</data>
    </edge>
    <edge source="ISR" target="CHL">
      <data key="d0">763000</data>
    </edge>
    <edge source="ISR" target="CHN">
      <data key="d0">39660000</data>
    </edge>
    <edge source="ISR" target="COL">
      <data key="d0">991000</data>
    </edge>
    <edge source="ISR" target="CRI">
      <data key="d0">804000</data>
    </edge>
    <edge source="ISR" target="CZE">
      <data key="d0">1796000</data>
    </edge>
    <edge source="ISR" target="DNK">
      <data key="d0">27000</data>
    </edge>
    <edge source="ISR" target="ECU">
      <data key="d0">935000</data>
    </edge>
    <edge source="ISR" target="SLV">
      <data key="d0">501000</data>
    </edge>
    <edge source="ISR" target="ETH">
      <data key="d0">153000</data>
    </edge>
    <edge source="ISR" target="EST">
      <data key="d0">199000</data>
    </edge>
    <edge source="ISR" target="FIN">
      <data key="d0">486000</data>
    </edge>
    <edge source="ISR" target="FRA">
      <data key="d0">15097000</data>
    </edge>
    <edge source="ISR" target="DEU">
      <data key="d0">24824000</data>
    </edge>
    <edge source="ISR" target="GHA">
      <data key="d0">32000</data>
    </edge>
    <edge source="ISR" target="GRC">
      <data key="d0">3528000</data>
    </edge>
    <edge source="ISR" target="GTM">
      <data key="d0">2837000</data>
    </edge>
    <edge source="ISR" target="HND">
      <data key="d0">44000</data>
    </edge>
    <edge source="ISR" target="HKG">
      <data key="d0">7676000</data>
    </edge>
    <edge source="ISR" target="HUN">
      <data key="d0">2439000</data>
    </edge>
    <edge source="ISR" target="IRL">
      <data key="d0">765000</data>
    </edge>
    <edge source="ISR" target="ITA">
      <data key="d0">90236000</data>
    </edge>
    <edge source="ISR" target="JPN">
      <data key="d0">10013000</data>
    </edge>
    <edge source="ISR" target="KAZ">
      <data key="d0">61000</data>
    </edge>
    <edge source="ISR" target="JOR">
      <data key="d0">421000</data>
    </edge>
    <edge source="ISR" target="KOR">
      <data key="d0">1519000</data>
    </edge>
    <edge source="ISR" target="LVA">
      <data key="d0">415000</data>
    </edge>
    <edge source="ISR" target="LTU">
      <data key="d0">1055000</data>
    </edge>
    <edge source="ISR" target="MYS">
      <data key="d0">1193000</data>
    </edge>
    <edge source="ISR" target="MEX">
      <data key="d0">7038000</data>
    </edge>
    <edge source="ISR" target="MAR">
      <data key="d0">693000</data>
    </edge>
    <edge source="ISR" target="NLD">
      <data key="d0">9422000</data>
    </edge>
    <edge source="ISR" target="NIC">
      <data key="d0">100000</data>
    </edge>
    <edge source="ISR" target="NER">
      <data key="d0">11000</data>
    </edge>
    <edge source="ISR" target="NOR">
      <data key="d0">81000</data>
    </edge>
    <edge source="ISR" target="PAN">
      <data key="d0">90000</data>
    </edge>
    <edge source="ISR" target="PER">
      <data key="d0">422000</data>
    </edge>
    <edge source="ISR" target="PHL">
      <data key="d0">323000</data>
    </edge>
    <edge source="ISR" target="POL">
      <data key="d0">4467000</data>
    </edge>
    <edge source="ISR" target="PRT">
      <data key="d0">6579000</data>
    </edge>
    <edge source="ISR" target="ROU">
      <data key="d0">1982000</data>
    </edge>
    <edge source="ISR" target="RUS">
      <data key="d0">19139000</data>
    </edge>
    <edge source="ISR" target="IND">
      <data key="d0">9417000</data>
    </edge>
    <edge source="ISR" target="SGP">
      <data key="d0">413000</data>
    </edge>
    <edge source="ISR" target="VNM">
      <data key="d0">753000</data>
    </edge>
    <edge source="ISR" target="SVN">
      <data key="d0">13080000</data>
    </edge>
    <edge source="ISR" target="ZAF">
      <data key="d0">472000</data>
    </edge>
    <edge source="ISR" target="ESP">
      <data key="d0">26955000</data>
    </edge>
    <edge source="ISR" target="SWE">
      <data key="d0">517000</data>
    </edge>
    <edge source="ISR" target="CHE">
      <data key="d0">1849000</data>
    </edge>
    <edge source="ISR" target="THA">
      <data key="d0">558000</data>
    </edge>
    <edge source="ISR" target="TUR">
      <data key="d0">124680000</data>
    </edge>
    <edge source="ISR" target="UKR">
      <data key="d0">4182000</data>
    </edge>
    <edge source="ISR" target="MKD">
      <data key="d0">189000</data>
    </edge>
    <edge source="ISR" target="EGY">
      <data key="d0">506000</data>
    </edge>
    <edge source="ISR" target="GBR">
      <data key="d0">39321000</data>
    </edge>
    <edge source="ISR" target="USA">
      <data key="d0">88265000</data>
    </edge>
    <edge source="JPN" target="DZA">
      <data key="d0">1606237</data>
    </edge>
    <edge source="JPN" target="ARG">
      <data key="d0">23933405</data>
    </edge>
    <edge source="JPN" target="AUS">
      <data key="d0">26896633</data>
    </edge>
    <edge source="JPN" target="AUT">
      <data key="d0">5799762</data>
    </edge>
    <edge source="JPN" target="BEL">
      <data key="d0">206655388</data>
    </edge>
    <edge source="JPN" target="BOL">
      <data key="d0">244614</data>
    </edge>
    <edge source="JPN" target="BRA">
      <data key="d0">67020979</data>
    </edge>
    <edge source="JPN" target="BGR">
      <data key="d0">2382822</data>
    </edge>
    <edge source="JPN" target="BLR">
      <data key="d0">459144</data>
    </edge>
    <edge source="JPN" target="KHM">
      <data key="d0">979403</data>
    </edge>
    <edge source="JPN" target="CMR">
      <data key="d0">12403</data>
    </edge>
    <edge source="JPN" target="CAN">
      <data key="d0">35729872</data>
    </edge>
    <edge source="JPN" target="LKA">
      <data key="d0">9698231</data>
    </edge>
    <edge source="JPN" target="CHL">
      <data key="d0">7425096</data>
    </edge>
    <edge source="JPN" target="CHN">
      <data key="d0">3612786039</data>
    </edge>
    <edge source="JPN" target="COL">
      <data key="d0">5734191</data>
    </edge>
    <edge source="JPN" target="CRI">
      <data key="d0">387984</data>
    </edge>
    <edge source="JPN" target="HRV">
      <data key="d0">923510</data>
    </edge>
    <edge source="JPN" target="CZE">
      <data key="d0">6672913</data>
    </edge>
    <edge source="JPN" target="DNK">
      <data key="d0">2129912</data>
    </edge>
    <edge source="JPN" target="ECU">
      <data key="d0">299927</data>
    </edge>
    <edge source="JPN" target="SLV">
      <data key="d0">530314</data>
    </edge>
    <edge source="JPN" target="EST">
      <data key="d0">229476</data>
    </edge>
    <edge source="JPN" target="FIN">
      <data key="d0">5667681</data>
    </edge>
    <edge source="JPN" target="FRA">
      <data key="d0">55849808</data>
    </edge>
    <edge source="JPN" target="GEO">
      <data key="d0">32615</data>
    </edge>
    <edge source="JPN" target="DEU">
      <data key="d0">215375919</data>
    </edge>
    <edge source="JPN" target="GRC">
      <data key="d0">560259</data>
    </edge>
    <edge source="JPN" target="GTM">
      <data key="d0">835130</data>
    </edge>
    <edge source="JPN" target="HKG">
      <data key="d0">709398077</data>
    </edge>
    <edge source="JPN" target="HUN">
      <data key="d0">3956545</data>
    </edge>
    <edge source="JPN" target="IDN">
      <data key="d0">378081346</data>
    </edge>
    <edge source="JPN" target="IRL">
      <data key="d0">15501299</data>
    </edge>
    <edge source="JPN" target="ISR">
      <data key="d0">36888465</data>
    </edge>
    <edge source="JPN" target="ITA">
      <data key="d0">47350473</data>
    </edge>
    <edge source="JPN" target="CIV">
      <data key="d0">35497</data>
    </edge>
    <edge source="JPN" target="KAZ">
      <data key="d0">228104</data>
    </edge>
    <edge source="JPN" target="JOR">
      <data key="d0">349034</data>
    </edge>
    <edge source="JPN" target="KOR">
      <data key="d0">855207469</data>
    </edge>
    <edge source="JPN" target="LBN">
      <data key="d0">299872</data>
    </edge>
    <edge source="JPN" target="LVA">
      <data key="d0">1465343</data>
    </edge>
    <edge source="JPN" target="LTU">
      <data key="d0">1508990</data>
    </edge>
    <edge source="JPN" target="MWI">
      <data key="d0">42937</data>
    </edge>
    <edge source="JPN" target="MYS">
      <data key="d0">319428642</data>
    </edge>
    <edge source="JPN" target="MUS">
      <data key="d0">161059</data>
    </edge>
    <edge source="JPN" target="MEX">
      <data key="d0">96722148</data>
    </edge>
    <edge source="JPN" target="MAR">
      <data key="d0">267477</data>
    </edge>
    <edge source="JPN" target="MOZ">
      <data key="d0">20737</data>
    </edge>
    <edge source="JPN" target="OMN">
      <data key="d0">1130545</data>
    </edge>
    <edge source="JPN" target="NLD">
      <data key="d0">233110805</data>
    </edge>
    <edge source="JPN" target="NZL">
      <data key="d0">12455980</data>
    </edge>
    <edge source="JPN" target="NOR">
      <data key="d0">495019</data>
    </edge>
    <edge source="JPN" target="PAK">
      <data key="d0">15738454</data>
    </edge>
    <edge source="JPN" target="PAN">
      <data key="d0">2926856</data>
    </edge>
    <edge source="JPN" target="PRY">
      <data key="d0">81455</data>
    </edge>
    <edge source="JPN" target="PER">
      <data key="d0">5447726</data>
    </edge>
    <edge source="JPN" target="PHL">
      <data key="d0">195465183</data>
    </edge>
    <edge source="JPN" target="POL">
      <data key="d0">32881193</data>
    </edge>
    <edge source="JPN" target="PRT">
      <data key="d0">2628679</data>
    </edge>
    <edge source="JPN" target="ROU">
      <data key="d0">6692167</data>
    </edge>
    <edge source="JPN" target="RUS">
      <data key="d0">31285739</data>
    </edge>
    <edge source="JPN" target="SAU">
      <data key="d0">57114359</data>
    </edge>
    <edge source="JPN" target="SEN">
      <data key="d0">41658</data>
    </edge>
    <edge source="JPN" target="SRB">
      <data key="d0">39834</data>
    </edge>
    <edge source="JPN" target="IND">
      <data key="d0">530442454</data>
    </edge>
    <edge source="JPN" target="SGP">
      <data key="d0">140913555</data>
    </edge>
    <edge source="JPN" target="SVK">
      <data key="d0">441253</data>
    </edge>
    <edge source="JPN" target="VNM">
      <data key="d0">397053656</data>
    </edge>
    <edge source="JPN" target="SVN">
      <data key="d0">5101685</data>
    </edge>
    <edge source="JPN" target="ZAF">
      <data key="d0">14480358</data>
    </edge>
    <edge source="JPN" target="ESP">
      <data key="d0">20648546</data>
    </edge>
    <edge source="JPN" target="SWE">
      <data key="d0">2423494</data>
    </edge>
    <edge source="JPN" target="CHE">
      <data key="d0">10466677</data>
    </edge>
    <edge source="JPN" target="THA">
      <data key="d0">648862524</data>
    </edge>
    <edge source="JPN" target="TGO">
      <data key="d0">70396</data>
    </edge>
    <edge source="JPN" target="ARE">
      <data key="d0">39467476</data>
    </edge>
    <edge source="JPN" target="TUN">
      <data key="d0">55368</data>
    </edge>
    <edge source="JPN" target="TUR">
      <data key="d0">47524240</data>
    </edge>
    <edge source="JPN" target="UKR">
      <data key="d0">623463</data>
    </edge>
    <edge source="JPN" target="MKD">
      <data key="d0">24899</data>
    </edge>
    <edge source="JPN" target="EGY">
      <data key="d0">23167584</data>
    </edge>
    <edge source="JPN" target="GBR">
      <data key="d0">86592212</data>
    </edge>
    <edge source="JPN" target="TZA">
      <data key="d0">30967</data>
    </edge>
    <edge source="JPN" target="USA">
      <data key="d0">1049600836</data>
    </edge>
    <edge source="JPN" target="URY">
      <data key="d0">149466</data>
    </edge>
    <edge source="MDG" target="ETH">
      <data key="d0">24603</data>
    </edge>
    <edge source="MDG" target="FRA">
      <data key="d0">23072</data>
    </edge>
    <edge source="MDG" target="MUS">
      <data key="d0">10958</data>
    </edge>
    <edge source="MDG" target="MOZ">
      <data key="d0">39176</data>
    </edge>
    <edge source="MYS" target="ALB">
      <data key="d0">217968</data>
    </edge>
    <edge source="MYS" target="DZA">
      <data key="d0">177698</data>
    </edge>
    <edge source="MYS" target="ARG">
      <data key="d0">3178928</data>
    </edge>
    <edge source="MYS" target="AUS">
      <data key="d0">30918826</data>
    </edge>
    <edge source="MYS" target="AUT">
      <data key="d0">108640</data>
    </edge>
    <edge source="MYS" target="BEL">
      <data key="d0">4059667</data>
    </edge>
    <edge source="MYS" target="BWA">
      <data key="d0">209423</data>
    </edge>
    <edge source="MYS" target="BRA">
      <data key="d0">6858711</data>
    </edge>
    <edge source="MYS" target="BGR">
      <data key="d0">47067</data>
    </edge>
    <edge source="MYS" target="KHM">
      <data key="d0">989481</data>
    </edge>
    <edge source="MYS" target="CAN">
      <data key="d0">238348</data>
    </edge>
    <edge source="MYS" target="LKA">
      <data key="d0">20710917</data>
    </edge>
    <edge source="MYS" target="CHL">
      <data key="d0">3295680</data>
    </edge>
    <edge source="MYS" target="CHN">
      <data key="d0">1027159040</data>
    </edge>
    <edge source="MYS" target="COL">
      <data key="d0">2622683</data>
    </edge>
    <edge source="MYS" target="CRI">
      <data key="d0">240150</data>
    </edge>
    <edge source="MYS" target="HRV">
      <data key="d0">35568</data>
    </edge>
    <edge source="MYS" target="CZE">
      <data key="d0">199283</data>
    </edge>
    <edge source="MYS" target="DNK">
      <data key="d0">76245</data>
    </edge>
    <edge source="MYS" target="ECU">
      <data key="d0">585082</data>
    </edge>
    <edge source="MYS" target="SLV">
      <data key="d0">163055</data>
    </edge>
    <edge source="MYS" target="EST">
      <data key="d0">78395</data>
    </edge>
    <edge source="MYS" target="FIN">
      <data key="d0">72891</data>
    </edge>
    <edge source="MYS" target="FRA">
      <data key="d0">774152</data>
    </edge>
    <edge source="MYS" target="DEU">
      <data key="d0">13672843</data>
    </edge>
    <edge source="MYS" target="GHA">
      <data key="d0">1220752</data>
    </edge>
    <edge source="MYS" target="GTM">
      <data key="d0">41612</data>
    </edge>
    <edge source="MYS" target="HKG">
      <data key="d0">258119428</data>
    </edge>
    <edge source="MYS" target="HUN">
      <data key="d0">271673</data>
    </edge>
    <edge source="MYS" target="IDN">
      <data key="d0">516415829</data>
    </edge>
    <edge source="MYS" target="IRL">
      <data key="d0">51164</data>
    </edge>
    <edge source="MYS" target="ITA">
      <data key="d0">4586830</data>
    </edge>
    <edge source="MYS" target="CIV">
      <data key="d0">1225392</data>
    </edge>
    <edge source="MYS" target="JPN">
      <data key="d0">147378567</data>
    </edge>
    <edge source="MYS" target="KAZ">
      <data key="d0">42391</data>
    </edge>
    <edge source="MYS" target="JOR">
      <data key="d0">670795</data>
    </edge>
    <edge source="MYS" target="KOR">
      <data key="d0">81296334</data>
    </edge>
    <edge source="MYS" target="LBN">
      <data key="d0">11379</data>
    </edge>
    <edge source="MYS" target="LVA">
      <data key="d0">25797</data>
    </edge>
    <edge source="MYS" target="LTU">
      <data key="d0">21566</data>
    </edge>
    <edge source="MYS" target="MDG">
      <data key="d0">446533</data>
    </edge>
    <edge source="MYS" target="MUS">
      <data key="d0">1941773</data>
    </edge>
    <edge source="MYS" target="MEX">
      <data key="d0">7918019</data>
    </edge>
    <edge source="MYS" target="MAR">
      <data key="d0">297508</data>
    </edge>
    <edge source="MYS" target="MOZ">
      <data key="d0">2299321</data>
    </edge>
    <edge source="MYS" target="OMN">
      <data key="d0">1233220</data>
    </edge>
    <edge source="MYS" target="NLD">
      <data key="d0">12427645</data>
    </edge>
    <edge source="MYS" target="NZL">
      <data key="d0">6728172</data>
    </edge>
    <edge source="MYS" target="PAK">
      <data key="d0">29130948</data>
    </edge>
    <edge source="MYS" target="PER">
      <data key="d0">3373384</data>
    </edge>
    <edge source="MYS" target="PHL">
      <data key="d0">135012602</data>
    </edge>
    <edge source="MYS" target="POL">
      <data key="d0">975644</data>
    </edge>
    <edge source="MYS" target="PRT">
      <data key="d0">558460</data>
    </edge>
    <edge source="MYS" target="ROU">
      <data key="d0">359219</data>
    </edge>
    <edge source="MYS" target="RUS">
      <data key="d0">145937</data>
    </edge>
    <edge source="MYS" target="SAU">
      <data key="d0">4884750</data>
    </edge>
    <edge source="MYS" target="SEN">
      <data key="d0">59915</data>
    </edge>
    <edge source="MYS" target="SRB">
      <data key="d0">29102</data>
    </edge>
    <edge source="MYS" target="IND">
      <data key="d0">141667570</data>
    </edge>
    <edge source="MYS" target="SGP">
      <data key="d0">126856363</data>
    </edge>
    <edge source="MYS" target="SVK">
      <data key="d0">25851</data>
    </edge>
    <edge source="MYS" target="VNM">
      <data key="d0">382842844</data>
    </edge>
    <edge source="MYS" target="SVN">
      <data key="d0">785680</data>
    </edge>
    <edge source="MYS" target="ZAF">
      <data key="d0">23289424</data>
    </edge>
    <edge source="MYS" target="ESP">
      <data key="d0">4596628</data>
    </edge>
    <edge source="MYS" target="SWE">
      <data key="d0">160518</data>
    </edge>
    <edge source="MYS" target="CHE">
      <data key="d0">65329</data>
    </edge>
    <edge source="MYS" target="THA">
      <data key="d0">314973889</data>
    </edge>
    <edge source="MYS" target="TGO">
      <data key="d0">2895990</data>
    </edge>
    <edge source="MYS" target="ARE">
      <data key="d0">23902306</data>
    </edge>
    <edge source="MYS" target="TUN">
      <data key="d0">39916</data>
    </edge>
    <edge source="MYS" target="TUR">
      <data key="d0">53490925</data>
    </edge>
    <edge source="MYS" target="UGA">
      <data key="d0">391784</data>
    </edge>
    <edge source="MYS" target="UKR">
      <data key="d0">80917</data>
    </edge>
    <edge source="MYS" target="EGY">
      <data key="d0">20037853</data>
    </edge>
    <edge source="MYS" target="GBR">
      <data key="d0">1946837</data>
    </edge>
    <edge source="MYS" target="TZA">
      <data key="d0">1673309</data>
    </edge>
    <edge source="MYS" target="USA">
      <data key="d0">18986136</data>
    </edge>
    <edge source="MYS" target="URY">
      <data key="d0">224964</data>
    </edge>
    <edge source="MUS" target="CHN">
      <data key="d0">23682</data>
    </edge>
    <edge source="MUS" target="FRA">
      <data key="d0">85759</data>
    </edge>
    <edge source="MUS" target="HKG">
      <data key="d0">46913</data>
    </edge>
    <edge source="MUS" target="MDG">
      <data key="d0">173010</data>
    </edge>
    <edge source="MUS" target="IND">
      <data key="d0">84884</data>
    </edge>
    <edge source="MUS" target="SGP">
      <data key="d0">13240</data>
    </edge>
    <edge source="MUS" target="ZAF">
      <data key="d0">265772</data>
    </edge>
    <edge source="MUS" target="CHE">
      <data key="d0">10019</data>
    </edge>
    <edge source="NAM" target="CHN">
      <data key="d0">17441</data>
    </edge>
    <edge source="NAM" target="DEU">
      <data key="d0">1057960</data>
    </edge>
    <edge source="NAM" target="ZAF">
      <data key="d0">554859</data>
    </edge>
    <edge source="NAM" target="USA">
      <data key="d0">31181</data>
    </edge>
    <edge source="NOR" target="AZE">
      <data key="d0">20260096</data>
    </edge>
    <edge source="NOR" target="AUS">
      <data key="d0">198556</data>
    </edge>
    <edge source="NOR" target="AUT">
      <data key="d0">161729</data>
    </edge>
    <edge source="NOR" target="BEL">
      <data key="d0">356308</data>
    </edge>
    <edge source="NOR" target="BRA">
      <data key="d0">230418</data>
    </edge>
    <edge source="NOR" target="CAN">
      <data key="d0">266458</data>
    </edge>
    <edge source="NOR" target="CHL">
      <data key="d0">68392</data>
    </edge>
    <edge source="NOR" target="CHN">
      <data key="d0">6576938</data>
    </edge>
    <edge source="NOR" target="COL">
      <data key="d0">11626</data>
    </edge>
    <edge source="NOR" target="CZE">
      <data key="d0">139244</data>
    </edge>
    <edge source="NOR" target="DNK">
      <data key="d0">2218823</data>
    </edge>
    <edge source="NOR" target="EST">
      <data key="d0">498677</data>
    </edge>
    <edge source="NOR" target="FIN">
      <data key="d0">1574695</data>
    </edge>
    <edge source="NOR" target="FRA">
      <data key="d0">473531</data>
    </edge>
    <edge source="NOR" target="DEU">
      <data key="d0">10911686</data>
    </edge>
    <edge source="NOR" target="HKG">
      <data key="d0">259790</data>
    </edge>
    <edge source="NOR" target="HUN">
      <data key="d0">24988</data>
    </edge>
    <edge source="NOR" target="IDN">
      <data key="d0">461143</data>
    </edge>
    <edge source="NOR" target="ISR">
      <data key="d0">300624</data>
    </edge>
    <edge source="NOR" target="ITA">
      <data key="d0">1273636</data>
    </edge>
    <edge source="NOR" target="JPN">
      <data key="d0">274164</data>
    </edge>
    <edge source="NOR" target="KOR">
      <data key="d0">1731959</data>
    </edge>
    <edge source="NOR" target="LVA">
      <data key="d0">345662</data>
    </edge>
    <edge source="NOR" target="LTU">
      <data key="d0">1419816</data>
    </edge>
    <edge source="NOR" target="MYS">
      <data key="d0">2366090</data>
    </edge>
    <edge source="NOR" target="NLD">
      <data key="d0">2821859</data>
    </edge>
    <edge source="NOR" target="NZL">
      <data key="d0">150771</data>
    </edge>
    <edge source="NOR" target="POL">
      <data key="d0">1350483</data>
    </edge>
    <edge source="NOR" target="ROU">
      <data key="d0">109918</data>
    </edge>
    <edge source="NOR" target="RUS">
      <data key="d0">410859</data>
    </edge>
    <edge source="NOR" target="SAU">
      <data key="d0">621175</data>
    </edge>
    <edge source="NOR" target="IND">
      <data key="d0">743268</data>
    </edge>
    <edge source="NOR" target="SGP">
      <data key="d0">1180567</data>
    </edge>
    <edge source="NOR" target="SVK">
      <data key="d0">14451</data>
    </edge>
    <edge source="NOR" target="VNM">
      <data key="d0">823190</data>
    </edge>
    <edge source="NOR" target="SVN">
      <data key="d0">33578</data>
    </edge>
    <edge source="NOR" target="ZAF">
      <data key="d0">225960</data>
    </edge>
    <edge source="NOR" target="ESP">
      <data key="d0">1400318</data>
    </edge>
    <edge source="NOR" target="SWE">
      <data key="d0">11181439</data>
    </edge>
    <edge source="NOR" target="CHE">
      <data key="d0">103502</data>
    </edge>
    <edge source="NOR" target="THA">
      <data key="d0">172974</data>
    </edge>
    <edge source="NOR" target="ARE">
      <data key="d0">871706</data>
    </edge>
    <edge source="NOR" target="TUR">
      <data key="d0">988222</data>
    </edge>
    <edge source="NOR" target="EGY">
      <data key="d0">111901</data>
    </edge>
    <edge source="NOR" target="GBR">
      <data key="d0">4347153</data>
    </edge>
    <edge source="NOR" target="USA">
      <data key="d0">1935409</data>
    </edge>
    <edge source="SAU" target="ALB">
      <data key="d0">1694070</data>
    </edge>
    <edge source="SAU" target="DZA">
      <data key="d0">380547350</data>
    </edge>
    <edge source="SAU" target="AZE">
      <data key="d0">636343</data>
    </edge>
    <edge source="SAU" target="ARG">
      <data key="d0">7592112</data>
    </edge>
    <edge source="SAU" target="AUS">
      <data key="d0">18932942</data>
    </edge>
    <edge source="SAU" target="AUT">
      <data key="d0">41871</data>
    </edge>
    <edge source="SAU" target="ARM">
      <data key="d0">276033</data>
    </edge>
    <edge source="SAU" target="BEL">
      <data key="d0">648198995</data>
    </edge>
    <edge source="SAU" target="BRA">
      <data key="d0">74029433</data>
    </edge>
    <edge source="SAU" target="BGR">
      <data key="d0">1392967</data>
    </edge>
    <edge source="SAU" target="KHM">
      <data key="d0">847035</data>
    </edge>
    <edge source="SAU" target="CMR">
      <data key="d0">4901922</data>
    </edge>
    <edge source="SAU" target="CAN">
      <data key="d0">7231002</data>
    </edge>
    <edge source="SAU" target="LKA">
      <data key="d0">54748181</data>
    </edge>
    <edge source="SAU" target="CHL">
      <data key="d0">14246779</data>
    </edge>
    <edge source="SAU" target="CHN">
      <data key="d0">1253286673</data>
    </edge>
    <edge source="SAU" target="COL">
      <data key="d0">27111526</data>
    </edge>
    <edge source="SAU" target="CRI">
      <data key="d0">3459349</data>
    </edge>
    <edge source="SAU" target="HRV">
      <data key="d0">1947434</data>
    </edge>
    <edge source="SAU" target="BEN">
      <data key="d0">643277</data>
    </edge>
    <edge source="SAU" target="DNK">
      <data key="d0">488325</data>
    </edge>
    <edge source="SAU" target="ECU">
      <data key="d0">11695539</data>
    </edge>
    <edge source="SAU" target="SLV">
      <data key="d0">3563628</data>
    </edge>
    <edge source="SAU" target="ETH">
      <data key="d0">25257703</data>
    </edge>
    <edge source="SAU" target="EST">
      <data key="d0">75498676</data>
    </edge>
    <edge source="SAU" target="FIN">
      <data key="d0">4766706</data>
    </edge>
    <edge source="SAU" target="FRA">
      <data key="d0">6416238</data>
    </edge>
    <edge source="SAU" target="GEO">
      <data key="d0">15214895</data>
    </edge>
    <edge source="SAU" target="GMB">
      <data key="d0">90410</data>
    </edge>
    <edge source="SAU" target="DEU">
      <data key="d0">2478697</data>
    </edge>
    <edge source="SAU" target="GHA">
      <data key="d0">54388672</data>
    </edge>
    <edge source="SAU" target="GRC">
      <data key="d0">119647717</data>
    </edge>
    <edge source="SAU" target="GTM">
      <data key="d0">34216646</data>
    </edge>
    <edge source="SAU" target="HND">
      <data key="d0">456321</data>
    </edge>
    <edge source="SAU" target="HKG">
      <data key="d0">108770143</data>
    </edge>
    <edge source="SAU" target="HUN">
      <data key="d0">220026</data>
    </edge>
    <edge source="SAU" target="IDN">
      <data key="d0">98197138</data>
    </edge>
    <edge source="SAU" target="IRL">
      <data key="d0">52006</data>
    </edge>
    <edge source="SAU" target="ITA">
      <data key="d0">306987840</data>
    </edge>
    <edge source="SAU" target="CIV">
      <data key="d0">60554480</data>
    </edge>
    <edge source="SAU" target="JPN">
      <data key="d0">95757378</data>
    </edge>
    <edge source="SAU" target="KAZ">
      <data key="d0">1475110</data>
    </edge>
    <edge source="SAU" target="JOR">
      <data key="d0">331123008</data>
    </edge>
    <edge source="SAU" target="KOR">
      <data key="d0">11001856</data>
    </edge>
    <edge source="SAU" target="KGZ">
      <data key="d0">101878</data>
    </edge>
    <edge source="SAU" target="LBN">
      <data key="d0">129228869</data>
    </edge>
    <edge source="SAU" target="LVA">
      <data key="d0">59473</data>
    </edge>
    <edge source="SAU" target="LTU">
      <data key="d0">1210812</data>
    </edge>
    <edge source="SAU" target="MDG">
      <data key="d0">5259565</data>
    </edge>
    <edge source="SAU" target="MYS">
      <data key="d0">1034705728</data>
    </edge>
    <edge source="SAU" target="MRT">
      <data key="d0">674481</data>
    </edge>
    <edge source="SAU" target="MUS">
      <data key="d0">2124255</data>
    </edge>
    <edge source="SAU" target="MEX">
      <data key="d0">17149795</data>
    </edge>
    <edge source="SAU" target="MAR">
      <data key="d0">220362759</data>
    </edge>
    <edge source="SAU" target="MOZ">
      <data key="d0">10806365</data>
    </edge>
    <edge source="SAU" target="OMN">
      <data key="d0">77530654</data>
    </edge>
    <edge source="SAU" target="NAM">
      <data key="d0">2774200</data>
    </edge>
    <edge source="SAU" target="NLD">
      <data key="d0">112969848</data>
    </edge>
    <edge source="SAU" target="NZL">
      <data key="d0">5468390</data>
    </edge>
    <edge source="SAU" target="NIC">
      <data key="d0">408049</data>
    </edge>
    <edge source="SAU" target="NER">
      <data key="d0">652611</data>
    </edge>
    <edge source="SAU" target="PAK">
      <data key="d0">391801503</data>
    </edge>
    <edge source="SAU" target="PRY">
      <data key="d0">4033818</data>
    </edge>
    <edge source="SAU" target="PER">
      <data key="d0">80325390</data>
    </edge>
    <edge source="SAU" target="PHL">
      <data key="d0">22649923</data>
    </edge>
    <edge source="SAU" target="POL">
      <data key="d0">330039411</data>
    </edge>
    <edge source="SAU" target="PRT">
      <data key="d0">29523016</data>
    </edge>
    <edge source="SAU" target="ROU">
      <data key="d0">4043686</data>
    </edge>
    <edge source="SAU" target="RUS">
      <data key="d0">2482165</data>
    </edge>
    <edge source="SAU" target="SEN">
      <data key="d0">16427041</data>
    </edge>
    <edge source="SAU" target="SRB">
      <data key="d0">75209</data>
    </edge>
    <edge source="SAU" target="IND">
      <data key="d0">682293494</data>
    </edge>
    <edge source="SAU" target="SGP">
      <data key="d0">1707139370</data>
    </edge>
    <edge source="SAU" target="SVK">
      <data key="d0">276033</data>
    </edge>
    <edge source="SAU" target="VNM">
      <data key="d0">481458415</data>
    </edge>
    <edge source="SAU" target="SVN">
      <data key="d0">10181224</data>
    </edge>
    <edge source="SAU" target="ZAF">
      <data key="d0">99256466</data>
    </edge>
    <edge source="SAU" target="ESP">
      <data key="d0">177966729</data>
    </edge>
    <edge source="SAU" target="SWE">
      <data key="d0">79626639</data>
    </edge>
    <edge source="SAU" target="CHE">
      <data key="d0">480057</data>
    </edge>
    <edge source="SAU" target="THA">
      <data key="d0">74750586</data>
    </edge>
    <edge source="SAU" target="TGO">
      <data key="d0">31616601</data>
    </edge>
    <edge source="SAU" target="ARE">
      <data key="d0">819940709</data>
    </edge>
    <edge source="SAU" target="TUN">
      <data key="d0">140722518</data>
    </edge>
    <edge source="SAU" target="TUR">
      <data key="d0">1052882580</data>
    </edge>
    <edge source="SAU" target="UGA">
      <data key="d0">13904338</data>
    </edge>
    <edge source="SAU" target="UKR">
      <data key="d0">25928183</data>
    </edge>
    <edge source="SAU" target="EGY">
      <data key="d0">606986307</data>
    </edge>
    <edge source="SAU" target="GBR">
      <data key="d0">86722426</data>
    </edge>
    <edge source="SAU" target="TZA">
      <data key="d0">78856947</data>
    </edge>
    <edge source="SAU" target="USA">
      <data key="d0">55694162</data>
    </edge>
    <edge source="SAU" target="URY">
      <data key="d0">4549613</data>
    </edge>
    <edge source="SEN" target="BEL">
      <data key="d0">44051</data>
    </edge>
    <edge source="SEN" target="CMR">
      <data key="d0">110110</data>
    </edge>
    <edge source="SEN" target="CHN">
      <data key="d0">48427</data>
    </edge>
    <edge source="SEN" target="BEN">
      <data key="d0">318344</data>
    </edge>
    <edge source="SEN" target="FRA">
      <data key="d0">88946</data>
    </edge>
    <edge source="SEN" target="GMB">
      <data key="d0">827526</data>
    </edge>
    <edge source="SEN" target="GHA">
      <data key="d0">35276</data>
    </edge>
    <edge source="SEN" target="HKG">
      <data key="d0">14042</data>
    </edge>
    <edge source="SEN" target="CIV">
      <data key="d0">180753</data>
    </edge>
    <edge source="SEN" target="MYS">
      <data key="d0">49271</data>
    </edge>
    <edge source="SEN" target="MRT">
      <data key="d0">806446</data>
    </edge>
    <edge source="SEN" target="NLD">
      <data key="d0">46936</data>
    </edge>
    <edge source="SEN" target="VNM">
      <data key="d0">175955</data>
    </edge>
    <edge source="SEN" target="ESP">
      <data key="d0">245516</data>
    </edge>
    <edge source="SEN" target="TGO">
      <data key="d0">112466</data>
    </edge>
    <edge source="SEN" target="GBR">
      <data key="d0">202319</data>
    </edge>
    <edge source="SEN" target="TZA">
      <data key="d0">11011</data>
    </edge>
    <edge source="SEN" target="BFA">
      <data key="d0">53295</data>
    </edge>
    <edge source="SGP" target="DZA">
      <data key="d0">11400</data>
    </edge>
    <edge source="SGP" target="AZE">
      <data key="d0">27838</data>
    </edge>
    <edge source="SGP" target="ARG">
      <data key="d0">2607518</data>
    </edge>
    <edge source="SGP" target="AUS">
      <data key="d0">153608435</data>
    </edge>
    <edge source="SGP" target="AUT">
      <data key="d0">78238</data>
    </edge>
    <edge source="SGP" target="BEL">
      <data key="d0">209882954</data>
    </edge>
    <edge source="SGP" target="BRA">
      <data key="d0">34140227</data>
    </edge>
    <edge source="SGP" target="KHM">
      <data key="d0">7252992</data>
    </edge>
    <edge source="SGP" target="CMR">
      <data key="d0">450057</data>
    </edge>
    <edge source="SGP" target="CAN">
      <data key="d0">1505762</data>
    </edge>
    <edge source="SGP" target="LKA">
      <data key="d0">18028800</data>
    </edge>
    <edge source="SGP" target="CHL">
      <data key="d0">2324639</data>
    </edge>
    <edge source="SGP" target="CHN">
      <data key="d0">3918133256</data>
    </edge>
    <edge source="SGP" target="COL">
      <data key="d0">2016000</data>
    </edge>
    <edge source="SGP" target="CRI">
      <data key="d0">358350</data>
    </edge>
    <edge source="SGP" target="CZE">
      <data key="d0">176132</data>
    </edge>
    <edge source="SGP" target="DNK">
      <data key="d0">49664</data>
    </edge>
    <edge source="SGP" target="ECU">
      <data key="d0">813579</data>
    </edge>
    <edge source="SGP" target="SLV">
      <data key="d0">1234476</data>
    </edge>
    <edge source="SGP" target="FIN">
      <data key="d0">36672</data>
    </edge>
    <edge source="SGP" target="FRA">
      <data key="d0">13209854</data>
    </edge>
    <edge source="SGP" target="DEU">
      <data key="d0">24044000</data>
    </edge>
    <edge source="SGP" target="GHA">
      <data key="d0">11191294</data>
    </edge>
    <edge source="SGP" target="GRC">
      <data key="d0">1386987</data>
    </edge>
    <edge source="SGP" target="GTM">
      <data key="d0">261118</data>
    </edge>
    <edge source="SGP" target="HKG">
      <data key="d0">213287660</data>
    </edge>
    <edge source="SGP" target="HUN">
      <data key="d0">821271</data>
    </edge>
    <edge source="SGP" target="IDN">
      <data key="d0">1174081439</data>
    </edge>
    <edge source="SGP" target="IRL">
      <data key="d0">76924</data>
    </edge>
    <edge source="SGP" target="ISR">
      <data key="d0">62918235</data>
    </edge>
    <edge source="SGP" target="ITA">
      <data key="d0">23412370</data>
    </edge>
    <edge source="SGP" target="CIV">
      <data key="d0">10932938</data>
    </edge>
    <edge source="SGP" target="JPN">
      <data key="d0">384390912</data>
    </edge>
    <edge source="SGP" target="KAZ">
      <data key="d0">44148</data>
    </edge>
    <edge source="SGP" target="JOR">
      <data key="d0">3284517</data>
    </edge>
    <edge source="SGP" target="KOR">
      <data key="d0">185846029</data>
    </edge>
    <edge source="SGP" target="LBN">
      <data key="d0">4597858</data>
    </edge>
    <edge source="SGP" target="LVA">
      <data key="d0">1345546</data>
    </edge>
    <edge source="SGP" target="LTU">
      <data key="d0">1487462</data>
    </edge>
    <edge source="SGP" target="MDG">
      <data key="d0">337037</data>
    </edge>
    <edge source="SGP" target="MWI">
      <data key="d0">24400</data>
    </edge>
    <edge source="SGP" target="MYS">
      <data key="d0">1094146449</data>
    </edge>
    <edge source="SGP" target="MUS">
      <data key="d0">3497609</data>
    </edge>
    <edge source="SGP" target="MEX">
      <data key="d0">17599047</data>
    </edge>
    <edge source="SGP" target="MAR">
      <data key="d0">3222663</data>
    </edge>
    <edge source="SGP" target="MOZ">
      <data key="d0">1601069</data>
    </edge>
    <edge source="SGP" target="OMN">
      <data key="d0">6805459</data>
    </edge>
    <edge source="SGP" target="NAM">
      <data key="d0">304657</data>
    </edge>
    <edge source="SGP" target="NLD">
      <data key="d0">51581385</data>
    </edge>
    <edge source="SGP" target="NZL">
      <data key="d0">87151038</data>
    </edge>
    <edge source="SGP" target="NOR">
      <data key="d0">14404</data>
    </edge>
    <edge source="SGP" target="PAK">
      <data key="d0">43380885</data>
    </edge>
    <edge source="SGP" target="PER">
      <data key="d0">3387044</data>
    </edge>
    <edge source="SGP" target="PHL">
      <data key="d0">266896837</data>
    </edge>
    <edge source="SGP" target="POL">
      <data key="d0">501099</data>
    </edge>
    <edge source="SGP" target="PRT">
      <data key="d0">495376</data>
    </edge>
    <edge source="SGP" target="RUS">
      <data key="d0">5087665</data>
    </edge>
    <edge source="SGP" target="SAU">
      <data key="d0">50978838</data>
    </edge>
    <edge source="SGP" target="SEN">
      <data key="d0">621248</data>
    </edge>
    <edge source="SGP" target="IND">
      <data key="d0">757367578</data>
    </edge>
    <edge source="SGP" target="SVK">
      <data key="d0">11932</data>
    </edge>
    <edge source="SGP" target="VNM">
      <data key="d0">786127218</data>
    </edge>
    <edge source="SGP" target="SVN">
      <data key="d0">1750520</data>
    </edge>
    <edge source="SGP" target="ZAF">
      <data key="d0">55266701</data>
    </edge>
    <edge source="SGP" target="ZWE">
      <data key="d0">578083</data>
    </edge>
    <edge source="SGP" target="ESP">
      <data key="d0">938433</data>
    </edge>
    <edge source="SGP" target="SWE">
      <data key="d0">702630</data>
    </edge>
    <edge source="SGP" target="CHE">
      <data key="d0">337771</data>
    </edge>
    <edge source="SGP" target="THA">
      <data key="d0">578347200</data>
    </edge>
    <edge source="SGP" target="TGO">
      <data key="d0">653128</data>
    </edge>
    <edge source="SGP" target="ARE">
      <data key="d0">83463668</data>
    </edge>
    <edge source="SGP" target="TUN">
      <data key="d0">130572</data>
    </edge>
    <edge source="SGP" target="TUR">
      <data key="d0">113921596</data>
    </edge>
    <edge source="SGP" target="UKR">
      <data key="d0">1513912</data>
    </edge>
    <edge source="SGP" target="EGY">
      <data key="d0">37828209</data>
    </edge>
    <edge source="SGP" target="GBR">
      <data key="d0">6740753</data>
    </edge>
    <edge source="SGP" target="TZA">
      <data key="d0">3251823</data>
    </edge>
    <edge source="SGP" target="USA">
      <data key="d0">225817676</data>
    </edge>
    <edge source="SGP" target="URY">
      <data key="d0">613212</data>
    </edge>
    <edge source="SVK" target="ALB">
      <data key="d0">30535</data>
    </edge>
    <edge source="SVK" target="AUT">
      <data key="d0">31303559</data>
    </edge>
    <edge source="SVK" target="BEL">
      <data key="d0">3058568</data>
    </edge>
    <edge source="SVK" target="BGR">
      <data key="d0">4047554</data>
    </edge>
    <edge source="SVK" target="BLR">
      <data key="d0">1315659</data>
    </edge>
    <edge source="SVK" target="CHN">
      <data key="d0">4824341</data>
    </edge>
    <edge source="SVK" target="HRV">
      <data key="d0">21596411</data>
    </edge>
    <edge source="SVK" target="CZE">
      <data key="d0">231519385</data>
    </edge>
    <edge source="SVK" target="DNK">
      <data key="d0">4804583</data>
    </edge>
    <edge source="SVK" target="EST">
      <data key="d0">41440</data>
    </edge>
    <edge source="SVK" target="FIN">
      <data key="d0">1240596</data>
    </edge>
    <edge source="SVK" target="FRA">
      <data key="d0">13608538</data>
    </edge>
    <edge source="SVK" target="DEU">
      <data key="d0">76851897</data>
    </edge>
    <edge source="SVK" target="GRC">
      <data key="d0">1021985</data>
    </edge>
    <edge source="SVK" target="HKG">
      <data key="d0">1746395</data>
    </edge>
    <edge source="SVK" target="HUN">
      <data key="d0">81482946</data>
    </edge>
    <edge source="SVK" target="ISR">
      <data key="d0">608063</data>
    </edge>
    <edge source="SVK" target="ITA">
      <data key="d0">54976622</data>
    </edge>
    <edge source="SVK" target="KAZ">
      <data key="d0">98843</data>
    </edge>
    <edge source="SVK" target="KOR">
      <data key="d0">674263</data>
    </edge>
    <edge source="SVK" target="LVA">
      <data key="d0">6959077</data>
    </edge>
    <edge source="SVK" target="LTU">
      <data key="d0">4815041</data>
    </edge>
    <edge source="SVK" target="MYS">
      <data key="d0">138274</data>
    </edge>
    <edge source="SVK" target="MEX">
      <data key="d0">330543</data>
    </edge>
    <edge source="SVK" target="MDA">
      <data key="d0">11548</data>
    </edge>
    <edge source="SVK" target="NLD">
      <data key="d0">15501454</data>
    </edge>
    <edge source="SVK" target="NOR">
      <data key="d0">170300</data>
    </edge>
    <edge source="SVK" target="POL">
      <data key="d0">159122892</data>
    </edge>
    <edge source="SVK" target="PRT">
      <data key="d0">1022597</data>
    </edge>
    <edge source="SVK" target="ROU">
      <data key="d0">25753565</data>
    </edge>
    <edge source="SVK" target="RUS">
      <data key="d0">6503486</data>
    </edge>
    <edge source="SVK" target="SRB">
      <data key="d0">6359312</data>
    </edge>
    <edge source="SVK" target="IND">
      <data key="d0">125039</data>
    </edge>
    <edge source="SVK" target="VNM">
      <data key="d0">650027</data>
    </edge>
    <edge source="SVK" target="SVN">
      <data key="d0">3881088</data>
    </edge>
    <edge source="SVK" target="ZAF">
      <data key="d0">15623</data>
    </edge>
    <edge source="SVK" target="ESP">
      <data key="d0">6502476</data>
    </edge>
    <edge source="SVK" target="SWE">
      <data key="d0">2547148</data>
    </edge>
    <edge source="SVK" target="CHE">
      <data key="d0">1971015</data>
    </edge>
    <edge source="SVK" target="ARE">
      <data key="d0">368195</data>
    </edge>
    <edge source="SVK" target="TUN">
      <data key="d0">45519</data>
    </edge>
    <edge source="SVK" target="TUR">
      <data key="d0">11770647</data>
    </edge>
    <edge source="SVK" target="UKR">
      <data key="d0">22168719</data>
    </edge>
    <edge source="SVK" target="MKD">
      <data key="d0">211970</data>
    </edge>
    <edge source="SVK" target="GBR">
      <data key="d0">5808978</data>
    </edge>
    <edge source="SVK" target="USA">
      <data key="d0">2354039</data>
    </edge>
    <edge source="SWE" target="DZA">
      <data key="d0">16079672</data>
    </edge>
    <edge source="SWE" target="AZE">
      <data key="d0">1540329</data>
    </edge>
    <edge source="SWE" target="ARG">
      <data key="d0">7255171</data>
    </edge>
    <edge source="SWE" target="AUS">
      <data key="d0">6619370</data>
    </edge>
    <edge source="SWE" target="AUT">
      <data key="d0">47107275</data>
    </edge>
    <edge source="SWE" target="ARM">
      <data key="d0">84197</data>
    </edge>
    <edge source="SWE" target="BEL">
      <data key="d0">95761662</data>
    </edge>
    <edge source="SWE" target="BOL">
      <data key="d0">189793</data>
    </edge>
    <edge source="SWE" target="BRA">
      <data key="d0">19920556</data>
    </edge>
    <edge source="SWE" target="BGR">
      <data key="d0">9288752</data>
    </edge>
    <edge source="SWE" target="BLR">
      <data key="d0">9224435</data>
    </edge>
    <edge source="SWE" target="CMR">
      <data key="d0">114952</data>
    </edge>
    <edge source="SWE" target="CAN">
      <data key="d0">7752515</data>
    </edge>
    <edge source="SWE" target="LKA">
      <data key="d0">137521</data>
    </edge>
    <edge source="SWE" target="CHL">
      <data key="d0">3220168</data>
    </edge>
    <edge source="SWE" target="CHN">
      <data key="d0">89009799</data>
    </edge>
    <edge source="SWE" target="COL">
      <data key="d0">5135289</data>
    </edge>
    <edge source="SWE" target="CRI">
      <data key="d0">565403</data>
    </edge>
    <edge source="SWE" target="HRV">
      <data key="d0">8395684</data>
    </edge>
    <edge source="SWE" target="CZE">
      <data key="d0">37958851</data>
    </edge>
    <edge source="SWE" target="DNK">
      <data key="d0">139304499</data>
    </edge>
    <edge source="SWE" target="ECU">
      <data key="d0">1146827</data>
    </edge>
    <edge source="SWE" target="SLV">
      <data key="d0">648547</data>
    </edge>
    <edge source="SWE" target="ETH">
      <data key="d0">629486</data>
    </edge>
    <edge source="SWE" target="EST">
      <data key="d0">17244158</data>
    </edge>
    <edge source="SWE" target="FIN">
      <data key="d0">119692547</data>
    </edge>
    <edge source="SWE" target="FRA">
      <data key="d0">93272133</data>
    </edge>
    <edge source="SWE" target="GEO">
      <data key="d0">10174</data>
    </edge>
    <edge source="SWE" target="PSE">
      <data key="d0">76011</data>
    </edge>
    <edge source="SWE" target="DEU">
      <data key="d0">323717189</data>
    </edge>
    <edge source="SWE" target="GHA">
      <data key="d0">1330657</data>
    </edge>
    <edge source="SWE" target="GRC">
      <data key="d0">8569690</data>
    </edge>
    <edge source="SWE" target="GTM">
      <data key="d0">659774</data>
    </edge>
    <edge source="SWE" target="HND">
      <data key="d0">45490</data>
    </edge>
    <edge source="SWE" target="HKG">
      <data key="d0">38560038</data>
    </edge>
    <edge source="SWE" target="HUN">
      <data key="d0">10817621</data>
    </edge>
    <edge source="SWE" target="IDN">
      <data key="d0">4866795</data>
    </edge>
    <edge source="SWE" target="IRL">
      <data key="d0">10311974</data>
    </edge>
    <edge source="SWE" target="ISR">
      <data key="d0">6293108</data>
    </edge>
    <edge source="SWE" target="ITA">
      <data key="d0">106271147</data>
    </edge>
    <edge source="SWE" target="CIV">
      <data key="d0">58002</data>
    </edge>
    <edge source="SWE" target="JPN">
      <data key="d0">15876431</data>
    </edge>
    <edge source="SWE" target="KAZ">
      <data key="d0">461678</data>
    </edge>
    <edge source="SWE" target="JOR">
      <data key="d0">3171170</data>
    </edge>
    <edge source="SWE" target="KOR">
      <data key="d0">51485964</data>
    </edge>
    <edge source="SWE" target="LBN">
      <data key="d0">1023222</data>
    </edge>
    <edge source="SWE" target="LVA">
      <data key="d0">8841458</data>
    </edge>
    <edge source="SWE" target="LTU">
      <data key="d0">24640358</data>
    </edge>
    <edge source="SWE" target="MDG">
      <data key="d0">73204</data>
    </edge>
    <edge source="SWE" target="MYS">
      <data key="d0">4370620</data>
    </edge>
    <edge source="SWE" target="MRT">
      <data key="d0">119045</data>
    </edge>
    <edge source="SWE" target="MUS">
      <data key="d0">106064</data>
    </edge>
    <edge source="SWE" target="MEX">
      <data key="d0">17090499</data>
    </edge>
    <edge source="SWE" target="MDA">
      <data key="d0">313281</data>
    </edge>
    <edge source="SWE" target="MAR">
      <data key="d0">2130407</data>
    </edge>
    <edge source="SWE" target="OMN">
      <data key="d0">2673475</data>
    </edge>
    <edge source="SWE" target="NLD">
      <data key="d0">70454865</data>
    </edge>
    <edge source="SWE" target="NZL">
      <data key="d0">1242016</data>
    </edge>
    <edge source="SWE" target="NOR">
      <data key="d0">107952272</data>
    </edge>
    <edge source="SWE" target="PAK">
      <data key="d0">8137247</data>
    </edge>
    <edge source="SWE" target="PAN">
      <data key="d0">77999</data>
    </edge>
    <edge source="SWE" target="PRY">
      <data key="d0">22102</data>
    </edge>
    <edge source="SWE" target="PER">
      <data key="d0">6443493</data>
    </edge>
    <edge source="SWE" target="PHL">
      <data key="d0">1262481</data>
    </edge>
    <edge source="SWE" target="POL">
      <data key="d0">120060322</data>
    </edge>
    <edge source="SWE" target="PRT">
      <data key="d0">15427851</data>
    </edge>
    <edge source="SWE" target="ROU">
      <data key="d0">9561338</data>
    </edge>
    <edge source="SWE" target="RUS">
      <data key="d0">50013460</data>
    </edge>
    <edge source="SWE" target="SAU">
      <data key="d0">18708125</data>
    </edge>
    <edge source="SWE" target="SEN">
      <data key="d0">75660</data>
    </edge>
    <edge source="SWE" target="SRB">
      <data key="d0">7452916</data>
    </edge>
    <edge source="SWE" target="IND">
      <data key="d0">17947199</data>
    </edge>
    <edge source="SWE" target="SGP">
      <data key="d0">7837764</data>
    </edge>
    <edge source="SWE" target="SVK">
      <data key="d0">9486263</data>
    </edge>
    <edge source="SWE" target="VNM">
      <data key="d0">2509408</data>
    </edge>
    <edge source="SWE" target="SVN">
      <data key="d0">5760565</data>
    </edge>
    <edge source="SWE" target="ZAF">
      <data key="d0">7053099</data>
    </edge>
    <edge source="SWE" target="ESP">
      <data key="d0">60727238</data>
    </edge>
    <edge source="SWE" target="CHE">
      <data key="d0">56779823</data>
    </edge>
    <edge source="SWE" target="THA">
      <data key="d0">2120935</data>
    </edge>
    <edge source="SWE" target="ARE">
      <data key="d0">32852095</data>
    </edge>
    <edge source="SWE" target="TUN">
      <data key="d0">4871473</data>
    </edge>
    <edge source="SWE" target="TUR">
      <data key="d0">90485695</data>
    </edge>
    <edge source="SWE" target="UGA">
      <data key="d0">1159457</data>
    </edge>
    <edge source="SWE" target="UKR">
      <data key="d0">7024566</data>
    </edge>
    <edge source="SWE" target="MKD">
      <data key="d0">420632</data>
    </edge>
    <edge source="SWE" target="EGY">
      <data key="d0">14224892</data>
    </edge>
    <edge source="SWE" target="GBR">
      <data key="d0">79223469</data>
    </edge>
    <edge source="SWE" target="TZA">
      <data key="d0">880556</data>
    </edge>
    <edge source="SWE" target="USA">
      <data key="d0">193572808</data>
    </edge>
    <edge source="SWE" target="URY">
      <data key="d0">1216757</data>
    </edge>
    <edge source="CHE" target="ALB">
      <data key="d0">13343</data>
    </edge>
    <edge source="CHE" target="DZA">
      <data key="d0">311025</data>
    </edge>
    <edge source="CHE" target="ARG">
      <data key="d0">501708</data>
    </edge>
    <edge source="CHE" target="AUS">
      <data key="d0">2824668</data>
    </edge>
    <edge source="CHE" target="AUT">
      <data key="d0">60740561</data>
    </edge>
    <edge source="CHE" target="BEL">
      <data key="d0">12422066</data>
    </edge>
    <edge source="CHE" target="BOL">
      <data key="d0">43339</data>
    </edge>
    <edge source="CHE" target="BRA">
      <data key="d0">5004036</data>
    </edge>
    <edge source="CHE" target="BGR">
      <data key="d0">1115920</data>
    </edge>
    <edge source="CHE" target="BDI">
      <data key="d0">24691</data>
    </edge>
    <edge source="CHE" target="BLR">
      <data key="d0">965604</data>
    </edge>
    <edge source="CHE" target="CMR">
      <data key="d0">55837</data>
    </edge>
    <edge source="CHE" target="CAN">
      <data key="d0">2431012</data>
    </edge>
    <edge source="CHE" target="LKA">
      <data key="d0">150943</data>
    </edge>
    <edge source="CHE" target="CHL">
      <data key="d0">531282</data>
    </edge>
    <edge source="CHE" target="CHN">
      <data key="d0">25587490</data>
    </edge>
    <edge source="CHE" target="COL">
      <data key="d0">615826</data>
    </edge>
    <edge source="CHE" target="CRI">
      <data key="d0">35482</data>
    </edge>
    <edge source="CHE" target="HRV">
      <data key="d0">574587</data>
    </edge>
    <edge source="CHE" target="CZE">
      <data key="d0">8207222</data>
    </edge>
    <edge source="CHE" target="DNK">
      <data key="d0">21514254</data>
    </edge>
    <edge source="CHE" target="ECU">
      <data key="d0">662208</data>
    </edge>
    <edge source="CHE" target="ETH">
      <data key="d0">365713</data>
    </edge>
    <edge source="CHE" target="EST">
      <data key="d0">172793</data>
    </edge>
    <edge source="CHE" target="FIN">
      <data key="d0">2545670</data>
    </edge>
    <edge source="CHE" target="FRA">
      <data key="d0">62102291</data>
    </edge>
    <edge source="CHE" target="GEO">
      <data key="d0">82970</data>
    </edge>
    <edge source="CHE" target="DEU">
      <data key="d0">415407272</data>
    </edge>
    <edge source="CHE" target="GHA">
      <data key="d0">14768</data>
    </edge>
    <edge source="CHE" target="GRC">
      <data key="d0">1573472</data>
    </edge>
    <edge source="CHE" target="HKG">
      <data key="d0">2188744</data>
    </edge>
    <edge source="CHE" target="HUN">
      <data key="d0">8732126</data>
    </edge>
    <edge source="CHE" target="IDN">
      <data key="d0">1435201</data>
    </edge>
    <edge source="CHE" target="IRL">
      <data key="d0">1584973</data>
    </edge>
    <edge source="CHE" target="ISR">
      <data key="d0">2077187</data>
    </edge>
    <edge source="CHE" target="ITA">
      <data key="d0">60502018</data>
    </edge>
    <edge source="CHE" target="CIV">
      <data key="d0">50088</data>
    </edge>
    <edge source="CHE" target="JPN">
      <data key="d0">5581734</data>
    </edge>
    <edge source="CHE" target="KAZ">
      <data key="d0">96369</data>
    </edge>
    <edge source="CHE" target="JOR">
      <data key="d0">594962</data>
    </edge>
    <edge source="CHE" target="KOR">
      <data key="d0">3567976</data>
    </edge>
    <edge source="CHE" target="LBN">
      <data key="d0">227363</data>
    </edge>
    <edge source="CHE" target="LVA">
      <data key="d0">380002</data>
    </edge>
    <edge source="CHE" target="LTU">
      <data key="d0">480838</data>
    </edge>
    <edge source="CHE" target="MYS">
      <data key="d0">875959</data>
    </edge>
    <edge source="CHE" target="MUS">
      <data key="d0">32109</data>
    </edge>
    <edge source="CHE" target="MEX">
      <data key="d0">4302019</data>
    </edge>
    <edge source="CHE" target="MAR">
      <data key="d0">246862</data>
    </edge>
    <edge source="CHE" target="OMN">
      <data key="d0">1240441</data>
    </edge>
    <edge source="CHE" target="NLD">
      <data key="d0">19470930</data>
    </edge>
    <edge source="CHE" target="NZL">
      <data key="d0">1520068</data>
    </edge>
    <edge source="CHE" target="NIC">
      <data key="d0">12376</data>
    </edge>
    <edge source="CHE" target="NOR">
      <data key="d0">1924498</data>
    </edge>
    <edge source="CHE" target="PAK">
      <data key="d0">2703315</data>
    </edge>
    <edge source="CHE" target="PRY">
      <data key="d0">29062</data>
    </edge>
    <edge source="CHE" target="PER">
      <data key="d0">537196</data>
    </edge>
    <edge source="CHE" target="PHL">
      <data key="d0">790620</data>
    </edge>
    <edge source="CHE" target="POL">
      <data key="d0">25222798</data>
    </edge>
    <edge source="CHE" target="PRT">
      <data key="d0">1906823</data>
    </edge>
    <edge source="CHE" target="ROU">
      <data key="d0">1856698</data>
    </edge>
    <edge source="CHE" target="RUS">
      <data key="d0">4644045</data>
    </edge>
    <edge source="CHE" target="SAU">
      <data key="d0">1054264</data>
    </edge>
    <edge source="CHE" target="SRB">
      <data key="d0">477879</data>
    </edge>
    <edge source="CHE" target="IND">
      <data key="d0">4926554</data>
    </edge>
    <edge source="CHE" target="SGP">
      <data key="d0">5512391</data>
    </edge>
    <edge source="CHE" target="SVK">
      <data key="d0">6477527</data>
    </edge>
    <edge source="CHE" target="VNM">
      <data key="d0">580743</data>
    </edge>
    <edge source="CHE" target="SVN">
      <data key="d0">1823079</data>
    </edge>
    <edge source="CHE" target="ZAF">
      <data key="d0">993157</data>
    </edge>
    <edge source="CHE" target="ESP">
      <data key="d0">23586126</data>
    </edge>
    <edge source="CHE" target="SWE">
      <data key="d0">5339133</data>
    </edge>
    <edge source="CHE" target="THA">
      <data key="d0">3186563</data>
    </edge>
    <edge source="CHE" target="ARE">
      <data key="d0">2338447</data>
    </edge>
    <edge source="CHE" target="TUN">
      <data key="d0">693443</data>
    </edge>
    <edge source="CHE" target="TUR">
      <data key="d0">7692328</data>
    </edge>
    <edge source="CHE" target="UGA">
      <data key="d0">22230</data>
    </edge>
    <edge source="CHE" target="UKR">
      <data key="d0">1365185</data>
    </edge>
    <edge source="CHE" target="MKD">
      <data key="d0">114578</data>
    </edge>
    <edge source="CHE" target="EGY">
      <data key="d0">783497</data>
    </edge>
    <edge source="CHE" target="GBR">
      <data key="d0">37162047</data>
    </edge>
    <edge source="CHE" target="USA">
      <data key="d0">67102634</data>
    </edge>
    <edge source="CHE" target="URY">
      <data key="d0">112791</data>
    </edge>
    <edge source="ARE" target="ALB">
      <data key="d0">23446</data>
    </edge>
    <edge source="ARE" target="DZA">
      <data key="d0">51898947</data>
    </edge>
    <edge source="ARE" target="AZE">
      <data key="d0">3122898</data>
    </edge>
    <edge source="ARE" target="ARG">
      <data key="d0">1528925</data>
    </edge>
    <edge source="ARE" target="AUS">
      <data key="d0">6642781</data>
    </edge>
    <edge source="ARE" target="AUT">
      <data key="d0">33119</data>
    </edge>
    <edge source="ARE" target="ARM">
      <data key="d0">1157206</data>
    </edge>
    <edge source="ARE" target="BEL">
      <data key="d0">8960337</data>
    </edge>
    <edge source="ARE" target="BWA">
      <data key="d0">399045</data>
    </edge>
    <edge source="ARE" target="BRA">
      <data key="d0">3343648</data>
    </edge>
    <edge source="ARE" target="BDI">
      <data key="d0">53812</data>
    </edge>
    <edge source="ARE" target="BLR">
      <data key="d0">392227</data>
    </edge>
    <edge source="ARE" target="KHM">
      <data key="d0">53962</data>
    </edge>
    <edge source="ARE" target="CMR">
      <data key="d0">484519</data>
    </edge>
    <edge source="ARE" target="LKA">
      <data key="d0">7807604</data>
    </edge>
    <edge source="ARE" target="CHL">
      <data key="d0">3192882</data>
    </edge>
    <edge source="ARE" target="CHN">
      <data key="d0">1422794412</data>
    </edge>
    <edge source="ARE" target="COL">
      <data key="d0">5425109</data>
    </edge>
    <edge source="ARE" target="CRI">
      <data key="d0">322511</data>
    </edge>
    <edge source="ARE" target="HRV">
      <data key="d0">2287593</data>
    </edge>
    <edge source="ARE" target="BEN">
      <data key="d0">23618</data>
    </edge>
    <edge source="ARE" target="ECU">
      <data key="d0">30123</data>
    </edge>
    <edge source="ARE" target="SLV">
      <data key="d0">88654</data>
    </edge>
    <edge source="ARE" target="ETH">
      <data key="d0">32193689</data>
    </edge>
    <edge source="ARE" target="FRA">
      <data key="d0">14148656</data>
    </edge>
    <edge source="ARE" target="GEO">
      <data key="d0">775362</data>
    </edge>
    <edge source="ARE" target="DEU">
      <data key="d0">1376938</data>
    </edge>
    <edge source="ARE" target="GHA">
      <data key="d0">2294493</data>
    </edge>
    <edge source="ARE" target="GRC">
      <data key="d0">4355378</data>
    </edge>
    <edge source="ARE" target="HND">
      <data key="d0">1031090</data>
    </edge>
    <edge source="ARE" target="HKG">
      <data key="d0">11465732</data>
    </edge>
    <edge source="ARE" target="HUN">
      <data key="d0">1438748</data>
    </edge>
    <edge source="ARE" target="IDN">
      <data key="d0">16906874</data>
    </edge>
    <edge source="ARE" target="ITA">
      <data key="d0">14319004</data>
    </edge>
    <edge source="ARE" target="CIV">
      <data key="d0">393224</data>
    </edge>
    <edge source="ARE" target="JPN">
      <data key="d0">5335644</data>
    </edge>
    <edge source="ARE" target="KAZ">
      <data key="d0">184198</data>
    </edge>
    <edge source="ARE" target="JOR">
      <data key="d0">32040833</data>
    </edge>
    <edge source="ARE" target="KOR">
      <data key="d0">464863</data>
    </edge>
    <edge source="ARE" target="LBN">
      <data key="d0">29028758</data>
    </edge>
    <edge source="ARE" target="LTU">
      <data key="d0">2870166</data>
    </edge>
    <edge source="ARE" target="MDG">
      <data key="d0">500357</data>
    </edge>
    <edge source="ARE" target="MWI">
      <data key="d0">114782</data>
    </edge>
    <edge source="ARE" target="MYS">
      <data key="d0">16613064</data>
    </edge>
    <edge source="ARE" target="MRT">
      <data key="d0">717242</data>
    </edge>
    <edge source="ARE" target="MUS">
      <data key="d0">2100877</data>
    </edge>
    <edge source="ARE" target="MEX">
      <data key="d0">2441628</data>
    </edge>
    <edge source="ARE" target="MAR">
      <data key="d0">15598432</data>
    </edge>
    <edge source="ARE" target="MOZ">
      <data key="d0">460213</data>
    </edge>
    <edge source="ARE" target="OMN">
      <data key="d0">118888471</data>
    </edge>
    <edge source="ARE" target="NAM">
      <data key="d0">12956</data>
    </edge>
    <edge source="ARE" target="NLD">
      <data key="d0">3921527</data>
    </edge>
    <edge source="ARE" target="NZL">
      <data key="d0">5905380</data>
    </edge>
    <edge source="ARE" target="NER">
      <data key="d0">33203</data>
    </edge>
    <edge source="ARE" target="PAK">
      <data key="d0">278944892</data>
    </edge>
    <edge source="ARE" target="PAN">
      <data key="d0">30199</data>
    </edge>
    <edge source="ARE" target="PER">
      <data key="d0">16315630</data>
    </edge>
    <edge source="ARE" target="PHL">
      <data key="d0">3768194</data>
    </edge>
    <edge source="ARE" target="POL">
      <data key="d0">246104</data>
    </edge>
    <edge source="ARE" target="PRT">
      <data key="d0">19175918</data>
    </edge>
    <edge source="ARE" target="ROU">
      <data key="d0">123132</data>
    </edge>
    <edge source="ARE" target="RUS">
      <data key="d0">10880494</data>
    </edge>
    <edge source="ARE" target="SAU">
      <data key="d0">77762989</data>
    </edge>
    <edge source="ARE" target="SEN">
      <data key="d0">434588</data>
    </edge>
    <edge source="ARE" target="IND">
      <data key="d0">796506500</data>
    </edge>
    <edge source="ARE" target="SGP">
      <data key="d0">389620884</data>
    </edge>
    <edge source="ARE" target="VNM">
      <data key="d0">35415509</data>
    </edge>
    <edge source="ARE" target="SVN">
      <data key="d0">899149</data>
    </edge>
    <edge source="ARE" target="ZAF">
      <data key="d0">10309001</data>
    </edge>
    <edge source="ARE" target="ESP">
      <data key="d0">51217652</data>
    </edge>
    <edge source="ARE" target="THA">
      <data key="d0">11665584</data>
    </edge>
    <edge source="ARE" target="TGO">
      <data key="d0">130369</data>
    </edge>
    <edge source="ARE" target="TUN">
      <data key="d0">9901085</data>
    </edge>
    <edge source="ARE" target="TUR">
      <data key="d0">155771249</data>
    </edge>
    <edge source="ARE" target="UGA">
      <data key="d0">6084447</data>
    </edge>
    <edge source="ARE" target="UKR">
      <data key="d0">15067602</data>
    </edge>
    <edge source="ARE" target="EGY">
      <data key="d0">253013310</data>
    </edge>
    <edge source="ARE" target="GBR">
      <data key="d0">8083494</data>
    </edge>
    <edge source="ARE" target="TZA">
      <data key="d0">22971266</data>
    </edge>
    <edge source="ARE" target="USA">
      <data key="d0">24943033</data>
    </edge>
    <edge source="ARE" target="URY">
      <data key="d0">105729</data>
    </edge>
    <edge source="ARM" target="GEO">
      <data key="d0">340897</data>
    </edge>
    <edge source="ARM" target="RUS">
      <data key="d0">1133059</data>
    </edge>
    <edge source="DNK" target="DZA">
      <data key="d0">120408</data>
    </edge>
    <edge source="DNK" target="AZE">
      <data key="d0">238864</data>
    </edge>
    <edge source="DNK" target="ARG">
      <data key="d0">37530</data>
    </edge>
    <edge source="DNK" target="AUS">
      <data key="d0">386303</data>
    </edge>
    <edge source="DNK" target="AUT">
      <data key="d0">882346</data>
    </edge>
    <edge source="DNK" target="BEL">
      <data key="d0">2703897</data>
    </edge>
    <edge source="DNK" target="BRA">
      <data key="d0">482131</data>
    </edge>
    <edge source="DNK" target="BGR">
      <data key="d0">570055</data>
    </edge>
    <edge source="DNK" target="BLR">
      <data key="d0">152056</data>
    </edge>
    <edge source="DNK" target="CAN">
      <data key="d0">548884</data>
    </edge>
    <edge source="DNK" target="LKA">
      <data key="d0">14404</data>
    </edge>
    <edge source="DNK" target="CHL">
      <data key="d0">89645</data>
    </edge>
    <edge source="DNK" target="CHN">
      <data key="d0">3227056</data>
    </edge>
    <edge source="DNK" target="HRV">
      <data key="d0">63390</data>
    </edge>
    <edge source="DNK" target="CZE">
      <data key="d0">9526757</data>
    </edge>
    <edge source="DNK" target="EST">
      <data key="d0">1534613</data>
    </edge>
    <edge source="DNK" target="FIN">
      <data key="d0">12256875</data>
    </edge>
    <edge source="DNK" target="FRA">
      <data key="d0">5010677</data>
    </edge>
    <edge source="DNK" target="DEU">
      <data key="d0">41697765</data>
    </edge>
    <edge source="DNK" target="GRC">
      <data key="d0">212176</data>
    </edge>
    <edge source="DNK" target="HKG">
      <data key="d0">1222745</data>
    </edge>
    <edge source="DNK" target="HUN">
      <data key="d0">6233433</data>
    </edge>
    <edge source="DNK" target="IDN">
      <data key="d0">94527</data>
    </edge>
    <edge source="DNK" target="IRL">
      <data key="d0">985230</data>
    </edge>
    <edge source="DNK" target="ISR">
      <data key="d0">27801</data>
    </edge>
    <edge source="DNK" target="ITA">
      <data key="d0">4109989</data>
    </edge>
    <edge source="DNK" target="CIV">
      <data key="d0">20549</data>
    </edge>
    <edge source="DNK" target="JPN">
      <data key="d0">168602</data>
    </edge>
    <edge source="DNK" target="JOR">
      <data key="d0">21230</data>
    </edge>
    <edge source="DNK" target="KOR">
      <data key="d0">175454</data>
    </edge>
    <edge source="DNK" target="LBN">
      <data key="d0">96385</data>
    </edge>
    <edge source="DNK" target="LVA">
      <data key="d0">2401740</data>
    </edge>
    <edge source="DNK" target="LTU">
      <data key="d0">978469</data>
    </edge>
    <edge source="DNK" target="MYS">
      <data key="d0">336002</data>
    </edge>
    <edge source="DNK" target="MEX">
      <data key="d0">3434269</data>
    </edge>
    <edge source="DNK" target="MAR">
      <data key="d0">13848</data>
    </edge>
    <edge source="DNK" target="OMN">
      <data key="d0">16152</data>
    </edge>
    <edge source="DNK" target="NLD">
      <data key="d0">9348965</data>
    </edge>
    <edge source="DNK" target="NOR">
      <data key="d0">15445305</data>
    </edge>
    <edge source="DNK" target="PAK">
      <data key="d0">115209</data>
    </edge>
    <edge source="DNK" target="PER">
      <data key="d0">27901</data>
    </edge>
    <edge source="DNK" target="PHL">
      <data key="d0">339032</data>
    </edge>
    <edge source="DNK" target="POL">
      <data key="d0">20323094</data>
    </edge>
    <edge source="DNK" target="PRT">
      <data key="d0">185521</data>
    </edge>
    <edge source="DNK" target="ROU">
      <data key="d0">1461154</data>
    </edge>
    <edge source="DNK" target="RUS">
      <data key="d0">2232923</data>
    </edge>
    <edge source="DNK" target="SAU">
      <data key="d0">331581</data>
    </edge>
    <edge source="DNK" target="SRB">
      <data key="d0">575659</data>
    </edge>
    <edge source="DNK" target="IND">
      <data key="d0">1004718</data>
    </edge>
    <edge source="DNK" target="SGP">
      <data key="d0">1390262</data>
    </edge>
    <edge source="DNK" target="SVK">
      <data key="d0">7215781</data>
    </edge>
    <edge source="DNK" target="VNM">
      <data key="d0">689149</data>
    </edge>
    <edge source="DNK" target="SVN">
      <data key="d0">262216</data>
    </edge>
    <edge source="DNK" target="ZAF">
      <data key="d0">549242</data>
    </edge>
    <edge source="DNK" target="ZWE">
      <data key="d0">16278</data>
    </edge>
    <edge source="DNK" target="ESP">
      <data key="d0">7949912</data>
    </edge>
    <edge source="DNK" target="SWE">
      <data key="d0">79181479</data>
    </edge>
    <edge source="DNK" target="CHE">
      <data key="d0">5206756</data>
    </edge>
    <edge source="DNK" target="THA">
      <data key="d0">261570</data>
    </edge>
    <edge source="DNK" target="ARE">
      <data key="d0">93072</data>
    </edge>
    <edge source="DNK" target="TUR">
      <data key="d0">1408436</data>
    </edge>
    <edge source="DNK" target="UKR">
      <data key="d0">99278</data>
    </edge>
    <edge source="DNK" target="EGY">
      <data key="d0">17961</data>
    </edge>
    <edge source="DNK" target="GBR">
      <data key="d0">8944286</data>
    </edge>
    <edge source="DNK" target="USA">
      <data key="d0">7022634</data>
    </edge>
    <edge source="DNK" target="URY">
      <data key="d0">20341</data>
    </edge>
    <edge source="SLV" target="CAN">
      <data key="d0">23831</data>
    </edge>
    <edge source="SLV" target="CHL">
      <data key="d0">304263</data>
    </edge>
    <edge source="SLV" target="CHN">
      <data key="d0">448438</data>
    </edge>
    <edge source="SLV" target="COL">
      <data key="d0">57952</data>
    </edge>
    <edge source="SLV" target="CRI">
      <data key="d0">689422</data>
    </edge>
    <edge source="SLV" target="GTM">
      <data key="d0">6200530</data>
    </edge>
    <edge source="SLV" target="HND">
      <data key="d0">7586372</data>
    </edge>
    <edge source="SLV" target="HKG">
      <data key="d0">112969</data>
    </edge>
    <edge source="SLV" target="KOR">
      <data key="d0">420267</data>
    </edge>
    <edge source="SLV" target="MEX">
      <data key="d0">261792</data>
    </edge>
    <edge source="SLV" target="NLD">
      <data key="d0">51135</data>
    </edge>
    <edge source="SLV" target="NIC">
      <data key="d0">834160</data>
    </edge>
    <edge source="SLV" target="PAN">
      <data key="d0">58794</data>
    </edge>
    <edge source="SLV" target="PER">
      <data key="d0">209981</data>
    </edge>
    <edge source="SLV" target="VNM">
      <data key="d0">98450</data>
    </edge>
    <edge source="SLV" target="USA">
      <data key="d0">268245</data>
    </edge>
    <edge source="EST" target="AUT">
      <data key="d0">27546</data>
    </edge>
    <edge source="EST" target="BEL">
      <data key="d0">694120</data>
    </edge>
    <edge source="EST" target="BRA">
      <data key="d0">558890</data>
    </edge>
    <edge source="EST" target="BGR">
      <data key="d0">66984</data>
    </edge>
    <edge source="EST" target="BLR">
      <data key="d0">10130078</data>
    </edge>
    <edge source="EST" target="CAN">
      <data key="d0">25506</data>
    </edge>
    <edge source="EST" target="CHN">
      <data key="d0">1296795</data>
    </edge>
    <edge source="EST" target="HRV">
      <data key="d0">25719</data>
    </edge>
    <edge source="EST" target="CZE">
      <data key="d0">116717</data>
    </edge>
    <edge source="EST" target="DNK">
      <data key="d0">237418</data>
    </edge>
    <edge source="EST" target="FIN">
      <data key="d0">1791041</data>
    </edge>
    <edge source="EST" target="FRA">
      <data key="d0">231342</data>
    </edge>
    <edge source="EST" target="DEU">
      <data key="d0">1594063</data>
    </edge>
    <edge source="EST" target="HKG">
      <data key="d0">416595</data>
    </edge>
    <edge source="EST" target="HUN">
      <data key="d0">82184</data>
    </edge>
    <edge source="EST" target="ITA">
      <data key="d0">184708</data>
    </edge>
    <edge source="EST" target="JPN">
      <data key="d0">20308</data>
    </edge>
    <edge source="EST" target="KGZ">
      <data key="d0">39721</data>
    </edge>
    <edge source="EST" target="LVA">
      <data key="d0">3654253</data>
    </edge>
    <edge source="EST" target="LTU">
      <data key="d0">14256128</data>
    </edge>
    <edge source="EST" target="MYS">
      <data key="d0">156773</data>
    </edge>
    <edge source="EST" target="OMN">
      <data key="d0">45663</data>
    </edge>
    <edge source="EST" target="NLD">
      <data key="d0">112005</data>
    </edge>
    <edge source="EST" target="NOR">
      <data key="d0">35767</data>
    </edge>
    <edge source="EST" target="POL">
      <data key="d0">3420616</data>
    </edge>
    <edge source="EST" target="ROU">
      <data key="d0">668360</data>
    </edge>
    <edge source="EST" target="RUS">
      <data key="d0">20417641</data>
    </edge>
    <edge source="EST" target="SRB">
      <data key="d0">173864</data>
    </edge>
    <edge source="EST" target="IND">
      <data key="d0">45540</data>
    </edge>
    <edge source="EST" target="SVK">
      <data key="d0">133097</data>
    </edge>
    <edge source="EST" target="VNM">
      <data key="d0">38710</data>
    </edge>
    <edge source="EST" target="ESP">
      <data key="d0">96318</data>
    </edge>
    <edge source="EST" target="SWE">
      <data key="d0">3565685</data>
    </edge>
    <edge source="EST" target="UKR">
      <data key="d0">865416</data>
    </edge>
    <edge source="FIN" target="DZA">
      <data key="d0">707161</data>
    </edge>
    <edge source="FIN" target="AZE">
      <data key="d0">2125254</data>
    </edge>
    <edge source="FIN" target="ARG">
      <data key="d0">405988</data>
    </edge>
    <edge source="FIN" target="AUS">
      <data key="d0">2888582</data>
    </edge>
    <edge source="FIN" target="AUT">
      <data key="d0">13282552</data>
    </edge>
    <edge source="FIN" target="ARM">
      <data key="d0">37299</data>
    </edge>
    <edge source="FIN" target="BEL">
      <data key="d0">44136334</data>
    </edge>
    <edge source="FIN" target="BOL">
      <data key="d0">74740</data>
    </edge>
    <edge source="FIN" target="BRA">
      <data key="d0">2048353</data>
    </edge>
    <edge source="FIN" target="BGR">
      <data key="d0">1293633</data>
    </edge>
    <edge source="FIN" target="BLR">
      <data key="d0">3131945</data>
    </edge>
    <edge source="FIN" target="CAN">
      <data key="d0">515971</data>
    </edge>
    <edge source="FIN" target="CHL">
      <data key="d0">4430055</data>
    </edge>
    <edge source="FIN" target="CHN">
      <data key="d0">14712964</data>
    </edge>
    <edge source="FIN" target="COL">
      <data key="d0">2166964</data>
    </edge>
    <edge source="FIN" target="CRI">
      <data key="d0">74711</data>
    </edge>
    <edge source="FIN" target="HRV">
      <data key="d0">891404</data>
    </edge>
    <edge source="FIN" target="CZE">
      <data key="d0">14570126</data>
    </edge>
    <edge source="FIN" target="DNK">
      <data key="d0">14140767</data>
    </edge>
    <edge source="FIN" target="ECU">
      <data key="d0">275415</data>
    </edge>
    <edge source="FIN" target="EST">
      <data key="d0">12160956</data>
    </edge>
    <edge source="FIN" target="FRA">
      <data key="d0">20943963</data>
    </edge>
    <edge source="FIN" target="PSE">
      <data key="d0">152627</data>
    </edge>
    <edge source="FIN" target="DEU">
      <data key="d0">117706296</data>
    </edge>
    <edge source="FIN" target="GHA">
      <data key="d0">141271</data>
    </edge>
    <edge source="FIN" target="GRC">
      <data key="d0">3465054</data>
    </edge>
    <edge source="FIN" target="GTM">
      <data key="d0">27986</data>
    </edge>
    <edge source="FIN" target="HND">
      <data key="d0">57488</data>
    </edge>
    <edge source="FIN" target="HKG">
      <data key="d0">3051524</data>
    </edge>
    <edge source="FIN" target="HUN">
      <data key="d0">3338561</data>
    </edge>
    <edge source="FIN" target="IDN">
      <data key="d0">1378634</data>
    </edge>
    <edge source="FIN" target="IRL">
      <data key="d0">651197</data>
    </edge>
    <edge source="FIN" target="ISR">
      <data key="d0">5807697</data>
    </edge>
    <edge source="FIN" target="ITA">
      <data key="d0">29573133</data>
    </edge>
    <edge source="FIN" target="CIV">
      <data key="d0">38727</data>
    </edge>
    <edge source="FIN" target="JPN">
      <data key="d0">1748371</data>
    </edge>
    <edge source="FIN" target="KAZ">
      <data key="d0">1265531</data>
    </edge>
    <edge source="FIN" target="KOR">
      <data key="d0">2317565</data>
    </edge>
    <edge source="FIN" target="LBN">
      <data key="d0">155459</data>
    </edge>
    <edge source="FIN" target="LVA">
      <data key="d0">6344855</data>
    </edge>
    <edge source="FIN" target="LTU">
      <data key="d0">3779572</data>
    </edge>
    <edge source="FIN" target="MYS">
      <data key="d0">2002294</data>
    </edge>
    <edge source="FIN" target="MUS">
      <data key="d0">99475</data>
    </edge>
    <edge source="FIN" target="MEX">
      <data key="d0">6451751</data>
    </edge>
    <edge source="FIN" target="MAR">
      <data key="d0">1116034</data>
    </edge>
    <edge source="FIN" target="OMN">
      <data key="d0">797969</data>
    </edge>
    <edge source="FIN" target="NLD">
      <data key="d0">28625811</data>
    </edge>
    <edge source="FIN" target="NZL">
      <data key="d0">2359953</data>
    </edge>
    <edge source="FIN" target="NOR">
      <data key="d0">27869467</data>
    </edge>
    <edge source="FIN" target="PAK">
      <data key="d0">4326915</data>
    </edge>
    <edge source="FIN" target="PAN">
      <data key="d0">35470</data>
    </edge>
    <edge source="FIN" target="PER">
      <data key="d0">1827917</data>
    </edge>
    <edge source="FIN" target="PHL">
      <data key="d0">2569632</data>
    </edge>
    <edge source="FIN" target="POL">
      <data key="d0">65625741</data>
    </edge>
    <edge source="FIN" target="PRT">
      <data key="d0">7822573</data>
    </edge>
    <edge source="FIN" target="ROU">
      <data key="d0">3767613</data>
    </edge>
    <edge source="FIN" target="RUS">
      <data key="d0">160672838</data>
    </edge>
    <edge source="FIN" target="SAU">
      <data key="d0">1879345</data>
    </edge>
    <edge source="FIN" target="SRB">
      <data key="d0">3116726</data>
    </edge>
    <edge source="FIN" target="IND">
      <data key="d0">14235366</data>
    </edge>
    <edge source="FIN" target="SGP">
      <data key="d0">17081246</data>
    </edge>
    <edge source="FIN" target="SVK">
      <data key="d0">2420440</data>
    </edge>
    <edge source="FIN" target="VNM">
      <data key="d0">361937</data>
    </edge>
    <edge source="FIN" target="SVN">
      <data key="d0">2816301</data>
    </edge>
    <edge source="FIN" target="ZAF">
      <data key="d0">23118605</data>
    </edge>
    <edge source="FIN" target="ZWE">
      <data key="d0">628367</data>
    </edge>
    <edge source="FIN" target="ESP">
      <data key="d0">10803287</data>
    </edge>
    <edge source="FIN" target="SWE">
      <data key="d0">100927020</data>
    </edge>
    <edge source="FIN" target="CHE">
      <data key="d0">7134247</data>
    </edge>
    <edge source="FIN" target="THA">
      <data key="d0">2518257</data>
    </edge>
    <edge source="FIN" target="ARE">
      <data key="d0">5717322</data>
    </edge>
    <edge source="FIN" target="TUN">
      <data key="d0">470723</data>
    </edge>
    <edge source="FIN" target="TUR">
      <data key="d0">60942138</data>
    </edge>
    <edge source="FIN" target="UGA">
      <data key="d0">92576</data>
    </edge>
    <edge source="FIN" target="UKR">
      <data key="d0">11532549</data>
    </edge>
    <edge source="FIN" target="MKD">
      <data key="d0">920000</data>
    </edge>
    <edge source="FIN" target="EGY">
      <data key="d0">935674</data>
    </edge>
    <edge source="FIN" target="GBR">
      <data key="d0">39543983</data>
    </edge>
    <edge source="FIN" target="USA">
      <data key="d0">19189987</data>
    </edge>
    <edge source="FIN" target="URY">
      <data key="d0">437829</data>
    </edge>
    <edge source="GTM" target="CHL">
      <data key="d0">243943</data>
    </edge>
    <edge source="GTM" target="CHN">
      <data key="d0">1819592</data>
    </edge>
    <edge source="GTM" target="COL">
      <data key="d0">289980</data>
    </edge>
    <edge source="GTM" target="CRI">
      <data key="d0">4465414</data>
    </edge>
    <edge source="GTM" target="ECU">
      <data key="d0">61228</data>
    </edge>
    <edge source="GTM" target="SLV">
      <data key="d0">8663083</data>
    </edge>
    <edge source="GTM" target="DEU">
      <data key="d0">157235</data>
    </edge>
    <edge source="GTM" target="HND">
      <data key="d0">4470370</data>
    </edge>
    <edge source="GTM" target="HKG">
      <data key="d0">255962</data>
    </edge>
    <edge source="GTM" target="IDN">
      <data key="d0">134197</data>
    </edge>
    <edge source="GTM" target="ITA">
      <data key="d0">272595</data>
    </edge>
    <edge source="GTM" target="MYS">
      <data key="d0">93113</data>
    </edge>
    <edge source="GTM" target="MEX">
      <data key="d0">2060950</data>
    </edge>
    <edge source="GTM" target="NIC">
      <data key="d0">1931556</data>
    </edge>
    <edge source="GTM" target="PAN">
      <data key="d0">309081</data>
    </edge>
    <edge source="GTM" target="PER">
      <data key="d0">52419</data>
    </edge>
    <edge source="GTM" target="VNM">
      <data key="d0">206549</data>
    </edge>
    <edge source="GTM" target="GBR">
      <data key="d0">222530</data>
    </edge>
    <edge source="GTM" target="USA">
      <data key="d0">1326747</data>
    </edge>
    <edge source="GTM" target="URY">
      <data key="d0">26800</data>
    </edge>
    <edge source="HUN" target="ALB">
      <data key="d0">259820</data>
    </edge>
    <edge source="HUN" target="DZA">
      <data key="d0">19599</data>
    </edge>
    <edge source="HUN" target="AZE">
      <data key="d0">244781</data>
    </edge>
    <edge source="HUN" target="AUS">
      <data key="d0">23828</data>
    </edge>
    <edge source="HUN" target="AUT">
      <data key="d0">50395339</data>
    </edge>
    <edge source="HUN" target="BEL">
      <data key="d0">19148453</data>
    </edge>
    <edge source="HUN" target="BRA">
      <data key="d0">4745214</data>
    </edge>
    <edge source="HUN" target="BGR">
      <data key="d0">21277819</data>
    </edge>
    <edge source="HUN" target="BLR">
      <data key="d0">7739518</data>
    </edge>
    <edge source="HUN" target="KHM">
      <data key="d0">11807</data>
    </edge>
    <edge source="HUN" target="CAN">
      <data key="d0">355038</data>
    </edge>
    <edge source="HUN" target="LKA">
      <data key="d0">31114</data>
    </edge>
    <edge source="HUN" target="CHN">
      <data key="d0">2823310</data>
    </edge>
    <edge source="HUN" target="COL">
      <data key="d0">32000</data>
    </edge>
    <edge source="HUN" target="HRV">
      <data key="d0">10540855</data>
    </edge>
    <edge source="HUN" target="CZE">
      <data key="d0">87524251</data>
    </edge>
    <edge source="HUN" target="DNK">
      <data key="d0">4552438</data>
    </edge>
    <edge source="HUN" target="EST">
      <data key="d0">6746183</data>
    </edge>
    <edge source="HUN" target="FIN">
      <data key="d0">690852</data>
    </edge>
    <edge source="HUN" target="FRA">
      <data key="d0">44473887</data>
    </edge>
    <edge source="HUN" target="DEU">
      <data key="d0">206274860</data>
    </edge>
    <edge source="HUN" target="GRC">
      <data key="d0">9699047</data>
    </edge>
    <edge source="HUN" target="HND">
      <data key="d0">41722</data>
    </edge>
    <edge source="HUN" target="HKG">
      <data key="d0">565009</data>
    </edge>
    <edge source="HUN" target="IRL">
      <data key="d0">504421</data>
    </edge>
    <edge source="HUN" target="ISR">
      <data key="d0">2355927</data>
    </edge>
    <edge source="HUN" target="ITA">
      <data key="d0">199528796</data>
    </edge>
    <edge source="HUN" target="JPN">
      <data key="d0">71903</data>
    </edge>
    <edge source="HUN" target="KAZ">
      <data key="d0">602300</data>
    </edge>
    <edge source="HUN" target="KOR">
      <data key="d0">237699</data>
    </edge>
    <edge source="HUN" target="LVA">
      <data key="d0">3163353</data>
    </edge>
    <edge source="HUN" target="LTU">
      <data key="d0">15799832</data>
    </edge>
    <edge source="HUN" target="MEX">
      <data key="d0">230258</data>
    </edge>
    <edge source="HUN" target="MDA">
      <data key="d0">3325438</data>
    </edge>
    <edge source="HUN" target="MAR">
      <data key="d0">214467</data>
    </edge>
    <edge source="HUN" target="NLD">
      <data key="d0">13693555</data>
    </edge>
    <edge source="HUN" target="NOR">
      <data key="d0">45156</data>
    </edge>
    <edge source="HUN" target="PAK">
      <data key="d0">5069593</data>
    </edge>
    <edge source="HUN" target="PAN">
      <data key="d0">235817</data>
    </edge>
    <edge source="HUN" target="POL">
      <data key="d0">250787515</data>
    </edge>
    <edge source="HUN" target="PRT">
      <data key="d0">1584000</data>
    </edge>
    <edge source="HUN" target="ROU">
      <data key="d0">151822357</data>
    </edge>
    <edge source="HUN" target="RUS">
      <data key="d0">23325434</data>
    </edge>
    <edge source="HUN" target="SRB">
      <data key="d0">44796855</data>
    </edge>
    <edge source="HUN" target="IND">
      <data key="d0">74269</data>
    </edge>
    <edge source="HUN" target="SGP">
      <data key="d0">95421</data>
    </edge>
    <edge source="HUN" target="SVK">
      <data key="d0">129139916</data>
    </edge>
    <edge source="HUN" target="VNM">
      <data key="d0">38523</data>
    </edge>
    <edge source="HUN" target="SVN">
      <data key="d0">24032374</data>
    </edge>
    <edge source="HUN" target="ESP">
      <data key="d0">15467303</data>
    </edge>
    <edge source="HUN" target="SWE">
      <data key="d0">1903076</data>
    </edge>
    <edge source="HUN" target="CHE">
      <data key="d0">10116135</data>
    </edge>
    <edge source="HUN" target="THA">
      <data key="d0">397237</data>
    </edge>
    <edge source="HUN" target="ARE">
      <data key="d0">361798</data>
    </edge>
    <edge source="HUN" target="TUN">
      <data key="d0">576426</data>
    </edge>
    <edge source="HUN" target="TUR">
      <data key="d0">63965380</data>
    </edge>
    <edge source="HUN" target="UKR">
      <data key="d0">54415518</data>
    </edge>
    <edge source="HUN" target="MKD">
      <data key="d0">3734435</data>
    </edge>
    <edge source="HUN" target="EGY">
      <data key="d0">13021314</data>
    </edge>
    <edge source="HUN" target="GBR">
      <data key="d0">15485620</data>
    </edge>
    <edge source="HUN" target="USA">
      <data key="d0">343577</data>
    </edge>
    <edge source="HUN" target="URY">
      <data key="d0">28339</data>
    </edge>
    <edge source="IRL" target="ARG">
      <data key="d0">260955</data>
    </edge>
    <edge source="IRL" target="AUS">
      <data key="d0">578654</data>
    </edge>
    <edge source="IRL" target="AUT">
      <data key="d0">3433048</data>
    </edge>
    <edge source="IRL" target="BEL">
      <data key="d0">4513068</data>
    </edge>
    <edge source="IRL" target="BOL">
      <data key="d0">15281</data>
    </edge>
    <edge source="IRL" target="BRA">
      <data key="d0">680328</data>
    </edge>
    <edge source="IRL" target="BGR">
      <data key="d0">2316212</data>
    </edge>
    <edge source="IRL" target="BDI">
      <data key="d0">12356</data>
    </edge>
    <edge source="IRL" target="KHM">
      <data key="d0">11662</data>
    </edge>
    <edge source="IRL" target="CAN">
      <data key="d0">3027388</data>
    </edge>
    <edge source="IRL" target="CHL">
      <data key="d0">76415</data>
    </edge>
    <edge source="IRL" target="CHN">
      <data key="d0">4769686</data>
    </edge>
    <edge source="IRL" target="CRI">
      <data key="d0">215701</data>
    </edge>
    <edge source="IRL" target="HRV">
      <data key="d0">1396681</data>
    </edge>
    <edge source="IRL" target="CZE">
      <data key="d0">2509585</data>
    </edge>
    <edge source="IRL" target="DNK">
      <data key="d0">1064487</data>
    </edge>
    <edge source="IRL" target="ETH">
      <data key="d0">131625</data>
    </edge>
    <edge source="IRL" target="FIN">
      <data key="d0">1115020</data>
    </edge>
    <edge source="IRL" target="FRA">
      <data key="d0">14958909</data>
    </edge>
    <edge source="IRL" target="DEU">
      <data key="d0">18553241</data>
    </edge>
    <edge source="IRL" target="GHA">
      <data key="d0">120508</data>
    </edge>
    <edge source="IRL" target="GRC">
      <data key="d0">347352</data>
    </edge>
    <edge source="IRL" target="GTM">
      <data key="d0">19160</data>
    </edge>
    <edge source="IRL" target="HKG">
      <data key="d0">1246772</data>
    </edge>
    <edge source="IRL" target="HUN">
      <data key="d0">1556626</data>
    </edge>
    <edge source="IRL" target="IDN">
      <data key="d0">1338499</data>
    </edge>
    <edge source="IRL" target="ISR">
      <data key="d0">3547864</data>
    </edge>
    <edge source="IRL" target="ITA">
      <data key="d0">6777085</data>
    </edge>
    <edge source="IRL" target="CIV">
      <data key="d0">32799</data>
    </edge>
    <edge source="IRL" target="JPN">
      <data key="d0">4611695</data>
    </edge>
    <edge source="IRL" target="JOR">
      <data key="d0">937563</data>
    </edge>
    <edge source="IRL" target="KOR">
      <data key="d0">2516831</data>
    </edge>
    <edge source="IRL" target="LBN">
      <data key="d0">140943</data>
    </edge>
    <edge source="IRL" target="LVA">
      <data key="d0">95036</data>
    </edge>
    <edge source="IRL" target="LTU">
      <data key="d0">19550</data>
    </edge>
    <edge source="IRL" target="MYS">
      <data key="d0">767191</data>
    </edge>
    <edge source="IRL" target="MEX">
      <data key="d0">2176595</data>
    </edge>
    <edge source="IRL" target="MAR">
      <data key="d0">77800</data>
    </edge>
    <edge source="IRL" target="NLD">
      <data key="d0">12024983</data>
    </edge>
    <edge source="IRL" target="NOR">
      <data key="d0">208954</data>
    </edge>
    <edge source="IRL" target="PAK">
      <data key="d0">436288</data>
    </edge>
    <edge source="IRL" target="PER">
      <data key="d0">91071</data>
    </edge>
    <edge source="IRL" target="PHL">
      <data key="d0">2937873</data>
    </edge>
    <edge source="IRL" target="POL">
      <data key="d0">8819491</data>
    </edge>
    <edge source="IRL" target="PRT">
      <data key="d0">567966</data>
    </edge>
    <edge source="IRL" target="ROU">
      <data key="d0">632104</data>
    </edge>
    <edge source="IRL" target="RUS">
      <data key="d0">403422</data>
    </edge>
    <edge source="IRL" target="SAU">
      <data key="d0">1099288</data>
    </edge>
    <edge source="IRL" target="SRB">
      <data key="d0">11558</data>
    </edge>
    <edge source="IRL" target="IND">
      <data key="d0">52107292</data>
    </edge>
    <edge source="IRL" target="SGP">
      <data key="d0">515489</data>
    </edge>
    <edge source="IRL" target="SVK">
      <data key="d0">38813</data>
    </edge>
    <edge source="IRL" target="VNM">
      <data key="d0">801451</data>
    </edge>
    <edge source="IRL" target="SVN">
      <data key="d0">3585564</data>
    </edge>
    <edge source="IRL" target="ZAF">
      <data key="d0">1390062</data>
    </edge>
    <edge source="IRL" target="ESP">
      <data key="d0">7232901</data>
    </edge>
    <edge source="IRL" target="SWE">
      <data key="d0">7866743</data>
    </edge>
    <edge source="IRL" target="CHE">
      <data key="d0">4439656</data>
    </edge>
    <edge source="IRL" target="THA">
      <data key="d0">113947</data>
    </edge>
    <edge source="IRL" target="ARE">
      <data key="d0">605665</data>
    </edge>
    <edge source="IRL" target="TUR">
      <data key="d0">1854054</data>
    </edge>
    <edge source="IRL" target="UGA">
      <data key="d0">630602</data>
    </edge>
    <edge source="IRL" target="EGY">
      <data key="d0">2486443</data>
    </edge>
    <edge source="IRL" target="GBR">
      <data key="d0">149635254</data>
    </edge>
    <edge source="IRL" target="USA">
      <data key="d0">24745527</data>
    </edge>
    <edge source="IRL" target="URY">
      <data key="d0">1850972</data>
    </edge>
    <edge source="CIV" target="BEL">
      <data key="d0">35865</data>
    </edge>
    <edge source="CIV" target="CMR">
      <data key="d0">622422</data>
    </edge>
    <edge source="CIV" target="BEN">
      <data key="d0">38077</data>
    </edge>
    <edge source="CIV" target="FRA">
      <data key="d0">38896</data>
    </edge>
    <edge source="CIV" target="GMB">
      <data key="d0">35957</data>
    </edge>
    <edge source="CIV" target="GHA">
      <data key="d0">954140</data>
    </edge>
    <edge source="CIV" target="NLD">
      <data key="d0">62952</data>
    </edge>
    <edge source="CIV" target="SEN">
      <data key="d0">1242371</data>
    </edge>
    <edge source="CIV" target="TGO">
      <data key="d0">34934</data>
    </edge>
    <edge source="CIV" target="TUR">
      <data key="d0">113880</data>
    </edge>
    <edge source="CIV" target="UKR">
      <data key="d0">86793</data>
    </edge>
    <edge source="CIV" target="GBR">
      <data key="d0">45954</data>
    </edge>
    <edge source="CIV" target="BFA">
      <data key="d0">573096</data>
    </edge>
    <edge source="KGZ" target="LVA">
      <data key="d0">16000</data>
    </edge>
    <edge source="LBN" target="DZA">
      <data key="d0">27876</data>
    </edge>
    <edge source="LBN" target="BGR">
      <data key="d0">19058</data>
    </edge>
    <edge source="LBN" target="CMR">
      <data key="d0">303944</data>
    </edge>
    <edge source="LBN" target="CAN">
      <data key="d0">69708</data>
    </edge>
    <edge source="LBN" target="CAF">
      <data key="d0">74367</data>
    </edge>
    <edge source="LBN" target="CHN">
      <data key="d0">796466</data>
    </edge>
    <edge source="LBN" target="BEN">
      <data key="d0">15778</data>
    </edge>
    <edge source="LBN" target="FRA">
      <data key="d0">86173</data>
    </edge>
    <edge source="LBN" target="DEU">
      <data key="d0">210386</data>
    </edge>
    <edge source="LBN" target="GHA">
      <data key="d0">90673</data>
    </edge>
    <edge source="LBN" target="GRC">
      <data key="d0">1215630</data>
    </edge>
    <edge source="LBN" target="HKG">
      <data key="d0">442519</data>
    </edge>
    <edge source="LBN" target="ITA">
      <data key="d0">642412</data>
    </edge>
    <edge source="LBN" target="CIV">
      <data key="d0">995387</data>
    </edge>
    <edge source="LBN" target="JOR">
      <data key="d0">78541</data>
    </edge>
    <edge source="LBN" target="MWI">
      <data key="d0">23402</data>
    </edge>
    <edge source="LBN" target="MAR">
      <data key="d0">11273</data>
    </edge>
    <edge source="LBN" target="PER">
      <data key="d0">15842</data>
    </edge>
    <edge source="LBN" target="SAU">
      <data key="d0">6893033</data>
    </edge>
    <edge source="LBN" target="IND">
      <data key="d0">179693</data>
    </edge>
    <edge source="LBN" target="ESP">
      <data key="d0">108165</data>
    </edge>
    <edge source="LBN" target="CHE">
      <data key="d0">162069</data>
    </edge>
    <edge source="LBN" target="ARE">
      <data key="d0">74826</data>
    </edge>
    <edge source="LBN" target="TUN">
      <data key="d0">44256</data>
    </edge>
    <edge source="LBN" target="TUR">
      <data key="d0">56336</data>
    </edge>
    <edge source="LBN" target="UGA">
      <data key="d0">70086</data>
    </edge>
    <edge source="LBN" target="EGY">
      <data key="d0">995416</data>
    </edge>
    <edge source="LBN" target="GBR">
      <data key="d0">331148</data>
    </edge>
    <edge source="LBN" target="TZA">
      <data key="d0">32659</data>
    </edge>
    <edge source="LBN" target="USA">
      <data key="d0">109889</data>
    </edge>
    <edge source="MDA" target="BLR">
      <data key="d0">175603</data>
    </edge>
    <edge source="MDA" target="CHN">
      <data key="d0">18740</data>
    </edge>
    <edge source="MDA" target="DEU">
      <data key="d0">33569</data>
    </edge>
    <edge source="MDA" target="ITA">
      <data key="d0">65741</data>
    </edge>
    <edge source="MDA" target="KAZ">
      <data key="d0">15701</data>
    </edge>
    <edge source="MDA" target="ROU">
      <data key="d0">350324</data>
    </edge>
    <edge source="MDA" target="RUS">
      <data key="d0">2269114</data>
    </edge>
    <edge source="OMN" target="DZA">
      <data key="d0">8047890</data>
    </edge>
    <edge source="OMN" target="ARG">
      <data key="d0">677685</data>
    </edge>
    <edge source="OMN" target="BEL">
      <data key="d0">782916</data>
    </edge>
    <edge source="OMN" target="BRA">
      <data key="d0">1962678</data>
    </edge>
    <edge source="OMN" target="CMR">
      <data key="d0">16356</data>
    </edge>
    <edge source="OMN" target="CAN">
      <data key="d0">1297422</data>
    </edge>
    <edge source="OMN" target="LKA">
      <data key="d0">3940391</data>
    </edge>
    <edge source="OMN" target="CHN">
      <data key="d0">13434066</data>
    </edge>
    <edge source="OMN" target="COL">
      <data key="d0">71085</data>
    </edge>
    <edge source="OMN" target="ECU">
      <data key="d0">210254</data>
    </edge>
    <edge source="OMN" target="SLV">
      <data key="d0">300205</data>
    </edge>
    <edge source="OMN" target="GHA">
      <data key="d0">427535</data>
    </edge>
    <edge source="OMN" target="HKG">
      <data key="d0">283622</data>
    </edge>
    <edge source="OMN" target="IDN">
      <data key="d0">125301</data>
    </edge>
    <edge source="OMN" target="ITA">
      <data key="d0">464649</data>
    </edge>
    <edge source="OMN" target="CIV">
      <data key="d0">270611</data>
    </edge>
    <edge source="OMN" target="LBN">
      <data key="d0">97590</data>
    </edge>
    <edge source="OMN" target="MDG">
      <data key="d0">52570</data>
    </edge>
    <edge source="OMN" target="MYS">
      <data key="d0">541864</data>
    </edge>
    <edge source="OMN" target="MRT">
      <data key="d0">64105</data>
    </edge>
    <edge source="OMN" target="MEX">
      <data key="d0">210254</data>
    </edge>
    <edge source="OMN" target="MAR">
      <data key="d0">2096344</data>
    </edge>
    <edge source="OMN" target="MOZ">
      <data key="d0">1526266</data>
    </edge>
    <edge source="OMN" target="PAK">
      <data key="d0">24998499</data>
    </edge>
    <edge source="OMN" target="PER">
      <data key="d0">469447</data>
    </edge>
    <edge source="OMN" target="POL">
      <data key="d0">302364</data>
    </edge>
    <edge source="OMN" target="SAU">
      <data key="d0">256064</data>
    </edge>
    <edge source="OMN" target="SEN">
      <data key="d0">51795</data>
    </edge>
    <edge source="OMN" target="IND">
      <data key="d0">18638030</data>
    </edge>
    <edge source="OMN" target="VNM">
      <data key="d0">12361108</data>
    </edge>
    <edge source="OMN" target="ZAF">
      <data key="d0">429634</data>
    </edge>
    <edge source="OMN" target="ESP">
      <data key="d0">107439</data>
    </edge>
    <edge source="OMN" target="TGO">
      <data key="d0">71181</data>
    </edge>
    <edge source="OMN" target="ARE">
      <data key="d0">27618272</data>
    </edge>
    <edge source="OMN" target="TUR">
      <data key="d0">1018354</data>
    </edge>
    <edge source="OMN" target="UKR">
      <data key="d0">16523</data>
    </edge>
    <edge source="OMN" target="EGY">
      <data key="d0">1956439</data>
    </edge>
    <edge source="OMN" target="GBR">
      <data key="d0">165965</data>
    </edge>
    <edge source="OMN" target="TZA">
      <data key="d0">142534</data>
    </edge>
    <edge source="OMN" target="USA">
      <data key="d0">5340345</data>
    </edge>
    <edge source="SVN" target="ALB">
      <data key="d0">187562</data>
    </edge>
    <edge source="SVN" target="AUS">
      <data key="d0">87160</data>
    </edge>
    <edge source="SVN" target="AUT">
      <data key="d0">20012065</data>
    </edge>
    <edge source="SVN" target="BEL">
      <data key="d0">2538653</data>
    </edge>
    <edge source="SVN" target="BRA">
      <data key="d0">645995</data>
    </edge>
    <edge source="SVN" target="BGR">
      <data key="d0">3147326</data>
    </edge>
    <edge source="SVN" target="BLR">
      <data key="d0">1525030</data>
    </edge>
    <edge source="SVN" target="CHN">
      <data key="d0">18339634</data>
    </edge>
    <edge source="SVN" target="HRV">
      <data key="d0">24824180</data>
    </edge>
    <edge source="SVN" target="CZE">
      <data key="d0">12932261</data>
    </edge>
    <edge source="SVN" target="ETH">
      <data key="d0">516700</data>
    </edge>
    <edge source="SVN" target="EST">
      <data key="d0">112305</data>
    </edge>
    <edge source="SVN" target="FIN">
      <data key="d0">373010</data>
    </edge>
    <edge source="SVN" target="FRA">
      <data key="d0">14798698</data>
    </edge>
    <edge source="SVN" target="DEU">
      <data key="d0">49922364</data>
    </edge>
    <edge source="SVN" target="GRC">
      <data key="d0">1029585</data>
    </edge>
    <edge source="SVN" target="HKG">
      <data key="d0">2557988</data>
    </edge>
    <edge source="SVN" target="HUN">
      <data key="d0">10401898</data>
    </edge>
    <edge source="SVN" target="IDN">
      <data key="d0">13739</data>
    </edge>
    <edge source="SVN" target="IRL">
      <data key="d0">26794</data>
    </edge>
    <edge source="SVN" target="ISR">
      <data key="d0">53546</data>
    </edge>
    <edge source="SVN" target="ITA">
      <data key="d0">153435497</data>
    </edge>
    <edge source="SVN" target="JPN">
      <data key="d0">20443</data>
    </edge>
    <edge source="SVN" target="KAZ">
      <data key="d0">13147</data>
    </edge>
    <edge source="SVN" target="JOR">
      <data key="d0">70141</data>
    </edge>
    <edge source="SVN" target="KOR">
      <data key="d0">200921</data>
    </edge>
    <edge source="SVN" target="LBN">
      <data key="d0">53435</data>
    </edge>
    <edge source="SVN" target="LTU">
      <data key="d0">192543</data>
    </edge>
    <edge source="SVN" target="MYS">
      <data key="d0">89248</data>
    </edge>
    <edge source="SVN" target="MEX">
      <data key="d0">192714</data>
    </edge>
    <edge source="SVN" target="MAR">
      <data key="d0">131842</data>
    </edge>
    <edge source="SVN" target="NLD">
      <data key="d0">3138970</data>
    </edge>
    <edge source="SVN" target="NOR">
      <data key="d0">73487</data>
    </edge>
    <edge source="SVN" target="PAK">
      <data key="d0">44788</data>
    </edge>
    <edge source="SVN" target="POL">
      <data key="d0">11240879</data>
    </edge>
    <edge source="SVN" target="PRT">
      <data key="d0">85354</data>
    </edge>
    <edge source="SVN" target="ROU">
      <data key="d0">4350872</data>
    </edge>
    <edge source="SVN" target="RUS">
      <data key="d0">3928653</data>
    </edge>
    <edge source="SVN" target="SAU">
      <data key="d0">938056</data>
    </edge>
    <edge source="SVN" target="SRB">
      <data key="d0">18043478</data>
    </edge>
    <edge source="SVN" target="IND">
      <data key="d0">4010155</data>
    </edge>
    <edge source="SVN" target="SGP">
      <data key="d0">26041</data>
    </edge>
    <edge source="SVN" target="SVK">
      <data key="d0">5759668</data>
    </edge>
    <edge source="SVN" target="VNM">
      <data key="d0">801489</data>
    </edge>
    <edge source="SVN" target="ZAF">
      <data key="d0">534572</data>
    </edge>
    <edge source="SVN" target="ESP">
      <data key="d0">2105534</data>
    </edge>
    <edge source="SVN" target="SWE">
      <data key="d0">112498</data>
    </edge>
    <edge source="SVN" target="CHE">
      <data key="d0">2509050</data>
    </edge>
    <edge source="SVN" target="THA">
      <data key="d0">97703</data>
    </edge>
    <edge source="SVN" target="ARE">
      <data key="d0">1121544</data>
    </edge>
    <edge source="SVN" target="TUN">
      <data key="d0">618237</data>
    </edge>
    <edge source="SVN" target="TUR">
      <data key="d0">5406364</data>
    </edge>
    <edge source="SVN" target="UKR">
      <data key="d0">3794772</data>
    </edge>
    <edge source="SVN" target="MKD">
      <data key="d0">851534</data>
    </edge>
    <edge source="SVN" target="EGY">
      <data key="d0">105463</data>
    </edge>
    <edge source="SVN" target="GBR">
      <data key="d0">2797681</data>
    </edge>
    <edge source="SVN" target="USA">
      <data key="d0">17802884</data>
    </edge>
    <edge source="TGO" target="BEN">
      <data key="d0">278503</data>
    </edge>
    <edge source="TGO" target="ITA">
      <data key="d0">17326</data>
    </edge>
    <edge source="TGO" target="NLD">
      <data key="d0">56593</data>
    </edge>
    <edge source="TGO" target="NER">
      <data key="d0">105654</data>
    </edge>
    <edge source="UGA" target="BDI">
      <data key="d0">149084</data>
    </edge>
    <edge source="UGA" target="CHN">
      <data key="d0">1973375</data>
    </edge>
    <edge source="UGA" target="MWI">
      <data key="d0">45614</data>
    </edge>
    <edge source="BFA" target="GMB">
      <data key="d0">169108</data>
    </edge>
    <edge source="BFA" target="CIV">
      <data key="d0">148273</data>
    </edge>
    <edge source="BFA" target="SEN">
      <data key="d0">124284</data>
    </edge>
    <edge source="CMR" target="BRA">
      <data key="d0">50596</data>
    </edge>
    <edge source="CMR" target="HKG">
      <data key="d0">27108</data>
    </edge>
    <edge source="CMR" target="ESP">
      <data key="d0">30344</data>
    </edge>
    <edge source="CMR" target="THA">
      <data key="d0">165270</data>
    </edge>
    <edge source="PSE" target="ISR">
      <data key="d0">8773936</data>
    </edge>
    <edge source="PSE" target="JOR">
      <data key="d0">16932</data>
    </edge>
    <edge source="MWI" target="MOZ">
      <data key="d0">28904</data>
    </edge>
    <edge source="MRT" target="CHN">
      <data key="d0">34648</data>
    </edge>
    <edge source="MRT" target="SEN">
      <data key="d0">73567</data>
    </edge>
    <edge source="MOZ" target="KHM">
      <data key="d0">48631</data>
    </edge>
    <edge source="MOZ" target="MWI">
      <data key="d0">104601</data>
    </edge>
    <edge source="MOZ" target="ESP">
      <data key="d0">79493</data>
    </edge>
    <edge source="ZWE" target="ITA">
      <data key="d0">21687</data>
    </edge>
    <edge source="ZWE" target="ZAF">
      <data key="d0">87756</data>
    </edge>
    <edge source="TZA" target="BDI">
      <data key="d0">527793</data>
    </edge>
    <edge source="TZA" target="CHN">
      <data key="d0">4802242</data>
    </edge>
    <edge source="TZA" target="DEU">
      <data key="d0">10038</data>
    </edge>
    <edge source="TZA" target="MWI">
      <data key="d0">108054</data>
    </edge>
    <edge source="TZA" target="IND">
      <data key="d0">101336</data>
    </edge>
    <edge source="TZA" target="ARE">
      <data key="d0">36633</data>
    </edge>
    <edge source="BWA" target="MWI">
      <data key="d0">13689</data>
    </edge>
    <edge source="BWA" target="ZAF">
      <data key="d0">53230</data>
    </edge>
    <edge source="BWA" target="ZWE">
      <data key="d0">12330</data>
    </edge>
    <edge source="HND" target="BRA">
      <data key="d0">15680</data>
    </edge>
    <edge source="HND" target="CAN">
      <data key="d0">127110</data>
    </edge>
    <edge source="HND" target="CHN">
      <data key="d0">201280</data>
    </edge>
    <edge source="HND" target="COL">
      <data key="d0">45091</data>
    </edge>
    <edge source="HND" target="CRI">
      <data key="d0">151833</data>
    </edge>
    <edge source="HND" target="SLV">
      <data key="d0">120857</data>
    </edge>
    <edge source="HND" target="FIN">
      <data key="d0">96797</data>
    </edge>
    <edge source="HND" target="DEU">
      <data key="d0">87020</data>
    </edge>
    <edge source="HND" target="GTM">
      <data key="d0">136086</data>
    </edge>
    <edge source="HND" target="ITA">
      <data key="d0">14762</data>
    </edge>
    <edge source="HND" target="KOR">
      <data key="d0">202736</data>
    </edge>
    <edge source="HND" target="MEX">
      <data key="d0">815985</data>
    </edge>
    <edge source="HND" target="NIC">
      <data key="d0">34090</data>
    </edge>
    <edge source="HND" target="PER">
      <data key="d0">17690</data>
    </edge>
    <edge source="HND" target="ARE">
      <data key="d0">215462</data>
    </edge>
    <edge source="HND" target="USA">
      <data key="d0">19207453</data>
    </edge>
    <edge source="HND" target="URY">
      <data key="d0">57195</data>
    </edge>
    <edge source="JAM" target="BEL">
      <data key="d0">13313</data>
    </edge>
    <edge source="JAM" target="BRA">
      <data key="d0">29831</data>
    </edge>
    <edge source="JAM" target="CHN">
      <data key="d0">422237</data>
    </edge>
    <edge source="JAM" target="HKG">
      <data key="d0">20606</data>
    </edge>
    <edge source="JAM" target="MYS">
      <data key="d0">24299</data>
    </edge>
    <edge source="JAM" target="USA">
      <data key="d0">28341</data>
    </edge>
    <edge source="NIC" target="CHL">
      <data key="d0">272196</data>
    </edge>
    <edge source="NIC" target="CHN">
      <data key="d0">403752</data>
    </edge>
    <edge source="NIC" target="CRI">
      <data key="d0">320061</data>
    </edge>
    <edge source="NIC" target="ECU">
      <data key="d0">106222</data>
    </edge>
    <edge source="NIC" target="SLV">
      <data key="d0">690415</data>
    </edge>
    <edge source="NIC" target="GTM">
      <data key="d0">1216814</data>
    </edge>
    <edge source="NIC" target="HND">
      <data key="d0">1243801</data>
    </edge>
    <edge source="NIC" target="HKG">
      <data key="d0">258175</data>
    </edge>
    <edge source="NIC" target="PAN">
      <data key="d0">61056</data>
    </edge>
    <edge source="NIC" target="PER">
      <data key="d0">49967</data>
    </edge>
    <edge source="NIC" target="USA">
      <data key="d0">903505</data>
    </edge>
  </graph>
</graphml>
