# Supplementary material for: Core-periphery structure in sectoral international trade networks: A new approach to an old theory
Source: PLoS One. 2020 Apr 2;15(4):e0229547. doi: 10.1371/journal.pone.0229547 (PMC7117750; doi:10.1371/journal.pone.0229547)
Supplement: S8 File — (ZIP) [file pone.0229547.s008.zip › S8_File/Networks 2016/58-PLASTIC,NON-PRIMARY FORM.graphml]

<?xml version='1.0' encoding='utf-8'?>
<graphml xmlns="http://graphml.graphdrawing.org/xmlns" xmlns:xsi="http://www.w3.org/2001/XMLSchema-instance" xsi:schemaLocation="http://graphml.graphdrawing.org/xmlns http://graphml.graphdrawing.org/xmlns/1.0/graphml.xsd">
  <key attr.name="weight" attr.type="long" for="edge" id="d0" />
  <graph edgedefault="directed">
    <node id="ALB" />
    <node id="BGR" />
    <node id="GRC" />
    <node id="ITA" />
    <node id="SRB" />
    <node id="TUR" />
    <node id="MKD" />
    <node id="DZA" />
    <node id="CMR" />
    <node id="FRA" />
    <node id="MAR" />
    <node id="EGY" />
    <node id="AZE" />
    <node id="GEO" />
    <node id="RUS" />
    <node id="SGP" />
    <node id="ARG" />
    <node id="AUS" />
    <node id="BEL" />
    <node id="BOL" />
    <node id="BRA" />
    <node id="CAN" />
    <node id="CHL" />
    <node id="CHN" />
    <node id="COL" />
    <node id="CRI" />
    <node id="ECU" />
    <node id="SLV" />
    <node id="DEU" />
    <node id="GTM" />
    <node id="HKG" />
    <node id="LTU" />
    <node id="MEX" />
    <node id="MOZ" />
    <node id="NLD" />
    <node id="NZL" />
    <node id="NIC" />
    <node id="PAN" />
    <node id="PRY" />
    <node id="PER" />
    <node id="ZAF" />
    <node id="ESP" />
    <node id="SWE" />
    <node id="THA" />
    <node id="ARE" />
    <node id="TUN" />
    <node id="TZA" />
    <node id="USA" />
    <node id="URY" />
    <node id="LKA" />
    <node id="HRV" />
    <node id="DNK" />
    <node id="FIN" />
    <node id="GHA" />
    <node id="IDN" />
    <node id="IRL" />
    <node id="ISR" />
    <node id="CIV" />
    <node id="JPN" />
    <node id="KAZ" />
    <node id="JOR" />
    <node id="KOR" />
    <node id="LBN" />
    <node id="MDG" />
    <node id="MYS" />
    <node id="MUS" />
    <node id="OMN" />
    <node id="NOR" />
    <node id="PAK" />
    <node id="PHL" />
    <node id="PRT" />
    <node id="SAU" />
    <node id="SEN" />
    <node id="IND" />
    <node id="VNM" />
    <node id="SVN" />
    <node id="CHE" />
    <node id="TGO" />
    <node id="UKR" />
    <node id="GBR" />
    <node id="BFA" />
    <node id="AUT" />
    <node id="ARM" />
    <node id="BLR" />
    <node id="KHM" />
    <node id="CZE" />
    <node id="BEN" />
    <node id="ETH" />
    <node id="EST" />
    <node id="HUN" />
    <node id="KGZ" />
    <node id="LVA" />
    <node id="MDA" />
    <node id="POL" />
    <node id="ROU" />
    <node id="SVK" />
    <node id="UGA" />
    <node id="BDI" />
    <node id="CAF" />
    <node id="HND" />
    <node id="JAM" />
    <node id="MWI" />
    <node id="MRT" />
    <node id="ZWE" />
    <node id="BWA" />
    <node id="NAM" />
    <node id="NER" />
    <node id="GMB" />
    <node id="PSE" />
    <edge source="ALB" target="BGR">
      <data key="d0">48131</data>
    </edge>
    <edge source="ALB" target="GRC">
      <data key="d0">74565</data>
    </edge>
    <edge source="ALB" target="ITA">
      <data key="d0">958258</data>
    </edge>
    <edge source="ALB" target="SRB">
      <data key="d0">1239852</data>
    </edge>
    <edge source="ALB" target="TUR">
      <data key="d0">32163</data>
    </edge>
    <edge source="ALB" target="MKD">
      <data key="d0">32336</data>
    </edge>
    <edge source="BGR" target="ALB">
      <data key="d0">1228718</data>
    </edge>
    <edge source="BGR" target="DZA">
      <data key="d0">2564995</data>
    </edge>
    <edge source="BGR" target="AUS">
      <data key="d0">14494</data>
    </edge>
    <edge source="BGR" target="AUT">
      <data key="d0">3107409</data>
    </edge>
    <edge source="BGR" target="ARM">
      <data key="d0">50594</data>
    </edge>
    <edge source="BGR" target="BEL">
      <data key="d0">2023364</data>
    </edge>
    <edge source="BGR" target="BLR">
      <data key="d0">19552</data>
    </edge>
    <edge source="BGR" target="CMR">
      <data key="d0">19912</data>
    </edge>
    <edge source="BGR" target="CAN">
      <data key="d0">22395</data>
    </edge>
    <edge source="BGR" target="CHN">
      <data key="d0">354823</data>
    </edge>
    <edge source="BGR" target="COL">
      <data key="d0">70907</data>
    </edge>
    <edge source="BGR" target="HRV">
      <data key="d0">2489649</data>
    </edge>
    <edge source="BGR" target="CZE">
      <data key="d0">5138055</data>
    </edge>
    <edge source="BGR" target="DNK">
      <data key="d0">379669</data>
    </edge>
    <edge source="BGR" target="ETH">
      <data key="d0">58418</data>
    </edge>
    <edge source="BGR" target="EST">
      <data key="d0">1308447</data>
    </edge>
    <edge source="BGR" target="FIN">
      <data key="d0">1049643</data>
    </edge>
    <edge source="BGR" target="FRA">
      <data key="d0">7144536</data>
    </edge>
    <edge source="BGR" target="GEO">
      <data key="d0">986981</data>
    </edge>
    <edge source="BGR" target="DEU">
      <data key="d0">20873217</data>
    </edge>
    <edge source="BGR" target="GRC">
      <data key="d0">27609051</data>
    </edge>
    <edge source="BGR" target="HKG">
      <data key="d0">451416</data>
    </edge>
    <edge source="BGR" target="HUN">
      <data key="d0">6738486</data>
    </edge>
    <edge source="BGR" target="IDN">
      <data key="d0">19739</data>
    </edge>
    <edge source="BGR" target="IRL">
      <data key="d0">21951</data>
    </edge>
    <edge source="BGR" target="ISR">
      <data key="d0">3339334</data>
    </edge>
    <edge source="BGR" target="ITA">
      <data key="d0">17827063</data>
    </edge>
    <edge source="BGR" target="KGZ">
      <data key="d0">22903</data>
    </edge>
    <edge source="BGR" target="LBN">
      <data key="d0">209288</data>
    </edge>
    <edge source="BGR" target="LVA">
      <data key="d0">436530</data>
    </edge>
    <edge source="BGR" target="LTU">
      <data key="d0">2205919</data>
    </edge>
    <edge source="BGR" target="MDA">
      <data key="d0">4641296</data>
    </edge>
    <edge source="BGR" target="MAR">
      <data key="d0">608362</data>
    </edge>
    <edge source="BGR" target="NLD">
      <data key="d0">5923277</data>
    </edge>
    <edge source="BGR" target="NOR">
      <data key="d0">94853</data>
    </edge>
    <edge source="BGR" target="PAN">
      <data key="d0">10786</data>
    </edge>
    <edge source="BGR" target="PER">
      <data key="d0">128661</data>
    </edge>
    <edge source="BGR" target="POL">
      <data key="d0">13928198</data>
    </edge>
    <edge source="BGR" target="PRT">
      <data key="d0">648756</data>
    </edge>
    <edge source="BGR" target="ROU">
      <data key="d0">53607825</data>
    </edge>
    <edge source="BGR" target="RUS">
      <data key="d0">1113598</data>
    </edge>
    <edge source="BGR" target="SAU">
      <data key="d0">369398</data>
    </edge>
    <edge source="BGR" target="SEN">
      <data key="d0">18294</data>
    </edge>
    <edge source="BGR" target="SRB">
      <data key="d0">15225627</data>
    </edge>
    <edge source="BGR" target="SGP">
      <data key="d0">267695</data>
    </edge>
    <edge source="BGR" target="SVK">
      <data key="d0">1223740</data>
    </edge>
    <edge source="BGR" target="SVN">
      <data key="d0">1461578</data>
    </edge>
    <edge source="BGR" target="ZAF">
      <data key="d0">3351987</data>
    </edge>
    <edge source="BGR" target="ESP">
      <data key="d0">7484827</data>
    </edge>
    <edge source="BGR" target="SWE">
      <data key="d0">2227809</data>
    </edge>
    <edge source="BGR" target="CHE">
      <data key="d0">1006927</data>
    </edge>
    <edge source="BGR" target="THA">
      <data key="d0">25583</data>
    </edge>
    <edge source="BGR" target="ARE">
      <data key="d0">43367</data>
    </edge>
    <edge source="BGR" target="TUN">
      <data key="d0">66023</data>
    </edge>
    <edge source="BGR" target="TUR">
      <data key="d0">2681159</data>
    </edge>
    <edge source="BGR" target="UKR">
      <data key="d0">4456607</data>
    </edge>
    <edge source="BGR" target="MKD">
      <data key="d0">10067966</data>
    </edge>
    <edge source="BGR" target="EGY">
      <data key="d0">33772</data>
    </edge>
    <edge source="BGR" target="GBR">
      <data key="d0">3258075</data>
    </edge>
    <edge source="BGR" target="USA">
      <data key="d0">1437118</data>
    </edge>
    <edge source="GRC" target="ALB">
      <data key="d0">10242436</data>
    </edge>
    <edge source="GRC" target="DZA">
      <data key="d0">261552</data>
    </edge>
    <edge source="GRC" target="AZE">
      <data key="d0">140458</data>
    </edge>
    <edge source="GRC" target="ARG">
      <data key="d0">48753</data>
    </edge>
    <edge source="GRC" target="AUS">
      <data key="d0">8165017</data>
    </edge>
    <edge source="GRC" target="AUT">
      <data key="d0">7851856</data>
    </edge>
    <edge source="GRC" target="ARM">
      <data key="d0">313167</data>
    </edge>
    <edge source="GRC" target="BEL">
      <data key="d0">6176294</data>
    </edge>
    <edge source="GRC" target="BRA">
      <data key="d0">703061</data>
    </edge>
    <edge source="GRC" target="BGR">
      <data key="d0">32503414</data>
    </edge>
    <edge source="GRC" target="CMR">
      <data key="d0">42661</data>
    </edge>
    <edge source="GRC" target="CAN">
      <data key="d0">2366625</data>
    </edge>
    <edge source="GRC" target="CHL">
      <data key="d0">121712</data>
    </edge>
    <edge source="GRC" target="CHN">
      <data key="d0">1445346</data>
    </edge>
    <edge source="GRC" target="COL">
      <data key="d0">430591</data>
    </edge>
    <edge source="GRC" target="HRV">
      <data key="d0">1204026</data>
    </edge>
    <edge source="GRC" target="CZE">
      <data key="d0">2002073</data>
    </edge>
    <edge source="GRC" target="DNK">
      <data key="d0">615647</data>
    </edge>
    <edge source="GRC" target="ECU">
      <data key="d0">155418</data>
    </edge>
    <edge source="GRC" target="SLV">
      <data key="d0">146615</data>
    </edge>
    <edge source="GRC" target="ETH">
      <data key="d0">978324</data>
    </edge>
    <edge source="GRC" target="EST">
      <data key="d0">38470</data>
    </edge>
    <edge source="GRC" target="FIN">
      <data key="d0">41697</data>
    </edge>
    <edge source="GRC" target="FRA">
      <data key="d0">33235187</data>
    </edge>
    <edge source="GRC" target="GEO">
      <data key="d0">142031</data>
    </edge>
    <edge source="GRC" target="PSE">
      <data key="d0">17233</data>
    </edge>
    <edge source="GRC" target="DEU">
      <data key="d0">43203119</data>
    </edge>
    <edge source="GRC" target="GHA">
      <data key="d0">97822</data>
    </edge>
    <edge source="GRC" target="GTM">
      <data key="d0">25034</data>
    </edge>
    <edge source="GRC" target="HKG">
      <data key="d0">323056</data>
    </edge>
    <edge source="GRC" target="HUN">
      <data key="d0">1083087</data>
    </edge>
    <edge source="GRC" target="IRL">
      <data key="d0">2297639</data>
    </edge>
    <edge source="GRC" target="ISR">
      <data key="d0">5836789</data>
    </edge>
    <edge source="GRC" target="ITA">
      <data key="d0">12396535</data>
    </edge>
    <edge source="GRC" target="JOR">
      <data key="d0">600846</data>
    </edge>
    <edge source="GRC" target="KOR">
      <data key="d0">336536</data>
    </edge>
    <edge source="GRC" target="LBN">
      <data key="d0">1315230</data>
    </edge>
    <edge source="GRC" target="LTU">
      <data key="d0">59014</data>
    </edge>
    <edge source="GRC" target="MYS">
      <data key="d0">206388</data>
    </edge>
    <edge source="GRC" target="MRT">
      <data key="d0">367925</data>
    </edge>
    <edge source="GRC" target="MEX">
      <data key="d0">5902970</data>
    </edge>
    <edge source="GRC" target="MDA">
      <data key="d0">36912</data>
    </edge>
    <edge source="GRC" target="MAR">
      <data key="d0">3490024</data>
    </edge>
    <edge source="GRC" target="OMN">
      <data key="d0">24428</data>
    </edge>
    <edge source="GRC" target="NLD">
      <data key="d0">14632932</data>
    </edge>
    <edge source="GRC" target="NZL">
      <data key="d0">596753</data>
    </edge>
    <edge source="GRC" target="NOR">
      <data key="d0">1111247</data>
    </edge>
    <edge source="GRC" target="PAK">
      <data key="d0">18895</data>
    </edge>
    <edge source="GRC" target="PAN">
      <data key="d0">126220</data>
    </edge>
    <edge source="GRC" target="PER">
      <data key="d0">97596</data>
    </edge>
    <edge source="GRC" target="PHL">
      <data key="d0">308850</data>
    </edge>
    <edge source="GRC" target="POL">
      <data key="d0">19270826</data>
    </edge>
    <edge source="GRC" target="PRT">
      <data key="d0">2093945</data>
    </edge>
    <edge source="GRC" target="ROU">
      <data key="d0">22930576</data>
    </edge>
    <edge source="GRC" target="RUS">
      <data key="d0">4619595</data>
    </edge>
    <edge source="GRC" target="SAU">
      <data key="d0">403327</data>
    </edge>
    <edge source="GRC" target="SRB">
      <data key="d0">8624261</data>
    </edge>
    <edge source="GRC" target="IND">
      <data key="d0">1051034</data>
    </edge>
    <edge source="GRC" target="SVK">
      <data key="d0">665831</data>
    </edge>
    <edge source="GRC" target="SVN">
      <data key="d0">272912</data>
    </edge>
    <edge source="GRC" target="ZAF">
      <data key="d0">756926</data>
    </edge>
    <edge source="GRC" target="ZWE">
      <data key="d0">47208</data>
    </edge>
    <edge source="GRC" target="ESP">
      <data key="d0">9221044</data>
    </edge>
    <edge source="GRC" target="SWE">
      <data key="d0">508204</data>
    </edge>
    <edge source="GRC" target="CHE">
      <data key="d0">628691</data>
    </edge>
    <edge source="GRC" target="THA">
      <data key="d0">11378</data>
    </edge>
    <edge source="GRC" target="ARE">
      <data key="d0">564997</data>
    </edge>
    <edge source="GRC" target="TUN">
      <data key="d0">333759</data>
    </edge>
    <edge source="GRC" target="TUR">
      <data key="d0">22207904</data>
    </edge>
    <edge source="GRC" target="UGA">
      <data key="d0">84485</data>
    </edge>
    <edge source="GRC" target="UKR">
      <data key="d0">171128</data>
    </edge>
    <edge source="GRC" target="MKD">
      <data key="d0">5666536</data>
    </edge>
    <edge source="GRC" target="EGY">
      <data key="d0">315221</data>
    </edge>
    <edge source="GRC" target="GBR">
      <data key="d0">21465822</data>
    </edge>
    <edge source="GRC" target="TZA">
      <data key="d0">77400</data>
    </edge>
    <edge source="GRC" target="USA">
      <data key="d0">22619083</data>
    </edge>
    <edge source="ITA" target="ALB">
      <data key="d0">15316524</data>
    </edge>
    <edge source="ITA" target="DZA">
      <data key="d0">94454572</data>
    </edge>
    <edge source="ITA" target="AZE">
      <data key="d0">1275459</data>
    </edge>
    <edge source="ITA" target="ARG">
      <data key="d0">8291908</data>
    </edge>
    <edge source="ITA" target="AUS">
      <data key="d0">45575850</data>
    </edge>
    <edge source="ITA" target="AUT">
      <data key="d0">166937614</data>
    </edge>
    <edge source="ITA" target="ARM">
      <data key="d0">800050</data>
    </edge>
    <edge source="ITA" target="BEL">
      <data key="d0">266211415</data>
    </edge>
    <edge source="ITA" target="BOL">
      <data key="d0">1178282</data>
    </edge>
    <edge source="ITA" target="BRA">
      <data key="d0">33120020</data>
    </edge>
    <edge source="ITA" target="BGR">
      <data key="d0">31089825</data>
    </edge>
    <edge source="ITA" target="BDI">
      <data key="d0">1034134</data>
    </edge>
    <edge source="ITA" target="BLR">
      <data key="d0">4139719</data>
    </edge>
    <edge source="ITA" target="KHM">
      <data key="d0">237969</data>
    </edge>
    <edge source="ITA" target="CMR">
      <data key="d0">6864804</data>
    </edge>
    <edge source="ITA" target="CAN">
      <data key="d0">36225079</data>
    </edge>
    <edge source="ITA" target="CAF">
      <data key="d0">151072</data>
    </edge>
    <edge source="ITA" target="LKA">
      <data key="d0">1529846</data>
    </edge>
    <edge source="ITA" target="CHL">
      <data key="d0">16894642</data>
    </edge>
    <edge source="ITA" target="CHN">
      <data key="d0">120437470</data>
    </edge>
    <edge source="ITA" target="COL">
      <data key="d0">5566118</data>
    </edge>
    <edge source="ITA" target="CRI">
      <data key="d0">4582618</data>
    </edge>
    <edge source="ITA" target="HRV">
      <data key="d0">35818118</data>
    </edge>
    <edge source="ITA" target="CZE">
      <data key="d0">87969349</data>
    </edge>
    <edge source="ITA" target="BEN">
      <data key="d0">265617</data>
    </edge>
    <edge source="ITA" target="DNK">
      <data key="d0">59763276</data>
    </edge>
    <edge source="ITA" target="ECU">
      <data key="d0">2868434</data>
    </edge>
    <edge source="ITA" target="SLV">
      <data key="d0">155370</data>
    </edge>
    <edge source="ITA" target="ETH">
      <data key="d0">2370414</data>
    </edge>
    <edge source="ITA" target="EST">
      <data key="d0">6813135</data>
    </edge>
    <edge source="ITA" target="FIN">
      <data key="d0">38425121</data>
    </edge>
    <edge source="ITA" target="FRA">
      <data key="d0">923782345</data>
    </edge>
    <edge source="ITA" target="GEO">
      <data key="d0">2257721</data>
    </edge>
    <edge source="ITA" target="GMB">
      <data key="d0">62729</data>
    </edge>
    <edge source="ITA" target="PSE">
      <data key="d0">50927</data>
    </edge>
    <edge source="ITA" target="DEU">
      <data key="d0">1304092217</data>
    </edge>
    <edge source="ITA" target="GHA">
      <data key="d0">2105715</data>
    </edge>
    <edge source="ITA" target="GRC">
      <data key="d0">105813574</data>
    </edge>
    <edge source="ITA" target="GTM">
      <data key="d0">1319890</data>
    </edge>
    <edge source="ITA" target="HND">
      <data key="d0">651187</data>
    </edge>
    <edge source="ITA" target="HKG">
      <data key="d0">28097149</data>
    </edge>
    <edge source="ITA" target="HUN">
      <data key="d0">89876014</data>
    </edge>
    <edge source="ITA" target="IDN">
      <data key="d0">5759189</data>
    </edge>
    <edge source="ITA" target="IRL">
      <data key="d0">29268599</data>
    </edge>
    <edge source="ITA" target="ISR">
      <data key="d0">52239535</data>
    </edge>
    <edge source="ITA" target="CIV">
      <data key="d0">2777851</data>
    </edge>
    <edge source="ITA" target="JAM">
      <data key="d0">160986</data>
    </edge>
    <edge source="ITA" target="JPN">
      <data key="d0">7560170</data>
    </edge>
    <edge source="ITA" target="KAZ">
      <data key="d0">4265438</data>
    </edge>
    <edge source="ITA" target="JOR">
      <data key="d0">8870756</data>
    </edge>
    <edge source="ITA" target="KOR">
      <data key="d0">15772100</data>
    </edge>
    <edge source="ITA" target="KGZ">
      <data key="d0">12901</data>
    </edge>
    <edge source="ITA" target="LBN">
      <data key="d0">15337189</data>
    </edge>
    <edge source="ITA" target="LVA">
      <data key="d0">7991451</data>
    </edge>
    <edge source="ITA" target="LTU">
      <data key="d0">43085864</data>
    </edge>
    <edge source="ITA" target="MDG">
      <data key="d0">455830</data>
    </edge>
    <edge source="ITA" target="MWI">
      <data key="d0">59481</data>
    </edge>
    <edge source="ITA" target="MYS">
      <data key="d0">8816470</data>
    </edge>
    <edge source="ITA" target="MRT">
      <data key="d0">923460</data>
    </edge>
    <edge source="ITA" target="MUS">
      <data key="d0">674667</data>
    </edge>
    <edge source="ITA" target="MEX">
      <data key="d0">38485457</data>
    </edge>
    <edge source="ITA" target="MDA">
      <data key="d0">2214448</data>
    </edge>
    <edge source="ITA" target="MAR">
      <data key="d0">46821279</data>
    </edge>
    <edge source="ITA" target="MOZ">
      <data key="d0">202189</data>
    </edge>
    <edge source="ITA" target="OMN">
      <data key="d0">8629439</data>
    </edge>
    <edge source="ITA" target="NAM">
      <data key="d0">104947</data>
    </edge>
    <edge source="ITA" target="NLD">
      <data key="d0">191760673</data>
    </edge>
    <edge source="ITA" target="NZL">
      <data key="d0">6849325</data>
    </edge>
    <edge source="ITA" target="NIC">
      <data key="d0">568530</data>
    </edge>
    <edge source="ITA" target="NER">
      <data key="d0">570388</data>
    </edge>
    <edge source="ITA" target="NOR">
      <data key="d0">22522434</data>
    </edge>
    <edge source="ITA" target="PAK">
      <data key="d0">2707390</data>
    </edge>
    <edge source="ITA" target="PAN">
      <data key="d0">1355666</data>
    </edge>
    <edge source="ITA" target="PRY">
      <data key="d0">2146649</data>
    </edge>
    <edge source="ITA" target="PER">
      <data key="d0">5411377</data>
    </edge>
    <edge source="ITA" target="PHL">
      <data key="d0">3208827</data>
    </edge>
    <edge source="ITA" target="POL">
      <data key="d0">290652889</data>
    </edge>
    <edge source="ITA" target="PRT">
      <data key="d0">64062254</data>
    </edge>
    <edge source="ITA" target="ROU">
      <data key="d0">129622552</data>
    </edge>
    <edge source="ITA" target="RUS">
      <data key="d0">120622427</data>
    </edge>
    <edge source="ITA" target="SAU">
      <data key="d0">43807963</data>
    </edge>
    <edge source="ITA" target="SEN">
      <data key="d0">4266266</data>
    </edge>
    <edge source="ITA" target="SRB">
      <data key="d0">42831727</data>
    </edge>
    <edge source="ITA" target="IND">
      <data key="d0">29049726</data>
    </edge>
    <edge source="ITA" target="SGP">
      <data key="d0">19462257</data>
    </edge>
    <edge source="ITA" target="SVK">
      <data key="d0">38632774</data>
    </edge>
    <edge source="ITA" target="VNM">
      <data key="d0">5203345</data>
    </edge>
    <edge source="ITA" target="SVN">
      <data key="d0">70916489</data>
    </edge>
    <edge source="ITA" target="ZAF">
      <data key="d0">26625663</data>
    </edge>
    <edge source="ITA" target="ZWE">
      <data key="d0">120004</data>
    </edge>
    <edge source="ITA" target="ESP">
      <data key="d0">394423823</data>
    </edge>
    <edge source="ITA" target="SWE">
      <data key="d0">73248287</data>
    </edge>
    <edge source="ITA" target="CHE">
      <data key="d0">203599714</data>
    </edge>
    <edge source="ITA" target="THA">
      <data key="d0">14437261</data>
    </edge>
    <edge source="ITA" target="TGO">
      <data key="d0">809404</data>
    </edge>
    <edge source="ITA" target="ARE">
      <data key="d0">45620439</data>
    </edge>
    <edge source="ITA" target="TUN">
      <data key="d0">47830002</data>
    </edge>
    <edge source="ITA" target="TUR">
      <data key="d0">135365306</data>
    </edge>
    <edge source="ITA" target="UGA">
      <data key="d0">202239</data>
    </edge>
    <edge source="ITA" target="UKR">
      <data key="d0">21706364</data>
    </edge>
    <edge source="ITA" target="MKD">
      <data key="d0">9789833</data>
    </edge>
    <edge source="ITA" target="EGY">
      <data key="d0">31610858</data>
    </edge>
    <edge source="ITA" target="GBR">
      <data key="d0">337446741</data>
    </edge>
    <edge source="ITA" target="TZA">
      <data key="d0">332304</data>
    </edge>
    <edge source="ITA" target="USA">
      <data key="d0">176643668</data>
    </edge>
    <edge source="ITA" target="BFA">
      <data key="d0">100618</data>
    </edge>
    <edge source="ITA" target="URY">
      <data key="d0">1751248</data>
    </edge>
    <edge source="SRB" target="ALB">
      <data key="d0">4697477</data>
    </edge>
    <edge source="SRB" target="DZA">
      <data key="d0">452876</data>
    </edge>
    <edge source="SRB" target="AUS">
      <data key="d0">16866</data>
    </edge>
    <edge source="SRB" target="AUT">
      <data key="d0">2961141</data>
    </edge>
    <edge source="SRB" target="BEL">
      <data key="d0">339562</data>
    </edge>
    <edge source="SRB" target="BRA">
      <data key="d0">2492239</data>
    </edge>
    <edge source="SRB" target="BGR">
      <data key="d0">7268764</data>
    </edge>
    <edge source="SRB" target="BLR">
      <data key="d0">2405319</data>
    </edge>
    <edge source="SRB" target="CMR">
      <data key="d0">35663</data>
    </edge>
    <edge source="SRB" target="CAN">
      <data key="d0">1650090</data>
    </edge>
    <edge source="SRB" target="CHN">
      <data key="d0">702769</data>
    </edge>
    <edge source="SRB" target="CRI">
      <data key="d0">1504464</data>
    </edge>
    <edge source="SRB" target="HRV">
      <data key="d0">12909342</data>
    </edge>
    <edge source="SRB" target="CZE">
      <data key="d0">16276187</data>
    </edge>
    <edge source="SRB" target="DNK">
      <data key="d0">432860</data>
    </edge>
    <edge source="SRB" target="EST">
      <data key="d0">36147</data>
    </edge>
    <edge source="SRB" target="FIN">
      <data key="d0">49303</data>
    </edge>
    <edge source="SRB" target="FRA">
      <data key="d0">8231582</data>
    </edge>
    <edge source="SRB" target="PSE">
      <data key="d0">10680</data>
    </edge>
    <edge source="SRB" target="DEU">
      <data key="d0">25392815</data>
    </edge>
    <edge source="SRB" target="GRC">
      <data key="d0">1934032</data>
    </edge>
    <edge source="SRB" target="HUN">
      <data key="d0">11038572</data>
    </edge>
    <edge source="SRB" target="IRL">
      <data key="d0">29193</data>
    </edge>
    <edge source="SRB" target="ISR">
      <data key="d0">94475</data>
    </edge>
    <edge source="SRB" target="ITA">
      <data key="d0">25161310</data>
    </edge>
    <edge source="SRB" target="CIV">
      <data key="d0">11870</data>
    </edge>
    <edge source="SRB" target="KAZ">
      <data key="d0">22728</data>
    </edge>
    <edge source="SRB" target="JOR">
      <data key="d0">435548</data>
    </edge>
    <edge source="SRB" target="KOR">
      <data key="d0">1108454</data>
    </edge>
    <edge source="SRB" target="KGZ">
      <data key="d0">29019</data>
    </edge>
    <edge source="SRB" target="LBN">
      <data key="d0">374230</data>
    </edge>
    <edge source="SRB" target="LVA">
      <data key="d0">259955</data>
    </edge>
    <edge source="SRB" target="LTU">
      <data key="d0">671767</data>
    </edge>
    <edge source="SRB" target="MEX">
      <data key="d0">361698</data>
    </edge>
    <edge source="SRB" target="MDA">
      <data key="d0">294240</data>
    </edge>
    <edge source="SRB" target="MAR">
      <data key="d0">40593</data>
    </edge>
    <edge source="SRB" target="NLD">
      <data key="d0">4085490</data>
    </edge>
    <edge source="SRB" target="NOR">
      <data key="d0">1628064</data>
    </edge>
    <edge source="SRB" target="POL">
      <data key="d0">7253726</data>
    </edge>
    <edge source="SRB" target="PRT">
      <data key="d0">1029246</data>
    </edge>
    <edge source="SRB" target="ROU">
      <data key="d0">7030765</data>
    </edge>
    <edge source="SRB" target="RUS">
      <data key="d0">9832044</data>
    </edge>
    <edge source="SRB" target="SAU">
      <data key="d0">87722</data>
    </edge>
    <edge source="SRB" target="IND">
      <data key="d0">266122</data>
    </edge>
    <edge source="SRB" target="SVK">
      <data key="d0">5727663</data>
    </edge>
    <edge source="SRB" target="SVN">
      <data key="d0">5546528</data>
    </edge>
    <edge source="SRB" target="ESP">
      <data key="d0">6929995</data>
    </edge>
    <edge source="SRB" target="SWE">
      <data key="d0">541423</data>
    </edge>
    <edge source="SRB" target="CHE">
      <data key="d0">564273</data>
    </edge>
    <edge source="SRB" target="THA">
      <data key="d0">212076</data>
    </edge>
    <edge source="SRB" target="ARE">
      <data key="d0">1396182</data>
    </edge>
    <edge source="SRB" target="TUN">
      <data key="d0">192501</data>
    </edge>
    <edge source="SRB" target="TUR">
      <data key="d0">2210920</data>
    </edge>
    <edge source="SRB" target="UKR">
      <data key="d0">1177656</data>
    </edge>
    <edge source="SRB" target="MKD">
      <data key="d0">10333034</data>
    </edge>
    <edge source="SRB" target="EGY">
      <data key="d0">70150</data>
    </edge>
    <edge source="SRB" target="GBR">
      <data key="d0">12708816</data>
    </edge>
    <edge source="SRB" target="USA">
      <data key="d0">721459</data>
    </edge>
    <edge source="SRB" target="URY">
      <data key="d0">52107</data>
    </edge>
    <edge source="TUR" target="ALB">
      <data key="d0">6012560</data>
    </edge>
    <edge source="TUR" target="DZA">
      <data key="d0">57883392</data>
    </edge>
    <edge source="TUR" target="AZE">
      <data key="d0">50778032</data>
    </edge>
    <edge source="TUR" target="ARG">
      <data key="d0">954733</data>
    </edge>
    <edge source="TUR" target="AUS">
      <data key="d0">7496641</data>
    </edge>
    <edge source="TUR" target="AUT">
      <data key="d0">19057458</data>
    </edge>
    <edge source="TUR" target="BEL">
      <data key="d0">37359544</data>
    </edge>
    <edge source="TUR" target="BOL">
      <data key="d0">896635</data>
    </edge>
    <edge source="TUR" target="BRA">
      <data key="d0">3778556</data>
    </edge>
    <edge source="TUR" target="BGR">
      <data key="d0">70667653</data>
    </edge>
    <edge source="TUR" target="BDI">
      <data key="d0">11474</data>
    </edge>
    <edge source="TUR" target="BLR">
      <data key="d0">8547020</data>
    </edge>
    <edge source="TUR" target="KHM">
      <data key="d0">293038</data>
    </edge>
    <edge source="TUR" target="CMR">
      <data key="d0">834273</data>
    </edge>
    <edge source="TUR" target="CAN">
      <data key="d0">2244517</data>
    </edge>
    <edge source="TUR" target="LKA">
      <data key="d0">728483</data>
    </edge>
    <edge source="TUR" target="CHL">
      <data key="d0">14817491</data>
    </edge>
    <edge source="TUR" target="CHN">
      <data key="d0">12541285</data>
    </edge>
    <edge source="TUR" target="COL">
      <data key="d0">3097442</data>
    </edge>
    <edge source="TUR" target="CRI">
      <data key="d0">35709</data>
    </edge>
    <edge source="TUR" target="HRV">
      <data key="d0">7198576</data>
    </edge>
    <edge source="TUR" target="CZE">
      <data key="d0">20672206</data>
    </edge>
    <edge source="TUR" target="BEN">
      <data key="d0">414548</data>
    </edge>
    <edge source="TUR" target="DNK">
      <data key="d0">12406120</data>
    </edge>
    <edge source="TUR" target="ECU">
      <data key="d0">885512</data>
    </edge>
    <edge source="TUR" target="SLV">
      <data key="d0">34389</data>
    </edge>
    <edge source="TUR" target="ETH">
      <data key="d0">17729233</data>
    </edge>
    <edge source="TUR" target="EST">
      <data key="d0">2035826</data>
    </edge>
    <edge source="TUR" target="FIN">
      <data key="d0">3744627</data>
    </edge>
    <edge source="TUR" target="FRA">
      <data key="d0">84904915</data>
    </edge>
    <edge source="TUR" target="GEO">
      <data key="d0">62025714</data>
    </edge>
    <edge source="TUR" target="PSE">
      <data key="d0">667691</data>
    </edge>
    <edge source="TUR" target="DEU">
      <data key="d0">129395998</data>
    </edge>
    <edge source="TUR" target="GHA">
      <data key="d0">24578353</data>
    </edge>
    <edge source="TUR" target="GRC">
      <data key="d0">32740412</data>
    </edge>
    <edge source="TUR" target="GTM">
      <data key="d0">654966</data>
    </edge>
    <edge source="TUR" target="HND">
      <data key="d0">316443</data>
    </edge>
    <edge source="TUR" target="HKG">
      <data key="d0">1043100</data>
    </edge>
    <edge source="TUR" target="HUN">
      <data key="d0">14288159</data>
    </edge>
    <edge source="TUR" target="IDN">
      <data key="d0">1121907</data>
    </edge>
    <edge source="TUR" target="IRL">
      <data key="d0">14042339</data>
    </edge>
    <edge source="TUR" target="ISR">
      <data key="d0">45337292</data>
    </edge>
    <edge source="TUR" target="ITA">
      <data key="d0">88313488</data>
    </edge>
    <edge source="TUR" target="CIV">
      <data key="d0">1334336</data>
    </edge>
    <edge source="TUR" target="JAM">
      <data key="d0">97027</data>
    </edge>
    <edge source="TUR" target="JPN">
      <data key="d0">592914</data>
    </edge>
    <edge source="TUR" target="KAZ">
      <data key="d0">14004137</data>
    </edge>
    <edge source="TUR" target="JOR">
      <data key="d0">9943011</data>
    </edge>
    <edge source="TUR" target="KOR">
      <data key="d0">2819155</data>
    </edge>
    <edge source="TUR" target="KGZ">
      <data key="d0">4923514</data>
    </edge>
    <edge source="TUR" target="LBN">
      <data key="d0">14913037</data>
    </edge>
    <edge source="TUR" target="LVA">
      <data key="d0">1627453</data>
    </edge>
    <edge source="TUR" target="LTU">
      <data key="d0">4803678</data>
    </edge>
    <edge source="TUR" target="MDG">
      <data key="d0">117021</data>
    </edge>
    <edge source="TUR" target="MWI">
      <data key="d0">65819</data>
    </edge>
    <edge source="TUR" target="MYS">
      <data key="d0">619326</data>
    </edge>
    <edge source="TUR" target="MRT">
      <data key="d0">526608</data>
    </edge>
    <edge source="TUR" target="MUS">
      <data key="d0">304428</data>
    </edge>
    <edge source="TUR" target="MEX">
      <data key="d0">4670011</data>
    </edge>
    <edge source="TUR" target="MDA">
      <data key="d0">7380852</data>
    </edge>
    <edge source="TUR" target="MAR">
      <data key="d0">33468177</data>
    </edge>
    <edge source="TUR" target="MOZ">
      <data key="d0">229016</data>
    </edge>
    <edge source="TUR" target="OMN">
      <data key="d0">5901729</data>
    </edge>
    <edge source="TUR" target="NLD">
      <data key="d0">55718261</data>
    </edge>
    <edge source="TUR" target="NZL">
      <data key="d0">10507657</data>
    </edge>
    <edge source="TUR" target="NIC">
      <data key="d0">235326</data>
    </edge>
    <edge source="TUR" target="NER">
      <data key="d0">143806</data>
    </edge>
    <edge source="TUR" target="NOR">
      <data key="d0">8243995</data>
    </edge>
    <edge source="TUR" target="PAK">
      <data key="d0">4080640</data>
    </edge>
    <edge source="TUR" target="PAN">
      <data key="d0">129771</data>
    </edge>
    <edge source="TUR" target="PRY">
      <data key="d0">166359</data>
    </edge>
    <edge source="TUR" target="PER">
      <data key="d0">1845088</data>
    </edge>
    <edge source="TUR" target="PHL">
      <data key="d0">504483</data>
    </edge>
    <edge source="TUR" target="POL">
      <data key="d0">55757167</data>
    </edge>
    <edge source="TUR" target="PRT">
      <data key="d0">8276321</data>
    </edge>
    <edge source="TUR" target="ROU">
      <data key="d0">80688682</data>
    </edge>
    <edge source="TUR" target="RUS">
      <data key="d0">32248512</data>
    </edge>
    <edge source="TUR" target="SAU">
      <data key="d0">32885743</data>
    </edge>
    <edge source="TUR" target="SEN">
      <data key="d0">1508503</data>
    </edge>
    <edge source="TUR" target="SRB">
      <data key="d0">26984846</data>
    </edge>
    <edge source="TUR" target="IND">
      <data key="d0">17150173</data>
    </edge>
    <edge source="TUR" target="SGP">
      <data key="d0">1848146</data>
    </edge>
    <edge source="TUR" target="SVK">
      <data key="d0">5227284</data>
    </edge>
    <edge source="TUR" target="VNM">
      <data key="d0">1312425</data>
    </edge>
    <edge source="TUR" target="SVN">
      <data key="d0">1513064</data>
    </edge>
    <edge source="TUR" target="ZAF">
      <data key="d0">9628039</data>
    </edge>
    <edge source="TUR" target="ZWE">
      <data key="d0">70549</data>
    </edge>
    <edge source="TUR" target="ESP">
      <data key="d0">60787454</data>
    </edge>
    <edge source="TUR" target="SWE">
      <data key="d0">15849623</data>
    </edge>
    <edge source="TUR" target="CHE">
      <data key="d0">4114840</data>
    </edge>
    <edge source="TUR" target="THA">
      <data key="d0">2799329</data>
    </edge>
    <edge source="TUR" target="TGO">
      <data key="d0">85578</data>
    </edge>
    <edge source="TUR" target="ARE">
      <data key="d0">17732104</data>
    </edge>
    <edge source="TUR" target="TUN">
      <data key="d0">13899757</data>
    </edge>
    <edge source="TUR" target="UGA">
      <data key="d0">2066035</data>
    </edge>
    <edge source="TUR" target="UKR">
      <data key="d0">31998210</data>
    </edge>
    <edge source="TUR" target="MKD">
      <data key="d0">13473784</data>
    </edge>
    <edge source="TUR" target="EGY">
      <data key="d0">37346585</data>
    </edge>
    <edge source="TUR" target="GBR">
      <data key="d0">117957635</data>
    </edge>
    <edge source="TUR" target="TZA">
      <data key="d0">1461826</data>
    </edge>
    <edge source="TUR" target="USA">
      <data key="d0">34072179</data>
    </edge>
    <edge source="TUR" target="BFA">
      <data key="d0">56825</data>
    </edge>
    <edge source="TUR" target="URY">
      <data key="d0">468853</data>
    </edge>
    <edge source="MKD" target="ALB">
      <data key="d0">5846664</data>
    </edge>
    <edge source="MKD" target="AUT">
      <data key="d0">110044</data>
    </edge>
    <edge source="MKD" target="BEL">
      <data key="d0">39616</data>
    </edge>
    <edge source="MKD" target="BGR">
      <data key="d0">12264420</data>
    </edge>
    <edge source="MKD" target="HRV">
      <data key="d0">1400782</data>
    </edge>
    <edge source="MKD" target="CZE">
      <data key="d0">82722</data>
    </edge>
    <edge source="MKD" target="DNK">
      <data key="d0">37762</data>
    </edge>
    <edge source="MKD" target="FRA">
      <data key="d0">199772</data>
    </edge>
    <edge source="MKD" target="DEU">
      <data key="d0">789992</data>
    </edge>
    <edge source="MKD" target="GRC">
      <data key="d0">751043</data>
    </edge>
    <edge source="MKD" target="ITA">
      <data key="d0">550048</data>
    </edge>
    <edge source="MKD" target="MDA">
      <data key="d0">58988</data>
    </edge>
    <edge source="MKD" target="NLD">
      <data key="d0">89229</data>
    </edge>
    <edge source="MKD" target="POL">
      <data key="d0">91007</data>
    </edge>
    <edge source="MKD" target="PRT">
      <data key="d0">13866</data>
    </edge>
    <edge source="MKD" target="ROU">
      <data key="d0">182030</data>
    </edge>
    <edge source="MKD" target="SRB">
      <data key="d0">18251283</data>
    </edge>
    <edge source="MKD" target="SVN">
      <data key="d0">239661</data>
    </edge>
    <edge source="MKD" target="CHE">
      <data key="d0">100798</data>
    </edge>
    <edge source="MKD" target="TUR">
      <data key="d0">101365</data>
    </edge>
    <edge source="DZA" target="CMR">
      <data key="d0">107618</data>
    </edge>
    <edge source="DZA" target="FRA">
      <data key="d0">48806</data>
    </edge>
    <edge source="DZA" target="MAR">
      <data key="d0">13278</data>
    </edge>
    <edge source="DZA" target="EGY">
      <data key="d0">33572</data>
    </edge>
    <edge source="CMR" target="ARG">
      <data key="d0">25328</data>
    </edge>
    <edge source="CMR" target="CAF">
      <data key="d0">53151</data>
    </edge>
    <edge source="CMR" target="CHN">
      <data key="d0">35763</data>
    </edge>
    <edge source="CMR" target="GHA">
      <data key="d0">14656</data>
    </edge>
    <edge source="CMR" target="CIV">
      <data key="d0">14516</data>
    </edge>
    <edge source="CMR" target="SEN">
      <data key="d0">18311</data>
    </edge>
    <edge source="CMR" target="TGO">
      <data key="d0">163721</data>
    </edge>
    <edge source="FRA" target="ALB">
      <data key="d0">66865</data>
    </edge>
    <edge source="FRA" target="DZA">
      <data key="d0">42730653</data>
    </edge>
    <edge source="FRA" target="AZE">
      <data key="d0">555419</data>
    </edge>
    <edge source="FRA" target="ARG">
      <data key="d0">4742321</data>
    </edge>
    <edge source="FRA" target="AUS">
      <data key="d0">13655083</data>
    </edge>
    <edge source="FRA" target="AUT">
      <data key="d0">30991820</data>
    </edge>
    <edge source="FRA" target="ARM">
      <data key="d0">249618</data>
    </edge>
    <edge source="FRA" target="BEL">
      <data key="d0">328250543</data>
    </edge>
    <edge source="FRA" target="BOL">
      <data key="d0">50006</data>
    </edge>
    <edge source="FRA" target="BWA">
      <data key="d0">173949</data>
    </edge>
    <edge source="FRA" target="BRA">
      <data key="d0">20127315</data>
    </edge>
    <edge source="FRA" target="BGR">
      <data key="d0">7622744</data>
    </edge>
    <edge source="FRA" target="BDI">
      <data key="d0">94551</data>
    </edge>
    <edge source="FRA" target="BLR">
      <data key="d0">871583</data>
    </edge>
    <edge source="FRA" target="KHM">
      <data key="d0">321890</data>
    </edge>
    <edge source="FRA" target="CMR">
      <data key="d0">3881477</data>
    </edge>
    <edge source="FRA" target="CAN">
      <data key="d0">17140067</data>
    </edge>
    <edge source="FRA" target="CAF">
      <data key="d0">268195</data>
    </edge>
    <edge source="FRA" target="LKA">
      <data key="d0">2772487</data>
    </edge>
    <edge source="FRA" target="CHL">
      <data key="d0">5086681</data>
    </edge>
    <edge source="FRA" target="CHN">
      <data key="d0">91735284</data>
    </edge>
    <edge source="FRA" target="COL">
      <data key="d0">2888258</data>
    </edge>
    <edge source="FRA" target="CRI">
      <data key="d0">221752</data>
    </edge>
    <edge source="FRA" target="HRV">
      <data key="d0">4753031</data>
    </edge>
    <edge source="FRA" target="CZE">
      <data key="d0">63899073</data>
    </edge>
    <edge source="FRA" target="BEN">
      <data key="d0">1318090</data>
    </edge>
    <edge source="FRA" target="DNK">
      <data key="d0">26231855</data>
    </edge>
    <edge source="FRA" target="ECU">
      <data key="d0">511000</data>
    </edge>
    <edge source="FRA" target="SLV">
      <data key="d0">54636</data>
    </edge>
    <edge source="FRA" target="ETH">
      <data key="d0">636410</data>
    </edge>
    <edge source="FRA" target="EST">
      <data key="d0">3420381</data>
    </edge>
    <edge source="FRA" target="FIN">
      <data key="d0">16531527</data>
    </edge>
    <edge source="FRA" target="GEO">
      <data key="d0">303127</data>
    </edge>
    <edge source="FRA" target="GMB">
      <data key="d0">37859</data>
    </edge>
    <edge source="FRA" target="PSE">
      <data key="d0">30228</data>
    </edge>
    <edge source="FRA" target="DEU">
      <data key="d0">466184235</data>
    </edge>
    <edge source="FRA" target="GHA">
      <data key="d0">261457</data>
    </edge>
    <edge source="FRA" target="GRC">
      <data key="d0">15830256</data>
    </edge>
    <edge source="FRA" target="GTM">
      <data key="d0">175814</data>
    </edge>
    <edge source="FRA" target="HND">
      <data key="d0">10513</data>
    </edge>
    <edge source="FRA" target="HKG">
      <data key="d0">6018469</data>
    </edge>
    <edge source="FRA" target="HUN">
      <data key="d0">69486893</data>
    </edge>
    <edge source="FRA" target="IDN">
      <data key="d0">2013604</data>
    </edge>
    <edge source="FRA" target="IRL">
      <data key="d0">41315066</data>
    </edge>
    <edge source="FRA" target="ISR">
      <data key="d0">7201278</data>
    </edge>
    <edge source="FRA" target="ITA">
      <data key="d0">317137626</data>
    </edge>
    <edge source="FRA" target="CIV">
      <data key="d0">6115985</data>
    </edge>
    <edge source="FRA" target="JPN">
      <data key="d0">8623014</data>
    </edge>
    <edge source="FRA" target="KAZ">
      <data key="d0">1753060</data>
    </edge>
    <edge source="FRA" target="JOR">
      <data key="d0">859629</data>
    </edge>
    <edge source="FRA" target="KOR">
      <data key="d0">21307062</data>
    </edge>
    <edge source="FRA" target="KGZ">
      <data key="d0">157526</data>
    </edge>
    <edge source="FRA" target="LBN">
      <data key="d0">2392751</data>
    </edge>
    <edge source="FRA" target="LVA">
      <data key="d0">2174929</data>
    </edge>
    <edge source="FRA" target="LTU">
      <data key="d0">4558597</data>
    </edge>
    <edge source="FRA" target="MDG">
      <data key="d0">6101991</data>
    </edge>
    <edge source="FRA" target="MYS">
      <data key="d0">4524066</data>
    </edge>
    <edge source="FRA" target="MRT">
      <data key="d0">529927</data>
    </edge>
    <edge source="FRA" target="MUS">
      <data key="d0">1626997</data>
    </edge>
    <edge source="FRA" target="MEX">
      <data key="d0">24972570</data>
    </edge>
    <edge source="FRA" target="MDA">
      <data key="d0">503413</data>
    </edge>
    <edge source="FRA" target="MAR">
      <data key="d0">56471773</data>
    </edge>
    <edge source="FRA" target="MOZ">
      <data key="d0">13812</data>
    </edge>
    <edge source="FRA" target="OMN">
      <data key="d0">1952210</data>
    </edge>
    <edge source="FRA" target="NAM">
      <data key="d0">10068</data>
    </edge>
    <edge source="FRA" target="NLD">
      <data key="d0">145434195</data>
    </edge>
    <edge source="FRA" target="NZL">
      <data key="d0">7619538</data>
    </edge>
    <edge source="FRA" target="NIC">
      <data key="d0">15945</data>
    </edge>
    <edge source="FRA" target="NER">
      <data key="d0">1282303</data>
    </edge>
    <edge source="FRA" target="NOR">
      <data key="d0">12269592</data>
    </edge>
    <edge source="FRA" target="PAK">
      <data key="d0">2046097</data>
    </edge>
    <edge source="FRA" target="PAN">
      <data key="d0">791546</data>
    </edge>
    <edge source="FRA" target="PRY">
      <data key="d0">85493</data>
    </edge>
    <edge source="FRA" target="PER">
      <data key="d0">870570</data>
    </edge>
    <edge source="FRA" target="PHL">
      <data key="d0">6824791</data>
    </edge>
    <edge source="FRA" target="POL">
      <data key="d0">170759878</data>
    </edge>
    <edge source="FRA" target="PRT">
      <data key="d0">51820683</data>
    </edge>
    <edge source="FRA" target="ROU">
      <data key="d0">44819190</data>
    </edge>
    <edge source="FRA" target="RUS">
      <data key="d0">29082972</data>
    </edge>
    <edge source="FRA" target="SAU">
      <data key="d0">7692154</data>
    </edge>
    <edge source="FRA" target="SEN">
      <data key="d0">3648386</data>
    </edge>
    <edge source="FRA" target="SRB">
      <data key="d0">7219021</data>
    </edge>
    <edge source="FRA" target="IND">
      <data key="d0">26475626</data>
    </edge>
    <edge source="FRA" target="SGP">
      <data key="d0">7711749</data>
    </edge>
    <edge source="FRA" target="SVK">
      <data key="d0">31948041</data>
    </edge>
    <edge source="FRA" target="VNM">
      <data key="d0">764199</data>
    </edge>
    <edge source="FRA" target="SVN">
      <data key="d0">7077057</data>
    </edge>
    <edge source="FRA" target="ZAF">
      <data key="d0">23340456</data>
    </edge>
    <edge source="FRA" target="ESP">
      <data key="d0">316045302</data>
    </edge>
    <edge source="FRA" target="SWE">
      <data key="d0">44306937</data>
    </edge>
    <edge source="FRA" target="CHE">
      <data key="d0">85239579</data>
    </edge>
    <edge source="FRA" target="THA">
      <data key="d0">6024798</data>
    </edge>
    <edge source="FRA" target="TGO">
      <data key="d0">602087</data>
    </edge>
    <edge source="FRA" target="ARE">
      <data key="d0">18508704</data>
    </edge>
    <edge source="FRA" target="TUN">
      <data key="d0">53462303</data>
    </edge>
    <edge source="FRA" target="TUR">
      <data key="d0">58782782</data>
    </edge>
    <edge source="FRA" target="UGA">
      <data key="d0">344496</data>
    </edge>
    <edge source="FRA" target="UKR">
      <data key="d0">9529325</data>
    </edge>
    <edge source="FRA" target="MKD">
      <data key="d0">292248</data>
    </edge>
    <edge source="FRA" target="EGY">
      <data key="d0">5839864</data>
    </edge>
    <edge source="FRA" target="GBR">
      <data key="d0">317648696</data>
    </edge>
    <edge source="FRA" target="TZA">
      <data key="d0">173026</data>
    </edge>
    <edge source="FRA" target="USA">
      <data key="d0">110161801</data>
    </edge>
    <edge source="FRA" target="BFA">
      <data key="d0">3125430</data>
    </edge>
    <edge source="FRA" target="URY">
      <data key="d0">459822</data>
    </edge>
    <edge source="MAR" target="DZA">
      <data key="d0">979362</data>
    </edge>
    <edge source="MAR" target="BEL">
      <data key="d0">482957</data>
    </edge>
    <edge source="MAR" target="CMR">
      <data key="d0">350263</data>
    </edge>
    <edge source="MAR" target="CAF">
      <data key="d0">16349</data>
    </edge>
    <edge source="MAR" target="CHN">
      <data key="d0">43154</data>
    </edge>
    <edge source="MAR" target="BEN">
      <data key="d0">20896</data>
    </edge>
    <edge source="MAR" target="FRA">
      <data key="d0">6206325</data>
    </edge>
    <edge source="MAR" target="GMB">
      <data key="d0">49623</data>
    </edge>
    <edge source="MAR" target="DEU">
      <data key="d0">894277</data>
    </edge>
    <edge source="MAR" target="GHA">
      <data key="d0">58484</data>
    </edge>
    <edge source="MAR" target="GRC">
      <data key="d0">83695</data>
    </edge>
    <edge source="MAR" target="HKG">
      <data key="d0">76975</data>
    </edge>
    <edge source="MAR" target="ITA">
      <data key="d0">461927</data>
    </edge>
    <edge source="MAR" target="CIV">
      <data key="d0">212646</data>
    </edge>
    <edge source="MAR" target="KAZ">
      <data key="d0">64947</data>
    </edge>
    <edge source="MAR" target="LBN">
      <data key="d0">279923</data>
    </edge>
    <edge source="MAR" target="MRT">
      <data key="d0">11377266</data>
    </edge>
    <edge source="MAR" target="MUS">
      <data key="d0">39115</data>
    </edge>
    <edge source="MAR" target="MEX">
      <data key="d0">586115</data>
    </edge>
    <edge source="MAR" target="NLD">
      <data key="d0">99340</data>
    </edge>
    <edge source="MAR" target="NER">
      <data key="d0">41045</data>
    </edge>
    <edge source="MAR" target="POL">
      <data key="d0">40672</data>
    </edge>
    <edge source="MAR" target="PRT">
      <data key="d0">1924515</data>
    </edge>
    <edge source="MAR" target="ROU">
      <data key="d0">164791</data>
    </edge>
    <edge source="MAR" target="RUS">
      <data key="d0">761531</data>
    </edge>
    <edge source="MAR" target="SAU">
      <data key="d0">43254</data>
    </edge>
    <edge source="MAR" target="SEN">
      <data key="d0">5018348</data>
    </edge>
    <edge source="MAR" target="IND">
      <data key="d0">13945</data>
    </edge>
    <edge source="MAR" target="ESP">
      <data key="d0">16454503</data>
    </edge>
    <edge source="MAR" target="TGO">
      <data key="d0">34689</data>
    </edge>
    <edge source="MAR" target="ARE">
      <data key="d0">22627</data>
    </edge>
    <edge source="MAR" target="TUN">
      <data key="d0">1654334</data>
    </edge>
    <edge source="MAR" target="TUR">
      <data key="d0">321296</data>
    </edge>
    <edge source="MAR" target="GBR">
      <data key="d0">185383</data>
    </edge>
    <edge source="MAR" target="USA">
      <data key="d0">414827</data>
    </edge>
    <edge source="MAR" target="BFA">
      <data key="d0">168001</data>
    </edge>
    <edge source="MAR" target="URY">
      <data key="d0">61036</data>
    </edge>
    <edge source="EGY" target="ALB">
      <data key="d0">91858</data>
    </edge>
    <edge source="EGY" target="DZA">
      <data key="d0">8886335</data>
    </edge>
    <edge source="EGY" target="ARG">
      <data key="d0">335684</data>
    </edge>
    <edge source="EGY" target="AUS">
      <data key="d0">16459</data>
    </edge>
    <edge source="EGY" target="AUT">
      <data key="d0">292380</data>
    </edge>
    <edge source="EGY" target="ARM">
      <data key="d0">44800</data>
    </edge>
    <edge source="EGY" target="BEL">
      <data key="d0">2891255</data>
    </edge>
    <edge source="EGY" target="BRA">
      <data key="d0">749201</data>
    </edge>
    <edge source="EGY" target="BGR">
      <data key="d0">1064027</data>
    </edge>
    <edge source="EGY" target="CMR">
      <data key="d0">205293</data>
    </edge>
    <edge source="EGY" target="CAN">
      <data key="d0">405164</data>
    </edge>
    <edge source="EGY" target="LKA">
      <data key="d0">100257</data>
    </edge>
    <edge source="EGY" target="CHL">
      <data key="d0">13571</data>
    </edge>
    <edge source="EGY" target="COL">
      <data key="d0">1298620</data>
    </edge>
    <edge source="EGY" target="CRI">
      <data key="d0">510231</data>
    </edge>
    <edge source="EGY" target="HRV">
      <data key="d0">202107</data>
    </edge>
    <edge source="EGY" target="CZE">
      <data key="d0">2757172</data>
    </edge>
    <edge source="EGY" target="BEN">
      <data key="d0">799169</data>
    </edge>
    <edge source="EGY" target="DNK">
      <data key="d0">24066</data>
    </edge>
    <edge source="EGY" target="ECU">
      <data key="d0">230974</data>
    </edge>
    <edge source="EGY" target="SLV">
      <data key="d0">94711</data>
    </edge>
    <edge source="EGY" target="ETH">
      <data key="d0">5322940</data>
    </edge>
    <edge source="EGY" target="FIN">
      <data key="d0">234050</data>
    </edge>
    <edge source="EGY" target="FRA">
      <data key="d0">3909243</data>
    </edge>
    <edge source="EGY" target="GEO">
      <data key="d0">450728</data>
    </edge>
    <edge source="EGY" target="PSE">
      <data key="d0">1251375</data>
    </edge>
    <edge source="EGY" target="DEU">
      <data key="d0">5291825</data>
    </edge>
    <edge source="EGY" target="GHA">
      <data key="d0">1991518</data>
    </edge>
    <edge source="EGY" target="GRC">
      <data key="d0">2631420</data>
    </edge>
    <edge source="EGY" target="GTM">
      <data key="d0">295618</data>
    </edge>
    <edge source="EGY" target="HKG">
      <data key="d0">60337</data>
    </edge>
    <edge source="EGY" target="HUN">
      <data key="d0">1281065</data>
    </edge>
    <edge source="EGY" target="IDN">
      <data key="d0">104541</data>
    </edge>
    <edge source="EGY" target="IRL">
      <data key="d0">144137</data>
    </edge>
    <edge source="EGY" target="ISR">
      <data key="d0">809356</data>
    </edge>
    <edge source="EGY" target="ITA">
      <data key="d0">13413837</data>
    </edge>
    <edge source="EGY" target="CIV">
      <data key="d0">566586</data>
    </edge>
    <edge source="EGY" target="JAM">
      <data key="d0">220990</data>
    </edge>
    <edge source="EGY" target="JPN">
      <data key="d0">57311</data>
    </edge>
    <edge source="EGY" target="KAZ">
      <data key="d0">55438</data>
    </edge>
    <edge source="EGY" target="JOR">
      <data key="d0">3803983</data>
    </edge>
    <edge source="EGY" target="LBN">
      <data key="d0">6460118</data>
    </edge>
    <edge source="EGY" target="LTU">
      <data key="d0">565977</data>
    </edge>
    <edge source="EGY" target="MWI">
      <data key="d0">286005</data>
    </edge>
    <edge source="EGY" target="MYS">
      <data key="d0">26875</data>
    </edge>
    <edge source="EGY" target="MRT">
      <data key="d0">99523</data>
    </edge>
    <edge source="EGY" target="MUS">
      <data key="d0">233049</data>
    </edge>
    <edge source="EGY" target="MAR">
      <data key="d0">15297430</data>
    </edge>
    <edge source="EGY" target="MOZ">
      <data key="d0">34220</data>
    </edge>
    <edge source="EGY" target="OMN">
      <data key="d0">4543574</data>
    </edge>
    <edge source="EGY" target="NLD">
      <data key="d0">2609906</data>
    </edge>
    <edge source="EGY" target="NER">
      <data key="d0">62781</data>
    </edge>
    <edge source="EGY" target="PAK">
      <data key="d0">1712733</data>
    </edge>
    <edge source="EGY" target="PRY">
      <data key="d0">112676</data>
    </edge>
    <edge source="EGY" target="PER">
      <data key="d0">1507187</data>
    </edge>
    <edge source="EGY" target="PHL">
      <data key="d0">576479</data>
    </edge>
    <edge source="EGY" target="POL">
      <data key="d0">16439290</data>
    </edge>
    <edge source="EGY" target="PRT">
      <data key="d0">1635562</data>
    </edge>
    <edge source="EGY" target="ROU">
      <data key="d0">1893796</data>
    </edge>
    <edge source="EGY" target="RUS">
      <data key="d0">1458791</data>
    </edge>
    <edge source="EGY" target="SAU">
      <data key="d0">10200098</data>
    </edge>
    <edge source="EGY" target="SEN">
      <data key="d0">2008718</data>
    </edge>
    <edge source="EGY" target="SRB">
      <data key="d0">96165</data>
    </edge>
    <edge source="EGY" target="IND">
      <data key="d0">1861113</data>
    </edge>
    <edge source="EGY" target="VNM">
      <data key="d0">73195</data>
    </edge>
    <edge source="EGY" target="SVN">
      <data key="d0">29691</data>
    </edge>
    <edge source="EGY" target="ZAF">
      <data key="d0">1714265</data>
    </edge>
    <edge source="EGY" target="ZWE">
      <data key="d0">71097</data>
    </edge>
    <edge source="EGY" target="ESP">
      <data key="d0">12650358</data>
    </edge>
    <edge source="EGY" target="SWE">
      <data key="d0">66891</data>
    </edge>
    <edge source="EGY" target="THA">
      <data key="d0">62262</data>
    </edge>
    <edge source="EGY" target="TGO">
      <data key="d0">11768</data>
    </edge>
    <edge source="EGY" target="ARE">
      <data key="d0">4191096</data>
    </edge>
    <edge source="EGY" target="TUN">
      <data key="d0">2829015</data>
    </edge>
    <edge source="EGY" target="TUR">
      <data key="d0">14383984</data>
    </edge>
    <edge source="EGY" target="UGA">
      <data key="d0">620728</data>
    </edge>
    <edge source="EGY" target="UKR">
      <data key="d0">4098123</data>
    </edge>
    <edge source="EGY" target="GBR">
      <data key="d0">20351685</data>
    </edge>
    <edge source="EGY" target="TZA">
      <data key="d0">432226</data>
    </edge>
    <edge source="EGY" target="USA">
      <data key="d0">4218066</data>
    </edge>
    <edge source="AZE" target="GEO">
      <data key="d0">141727</data>
    </edge>
    <edge source="AZE" target="RUS">
      <data key="d0">646434</data>
    </edge>
    <edge source="AZE" target="SGP">
      <data key="d0">190780</data>
    </edge>
    <edge source="GEO" target="AZE">
      <data key="d0">1031632</data>
    </edge>
    <edge source="GEO" target="ARM">
      <data key="d0">261553</data>
    </edge>
    <edge source="GEO" target="DEU">
      <data key="d0">36021</data>
    </edge>
    <edge source="GEO" target="ITA">
      <data key="d0">12904</data>
    </edge>
    <edge source="GEO" target="RUS">
      <data key="d0">30257</data>
    </edge>
    <edge source="GEO" target="IND">
      <data key="d0">52094</data>
    </edge>
    <edge source="GEO" target="ARE">
      <data key="d0">15407</data>
    </edge>
    <edge source="GEO" target="TUR">
      <data key="d0">325413</data>
    </edge>
    <edge source="GEO" target="UKR">
      <data key="d0">36114</data>
    </edge>
    <edge source="RUS" target="ALB">
      <data key="d0">64085</data>
    </edge>
    <edge source="RUS" target="DZA">
      <data key="d0">1442212</data>
    </edge>
    <edge source="RUS" target="AZE">
      <data key="d0">8177984</data>
    </edge>
    <edge source="RUS" target="ARG">
      <data key="d0">865100</data>
    </edge>
    <edge source="RUS" target="AUS">
      <data key="d0">109658</data>
    </edge>
    <edge source="RUS" target="AUT">
      <data key="d0">1284701</data>
    </edge>
    <edge source="RUS" target="ARM">
      <data key="d0">4055462</data>
    </edge>
    <edge source="RUS" target="BEL">
      <data key="d0">1041455</data>
    </edge>
    <edge source="RUS" target="BRA">
      <data key="d0">328179</data>
    </edge>
    <edge source="RUS" target="BGR">
      <data key="d0">2170523</data>
    </edge>
    <edge source="RUS" target="BLR">
      <data key="d0">139978598</data>
    </edge>
    <edge source="RUS" target="CAN">
      <data key="d0">186654</data>
    </edge>
    <edge source="RUS" target="CHL">
      <data key="d0">138255</data>
    </edge>
    <edge source="RUS" target="CHN">
      <data key="d0">469190</data>
    </edge>
    <edge source="RUS" target="COL">
      <data key="d0">1507082</data>
    </edge>
    <edge source="RUS" target="CRI">
      <data key="d0">199994</data>
    </edge>
    <edge source="RUS" target="HRV">
      <data key="d0">261778</data>
    </edge>
    <edge source="RUS" target="CZE">
      <data key="d0">3575226</data>
    </edge>
    <edge source="RUS" target="DNK">
      <data key="d0">472847</data>
    </edge>
    <edge source="RUS" target="ECU">
      <data key="d0">1093362</data>
    </edge>
    <edge source="RUS" target="SLV">
      <data key="d0">25861</data>
    </edge>
    <edge source="RUS" target="EST">
      <data key="d0">3103204</data>
    </edge>
    <edge source="RUS" target="FIN">
      <data key="d0">2183965</data>
    </edge>
    <edge source="RUS" target="FRA">
      <data key="d0">1339670</data>
    </edge>
    <edge source="RUS" target="GEO">
      <data key="d0">5149975</data>
    </edge>
    <edge source="RUS" target="PSE">
      <data key="d0">31785</data>
    </edge>
    <edge source="RUS" target="DEU">
      <data key="d0">19119779</data>
    </edge>
    <edge source="RUS" target="GRC">
      <data key="d0">979473</data>
    </edge>
    <edge source="RUS" target="GTM">
      <data key="d0">89137</data>
    </edge>
    <edge source="RUS" target="HKG">
      <data key="d0">60832</data>
    </edge>
    <edge source="RUS" target="HUN">
      <data key="d0">499423</data>
    </edge>
    <edge source="RUS" target="IDN">
      <data key="d0">1203425</data>
    </edge>
    <edge source="RUS" target="ISR">
      <data key="d0">437322</data>
    </edge>
    <edge source="RUS" target="ITA">
      <data key="d0">14259625</data>
    </edge>
    <edge source="RUS" target="JPN">
      <data key="d0">60966</data>
    </edge>
    <edge source="RUS" target="KAZ">
      <data key="d0">111142667</data>
    </edge>
    <edge source="RUS" target="JOR">
      <data key="d0">122558</data>
    </edge>
    <edge source="RUS" target="KOR">
      <data key="d0">253378</data>
    </edge>
    <edge source="RUS" target="KGZ">
      <data key="d0">7649492</data>
    </edge>
    <edge source="RUS" target="LVA">
      <data key="d0">4350238</data>
    </edge>
    <edge source="RUS" target="LTU">
      <data key="d0">11541895</data>
    </edge>
    <edge source="RUS" target="MYS">
      <data key="d0">40122</data>
    </edge>
    <edge source="RUS" target="MEX">
      <data key="d0">152919</data>
    </edge>
    <edge source="RUS" target="MDA">
      <data key="d0">5370321</data>
    </edge>
    <edge source="RUS" target="MAR">
      <data key="d0">537336</data>
    </edge>
    <edge source="RUS" target="OMN">
      <data key="d0">20232</data>
    </edge>
    <edge source="RUS" target="NLD">
      <data key="d0">740820</data>
    </edge>
    <edge source="RUS" target="NZL">
      <data key="d0">17088</data>
    </edge>
    <edge source="RUS" target="NIC">
      <data key="d0">166249</data>
    </edge>
    <edge source="RUS" target="NOR">
      <data key="d0">1034074</data>
    </edge>
    <edge source="RUS" target="PAK">
      <data key="d0">92045</data>
    </edge>
    <edge source="RUS" target="PAN">
      <data key="d0">3980597</data>
    </edge>
    <edge source="RUS" target="PER">
      <data key="d0">1041867</data>
    </edge>
    <edge source="RUS" target="PHL">
      <data key="d0">459744</data>
    </edge>
    <edge source="RUS" target="POL">
      <data key="d0">20575065</data>
    </edge>
    <edge source="RUS" target="ROU">
      <data key="d0">4379743</data>
    </edge>
    <edge source="RUS" target="SAU">
      <data key="d0">50789</data>
    </edge>
    <edge source="RUS" target="SRB">
      <data key="d0">2260775</data>
    </edge>
    <edge source="RUS" target="IND">
      <data key="d0">2610838</data>
    </edge>
    <edge source="RUS" target="SGP">
      <data key="d0">1121278</data>
    </edge>
    <edge source="RUS" target="SVK">
      <data key="d0">649763</data>
    </edge>
    <edge source="RUS" target="VNM">
      <data key="d0">129834</data>
    </edge>
    <edge source="RUS" target="SVN">
      <data key="d0">79370</data>
    </edge>
    <edge source="RUS" target="ZAF">
      <data key="d0">673958</data>
    </edge>
    <edge source="RUS" target="ESP">
      <data key="d0">3273586</data>
    </edge>
    <edge source="RUS" target="SWE">
      <data key="d0">1958335</data>
    </edge>
    <edge source="RUS" target="CHE">
      <data key="d0">1290983</data>
    </edge>
    <edge source="RUS" target="THA">
      <data key="d0">2521327</data>
    </edge>
    <edge source="RUS" target="ARE">
      <data key="d0">410226</data>
    </edge>
    <edge source="RUS" target="TUN">
      <data key="d0">255009</data>
    </edge>
    <edge source="RUS" target="TUR">
      <data key="d0">3049739</data>
    </edge>
    <edge source="RUS" target="UGA">
      <data key="d0">10607</data>
    </edge>
    <edge source="RUS" target="UKR">
      <data key="d0">57208722</data>
    </edge>
    <edge source="RUS" target="MKD">
      <data key="d0">1415270</data>
    </edge>
    <edge source="RUS" target="EGY">
      <data key="d0">2620793</data>
    </edge>
    <edge source="RUS" target="GBR">
      <data key="d0">1021192</data>
    </edge>
    <edge source="RUS" target="USA">
      <data key="d0">2093119</data>
    </edge>
    <edge source="SGP" target="DZA">
      <data key="d0">17860</data>
    </edge>
    <edge source="SGP" target="AZE">
      <data key="d0">82352</data>
    </edge>
    <edge source="SGP" target="ARG">
      <data key="d0">80386</data>
    </edge>
    <edge source="SGP" target="AUS">
      <data key="d0">29628488</data>
    </edge>
    <edge source="SGP" target="AUT">
      <data key="d0">17399</data>
    </edge>
    <edge source="SGP" target="BEL">
      <data key="d0">16862289</data>
    </edge>
    <edge source="SGP" target="BRA">
      <data key="d0">8552891</data>
    </edge>
    <edge source="SGP" target="KHM">
      <data key="d0">1935992</data>
    </edge>
    <edge source="SGP" target="CAN">
      <data key="d0">114882</data>
    </edge>
    <edge source="SGP" target="LKA">
      <data key="d0">8950957</data>
    </edge>
    <edge source="SGP" target="CHL">
      <data key="d0">142838</data>
    </edge>
    <edge source="SGP" target="CHN">
      <data key="d0">168078184</data>
    </edge>
    <edge source="SGP" target="COL">
      <data key="d0">133524</data>
    </edge>
    <edge source="SGP" target="CRI">
      <data key="d0">720953</data>
    </edge>
    <edge source="SGP" target="CZE">
      <data key="d0">66157</data>
    </edge>
    <edge source="SGP" target="DNK">
      <data key="d0">14449</data>
    </edge>
    <edge source="SGP" target="ECU">
      <data key="d0">54369</data>
    </edge>
    <edge source="SGP" target="FIN">
      <data key="d0">6307102</data>
    </edge>
    <edge source="SGP" target="FRA">
      <data key="d0">1909930</data>
    </edge>
    <edge source="SGP" target="DEU">
      <data key="d0">7305089</data>
    </edge>
    <edge source="SGP" target="GHA">
      <data key="d0">302842</data>
    </edge>
    <edge source="SGP" target="GTM">
      <data key="d0">153594</data>
    </edge>
    <edge source="SGP" target="HKG">
      <data key="d0">51548796</data>
    </edge>
    <edge source="SGP" target="HUN">
      <data key="d0">37517</data>
    </edge>
    <edge source="SGP" target="IDN">
      <data key="d0">108863653</data>
    </edge>
    <edge source="SGP" target="IRL">
      <data key="d0">210629</data>
    </edge>
    <edge source="SGP" target="ISR">
      <data key="d0">166689</data>
    </edge>
    <edge source="SGP" target="ITA">
      <data key="d0">325974</data>
    </edge>
    <edge source="SGP" target="CIV">
      <data key="d0">74948</data>
    </edge>
    <edge source="SGP" target="JPN">
      <data key="d0">58470015</data>
    </edge>
    <edge source="SGP" target="KAZ">
      <data key="d0">13365</data>
    </edge>
    <edge source="SGP" target="JOR">
      <data key="d0">11320</data>
    </edge>
    <edge source="SGP" target="KOR">
      <data key="d0">32408223</data>
    </edge>
    <edge source="SGP" target="LBN">
      <data key="d0">58377</data>
    </edge>
    <edge source="SGP" target="LVA">
      <data key="d0">91778</data>
    </edge>
    <edge source="SGP" target="LTU">
      <data key="d0">224017</data>
    </edge>
    <edge source="SGP" target="MDG">
      <data key="d0">336915</data>
    </edge>
    <edge source="SGP" target="MYS">
      <data key="d0">175297657</data>
    </edge>
    <edge source="SGP" target="MUS">
      <data key="d0">119796</data>
    </edge>
    <edge source="SGP" target="MEX">
      <data key="d0">1415145</data>
    </edge>
    <edge source="SGP" target="MOZ">
      <data key="d0">27941</data>
    </edge>
    <edge source="SGP" target="OMN">
      <data key="d0">1625317</data>
    </edge>
    <edge source="SGP" target="NAM">
      <data key="d0">13697</data>
    </edge>
    <edge source="SGP" target="NLD">
      <data key="d0">1686704</data>
    </edge>
    <edge source="SGP" target="NZL">
      <data key="d0">5211246</data>
    </edge>
    <edge source="SGP" target="NOR">
      <data key="d0">141645</data>
    </edge>
    <edge source="SGP" target="PAK">
      <data key="d0">3091412</data>
    </edge>
    <edge source="SGP" target="PER">
      <data key="d0">1904150</data>
    </edge>
    <edge source="SGP" target="PHL">
      <data key="d0">26122363</data>
    </edge>
    <edge source="SGP" target="POL">
      <data key="d0">980021</data>
    </edge>
    <edge source="SGP" target="RUS">
      <data key="d0">1458341</data>
    </edge>
    <edge source="SGP" target="SAU">
      <data key="d0">1035693</data>
    </edge>
    <edge source="SGP" target="IND">
      <data key="d0">38724061</data>
    </edge>
    <edge source="SGP" target="SVK">
      <data key="d0">20540</data>
    </edge>
    <edge source="SGP" target="VNM">
      <data key="d0">45897026</data>
    </edge>
    <edge source="SGP" target="SVN">
      <data key="d0">20743</data>
    </edge>
    <edge source="SGP" target="ZAF">
      <data key="d0">1747319</data>
    </edge>
    <edge source="SGP" target="ZWE">
      <data key="d0">21401</data>
    </edge>
    <edge source="SGP" target="ESP">
      <data key="d0">302573</data>
    </edge>
    <edge source="SGP" target="SWE">
      <data key="d0">542212</data>
    </edge>
    <edge source="SGP" target="CHE">
      <data key="d0">492579</data>
    </edge>
    <edge source="SGP" target="THA">
      <data key="d0">84025632</data>
    </edge>
    <edge source="SGP" target="ARE">
      <data key="d0">3306566</data>
    </edge>
    <edge source="SGP" target="TUR">
      <data key="d0">1924396</data>
    </edge>
    <edge source="SGP" target="UGA">
      <data key="d0">12239</data>
    </edge>
    <edge source="SGP" target="UKR">
      <data key="d0">28793</data>
    </edge>
    <edge source="SGP" target="EGY">
      <data key="d0">245311</data>
    </edge>
    <edge source="SGP" target="GBR">
      <data key="d0">814585</data>
    </edge>
    <edge source="SGP" target="USA">
      <data key="d0">27752089</data>
    </edge>
    <edge source="ARG" target="AUS">
      <data key="d0">4984711</data>
    </edge>
    <edge source="ARG" target="BEL">
      <data key="d0">47594</data>
    </edge>
    <edge source="ARG" target="BOL">
      <data key="d0">10915659</data>
    </edge>
    <edge source="ARG" target="BRA">
      <data key="d0">59643868</data>
    </edge>
    <edge source="ARG" target="BGR">
      <data key="d0">25590</data>
    </edge>
    <edge source="ARG" target="CAN">
      <data key="d0">504759</data>
    </edge>
    <edge source="ARG" target="CHL">
      <data key="d0">30185639</data>
    </edge>
    <edge source="ARG" target="CHN">
      <data key="d0">45872</data>
    </edge>
    <edge source="ARG" target="COL">
      <data key="d0">6536869</data>
    </edge>
    <edge source="ARG" target="CRI">
      <data key="d0">813268</data>
    </edge>
    <edge source="ARG" target="ECU">
      <data key="d0">3005604</data>
    </edge>
    <edge source="ARG" target="SLV">
      <data key="d0">531326</data>
    </edge>
    <edge source="ARG" target="FRA">
      <data key="d0">398125</data>
    </edge>
    <edge source="ARG" target="DEU">
      <data key="d0">204855</data>
    </edge>
    <edge source="ARG" target="GTM">
      <data key="d0">473981</data>
    </edge>
    <edge source="ARG" target="HKG">
      <data key="d0">22085</data>
    </edge>
    <edge source="ARG" target="ITA">
      <data key="d0">1999129</data>
    </edge>
    <edge source="ARG" target="LTU">
      <data key="d0">134395</data>
    </edge>
    <edge source="ARG" target="MEX">
      <data key="d0">4920938</data>
    </edge>
    <edge source="ARG" target="MOZ">
      <data key="d0">196402</data>
    </edge>
    <edge source="ARG" target="NLD">
      <data key="d0">101744</data>
    </edge>
    <edge source="ARG" target="NZL">
      <data key="d0">77364</data>
    </edge>
    <edge source="ARG" target="NIC">
      <data key="d0">1566367</data>
    </edge>
    <edge source="ARG" target="PAN">
      <data key="d0">744746</data>
    </edge>
    <edge source="ARG" target="PRY">
      <data key="d0">18193637</data>
    </edge>
    <edge source="ARG" target="PER">
      <data key="d0">7484041</data>
    </edge>
    <edge source="ARG" target="RUS">
      <data key="d0">1253746</data>
    </edge>
    <edge source="ARG" target="SGP">
      <data key="d0">397233</data>
    </edge>
    <edge source="ARG" target="ZAF">
      <data key="d0">2652542</data>
    </edge>
    <edge source="ARG" target="ESP">
      <data key="d0">32566</data>
    </edge>
    <edge source="ARG" target="SWE">
      <data key="d0">75344</data>
    </edge>
    <edge source="ARG" target="THA">
      <data key="d0">1608821</data>
    </edge>
    <edge source="ARG" target="ARE">
      <data key="d0">1051684</data>
    </edge>
    <edge source="ARG" target="TUN">
      <data key="d0">40687</data>
    </edge>
    <edge source="ARG" target="EGY">
      <data key="d0">285268</data>
    </edge>
    <edge source="ARG" target="TZA">
      <data key="d0">384122</data>
    </edge>
    <edge source="ARG" target="USA">
      <data key="d0">6975543</data>
    </edge>
    <edge source="ARG" target="URY">
      <data key="d0">27862496</data>
    </edge>
    <edge source="AUS" target="ARG">
      <data key="d0">29714</data>
    </edge>
    <edge source="AUS" target="BEL">
      <data key="d0">450447</data>
    </edge>
    <edge source="AUS" target="BRA">
      <data key="d0">215622</data>
    </edge>
    <edge source="AUS" target="CAN">
      <data key="d0">6909377</data>
    </edge>
    <edge source="AUS" target="LKA">
      <data key="d0">46352</data>
    </edge>
    <edge source="AUS" target="CHL">
      <data key="d0">209306</data>
    </edge>
    <edge source="AUS" target="CHN">
      <data key="d0">13977022</data>
    </edge>
    <edge source="AUS" target="CRI">
      <data key="d0">14102</data>
    </edge>
    <edge source="AUS" target="HRV">
      <data key="d0">16562</data>
    </edge>
    <edge source="AUS" target="DNK">
      <data key="d0">91912</data>
    </edge>
    <edge source="AUS" target="FIN">
      <data key="d0">203517</data>
    </edge>
    <edge source="AUS" target="FRA">
      <data key="d0">255313</data>
    </edge>
    <edge source="AUS" target="DEU">
      <data key="d0">1525641</data>
    </edge>
    <edge source="AUS" target="GHA">
      <data key="d0">80483</data>
    </edge>
    <edge source="AUS" target="HKG">
      <data key="d0">1413004</data>
    </edge>
    <edge source="AUS" target="IDN">
      <data key="d0">6548548</data>
    </edge>
    <edge source="AUS" target="IRL">
      <data key="d0">1509082</data>
    </edge>
    <edge source="AUS" target="ISR">
      <data key="d0">10305700</data>
    </edge>
    <edge source="AUS" target="ITA">
      <data key="d0">976420</data>
    </edge>
    <edge source="AUS" target="CIV">
      <data key="d0">89838</data>
    </edge>
    <edge source="AUS" target="JPN">
      <data key="d0">32956703</data>
    </edge>
    <edge source="AUS" target="KAZ">
      <data key="d0">70192</data>
    </edge>
    <edge source="AUS" target="JOR">
      <data key="d0">98765</data>
    </edge>
    <edge source="AUS" target="KOR">
      <data key="d0">3088206</data>
    </edge>
    <edge source="AUS" target="LBN">
      <data key="d0">22401</data>
    </edge>
    <edge source="AUS" target="LTU">
      <data key="d0">30916</data>
    </edge>
    <edge source="AUS" target="MDG">
      <data key="d0">62669</data>
    </edge>
    <edge source="AUS" target="MYS">
      <data key="d0">10379415</data>
    </edge>
    <edge source="AUS" target="MUS">
      <data key="d0">17928</data>
    </edge>
    <edge source="AUS" target="MEX">
      <data key="d0">10337135</data>
    </edge>
    <edge source="AUS" target="OMN">
      <data key="d0">492165</data>
    </edge>
    <edge source="AUS" target="NLD">
      <data key="d0">1723701</data>
    </edge>
    <edge source="AUS" target="NZL">
      <data key="d0">67829737</data>
    </edge>
    <edge source="AUS" target="NIC">
      <data key="d0">59718</data>
    </edge>
    <edge source="AUS" target="NOR">
      <data key="d0">33153</data>
    </edge>
    <edge source="AUS" target="PAK">
      <data key="d0">93911</data>
    </edge>
    <edge source="AUS" target="PAN">
      <data key="d0">55133</data>
    </edge>
    <edge source="AUS" target="PER">
      <data key="d0">45693</data>
    </edge>
    <edge source="AUS" target="PHL">
      <data key="d0">1278334</data>
    </edge>
    <edge source="AUS" target="PRT">
      <data key="d0">154271</data>
    </edge>
    <edge source="AUS" target="RUS">
      <data key="d0">177811</data>
    </edge>
    <edge source="AUS" target="SAU">
      <data key="d0">188387</data>
    </edge>
    <edge source="AUS" target="SEN">
      <data key="d0">65360</data>
    </edge>
    <edge source="AUS" target="IND">
      <data key="d0">2429888</data>
    </edge>
    <edge source="AUS" target="SGP">
      <data key="d0">3529909</data>
    </edge>
    <edge source="AUS" target="VNM">
      <data key="d0">41791396</data>
    </edge>
    <edge source="AUS" target="SVN">
      <data key="d0">32539</data>
    </edge>
    <edge source="AUS" target="ZAF">
      <data key="d0">807228</data>
    </edge>
    <edge source="AUS" target="ESP">
      <data key="d0">312365</data>
    </edge>
    <edge source="AUS" target="SWE">
      <data key="d0">99976</data>
    </edge>
    <edge source="AUS" target="CHE">
      <data key="d0">17201</data>
    </edge>
    <edge source="AUS" target="THA">
      <data key="d0">7826156</data>
    </edge>
    <edge source="AUS" target="TGO">
      <data key="d0">69866</data>
    </edge>
    <edge source="AUS" target="ARE">
      <data key="d0">4845706</data>
    </edge>
    <edge source="AUS" target="TUR">
      <data key="d0">407617</data>
    </edge>
    <edge source="AUS" target="UKR">
      <data key="d0">62117</data>
    </edge>
    <edge source="AUS" target="EGY">
      <data key="d0">422747</data>
    </edge>
    <edge source="AUS" target="GBR">
      <data key="d0">34557893</data>
    </edge>
    <edge source="AUS" target="TZA">
      <data key="d0">39537</data>
    </edge>
    <edge source="AUS" target="USA">
      <data key="d0">14517225</data>
    </edge>
    <edge source="AUS" target="BFA">
      <data key="d0">79584</data>
    </edge>
    <edge source="BEL" target="ALB">
      <data key="d0">265546</data>
    </edge>
    <edge source="BEL" target="DZA">
      <data key="d0">15141989</data>
    </edge>
    <edge source="BEL" target="AZE">
      <data key="d0">221387</data>
    </edge>
    <edge source="BEL" target="ARG">
      <data key="d0">2920656</data>
    </edge>
    <edge source="BEL" target="AUS">
      <data key="d0">16596557</data>
    </edge>
    <edge source="BEL" target="AUT">
      <data key="d0">55217412</data>
    </edge>
    <edge source="BEL" target="ARM">
      <data key="d0">1717527</data>
    </edge>
    <edge source="BEL" target="BOL">
      <data key="d0">42001</data>
    </edge>
    <edge source="BEL" target="BRA">
      <data key="d0">20424749</data>
    </edge>
    <edge source="BEL" target="BGR">
      <data key="d0">4378831</data>
    </edge>
    <edge source="BEL" target="BDI">
      <data key="d0">32368</data>
    </edge>
    <edge source="BEL" target="BLR">
      <data key="d0">1512175</data>
    </edge>
    <edge source="BEL" target="KHM">
      <data key="d0">314662</data>
    </edge>
    <edge source="BEL" target="CMR">
      <data key="d0">248346</data>
    </edge>
    <edge source="BEL" target="CAN">
      <data key="d0">9557516</data>
    </edge>
    <edge source="BEL" target="CAF">
      <data key="d0">51795</data>
    </edge>
    <edge source="BEL" target="LKA">
      <data key="d0">246098</data>
    </edge>
    <edge source="BEL" target="CHL">
      <data key="d0">8813764</data>
    </edge>
    <edge source="BEL" target="CHN">
      <data key="d0">73983221</data>
    </edge>
    <edge source="BEL" target="COL">
      <data key="d0">4755279</data>
    </edge>
    <edge source="BEL" target="CRI">
      <data key="d0">242156</data>
    </edge>
    <edge source="BEL" target="HRV">
      <data key="d0">9675214</data>
    </edge>
    <edge source="BEL" target="CZE">
      <data key="d0">58882423</data>
    </edge>
    <edge source="BEL" target="BEN">
      <data key="d0">282911</data>
    </edge>
    <edge source="BEL" target="DNK">
      <data key="d0">60709355</data>
    </edge>
    <edge source="BEL" target="ECU">
      <data key="d0">437213</data>
    </edge>
    <edge source="BEL" target="SLV">
      <data key="d0">67420</data>
    </edge>
    <edge source="BEL" target="ETH">
      <data key="d0">1601610</data>
    </edge>
    <edge source="BEL" target="EST">
      <data key="d0">4670649</data>
    </edge>
    <edge source="BEL" target="FIN">
      <data key="d0">29381608</data>
    </edge>
    <edge source="BEL" target="FRA">
      <data key="d0">600129818</data>
    </edge>
    <edge source="BEL" target="GEO">
      <data key="d0">458726</data>
    </edge>
    <edge source="BEL" target="DEU">
      <data key="d0">678601140</data>
    </edge>
    <edge source="BEL" target="GHA">
      <data key="d0">317350</data>
    </edge>
    <edge source="BEL" target="GRC">
      <data key="d0">12214115</data>
    </edge>
    <edge source="BEL" target="GTM">
      <data key="d0">127760</data>
    </edge>
    <edge source="BEL" target="HND">
      <data key="d0">410368</data>
    </edge>
    <edge source="BEL" target="HKG">
      <data key="d0">10060246</data>
    </edge>
    <edge source="BEL" target="HUN">
      <data key="d0">27941730</data>
    </edge>
    <edge source="BEL" target="IDN">
      <data key="d0">1603587</data>
    </edge>
    <edge source="BEL" target="IRL">
      <data key="d0">22054285</data>
    </edge>
    <edge source="BEL" target="ISR">
      <data key="d0">11230067</data>
    </edge>
    <edge source="BEL" target="ITA">
      <data key="d0">180206673</data>
    </edge>
    <edge source="BEL" target="CIV">
      <data key="d0">1332244</data>
    </edge>
    <edge source="BEL" target="JAM">
      <data key="d0">19233</data>
    </edge>
    <edge source="BEL" target="JPN">
      <data key="d0">11732083</data>
    </edge>
    <edge source="BEL" target="KAZ">
      <data key="d0">1301319</data>
    </edge>
    <edge source="BEL" target="JOR">
      <data key="d0">1480569</data>
    </edge>
    <edge source="BEL" target="KOR">
      <data key="d0">8594379</data>
    </edge>
    <edge source="BEL" target="KGZ">
      <data key="d0">24669</data>
    </edge>
    <edge source="BEL" target="LBN">
      <data key="d0">820960</data>
    </edge>
    <edge source="BEL" target="LVA">
      <data key="d0">3984304</data>
    </edge>
    <edge source="BEL" target="LTU">
      <data key="d0">10375290</data>
    </edge>
    <edge source="BEL" target="MDG">
      <data key="d0">30174</data>
    </edge>
    <edge source="BEL" target="MWI">
      <data key="d0">30160</data>
    </edge>
    <edge source="BEL" target="MYS">
      <data key="d0">24348337</data>
    </edge>
    <edge source="BEL" target="MRT">
      <data key="d0">49973</data>
    </edge>
    <edge source="BEL" target="MUS">
      <data key="d0">455485</data>
    </edge>
    <edge source="BEL" target="MEX">
      <data key="d0">7675941</data>
    </edge>
    <edge source="BEL" target="MDA">
      <data key="d0">340667</data>
    </edge>
    <edge source="BEL" target="MAR">
      <data key="d0">7310440</data>
    </edge>
    <edge source="BEL" target="MOZ">
      <data key="d0">52729</data>
    </edge>
    <edge source="BEL" target="OMN">
      <data key="d0">618175</data>
    </edge>
    <edge source="BEL" target="NLD">
      <data key="d0">447373092</data>
    </edge>
    <edge source="BEL" target="NZL">
      <data key="d0">4211308</data>
    </edge>
    <edge source="BEL" target="NOR">
      <data key="d0">8365395</data>
    </edge>
    <edge source="BEL" target="PAK">
      <data key="d0">926766</data>
    </edge>
    <edge source="BEL" target="PAN">
      <data key="d0">953500</data>
    </edge>
    <edge source="BEL" target="PRY">
      <data key="d0">716603</data>
    </edge>
    <edge source="BEL" target="PER">
      <data key="d0">628794</data>
    </edge>
    <edge source="BEL" target="PHL">
      <data key="d0">4335838</data>
    </edge>
    <edge source="BEL" target="POL">
      <data key="d0">158966541</data>
    </edge>
    <edge source="BEL" target="PRT">
      <data key="d0">25273950</data>
    </edge>
    <edge source="BEL" target="ROU">
      <data key="d0">16395862</data>
    </edge>
    <edge source="BEL" target="RUS">
      <data key="d0">41377613</data>
    </edge>
    <edge source="BEL" target="SAU">
      <data key="d0">6397343</data>
    </edge>
    <edge source="BEL" target="SEN">
      <data key="d0">1646539</data>
    </edge>
    <edge source="BEL" target="SRB">
      <data key="d0">4789376</data>
    </edge>
    <edge source="BEL" target="IND">
      <data key="d0">21880161</data>
    </edge>
    <edge source="BEL" target="SGP">
      <data key="d0">3980520</data>
    </edge>
    <edge source="BEL" target="SVK">
      <data key="d0">16932987</data>
    </edge>
    <edge source="BEL" target="VNM">
      <data key="d0">1246354</data>
    </edge>
    <edge source="BEL" target="SVN">
      <data key="d0">6395524</data>
    </edge>
    <edge source="BEL" target="ZAF">
      <data key="d0">20114006</data>
    </edge>
    <edge source="BEL" target="ZWE">
      <data key="d0">141501</data>
    </edge>
    <edge source="BEL" target="ESP">
      <data key="d0">143772226</data>
    </edge>
    <edge source="BEL" target="SWE">
      <data key="d0">67990207</data>
    </edge>
    <edge source="BEL" target="CHE">
      <data key="d0">51587877</data>
    </edge>
    <edge source="BEL" target="THA">
      <data key="d0">12688834</data>
    </edge>
    <edge source="BEL" target="TGO">
      <data key="d0">90214</data>
    </edge>
    <edge source="BEL" target="ARE">
      <data key="d0">16892552</data>
    </edge>
    <edge source="BEL" target="TUN">
      <data key="d0">4976433</data>
    </edge>
    <edge source="BEL" target="TUR">
      <data key="d0">50133468</data>
    </edge>
    <edge source="BEL" target="UGA">
      <data key="d0">86333</data>
    </edge>
    <edge source="BEL" target="UKR">
      <data key="d0">7932276</data>
    </edge>
    <edge source="BEL" target="MKD">
      <data key="d0">1628885</data>
    </edge>
    <edge source="BEL" target="EGY">
      <data key="d0">8077911</data>
    </edge>
    <edge source="BEL" target="GBR">
      <data key="d0">292406648</data>
    </edge>
    <edge source="BEL" target="TZA">
      <data key="d0">307987</data>
    </edge>
    <edge source="BEL" target="USA">
      <data key="d0">79866958</data>
    </edge>
    <edge source="BEL" target="BFA">
      <data key="d0">108568</data>
    </edge>
    <edge source="BEL" target="URY">
      <data key="d0">725463</data>
    </edge>
    <edge source="BOL" target="PRY">
      <data key="d0">44571</data>
    </edge>
    <edge source="BOL" target="USA">
      <data key="d0">62840</data>
    </edge>
    <edge source="BRA" target="DZA">
      <data key="d0">554680</data>
    </edge>
    <edge source="BRA" target="ARG">
      <data key="d0">95566108</data>
    </edge>
    <edge source="BRA" target="AUS">
      <data key="d0">4784702</data>
    </edge>
    <edge source="BRA" target="AUT">
      <data key="d0">135184</data>
    </edge>
    <edge source="BRA" target="BEL">
      <data key="d0">2201925</data>
    </edge>
    <edge source="BRA" target="BOL">
      <data key="d0">32024993</data>
    </edge>
    <edge source="BRA" target="CAN">
      <data key="d0">1112510</data>
    </edge>
    <edge source="BRA" target="LKA">
      <data key="d0">11278</data>
    </edge>
    <edge source="BRA" target="CHL">
      <data key="d0">53560699</data>
    </edge>
    <edge source="BRA" target="CHN">
      <data key="d0">4015784</data>
    </edge>
    <edge source="BRA" target="COL">
      <data key="d0">38401735</data>
    </edge>
    <edge source="BRA" target="CRI">
      <data key="d0">1430111</data>
    </edge>
    <edge source="BRA" target="HRV">
      <data key="d0">14074</data>
    </edge>
    <edge source="BRA" target="CZE">
      <data key="d0">287609</data>
    </edge>
    <edge source="BRA" target="ECU">
      <data key="d0">5085851</data>
    </edge>
    <edge source="BRA" target="SLV">
      <data key="d0">748231</data>
    </edge>
    <edge source="BRA" target="ETH">
      <data key="d0">15852</data>
    </edge>
    <edge source="BRA" target="EST">
      <data key="d0">209656</data>
    </edge>
    <edge source="BRA" target="FRA">
      <data key="d0">4245629</data>
    </edge>
    <edge source="BRA" target="DEU">
      <data key="d0">6063280</data>
    </edge>
    <edge source="BRA" target="GHA">
      <data key="d0">394716</data>
    </edge>
    <edge source="BRA" target="GRC">
      <data key="d0">30747</data>
    </edge>
    <edge source="BRA" target="GTM">
      <data key="d0">7873035</data>
    </edge>
    <edge source="BRA" target="HND">
      <data key="d0">2100220</data>
    </edge>
    <edge source="BRA" target="HKG">
      <data key="d0">1733457</data>
    </edge>
    <edge source="BRA" target="HUN">
      <data key="d0">135420</data>
    </edge>
    <edge source="BRA" target="IDN">
      <data key="d0">1898583</data>
    </edge>
    <edge source="BRA" target="IRL">
      <data key="d0">57782</data>
    </edge>
    <edge source="BRA" target="ISR">
      <data key="d0">1667166</data>
    </edge>
    <edge source="BRA" target="ITA">
      <data key="d0">1999866</data>
    </edge>
    <edge source="BRA" target="JPN">
      <data key="d0">362245</data>
    </edge>
    <edge source="BRA" target="KOR">
      <data key="d0">369066</data>
    </edge>
    <edge source="BRA" target="MYS">
      <data key="d0">1121085</data>
    </edge>
    <edge source="BRA" target="MEX">
      <data key="d0">16608459</data>
    </edge>
    <edge source="BRA" target="MAR">
      <data key="d0">498133</data>
    </edge>
    <edge source="BRA" target="MOZ">
      <data key="d0">18472</data>
    </edge>
    <edge source="BRA" target="NAM">
      <data key="d0">12485</data>
    </edge>
    <edge source="BRA" target="NLD">
      <data key="d0">138070844</data>
    </edge>
    <edge source="BRA" target="NZL">
      <data key="d0">370443</data>
    </edge>
    <edge source="BRA" target="NIC">
      <data key="d0">259937</data>
    </edge>
    <edge source="BRA" target="NOR">
      <data key="d0">721147</data>
    </edge>
    <edge source="BRA" target="PAN">
      <data key="d0">1543436</data>
    </edge>
    <edge source="BRA" target="PRY">
      <data key="d0">35742720</data>
    </edge>
    <edge source="BRA" target="PER">
      <data key="d0">12705619</data>
    </edge>
    <edge source="BRA" target="PHL">
      <data key="d0">198077</data>
    </edge>
    <edge source="BRA" target="POL">
      <data key="d0">1191896</data>
    </edge>
    <edge source="BRA" target="PRT">
      <data key="d0">1557500</data>
    </edge>
    <edge source="BRA" target="ROU">
      <data key="d0">44257</data>
    </edge>
    <edge source="BRA" target="RUS">
      <data key="d0">137962</data>
    </edge>
    <edge source="BRA" target="SAU">
      <data key="d0">38677</data>
    </edge>
    <edge source="BRA" target="SEN">
      <data key="d0">34755</data>
    </edge>
    <edge source="BRA" target="IND">
      <data key="d0">2853161</data>
    </edge>
    <edge source="BRA" target="SGP">
      <data key="d0">641091</data>
    </edge>
    <edge source="BRA" target="VNM">
      <data key="d0">81493</data>
    </edge>
    <edge source="BRA" target="ZAF">
      <data key="d0">1828060</data>
    </edge>
    <edge source="BRA" target="ESP">
      <data key="d0">11411160</data>
    </edge>
    <edge source="BRA" target="SWE">
      <data key="d0">59907</data>
    </edge>
    <edge source="BRA" target="CHE">
      <data key="d0">4307407</data>
    </edge>
    <edge source="BRA" target="THA">
      <data key="d0">1073723</data>
    </edge>
    <edge source="BRA" target="ARE">
      <data key="d0">58283</data>
    </edge>
    <edge source="BRA" target="TUR">
      <data key="d0">17855</data>
    </edge>
    <edge source="BRA" target="UGA">
      <data key="d0">10190</data>
    </edge>
    <edge source="BRA" target="UKR">
      <data key="d0">16376</data>
    </edge>
    <edge source="BRA" target="EGY">
      <data key="d0">556940</data>
    </edge>
    <edge source="BRA" target="GBR">
      <data key="d0">2829461</data>
    </edge>
    <edge source="BRA" target="TZA">
      <data key="d0">32410</data>
    </edge>
    <edge source="BRA" target="USA">
      <data key="d0">54510285</data>
    </edge>
    <edge source="BRA" target="URY">
      <data key="d0">21463898</data>
    </edge>
    <edge source="CAN" target="DZA">
      <data key="d0">2693413</data>
    </edge>
    <edge source="CAN" target="AZE">
      <data key="d0">477331</data>
    </edge>
    <edge source="CAN" target="ARG">
      <data key="d0">809062</data>
    </edge>
    <edge source="CAN" target="AUS">
      <data key="d0">5494615</data>
    </edge>
    <edge source="CAN" target="AUT">
      <data key="d0">672719</data>
    </edge>
    <edge source="CAN" target="BEL">
      <data key="d0">1368319</data>
    </edge>
    <edge source="CAN" target="BOL">
      <data key="d0">40136</data>
    </edge>
    <edge source="CAN" target="BRA">
      <data key="d0">10291968</data>
    </edge>
    <edge source="CAN" target="BGR">
      <data key="d0">32574</data>
    </edge>
    <edge source="CAN" target="CHL">
      <data key="d0">4458061</data>
    </edge>
    <edge source="CAN" target="CHN">
      <data key="d0">36169511</data>
    </edge>
    <edge source="CAN" target="COL">
      <data key="d0">3394111</data>
    </edge>
    <edge source="CAN" target="CRI">
      <data key="d0">2061602</data>
    </edge>
    <edge source="CAN" target="HRV">
      <data key="d0">11624</data>
    </edge>
    <edge source="CAN" target="CZE">
      <data key="d0">267803</data>
    </edge>
    <edge source="CAN" target="DNK">
      <data key="d0">1012018</data>
    </edge>
    <edge source="CAN" target="ECU">
      <data key="d0">1115396</data>
    </edge>
    <edge source="CAN" target="SLV">
      <data key="d0">584415</data>
    </edge>
    <edge source="CAN" target="ETH">
      <data key="d0">99391</data>
    </edge>
    <edge source="CAN" target="FIN">
      <data key="d0">1384462</data>
    </edge>
    <edge source="CAN" target="FRA">
      <data key="d0">11083552</data>
    </edge>
    <edge source="CAN" target="DEU">
      <data key="d0">8978728</data>
    </edge>
    <edge source="CAN" target="GHA">
      <data key="d0">100965</data>
    </edge>
    <edge source="CAN" target="GRC">
      <data key="d0">272517</data>
    </edge>
    <edge source="CAN" target="GTM">
      <data key="d0">1390609</data>
    </edge>
    <edge source="CAN" target="HND">
      <data key="d0">1929860</data>
    </edge>
    <edge source="CAN" target="HKG">
      <data key="d0">2923798</data>
    </edge>
    <edge source="CAN" target="HUN">
      <data key="d0">891175</data>
    </edge>
    <edge source="CAN" target="IDN">
      <data key="d0">1551968</data>
    </edge>
    <edge source="CAN" target="IRL">
      <data key="d0">806639</data>
    </edge>
    <edge source="CAN" target="ISR">
      <data key="d0">959713</data>
    </edge>
    <edge source="CAN" target="ITA">
      <data key="d0">3197055</data>
    </edge>
    <edge source="CAN" target="CIV">
      <data key="d0">31849</data>
    </edge>
    <edge source="CAN" target="JAM">
      <data key="d0">1064316</data>
    </edge>
    <edge source="CAN" target="JPN">
      <data key="d0">4002495</data>
    </edge>
    <edge source="CAN" target="KAZ">
      <data key="d0">815238</data>
    </edge>
    <edge source="CAN" target="JOR">
      <data key="d0">766658</data>
    </edge>
    <edge source="CAN" target="KOR">
      <data key="d0">5297648</data>
    </edge>
    <edge source="CAN" target="LBN">
      <data key="d0">136892</data>
    </edge>
    <edge source="CAN" target="LVA">
      <data key="d0">153426</data>
    </edge>
    <edge source="CAN" target="LTU">
      <data key="d0">13103</data>
    </edge>
    <edge source="CAN" target="MDG">
      <data key="d0">34884</data>
    </edge>
    <edge source="CAN" target="MYS">
      <data key="d0">655958</data>
    </edge>
    <edge source="CAN" target="MRT">
      <data key="d0">2437434</data>
    </edge>
    <edge source="CAN" target="MUS">
      <data key="d0">10147</data>
    </edge>
    <edge source="CAN" target="MEX">
      <data key="d0">23852584</data>
    </edge>
    <edge source="CAN" target="MAR">
      <data key="d0">242146</data>
    </edge>
    <edge source="CAN" target="MOZ">
      <data key="d0">440184</data>
    </edge>
    <edge source="CAN" target="OMN">
      <data key="d0">967591</data>
    </edge>
    <edge source="CAN" target="NLD">
      <data key="d0">3103686</data>
    </edge>
    <edge source="CAN" target="NZL">
      <data key="d0">1806297</data>
    </edge>
    <edge source="CAN" target="NER">
      <data key="d0">74656</data>
    </edge>
    <edge source="CAN" target="NOR">
      <data key="d0">1975619</data>
    </edge>
    <edge source="CAN" target="PAK">
      <data key="d0">440644</data>
    </edge>
    <edge source="CAN" target="PAN">
      <data key="d0">1319100</data>
    </edge>
    <edge source="CAN" target="PRY">
      <data key="d0">18293</data>
    </edge>
    <edge source="CAN" target="PER">
      <data key="d0">2518361</data>
    </edge>
    <edge source="CAN" target="PHL">
      <data key="d0">294638</data>
    </edge>
    <edge source="CAN" target="POL">
      <data key="d0">3974304</data>
    </edge>
    <edge source="CAN" target="PRT">
      <data key="d0">166112</data>
    </edge>
    <edge source="CAN" target="ROU">
      <data key="d0">38644</data>
    </edge>
    <edge source="CAN" target="RUS">
      <data key="d0">1625060</data>
    </edge>
    <edge source="CAN" target="SAU">
      <data key="d0">19434138</data>
    </edge>
    <edge source="CAN" target="SEN">
      <data key="d0">11203</data>
    </edge>
    <edge source="CAN" target="SRB">
      <data key="d0">15516</data>
    </edge>
    <edge source="CAN" target="IND">
      <data key="d0">1761048</data>
    </edge>
    <edge source="CAN" target="SGP">
      <data key="d0">1710905</data>
    </edge>
    <edge source="CAN" target="SVK">
      <data key="d0">65781</data>
    </edge>
    <edge source="CAN" target="VNM">
      <data key="d0">569455</data>
    </edge>
    <edge source="CAN" target="SVN">
      <data key="d0">18805</data>
    </edge>
    <edge source="CAN" target="ZAF">
      <data key="d0">1994946</data>
    </edge>
    <edge source="CAN" target="ESP">
      <data key="d0">510133</data>
    </edge>
    <edge source="CAN" target="SWE">
      <data key="d0">3636637</data>
    </edge>
    <edge source="CAN" target="CHE">
      <data key="d0">3186820</data>
    </edge>
    <edge source="CAN" target="THA">
      <data key="d0">1592371</data>
    </edge>
    <edge source="CAN" target="TGO">
      <data key="d0">82264</data>
    </edge>
    <edge source="CAN" target="ARE">
      <data key="d0">3614919</data>
    </edge>
    <edge source="CAN" target="TUN">
      <data key="d0">73952</data>
    </edge>
    <edge source="CAN" target="TUR">
      <data key="d0">3313336</data>
    </edge>
    <edge source="CAN" target="UKR">
      <data key="d0">10723</data>
    </edge>
    <edge source="CAN" target="EGY">
      <data key="d0">711448</data>
    </edge>
    <edge source="CAN" target="GBR">
      <data key="d0">12602268</data>
    </edge>
    <edge source="CAN" target="TZA">
      <data key="d0">566903</data>
    </edge>
    <edge source="CAN" target="USA">
      <data key="d0">2431041409</data>
    </edge>
    <edge source="CAN" target="BFA">
      <data key="d0">419510</data>
    </edge>
    <edge source="CAN" target="URY">
      <data key="d0">462013</data>
    </edge>
    <edge source="CHL" target="ARG">
      <data key="d0">21810751</data>
    </edge>
    <edge source="CHL" target="AUS">
      <data key="d0">157561</data>
    </edge>
    <edge source="CHL" target="BOL">
      <data key="d0">10298931</data>
    </edge>
    <edge source="CHL" target="BRA">
      <data key="d0">28187839</data>
    </edge>
    <edge source="CHL" target="CAN">
      <data key="d0">254715</data>
    </edge>
    <edge source="CHL" target="CHN">
      <data key="d0">176026</data>
    </edge>
    <edge source="CHL" target="COL">
      <data key="d0">15229382</data>
    </edge>
    <edge source="CHL" target="CRI">
      <data key="d0">8797147</data>
    </edge>
    <edge source="CHL" target="HRV">
      <data key="d0">61866</data>
    </edge>
    <edge source="CHL" target="DNK">
      <data key="d0">14372</data>
    </edge>
    <edge source="CHL" target="ECU">
      <data key="d0">7899526</data>
    </edge>
    <edge source="CHL" target="SLV">
      <data key="d0">828866</data>
    </edge>
    <edge source="CHL" target="FRA">
      <data key="d0">194438</data>
    </edge>
    <edge source="CHL" target="DEU">
      <data key="d0">787801</data>
    </edge>
    <edge source="CHL" target="GRC">
      <data key="d0">19697</data>
    </edge>
    <edge source="CHL" target="GTM">
      <data key="d0">1245894</data>
    </edge>
    <edge source="CHL" target="HND">
      <data key="d0">1424279</data>
    </edge>
    <edge source="CHL" target="ISR">
      <data key="d0">16449</data>
    </edge>
    <edge source="CHL" target="ITA">
      <data key="d0">1129362</data>
    </edge>
    <edge source="CHL" target="JPN">
      <data key="d0">18910</data>
    </edge>
    <edge source="CHL" target="KOR">
      <data key="d0">14609</data>
    </edge>
    <edge source="CHL" target="MEX">
      <data key="d0">14684897</data>
    </edge>
    <edge source="CHL" target="NLD">
      <data key="d0">964496</data>
    </edge>
    <edge source="CHL" target="NIC">
      <data key="d0">767083</data>
    </edge>
    <edge source="CHL" target="NOR">
      <data key="d0">32486</data>
    </edge>
    <edge source="CHL" target="PAN">
      <data key="d0">1436337</data>
    </edge>
    <edge source="CHL" target="PRY">
      <data key="d0">3196769</data>
    </edge>
    <edge source="CHL" target="PER">
      <data key="d0">24754577</data>
    </edge>
    <edge source="CHL" target="PRT">
      <data key="d0">12880</data>
    </edge>
    <edge source="CHL" target="IND">
      <data key="d0">81725</data>
    </edge>
    <edge source="CHL" target="SGP">
      <data key="d0">22882</data>
    </edge>
    <edge source="CHL" target="ESP">
      <data key="d0">1592886</data>
    </edge>
    <edge source="CHL" target="CHE">
      <data key="d0">201182</data>
    </edge>
    <edge source="CHL" target="TUR">
      <data key="d0">374632</data>
    </edge>
    <edge source="CHL" target="GBR">
      <data key="d0">78443</data>
    </edge>
    <edge source="CHL" target="USA">
      <data key="d0">7497605</data>
    </edge>
    <edge source="CHL" target="URY">
      <data key="d0">5670690</data>
    </edge>
    <edge source="CHN" target="ALB">
      <data key="d0">5567508</data>
    </edge>
    <edge source="CHN" target="DZA">
      <data key="d0">62221629</data>
    </edge>
    <edge source="CHN" target="AZE">
      <data key="d0">1923217</data>
    </edge>
    <edge source="CHN" target="ARG">
      <data key="d0">42376520</data>
    </edge>
    <edge source="CHN" target="AUS">
      <data key="d0">319877391</data>
    </edge>
    <edge source="CHN" target="AUT">
      <data key="d0">7746058</data>
    </edge>
    <edge source="CHN" target="ARM">
      <data key="d0">1082334</data>
    </edge>
    <edge source="CHN" target="BEL">
      <data key="d0">66008418</data>
    </edge>
    <edge source="CHN" target="BOL">
      <data key="d0">4902527</data>
    </edge>
    <edge source="CHN" target="BWA">
      <data key="d0">1892681</data>
    </edge>
    <edge source="CHN" target="BRA">
      <data key="d0">158973111</data>
    </edge>
    <edge source="CHN" target="BGR">
      <data key="d0">10674873</data>
    </edge>
    <edge source="CHN" target="BDI">
      <data key="d0">88766</data>
    </edge>
    <edge source="CHN" target="BLR">
      <data key="d0">8017978</data>
    </edge>
    <edge source="CHN" target="KHM">
      <data key="d0">25410761</data>
    </edge>
    <edge source="CHN" target="CMR">
      <data key="d0">15355748</data>
    </edge>
    <edge source="CHN" target="CAN">
      <data key="d0">173100494</data>
    </edge>
    <edge source="CHN" target="CAF">
      <data key="d0">35005</data>
    </edge>
    <edge source="CHN" target="LKA">
      <data key="d0">40304137</data>
    </edge>
    <edge source="CHN" target="CHL">
      <data key="d0">98972593</data>
    </edge>
    <edge source="CHN" target="COL">
      <data key="d0">67514538</data>
    </edge>
    <edge source="CHN" target="CRI">
      <data key="d0">14786010</data>
    </edge>
    <edge source="CHN" target="HRV">
      <data key="d0">8078956</data>
    </edge>
    <edge source="CHN" target="CZE">
      <data key="d0">19228531</data>
    </edge>
    <edge source="CHN" target="BEN">
      <data key="d0">8643873</data>
    </edge>
    <edge source="CHN" target="DNK">
      <data key="d0">10857680</data>
    </edge>
    <edge source="CHN" target="ECU">
      <data key="d0">24855489</data>
    </edge>
    <edge source="CHN" target="SLV">
      <data key="d0">4946052</data>
    </edge>
    <edge source="CHN" target="ETH">
      <data key="d0">17539886</data>
    </edge>
    <edge source="CHN" target="EST">
      <data key="d0">6162763</data>
    </edge>
    <edge source="CHN" target="FIN">
      <data key="d0">15524399</data>
    </edge>
    <edge source="CHN" target="FRA">
      <data key="d0">84479897</data>
    </edge>
    <edge source="CHN" target="GEO">
      <data key="d0">11235977</data>
    </edge>
    <edge source="CHN" target="GMB">
      <data key="d0">1740392</data>
    </edge>
    <edge source="CHN" target="PSE">
      <data key="d0">1205959</data>
    </edge>
    <edge source="CHN" target="DEU">
      <data key="d0">180520555</data>
    </edge>
    <edge source="CHN" target="GHA">
      <data key="d0">51227967</data>
    </edge>
    <edge source="CHN" target="GRC">
      <data key="d0">21164112</data>
    </edge>
    <edge source="CHN" target="GTM">
      <data key="d0">20975639</data>
    </edge>
    <edge source="CHN" target="HND">
      <data key="d0">7240936</data>
    </edge>
    <edge source="CHN" target="HKG">
      <data key="d0">943470127</data>
    </edge>
    <edge source="CHN" target="HUN">
      <data key="d0">16882678</data>
    </edge>
    <edge source="CHN" target="IDN">
      <data key="d0">371349440</data>
    </edge>
    <edge source="CHN" target="IRL">
      <data key="d0">16052972</data>
    </edge>
    <edge source="CHN" target="ISR">
      <data key="d0">52855713</data>
    </edge>
    <edge source="CHN" target="ITA">
      <data key="d0">130089861</data>
    </edge>
    <edge source="CHN" target="CIV">
      <data key="d0">12722530</data>
    </edge>
    <edge source="CHN" target="JAM">
      <data key="d0">8278605</data>
    </edge>
    <edge source="CHN" target="JPN">
      <data key="d0">523564864</data>
    </edge>
    <edge source="CHN" target="KAZ">
      <data key="d0">76043979</data>
    </edge>
    <edge source="CHN" target="JOR">
      <data key="d0">31057249</data>
    </edge>
    <edge source="CHN" target="KOR">
      <data key="d0">418998538</data>
    </edge>
    <edge source="CHN" target="KGZ">
      <data key="d0">25214885</data>
    </edge>
    <edge source="CHN" target="LBN">
      <data key="d0">30129258</data>
    </edge>
    <edge source="CHN" target="LVA">
      <data key="d0">11657062</data>
    </edge>
    <edge source="CHN" target="LTU">
      <data key="d0">17069522</data>
    </edge>
    <edge source="CHN" target="MDG">
      <data key="d0">10113717</data>
    </edge>
    <edge source="CHN" target="MWI">
      <data key="d0">1652921</data>
    </edge>
    <edge source="CHN" target="MYS">
      <data key="d0">433019657</data>
    </edge>
    <edge source="CHN" target="MRT">
      <data key="d0">10760423</data>
    </edge>
    <edge source="CHN" target="MUS">
      <data key="d0">8027508</data>
    </edge>
    <edge source="CHN" target="MEX">
      <data key="d0">269672086</data>
    </edge>
    <edge source="CHN" target="MDA">
      <data key="d0">993247</data>
    </edge>
    <edge source="CHN" target="MAR">
      <data key="d0">24078588</data>
    </edge>
    <edge source="CHN" target="MOZ">
      <data key="d0">12821202</data>
    </edge>
    <edge source="CHN" target="OMN">
      <data key="d0">16321442</data>
    </edge>
    <edge source="CHN" target="NAM">
      <data key="d0">2838837</data>
    </edge>
    <edge source="CHN" target="NLD">
      <data key="d0">106506996</data>
    </edge>
    <edge source="CHN" target="NZL">
      <data key="d0">56981960</data>
    </edge>
    <edge source="CHN" target="NIC">
      <data key="d0">3509576</data>
    </edge>
    <edge source="CHN" target="NER">
      <data key="d0">310000</data>
    </edge>
    <edge source="CHN" target="NOR">
      <data key="d0">8389778</data>
    </edge>
    <edge source="CHN" target="PAK">
      <data key="d0">156982223</data>
    </edge>
    <edge source="CHN" target="PAN">
      <data key="d0">22243055</data>
    </edge>
    <edge source="CHN" target="PRY">
      <data key="d0">4425711</data>
    </edge>
    <edge source="CHN" target="PER">
      <data key="d0">56279043</data>
    </edge>
    <edge source="CHN" target="PHL">
      <data key="d0">351571558</data>
    </edge>
    <edge source="CHN" target="POL">
      <data key="d0">85126186</data>
    </edge>
    <edge source="CHN" target="PRT">
      <data key="d0">21018103</data>
    </edge>
    <edge source="CHN" target="ROU">
      <data key="d0">22685459</data>
    </edge>
    <edge source="CHN" target="RUS">
      <data key="d0">328348803</data>
    </edge>
    <edge source="CHN" target="SAU">
      <data key="d0">155623491</data>
    </edge>
    <edge source="CHN" target="SEN">
      <data key="d0">23074751</data>
    </edge>
    <edge source="CHN" target="SRB">
      <data key="d0">3181248</data>
    </edge>
    <edge source="CHN" target="IND">
      <data key="d0">550561290</data>
    </edge>
    <edge source="CHN" target="SGP">
      <data key="d0">213499715</data>
    </edge>
    <edge source="CHN" target="SVK">
      <data key="d0">3780250</data>
    </edge>
    <edge source="CHN" target="VNM">
      <data key="d0">757678850</data>
    </edge>
    <edge source="CHN" target="SVN">
      <data key="d0">14885178</data>
    </edge>
    <edge source="CHN" target="ZAF">
      <data key="d0">90947336</data>
    </edge>
    <edge source="CHN" target="ZWE">
      <data key="d0">3903202</data>
    </edge>
    <edge source="CHN" target="ESP">
      <data key="d0">105332828</data>
    </edge>
    <edge source="CHN" target="SWE">
      <data key="d0">20446496</data>
    </edge>
    <edge source="CHN" target="CHE">
      <data key="d0">5371963</data>
    </edge>
    <edge source="CHN" target="THA">
      <data key="d0">440239562</data>
    </edge>
    <edge source="CHN" target="TGO">
      <data key="d0">6759339</data>
    </edge>
    <edge source="CHN" target="ARE">
      <data key="d0">176751432</data>
    </edge>
    <edge source="CHN" target="TUN">
      <data key="d0">13115581</data>
    </edge>
    <edge source="CHN" target="TUR">
      <data key="d0">180209561</data>
    </edge>
    <edge source="CHN" target="UGA">
      <data key="d0">4609627</data>
    </edge>
    <edge source="CHN" target="UKR">
      <data key="d0">72528021</data>
    </edge>
    <edge source="CHN" target="MKD">
      <data key="d0">298880</data>
    </edge>
    <edge source="CHN" target="EGY">
      <data key="d0">142883366</data>
    </edge>
    <edge source="CHN" target="GBR">
      <data key="d0">218027127</data>
    </edge>
    <edge source="CHN" target="TZA">
      <data key="d0">29840056</data>
    </edge>
    <edge source="CHN" target="USA">
      <data key="d0">1369454303</data>
    </edge>
    <edge source="CHN" target="BFA">
      <data key="d0">214449</data>
    </edge>
    <edge source="CHN" target="URY">
      <data key="d0">8061760</data>
    </edge>
    <edge source="COL" target="ARG">
      <data key="d0">8660165</data>
    </edge>
    <edge source="COL" target="AUS">
      <data key="d0">158183</data>
    </edge>
    <edge source="COL" target="BEL">
      <data key="d0">737304</data>
    </edge>
    <edge source="COL" target="BOL">
      <data key="d0">2159454</data>
    </edge>
    <edge source="COL" target="BRA">
      <data key="d0">5563311</data>
    </edge>
    <edge source="COL" target="CAN">
      <data key="d0">979656</data>
    </edge>
    <edge source="COL" target="CHL">
      <data key="d0">26121821</data>
    </edge>
    <edge source="COL" target="CHN">
      <data key="d0">66929</data>
    </edge>
    <edge source="COL" target="CRI">
      <data key="d0">11148121</data>
    </edge>
    <edge source="COL" target="ECU">
      <data key="d0">27875648</data>
    </edge>
    <edge source="COL" target="SLV">
      <data key="d0">2933727</data>
    </edge>
    <edge source="COL" target="FRA">
      <data key="d0">158370</data>
    </edge>
    <edge source="COL" target="DEU">
      <data key="d0">8106863</data>
    </edge>
    <edge source="COL" target="GTM">
      <data key="d0">7805032</data>
    </edge>
    <edge source="COL" target="HND">
      <data key="d0">3203339</data>
    </edge>
    <edge source="COL" target="HKG">
      <data key="d0">27302</data>
    </edge>
    <edge source="COL" target="ISR">
      <data key="d0">983809</data>
    </edge>
    <edge source="COL" target="ITA">
      <data key="d0">931855</data>
    </edge>
    <edge source="COL" target="CIV">
      <data key="d0">50679</data>
    </edge>
    <edge source="COL" target="JAM">
      <data key="d0">888371</data>
    </edge>
    <edge source="COL" target="MEX">
      <data key="d0">41235330</data>
    </edge>
    <edge source="COL" target="NLD">
      <data key="d0">16412</data>
    </edge>
    <edge source="COL" target="NIC">
      <data key="d0">76392</data>
    </edge>
    <edge source="COL" target="PAN">
      <data key="d0">7130445</data>
    </edge>
    <edge source="COL" target="PRY">
      <data key="d0">84529</data>
    </edge>
    <edge source="COL" target="PER">
      <data key="d0">28692437</data>
    </edge>
    <edge source="COL" target="PHL">
      <data key="d0">194764</data>
    </edge>
    <edge source="COL" target="POL">
      <data key="d0">452836</data>
    </edge>
    <edge source="COL" target="SGP">
      <data key="d0">629305</data>
    </edge>
    <edge source="COL" target="ESP">
      <data key="d0">11762686</data>
    </edge>
    <edge source="COL" target="GBR">
      <data key="d0">793829</data>
    </edge>
    <edge source="COL" target="USA">
      <data key="d0">66253705</data>
    </edge>
    <edge source="COL" target="URY">
      <data key="d0">412645</data>
    </edge>
    <edge source="CRI" target="ARG">
      <data key="d0">117913</data>
    </edge>
    <edge source="CRI" target="AUS">
      <data key="d0">10249</data>
    </edge>
    <edge source="CRI" target="BRA">
      <data key="d0">39083</data>
    </edge>
    <edge source="CRI" target="CAN">
      <data key="d0">67518</data>
    </edge>
    <edge source="CRI" target="CHL">
      <data key="d0">722998</data>
    </edge>
    <edge source="CRI" target="CHN">
      <data key="d0">13230</data>
    </edge>
    <edge source="CRI" target="COL">
      <data key="d0">2759019</data>
    </edge>
    <edge source="CRI" target="ECU">
      <data key="d0">214444</data>
    </edge>
    <edge source="CRI" target="SLV">
      <data key="d0">5773473</data>
    </edge>
    <edge source="CRI" target="FRA">
      <data key="d0">118447</data>
    </edge>
    <edge source="CRI" target="DEU">
      <data key="d0">73053</data>
    </edge>
    <edge source="CRI" target="GTM">
      <data key="d0">11236314</data>
    </edge>
    <edge source="CRI" target="HND">
      <data key="d0">7362774</data>
    </edge>
    <edge source="CRI" target="IRL">
      <data key="d0">17015</data>
    </edge>
    <edge source="CRI" target="ITA">
      <data key="d0">25237</data>
    </edge>
    <edge source="CRI" target="CIV">
      <data key="d0">20736</data>
    </edge>
    <edge source="CRI" target="JAM">
      <data key="d0">102691</data>
    </edge>
    <edge source="CRI" target="JPN">
      <data key="d0">58849</data>
    </edge>
    <edge source="CRI" target="MEX">
      <data key="d0">3519583</data>
    </edge>
    <edge source="CRI" target="NLD">
      <data key="d0">639170</data>
    </edge>
    <edge source="CRI" target="NIC">
      <data key="d0">20889043</data>
    </edge>
    <edge source="CRI" target="PAN">
      <data key="d0">17986862</data>
    </edge>
    <edge source="CRI" target="PER">
      <data key="d0">248586</data>
    </edge>
    <edge source="CRI" target="ESP">
      <data key="d0">181086</data>
    </edge>
    <edge source="CRI" target="USA">
      <data key="d0">47319199</data>
    </edge>
    <edge source="ECU" target="ARG">
      <data key="d0">103197</data>
    </edge>
    <edge source="ECU" target="BEL">
      <data key="d0">34487</data>
    </edge>
    <edge source="ECU" target="BOL">
      <data key="d0">1675795</data>
    </edge>
    <edge source="ECU" target="BRA">
      <data key="d0">2182946</data>
    </edge>
    <edge source="ECU" target="CHL">
      <data key="d0">9684251</data>
    </edge>
    <edge source="ECU" target="COL">
      <data key="d0">10229462</data>
    </edge>
    <edge source="ECU" target="CRI">
      <data key="d0">239006</data>
    </edge>
    <edge source="ECU" target="SLV">
      <data key="d0">38969</data>
    </edge>
    <edge source="ECU" target="GTM">
      <data key="d0">200258</data>
    </edge>
    <edge source="ECU" target="HND">
      <data key="d0">614342</data>
    </edge>
    <edge source="ECU" target="MEX">
      <data key="d0">1393908</data>
    </edge>
    <edge source="ECU" target="NIC">
      <data key="d0">153308</data>
    </edge>
    <edge source="ECU" target="PAN">
      <data key="d0">60184</data>
    </edge>
    <edge source="ECU" target="PER">
      <data key="d0">6062686</data>
    </edge>
    <edge source="ECU" target="IND">
      <data key="d0">100793</data>
    </edge>
    <edge source="ECU" target="ESP">
      <data key="d0">10682</data>
    </edge>
    <edge source="ECU" target="USA">
      <data key="d0">234529</data>
    </edge>
    <edge source="SLV" target="BRA">
      <data key="d0">275505</data>
    </edge>
    <edge source="SLV" target="CHL">
      <data key="d0">194322</data>
    </edge>
    <edge source="SLV" target="COL">
      <data key="d0">47977</data>
    </edge>
    <edge source="SLV" target="CRI">
      <data key="d0">6321914</data>
    </edge>
    <edge source="SLV" target="GTM">
      <data key="d0">20563632</data>
    </edge>
    <edge source="SLV" target="HND">
      <data key="d0">10728736</data>
    </edge>
    <edge source="SLV" target="JAM">
      <data key="d0">57515</data>
    </edge>
    <edge source="SLV" target="KOR">
      <data key="d0">64985</data>
    </edge>
    <edge source="SLV" target="MEX">
      <data key="d0">1973127</data>
    </edge>
    <edge source="SLV" target="NIC">
      <data key="d0">11495313</data>
    </edge>
    <edge source="SLV" target="PAN">
      <data key="d0">1237615</data>
    </edge>
    <edge source="SLV" target="PER">
      <data key="d0">45236</data>
    </edge>
    <edge source="SLV" target="VNM">
      <data key="d0">39538</data>
    </edge>
    <edge source="SLV" target="USA">
      <data key="d0">319157</data>
    </edge>
    <edge source="DEU" target="ALB">
      <data key="d0">3930456</data>
    </edge>
    <edge source="DEU" target="DZA">
      <data key="d0">22794177</data>
    </edge>
    <edge source="DEU" target="AZE">
      <data key="d0">3322035</data>
    </edge>
    <edge source="DEU" target="ARG">
      <data key="d0">29270654</data>
    </edge>
    <edge source="DEU" target="AUS">
      <data key="d0">110917594</data>
    </edge>
    <edge source="DEU" target="AUT">
      <data key="d0">935537863</data>
    </edge>
    <edge source="DEU" target="ARM">
      <data key="d0">1981451</data>
    </edge>
    <edge source="DEU" target="BEL">
      <data key="d0">708215641</data>
    </edge>
    <edge source="DEU" target="BOL">
      <data key="d0">591460</data>
    </edge>
    <edge source="DEU" target="BWA">
      <data key="d0">2368108</data>
    </edge>
    <edge source="DEU" target="BRA">
      <data key="d0">84227237</data>
    </edge>
    <edge source="DEU" target="BGR">
      <data key="d0">77353753</data>
    </edge>
    <edge source="DEU" target="BDI">
      <data key="d0">64974</data>
    </edge>
    <edge source="DEU" target="BLR">
      <data key="d0">23301764</data>
    </edge>
    <edge source="DEU" target="KHM">
      <data key="d0">111275</data>
    </edge>
    <edge source="DEU" target="CMR">
      <data key="d0">2041127</data>
    </edge>
    <edge source="DEU" target="CAN">
      <data key="d0">58721665</data>
    </edge>
    <edge source="DEU" target="CAF">
      <data key="d0">11173</data>
    </edge>
    <edge source="DEU" target="LKA">
      <data key="d0">2184302</data>
    </edge>
    <edge source="DEU" target="CHL">
      <data key="d0">36668522</data>
    </edge>
    <edge source="DEU" target="CHN">
      <data key="d0">645834730</data>
    </edge>
    <edge source="DEU" target="COL">
      <data key="d0">32890693</data>
    </edge>
    <edge source="DEU" target="CRI">
      <data key="d0">2778762</data>
    </edge>
    <edge source="DEU" target="HRV">
      <data key="d0">72516045</data>
    </edge>
    <edge source="DEU" target="CZE">
      <data key="d0">846778462</data>
    </edge>
    <edge source="DEU" target="BEN">
      <data key="d0">308415</data>
    </edge>
    <edge source="DEU" target="DNK">
      <data key="d0">295217809</data>
    </edge>
    <edge source="DEU" target="ECU">
      <data key="d0">3603055</data>
    </edge>
    <edge source="DEU" target="SLV">
      <data key="d0">491177</data>
    </edge>
    <edge source="DEU" target="ETH">
      <data key="d0">1458372</data>
    </edge>
    <edge source="DEU" target="EST">
      <data key="d0">37562966</data>
    </edge>
    <edge source="DEU" target="FIN">
      <data key="d0">138895939</data>
    </edge>
    <edge source="DEU" target="FRA">
      <data key="d0">1493178817</data>
    </edge>
    <edge source="DEU" target="GEO">
      <data key="d0">5783955</data>
    </edge>
    <edge source="DEU" target="GMB">
      <data key="d0">82355</data>
    </edge>
    <edge source="DEU" target="PSE">
      <data key="d0">223720</data>
    </edge>
    <edge source="DEU" target="GHA">
      <data key="d0">3089551</data>
    </edge>
    <edge source="DEU" target="GRC">
      <data key="d0">71590642</data>
    </edge>
    <edge source="DEU" target="GTM">
      <data key="d0">3055961</data>
    </edge>
    <edge source="DEU" target="HND">
      <data key="d0">562319</data>
    </edge>
    <edge source="DEU" target="HKG">
      <data key="d0">38944363</data>
    </edge>
    <edge source="DEU" target="HUN">
      <data key="d0">389155921</data>
    </edge>
    <edge source="DEU" target="IDN">
      <data key="d0">20960324</data>
    </edge>
    <edge source="DEU" target="IRL">
      <data key="d0">85126705</data>
    </edge>
    <edge source="DEU" target="ISR">
      <data key="d0">53239594</data>
    </edge>
    <edge source="DEU" target="ITA">
      <data key="d0">1128049651</data>
    </edge>
    <edge source="DEU" target="CIV">
      <data key="d0">6702699</data>
    </edge>
    <edge source="DEU" target="JAM">
      <data key="d0">197751</data>
    </edge>
    <edge source="DEU" target="JPN">
      <data key="d0">106267751</data>
    </edge>
    <edge source="DEU" target="KAZ">
      <data key="d0">12153036</data>
    </edge>
    <edge source="DEU" target="JOR">
      <data key="d0">6574715</data>
    </edge>
    <edge source="DEU" target="KOR">
      <data key="d0">83685499</data>
    </edge>
    <edge source="DEU" target="KGZ">
      <data key="d0">486924</data>
    </edge>
    <edge source="DEU" target="LBN">
      <data key="d0">12340124</data>
    </edge>
    <edge source="DEU" target="LVA">
      <data key="d0">25570314</data>
    </edge>
    <edge source="DEU" target="LTU">
      <data key="d0">95541147</data>
    </edge>
    <edge source="DEU" target="MDG">
      <data key="d0">89041</data>
    </edge>
    <edge source="DEU" target="MWI">
      <data key="d0">84820</data>
    </edge>
    <edge source="DEU" target="MYS">
      <data key="d0">38422255</data>
    </edge>
    <edge source="DEU" target="MRT">
      <data key="d0">118244</data>
    </edge>
    <edge source="DEU" target="MUS">
      <data key="d0">1417999</data>
    </edge>
    <edge source="DEU" target="MEX">
      <data key="d0">105780173</data>
    </edge>
    <edge source="DEU" target="MDA">
      <data key="d0">11563374</data>
    </edge>
    <edge source="DEU" target="MAR">
      <data key="d0">28888536</data>
    </edge>
    <edge source="DEU" target="MOZ">
      <data key="d0">97018</data>
    </edge>
    <edge source="DEU" target="OMN">
      <data key="d0">7834080</data>
    </edge>
    <edge source="DEU" target="NAM">
      <data key="d0">1032730</data>
    </edge>
    <edge source="DEU" target="NLD">
      <data key="d0">1125493602</data>
    </edge>
    <edge source="DEU" target="NZL">
      <data key="d0">22536565</data>
    </edge>
    <edge source="DEU" target="NIC">
      <data key="d0">398084</data>
    </edge>
    <edge source="DEU" target="NER">
      <data key="d0">393041</data>
    </edge>
    <edge source="DEU" target="NOR">
      <data key="d0">128310295</data>
    </edge>
    <edge source="DEU" target="PAK">
      <data key="d0">4644252</data>
    </edge>
    <edge source="DEU" target="PAN">
      <data key="d0">1516467</data>
    </edge>
    <edge source="DEU" target="PRY">
      <data key="d0">3504014</data>
    </edge>
    <edge source="DEU" target="PER">
      <data key="d0">10105583</data>
    </edge>
    <edge source="DEU" target="PHL">
      <data key="d0">14418119</data>
    </edge>
    <edge source="DEU" target="POL">
      <data key="d0">1386646426</data>
    </edge>
    <edge source="DEU" target="PRT">
      <data key="d0">103773421</data>
    </edge>
    <edge source="DEU" target="ROU">
      <data key="d0">264706912</data>
    </edge>
    <edge source="DEU" target="RUS">
      <data key="d0">413660993</data>
    </edge>
    <edge source="DEU" target="SAU">
      <data key="d0">59502668</data>
    </edge>
    <edge source="DEU" target="SEN">
      <data key="d0">5426010</data>
    </edge>
    <edge source="DEU" target="SRB">
      <data key="d0">82536813</data>
    </edge>
    <edge source="DEU" target="IND">
      <data key="d0">104221708</data>
    </edge>
    <edge source="DEU" target="SGP">
      <data key="d0">60829888</data>
    </edge>
    <edge source="DEU" target="SVK">
      <data key="d0">209801042</data>
    </edge>
    <edge source="DEU" target="VNM">
      <data key="d0">16133670</data>
    </edge>
    <edge source="DEU" target="SVN">
      <data key="d0">95084301</data>
    </edge>
    <edge source="DEU" target="ZAF">
      <data key="d0">109296732</data>
    </edge>
    <edge source="DEU" target="ZWE">
      <data key="d0">291731</data>
    </edge>
    <edge source="DEU" target="ESP">
      <data key="d0">593913417</data>
    </edge>
    <edge source="DEU" target="SWE">
      <data key="d0">312316415</data>
    </edge>
    <edge source="DEU" target="CHE">
      <data key="d0">930988080</data>
    </edge>
    <edge source="DEU" target="THA">
      <data key="d0">41604610</data>
    </edge>
    <edge source="DEU" target="TGO">
      <data key="d0">461284</data>
    </edge>
    <edge source="DEU" target="ARE">
      <data key="d0">81640885</data>
    </edge>
    <edge source="DEU" target="TUN">
      <data key="d0">28280804</data>
    </edge>
    <edge source="DEU" target="TUR">
      <data key="d0">379055005</data>
    </edge>
    <edge source="DEU" target="UGA">
      <data key="d0">303138</data>
    </edge>
    <edge source="DEU" target="UKR">
      <data key="d0">78843994</data>
    </edge>
    <edge source="DEU" target="MKD">
      <data key="d0">12966546</data>
    </edge>
    <edge source="DEU" target="EGY">
      <data key="d0">49817839</data>
    </edge>
    <edge source="DEU" target="GBR">
      <data key="d0">1099129087</data>
    </edge>
    <edge source="DEU" target="TZA">
      <data key="d0">1675224</data>
    </edge>
    <edge source="DEU" target="USA">
      <data key="d0">856083298</data>
    </edge>
    <edge source="DEU" target="BFA">
      <data key="d0">1434869</data>
    </edge>
    <edge source="DEU" target="URY">
      <data key="d0">2168781</data>
    </edge>
    <edge source="GTM" target="CAN">
      <data key="d0">79330</data>
    </edge>
    <edge source="GTM" target="CHN">
      <data key="d0">103401</data>
    </edge>
    <edge source="GTM" target="COL">
      <data key="d0">56620</data>
    </edge>
    <edge source="GTM" target="CRI">
      <data key="d0">19110529</data>
    </edge>
    <edge source="GTM" target="SLV">
      <data key="d0">27124908</data>
    </edge>
    <edge source="GTM" target="HND">
      <data key="d0">30140295</data>
    </edge>
    <edge source="GTM" target="HKG">
      <data key="d0">10500</data>
    </edge>
    <edge source="GTM" target="JAM">
      <data key="d0">803280</data>
    </edge>
    <edge source="GTM" target="KOR">
      <data key="d0">22490</data>
    </edge>
    <edge source="GTM" target="MYS">
      <data key="d0">40578</data>
    </edge>
    <edge source="GTM" target="MEX">
      <data key="d0">5198663</data>
    </edge>
    <edge source="GTM" target="NZL">
      <data key="d0">286962</data>
    </edge>
    <edge source="GTM" target="NIC">
      <data key="d0">12342801</data>
    </edge>
    <edge source="GTM" target="PAN">
      <data key="d0">3555050</data>
    </edge>
    <edge source="GTM" target="PER">
      <data key="d0">204316</data>
    </edge>
    <edge source="GTM" target="IND">
      <data key="d0">41232</data>
    </edge>
    <edge source="GTM" target="USA">
      <data key="d0">5632818</data>
    </edge>
    <edge source="HKG" target="DZA">
      <data key="d0">16955</data>
    </edge>
    <edge source="HKG" target="ARG">
      <data key="d0">562655</data>
    </edge>
    <edge source="HKG" target="AUS">
      <data key="d0">10019109</data>
    </edge>
    <edge source="HKG" target="AUT">
      <data key="d0">457333</data>
    </edge>
    <edge source="HKG" target="BEL">
      <data key="d0">1476087</data>
    </edge>
    <edge source="HKG" target="BOL">
      <data key="d0">57950</data>
    </edge>
    <edge source="HKG" target="BRA">
      <data key="d0">2152242</data>
    </edge>
    <edge source="HKG" target="BLR">
      <data key="d0">41577</data>
    </edge>
    <edge source="HKG" target="KHM">
      <data key="d0">8388766</data>
    </edge>
    <edge source="HKG" target="CAN">
      <data key="d0">4181915</data>
    </edge>
    <edge source="HKG" target="LKA">
      <data key="d0">5900517</data>
    </edge>
    <edge source="HKG" target="CHL">
      <data key="d0">885361</data>
    </edge>
    <edge source="HKG" target="CHN">
      <data key="d0">1623139585</data>
    </edge>
    <edge source="HKG" target="COL">
      <data key="d0">1769409</data>
    </edge>
    <edge source="HKG" target="CRI">
      <data key="d0">54342</data>
    </edge>
    <edge source="HKG" target="HRV">
      <data key="d0">164926</data>
    </edge>
    <edge source="HKG" target="CZE">
      <data key="d0">972356</data>
    </edge>
    <edge source="HKG" target="DNK">
      <data key="d0">343156</data>
    </edge>
    <edge source="HKG" target="ECU">
      <data key="d0">23400</data>
    </edge>
    <edge source="HKG" target="SLV">
      <data key="d0">77568</data>
    </edge>
    <edge source="HKG" target="ETH">
      <data key="d0">82342</data>
    </edge>
    <edge source="HKG" target="EST">
      <data key="d0">19362</data>
    </edge>
    <edge source="HKG" target="FIN">
      <data key="d0">513330</data>
    </edge>
    <edge source="HKG" target="FRA">
      <data key="d0">9096224</data>
    </edge>
    <edge source="HKG" target="GEO">
      <data key="d0">12830</data>
    </edge>
    <edge source="HKG" target="DEU">
      <data key="d0">12346703</data>
    </edge>
    <edge source="HKG" target="GHA">
      <data key="d0">1667481</data>
    </edge>
    <edge source="HKG" target="GRC">
      <data key="d0">133216</data>
    </edge>
    <edge source="HKG" target="GTM">
      <data key="d0">22086</data>
    </edge>
    <edge source="HKG" target="HND">
      <data key="d0">106501</data>
    </edge>
    <edge source="HKG" target="HUN">
      <data key="d0">347589</data>
    </edge>
    <edge source="HKG" target="IDN">
      <data key="d0">33176221</data>
    </edge>
    <edge source="HKG" target="IRL">
      <data key="d0">56404</data>
    </edge>
    <edge source="HKG" target="ISR">
      <data key="d0">773365</data>
    </edge>
    <edge source="HKG" target="ITA">
      <data key="d0">4266359</data>
    </edge>
    <edge source="HKG" target="JPN">
      <data key="d0">21938481</data>
    </edge>
    <edge source="HKG" target="JOR">
      <data key="d0">217229</data>
    </edge>
    <edge source="HKG" target="KOR">
      <data key="d0">8409795</data>
    </edge>
    <edge source="HKG" target="LBN">
      <data key="d0">55876</data>
    </edge>
    <edge source="HKG" target="LVA">
      <data key="d0">138850</data>
    </edge>
    <edge source="HKG" target="LTU">
      <data key="d0">117173</data>
    </edge>
    <edge source="HKG" target="MDG">
      <data key="d0">67002</data>
    </edge>
    <edge source="HKG" target="MYS">
      <data key="d0">20571556</data>
    </edge>
    <edge source="HKG" target="MUS">
      <data key="d0">70312</data>
    </edge>
    <edge source="HKG" target="MEX">
      <data key="d0">6527338</data>
    </edge>
    <edge source="HKG" target="MDA">
      <data key="d0">53775</data>
    </edge>
    <edge source="HKG" target="MAR">
      <data key="d0">82404</data>
    </edge>
    <edge source="HKG" target="OMN">
      <data key="d0">242851</data>
    </edge>
    <edge source="HKG" target="NLD">
      <data key="d0">4471902</data>
    </edge>
    <edge source="HKG" target="NZL">
      <data key="d0">4239446</data>
    </edge>
    <edge source="HKG" target="NIC">
      <data key="d0">82385</data>
    </edge>
    <edge source="HKG" target="NOR">
      <data key="d0">356550</data>
    </edge>
    <edge source="HKG" target="PAK">
      <data key="d0">1465131</data>
    </edge>
    <edge source="HKG" target="PAN">
      <data key="d0">65074</data>
    </edge>
    <edge source="HKG" target="PER">
      <data key="d0">920031</data>
    </edge>
    <edge source="HKG" target="PHL">
      <data key="d0">8298312</data>
    </edge>
    <edge source="HKG" target="POL">
      <data key="d0">1352823</data>
    </edge>
    <edge source="HKG" target="PRT">
      <data key="d0">163087</data>
    </edge>
    <edge source="HKG" target="ROU">
      <data key="d0">138666</data>
    </edge>
    <edge source="HKG" target="RUS">
      <data key="d0">1297030</data>
    </edge>
    <edge source="HKG" target="SAU">
      <data key="d0">784060</data>
    </edge>
    <edge source="HKG" target="SEN">
      <data key="d0">38171</data>
    </edge>
    <edge source="HKG" target="SRB">
      <data key="d0">63379</data>
    </edge>
    <edge source="HKG" target="IND">
      <data key="d0">16849541</data>
    </edge>
    <edge source="HKG" target="SGP">
      <data key="d0">21459158</data>
    </edge>
    <edge source="HKG" target="SVK">
      <data key="d0">97834</data>
    </edge>
    <edge source="HKG" target="VNM">
      <data key="d0">78978854</data>
    </edge>
    <edge source="HKG" target="SVN">
      <data key="d0">171120</data>
    </edge>
    <edge source="HKG" target="ZAF">
      <data key="d0">1845374</data>
    </edge>
    <edge source="HKG" target="ESP">
      <data key="d0">1360136</data>
    </edge>
    <edge source="HKG" target="SWE">
      <data key="d0">2307355</data>
    </edge>
    <edge source="HKG" target="CHE">
      <data key="d0">490957</data>
    </edge>
    <edge source="HKG" target="THA">
      <data key="d0">23222149</data>
    </edge>
    <edge source="HKG" target="ARE">
      <data key="d0">1327873</data>
    </edge>
    <edge source="HKG" target="TUN">
      <data key="d0">20058</data>
    </edge>
    <edge source="HKG" target="TUR">
      <data key="d0">1430781</data>
    </edge>
    <edge source="HKG" target="UKR">
      <data key="d0">61671</data>
    </edge>
    <edge source="HKG" target="MKD">
      <data key="d0">12839</data>
    </edge>
    <edge source="HKG" target="EGY">
      <data key="d0">397241</data>
    </edge>
    <edge source="HKG" target="GBR">
      <data key="d0">5168228</data>
    </edge>
    <edge source="HKG" target="USA">
      <data key="d0">62573585</data>
    </edge>
    <edge source="HKG" target="URY">
      <data key="d0">12768</data>
    </edge>
    <edge source="LTU" target="DZA">
      <data key="d0">19915</data>
    </edge>
    <edge source="LTU" target="ARG">
      <data key="d0">11219</data>
    </edge>
    <edge source="LTU" target="AUS">
      <data key="d0">895822</data>
    </edge>
    <edge source="LTU" target="AUT">
      <data key="d0">1384589</data>
    </edge>
    <edge source="LTU" target="ARM">
      <data key="d0">91248</data>
    </edge>
    <edge source="LTU" target="BEL">
      <data key="d0">3161382</data>
    </edge>
    <edge source="LTU" target="BRA">
      <data key="d0">42912</data>
    </edge>
    <edge source="LTU" target="BGR">
      <data key="d0">364586</data>
    </edge>
    <edge source="LTU" target="BLR">
      <data key="d0">20583540</data>
    </edge>
    <edge source="LTU" target="CAN">
      <data key="d0">62800</data>
    </edge>
    <edge source="LTU" target="CHL">
      <data key="d0">399898</data>
    </edge>
    <edge source="LTU" target="CHN">
      <data key="d0">176047</data>
    </edge>
    <edge source="LTU" target="HRV">
      <data key="d0">81353</data>
    </edge>
    <edge source="LTU" target="CZE">
      <data key="d0">5762474</data>
    </edge>
    <edge source="LTU" target="DNK">
      <data key="d0">10874533</data>
    </edge>
    <edge source="LTU" target="EST">
      <data key="d0">25707696</data>
    </edge>
    <edge source="LTU" target="FIN">
      <data key="d0">12099075</data>
    </edge>
    <edge source="LTU" target="FRA">
      <data key="d0">9675343</data>
    </edge>
    <edge source="LTU" target="GEO">
      <data key="d0">168903</data>
    </edge>
    <edge source="LTU" target="DEU">
      <data key="d0">32725207</data>
    </edge>
    <edge source="LTU" target="GRC">
      <data key="d0">86562</data>
    </edge>
    <edge source="LTU" target="HKG">
      <data key="d0">19526</data>
    </edge>
    <edge source="LTU" target="HUN">
      <data key="d0">1973799</data>
    </edge>
    <edge source="LTU" target="IRL">
      <data key="d0">898747</data>
    </edge>
    <edge source="LTU" target="ISR">
      <data key="d0">63470</data>
    </edge>
    <edge source="LTU" target="ITA">
      <data key="d0">7021032</data>
    </edge>
    <edge source="LTU" target="KAZ">
      <data key="d0">2758315</data>
    </edge>
    <edge source="LTU" target="KOR">
      <data key="d0">117899</data>
    </edge>
    <edge source="LTU" target="KGZ">
      <data key="d0">62841</data>
    </edge>
    <edge source="LTU" target="LVA">
      <data key="d0">34372079</data>
    </edge>
    <edge source="LTU" target="MEX">
      <data key="d0">62538</data>
    </edge>
    <edge source="LTU" target="MDA">
      <data key="d0">483233</data>
    </edge>
    <edge source="LTU" target="MAR">
      <data key="d0">10778</data>
    </edge>
    <edge source="LTU" target="NLD">
      <data key="d0">11816419</data>
    </edge>
    <edge source="LTU" target="NZL">
      <data key="d0">1054966</data>
    </edge>
    <edge source="LTU" target="NOR">
      <data key="d0">8513112</data>
    </edge>
    <edge source="LTU" target="POL">
      <data key="d0">35826715</data>
    </edge>
    <edge source="LTU" target="PRT">
      <data key="d0">72223</data>
    </edge>
    <edge source="LTU" target="ROU">
      <data key="d0">1806266</data>
    </edge>
    <edge source="LTU" target="RUS">
      <data key="d0">83429266</data>
    </edge>
    <edge source="LTU" target="SRB">
      <data key="d0">26206</data>
    </edge>
    <edge source="LTU" target="IND">
      <data key="d0">13605</data>
    </edge>
    <edge source="LTU" target="SGP">
      <data key="d0">26460</data>
    </edge>
    <edge source="LTU" target="SVK">
      <data key="d0">373109</data>
    </edge>
    <edge source="LTU" target="VNM">
      <data key="d0">11015</data>
    </edge>
    <edge source="LTU" target="SVN">
      <data key="d0">38570</data>
    </edge>
    <edge source="LTU" target="ZAF">
      <data key="d0">30081</data>
    </edge>
    <edge source="LTU" target="ESP">
      <data key="d0">22918215</data>
    </edge>
    <edge source="LTU" target="SWE">
      <data key="d0">12910902</data>
    </edge>
    <edge source="LTU" target="CHE">
      <data key="d0">2515127</data>
    </edge>
    <edge source="LTU" target="ARE">
      <data key="d0">18247</data>
    </edge>
    <edge source="LTU" target="TUR">
      <data key="d0">686774</data>
    </edge>
    <edge source="LTU" target="UKR">
      <data key="d0">2488437</data>
    </edge>
    <edge source="LTU" target="MKD">
      <data key="d0">14198</data>
    </edge>
    <edge source="LTU" target="GBR">
      <data key="d0">19957062</data>
    </edge>
    <edge source="LTU" target="USA">
      <data key="d0">2879404</data>
    </edge>
    <edge source="MEX" target="DZA">
      <data key="d0">305816</data>
    </edge>
    <edge source="MEX" target="ARG">
      <data key="d0">13168810</data>
    </edge>
    <edge source="MEX" target="AUS">
      <data key="d0">612725</data>
    </edge>
    <edge source="MEX" target="AUT">
      <data key="d0">541727</data>
    </edge>
    <edge source="MEX" target="BEL">
      <data key="d0">30920510</data>
    </edge>
    <edge source="MEX" target="BOL">
      <data key="d0">1010012</data>
    </edge>
    <edge source="MEX" target="BRA">
      <data key="d0">15611497</data>
    </edge>
    <edge source="MEX" target="CAN">
      <data key="d0">44163223</data>
    </edge>
    <edge source="MEX" target="LKA">
      <data key="d0">13631</data>
    </edge>
    <edge source="MEX" target="CHL">
      <data key="d0">6566960</data>
    </edge>
    <edge source="MEX" target="CHN">
      <data key="d0">23005562</data>
    </edge>
    <edge source="MEX" target="COL">
      <data key="d0">30367585</data>
    </edge>
    <edge source="MEX" target="CRI">
      <data key="d0">22982775</data>
    </edge>
    <edge source="MEX" target="HRV">
      <data key="d0">31777</data>
    </edge>
    <edge source="MEX" target="CZE">
      <data key="d0">713023</data>
    </edge>
    <edge source="MEX" target="DNK">
      <data key="d0">360525</data>
    </edge>
    <edge source="MEX" target="ECU">
      <data key="d0">3118547</data>
    </edge>
    <edge source="MEX" target="SLV">
      <data key="d0">8753598</data>
    </edge>
    <edge source="MEX" target="FIN">
      <data key="d0">343619</data>
    </edge>
    <edge source="MEX" target="FRA">
      <data key="d0">3363387</data>
    </edge>
    <edge source="MEX" target="DEU">
      <data key="d0">16212120</data>
    </edge>
    <edge source="MEX" target="GTM">
      <data key="d0">37576840</data>
    </edge>
    <edge source="MEX" target="HND">
      <data key="d0">8981894</data>
    </edge>
    <edge source="MEX" target="HKG">
      <data key="d0">1420120</data>
    </edge>
    <edge source="MEX" target="HUN">
      <data key="d0">233452</data>
    </edge>
    <edge source="MEX" target="IDN">
      <data key="d0">252283</data>
    </edge>
    <edge source="MEX" target="IRL">
      <data key="d0">243584</data>
    </edge>
    <edge source="MEX" target="ISR">
      <data key="d0">116871</data>
    </edge>
    <edge source="MEX" target="ITA">
      <data key="d0">1374253</data>
    </edge>
    <edge source="MEX" target="JAM">
      <data key="d0">2770693</data>
    </edge>
    <edge source="MEX" target="JPN">
      <data key="d0">3491455</data>
    </edge>
    <edge source="MEX" target="KOR">
      <data key="d0">4274190</data>
    </edge>
    <edge source="MEX" target="MYS">
      <data key="d0">485698</data>
    </edge>
    <edge source="MEX" target="OMN">
      <data key="d0">381579</data>
    </edge>
    <edge source="MEX" target="NLD">
      <data key="d0">3580899</data>
    </edge>
    <edge source="MEX" target="NZL">
      <data key="d0">31655</data>
    </edge>
    <edge source="MEX" target="NIC">
      <data key="d0">12679875</data>
    </edge>
    <edge source="MEX" target="PAK">
      <data key="d0">24874</data>
    </edge>
    <edge source="MEX" target="PAN">
      <data key="d0">7047975</data>
    </edge>
    <edge source="MEX" target="PRY">
      <data key="d0">374959</data>
    </edge>
    <edge source="MEX" target="PER">
      <data key="d0">4327523</data>
    </edge>
    <edge source="MEX" target="PHL">
      <data key="d0">666035</data>
    </edge>
    <edge source="MEX" target="POL">
      <data key="d0">2055384</data>
    </edge>
    <edge source="MEX" target="PRT">
      <data key="d0">666285</data>
    </edge>
    <edge source="MEX" target="ROU">
      <data key="d0">4270269</data>
    </edge>
    <edge source="MEX" target="RUS">
      <data key="d0">56086</data>
    </edge>
    <edge source="MEX" target="SAU">
      <data key="d0">1102405</data>
    </edge>
    <edge source="MEX" target="IND">
      <data key="d0">3797427</data>
    </edge>
    <edge source="MEX" target="SGP">
      <data key="d0">153175</data>
    </edge>
    <edge source="MEX" target="SVK">
      <data key="d0">350602</data>
    </edge>
    <edge source="MEX" target="VNM">
      <data key="d0">4729295</data>
    </edge>
    <edge source="MEX" target="ZAF">
      <data key="d0">16522</data>
    </edge>
    <edge source="MEX" target="ESP">
      <data key="d0">3352890</data>
    </edge>
    <edge source="MEX" target="SWE">
      <data key="d0">24384</data>
    </edge>
    <edge source="MEX" target="CHE">
      <data key="d0">785335</data>
    </edge>
    <edge source="MEX" target="THA">
      <data key="d0">1347625</data>
    </edge>
    <edge source="MEX" target="ARE">
      <data key="d0">2572311</data>
    </edge>
    <edge source="MEX" target="TUR">
      <data key="d0">1476807</data>
    </edge>
    <edge source="MEX" target="EGY">
      <data key="d0">221313</data>
    </edge>
    <edge source="MEX" target="GBR">
      <data key="d0">631770</data>
    </edge>
    <edge source="MEX" target="USA">
      <data key="d0">1264943354</data>
    </edge>
    <edge source="MEX" target="URY">
      <data key="d0">947211</data>
    </edge>
    <edge source="MOZ" target="BEL">
      <data key="d0">34411</data>
    </edge>
    <edge source="MOZ" target="HRV">
      <data key="d0">13345</data>
    </edge>
    <edge source="MOZ" target="ZAF">
      <data key="d0">55284</data>
    </edge>
    <edge source="NLD" target="ALB">
      <data key="d0">28791</data>
    </edge>
    <edge source="NLD" target="DZA">
      <data key="d0">1641215</data>
    </edge>
    <edge source="NLD" target="AZE">
      <data key="d0">330252</data>
    </edge>
    <edge source="NLD" target="ARG">
      <data key="d0">1732304</data>
    </edge>
    <edge source="NLD" target="AUS">
      <data key="d0">12668812</data>
    </edge>
    <edge source="NLD" target="AUT">
      <data key="d0">31041797</data>
    </edge>
    <edge source="NLD" target="ARM">
      <data key="d0">70143</data>
    </edge>
    <edge source="NLD" target="BEL">
      <data key="d0">602006522</data>
    </edge>
    <edge source="NLD" target="BOL">
      <data key="d0">31183</data>
    </edge>
    <edge source="NLD" target="BRA">
      <data key="d0">11983786</data>
    </edge>
    <edge source="NLD" target="BGR">
      <data key="d0">6382070</data>
    </edge>
    <edge source="NLD" target="BLR">
      <data key="d0">1793526</data>
    </edge>
    <edge source="NLD" target="KHM">
      <data key="d0">17424</data>
    </edge>
    <edge source="NLD" target="CMR">
      <data key="d0">260511</data>
    </edge>
    <edge source="NLD" target="CAN">
      <data key="d0">12395160</data>
    </edge>
    <edge source="NLD" target="LKA">
      <data key="d0">148627</data>
    </edge>
    <edge source="NLD" target="CHL">
      <data key="d0">5503076</data>
    </edge>
    <edge source="NLD" target="CHN">
      <data key="d0">49040209</data>
    </edge>
    <edge source="NLD" target="COL">
      <data key="d0">2894073</data>
    </edge>
    <edge source="NLD" target="CRI">
      <data key="d0">801272</data>
    </edge>
    <edge source="NLD" target="HRV">
      <data key="d0">3431032</data>
    </edge>
    <edge source="NLD" target="CZE">
      <data key="d0">51121734</data>
    </edge>
    <edge source="NLD" target="DNK">
      <data key="d0">47528346</data>
    </edge>
    <edge source="NLD" target="ECU">
      <data key="d0">372531</data>
    </edge>
    <edge source="NLD" target="SLV">
      <data key="d0">237767</data>
    </edge>
    <edge source="NLD" target="ETH">
      <data key="d0">502055</data>
    </edge>
    <edge source="NLD" target="EST">
      <data key="d0">5427239</data>
    </edge>
    <edge source="NLD" target="FIN">
      <data key="d0">28477014</data>
    </edge>
    <edge source="NLD" target="FRA">
      <data key="d0">314593098</data>
    </edge>
    <edge source="NLD" target="GEO">
      <data key="d0">199751</data>
    </edge>
    <edge source="NLD" target="GMB">
      <data key="d0">114581</data>
    </edge>
    <edge source="NLD" target="DEU">
      <data key="d0">722444552</data>
    </edge>
    <edge source="NLD" target="GHA">
      <data key="d0">396318</data>
    </edge>
    <edge source="NLD" target="GRC">
      <data key="d0">8158515</data>
    </edge>
    <edge source="NLD" target="GTM">
      <data key="d0">149761</data>
    </edge>
    <edge source="NLD" target="HND">
      <data key="d0">26284</data>
    </edge>
    <edge source="NLD" target="HKG">
      <data key="d0">11553330</data>
    </edge>
    <edge source="NLD" target="HUN">
      <data key="d0">30691576</data>
    </edge>
    <edge source="NLD" target="IDN">
      <data key="d0">1979287</data>
    </edge>
    <edge source="NLD" target="IRL">
      <data key="d0">20206051</data>
    </edge>
    <edge source="NLD" target="ISR">
      <data key="d0">6923868</data>
    </edge>
    <edge source="NLD" target="ITA">
      <data key="d0">140668111</data>
    </edge>
    <edge source="NLD" target="CIV">
      <data key="d0">409301</data>
    </edge>
    <edge source="NLD" target="JAM">
      <data key="d0">34310</data>
    </edge>
    <edge source="NLD" target="JPN">
      <data key="d0">9951682</data>
    </edge>
    <edge source="NLD" target="KAZ">
      <data key="d0">1700911</data>
    </edge>
    <edge source="NLD" target="JOR">
      <data key="d0">963331</data>
    </edge>
    <edge source="NLD" target="KOR">
      <data key="d0">11546746</data>
    </edge>
    <edge source="NLD" target="KGZ">
      <data key="d0">13198</data>
    </edge>
    <edge source="NLD" target="LBN">
      <data key="d0">1354661</data>
    </edge>
    <edge source="NLD" target="LVA">
      <data key="d0">4089476</data>
    </edge>
    <edge source="NLD" target="LTU">
      <data key="d0">3851566</data>
    </edge>
    <edge source="NLD" target="MDG">
      <data key="d0">38918</data>
    </edge>
    <edge source="NLD" target="MYS">
      <data key="d0">4779298</data>
    </edge>
    <edge source="NLD" target="MRT">
      <data key="d0">33715</data>
    </edge>
    <edge source="NLD" target="MUS">
      <data key="d0">172727</data>
    </edge>
    <edge source="NLD" target="MEX">
      <data key="d0">21547439</data>
    </edge>
    <edge source="NLD" target="MDA">
      <data key="d0">170496</data>
    </edge>
    <edge source="NLD" target="MAR">
      <data key="d0">1812169</data>
    </edge>
    <edge source="NLD" target="MOZ">
      <data key="d0">393314</data>
    </edge>
    <edge source="NLD" target="OMN">
      <data key="d0">813531</data>
    </edge>
    <edge source="NLD" target="NAM">
      <data key="d0">31156</data>
    </edge>
    <edge source="NLD" target="NZL">
      <data key="d0">3063817</data>
    </edge>
    <edge source="NLD" target="NIC">
      <data key="d0">40265</data>
    </edge>
    <edge source="NLD" target="NOR">
      <data key="d0">29301282</data>
    </edge>
    <edge source="NLD" target="PAK">
      <data key="d0">1541074</data>
    </edge>
    <edge source="NLD" target="PAN">
      <data key="d0">607884</data>
    </edge>
    <edge source="NLD" target="PRY">
      <data key="d0">20414</data>
    </edge>
    <edge source="NLD" target="PER">
      <data key="d0">6888518</data>
    </edge>
    <edge source="NLD" target="PHL">
      <data key="d0">10506852</data>
    </edge>
    <edge source="NLD" target="POL">
      <data key="d0">121721345</data>
    </edge>
    <edge source="NLD" target="PRT">
      <data key="d0">16406092</data>
    </edge>
    <edge source="NLD" target="ROU">
      <data key="d0">18772820</data>
    </edge>
    <edge source="NLD" target="RUS">
      <data key="d0">20531690</data>
    </edge>
    <edge source="NLD" target="SAU">
      <data key="d0">12525101</data>
    </edge>
    <edge source="NLD" target="SEN">
      <data key="d0">24701</data>
    </edge>
    <edge source="NLD" target="SRB">
      <data key="d0">3013118</data>
    </edge>
    <edge source="NLD" target="IND">
      <data key="d0">6271136</data>
    </edge>
    <edge source="NLD" target="SGP">
      <data key="d0">5600125</data>
    </edge>
    <edge source="NLD" target="SVK">
      <data key="d0">6936654</data>
    </edge>
    <edge source="NLD" target="VNM">
      <data key="d0">902486</data>
    </edge>
    <edge source="NLD" target="SVN">
      <data key="d0">4530931</data>
    </edge>
    <edge source="NLD" target="ZAF">
      <data key="d0">10349060</data>
    </edge>
    <edge source="NLD" target="ESP">
      <data key="d0">80253713</data>
    </edge>
    <edge source="NLD" target="SWE">
      <data key="d0">44962451</data>
    </edge>
    <edge source="NLD" target="CHE">
      <data key="d0">31056053</data>
    </edge>
    <edge source="NLD" target="THA">
      <data key="d0">8990771</data>
    </edge>
    <edge source="NLD" target="TGO">
      <data key="d0">26490</data>
    </edge>
    <edge source="NLD" target="ARE">
      <data key="d0">11173533</data>
    </edge>
    <edge source="NLD" target="TUN">
      <data key="d0">957537</data>
    </edge>
    <edge source="NLD" target="TUR">
      <data key="d0">40112264</data>
    </edge>
    <edge source="NLD" target="UGA">
      <data key="d0">309132</data>
    </edge>
    <edge source="NLD" target="UKR">
      <data key="d0">1864239</data>
    </edge>
    <edge source="NLD" target="MKD">
      <data key="d0">126075</data>
    </edge>
    <edge source="NLD" target="EGY">
      <data key="d0">4934266</data>
    </edge>
    <edge source="NLD" target="GBR">
      <data key="d0">241771353</data>
    </edge>
    <edge source="NLD" target="TZA">
      <data key="d0">317346</data>
    </edge>
    <edge source="NLD" target="USA">
      <data key="d0">96733180</data>
    </edge>
    <edge source="NLD" target="BFA">
      <data key="d0">27159</data>
    </edge>
    <edge source="NLD" target="URY">
      <data key="d0">331335</data>
    </edge>
    <edge source="NZL" target="ARG">
      <data key="d0">51808</data>
    </edge>
    <edge source="NZL" target="AUS">
      <data key="d0">41444475</data>
    </edge>
    <edge source="NZL" target="AUT">
      <data key="d0">13734</data>
    </edge>
    <edge source="NZL" target="BEL">
      <data key="d0">2116053</data>
    </edge>
    <edge source="NZL" target="BRA">
      <data key="d0">20754</data>
    </edge>
    <edge source="NZL" target="CAN">
      <data key="d0">566304</data>
    </edge>
    <edge source="NZL" target="LKA">
      <data key="d0">695189</data>
    </edge>
    <edge source="NZL" target="CHL">
      <data key="d0">390848</data>
    </edge>
    <edge source="NZL" target="CHN">
      <data key="d0">795411</data>
    </edge>
    <edge source="NZL" target="COL">
      <data key="d0">12644</data>
    </edge>
    <edge source="NZL" target="DNK">
      <data key="d0">189817</data>
    </edge>
    <edge source="NZL" target="ECU">
      <data key="d0">49569</data>
    </edge>
    <edge source="NZL" target="FRA">
      <data key="d0">712732</data>
    </edge>
    <edge source="NZL" target="DEU">
      <data key="d0">84661</data>
    </edge>
    <edge source="NZL" target="GHA">
      <data key="d0">184891</data>
    </edge>
    <edge source="NZL" target="HKG">
      <data key="d0">136150</data>
    </edge>
    <edge source="NZL" target="HUN">
      <data key="d0">45302</data>
    </edge>
    <edge source="NZL" target="IDN">
      <data key="d0">1386932</data>
    </edge>
    <edge source="NZL" target="IRL">
      <data key="d0">399734</data>
    </edge>
    <edge source="NZL" target="ITA">
      <data key="d0">59716</data>
    </edge>
    <edge source="NZL" target="JPN">
      <data key="d0">3463258</data>
    </edge>
    <edge source="NZL" target="KOR">
      <data key="d0">1446740</data>
    </edge>
    <edge source="NZL" target="MYS">
      <data key="d0">655362</data>
    </edge>
    <edge source="NZL" target="MEX">
      <data key="d0">97695</data>
    </edge>
    <edge source="NZL" target="MAR">
      <data key="d0">387212</data>
    </edge>
    <edge source="NZL" target="NLD">
      <data key="d0">242184</data>
    </edge>
    <edge source="NZL" target="NOR">
      <data key="d0">68325</data>
    </edge>
    <edge source="NZL" target="PAK">
      <data key="d0">21730</data>
    </edge>
    <edge source="NZL" target="PHL">
      <data key="d0">773653</data>
    </edge>
    <edge source="NZL" target="IND">
      <data key="d0">235750</data>
    </edge>
    <edge source="NZL" target="SGP">
      <data key="d0">101705</data>
    </edge>
    <edge source="NZL" target="VNM">
      <data key="d0">466417</data>
    </edge>
    <edge source="NZL" target="SVN">
      <data key="d0">12226</data>
    </edge>
    <edge source="NZL" target="ZAF">
      <data key="d0">84206</data>
    </edge>
    <edge source="NZL" target="ESP">
      <data key="d0">72768</data>
    </edge>
    <edge source="NZL" target="SWE">
      <data key="d0">52988</data>
    </edge>
    <edge source="NZL" target="CHE">
      <data key="d0">11965</data>
    </edge>
    <edge source="NZL" target="THA">
      <data key="d0">2400295</data>
    </edge>
    <edge source="NZL" target="ARE">
      <data key="d0">202760</data>
    </edge>
    <edge source="NZL" target="TUR">
      <data key="d0">148139</data>
    </edge>
    <edge source="NZL" target="EGY">
      <data key="d0">25141</data>
    </edge>
    <edge source="NZL" target="GBR">
      <data key="d0">1820317</data>
    </edge>
    <edge source="NZL" target="USA">
      <data key="d0">4360357</data>
    </edge>
    <edge source="NZL" target="URY">
      <data key="d0">42578</data>
    </edge>
    <edge source="NIC" target="CRI">
      <data key="d0">809070</data>
    </edge>
    <edge source="NIC" target="SLV">
      <data key="d0">49814</data>
    </edge>
    <edge source="NIC" target="GTM">
      <data key="d0">158894</data>
    </edge>
    <edge source="NIC" target="HND">
      <data key="d0">268246</data>
    </edge>
    <edge source="NIC" target="MEX">
      <data key="d0">12180</data>
    </edge>
    <edge source="NIC" target="USA">
      <data key="d0">34132</data>
    </edge>
    <edge source="PAN" target="ARG">
      <data key="d0">26074</data>
    </edge>
    <edge source="PAN" target="BOL">
      <data key="d0">66438</data>
    </edge>
    <edge source="PAN" target="BRA">
      <data key="d0">54314</data>
    </edge>
    <edge source="PAN" target="CHL">
      <data key="d0">403335</data>
    </edge>
    <edge source="PAN" target="CHN">
      <data key="d0">19650</data>
    </edge>
    <edge source="PAN" target="COL">
      <data key="d0">2374682</data>
    </edge>
    <edge source="PAN" target="CRI">
      <data key="d0">1233410</data>
    </edge>
    <edge source="PAN" target="ECU">
      <data key="d0">452335</data>
    </edge>
    <edge source="PAN" target="SLV">
      <data key="d0">409999</data>
    </edge>
    <edge source="PAN" target="GTM">
      <data key="d0">977469</data>
    </edge>
    <edge source="PAN" target="HND">
      <data key="d0">596916</data>
    </edge>
    <edge source="PAN" target="JAM">
      <data key="d0">461217</data>
    </edge>
    <edge source="PAN" target="MEX">
      <data key="d0">227373</data>
    </edge>
    <edge source="PAN" target="NIC">
      <data key="d0">905000</data>
    </edge>
    <edge source="PAN" target="PRY">
      <data key="d0">37528</data>
    </edge>
    <edge source="PAN" target="PER">
      <data key="d0">56786</data>
    </edge>
    <edge source="PAN" target="USA">
      <data key="d0">483015</data>
    </edge>
    <edge source="PAN" target="URY">
      <data key="d0">110317</data>
    </edge>
    <edge source="PRY" target="ARG">
      <data key="d0">1259514</data>
    </edge>
    <edge source="PRY" target="BOL">
      <data key="d0">692579</data>
    </edge>
    <edge source="PRY" target="BRA">
      <data key="d0">5233381</data>
    </edge>
    <edge source="PRY" target="CHL">
      <data key="d0">253037</data>
    </edge>
    <edge source="PRY" target="CHN">
      <data key="d0">41556</data>
    </edge>
    <edge source="PRY" target="COL">
      <data key="d0">105117</data>
    </edge>
    <edge source="PRY" target="ECU">
      <data key="d0">16895</data>
    </edge>
    <edge source="PRY" target="HND">
      <data key="d0">27861</data>
    </edge>
    <edge source="PRY" target="PER">
      <data key="d0">18423</data>
    </edge>
    <edge source="PRY" target="URY">
      <data key="d0">345379</data>
    </edge>
    <edge source="PER" target="ARG">
      <data key="d0">3431654</data>
    </edge>
    <edge source="PER" target="BOL">
      <data key="d0">26451212</data>
    </edge>
    <edge source="PER" target="BRA">
      <data key="d0">26636115</data>
    </edge>
    <edge source="PER" target="CAN">
      <data key="d0">12477</data>
    </edge>
    <edge source="PER" target="CHL">
      <data key="d0">19775763</data>
    </edge>
    <edge source="PER" target="CHN">
      <data key="d0">59112</data>
    </edge>
    <edge source="PER" target="COL">
      <data key="d0">41607165</data>
    </edge>
    <edge source="PER" target="CRI">
      <data key="d0">7912865</data>
    </edge>
    <edge source="PER" target="ECU">
      <data key="d0">20875571</data>
    </edge>
    <edge source="PER" target="SLV">
      <data key="d0">5044807</data>
    </edge>
    <edge source="PER" target="DEU">
      <data key="d0">96853</data>
    </edge>
    <edge source="PER" target="GTM">
      <data key="d0">7710788</data>
    </edge>
    <edge source="PER" target="HND">
      <data key="d0">6112495</data>
    </edge>
    <edge source="PER" target="HKG">
      <data key="d0">275655</data>
    </edge>
    <edge source="PER" target="ITA">
      <data key="d0">42165</data>
    </edge>
    <edge source="PER" target="JAM">
      <data key="d0">2582603</data>
    </edge>
    <edge source="PER" target="JPN">
      <data key="d0">66243</data>
    </edge>
    <edge source="PER" target="MEX">
      <data key="d0">16282909</data>
    </edge>
    <edge source="PER" target="NLD">
      <data key="d0">10663</data>
    </edge>
    <edge source="PER" target="NIC">
      <data key="d0">1202589</data>
    </edge>
    <edge source="PER" target="PAN">
      <data key="d0">4657721</data>
    </edge>
    <edge source="PER" target="PRY">
      <data key="d0">152670</data>
    </edge>
    <edge source="PER" target="RUS">
      <data key="d0">10113</data>
    </edge>
    <edge source="PER" target="ESP">
      <data key="d0">722634</data>
    </edge>
    <edge source="PER" target="USA">
      <data key="d0">27448598</data>
    </edge>
    <edge source="PER" target="URY">
      <data key="d0">32022</data>
    </edge>
    <edge source="ZAF" target="DZA">
      <data key="d0">18545</data>
    </edge>
    <edge source="ZAF" target="ARG">
      <data key="d0">493180</data>
    </edge>
    <edge source="ZAF" target="AUS">
      <data key="d0">1410651</data>
    </edge>
    <edge source="ZAF" target="AUT">
      <data key="d0">13628</data>
    </edge>
    <edge source="ZAF" target="BEL">
      <data key="d0">396258</data>
    </edge>
    <edge source="ZAF" target="BWA">
      <data key="d0">19778888</data>
    </edge>
    <edge source="ZAF" target="BRA">
      <data key="d0">473509</data>
    </edge>
    <edge source="ZAF" target="BGR">
      <data key="d0">97510</data>
    </edge>
    <edge source="ZAF" target="CMR">
      <data key="d0">746230</data>
    </edge>
    <edge source="ZAF" target="CAN">
      <data key="d0">143251</data>
    </edge>
    <edge source="ZAF" target="CHL">
      <data key="d0">233517</data>
    </edge>
    <edge source="ZAF" target="CHN">
      <data key="d0">403976</data>
    </edge>
    <edge source="ZAF" target="COL">
      <data key="d0">80509</data>
    </edge>
    <edge source="ZAF" target="DNK">
      <data key="d0">255796</data>
    </edge>
    <edge source="ZAF" target="ECU">
      <data key="d0">47258</data>
    </edge>
    <edge source="ZAF" target="ETH">
      <data key="d0">63981</data>
    </edge>
    <edge source="ZAF" target="FRA">
      <data key="d0">381749</data>
    </edge>
    <edge source="ZAF" target="GMB">
      <data key="d0">15215</data>
    </edge>
    <edge source="ZAF" target="DEU">
      <data key="d0">1317019</data>
    </edge>
    <edge source="ZAF" target="GHA">
      <data key="d0">3623505</data>
    </edge>
    <edge source="ZAF" target="HKG">
      <data key="d0">386937</data>
    </edge>
    <edge source="ZAF" target="IDN">
      <data key="d0">44953</data>
    </edge>
    <edge source="ZAF" target="IRL">
      <data key="d0">64024</data>
    </edge>
    <edge source="ZAF" target="ISR">
      <data key="d0">156525</data>
    </edge>
    <edge source="ZAF" target="ITA">
      <data key="d0">1752548</data>
    </edge>
    <edge source="ZAF" target="CIV">
      <data key="d0">386447</data>
    </edge>
    <edge source="ZAF" target="KAZ">
      <data key="d0">228278</data>
    </edge>
    <edge source="ZAF" target="JOR">
      <data key="d0">40222</data>
    </edge>
    <edge source="ZAF" target="KOR">
      <data key="d0">43670</data>
    </edge>
    <edge source="ZAF" target="LBN">
      <data key="d0">67689</data>
    </edge>
    <edge source="ZAF" target="MDG">
      <data key="d0">773651</data>
    </edge>
    <edge source="ZAF" target="MWI">
      <data key="d0">3638530</data>
    </edge>
    <edge source="ZAF" target="MYS">
      <data key="d0">439187</data>
    </edge>
    <edge source="ZAF" target="MRT">
      <data key="d0">24221</data>
    </edge>
    <edge source="ZAF" target="MUS">
      <data key="d0">1900568</data>
    </edge>
    <edge source="ZAF" target="MEX">
      <data key="d0">61334</data>
    </edge>
    <edge source="ZAF" target="MAR">
      <data key="d0">41424</data>
    </edge>
    <edge source="ZAF" target="MOZ">
      <data key="d0">17227778</data>
    </edge>
    <edge source="ZAF" target="OMN">
      <data key="d0">51767</data>
    </edge>
    <edge source="ZAF" target="NAM">
      <data key="d0">31737430</data>
    </edge>
    <edge source="ZAF" target="NLD">
      <data key="d0">364168</data>
    </edge>
    <edge source="ZAF" target="NZL">
      <data key="d0">145168</data>
    </edge>
    <edge source="ZAF" target="PAK">
      <data key="d0">88461</data>
    </edge>
    <edge source="ZAF" target="PAN">
      <data key="d0">56892</data>
    </edge>
    <edge source="ZAF" target="PER">
      <data key="d0">71003</data>
    </edge>
    <edge source="ZAF" target="PHL">
      <data key="d0">21667</data>
    </edge>
    <edge source="ZAF" target="POL">
      <data key="d0">2908706</data>
    </edge>
    <edge source="ZAF" target="RUS">
      <data key="d0">37958</data>
    </edge>
    <edge source="ZAF" target="SAU">
      <data key="d0">725084</data>
    </edge>
    <edge source="ZAF" target="SEN">
      <data key="d0">563225</data>
    </edge>
    <edge source="ZAF" target="IND">
      <data key="d0">130373</data>
    </edge>
    <edge source="ZAF" target="SGP">
      <data key="d0">821700</data>
    </edge>
    <edge source="ZAF" target="VNM">
      <data key="d0">38201</data>
    </edge>
    <edge source="ZAF" target="ZWE">
      <data key="d0">24245126</data>
    </edge>
    <edge source="ZAF" target="ESP">
      <data key="d0">717693</data>
    </edge>
    <edge source="ZAF" target="CHE">
      <data key="d0">72660</data>
    </edge>
    <edge source="ZAF" target="THA">
      <data key="d0">17572</data>
    </edge>
    <edge source="ZAF" target="ARE">
      <data key="d0">498213</data>
    </edge>
    <edge source="ZAF" target="TUN">
      <data key="d0">369701</data>
    </edge>
    <edge source="ZAF" target="TUR">
      <data key="d0">115460</data>
    </edge>
    <edge source="ZAF" target="UGA">
      <data key="d0">290198</data>
    </edge>
    <edge source="ZAF" target="EGY">
      <data key="d0">60217</data>
    </edge>
    <edge source="ZAF" target="GBR">
      <data key="d0">4966786</data>
    </edge>
    <edge source="ZAF" target="TZA">
      <data key="d0">4124001</data>
    </edge>
    <edge source="ZAF" target="USA">
      <data key="d0">1944885</data>
    </edge>
    <edge source="ZAF" target="BFA">
      <data key="d0">166241</data>
    </edge>
    <edge source="ESP" target="ALB">
      <data key="d0">217199</data>
    </edge>
    <edge source="ESP" target="DZA">
      <data key="d0">47978784</data>
    </edge>
    <edge source="ESP" target="AZE">
      <data key="d0">41577</data>
    </edge>
    <edge source="ESP" target="ARG">
      <data key="d0">6932019</data>
    </edge>
    <edge source="ESP" target="AUS">
      <data key="d0">18844090</data>
    </edge>
    <edge source="ESP" target="AUT">
      <data key="d0">14021110</data>
    </edge>
    <edge source="ESP" target="ARM">
      <data key="d0">18628</data>
    </edge>
    <edge source="ESP" target="BEL">
      <data key="d0">105561279</data>
    </edge>
    <edge source="ESP" target="BOL">
      <data key="d0">624186</data>
    </edge>
    <edge source="ESP" target="BRA">
      <data key="d0">17385907</data>
    </edge>
    <edge source="ESP" target="BGR">
      <data key="d0">4166977</data>
    </edge>
    <edge source="ESP" target="BLR">
      <data key="d0">1241020</data>
    </edge>
    <edge source="ESP" target="KHM">
      <data key="d0">213563</data>
    </edge>
    <edge source="ESP" target="CMR">
      <data key="d0">1712627</data>
    </edge>
    <edge source="ESP" target="CAN">
      <data key="d0">6183715</data>
    </edge>
    <edge source="ESP" target="LKA">
      <data key="d0">45437</data>
    </edge>
    <edge source="ESP" target="CHL">
      <data key="d0">23883010</data>
    </edge>
    <edge source="ESP" target="CHN">
      <data key="d0">24734777</data>
    </edge>
    <edge source="ESP" target="COL">
      <data key="d0">6085522</data>
    </edge>
    <edge source="ESP" target="CRI">
      <data key="d0">1407248</data>
    </edge>
    <edge source="ESP" target="HRV">
      <data key="d0">4860216</data>
    </edge>
    <edge source="ESP" target="CZE">
      <data key="d0">66766889</data>
    </edge>
    <edge source="ESP" target="BEN">
      <data key="d0">168719</data>
    </edge>
    <edge source="ESP" target="DNK">
      <data key="d0">12396722</data>
    </edge>
    <edge source="ESP" target="ECU">
      <data key="d0">1520683</data>
    </edge>
    <edge source="ESP" target="SLV">
      <data key="d0">1052554</data>
    </edge>
    <edge source="ESP" target="ETH">
      <data key="d0">241827</data>
    </edge>
    <edge source="ESP" target="EST">
      <data key="d0">1976509</data>
    </edge>
    <edge source="ESP" target="FIN">
      <data key="d0">7031313</data>
    </edge>
    <edge source="ESP" target="FRA">
      <data key="d0">507507667</data>
    </edge>
    <edge source="ESP" target="GEO">
      <data key="d0">94606</data>
    </edge>
    <edge source="ESP" target="GMB">
      <data key="d0">211895</data>
    </edge>
    <edge source="ESP" target="DEU">
      <data key="d0">191292404</data>
    </edge>
    <edge source="ESP" target="GHA">
      <data key="d0">1378697</data>
    </edge>
    <edge source="ESP" target="GRC">
      <data key="d0">14929227</data>
    </edge>
    <edge source="ESP" target="GTM">
      <data key="d0">2236985</data>
    </edge>
    <edge source="ESP" target="HND">
      <data key="d0">1155042</data>
    </edge>
    <edge source="ESP" target="HKG">
      <data key="d0">7379514</data>
    </edge>
    <edge source="ESP" target="HUN">
      <data key="d0">11879807</data>
    </edge>
    <edge source="ESP" target="IDN">
      <data key="d0">1433896</data>
    </edge>
    <edge source="ESP" target="IRL">
      <data key="d0">15802872</data>
    </edge>
    <edge source="ESP" target="ISR">
      <data key="d0">15635815</data>
    </edge>
    <edge source="ESP" target="ITA">
      <data key="d0">169840739</data>
    </edge>
    <edge source="ESP" target="CIV">
      <data key="d0">2305904</data>
    </edge>
    <edge source="ESP" target="JAM">
      <data key="d0">609933</data>
    </edge>
    <edge source="ESP" target="JPN">
      <data key="d0">7411208</data>
    </edge>
    <edge source="ESP" target="KAZ">
      <data key="d0">473129</data>
    </edge>
    <edge source="ESP" target="JOR">
      <data key="d0">1515670</data>
    </edge>
    <edge source="ESP" target="KOR">
      <data key="d0">2720237</data>
    </edge>
    <edge source="ESP" target="LBN">
      <data key="d0">1695133</data>
    </edge>
    <edge source="ESP" target="LVA">
      <data key="d0">2389789</data>
    </edge>
    <edge source="ESP" target="LTU">
      <data key="d0">4479970</data>
    </edge>
    <edge source="ESP" target="MDG">
      <data key="d0">46579</data>
    </edge>
    <edge source="ESP" target="MYS">
      <data key="d0">5512539</data>
    </edge>
    <edge source="ESP" target="MRT">
      <data key="d0">1577962</data>
    </edge>
    <edge source="ESP" target="MUS">
      <data key="d0">85229</data>
    </edge>
    <edge source="ESP" target="MEX">
      <data key="d0">52015399</data>
    </edge>
    <edge source="ESP" target="MDA">
      <data key="d0">213253</data>
    </edge>
    <edge source="ESP" target="MAR">
      <data key="d0">77934491</data>
    </edge>
    <edge source="ESP" target="MOZ">
      <data key="d0">341887</data>
    </edge>
    <edge source="ESP" target="OMN">
      <data key="d0">1775302</data>
    </edge>
    <edge source="ESP" target="NAM">
      <data key="d0">251181</data>
    </edge>
    <edge source="ESP" target="NLD">
      <data key="d0">80604195</data>
    </edge>
    <edge source="ESP" target="NZL">
      <data key="d0">5175043</data>
    </edge>
    <edge source="ESP" target="NIC">
      <data key="d0">380625</data>
    </edge>
    <edge source="ESP" target="NER">
      <data key="d0">94913</data>
    </edge>
    <edge source="ESP" target="NOR">
      <data key="d0">7296396</data>
    </edge>
    <edge source="ESP" target="PAK">
      <data key="d0">747062</data>
    </edge>
    <edge source="ESP" target="PAN">
      <data key="d0">5483242</data>
    </edge>
    <edge source="ESP" target="PRY">
      <data key="d0">89983</data>
    </edge>
    <edge source="ESP" target="PER">
      <data key="d0">8488732</data>
    </edge>
    <edge source="ESP" target="PHL">
      <data key="d0">27289353</data>
    </edge>
    <edge source="ESP" target="POL">
      <data key="d0">51050794</data>
    </edge>
    <edge source="ESP" target="PRT">
      <data key="d0">296568701</data>
    </edge>
    <edge source="ESP" target="ROU">
      <data key="d0">13742173</data>
    </edge>
    <edge source="ESP" target="RUS">
      <data key="d0">14956439</data>
    </edge>
    <edge source="ESP" target="SAU">
      <data key="d0">16888523</data>
    </edge>
    <edge source="ESP" target="SEN">
      <data key="d0">2076778</data>
    </edge>
    <edge source="ESP" target="SRB">
      <data key="d0">1848554</data>
    </edge>
    <edge source="ESP" target="IND">
      <data key="d0">6938888</data>
    </edge>
    <edge source="ESP" target="SGP">
      <data key="d0">898263</data>
    </edge>
    <edge source="ESP" target="SVK">
      <data key="d0">7628266</data>
    </edge>
    <edge source="ESP" target="VNM">
      <data key="d0">3948890</data>
    </edge>
    <edge source="ESP" target="SVN">
      <data key="d0">2358429</data>
    </edge>
    <edge source="ESP" target="ZAF">
      <data key="d0">21251293</data>
    </edge>
    <edge source="ESP" target="ZWE">
      <data key="d0">356882</data>
    </edge>
    <edge source="ESP" target="SWE">
      <data key="d0">22375856</data>
    </edge>
    <edge source="ESP" target="CHE">
      <data key="d0">20726443</data>
    </edge>
    <edge source="ESP" target="THA">
      <data key="d0">1453981</data>
    </edge>
    <edge source="ESP" target="TGO">
      <data key="d0">499080</data>
    </edge>
    <edge source="ESP" target="ARE">
      <data key="d0">4839614</data>
    </edge>
    <edge source="ESP" target="TUN">
      <data key="d0">18290243</data>
    </edge>
    <edge source="ESP" target="TUR">
      <data key="d0">23711118</data>
    </edge>
    <edge source="ESP" target="UGA">
      <data key="d0">41580</data>
    </edge>
    <edge source="ESP" target="UKR">
      <data key="d0">4073312</data>
    </edge>
    <edge source="ESP" target="MKD">
      <data key="d0">460118</data>
    </edge>
    <edge source="ESP" target="EGY">
      <data key="d0">3559969</data>
    </edge>
    <edge source="ESP" target="GBR">
      <data key="d0">133762014</data>
    </edge>
    <edge source="ESP" target="TZA">
      <data key="d0">155075</data>
    </edge>
    <edge source="ESP" target="USA">
      <data key="d0">56595293</data>
    </edge>
    <edge source="ESP" target="BFA">
      <data key="d0">729241</data>
    </edge>
    <edge source="ESP" target="URY">
      <data key="d0">4665454</data>
    </edge>
    <edge source="SWE" target="ALB">
      <data key="d0">18243</data>
    </edge>
    <edge source="SWE" target="DZA">
      <data key="d0">1644289</data>
    </edge>
    <edge source="SWE" target="ARG">
      <data key="d0">154945</data>
    </edge>
    <edge source="SWE" target="AUS">
      <data key="d0">3739848</data>
    </edge>
    <edge source="SWE" target="AUT">
      <data key="d0">6842023</data>
    </edge>
    <edge source="SWE" target="BEL">
      <data key="d0">22414411</data>
    </edge>
    <edge source="SWE" target="BRA">
      <data key="d0">1856534</data>
    </edge>
    <edge source="SWE" target="BGR">
      <data key="d0">1047312</data>
    </edge>
    <edge source="SWE" target="BLR">
      <data key="d0">955865</data>
    </edge>
    <edge source="SWE" target="KHM">
      <data key="d0">48530</data>
    </edge>
    <edge source="SWE" target="CMR">
      <data key="d0">53324</data>
    </edge>
    <edge source="SWE" target="CAN">
      <data key="d0">2757905</data>
    </edge>
    <edge source="SWE" target="LKA">
      <data key="d0">27598</data>
    </edge>
    <edge source="SWE" target="CHL">
      <data key="d0">3581745</data>
    </edge>
    <edge source="SWE" target="CHN">
      <data key="d0">54188674</data>
    </edge>
    <edge source="SWE" target="COL">
      <data key="d0">921251</data>
    </edge>
    <edge source="SWE" target="CRI">
      <data key="d0">54260</data>
    </edge>
    <edge source="SWE" target="HRV">
      <data key="d0">177865</data>
    </edge>
    <edge source="SWE" target="CZE">
      <data key="d0">18227737</data>
    </edge>
    <edge source="SWE" target="DNK">
      <data key="d0">118678095</data>
    </edge>
    <edge source="SWE" target="ECU">
      <data key="d0">601421</data>
    </edge>
    <edge source="SWE" target="ETH">
      <data key="d0">143368</data>
    </edge>
    <edge source="SWE" target="EST">
      <data key="d0">13125075</data>
    </edge>
    <edge source="SWE" target="FIN">
      <data key="d0">92037367</data>
    </edge>
    <edge source="SWE" target="FRA">
      <data key="d0">32507942</data>
    </edge>
    <edge source="SWE" target="DEU">
      <data key="d0">110358890</data>
    </edge>
    <edge source="SWE" target="GHA">
      <data key="d0">119980</data>
    </edge>
    <edge source="SWE" target="GRC">
      <data key="d0">1089527</data>
    </edge>
    <edge source="SWE" target="GTM">
      <data key="d0">30872</data>
    </edge>
    <edge source="SWE" target="HKG">
      <data key="d0">3851174</data>
    </edge>
    <edge source="SWE" target="HUN">
      <data key="d0">10449729</data>
    </edge>
    <edge source="SWE" target="IDN">
      <data key="d0">338306</data>
    </edge>
    <edge source="SWE" target="IRL">
      <data key="d0">4595495</data>
    </edge>
    <edge source="SWE" target="ISR">
      <data key="d0">2695810</data>
    </edge>
    <edge source="SWE" target="ITA">
      <data key="d0">22854338</data>
    </edge>
    <edge source="SWE" target="CIV">
      <data key="d0">65018</data>
    </edge>
    <edge source="SWE" target="JPN">
      <data key="d0">7075435</data>
    </edge>
    <edge source="SWE" target="KAZ">
      <data key="d0">519797</data>
    </edge>
    <edge source="SWE" target="JOR">
      <data key="d0">107117</data>
    </edge>
    <edge source="SWE" target="KOR">
      <data key="d0">5776469</data>
    </edge>
    <edge source="SWE" target="LBN">
      <data key="d0">53091</data>
    </edge>
    <edge source="SWE" target="LVA">
      <data key="d0">3899353</data>
    </edge>
    <edge source="SWE" target="LTU">
      <data key="d0">6427004</data>
    </edge>
    <edge source="SWE" target="MYS">
      <data key="d0">1022520</data>
    </edge>
    <edge source="SWE" target="MRT">
      <data key="d0">1057135</data>
    </edge>
    <edge source="SWE" target="MEX">
      <data key="d0">9087733</data>
    </edge>
    <edge source="SWE" target="MDA">
      <data key="d0">12279</data>
    </edge>
    <edge source="SWE" target="MAR">
      <data key="d0">615337</data>
    </edge>
    <edge source="SWE" target="MOZ">
      <data key="d0">60575</data>
    </edge>
    <edge source="SWE" target="OMN">
      <data key="d0">82209</data>
    </edge>
    <edge source="SWE" target="NLD">
      <data key="d0">35112305</data>
    </edge>
    <edge source="SWE" target="NZL">
      <data key="d0">2962667</data>
    </edge>
    <edge source="SWE" target="NER">
      <data key="d0">11577</data>
    </edge>
    <edge source="SWE" target="NOR">
      <data key="d0">180723594</data>
    </edge>
    <edge source="SWE" target="PAK">
      <data key="d0">1193252</data>
    </edge>
    <edge source="SWE" target="PER">
      <data key="d0">868277</data>
    </edge>
    <edge source="SWE" target="PHL">
      <data key="d0">191547</data>
    </edge>
    <edge source="SWE" target="POL">
      <data key="d0">36293981</data>
    </edge>
    <edge source="SWE" target="PRT">
      <data key="d0">3647231</data>
    </edge>
    <edge source="SWE" target="ROU">
      <data key="d0">2788193</data>
    </edge>
    <edge source="SWE" target="RUS">
      <data key="d0">17021738</data>
    </edge>
    <edge source="SWE" target="SAU">
      <data key="d0">1978619</data>
    </edge>
    <edge source="SWE" target="SEN">
      <data key="d0">101971</data>
    </edge>
    <edge source="SWE" target="SRB">
      <data key="d0">4513170</data>
    </edge>
    <edge source="SWE" target="IND">
      <data key="d0">3978989</data>
    </edge>
    <edge source="SWE" target="SGP">
      <data key="d0">3850473</data>
    </edge>
    <edge source="SWE" target="SVK">
      <data key="d0">8182035</data>
    </edge>
    <edge source="SWE" target="VNM">
      <data key="d0">397595</data>
    </edge>
    <edge source="SWE" target="SVN">
      <data key="d0">1592134</data>
    </edge>
    <edge source="SWE" target="ZAF">
      <data key="d0">1762866</data>
    </edge>
    <edge source="SWE" target="ESP">
      <data key="d0">14872738</data>
    </edge>
    <edge source="SWE" target="CHE">
      <data key="d0">21500762</data>
    </edge>
    <edge source="SWE" target="THA">
      <data key="d0">1119463</data>
    </edge>
    <edge source="SWE" target="ARE">
      <data key="d0">2129004</data>
    </edge>
    <edge source="SWE" target="TUN">
      <data key="d0">35316</data>
    </edge>
    <edge source="SWE" target="TUR">
      <data key="d0">9389554</data>
    </edge>
    <edge source="SWE" target="UKR">
      <data key="d0">4897901</data>
    </edge>
    <edge source="SWE" target="MKD">
      <data key="d0">15085</data>
    </edge>
    <edge source="SWE" target="EGY">
      <data key="d0">879737</data>
    </edge>
    <edge source="SWE" target="GBR">
      <data key="d0">43234467</data>
    </edge>
    <edge source="SWE" target="TZA">
      <data key="d0">47244</data>
    </edge>
    <edge source="SWE" target="USA">
      <data key="d0">30908558</data>
    </edge>
    <edge source="SWE" target="BFA">
      <data key="d0">15202</data>
    </edge>
    <edge source="SWE" target="URY">
      <data key="d0">12396</data>
    </edge>
    <edge source="THA" target="DZA">
      <data key="d0">128374</data>
    </edge>
    <edge source="THA" target="AZE">
      <data key="d0">164013</data>
    </edge>
    <edge source="THA" target="ARG">
      <data key="d0">5318830</data>
    </edge>
    <edge source="THA" target="AUS">
      <data key="d0">69060096</data>
    </edge>
    <edge source="THA" target="AUT">
      <data key="d0">400839</data>
    </edge>
    <edge source="THA" target="ARM">
      <data key="d0">32872</data>
    </edge>
    <edge source="THA" target="BEL">
      <data key="d0">2463886</data>
    </edge>
    <edge source="THA" target="BRA">
      <data key="d0">7780098</data>
    </edge>
    <edge source="THA" target="BGR">
      <data key="d0">108769</data>
    </edge>
    <edge source="THA" target="KHM">
      <data key="d0">32020251</data>
    </edge>
    <edge source="THA" target="CMR">
      <data key="d0">62593</data>
    </edge>
    <edge source="THA" target="CAN">
      <data key="d0">10058828</data>
    </edge>
    <edge source="THA" target="LKA">
      <data key="d0">4430215</data>
    </edge>
    <edge source="THA" target="CHL">
      <data key="d0">810687</data>
    </edge>
    <edge source="THA" target="CHN">
      <data key="d0">86697801</data>
    </edge>
    <edge source="THA" target="COL">
      <data key="d0">1472329</data>
    </edge>
    <edge source="THA" target="CRI">
      <data key="d0">29899</data>
    </edge>
    <edge source="THA" target="HRV">
      <data key="d0">13448</data>
    </edge>
    <edge source="THA" target="CZE">
      <data key="d0">719661</data>
    </edge>
    <edge source="THA" target="DNK">
      <data key="d0">106948</data>
    </edge>
    <edge source="THA" target="ECU">
      <data key="d0">273016</data>
    </edge>
    <edge source="THA" target="SLV">
      <data key="d0">194844</data>
    </edge>
    <edge source="THA" target="ETH">
      <data key="d0">767474</data>
    </edge>
    <edge source="THA" target="EST">
      <data key="d0">14890</data>
    </edge>
    <edge source="THA" target="FIN">
      <data key="d0">156125</data>
    </edge>
    <edge source="THA" target="FRA">
      <data key="d0">2508212</data>
    </edge>
    <edge source="THA" target="GEO">
      <data key="d0">222746</data>
    </edge>
    <edge source="THA" target="GMB">
      <data key="d0">11851</data>
    </edge>
    <edge source="THA" target="DEU">
      <data key="d0">9706002</data>
    </edge>
    <edge source="THA" target="GHA">
      <data key="d0">92890</data>
    </edge>
    <edge source="THA" target="GRC">
      <data key="d0">272185</data>
    </edge>
    <edge source="THA" target="GTM">
      <data key="d0">20149</data>
    </edge>
    <edge source="THA" target="HND">
      <data key="d0">40190</data>
    </edge>
    <edge source="THA" target="HKG">
      <data key="d0">24928040</data>
    </edge>
    <edge source="THA" target="HUN">
      <data key="d0">133203</data>
    </edge>
    <edge source="THA" target="IDN">
      <data key="d0">128348756</data>
    </edge>
    <edge source="THA" target="IRL">
      <data key="d0">107292</data>
    </edge>
    <edge source="THA" target="ISR">
      <data key="d0">1420739</data>
    </edge>
    <edge source="THA" target="ITA">
      <data key="d0">4223437</data>
    </edge>
    <edge source="THA" target="CIV">
      <data key="d0">13514</data>
    </edge>
    <edge source="THA" target="JAM">
      <data key="d0">59992</data>
    </edge>
    <edge source="THA" target="JPN">
      <data key="d0">134904533</data>
    </edge>
    <edge source="THA" target="KAZ">
      <data key="d0">215624</data>
    </edge>
    <edge source="THA" target="JOR">
      <data key="d0">1594941</data>
    </edge>
    <edge source="THA" target="KOR">
      <data key="d0">49108418</data>
    </edge>
    <edge source="THA" target="LBN">
      <data key="d0">2933161</data>
    </edge>
    <edge source="THA" target="MDG">
      <data key="d0">402019</data>
    </edge>
    <edge source="THA" target="MYS">
      <data key="d0">100564574</data>
    </edge>
    <edge source="THA" target="MUS">
      <data key="d0">988483</data>
    </edge>
    <edge source="THA" target="MEX">
      <data key="d0">10461753</data>
    </edge>
    <edge source="THA" target="MAR">
      <data key="d0">221494</data>
    </edge>
    <edge source="THA" target="MOZ">
      <data key="d0">113796</data>
    </edge>
    <edge source="THA" target="OMN">
      <data key="d0">392558</data>
    </edge>
    <edge source="THA" target="NAM">
      <data key="d0">65565</data>
    </edge>
    <edge source="THA" target="NLD">
      <data key="d0">7150552</data>
    </edge>
    <edge source="THA" target="NZL">
      <data key="d0">11672050</data>
    </edge>
    <edge source="THA" target="NOR">
      <data key="d0">120870</data>
    </edge>
    <edge source="THA" target="PAK">
      <data key="d0">9735581</data>
    </edge>
    <edge source="THA" target="PAN">
      <data key="d0">385984</data>
    </edge>
    <edge source="THA" target="PRY">
      <data key="d0">469726</data>
    </edge>
    <edge source="THA" target="PER">
      <data key="d0">334223</data>
    </edge>
    <edge source="THA" target="PHL">
      <data key="d0">89839818</data>
    </edge>
    <edge source="THA" target="POL">
      <data key="d0">735736</data>
    </edge>
    <edge source="THA" target="PRT">
      <data key="d0">151078</data>
    </edge>
    <edge source="THA" target="ROU">
      <data key="d0">156849</data>
    </edge>
    <edge source="THA" target="RUS">
      <data key="d0">4958955</data>
    </edge>
    <edge source="THA" target="SAU">
      <data key="d0">8176779</data>
    </edge>
    <edge source="THA" target="SEN">
      <data key="d0">16274</data>
    </edge>
    <edge source="THA" target="IND">
      <data key="d0">85555331</data>
    </edge>
    <edge source="THA" target="SGP">
      <data key="d0">30538210</data>
    </edge>
    <edge source="THA" target="SVK">
      <data key="d0">54200</data>
    </edge>
    <edge source="THA" target="VNM">
      <data key="d0">109222086</data>
    </edge>
    <edge source="THA" target="SVN">
      <data key="d0">80998</data>
    </edge>
    <edge source="THA" target="ZAF">
      <data key="d0">11402860</data>
    </edge>
    <edge source="THA" target="ESP">
      <data key="d0">2574299</data>
    </edge>
    <edge source="THA" target="SWE">
      <data key="d0">679796</data>
    </edge>
    <edge source="THA" target="CHE">
      <data key="d0">275843</data>
    </edge>
    <edge source="THA" target="TGO">
      <data key="d0">69699</data>
    </edge>
    <edge source="THA" target="ARE">
      <data key="d0">23429174</data>
    </edge>
    <edge source="THA" target="TUN">
      <data key="d0">36682</data>
    </edge>
    <edge source="THA" target="TUR">
      <data key="d0">2155932</data>
    </edge>
    <edge source="THA" target="UGA">
      <data key="d0">26394</data>
    </edge>
    <edge source="THA" target="UKR">
      <data key="d0">325256</data>
    </edge>
    <edge source="THA" target="EGY">
      <data key="d0">5218515</data>
    </edge>
    <edge source="THA" target="GBR">
      <data key="d0">12955132</data>
    </edge>
    <edge source="THA" target="TZA">
      <data key="d0">819491</data>
    </edge>
    <edge source="THA" target="USA">
      <data key="d0">90691391</data>
    </edge>
    <edge source="THA" target="BFA">
      <data key="d0">49772</data>
    </edge>
    <edge source="THA" target="URY">
      <data key="d0">245498</data>
    </edge>
    <edge source="ARE" target="ALB">
      <data key="d0">17666</data>
    </edge>
    <edge source="ARE" target="DZA">
      <data key="d0">5882237</data>
    </edge>
    <edge source="ARE" target="AZE">
      <data key="d0">462242</data>
    </edge>
    <edge source="ARE" target="ARG">
      <data key="d0">466042</data>
    </edge>
    <edge source="ARE" target="AUS">
      <data key="d0">3523856</data>
    </edge>
    <edge source="ARE" target="AUT">
      <data key="d0">486778</data>
    </edge>
    <edge source="ARE" target="ARM">
      <data key="d0">29577</data>
    </edge>
    <edge source="ARE" target="BEL">
      <data key="d0">1237322</data>
    </edge>
    <edge source="ARE" target="BWA">
      <data key="d0">18931</data>
    </edge>
    <edge source="ARE" target="BRA">
      <data key="d0">725528</data>
    </edge>
    <edge source="ARE" target="CMR">
      <data key="d0">3273799</data>
    </edge>
    <edge source="ARE" target="CAN">
      <data key="d0">3827452</data>
    </edge>
    <edge source="ARE" target="CAF">
      <data key="d0">48785</data>
    </edge>
    <edge source="ARE" target="LKA">
      <data key="d0">2871176</data>
    </edge>
    <edge source="ARE" target="CHL">
      <data key="d0">1261545</data>
    </edge>
    <edge source="ARE" target="CHN">
      <data key="d0">5973275</data>
    </edge>
    <edge source="ARE" target="COL">
      <data key="d0">3153351</data>
    </edge>
    <edge source="ARE" target="CRI">
      <data key="d0">700832</data>
    </edge>
    <edge source="ARE" target="CZE">
      <data key="d0">11443</data>
    </edge>
    <edge source="ARE" target="BEN">
      <data key="d0">448191</data>
    </edge>
    <edge source="ARE" target="DNK">
      <data key="d0">750288</data>
    </edge>
    <edge source="ARE" target="ECU">
      <data key="d0">254342</data>
    </edge>
    <edge source="ARE" target="SLV">
      <data key="d0">3107115</data>
    </edge>
    <edge source="ARE" target="ETH">
      <data key="d0">5004876</data>
    </edge>
    <edge source="ARE" target="EST">
      <data key="d0">52390</data>
    </edge>
    <edge source="ARE" target="FIN">
      <data key="d0">461989</data>
    </edge>
    <edge source="ARE" target="FRA">
      <data key="d0">1591443</data>
    </edge>
    <edge source="ARE" target="GEO">
      <data key="d0">136605</data>
    </edge>
    <edge source="ARE" target="GMB">
      <data key="d0">229528</data>
    </edge>
    <edge source="ARE" target="DEU">
      <data key="d0">15614917</data>
    </edge>
    <edge source="ARE" target="GHA">
      <data key="d0">1246659</data>
    </edge>
    <edge source="ARE" target="GTM">
      <data key="d0">2771253</data>
    </edge>
    <edge source="ARE" target="HND">
      <data key="d0">382196</data>
    </edge>
    <edge source="ARE" target="HKG">
      <data key="d0">588617</data>
    </edge>
    <edge source="ARE" target="IDN">
      <data key="d0">2176425</data>
    </edge>
    <edge source="ARE" target="IRL">
      <data key="d0">305925</data>
    </edge>
    <edge source="ARE" target="ITA">
      <data key="d0">13484728</data>
    </edge>
    <edge source="ARE" target="CIV">
      <data key="d0">1533449</data>
    </edge>
    <edge source="ARE" target="JPN">
      <data key="d0">1282050</data>
    </edge>
    <edge source="ARE" target="KAZ">
      <data key="d0">847557</data>
    </edge>
    <edge source="ARE" target="JOR">
      <data key="d0">1062785</data>
    </edge>
    <edge source="ARE" target="KOR">
      <data key="d0">5840893</data>
    </edge>
    <edge source="ARE" target="KGZ">
      <data key="d0">11150</data>
    </edge>
    <edge source="ARE" target="LBN">
      <data key="d0">6114300</data>
    </edge>
    <edge source="ARE" target="LVA">
      <data key="d0">276265</data>
    </edge>
    <edge source="ARE" target="LTU">
      <data key="d0">421754</data>
    </edge>
    <edge source="ARE" target="MDG">
      <data key="d0">1624292</data>
    </edge>
    <edge source="ARE" target="MWI">
      <data key="d0">173433</data>
    </edge>
    <edge source="ARE" target="MYS">
      <data key="d0">6360243</data>
    </edge>
    <edge source="ARE" target="MRT">
      <data key="d0">160999</data>
    </edge>
    <edge source="ARE" target="MUS">
      <data key="d0">1029009</data>
    </edge>
    <edge source="ARE" target="MEX">
      <data key="d0">3203447</data>
    </edge>
    <edge source="ARE" target="MAR">
      <data key="d0">16721506</data>
    </edge>
    <edge source="ARE" target="MOZ">
      <data key="d0">1377177</data>
    </edge>
    <edge source="ARE" target="OMN">
      <data key="d0">52797763</data>
    </edge>
    <edge source="ARE" target="NLD">
      <data key="d0">274028</data>
    </edge>
    <edge source="ARE" target="NZL">
      <data key="d0">227572</data>
    </edge>
    <edge source="ARE" target="NER">
      <data key="d0">109826</data>
    </edge>
    <edge source="ARE" target="PAK">
      <data key="d0">7543881</data>
    </edge>
    <edge source="ARE" target="PAN">
      <data key="d0">233764</data>
    </edge>
    <edge source="ARE" target="PER">
      <data key="d0">1106660</data>
    </edge>
    <edge source="ARE" target="PHL">
      <data key="d0">2554162</data>
    </edge>
    <edge source="ARE" target="POL">
      <data key="d0">1860554</data>
    </edge>
    <edge source="ARE" target="PRT">
      <data key="d0">247632</data>
    </edge>
    <edge source="ARE" target="ROU">
      <data key="d0">71105</data>
    </edge>
    <edge source="ARE" target="RUS">
      <data key="d0">4907754</data>
    </edge>
    <edge source="ARE" target="SAU">
      <data key="d0">9731057</data>
    </edge>
    <edge source="ARE" target="SEN">
      <data key="d0">3795680</data>
    </edge>
    <edge source="ARE" target="IND">
      <data key="d0">7634143</data>
    </edge>
    <edge source="ARE" target="SGP">
      <data key="d0">1091347</data>
    </edge>
    <edge source="ARE" target="VNM">
      <data key="d0">320597</data>
    </edge>
    <edge source="ARE" target="ZAF">
      <data key="d0">9292171</data>
    </edge>
    <edge source="ARE" target="ZWE">
      <data key="d0">225821</data>
    </edge>
    <edge source="ARE" target="ESP">
      <data key="d0">4219195</data>
    </edge>
    <edge source="ARE" target="SWE">
      <data key="d0">237549</data>
    </edge>
    <edge source="ARE" target="CHE">
      <data key="d0">1221169</data>
    </edge>
    <edge source="ARE" target="THA">
      <data key="d0">556953</data>
    </edge>
    <edge source="ARE" target="TGO">
      <data key="d0">433242</data>
    </edge>
    <edge source="ARE" target="TUN">
      <data key="d0">576552</data>
    </edge>
    <edge source="ARE" target="TUR">
      <data key="d0">6267404</data>
    </edge>
    <edge source="ARE" target="UGA">
      <data key="d0">707032</data>
    </edge>
    <edge source="ARE" target="UKR">
      <data key="d0">163235</data>
    </edge>
    <edge source="ARE" target="EGY">
      <data key="d0">17174100</data>
    </edge>
    <edge source="ARE" target="GBR">
      <data key="d0">3978278</data>
    </edge>
    <edge source="ARE" target="TZA">
      <data key="d0">5436226</data>
    </edge>
    <edge source="ARE" target="USA">
      <data key="d0">18437294</data>
    </edge>
    <edge source="ARE" target="BFA">
      <data key="d0">67034</data>
    </edge>
    <edge source="TUN" target="DZA">
      <data key="d0">11380365</data>
    </edge>
    <edge source="TUN" target="AUT">
      <data key="d0">137400</data>
    </edge>
    <edge source="TUN" target="BEL">
      <data key="d0">2919075</data>
    </edge>
    <edge source="TUN" target="BRA">
      <data key="d0">118595</data>
    </edge>
    <edge source="TUN" target="BGR">
      <data key="d0">34235</data>
    </edge>
    <edge source="TUN" target="CMR">
      <data key="d0">783289</data>
    </edge>
    <edge source="TUN" target="CHN">
      <data key="d0">7662514</data>
    </edge>
    <edge source="TUN" target="CZE">
      <data key="d0">69543</data>
    </edge>
    <edge source="TUN" target="BEN">
      <data key="d0">36531</data>
    </edge>
    <edge source="TUN" target="ETH">
      <data key="d0">1127637</data>
    </edge>
    <edge source="TUN" target="FRA">
      <data key="d0">14387203</data>
    </edge>
    <edge source="TUN" target="DEU">
      <data key="d0">1715785</data>
    </edge>
    <edge source="TUN" target="GHA">
      <data key="d0">131489</data>
    </edge>
    <edge source="TUN" target="GRC">
      <data key="d0">137395</data>
    </edge>
    <edge source="TUN" target="IRL">
      <data key="d0">298385</data>
    </edge>
    <edge source="TUN" target="ITA">
      <data key="d0">53600961</data>
    </edge>
    <edge source="TUN" target="CIV">
      <data key="d0">252615</data>
    </edge>
    <edge source="TUN" target="JOR">
      <data key="d0">438683</data>
    </edge>
    <edge source="TUN" target="KOR">
      <data key="d0">87397</data>
    </edge>
    <edge source="TUN" target="MRT">
      <data key="d0">120593</data>
    </edge>
    <edge source="TUN" target="MEX">
      <data key="d0">210078</data>
    </edge>
    <edge source="TUN" target="MAR">
      <data key="d0">3352653</data>
    </edge>
    <edge source="TUN" target="NLD">
      <data key="d0">2765274</data>
    </edge>
    <edge source="TUN" target="NER">
      <data key="d0">54823</data>
    </edge>
    <edge source="TUN" target="PAK">
      <data key="d0">124252</data>
    </edge>
    <edge source="TUN" target="POL">
      <data key="d0">488080</data>
    </edge>
    <edge source="TUN" target="PRT">
      <data key="d0">89315</data>
    </edge>
    <edge source="TUN" target="ROU">
      <data key="d0">54966</data>
    </edge>
    <edge source="TUN" target="SEN">
      <data key="d0">379226</data>
    </edge>
    <edge source="TUN" target="SRB">
      <data key="d0">238132</data>
    </edge>
    <edge source="TUN" target="VNM">
      <data key="d0">80327</data>
    </edge>
    <edge source="TUN" target="ESP">
      <data key="d0">950422</data>
    </edge>
    <edge source="TUN" target="CHE">
      <data key="d0">56471</data>
    </edge>
    <edge source="TUN" target="ARE">
      <data key="d0">65767</data>
    </edge>
    <edge source="TUN" target="TUR">
      <data key="d0">54278</data>
    </edge>
    <edge source="TUN" target="EGY">
      <data key="d0">121921</data>
    </edge>
    <edge source="TUN" target="GBR">
      <data key="d0">5345870</data>
    </edge>
    <edge source="TUN" target="BFA">
      <data key="d0">639264</data>
    </edge>
    <edge source="TZA" target="BDI">
      <data key="d0">163023</data>
    </edge>
    <edge source="TZA" target="MWI">
      <data key="d0">263359</data>
    </edge>
    <edge source="TZA" target="MOZ">
      <data key="d0">36631</data>
    </edge>
    <edge source="TZA" target="UGA">
      <data key="d0">168614</data>
    </edge>
    <edge source="USA" target="ALB">
      <data key="d0">38191</data>
    </edge>
    <edge source="USA" target="DZA">
      <data key="d0">830452</data>
    </edge>
    <edge source="USA" target="AZE">
      <data key="d0">208601</data>
    </edge>
    <edge source="USA" target="ARG">
      <data key="d0">64723846</data>
    </edge>
    <edge source="USA" target="AUS">
      <data key="d0">182973714</data>
    </edge>
    <edge source="USA" target="AUT">
      <data key="d0">51749674</data>
    </edge>
    <edge source="USA" target="BEL">
      <data key="d0">249131081</data>
    </edge>
    <edge source="USA" target="BOL">
      <data key="d0">3161973</data>
    </edge>
    <edge source="USA" target="BWA">
      <data key="d0">41325</data>
    </edge>
    <edge source="USA" target="BRA">
      <data key="d0">216872236</data>
    </edge>
    <edge source="USA" target="BGR">
      <data key="d0">1231979</data>
    </edge>
    <edge source="USA" target="BDI">
      <data key="d0">11025</data>
    </edge>
    <edge source="USA" target="BLR">
      <data key="d0">272375</data>
    </edge>
    <edge source="USA" target="KHM">
      <data key="d0">425361</data>
    </edge>
    <edge source="USA" target="CMR">
      <data key="d0">82258</data>
    </edge>
    <edge source="USA" target="CAN">
      <data key="d0">2954796525</data>
    </edge>
    <edge source="USA" target="CAF">
      <data key="d0">10663</data>
    </edge>
    <edge source="USA" target="LKA">
      <data key="d0">3871796</data>
    </edge>
    <edge source="USA" target="CHL">
      <data key="d0">68912291</data>
    </edge>
    <edge source="USA" target="CHN">
      <data key="d0">1009321116</data>
    </edge>
    <edge source="USA" target="COL">
      <data key="d0">79032699</data>
    </edge>
    <edge source="USA" target="CRI">
      <data key="d0">101452608</data>
    </edge>
    <edge source="USA" target="HRV">
      <data key="d0">982056</data>
    </edge>
    <edge source="USA" target="CZE">
      <data key="d0">49121571</data>
    </edge>
    <edge source="USA" target="BEN">
      <data key="d0">12770</data>
    </edge>
    <edge source="USA" target="DNK">
      <data key="d0">13648188</data>
    </edge>
    <edge source="USA" target="ECU">
      <data key="d0">14338033</data>
    </edge>
    <edge source="USA" target="SLV">
      <data key="d0">29829655</data>
    </edge>
    <edge source="USA" target="ETH">
      <data key="d0">354058</data>
    </edge>
    <edge source="USA" target="EST">
      <data key="d0">1921227</data>
    </edge>
    <edge source="USA" target="FIN">
      <data key="d0">19285854</data>
    </edge>
    <edge source="USA" target="FRA">
      <data key="d0">162365543</data>
    </edge>
    <edge source="USA" target="GEO">
      <data key="d0">1015116</data>
    </edge>
    <edge source="USA" target="DEU">
      <data key="d0">524493941</data>
    </edge>
    <edge source="USA" target="GHA">
      <data key="d0">1498733</data>
    </edge>
    <edge source="USA" target="GRC">
      <data key="d0">4221265</data>
    </edge>
    <edge source="USA" target="GTM">
      <data key="d0">31000120</data>
    </edge>
    <edge source="USA" target="HND">
      <data key="d0">32451682</data>
    </edge>
    <edge source="USA" target="HKG">
      <data key="d0">286909362</data>
    </edge>
    <edge source="USA" target="HUN">
      <data key="d0">22519358</data>
    </edge>
    <edge source="USA" target="IDN">
      <data key="d0">22965727</data>
    </edge>
    <edge source="USA" target="IRL">
      <data key="d0">118728071</data>
    </edge>
    <edge source="USA" target="ISR">
      <data key="d0">48375537</data>
    </edge>
    <edge source="USA" target="ITA">
      <data key="d0">78816160</data>
    </edge>
    <edge source="USA" target="CIV">
      <data key="d0">359886</data>
    </edge>
    <edge source="USA" target="JAM">
      <data key="d0">10159875</data>
    </edge>
    <edge source="USA" target="JPN">
      <data key="d0">317017637</data>
    </edge>
    <edge source="USA" target="KAZ">
      <data key="d0">4207189</data>
    </edge>
    <edge source="USA" target="JOR">
      <data key="d0">1999963</data>
    </edge>
    <edge source="USA" target="KOR">
      <data key="d0">213386743</data>
    </edge>
    <edge source="USA" target="KGZ">
      <data key="d0">135180</data>
    </edge>
    <edge source="USA" target="LBN">
      <data key="d0">862086</data>
    </edge>
    <edge source="USA" target="LVA">
      <data key="d0">1228842</data>
    </edge>
    <edge source="USA" target="LTU">
      <data key="d0">952152</data>
    </edge>
    <edge source="USA" target="MDG">
      <data key="d0">75357</data>
    </edge>
    <edge source="USA" target="MYS">
      <data key="d0">105681599</data>
    </edge>
    <edge source="USA" target="MRT">
      <data key="d0">187362</data>
    </edge>
    <edge source="USA" target="MUS">
      <data key="d0">429918</data>
    </edge>
    <edge source="USA" target="MEX">
      <data key="d0">3938704883</data>
    </edge>
    <edge source="USA" target="MDA">
      <data key="d0">13531</data>
    </edge>
    <edge source="USA" target="MAR">
      <data key="d0">6390456</data>
    </edge>
    <edge source="USA" target="MOZ">
      <data key="d0">85294</data>
    </edge>
    <edge source="USA" target="OMN">
      <data key="d0">19870748</data>
    </edge>
    <edge source="USA" target="NAM">
      <data key="d0">248204</data>
    </edge>
    <edge source="USA" target="NLD">
      <data key="d0">213206637</data>
    </edge>
    <edge source="USA" target="NZL">
      <data key="d0">41666141</data>
    </edge>
    <edge source="USA" target="NIC">
      <data key="d0">6975880</data>
    </edge>
    <edge source="USA" target="NER">
      <data key="d0">580467</data>
    </edge>
    <edge source="USA" target="NOR">
      <data key="d0">9368306</data>
    </edge>
    <edge source="USA" target="PAK">
      <data key="d0">9876806</data>
    </edge>
    <edge source="USA" target="PAN">
      <data key="d0">25401438</data>
    </edge>
    <edge source="USA" target="PRY">
      <data key="d0">4728739</data>
    </edge>
    <edge source="USA" target="PER">
      <data key="d0">58909096</data>
    </edge>
    <edge source="USA" target="PHL">
      <data key="d0">59530846</data>
    </edge>
    <edge source="USA" target="POL">
      <data key="d0">83577229</data>
    </edge>
    <edge source="USA" target="PRT">
      <data key="d0">4755092</data>
    </edge>
    <edge source="USA" target="ROU">
      <data key="d0">6443919</data>
    </edge>
    <edge source="USA" target="RUS">
      <data key="d0">22342801</data>
    </edge>
    <edge source="USA" target="SAU">
      <data key="d0">89047143</data>
    </edge>
    <edge source="USA" target="SEN">
      <data key="d0">276464</data>
    </edge>
    <edge source="USA" target="SRB">
      <data key="d0">316569</data>
    </edge>
    <edge source="USA" target="IND">
      <data key="d0">141399467</data>
    </edge>
    <edge source="USA" target="SGP">
      <data key="d0">274463981</data>
    </edge>
    <edge source="USA" target="SVK">
      <data key="d0">4673507</data>
    </edge>
    <edge source="USA" target="VNM">
      <data key="d0">31187240</data>
    </edge>
    <edge source="USA" target="SVN">
      <data key="d0">628709</data>
    </edge>
    <edge source="USA" target="ZAF">
      <data key="d0">62312192</data>
    </edge>
    <edge source="USA" target="ZWE">
      <data key="d0">99551</data>
    </edge>
    <edge source="USA" target="ESP">
      <data key="d0">36168393</data>
    </edge>
    <edge source="USA" target="SWE">
      <data key="d0">27443860</data>
    </edge>
    <edge source="USA" target="CHE">
      <data key="d0">32347263</data>
    </edge>
    <edge source="USA" target="THA">
      <data key="d0">87223843</data>
    </edge>
    <edge source="USA" target="TGO">
      <data key="d0">28017</data>
    </edge>
    <edge source="USA" target="ARE">
      <data key="d0">61054053</data>
    </edge>
    <edge source="USA" target="TUN">
      <data key="d0">993804</data>
    </edge>
    <edge source="USA" target="TUR">
      <data key="d0">38313708</data>
    </edge>
    <edge source="USA" target="UGA">
      <data key="d0">85115</data>
    </edge>
    <edge source="USA" target="UKR">
      <data key="d0">2130063</data>
    </edge>
    <edge source="USA" target="MKD">
      <data key="d0">30213</data>
    </edge>
    <edge source="USA" target="EGY">
      <data key="d0">5761283</data>
    </edge>
    <edge source="USA" target="GBR">
      <data key="d0">441028991</data>
    </edge>
    <edge source="USA" target="TZA">
      <data key="d0">116849</data>
    </edge>
    <edge source="USA" target="URY">
      <data key="d0">4850320</data>
    </edge>
    <edge source="URY" target="ARG">
      <data key="d0">12517999</data>
    </edge>
    <edge source="URY" target="AUS">
      <data key="d0">530744</data>
    </edge>
    <edge source="URY" target="BOL">
      <data key="d0">528636</data>
    </edge>
    <edge source="URY" target="BRA">
      <data key="d0">29776430</data>
    </edge>
    <edge source="URY" target="CHL">
      <data key="d0">5282572</data>
    </edge>
    <edge source="URY" target="CHN">
      <data key="d0">91068</data>
    </edge>
    <edge source="URY" target="COL">
      <data key="d0">735675</data>
    </edge>
    <edge source="URY" target="CRI">
      <data key="d0">95500</data>
    </edge>
    <edge source="URY" target="ECU">
      <data key="d0">247237</data>
    </edge>
    <edge source="URY" target="SLV">
      <data key="d0">86583</data>
    </edge>
    <edge source="URY" target="HND">
      <data key="d0">55485</data>
    </edge>
    <edge source="URY" target="ISR">
      <data key="d0">254138</data>
    </edge>
    <edge source="URY" target="MEX">
      <data key="d0">1317476</data>
    </edge>
    <edge source="URY" target="PAN">
      <data key="d0">12984</data>
    </edge>
    <edge source="URY" target="PRY">
      <data key="d0">1404753</data>
    </edge>
    <edge source="URY" target="PER">
      <data key="d0">1239660</data>
    </edge>
    <edge source="URY" target="SAU">
      <data key="d0">2825345</data>
    </edge>
    <edge source="URY" target="ESP">
      <data key="d0">452799</data>
    </edge>
    <edge source="URY" target="ARE">
      <data key="d0">731698</data>
    </edge>
    <edge source="URY" target="USA">
      <data key="d0">472302</data>
    </edge>
    <edge source="LKA" target="KHM">
      <data key="d0">36068</data>
    </edge>
    <edge source="LKA" target="CHN">
      <data key="d0">32884</data>
    </edge>
    <edge source="LKA" target="ETH">
      <data key="d0">27762</data>
    </edge>
    <edge source="LKA" target="DEU">
      <data key="d0">14080</data>
    </edge>
    <edge source="LKA" target="HKG">
      <data key="d0">57797</data>
    </edge>
    <edge source="LKA" target="ITA">
      <data key="d0">78756</data>
    </edge>
    <edge source="LKA" target="JPN">
      <data key="d0">20046</data>
    </edge>
    <edge source="LKA" target="PAK">
      <data key="d0">66677</data>
    </edge>
    <edge source="LKA" target="IND">
      <data key="d0">653467</data>
    </edge>
    <edge source="LKA" target="VNM">
      <data key="d0">32381</data>
    </edge>
    <edge source="LKA" target="ARE">
      <data key="d0">118500</data>
    </edge>
    <edge source="LKA" target="TUR">
      <data key="d0">21131</data>
    </edge>
    <edge source="LKA" target="EGY">
      <data key="d0">32523</data>
    </edge>
    <edge source="LKA" target="GBR">
      <data key="d0">20256</data>
    </edge>
    <edge source="LKA" target="USA">
      <data key="d0">283519</data>
    </edge>
    <edge source="HRV" target="ALB">
      <data key="d0">690228</data>
    </edge>
    <edge source="HRV" target="DZA">
      <data key="d0">63924</data>
    </edge>
    <edge source="HRV" target="AUT">
      <data key="d0">12112563</data>
    </edge>
    <edge source="HRV" target="BEL">
      <data key="d0">637781</data>
    </edge>
    <edge source="HRV" target="BGR">
      <data key="d0">418387</data>
    </edge>
    <edge source="HRV" target="CHL">
      <data key="d0">33739</data>
    </edge>
    <edge source="HRV" target="CHN">
      <data key="d0">1911117</data>
    </edge>
    <edge source="HRV" target="CZE">
      <data key="d0">4640505</data>
    </edge>
    <edge source="HRV" target="DNK">
      <data key="d0">453531</data>
    </edge>
    <edge source="HRV" target="FIN">
      <data key="d0">70882</data>
    </edge>
    <edge source="HRV" target="FRA">
      <data key="d0">1795989</data>
    </edge>
    <edge source="HRV" target="DEU">
      <data key="d0">23164471</data>
    </edge>
    <edge source="HRV" target="GRC">
      <data key="d0">25288</data>
    </edge>
    <edge source="HRV" target="HUN">
      <data key="d0">5396856</data>
    </edge>
    <edge source="HRV" target="IDN">
      <data key="d0">20074</data>
    </edge>
    <edge source="HRV" target="IRL">
      <data key="d0">32970</data>
    </edge>
    <edge source="HRV" target="ITA">
      <data key="d0">31584238</data>
    </edge>
    <edge source="HRV" target="KAZ">
      <data key="d0">11869</data>
    </edge>
    <edge source="HRV" target="MEX">
      <data key="d0">245417</data>
    </edge>
    <edge source="HRV" target="NLD">
      <data key="d0">3284368</data>
    </edge>
    <edge source="HRV" target="POL">
      <data key="d0">1654657</data>
    </edge>
    <edge source="HRV" target="ROU">
      <data key="d0">1979529</data>
    </edge>
    <edge source="HRV" target="RUS">
      <data key="d0">3120792</data>
    </edge>
    <edge source="HRV" target="SAU">
      <data key="d0">77060</data>
    </edge>
    <edge source="HRV" target="SRB">
      <data key="d0">13239232</data>
    </edge>
    <edge source="HRV" target="SVK">
      <data key="d0">827425</data>
    </edge>
    <edge source="HRV" target="SVN">
      <data key="d0">17031147</data>
    </edge>
    <edge source="HRV" target="ESP">
      <data key="d0">311665</data>
    </edge>
    <edge source="HRV" target="SWE">
      <data key="d0">337525</data>
    </edge>
    <edge source="HRV" target="CHE">
      <data key="d0">2620244</data>
    </edge>
    <edge source="HRV" target="TUR">
      <data key="d0">536589</data>
    </edge>
    <edge source="HRV" target="MKD">
      <data key="d0">2754316</data>
    </edge>
    <edge source="HRV" target="GBR">
      <data key="d0">557578</data>
    </edge>
    <edge source="HRV" target="TZA">
      <data key="d0">41999</data>
    </edge>
    <edge source="HRV" target="USA">
      <data key="d0">213599</data>
    </edge>
    <edge source="DNK" target="DZA">
      <data key="d0">28952</data>
    </edge>
    <edge source="DNK" target="ARG">
      <data key="d0">562256</data>
    </edge>
    <edge source="DNK" target="AUS">
      <data key="d0">1088931</data>
    </edge>
    <edge source="DNK" target="AUT">
      <data key="d0">8490469</data>
    </edge>
    <edge source="DNK" target="ARM">
      <data key="d0">51645</data>
    </edge>
    <edge source="DNK" target="BEL">
      <data key="d0">16452272</data>
    </edge>
    <edge source="DNK" target="BRA">
      <data key="d0">10745746</data>
    </edge>
    <edge source="DNK" target="BGR">
      <data key="d0">730831</data>
    </edge>
    <edge source="DNK" target="BLR">
      <data key="d0">410892</data>
    </edge>
    <edge source="DNK" target="CAN">
      <data key="d0">2718549</data>
    </edge>
    <edge source="DNK" target="LKA">
      <data key="d0">46910</data>
    </edge>
    <edge source="DNK" target="CHL">
      <data key="d0">299954</data>
    </edge>
    <edge source="DNK" target="CHN">
      <data key="d0">7999826</data>
    </edge>
    <edge source="DNK" target="COL">
      <data key="d0">280889</data>
    </edge>
    <edge source="DNK" target="HRV">
      <data key="d0">1279957</data>
    </edge>
    <edge source="DNK" target="CZE">
      <data key="d0">17995541</data>
    </edge>
    <edge source="DNK" target="ECU">
      <data key="d0">156804</data>
    </edge>
    <edge source="DNK" target="ETH">
      <data key="d0">44940</data>
    </edge>
    <edge source="DNK" target="EST">
      <data key="d0">4891419</data>
    </edge>
    <edge source="DNK" target="FIN">
      <data key="d0">18881330</data>
    </edge>
    <edge source="DNK" target="FRA">
      <data key="d0">27692139</data>
    </edge>
    <edge source="DNK" target="DEU">
      <data key="d0">112717749</data>
    </edge>
    <edge source="DNK" target="GHA">
      <data key="d0">115806</data>
    </edge>
    <edge source="DNK" target="GRC">
      <data key="d0">1148590</data>
    </edge>
    <edge source="DNK" target="GTM">
      <data key="d0">15265</data>
    </edge>
    <edge source="DNK" target="HKG">
      <data key="d0">440257</data>
    </edge>
    <edge source="DNK" target="HUN">
      <data key="d0">37094132</data>
    </edge>
    <edge source="DNK" target="IDN">
      <data key="d0">230260</data>
    </edge>
    <edge source="DNK" target="IRL">
      <data key="d0">4747030</data>
    </edge>
    <edge source="DNK" target="ISR">
      <data key="d0">782297</data>
    </edge>
    <edge source="DNK" target="ITA">
      <data key="d0">15199025</data>
    </edge>
    <edge source="DNK" target="CIV">
      <data key="d0">10112</data>
    </edge>
    <edge source="DNK" target="JPN">
      <data key="d0">955202</data>
    </edge>
    <edge source="DNK" target="JOR">
      <data key="d0">59472</data>
    </edge>
    <edge source="DNK" target="KOR">
      <data key="d0">556050</data>
    </edge>
    <edge source="DNK" target="LBN">
      <data key="d0">44446</data>
    </edge>
    <edge source="DNK" target="LVA">
      <data key="d0">2446391</data>
    </edge>
    <edge source="DNK" target="LTU">
      <data key="d0">6271952</data>
    </edge>
    <edge source="DNK" target="MYS">
      <data key="d0">1485543</data>
    </edge>
    <edge source="DNK" target="MEX">
      <data key="d0">5834592</data>
    </edge>
    <edge source="DNK" target="MDA">
      <data key="d0">41927</data>
    </edge>
    <edge source="DNK" target="MAR">
      <data key="d0">133837</data>
    </edge>
    <edge source="DNK" target="OMN">
      <data key="d0">32352</data>
    </edge>
    <edge source="DNK" target="NLD">
      <data key="d0">61104896</data>
    </edge>
    <edge source="DNK" target="NZL">
      <data key="d0">232078</data>
    </edge>
    <edge source="DNK" target="NOR">
      <data key="d0">67136505</data>
    </edge>
    <edge source="DNK" target="PAK">
      <data key="d0">45998</data>
    </edge>
    <edge source="DNK" target="PAN">
      <data key="d0">78477</data>
    </edge>
    <edge source="DNK" target="PER">
      <data key="d0">123121</data>
    </edge>
    <edge source="DNK" target="PHL">
      <data key="d0">311759</data>
    </edge>
    <edge source="DNK" target="POL">
      <data key="d0">47452297</data>
    </edge>
    <edge source="DNK" target="PRT">
      <data key="d0">1000310</data>
    </edge>
    <edge source="DNK" target="ROU">
      <data key="d0">1205752</data>
    </edge>
    <edge source="DNK" target="RUS">
      <data key="d0">3883338</data>
    </edge>
    <edge source="DNK" target="SAU">
      <data key="d0">641107</data>
    </edge>
    <edge source="DNK" target="SRB">
      <data key="d0">4478403</data>
    </edge>
    <edge source="DNK" target="IND">
      <data key="d0">4795672</data>
    </edge>
    <edge source="DNK" target="SGP">
      <data key="d0">2169320</data>
    </edge>
    <edge source="DNK" target="SVK">
      <data key="d0">11492363</data>
    </edge>
    <edge source="DNK" target="VNM">
      <data key="d0">206251</data>
    </edge>
    <edge source="DNK" target="SVN">
      <data key="d0">3366617</data>
    </edge>
    <edge source="DNK" target="ZAF">
      <data key="d0">3544265</data>
    </edge>
    <edge source="DNK" target="ZWE">
      <data key="d0">27442</data>
    </edge>
    <edge source="DNK" target="ESP">
      <data key="d0">15785622</data>
    </edge>
    <edge source="DNK" target="SWE">
      <data key="d0">146814845</data>
    </edge>
    <edge source="DNK" target="CHE">
      <data key="d0">11410318</data>
    </edge>
    <edge source="DNK" target="THA">
      <data key="d0">1234464</data>
    </edge>
    <edge source="DNK" target="ARE">
      <data key="d0">851556</data>
    </edge>
    <edge source="DNK" target="TUN">
      <data key="d0">35120</data>
    </edge>
    <edge source="DNK" target="TUR">
      <data key="d0">4921030</data>
    </edge>
    <edge source="DNK" target="UKR">
      <data key="d0">3362820</data>
    </edge>
    <edge source="DNK" target="MKD">
      <data key="d0">104413</data>
    </edge>
    <edge source="DNK" target="EGY">
      <data key="d0">1450292</data>
    </edge>
    <edge source="DNK" target="GBR">
      <data key="d0">48189533</data>
    </edge>
    <edge source="DNK" target="TZA">
      <data key="d0">31804</data>
    </edge>
    <edge source="DNK" target="USA">
      <data key="d0">42923500</data>
    </edge>
    <edge source="FIN" target="AZE">
      <data key="d0">116617</data>
    </edge>
    <edge source="FIN" target="ARG">
      <data key="d0">311603</data>
    </edge>
    <edge source="FIN" target="AUS">
      <data key="d0">3072277</data>
    </edge>
    <edge source="FIN" target="AUT">
      <data key="d0">6750921</data>
    </edge>
    <edge source="FIN" target="BEL">
      <data key="d0">29989229</data>
    </edge>
    <edge source="FIN" target="BRA">
      <data key="d0">1725956</data>
    </edge>
    <edge source="FIN" target="BGR">
      <data key="d0">537441</data>
    </edge>
    <edge source="FIN" target="BLR">
      <data key="d0">2047085</data>
    </edge>
    <edge source="FIN" target="KHM">
      <data key="d0">157205</data>
    </edge>
    <edge source="FIN" target="CAN">
      <data key="d0">2699387</data>
    </edge>
    <edge source="FIN" target="LKA">
      <data key="d0">16492</data>
    </edge>
    <edge source="FIN" target="CHL">
      <data key="d0">834449</data>
    </edge>
    <edge source="FIN" target="CHN">
      <data key="d0">17163347</data>
    </edge>
    <edge source="FIN" target="COL">
      <data key="d0">142482</data>
    </edge>
    <edge source="FIN" target="CRI">
      <data key="d0">103420</data>
    </edge>
    <edge source="FIN" target="HRV">
      <data key="d0">971978</data>
    </edge>
    <edge source="FIN" target="CZE">
      <data key="d0">8628614</data>
    </edge>
    <edge source="FIN" target="DNK">
      <data key="d0">22865761</data>
    </edge>
    <edge source="FIN" target="EST">
      <data key="d0">28075263</data>
    </edge>
    <edge source="FIN" target="FRA">
      <data key="d0">34438729</data>
    </edge>
    <edge source="FIN" target="GEO">
      <data key="d0">78138</data>
    </edge>
    <edge source="FIN" target="DEU">
      <data key="d0">57939407</data>
    </edge>
    <edge source="FIN" target="GRC">
      <data key="d0">450634</data>
    </edge>
    <edge source="FIN" target="HKG">
      <data key="d0">1031163</data>
    </edge>
    <edge source="FIN" target="HUN">
      <data key="d0">5215932</data>
    </edge>
    <edge source="FIN" target="IDN">
      <data key="d0">400012</data>
    </edge>
    <edge source="FIN" target="IRL">
      <data key="d0">11656857</data>
    </edge>
    <edge source="FIN" target="ISR">
      <data key="d0">1263381</data>
    </edge>
    <edge source="FIN" target="ITA">
      <data key="d0">12358167</data>
    </edge>
    <edge source="FIN" target="JPN">
      <data key="d0">554109</data>
    </edge>
    <edge source="FIN" target="KAZ">
      <data key="d0">506137</data>
    </edge>
    <edge source="FIN" target="JOR">
      <data key="d0">27408</data>
    </edge>
    <edge source="FIN" target="KOR">
      <data key="d0">450530</data>
    </edge>
    <edge source="FIN" target="LBN">
      <data key="d0">409436</data>
    </edge>
    <edge source="FIN" target="LVA">
      <data key="d0">3837701</data>
    </edge>
    <edge source="FIN" target="LTU">
      <data key="d0">4118177</data>
    </edge>
    <edge source="FIN" target="MWI">
      <data key="d0">1019328</data>
    </edge>
    <edge source="FIN" target="MYS">
      <data key="d0">2027606</data>
    </edge>
    <edge source="FIN" target="MEX">
      <data key="d0">1540630</data>
    </edge>
    <edge source="FIN" target="MDA">
      <data key="d0">10769</data>
    </edge>
    <edge source="FIN" target="MAR">
      <data key="d0">14221</data>
    </edge>
    <edge source="FIN" target="OMN">
      <data key="d0">15567</data>
    </edge>
    <edge source="FIN" target="NLD">
      <data key="d0">22262785</data>
    </edge>
    <edge source="FIN" target="NZL">
      <data key="d0">1680878</data>
    </edge>
    <edge source="FIN" target="NIC">
      <data key="d0">25901</data>
    </edge>
    <edge source="FIN" target="NOR">
      <data key="d0">47866999</data>
    </edge>
    <edge source="FIN" target="PRY">
      <data key="d0">13784</data>
    </edge>
    <edge source="FIN" target="PER">
      <data key="d0">16996</data>
    </edge>
    <edge source="FIN" target="PHL">
      <data key="d0">131901</data>
    </edge>
    <edge source="FIN" target="POL">
      <data key="d0">58790850</data>
    </edge>
    <edge source="FIN" target="PRT">
      <data key="d0">520580</data>
    </edge>
    <edge source="FIN" target="ROU">
      <data key="d0">9210943</data>
    </edge>
    <edge source="FIN" target="RUS">
      <data key="d0">62633858</data>
    </edge>
    <edge source="FIN" target="SAU">
      <data key="d0">338164</data>
    </edge>
    <edge source="FIN" target="SRB">
      <data key="d0">73253</data>
    </edge>
    <edge source="FIN" target="IND">
      <data key="d0">7498354</data>
    </edge>
    <edge source="FIN" target="SGP">
      <data key="d0">350581</data>
    </edge>
    <edge source="FIN" target="SVK">
      <data key="d0">3110017</data>
    </edge>
    <edge source="FIN" target="VNM">
      <data key="d0">171015</data>
    </edge>
    <edge source="FIN" target="SVN">
      <data key="d0">639989</data>
    </edge>
    <edge source="FIN" target="ZAF">
      <data key="d0">3447077</data>
    </edge>
    <edge source="FIN" target="ZWE">
      <data key="d0">362182</data>
    </edge>
    <edge source="FIN" target="ESP">
      <data key="d0">10870162</data>
    </edge>
    <edge source="FIN" target="SWE">
      <data key="d0">146875812</data>
    </edge>
    <edge source="FIN" target="CHE">
      <data key="d0">8991631</data>
    </edge>
    <edge source="FIN" target="THA">
      <data key="d0">3375556</data>
    </edge>
    <edge source="FIN" target="ARE">
      <data key="d0">662193</data>
    </edge>
    <edge source="FIN" target="TUN">
      <data key="d0">157715</data>
    </edge>
    <edge source="FIN" target="TUR">
      <data key="d0">8226857</data>
    </edge>
    <edge source="FIN" target="UGA">
      <data key="d0">78882</data>
    </edge>
    <edge source="FIN" target="UKR">
      <data key="d0">1818863</data>
    </edge>
    <edge source="FIN" target="MKD">
      <data key="d0">1631550</data>
    </edge>
    <edge source="FIN" target="EGY">
      <data key="d0">540519</data>
    </edge>
    <edge source="FIN" target="GBR">
      <data key="d0">47566174</data>
    </edge>
    <edge source="FIN" target="USA">
      <data key="d0">14253673</data>
    </edge>
    <edge source="FIN" target="URY">
      <data key="d0">397115</data>
    </edge>
    <edge source="GHA" target="CMR">
      <data key="d0">32038</data>
    </edge>
    <edge source="GHA" target="BEN">
      <data key="d0">215167</data>
    </edge>
    <edge source="GHA" target="CIV">
      <data key="d0">481885</data>
    </edge>
    <edge source="GHA" target="NLD">
      <data key="d0">22726</data>
    </edge>
    <edge source="GHA" target="NER">
      <data key="d0">12232850</data>
    </edge>
    <edge source="GHA" target="SEN">
      <data key="d0">79307</data>
    </edge>
    <edge source="GHA" target="TGO">
      <data key="d0">1067682</data>
    </edge>
    <edge source="GHA" target="BFA">
      <data key="d0">18777677</data>
    </edge>
    <edge source="IDN" target="DZA">
      <data key="d0">614277</data>
    </edge>
    <edge source="IDN" target="ARG">
      <data key="d0">478138</data>
    </edge>
    <edge source="IDN" target="AUS">
      <data key="d0">46007379</data>
    </edge>
    <edge source="IDN" target="AUT">
      <data key="d0">117851</data>
    </edge>
    <edge source="IDN" target="ARM">
      <data key="d0">383402</data>
    </edge>
    <edge source="IDN" target="BEL">
      <data key="d0">3704316</data>
    </edge>
    <edge source="IDN" target="BOL">
      <data key="d0">45485</data>
    </edge>
    <edge source="IDN" target="BRA">
      <data key="d0">4878880</data>
    </edge>
    <edge source="IDN" target="BGR">
      <data key="d0">194064</data>
    </edge>
    <edge source="IDN" target="BDI">
      <data key="d0">60301</data>
    </edge>
    <edge source="IDN" target="KHM">
      <data key="d0">498789</data>
    </edge>
    <edge source="IDN" target="CMR">
      <data key="d0">307004</data>
    </edge>
    <edge source="IDN" target="CAN">
      <data key="d0">2548009</data>
    </edge>
    <edge source="IDN" target="LKA">
      <data key="d0">6854422</data>
    </edge>
    <edge source="IDN" target="CHL">
      <data key="d0">1090175</data>
    </edge>
    <edge source="IDN" target="CHN">
      <data key="d0">27360678</data>
    </edge>
    <edge source="IDN" target="COL">
      <data key="d0">506752</data>
    </edge>
    <edge source="IDN" target="CRI">
      <data key="d0">59987</data>
    </edge>
    <edge source="IDN" target="HRV">
      <data key="d0">49253</data>
    </edge>
    <edge source="IDN" target="CZE">
      <data key="d0">10627</data>
    </edge>
    <edge source="IDN" target="DNK">
      <data key="d0">1643011</data>
    </edge>
    <edge source="IDN" target="ECU">
      <data key="d0">28913</data>
    </edge>
    <edge source="IDN" target="ETH">
      <data key="d0">617021</data>
    </edge>
    <edge source="IDN" target="FIN">
      <data key="d0">406228</data>
    </edge>
    <edge source="IDN" target="FRA">
      <data key="d0">335344</data>
    </edge>
    <edge source="IDN" target="GEO">
      <data key="d0">468465</data>
    </edge>
    <edge source="IDN" target="DEU">
      <data key="d0">8258928</data>
    </edge>
    <edge source="IDN" target="GHA">
      <data key="d0">562512</data>
    </edge>
    <edge source="IDN" target="GRC">
      <data key="d0">173835</data>
    </edge>
    <edge source="IDN" target="GTM">
      <data key="d0">840765</data>
    </edge>
    <edge source="IDN" target="HND">
      <data key="d0">116269</data>
    </edge>
    <edge source="IDN" target="HKG">
      <data key="d0">7215751</data>
    </edge>
    <edge source="IDN" target="IRL">
      <data key="d0">1524315</data>
    </edge>
    <edge source="IDN" target="ISR">
      <data key="d0">823795</data>
    </edge>
    <edge source="IDN" target="ITA">
      <data key="d0">7837770</data>
    </edge>
    <edge source="IDN" target="CIV">
      <data key="d0">3273452</data>
    </edge>
    <edge source="IDN" target="JPN">
      <data key="d0">163683938</data>
    </edge>
    <edge source="IDN" target="KAZ">
      <data key="d0">2291543</data>
    </edge>
    <edge source="IDN" target="JOR">
      <data key="d0">28875</data>
    </edge>
    <edge source="IDN" target="KOR">
      <data key="d0">39345154</data>
    </edge>
    <edge source="IDN" target="LBN">
      <data key="d0">711516</data>
    </edge>
    <edge source="IDN" target="LTU">
      <data key="d0">90948</data>
    </edge>
    <edge source="IDN" target="MWI">
      <data key="d0">21130</data>
    </edge>
    <edge source="IDN" target="MYS">
      <data key="d0">37997696</data>
    </edge>
    <edge source="IDN" target="MUS">
      <data key="d0">116756</data>
    </edge>
    <edge source="IDN" target="MEX">
      <data key="d0">4289699</data>
    </edge>
    <edge source="IDN" target="MAR">
      <data key="d0">640125</data>
    </edge>
    <edge source="IDN" target="MOZ">
      <data key="d0">151745</data>
    </edge>
    <edge source="IDN" target="OMN">
      <data key="d0">569594</data>
    </edge>
    <edge source="IDN" target="NLD">
      <data key="d0">5805714</data>
    </edge>
    <edge source="IDN" target="NZL">
      <data key="d0">6990797</data>
    </edge>
    <edge source="IDN" target="NOR">
      <data key="d0">1535407</data>
    </edge>
    <edge source="IDN" target="PAK">
      <data key="d0">3876443</data>
    </edge>
    <edge source="IDN" target="PRY">
      <data key="d0">765660</data>
    </edge>
    <edge source="IDN" target="PER">
      <data key="d0">44996</data>
    </edge>
    <edge source="IDN" target="PHL">
      <data key="d0">50351315</data>
    </edge>
    <edge source="IDN" target="POL">
      <data key="d0">5706124</data>
    </edge>
    <edge source="IDN" target="PRT">
      <data key="d0">1128819</data>
    </edge>
    <edge source="IDN" target="ROU">
      <data key="d0">28503</data>
    </edge>
    <edge source="IDN" target="RUS">
      <data key="d0">798865</data>
    </edge>
    <edge source="IDN" target="SAU">
      <data key="d0">17033425</data>
    </edge>
    <edge source="IDN" target="SRB">
      <data key="d0">418553</data>
    </edge>
    <edge source="IDN" target="IND">
      <data key="d0">20551634</data>
    </edge>
    <edge source="IDN" target="SGP">
      <data key="d0">20020258</data>
    </edge>
    <edge source="IDN" target="VNM">
      <data key="d0">22909687</data>
    </edge>
    <edge source="IDN" target="SVN">
      <data key="d0">59310</data>
    </edge>
    <edge source="IDN" target="ZAF">
      <data key="d0">5082196</data>
    </edge>
    <edge source="IDN" target="ZWE">
      <data key="d0">305623</data>
    </edge>
    <edge source="IDN" target="ESP">
      <data key="d0">7127265</data>
    </edge>
    <edge source="IDN" target="SWE">
      <data key="d0">1095907</data>
    </edge>
    <edge source="IDN" target="CHE">
      <data key="d0">256555</data>
    </edge>
    <edge source="IDN" target="THA">
      <data key="d0">55315287</data>
    </edge>
    <edge source="IDN" target="ARE">
      <data key="d0">8638115</data>
    </edge>
    <edge source="IDN" target="TUN">
      <data key="d0">579314</data>
    </edge>
    <edge source="IDN" target="TUR">
      <data key="d0">11823513</data>
    </edge>
    <edge source="IDN" target="UGA">
      <data key="d0">79941</data>
    </edge>
    <edge source="IDN" target="UKR">
      <data key="d0">46921</data>
    </edge>
    <edge source="IDN" target="EGY">
      <data key="d0">5342687</data>
    </edge>
    <edge source="IDN" target="GBR">
      <data key="d0">16787829</data>
    </edge>
    <edge source="IDN" target="TZA">
      <data key="d0">875632</data>
    </edge>
    <edge source="IDN" target="USA">
      <data key="d0">62638624</data>
    </edge>
    <edge source="IDN" target="URY">
      <data key="d0">47182</data>
    </edge>
    <edge source="IRL" target="ALB">
      <data key="d0">25304</data>
    </edge>
    <edge source="IRL" target="DZA">
      <data key="d0">33792</data>
    </edge>
    <edge source="IRL" target="ARG">
      <data key="d0">1594380</data>
    </edge>
    <edge source="IRL" target="AUS">
      <data key="d0">1874501</data>
    </edge>
    <edge source="IRL" target="AUT">
      <data key="d0">1443408</data>
    </edge>
    <edge source="IRL" target="BEL">
      <data key="d0">39334917</data>
    </edge>
    <edge source="IRL" target="BRA">
      <data key="d0">729593</data>
    </edge>
    <edge source="IRL" target="BGR">
      <data key="d0">327069</data>
    </edge>
    <edge source="IRL" target="CAN">
      <data key="d0">258416</data>
    </edge>
    <edge source="IRL" target="CHL">
      <data key="d0">95051</data>
    </edge>
    <edge source="IRL" target="CHN">
      <data key="d0">10766081</data>
    </edge>
    <edge source="IRL" target="COL">
      <data key="d0">30543</data>
    </edge>
    <edge source="IRL" target="CRI">
      <data key="d0">238545</data>
    </edge>
    <edge source="IRL" target="HRV">
      <data key="d0">129456</data>
    </edge>
    <edge source="IRL" target="CZE">
      <data key="d0">2224539</data>
    </edge>
    <edge source="IRL" target="DNK">
      <data key="d0">2407122</data>
    </edge>
    <edge source="IRL" target="EST">
      <data key="d0">239564</data>
    </edge>
    <edge source="IRL" target="FIN">
      <data key="d0">502146</data>
    </edge>
    <edge source="IRL" target="FRA">
      <data key="d0">38372891</data>
    </edge>
    <edge source="IRL" target="GEO">
      <data key="d0">69023</data>
    </edge>
    <edge source="IRL" target="DEU">
      <data key="d0">19244470</data>
    </edge>
    <edge source="IRL" target="GRC">
      <data key="d0">567081</data>
    </edge>
    <edge source="IRL" target="HKG">
      <data key="d0">1687209</data>
    </edge>
    <edge source="IRL" target="HUN">
      <data key="d0">859978</data>
    </edge>
    <edge source="IRL" target="IDN">
      <data key="d0">16534</data>
    </edge>
    <edge source="IRL" target="ISR">
      <data key="d0">1628072</data>
    </edge>
    <edge source="IRL" target="ITA">
      <data key="d0">9430010</data>
    </edge>
    <edge source="IRL" target="JPN">
      <data key="d0">4032309</data>
    </edge>
    <edge source="IRL" target="JOR">
      <data key="d0">39977</data>
    </edge>
    <edge source="IRL" target="KOR">
      <data key="d0">114858</data>
    </edge>
    <edge source="IRL" target="LVA">
      <data key="d0">100292</data>
    </edge>
    <edge source="IRL" target="LTU">
      <data key="d0">48585</data>
    </edge>
    <edge source="IRL" target="MYS">
      <data key="d0">488249</data>
    </edge>
    <edge source="IRL" target="MUS">
      <data key="d0">260726</data>
    </edge>
    <edge source="IRL" target="MEX">
      <data key="d0">733099</data>
    </edge>
    <edge source="IRL" target="MAR">
      <data key="d0">160797</data>
    </edge>
    <edge source="IRL" target="NLD">
      <data key="d0">6057795</data>
    </edge>
    <edge source="IRL" target="NZL">
      <data key="d0">1664203</data>
    </edge>
    <edge source="IRL" target="NOR">
      <data key="d0">1422863</data>
    </edge>
    <edge source="IRL" target="PAK">
      <data key="d0">75185</data>
    </edge>
    <edge source="IRL" target="PRY">
      <data key="d0">17460</data>
    </edge>
    <edge source="IRL" target="PHL">
      <data key="d0">128866</data>
    </edge>
    <edge source="IRL" target="POL">
      <data key="d0">9003559</data>
    </edge>
    <edge source="IRL" target="PRT">
      <data key="d0">1575241</data>
    </edge>
    <edge source="IRL" target="ROU">
      <data key="d0">153913</data>
    </edge>
    <edge source="IRL" target="RUS">
      <data key="d0">1895983</data>
    </edge>
    <edge source="IRL" target="SAU">
      <data key="d0">120725</data>
    </edge>
    <edge source="IRL" target="SEN">
      <data key="d0">97027</data>
    </edge>
    <edge source="IRL" target="SRB">
      <data key="d0">400682</data>
    </edge>
    <edge source="IRL" target="IND">
      <data key="d0">684913</data>
    </edge>
    <edge source="IRL" target="SGP">
      <data key="d0">362316</data>
    </edge>
    <edge source="IRL" target="SVK">
      <data key="d0">854693</data>
    </edge>
    <edge source="IRL" target="VNM">
      <data key="d0">578278</data>
    </edge>
    <edge source="IRL" target="SVN">
      <data key="d0">220370</data>
    </edge>
    <edge source="IRL" target="ZAF">
      <data key="d0">2355501</data>
    </edge>
    <edge source="IRL" target="ESP">
      <data key="d0">11384739</data>
    </edge>
    <edge source="IRL" target="SWE">
      <data key="d0">2234990</data>
    </edge>
    <edge source="IRL" target="CHE">
      <data key="d0">2203173</data>
    </edge>
    <edge source="IRL" target="THA">
      <data key="d0">470374</data>
    </edge>
    <edge source="IRL" target="ARE">
      <data key="d0">179503</data>
    </edge>
    <edge source="IRL" target="TUN">
      <data key="d0">196199</data>
    </edge>
    <edge source="IRL" target="TUR">
      <data key="d0">3272565</data>
    </edge>
    <edge source="IRL" target="UKR">
      <data key="d0">39902</data>
    </edge>
    <edge source="IRL" target="MKD">
      <data key="d0">27364</data>
    </edge>
    <edge source="IRL" target="EGY">
      <data key="d0">519150</data>
    </edge>
    <edge source="IRL" target="GBR">
      <data key="d0">138876310</data>
    </edge>
    <edge source="IRL" target="USA">
      <data key="d0">159591533</data>
    </edge>
    <edge source="ISR" target="ALB">
      <data key="d0">813000</data>
    </edge>
    <edge source="ISR" target="AZE">
      <data key="d0">294000</data>
    </edge>
    <edge source="ISR" target="ARG">
      <data key="d0">2310000</data>
    </edge>
    <edge source="ISR" target="AUS">
      <data key="d0">47028000</data>
    </edge>
    <edge source="ISR" target="AUT">
      <data key="d0">1292000</data>
    </edge>
    <edge source="ISR" target="ARM">
      <data key="d0">63000</data>
    </edge>
    <edge source="ISR" target="BEL">
      <data key="d0">14548000</data>
    </edge>
    <edge source="ISR" target="BOL">
      <data key="d0">17000</data>
    </edge>
    <edge source="ISR" target="BRA">
      <data key="d0">20459000</data>
    </edge>
    <edge source="ISR" target="BGR">
      <data key="d0">4906000</data>
    </edge>
    <edge source="ISR" target="BLR">
      <data key="d0">206000</data>
    </edge>
    <edge source="ISR" target="CMR">
      <data key="d0">11000</data>
    </edge>
    <edge source="ISR" target="CAN">
      <data key="d0">8313000</data>
    </edge>
    <edge source="ISR" target="LKA">
      <data key="d0">535000</data>
    </edge>
    <edge source="ISR" target="CHL">
      <data key="d0">12373000</data>
    </edge>
    <edge source="ISR" target="CHN">
      <data key="d0">28642000</data>
    </edge>
    <edge source="ISR" target="COL">
      <data key="d0">2424000</data>
    </edge>
    <edge source="ISR" target="CRI">
      <data key="d0">1808000</data>
    </edge>
    <edge source="ISR" target="HRV">
      <data key="d0">505000</data>
    </edge>
    <edge source="ISR" target="CZE">
      <data key="d0">2994000</data>
    </edge>
    <edge source="ISR" target="BEN">
      <data key="d0">10000</data>
    </edge>
    <edge source="ISR" target="DNK">
      <data key="d0">5358000</data>
    </edge>
    <edge source="ISR" target="ECU">
      <data key="d0">3839000</data>
    </edge>
    <edge source="ISR" target="SLV">
      <data key="d0">380000</data>
    </edge>
    <edge source="ISR" target="ETH">
      <data key="d0">1067000</data>
    </edge>
    <edge source="ISR" target="EST">
      <data key="d0">32000</data>
    </edge>
    <edge source="ISR" target="FIN">
      <data key="d0">1771000</data>
    </edge>
    <edge source="ISR" target="FRA">
      <data key="d0">36003000</data>
    </edge>
    <edge source="ISR" target="GEO">
      <data key="d0">980000</data>
    </edge>
    <edge source="ISR" target="DEU">
      <data key="d0">55069000</data>
    </edge>
    <edge source="ISR" target="GHA">
      <data key="d0">1235000</data>
    </edge>
    <edge source="ISR" target="GRC">
      <data key="d0">6880000</data>
    </edge>
    <edge source="ISR" target="GTM">
      <data key="d0">3580000</data>
    </edge>
    <edge source="ISR" target="HND">
      <data key="d0">267000</data>
    </edge>
    <edge source="ISR" target="HKG">
      <data key="d0">1349000</data>
    </edge>
    <edge source="ISR" target="HUN">
      <data key="d0">3825000</data>
    </edge>
    <edge source="ISR" target="IDN">
      <data key="d0">855000</data>
    </edge>
    <edge source="ISR" target="IRL">
      <data key="d0">775000</data>
    </edge>
    <edge source="ISR" target="ITA">
      <data key="d0">40351000</data>
    </edge>
    <edge source="ISR" target="JAM">
      <data key="d0">447000</data>
    </edge>
    <edge source="ISR" target="JPN">
      <data key="d0">6187000</data>
    </edge>
    <edge source="ISR" target="KAZ">
      <data key="d0">44000</data>
    </edge>
    <edge source="ISR" target="JOR">
      <data key="d0">671000</data>
    </edge>
    <edge source="ISR" target="KOR">
      <data key="d0">2888000</data>
    </edge>
    <edge source="ISR" target="KGZ">
      <data key="d0">109000</data>
    </edge>
    <edge source="ISR" target="LVA">
      <data key="d0">1308000</data>
    </edge>
    <edge source="ISR" target="LTU">
      <data key="d0">926000</data>
    </edge>
    <edge source="ISR" target="MYS">
      <data key="d0">84000</data>
    </edge>
    <edge source="ISR" target="MUS">
      <data key="d0">372000</data>
    </edge>
    <edge source="ISR" target="MEX">
      <data key="d0">32443000</data>
    </edge>
    <edge source="ISR" target="MDA">
      <data key="d0">756000</data>
    </edge>
    <edge source="ISR" target="NAM">
      <data key="d0">33000</data>
    </edge>
    <edge source="ISR" target="NLD">
      <data key="d0">15922000</data>
    </edge>
    <edge source="ISR" target="NZL">
      <data key="d0">7022000</data>
    </edge>
    <edge source="ISR" target="NIC">
      <data key="d0">193000</data>
    </edge>
    <edge source="ISR" target="NOR">
      <data key="d0">1489000</data>
    </edge>
    <edge source="ISR" target="PAN">
      <data key="d0">691000</data>
    </edge>
    <edge source="ISR" target="PRY">
      <data key="d0">72000</data>
    </edge>
    <edge source="ISR" target="PER">
      <data key="d0">18603000</data>
    </edge>
    <edge source="ISR" target="PHL">
      <data key="d0">1308000</data>
    </edge>
    <edge source="ISR" target="POL">
      <data key="d0">12317000</data>
    </edge>
    <edge source="ISR" target="PRT">
      <data key="d0">4327000</data>
    </edge>
    <edge source="ISR" target="ROU">
      <data key="d0">4064000</data>
    </edge>
    <edge source="ISR" target="RUS">
      <data key="d0">23770000</data>
    </edge>
    <edge source="ISR" target="SRB">
      <data key="d0">359000</data>
    </edge>
    <edge source="ISR" target="IND">
      <data key="d0">12708000</data>
    </edge>
    <edge source="ISR" target="SGP">
      <data key="d0">1804000</data>
    </edge>
    <edge source="ISR" target="SVK">
      <data key="d0">458000</data>
    </edge>
    <edge source="ISR" target="VNM">
      <data key="d0">3144000</data>
    </edge>
    <edge source="ISR" target="SVN">
      <data key="d0">5972000</data>
    </edge>
    <edge source="ISR" target="ZAF">
      <data key="d0">17347000</data>
    </edge>
    <edge source="ISR" target="ESP">
      <data key="d0">20744000</data>
    </edge>
    <edge source="ISR" target="SWE">
      <data key="d0">3664000</data>
    </edge>
    <edge source="ISR" target="CHE">
      <data key="d0">1719000</data>
    </edge>
    <edge source="ISR" target="THA">
      <data key="d0">3212000</data>
    </edge>
    <edge source="ISR" target="TUR">
      <data key="d0">13041000</data>
    </edge>
    <edge source="ISR" target="UGA">
      <data key="d0">192000</data>
    </edge>
    <edge source="ISR" target="UKR">
      <data key="d0">9163000</data>
    </edge>
    <edge source="ISR" target="MKD">
      <data key="d0">142000</data>
    </edge>
    <edge source="ISR" target="EGY">
      <data key="d0">1588000</data>
    </edge>
    <edge source="ISR" target="GBR">
      <data key="d0">52023000</data>
    </edge>
    <edge source="ISR" target="TZA">
      <data key="d0">1195000</data>
    </edge>
    <edge source="ISR" target="USA">
      <data key="d0">159611000</data>
    </edge>
    <edge source="ISR" target="URY">
      <data key="d0">1494000</data>
    </edge>
    <edge source="CIV" target="BDI">
      <data key="d0">15866</data>
    </edge>
    <edge source="CIV" target="CMR">
      <data key="d0">733899</data>
    </edge>
    <edge source="CIV" target="BEN">
      <data key="d0">1570654</data>
    </edge>
    <edge source="CIV" target="FRA">
      <data key="d0">30917</data>
    </edge>
    <edge source="CIV" target="GMB">
      <data key="d0">185803</data>
    </edge>
    <edge source="CIV" target="GHA">
      <data key="d0">29309323</data>
    </edge>
    <edge source="CIV" target="MYS">
      <data key="d0">37966</data>
    </edge>
    <edge source="CIV" target="MRT">
      <data key="d0">253314</data>
    </edge>
    <edge source="CIV" target="NER">
      <data key="d0">3420252</data>
    </edge>
    <edge source="CIV" target="SEN">
      <data key="d0">2762097</data>
    </edge>
    <edge source="CIV" target="ZAF">
      <data key="d0">36275</data>
    </edge>
    <edge source="CIV" target="TGO">
      <data key="d0">1077304</data>
    </edge>
    <edge source="CIV" target="GBR">
      <data key="d0">19557</data>
    </edge>
    <edge source="CIV" target="BFA">
      <data key="d0">8475698</data>
    </edge>
    <edge source="JPN" target="DZA">
      <data key="d0">30083</data>
    </edge>
    <edge source="JPN" target="ARG">
      <data key="d0">3029564</data>
    </edge>
    <edge source="JPN" target="AUS">
      <data key="d0">30067560</data>
    </edge>
    <edge source="JPN" target="AUT">
      <data key="d0">8450918</data>
    </edge>
    <edge source="JPN" target="BEL">
      <data key="d0">47518476</data>
    </edge>
    <edge source="JPN" target="BRA">
      <data key="d0">15765526</data>
    </edge>
    <edge source="JPN" target="BGR">
      <data key="d0">643823</data>
    </edge>
    <edge source="JPN" target="BLR">
      <data key="d0">46971</data>
    </edge>
    <edge source="JPN" target="KHM">
      <data key="d0">1803337</data>
    </edge>
    <edge source="JPN" target="CAN">
      <data key="d0">34393369</data>
    </edge>
    <edge source="JPN" target="LKA">
      <data key="d0">1986228</data>
    </edge>
    <edge source="JPN" target="CHL">
      <data key="d0">1390435</data>
    </edge>
    <edge source="JPN" target="CHN">
      <data key="d0">2762121497</data>
    </edge>
    <edge source="JPN" target="COL">
      <data key="d0">955158</data>
    </edge>
    <edge source="JPN" target="CRI">
      <data key="d0">1713548</data>
    </edge>
    <edge source="JPN" target="CZE">
      <data key="d0">10898887</data>
    </edge>
    <edge source="JPN" target="BEN">
      <data key="d0">58729</data>
    </edge>
    <edge source="JPN" target="DNK">
      <data key="d0">3295660</data>
    </edge>
    <edge source="JPN" target="ECU">
      <data key="d0">560397</data>
    </edge>
    <edge source="JPN" target="SLV">
      <data key="d0">820250</data>
    </edge>
    <edge source="JPN" target="EST">
      <data key="d0">16777</data>
    </edge>
    <edge source="JPN" target="FIN">
      <data key="d0">4548498</data>
    </edge>
    <edge source="JPN" target="FRA">
      <data key="d0">28217869</data>
    </edge>
    <edge source="JPN" target="GEO">
      <data key="d0">12726</data>
    </edge>
    <edge source="JPN" target="GMB">
      <data key="d0">42449</data>
    </edge>
    <edge source="JPN" target="DEU">
      <data key="d0">121935426</data>
    </edge>
    <edge source="JPN" target="GHA">
      <data key="d0">35617</data>
    </edge>
    <edge source="JPN" target="GRC">
      <data key="d0">692883</data>
    </edge>
    <edge source="JPN" target="GTM">
      <data key="d0">223969</data>
    </edge>
    <edge source="JPN" target="HND">
      <data key="d0">19300</data>
    </edge>
    <edge source="JPN" target="HKG">
      <data key="d0">692519390</data>
    </edge>
    <edge source="JPN" target="HUN">
      <data key="d0">5238720</data>
    </edge>
    <edge source="JPN" target="IDN">
      <data key="d0">100844209</data>
    </edge>
    <edge source="JPN" target="IRL">
      <data key="d0">6846633</data>
    </edge>
    <edge source="JPN" target="ISR">
      <data key="d0">14292034</data>
    </edge>
    <edge source="JPN" target="ITA">
      <data key="d0">39749198</data>
    </edge>
    <edge source="JPN" target="KAZ">
      <data key="d0">32422</data>
    </edge>
    <edge source="JPN" target="JOR">
      <data key="d0">450415</data>
    </edge>
    <edge source="JPN" target="KOR">
      <data key="d0">2120600570</data>
    </edge>
    <edge source="JPN" target="LBN">
      <data key="d0">159420</data>
    </edge>
    <edge source="JPN" target="LVA">
      <data key="d0">38729</data>
    </edge>
    <edge source="JPN" target="LTU">
      <data key="d0">49788</data>
    </edge>
    <edge source="JPN" target="MYS">
      <data key="d0">206558813</data>
    </edge>
    <edge source="JPN" target="MUS">
      <data key="d0">228168</data>
    </edge>
    <edge source="JPN" target="MEX">
      <data key="d0">80568647</data>
    </edge>
    <edge source="JPN" target="MAR">
      <data key="d0">2842933</data>
    </edge>
    <edge source="JPN" target="MOZ">
      <data key="d0">26538</data>
    </edge>
    <edge source="JPN" target="OMN">
      <data key="d0">946954</data>
    </edge>
    <edge source="JPN" target="NLD">
      <data key="d0">105563960</data>
    </edge>
    <edge source="JPN" target="NZL">
      <data key="d0">4813793</data>
    </edge>
    <edge source="JPN" target="NOR">
      <data key="d0">1146393</data>
    </edge>
    <edge source="JPN" target="PAK">
      <data key="d0">4583922</data>
    </edge>
    <edge source="JPN" target="PAN">
      <data key="d0">43665</data>
    </edge>
    <edge source="JPN" target="PRY">
      <data key="d0">516391</data>
    </edge>
    <edge source="JPN" target="PER">
      <data key="d0">100709</data>
    </edge>
    <edge source="JPN" target="PHL">
      <data key="d0">151424062</data>
    </edge>
    <edge source="JPN" target="POL">
      <data key="d0">3214766</data>
    </edge>
    <edge source="JPN" target="PRT">
      <data key="d0">2729489</data>
    </edge>
    <edge source="JPN" target="ROU">
      <data key="d0">930075</data>
    </edge>
    <edge source="JPN" target="RUS">
      <data key="d0">5801097</data>
    </edge>
    <edge source="JPN" target="SAU">
      <data key="d0">11147617</data>
    </edge>
    <edge source="JPN" target="SRB">
      <data key="d0">14098</data>
    </edge>
    <edge source="JPN" target="IND">
      <data key="d0">72445547</data>
    </edge>
    <edge source="JPN" target="SGP">
      <data key="d0">136239172</data>
    </edge>
    <edge source="JPN" target="SVK">
      <data key="d0">1285205</data>
    </edge>
    <edge source="JPN" target="VNM">
      <data key="d0">178399609</data>
    </edge>
    <edge source="JPN" target="SVN">
      <data key="d0">1279634</data>
    </edge>
    <edge source="JPN" target="ZAF">
      <data key="d0">10239310</data>
    </edge>
    <edge source="JPN" target="ESP">
      <data key="d0">6848733</data>
    </edge>
    <edge source="JPN" target="SWE">
      <data key="d0">1849055</data>
    </edge>
    <edge source="JPN" target="CHE">
      <data key="d0">24524999</data>
    </edge>
    <edge source="JPN" target="THA">
      <data key="d0">310089482</data>
    </edge>
    <edge source="JPN" target="ARE">
      <data key="d0">20029530</data>
    </edge>
    <edge source="JPN" target="TUN">
      <data key="d0">80718</data>
    </edge>
    <edge source="JPN" target="TUR">
      <data key="d0">21313437</data>
    </edge>
    <edge source="JPN" target="UGA">
      <data key="d0">20718</data>
    </edge>
    <edge source="JPN" target="UKR">
      <data key="d0">67192</data>
    </edge>
    <edge source="JPN" target="EGY">
      <data key="d0">3702475</data>
    </edge>
    <edge source="JPN" target="GBR">
      <data key="d0">40828583</data>
    </edge>
    <edge source="JPN" target="USA">
      <data key="d0">653050073</data>
    </edge>
    <edge source="JPN" target="URY">
      <data key="d0">294384</data>
    </edge>
    <edge source="KAZ" target="AZE">
      <data key="d0">403466</data>
    </edge>
    <edge source="KAZ" target="BLR">
      <data key="d0">78119</data>
    </edge>
    <edge source="KAZ" target="CHN">
      <data key="d0">58125</data>
    </edge>
    <edge source="KAZ" target="GEO">
      <data key="d0">391256</data>
    </edge>
    <edge source="KAZ" target="DEU">
      <data key="d0">25019</data>
    </edge>
    <edge source="KAZ" target="ITA">
      <data key="d0">18980</data>
    </edge>
    <edge source="KAZ" target="KGZ">
      <data key="d0">7044474</data>
    </edge>
    <edge source="KAZ" target="LVA">
      <data key="d0">10257</data>
    </edge>
    <edge source="KAZ" target="NLD">
      <data key="d0">169792</data>
    </edge>
    <edge source="KAZ" target="RUS">
      <data key="d0">11739263</data>
    </edge>
    <edge source="KAZ" target="TUR">
      <data key="d0">326137</data>
    </edge>
    <edge source="KAZ" target="UKR">
      <data key="d0">123142</data>
    </edge>
    <edge source="KAZ" target="GBR">
      <data key="d0">28616</data>
    </edge>
    <edge source="JOR" target="DZA">
      <data key="d0">351942</data>
    </edge>
    <edge source="JOR" target="AUS">
      <data key="d0">52055</data>
    </edge>
    <edge source="JOR" target="BRA">
      <data key="d0">149703</data>
    </edge>
    <edge source="JOR" target="CMR">
      <data key="d0">267880</data>
    </edge>
    <edge source="JOR" target="PSE">
      <data key="d0">946692</data>
    </edge>
    <edge source="JOR" target="GHA">
      <data key="d0">29294</data>
    </edge>
    <edge source="JOR" target="GRC">
      <data key="d0">69268</data>
    </edge>
    <edge source="JOR" target="GTM">
      <data key="d0">149023</data>
    </edge>
    <edge source="JOR" target="HND">
      <data key="d0">467238</data>
    </edge>
    <edge source="JOR" target="ISR">
      <data key="d0">51220</data>
    </edge>
    <edge source="JOR" target="ITA">
      <data key="d0">53121</data>
    </edge>
    <edge source="JOR" target="KOR">
      <data key="d0">22063</data>
    </edge>
    <edge source="JOR" target="LBN">
      <data key="d0">1836664</data>
    </edge>
    <edge source="JOR" target="MEX">
      <data key="d0">888528</data>
    </edge>
    <edge source="JOR" target="MAR">
      <data key="d0">133490</data>
    </edge>
    <edge source="JOR" target="OMN">
      <data key="d0">312893</data>
    </edge>
    <edge source="JOR" target="PAK">
      <data key="d0">29524</data>
    </edge>
    <edge source="JOR" target="ROU">
      <data key="d0">200178</data>
    </edge>
    <edge source="JOR" target="RUS">
      <data key="d0">79459</data>
    </edge>
    <edge source="JOR" target="SAU">
      <data key="d0">9126596</data>
    </edge>
    <edge source="JOR" target="SEN">
      <data key="d0">460538</data>
    </edge>
    <edge source="JOR" target="ESP">
      <data key="d0">457018</data>
    </edge>
    <edge source="JOR" target="ARE">
      <data key="d0">1508320</data>
    </edge>
    <edge source="JOR" target="TUN">
      <data key="d0">1463458</data>
    </edge>
    <edge source="JOR" target="TUR">
      <data key="d0">169716</data>
    </edge>
    <edge source="JOR" target="EGY">
      <data key="d0">4708716</data>
    </edge>
    <edge source="JOR" target="USA">
      <data key="d0">142601</data>
    </edge>
    <edge source="KOR" target="ALB">
      <data key="d0">141521</data>
    </edge>
    <edge source="KOR" target="DZA">
      <data key="d0">1528098</data>
    </edge>
    <edge source="KOR" target="AZE">
      <data key="d0">240603</data>
    </edge>
    <edge source="KOR" target="ARG">
      <data key="d0">6749630</data>
    </edge>
    <edge source="KOR" target="AUS">
      <data key="d0">47564824</data>
    </edge>
    <edge source="KOR" target="AUT">
      <data key="d0">5566882</data>
    </edge>
    <edge source="KOR" target="ARM">
      <data key="d0">307262</data>
    </edge>
    <edge source="KOR" target="BEL">
      <data key="d0">35527923</data>
    </edge>
    <edge source="KOR" target="BOL">
      <data key="d0">308409</data>
    </edge>
    <edge source="KOR" target="BRA">
      <data key="d0">50935587</data>
    </edge>
    <edge source="KOR" target="BGR">
      <data key="d0">1406252</data>
    </edge>
    <edge source="KOR" target="BLR">
      <data key="d0">370184</data>
    </edge>
    <edge source="KOR" target="KHM">
      <data key="d0">3334909</data>
    </edge>
    <edge source="KOR" target="CMR">
      <data key="d0">34322</data>
    </edge>
    <edge source="KOR" target="CAN">
      <data key="d0">32115059</data>
    </edge>
    <edge source="KOR" target="LKA">
      <data key="d0">2757679</data>
    </edge>
    <edge source="KOR" target="CHL">
      <data key="d0">11386180</data>
    </edge>
    <edge source="KOR" target="CHN">
      <data key="d0">1936112526</data>
    </edge>
    <edge source="KOR" target="COL">
      <data key="d0">15153921</data>
    </edge>
    <edge source="KOR" target="CRI">
      <data key="d0">258438</data>
    </edge>
    <edge source="KOR" target="HRV">
      <data key="d0">453716</data>
    </edge>
    <edge source="KOR" target="CZE">
      <data key="d0">35407699</data>
    </edge>
    <edge source="KOR" target="BEN">
      <data key="d0">15235</data>
    </edge>
    <edge source="KOR" target="DNK">
      <data key="d0">668178</data>
    </edge>
    <edge source="KOR" target="ECU">
      <data key="d0">4275707</data>
    </edge>
    <edge source="KOR" target="SLV">
      <data key="d0">737223</data>
    </edge>
    <edge source="KOR" target="ETH">
      <data key="d0">754930</data>
    </edge>
    <edge source="KOR" target="EST">
      <data key="d0">995074</data>
    </edge>
    <edge source="KOR" target="FIN">
      <data key="d0">1955955</data>
    </edge>
    <edge source="KOR" target="FRA">
      <data key="d0">21899438</data>
    </edge>
    <edge source="KOR" target="GEO">
      <data key="d0">718266</data>
    </edge>
    <edge source="KOR" target="PSE">
      <data key="d0">28371</data>
    </edge>
    <edge source="KOR" target="DEU">
      <data key="d0">91433431</data>
    </edge>
    <edge source="KOR" target="GHA">
      <data key="d0">125308</data>
    </edge>
    <edge source="KOR" target="GRC">
      <data key="d0">3547605</data>
    </edge>
    <edge source="KOR" target="GTM">
      <data key="d0">1676502</data>
    </edge>
    <edge source="KOR" target="HND">
      <data key="d0">1533713</data>
    </edge>
    <edge source="KOR" target="HKG">
      <data key="d0">384281056</data>
    </edge>
    <edge source="KOR" target="HUN">
      <data key="d0">4016594</data>
    </edge>
    <edge source="KOR" target="IDN">
      <data key="d0">83360178</data>
    </edge>
    <edge source="KOR" target="IRL">
      <data key="d0">1593761</data>
    </edge>
    <edge source="KOR" target="ISR">
      <data key="d0">15265961</data>
    </edge>
    <edge source="KOR" target="ITA">
      <data key="d0">55253342</data>
    </edge>
    <edge source="KOR" target="CIV">
      <data key="d0">14163</data>
    </edge>
    <edge source="KOR" target="JAM">
      <data key="d0">14877</data>
    </edge>
    <edge source="KOR" target="JPN">
      <data key="d0">449217272</data>
    </edge>
    <edge source="KOR" target="KAZ">
      <data key="d0">4441114</data>
    </edge>
    <edge source="KOR" target="JOR">
      <data key="d0">9011939</data>
    </edge>
    <edge source="KOR" target="KGZ">
      <data key="d0">131068</data>
    </edge>
    <edge source="KOR" target="LBN">
      <data key="d0">1917629</data>
    </edge>
    <edge source="KOR" target="LVA">
      <data key="d0">1973086</data>
    </edge>
    <edge source="KOR" target="LTU">
      <data key="d0">4712528</data>
    </edge>
    <edge source="KOR" target="MDG">
      <data key="d0">310258</data>
    </edge>
    <edge source="KOR" target="MWI">
      <data key="d0">185180</data>
    </edge>
    <edge source="KOR" target="MYS">
      <data key="d0">126810773</data>
    </edge>
    <edge source="KOR" target="MRT">
      <data key="d0">29671</data>
    </edge>
    <edge source="KOR" target="MUS">
      <data key="d0">544295</data>
    </edge>
    <edge source="KOR" target="MEX">
      <data key="d0">86916885</data>
    </edge>
    <edge source="KOR" target="MDA">
      <data key="d0">134372</data>
    </edge>
    <edge source="KOR" target="MAR">
      <data key="d0">1238949</data>
    </edge>
    <edge source="KOR" target="MOZ">
      <data key="d0">45675</data>
    </edge>
    <edge source="KOR" target="OMN">
      <data key="d0">1576384</data>
    </edge>
    <edge source="KOR" target="NAM">
      <data key="d0">62906</data>
    </edge>
    <edge source="KOR" target="NLD">
      <data key="d0">26453263</data>
    </edge>
    <edge source="KOR" target="NZL">
      <data key="d0">15278648</data>
    </edge>
    <edge source="KOR" target="NIC">
      <data key="d0">292750</data>
    </edge>
    <edge source="KOR" target="NOR">
      <data key="d0">3226443</data>
    </edge>
    <edge source="KOR" target="PAK">
      <data key="d0">10520284</data>
    </edge>
    <edge source="KOR" target="PAN">
      <data key="d0">3434116</data>
    </edge>
    <edge source="KOR" target="PRY">
      <data key="d0">541147</data>
    </edge>
    <edge source="KOR" target="PER">
      <data key="d0">13349951</data>
    </edge>
    <edge source="KOR" target="PHL">
      <data key="d0">65791832</data>
    </edge>
    <edge source="KOR" target="POL">
      <data key="d0">24870984</data>
    </edge>
    <edge source="KOR" target="PRT">
      <data key="d0">2858326</data>
    </edge>
    <edge source="KOR" target="ROU">
      <data key="d0">7378199</data>
    </edge>
    <edge source="KOR" target="RUS">
      <data key="d0">87609076</data>
    </edge>
    <edge source="KOR" target="SAU">
      <data key="d0">36214196</data>
    </edge>
    <edge source="KOR" target="SEN">
      <data key="d0">1724320</data>
    </edge>
    <edge source="KOR" target="SRB">
      <data key="d0">3400484</data>
    </edge>
    <edge source="KOR" target="IND">
      <data key="d0">125880005</data>
    </edge>
    <edge source="KOR" target="SGP">
      <data key="d0">72301775</data>
    </edge>
    <edge source="KOR" target="SVK">
      <data key="d0">20049461</data>
    </edge>
    <edge source="KOR" target="VNM">
      <data key="d0">676573159</data>
    </edge>
    <edge source="KOR" target="SVN">
      <data key="d0">2581345</data>
    </edge>
    <edge source="KOR" target="ZAF">
      <data key="d0">12925800</data>
    </edge>
    <edge source="KOR" target="ZWE">
      <data key="d0">283264</data>
    </edge>
    <edge source="KOR" target="ESP">
      <data key="d0">32743496</data>
    </edge>
    <edge source="KOR" target="SWE">
      <data key="d0">2893072</data>
    </edge>
    <edge source="KOR" target="CHE">
      <data key="d0">1523856</data>
    </edge>
    <edge source="KOR" target="THA">
      <data key="d0">79119455</data>
    </edge>
    <edge source="KOR" target="TGO">
      <data key="d0">395466</data>
    </edge>
    <edge source="KOR" target="ARE">
      <data key="d0">41598583</data>
    </edge>
    <edge source="KOR" target="TUN">
      <data key="d0">888435</data>
    </edge>
    <edge source="KOR" target="TUR">
      <data key="d0">132704048</data>
    </edge>
    <edge source="KOR" target="UGA">
      <data key="d0">33458</data>
    </edge>
    <edge source="KOR" target="UKR">
      <data key="d0">12888737</data>
    </edge>
    <edge source="KOR" target="MKD">
      <data key="d0">103375</data>
    </edge>
    <edge source="KOR" target="EGY">
      <data key="d0">12514667</data>
    </edge>
    <edge source="KOR" target="GBR">
      <data key="d0">48729557</data>
    </edge>
    <edge source="KOR" target="TZA">
      <data key="d0">360242</data>
    </edge>
    <edge source="KOR" target="USA">
      <data key="d0">471422030</data>
    </edge>
    <edge source="KOR" target="URY">
      <data key="d0">1158302</data>
    </edge>
    <edge source="LBN" target="AUS">
      <data key="d0">49164</data>
    </edge>
    <edge source="LBN" target="BGR">
      <data key="d0">941509</data>
    </edge>
    <edge source="LBN" target="CMR">
      <data key="d0">119284</data>
    </edge>
    <edge source="LBN" target="CAN">
      <data key="d0">429096</data>
    </edge>
    <edge source="LBN" target="CAF">
      <data key="d0">22359</data>
    </edge>
    <edge source="LBN" target="CHN">
      <data key="d0">54377</data>
    </edge>
    <edge source="LBN" target="BEN">
      <data key="d0">44891</data>
    </edge>
    <edge source="LBN" target="DNK">
      <data key="d0">49357</data>
    </edge>
    <edge source="LBN" target="ETH">
      <data key="d0">26944</data>
    </edge>
    <edge source="LBN" target="FRA">
      <data key="d0">191185</data>
    </edge>
    <edge source="LBN" target="GMB">
      <data key="d0">12447</data>
    </edge>
    <edge source="LBN" target="DEU">
      <data key="d0">279286</data>
    </edge>
    <edge source="LBN" target="GHA">
      <data key="d0">804675</data>
    </edge>
    <edge source="LBN" target="GRC">
      <data key="d0">68820</data>
    </edge>
    <edge source="LBN" target="IRL">
      <data key="d0">147679</data>
    </edge>
    <edge source="LBN" target="ITA">
      <data key="d0">449079</data>
    </edge>
    <edge source="LBN" target="CIV">
      <data key="d0">970055</data>
    </edge>
    <edge source="LBN" target="JOR">
      <data key="d0">668391</data>
    </edge>
    <edge source="LBN" target="MRT">
      <data key="d0">16490</data>
    </edge>
    <edge source="LBN" target="MDA">
      <data key="d0">442677</data>
    </edge>
    <edge source="LBN" target="MAR">
      <data key="d0">768717</data>
    </edge>
    <edge source="LBN" target="MOZ">
      <data key="d0">31267</data>
    </edge>
    <edge source="LBN" target="OMN">
      <data key="d0">333433</data>
    </edge>
    <edge source="LBN" target="PRT">
      <data key="d0">10947</data>
    </edge>
    <edge source="LBN" target="RUS">
      <data key="d0">616652</data>
    </edge>
    <edge source="LBN" target="SAU">
      <data key="d0">3764031</data>
    </edge>
    <edge source="LBN" target="SEN">
      <data key="d0">606196</data>
    </edge>
    <edge source="LBN" target="IND">
      <data key="d0">64248</data>
    </edge>
    <edge source="LBN" target="ZAF">
      <data key="d0">63299</data>
    </edge>
    <edge source="LBN" target="ESP">
      <data key="d0">3653601</data>
    </edge>
    <edge source="LBN" target="THA">
      <data key="d0">25995</data>
    </edge>
    <edge source="LBN" target="TGO">
      <data key="d0">132356</data>
    </edge>
    <edge source="LBN" target="ARE">
      <data key="d0">1348540</data>
    </edge>
    <edge source="LBN" target="TUN">
      <data key="d0">1424676</data>
    </edge>
    <edge source="LBN" target="TUR">
      <data key="d0">115999</data>
    </edge>
    <edge source="LBN" target="UGA">
      <data key="d0">138016</data>
    </edge>
    <edge source="LBN" target="UKR">
      <data key="d0">28548</data>
    </edge>
    <edge source="LBN" target="EGY">
      <data key="d0">4740561</data>
    </edge>
    <edge source="LBN" target="GBR">
      <data key="d0">201034</data>
    </edge>
    <edge source="LBN" target="TZA">
      <data key="d0">16070</data>
    </edge>
    <edge source="LBN" target="USA">
      <data key="d0">421873</data>
    </edge>
    <edge source="MDG" target="CHN">
      <data key="d0">37077</data>
    </edge>
    <edge source="MDG" target="FRA">
      <data key="d0">61558</data>
    </edge>
    <edge source="MDG" target="MUS">
      <data key="d0">457984</data>
    </edge>
    <edge source="MYS" target="DZA">
      <data key="d0">763874</data>
    </edge>
    <edge source="MYS" target="ARG">
      <data key="d0">30464</data>
    </edge>
    <edge source="MYS" target="AUS">
      <data key="d0">134619704</data>
    </edge>
    <edge source="MYS" target="AUT">
      <data key="d0">321077</data>
    </edge>
    <edge source="MYS" target="BEL">
      <data key="d0">1789446</data>
    </edge>
    <edge source="MYS" target="BWA">
      <data key="d0">47406</data>
    </edge>
    <edge source="MYS" target="BRA">
      <data key="d0">4740942</data>
    </edge>
    <edge source="MYS" target="BGR">
      <data key="d0">549186</data>
    </edge>
    <edge source="MYS" target="KHM">
      <data key="d0">6107353</data>
    </edge>
    <edge source="MYS" target="CAN">
      <data key="d0">273674</data>
    </edge>
    <edge source="MYS" target="LKA">
      <data key="d0">5739036</data>
    </edge>
    <edge source="MYS" target="CHL">
      <data key="d0">642041</data>
    </edge>
    <edge source="MYS" target="CHN">
      <data key="d0">54118657</data>
    </edge>
    <edge source="MYS" target="COL">
      <data key="d0">1828275</data>
    </edge>
    <edge source="MYS" target="CRI">
      <data key="d0">389911</data>
    </edge>
    <edge source="MYS" target="HRV">
      <data key="d0">21701</data>
    </edge>
    <edge source="MYS" target="CZE">
      <data key="d0">993446</data>
    </edge>
    <edge source="MYS" target="BEN">
      <data key="d0">189499</data>
    </edge>
    <edge source="MYS" target="DNK">
      <data key="d0">4190308</data>
    </edge>
    <edge source="MYS" target="ECU">
      <data key="d0">73796</data>
    </edge>
    <edge source="MYS" target="ETH">
      <data key="d0">88637</data>
    </edge>
    <edge source="MYS" target="FIN">
      <data key="d0">2219670</data>
    </edge>
    <edge source="MYS" target="FRA">
      <data key="d0">3956970</data>
    </edge>
    <edge source="MYS" target="GEO">
      <data key="d0">353814</data>
    </edge>
    <edge source="MYS" target="DEU">
      <data key="d0">8202098</data>
    </edge>
    <edge source="MYS" target="GHA">
      <data key="d0">3493369</data>
    </edge>
    <edge source="MYS" target="GRC">
      <data key="d0">81396</data>
    </edge>
    <edge source="MYS" target="GTM">
      <data key="d0">441101</data>
    </edge>
    <edge source="MYS" target="HND">
      <data key="d0">64268</data>
    </edge>
    <edge source="MYS" target="HKG">
      <data key="d0">11028771</data>
    </edge>
    <edge source="MYS" target="HUN">
      <data key="d0">443797</data>
    </edge>
    <edge source="MYS" target="IDN">
      <data key="d0">130983169</data>
    </edge>
    <edge source="MYS" target="IRL">
      <data key="d0">118338</data>
    </edge>
    <edge source="MYS" target="ITA">
      <data key="d0">4466461</data>
    </edge>
    <edge source="MYS" target="CIV">
      <data key="d0">123914</data>
    </edge>
    <edge source="MYS" target="JAM">
      <data key="d0">78258</data>
    </edge>
    <edge source="MYS" target="JPN">
      <data key="d0">239417481</data>
    </edge>
    <edge source="MYS" target="JOR">
      <data key="d0">1569460</data>
    </edge>
    <edge source="MYS" target="KOR">
      <data key="d0">101004992</data>
    </edge>
    <edge source="MYS" target="LBN">
      <data key="d0">561435</data>
    </edge>
    <edge source="MYS" target="LVA">
      <data key="d0">41702</data>
    </edge>
    <edge source="MYS" target="LTU">
      <data key="d0">2704276</data>
    </edge>
    <edge source="MYS" target="MDG">
      <data key="d0">41056</data>
    </edge>
    <edge source="MYS" target="MRT">
      <data key="d0">1469094</data>
    </edge>
    <edge source="MYS" target="MUS">
      <data key="d0">1542245</data>
    </edge>
    <edge source="MYS" target="MEX">
      <data key="d0">10002214</data>
    </edge>
    <edge source="MYS" target="MAR">
      <data key="d0">1012904</data>
    </edge>
    <edge source="MYS" target="OMN">
      <data key="d0">702006</data>
    </edge>
    <edge source="MYS" target="NAM">
      <data key="d0">155551</data>
    </edge>
    <edge source="MYS" target="NLD">
      <data key="d0">3785442</data>
    </edge>
    <edge source="MYS" target="NZL">
      <data key="d0">17140721</data>
    </edge>
    <edge source="MYS" target="NOR">
      <data key="d0">1472177</data>
    </edge>
    <edge source="MYS" target="PAK">
      <data key="d0">7414712</data>
    </edge>
    <edge source="MYS" target="PAN">
      <data key="d0">122496</data>
    </edge>
    <edge source="MYS" target="PRY">
      <data key="d0">94293</data>
    </edge>
    <edge source="MYS" target="PER">
      <data key="d0">1855287</data>
    </edge>
    <edge source="MYS" target="PHL">
      <data key="d0">76470216</data>
    </edge>
    <edge source="MYS" target="POL">
      <data key="d0">691461</data>
    </edge>
    <edge source="MYS" target="PRT">
      <data key="d0">540304</data>
    </edge>
    <edge source="MYS" target="RUS">
      <data key="d0">10259106</data>
    </edge>
    <edge source="MYS" target="SAU">
      <data key="d0">4290565</data>
    </edge>
    <edge source="MYS" target="SEN">
      <data key="d0">129983</data>
    </edge>
    <edge source="MYS" target="IND">
      <data key="d0">19908822</data>
    </edge>
    <edge source="MYS" target="SGP">
      <data key="d0">163252611</data>
    </edge>
    <edge source="MYS" target="SVK">
      <data key="d0">161147</data>
    </edge>
    <edge source="MYS" target="VNM">
      <data key="d0">41471300</data>
    </edge>
    <edge source="MYS" target="SVN">
      <data key="d0">903015</data>
    </edge>
    <edge source="MYS" target="ZAF">
      <data key="d0">11513929</data>
    </edge>
    <edge source="MYS" target="ESP">
      <data key="d0">5057774</data>
    </edge>
    <edge source="MYS" target="SWE">
      <data key="d0">827336</data>
    </edge>
    <edge source="MYS" target="CHE">
      <data key="d0">102737</data>
    </edge>
    <edge source="MYS" target="THA">
      <data key="d0">122139297</data>
    </edge>
    <edge source="MYS" target="TGO">
      <data key="d0">857892</data>
    </edge>
    <edge source="MYS" target="ARE">
      <data key="d0">12720901</data>
    </edge>
    <edge source="MYS" target="TUN">
      <data key="d0">18707</data>
    </edge>
    <edge source="MYS" target="TUR">
      <data key="d0">7399152</data>
    </edge>
    <edge source="MYS" target="UKR">
      <data key="d0">1427487</data>
    </edge>
    <edge source="MYS" target="EGY">
      <data key="d0">2261244</data>
    </edge>
    <edge source="MYS" target="GBR">
      <data key="d0">3731028</data>
    </edge>
    <edge source="MYS" target="TZA">
      <data key="d0">999352</data>
    </edge>
    <edge source="MYS" target="USA">
      <data key="d0">23141712</data>
    </edge>
    <edge source="MYS" target="BFA">
      <data key="d0">219636</data>
    </edge>
    <edge source="MUS" target="FRA">
      <data key="d0">729473</data>
    </edge>
    <edge source="MUS" target="MDG">
      <data key="d0">1606385</data>
    </edge>
    <edge source="MUS" target="MOZ">
      <data key="d0">88074</data>
    </edge>
    <edge source="MUS" target="OMN">
      <data key="d0">384711</data>
    </edge>
    <edge source="MUS" target="NZL">
      <data key="d0">69106</data>
    </edge>
    <edge source="MUS" target="PRT">
      <data key="d0">42295</data>
    </edge>
    <edge source="MUS" target="ZAF">
      <data key="d0">47176</data>
    </edge>
    <edge source="MUS" target="ESP">
      <data key="d0">97838</data>
    </edge>
    <edge source="OMN" target="DZA">
      <data key="d0">2368832</data>
    </edge>
    <edge source="OMN" target="AUS">
      <data key="d0">4625817</data>
    </edge>
    <edge source="OMN" target="BEL">
      <data key="d0">267526</data>
    </edge>
    <edge source="OMN" target="BRA">
      <data key="d0">748013</data>
    </edge>
    <edge source="OMN" target="CAN">
      <data key="d0">296265</data>
    </edge>
    <edge source="OMN" target="LKA">
      <data key="d0">1081574</data>
    </edge>
    <edge source="OMN" target="CHN">
      <data key="d0">96297</data>
    </edge>
    <edge source="OMN" target="DNK">
      <data key="d0">534470</data>
    </edge>
    <edge source="OMN" target="SLV">
      <data key="d0">2446617</data>
    </edge>
    <edge source="OMN" target="FRA">
      <data key="d0">175104</data>
    </edge>
    <edge source="OMN" target="DEU">
      <data key="d0">541731</data>
    </edge>
    <edge source="OMN" target="HKG">
      <data key="d0">347974</data>
    </edge>
    <edge source="OMN" target="IDN">
      <data key="d0">115554</data>
    </edge>
    <edge source="OMN" target="IRL">
      <data key="d0">468050</data>
    </edge>
    <edge source="OMN" target="CIV">
      <data key="d0">148935</data>
    </edge>
    <edge source="OMN" target="JOR">
      <data key="d0">214896</data>
    </edge>
    <edge source="OMN" target="LBN">
      <data key="d0">288603</data>
    </edge>
    <edge source="OMN" target="LTU">
      <data key="d0">171164</data>
    </edge>
    <edge source="OMN" target="MDG">
      <data key="d0">572335</data>
    </edge>
    <edge source="OMN" target="MYS">
      <data key="d0">361527</data>
    </edge>
    <edge source="OMN" target="MUS">
      <data key="d0">1415574</data>
    </edge>
    <edge source="OMN" target="MEX">
      <data key="d0">107847</data>
    </edge>
    <edge source="OMN" target="MAR">
      <data key="d0">101967</data>
    </edge>
    <edge source="OMN" target="NLD">
      <data key="d0">215232</data>
    </edge>
    <edge source="OMN" target="PAK">
      <data key="d0">903682</data>
    </edge>
    <edge source="OMN" target="PAN">
      <data key="d0">75597</data>
    </edge>
    <edge source="OMN" target="PER">
      <data key="d0">782576</data>
    </edge>
    <edge source="OMN" target="PHL">
      <data key="d0">290574</data>
    </edge>
    <edge source="OMN" target="POL">
      <data key="d0">1818240</data>
    </edge>
    <edge source="OMN" target="PRT">
      <data key="d0">213812</data>
    </edge>
    <edge source="OMN" target="RUS">
      <data key="d0">382502</data>
    </edge>
    <edge source="OMN" target="SAU">
      <data key="d0">18455805</data>
    </edge>
    <edge source="OMN" target="SEN">
      <data key="d0">167806</data>
    </edge>
    <edge source="OMN" target="IND">
      <data key="d0">2372197</data>
    </edge>
    <edge source="OMN" target="SGP">
      <data key="d0">860332</data>
    </edge>
    <edge source="OMN" target="VNM">
      <data key="d0">458157</data>
    </edge>
    <edge source="OMN" target="ZAF">
      <data key="d0">1299118</data>
    </edge>
    <edge source="OMN" target="ESP">
      <data key="d0">759548</data>
    </edge>
    <edge source="OMN" target="SWE">
      <data key="d0">37420</data>
    </edge>
    <edge source="OMN" target="CHE">
      <data key="d0">35067</data>
    </edge>
    <edge source="OMN" target="THA">
      <data key="d0">257960</data>
    </edge>
    <edge source="OMN" target="ARE">
      <data key="d0">45748147</data>
    </edge>
    <edge source="OMN" target="TUN">
      <data key="d0">57837</data>
    </edge>
    <edge source="OMN" target="TUR">
      <data key="d0">480482</data>
    </edge>
    <edge source="OMN" target="UKR">
      <data key="d0">263651</data>
    </edge>
    <edge source="OMN" target="EGY">
      <data key="d0">1230717</data>
    </edge>
    <edge source="OMN" target="GBR">
      <data key="d0">1951063</data>
    </edge>
    <edge source="OMN" target="TZA">
      <data key="d0">19210</data>
    </edge>
    <edge source="OMN" target="USA">
      <data key="d0">46914736</data>
    </edge>
    <edge source="NOR" target="DZA">
      <data key="d0">2034750</data>
    </edge>
    <edge source="NOR" target="AZE">
      <data key="d0">52849</data>
    </edge>
    <edge source="NOR" target="AUS">
      <data key="d0">1224525</data>
    </edge>
    <edge source="NOR" target="AUT">
      <data key="d0">2719996</data>
    </edge>
    <edge source="NOR" target="BEL">
      <data key="d0">3660392</data>
    </edge>
    <edge source="NOR" target="BRA">
      <data key="d0">2477530</data>
    </edge>
    <edge source="NOR" target="BGR">
      <data key="d0">39098</data>
    </edge>
    <edge source="NOR" target="CAN">
      <data key="d0">2317963</data>
    </edge>
    <edge source="NOR" target="CHL">
      <data key="d0">195209</data>
    </edge>
    <edge source="NOR" target="CHN">
      <data key="d0">1008052</data>
    </edge>
    <edge source="NOR" target="COL">
      <data key="d0">26693</data>
    </edge>
    <edge source="NOR" target="HRV">
      <data key="d0">218636</data>
    </edge>
    <edge source="NOR" target="CZE">
      <data key="d0">2230700</data>
    </edge>
    <edge source="NOR" target="DNK">
      <data key="d0">13870921</data>
    </edge>
    <edge source="NOR" target="EST">
      <data key="d0">1865749</data>
    </edge>
    <edge source="NOR" target="FIN">
      <data key="d0">3764645</data>
    </edge>
    <edge source="NOR" target="FRA">
      <data key="d0">1214689</data>
    </edge>
    <edge source="NOR" target="DEU">
      <data key="d0">6772308</data>
    </edge>
    <edge source="NOR" target="GHA">
      <data key="d0">264665</data>
    </edge>
    <edge source="NOR" target="GRC">
      <data key="d0">98907</data>
    </edge>
    <edge source="NOR" target="HND">
      <data key="d0">26468</data>
    </edge>
    <edge source="NOR" target="HKG">
      <data key="d0">193557</data>
    </edge>
    <edge source="NOR" target="HUN">
      <data key="d0">319189</data>
    </edge>
    <edge source="NOR" target="IDN">
      <data key="d0">66158</data>
    </edge>
    <edge source="NOR" target="IRL">
      <data key="d0">594496</data>
    </edge>
    <edge source="NOR" target="ISR">
      <data key="d0">29381</data>
    </edge>
    <edge source="NOR" target="ITA">
      <data key="d0">618114</data>
    </edge>
    <edge source="NOR" target="JAM">
      <data key="d0">72563</data>
    </edge>
    <edge source="NOR" target="JPN">
      <data key="d0">377455</data>
    </edge>
    <edge source="NOR" target="KAZ">
      <data key="d0">118436</data>
    </edge>
    <edge source="NOR" target="KOR">
      <data key="d0">1105129</data>
    </edge>
    <edge source="NOR" target="LBN">
      <data key="d0">106743</data>
    </edge>
    <edge source="NOR" target="LVA">
      <data key="d0">470362</data>
    </edge>
    <edge source="NOR" target="LTU">
      <data key="d0">1445103</data>
    </edge>
    <edge source="NOR" target="MYS">
      <data key="d0">1396608</data>
    </edge>
    <edge source="NOR" target="MRT">
      <data key="d0">54552</data>
    </edge>
    <edge source="NOR" target="MEX">
      <data key="d0">15827</data>
    </edge>
    <edge source="NOR" target="MDA">
      <data key="d0">12246</data>
    </edge>
    <edge source="NOR" target="MAR">
      <data key="d0">82562</data>
    </edge>
    <edge source="NOR" target="NLD">
      <data key="d0">10181746</data>
    </edge>
    <edge source="NOR" target="NZL">
      <data key="d0">21489</data>
    </edge>
    <edge source="NOR" target="PAK">
      <data key="d0">43692</data>
    </edge>
    <edge source="NOR" target="POL">
      <data key="d0">9905389</data>
    </edge>
    <edge source="NOR" target="PRT">
      <data key="d0">363161</data>
    </edge>
    <edge source="NOR" target="ROU">
      <data key="d0">52885</data>
    </edge>
    <edge source="NOR" target="RUS">
      <data key="d0">2283859</data>
    </edge>
    <edge source="NOR" target="IND">
      <data key="d0">2500411</data>
    </edge>
    <edge source="NOR" target="SGP">
      <data key="d0">913049</data>
    </edge>
    <edge source="NOR" target="SVK">
      <data key="d0">49970</data>
    </edge>
    <edge source="NOR" target="VNM">
      <data key="d0">32381</data>
    </edge>
    <edge source="NOR" target="SVN">
      <data key="d0">180440</data>
    </edge>
    <edge source="NOR" target="ZAF">
      <data key="d0">53361</data>
    </edge>
    <edge source="NOR" target="ESP">
      <data key="d0">249505</data>
    </edge>
    <edge source="NOR" target="SWE">
      <data key="d0">39923471</data>
    </edge>
    <edge source="NOR" target="CHE">
      <data key="d0">117022</data>
    </edge>
    <edge source="NOR" target="THA">
      <data key="d0">204111</data>
    </edge>
    <edge source="NOR" target="ARE">
      <data key="d0">147801</data>
    </edge>
    <edge source="NOR" target="TUN">
      <data key="d0">9666589</data>
    </edge>
    <edge source="NOR" target="TUR">
      <data key="d0">1445907</data>
    </edge>
    <edge source="NOR" target="UGA">
      <data key="d0">10547</data>
    </edge>
    <edge source="NOR" target="UKR">
      <data key="d0">420307</data>
    </edge>
    <edge source="NOR" target="EGY">
      <data key="d0">884818</data>
    </edge>
    <edge source="NOR" target="GBR">
      <data key="d0">9952581</data>
    </edge>
    <edge source="NOR" target="TZA">
      <data key="d0">203253</data>
    </edge>
    <edge source="NOR" target="USA">
      <data key="d0">3590254</data>
    </edge>
    <edge source="NOR" target="URY">
      <data key="d0">92311</data>
    </edge>
    <edge source="PAK" target="ARG">
      <data key="d0">21225</data>
    </edge>
    <edge source="PAK" target="AUS">
      <data key="d0">28940</data>
    </edge>
    <edge source="PAK" target="BRA">
      <data key="d0">126154</data>
    </edge>
    <edge source="PAK" target="BGR">
      <data key="d0">212725</data>
    </edge>
    <edge source="PAK" target="CMR">
      <data key="d0">299447</data>
    </edge>
    <edge source="PAK" target="CAN">
      <data key="d0">105569</data>
    </edge>
    <edge source="PAK" target="LKA">
      <data key="d0">1594183</data>
    </edge>
    <edge source="PAK" target="BEN">
      <data key="d0">10088</data>
    </edge>
    <edge source="PAK" target="ETH">
      <data key="d0">22793</data>
    </edge>
    <edge source="PAK" target="FRA">
      <data key="d0">95334</data>
    </edge>
    <edge source="PAK" target="DEU">
      <data key="d0">34900</data>
    </edge>
    <edge source="PAK" target="GRC">
      <data key="d0">512889</data>
    </edge>
    <edge source="PAK" target="HKG">
      <data key="d0">20614</data>
    </edge>
    <edge source="PAK" target="IDN">
      <data key="d0">633587</data>
    </edge>
    <edge source="PAK" target="IRL">
      <data key="d0">27640</data>
    </edge>
    <edge source="PAK" target="ITA">
      <data key="d0">2020917</data>
    </edge>
    <edge source="PAK" target="KOR">
      <data key="d0">318560</data>
    </edge>
    <edge source="PAK" target="LBN">
      <data key="d0">31453</data>
    </edge>
    <edge source="PAK" target="OMN">
      <data key="d0">168715</data>
    </edge>
    <edge source="PAK" target="PHL">
      <data key="d0">76022</data>
    </edge>
    <edge source="PAK" target="POL">
      <data key="d0">30944</data>
    </edge>
    <edge source="PAK" target="SAU">
      <data key="d0">148439</data>
    </edge>
    <edge source="PAK" target="SRB">
      <data key="d0">48525</data>
    </edge>
    <edge source="PAK" target="IND">
      <data key="d0">84573</data>
    </edge>
    <edge source="PAK" target="SGP">
      <data key="d0">12080</data>
    </edge>
    <edge source="PAK" target="VNM">
      <data key="d0">176005</data>
    </edge>
    <edge source="PAK" target="ZAF">
      <data key="d0">93288</data>
    </edge>
    <edge source="PAK" target="ESP">
      <data key="d0">10132</data>
    </edge>
    <edge source="PAK" target="THA">
      <data key="d0">266030</data>
    </edge>
    <edge source="PAK" target="ARE">
      <data key="d0">1064228</data>
    </edge>
    <edge source="PAK" target="TUR">
      <data key="d0">345554</data>
    </edge>
    <edge source="PAK" target="EGY">
      <data key="d0">32380</data>
    </edge>
    <edge source="PAK" target="GBR">
      <data key="d0">2104542</data>
    </edge>
    <edge source="PAK" target="TZA">
      <data key="d0">25636</data>
    </edge>
    <edge source="PAK" target="USA">
      <data key="d0">3362208</data>
    </edge>
    <edge source="PHL" target="ARG">
      <data key="d0">32886</data>
    </edge>
    <edge source="PHL" target="AUS">
      <data key="d0">1071357</data>
    </edge>
    <edge source="PHL" target="BRA">
      <data key="d0">531060</data>
    </edge>
    <edge source="PHL" target="KHM">
      <data key="d0">586787</data>
    </edge>
    <edge source="PHL" target="CHN">
      <data key="d0">818499</data>
    </edge>
    <edge source="PHL" target="FRA">
      <data key="d0">126931</data>
    </edge>
    <edge source="PHL" target="DEU">
      <data key="d0">87017</data>
    </edge>
    <edge source="PHL" target="HKG">
      <data key="d0">1290149</data>
    </edge>
    <edge source="PHL" target="IDN">
      <data key="d0">2507333</data>
    </edge>
    <edge source="PHL" target="ITA">
      <data key="d0">77490</data>
    </edge>
    <edge source="PHL" target="JPN">
      <data key="d0">18712015</data>
    </edge>
    <edge source="PHL" target="KOR">
      <data key="d0">3568516</data>
    </edge>
    <edge source="PHL" target="MYS">
      <data key="d0">1042713</data>
    </edge>
    <edge source="PHL" target="MAR">
      <data key="d0">112910</data>
    </edge>
    <edge source="PHL" target="NLD">
      <data key="d0">808691</data>
    </edge>
    <edge source="PHL" target="NZL">
      <data key="d0">84066</data>
    </edge>
    <edge source="PHL" target="PAK">
      <data key="d0">21846</data>
    </edge>
    <edge source="PHL" target="SAU">
      <data key="d0">16888</data>
    </edge>
    <edge source="PHL" target="IND">
      <data key="d0">1089496</data>
    </edge>
    <edge source="PHL" target="SGP">
      <data key="d0">3025399</data>
    </edge>
    <edge source="PHL" target="SVK">
      <data key="d0">10517</data>
    </edge>
    <edge source="PHL" target="VNM">
      <data key="d0">1080503</data>
    </edge>
    <edge source="PHL" target="ZAF">
      <data key="d0">56162</data>
    </edge>
    <edge source="PHL" target="ESP">
      <data key="d0">55766</data>
    </edge>
    <edge source="PHL" target="THA">
      <data key="d0">2837002</data>
    </edge>
    <edge source="PHL" target="ARE">
      <data key="d0">39979</data>
    </edge>
    <edge source="PHL" target="TUR">
      <data key="d0">26936</data>
    </edge>
    <edge source="PHL" target="EGY">
      <data key="d0">14486</data>
    </edge>
    <edge source="PHL" target="GBR">
      <data key="d0">16350</data>
    </edge>
    <edge source="PHL" target="USA">
      <data key="d0">4437605</data>
    </edge>
    <edge source="PRT" target="ALB">
      <data key="d0">62596</data>
    </edge>
    <edge source="PRT" target="DZA">
      <data key="d0">12505276</data>
    </edge>
    <edge source="PRT" target="ARG">
      <data key="d0">885253</data>
    </edge>
    <edge source="PRT" target="AUS">
      <data key="d0">561312</data>
    </edge>
    <edge source="PRT" target="AUT">
      <data key="d0">5678200</data>
    </edge>
    <edge source="PRT" target="BEL">
      <data key="d0">17279345</data>
    </edge>
    <edge source="PRT" target="BOL">
      <data key="d0">34634</data>
    </edge>
    <edge source="PRT" target="BRA">
      <data key="d0">3547118</data>
    </edge>
    <edge source="PRT" target="BGR">
      <data key="d0">1149601</data>
    </edge>
    <edge source="PRT" target="CMR">
      <data key="d0">74494</data>
    </edge>
    <edge source="PRT" target="CAN">
      <data key="d0">5763342</data>
    </edge>
    <edge source="PRT" target="CHL">
      <data key="d0">3581184</data>
    </edge>
    <edge source="PRT" target="CHN">
      <data key="d0">2612014</data>
    </edge>
    <edge source="PRT" target="COL">
      <data key="d0">2602054</data>
    </edge>
    <edge source="PRT" target="HRV">
      <data key="d0">434865</data>
    </edge>
    <edge source="PRT" target="CZE">
      <data key="d0">14769827</data>
    </edge>
    <edge source="PRT" target="DNK">
      <data key="d0">5824391</data>
    </edge>
    <edge source="PRT" target="ECU">
      <data key="d0">554714</data>
    </edge>
    <edge source="PRT" target="EST">
      <data key="d0">1689847</data>
    </edge>
    <edge source="PRT" target="FIN">
      <data key="d0">3748481</data>
    </edge>
    <edge source="PRT" target="FRA">
      <data key="d0">207490810</data>
    </edge>
    <edge source="PRT" target="DEU">
      <data key="d0">74696008</data>
    </edge>
    <edge source="PRT" target="GHA">
      <data key="d0">462195</data>
    </edge>
    <edge source="PRT" target="GRC">
      <data key="d0">3668340</data>
    </edge>
    <edge source="PRT" target="GTM">
      <data key="d0">11827</data>
    </edge>
    <edge source="PRT" target="HKG">
      <data key="d0">244688</data>
    </edge>
    <edge source="PRT" target="HUN">
      <data key="d0">2460759</data>
    </edge>
    <edge source="PRT" target="IDN">
      <data key="d0">32650</data>
    </edge>
    <edge source="PRT" target="IRL">
      <data key="d0">6689698</data>
    </edge>
    <edge source="PRT" target="ISR">
      <data key="d0">3397945</data>
    </edge>
    <edge source="PRT" target="ITA">
      <data key="d0">62066309</data>
    </edge>
    <edge source="PRT" target="CIV">
      <data key="d0">86145</data>
    </edge>
    <edge source="PRT" target="JAM">
      <data key="d0">15126</data>
    </edge>
    <edge source="PRT" target="JPN">
      <data key="d0">399180</data>
    </edge>
    <edge source="PRT" target="JOR">
      <data key="d0">240499</data>
    </edge>
    <edge source="PRT" target="KOR">
      <data key="d0">250093</data>
    </edge>
    <edge source="PRT" target="LBN">
      <data key="d0">638771</data>
    </edge>
    <edge source="PRT" target="LVA">
      <data key="d0">68961</data>
    </edge>
    <edge source="PRT" target="LTU">
      <data key="d0">1845227</data>
    </edge>
    <edge source="PRT" target="MYS">
      <data key="d0">129896</data>
    </edge>
    <edge source="PRT" target="MRT">
      <data key="d0">98747</data>
    </edge>
    <edge source="PRT" target="MUS">
      <data key="d0">260349</data>
    </edge>
    <edge source="PRT" target="MEX">
      <data key="d0">7605475</data>
    </edge>
    <edge source="PRT" target="MDA">
      <data key="d0">61469</data>
    </edge>
    <edge source="PRT" target="MAR">
      <data key="d0">6688723</data>
    </edge>
    <edge source="PRT" target="MOZ">
      <data key="d0">3164639</data>
    </edge>
    <edge source="PRT" target="NLD">
      <data key="d0">22601671</data>
    </edge>
    <edge source="PRT" target="NZL">
      <data key="d0">2561547</data>
    </edge>
    <edge source="PRT" target="NOR">
      <data key="d0">14196228</data>
    </edge>
    <edge source="PRT" target="PAK">
      <data key="d0">114571</data>
    </edge>
    <edge source="PRT" target="PAN">
      <data key="d0">234068</data>
    </edge>
    <edge source="PRT" target="PRY">
      <data key="d0">42527</data>
    </edge>
    <edge source="PRT" target="PER">
      <data key="d0">384057</data>
    </edge>
    <edge source="PRT" target="POL">
      <data key="d0">10916398</data>
    </edge>
    <edge source="PRT" target="ROU">
      <data key="d0">936113</data>
    </edge>
    <edge source="PRT" target="RUS">
      <data key="d0">2766204</data>
    </edge>
    <edge source="PRT" target="SAU">
      <data key="d0">586308</data>
    </edge>
    <edge source="PRT" target="SEN">
      <data key="d0">290246</data>
    </edge>
    <edge source="PRT" target="SRB">
      <data key="d0">165335</data>
    </edge>
    <edge source="PRT" target="IND">
      <data key="d0">322182</data>
    </edge>
    <edge source="PRT" target="SGP">
      <data key="d0">127763</data>
    </edge>
    <edge source="PRT" target="SVK">
      <data key="d0">2725257</data>
    </edge>
    <edge source="PRT" target="VNM">
      <data key="d0">53680</data>
    </edge>
    <edge source="PRT" target="SVN">
      <data key="d0">5072584</data>
    </edge>
    <edge source="PRT" target="ZAF">
      <data key="d0">7357872</data>
    </edge>
    <edge source="PRT" target="ESP">
      <data key="d0">368912644</data>
    </edge>
    <edge source="PRT" target="SWE">
      <data key="d0">5303806</data>
    </edge>
    <edge source="PRT" target="CHE">
      <data key="d0">4104699</data>
    </edge>
    <edge source="PRT" target="THA">
      <data key="d0">270574</data>
    </edge>
    <edge source="PRT" target="TGO">
      <data key="d0">10276</data>
    </edge>
    <edge source="PRT" target="ARE">
      <data key="d0">496772</data>
    </edge>
    <edge source="PRT" target="TUN">
      <data key="d0">1858106</data>
    </edge>
    <edge source="PRT" target="TUR">
      <data key="d0">4599215</data>
    </edge>
    <edge source="PRT" target="UGA">
      <data key="d0">13460</data>
    </edge>
    <edge source="PRT" target="UKR">
      <data key="d0">560269</data>
    </edge>
    <edge source="PRT" target="EGY">
      <data key="d0">79399</data>
    </edge>
    <edge source="PRT" target="GBR">
      <data key="d0">76422666</data>
    </edge>
    <edge source="PRT" target="USA">
      <data key="d0">9774194</data>
    </edge>
    <edge source="PRT" target="URY">
      <data key="d0">69301</data>
    </edge>
    <edge source="SAU" target="DZA">
      <data key="d0">19739173</data>
    </edge>
    <edge source="SAU" target="AUS">
      <data key="d0">631809</data>
    </edge>
    <edge source="SAU" target="AUT">
      <data key="d0">69074</data>
    </edge>
    <edge source="SAU" target="BEL">
      <data key="d0">4622955</data>
    </edge>
    <edge source="SAU" target="BRA">
      <data key="d0">135749</data>
    </edge>
    <edge source="SAU" target="BGR">
      <data key="d0">376045</data>
    </edge>
    <edge source="SAU" target="KHM">
      <data key="d0">110146</data>
    </edge>
    <edge source="SAU" target="CAN">
      <data key="d0">103745</data>
    </edge>
    <edge source="SAU" target="LKA">
      <data key="d0">122148</data>
    </edge>
    <edge source="SAU" target="CHN">
      <data key="d0">18806527</data>
    </edge>
    <edge source="SAU" target="HRV">
      <data key="d0">91477</data>
    </edge>
    <edge source="SAU" target="CZE">
      <data key="d0">4413330</data>
    </edge>
    <edge source="SAU" target="BEN">
      <data key="d0">64007</data>
    </edge>
    <edge source="SAU" target="DNK">
      <data key="d0">228827</data>
    </edge>
    <edge source="SAU" target="ETH">
      <data key="d0">916110</data>
    </edge>
    <edge source="SAU" target="EST">
      <data key="d0">29603</data>
    </edge>
    <edge source="SAU" target="FRA">
      <data key="d0">8387141</data>
    </edge>
    <edge source="SAU" target="PSE">
      <data key="d0">31203</data>
    </edge>
    <edge source="SAU" target="DEU">
      <data key="d0">26000992</data>
    </edge>
    <edge source="SAU" target="GHA">
      <data key="d0">1303623</data>
    </edge>
    <edge source="SAU" target="GRC">
      <data key="d0">2122121</data>
    </edge>
    <edge source="SAU" target="HND">
      <data key="d0">59740</data>
    </edge>
    <edge source="SAU" target="HKG">
      <data key="d0">449920</data>
    </edge>
    <edge source="SAU" target="HUN">
      <data key="d0">625141</data>
    </edge>
    <edge source="SAU" target="IDN">
      <data key="d0">5171021</data>
    </edge>
    <edge source="SAU" target="IRL">
      <data key="d0">2885946</data>
    </edge>
    <edge source="SAU" target="ITA">
      <data key="d0">33127982</data>
    </edge>
    <edge source="SAU" target="CIV">
      <data key="d0">1909296</data>
    </edge>
    <edge source="SAU" target="JPN">
      <data key="d0">629142</data>
    </edge>
    <edge source="SAU" target="JOR">
      <data key="d0">24490410</data>
    </edge>
    <edge source="SAU" target="KOR">
      <data key="d0">324305</data>
    </edge>
    <edge source="SAU" target="LBN">
      <data key="d0">14648961</data>
    </edge>
    <edge source="SAU" target="LVA">
      <data key="d0">95744</data>
    </edge>
    <edge source="SAU" target="LTU">
      <data key="d0">724087</data>
    </edge>
    <edge source="SAU" target="MYS">
      <data key="d0">29336</data>
    </edge>
    <edge source="SAU" target="MRT">
      <data key="d0">265898</data>
    </edge>
    <edge source="SAU" target="MUS">
      <data key="d0">316838</data>
    </edge>
    <edge source="SAU" target="MEX">
      <data key="d0">37871</data>
    </edge>
    <edge source="SAU" target="MAR">
      <data key="d0">8948009</data>
    </edge>
    <edge source="SAU" target="OMN">
      <data key="d0">15840037</data>
    </edge>
    <edge source="SAU" target="NLD">
      <data key="d0">5709219</data>
    </edge>
    <edge source="SAU" target="NZL">
      <data key="d0">164553</data>
    </edge>
    <edge source="SAU" target="NER">
      <data key="d0">451787</data>
    </edge>
    <edge source="SAU" target="NOR">
      <data key="d0">1997306</data>
    </edge>
    <edge source="SAU" target="PAK">
      <data key="d0">7723328</data>
    </edge>
    <edge source="SAU" target="PER">
      <data key="d0">30937</data>
    </edge>
    <edge source="SAU" target="PHL">
      <data key="d0">78942</data>
    </edge>
    <edge source="SAU" target="POL">
      <data key="d0">13940876</data>
    </edge>
    <edge source="SAU" target="PRT">
      <data key="d0">2170394</data>
    </edge>
    <edge source="SAU" target="ROU">
      <data key="d0">1138270</data>
    </edge>
    <edge source="SAU" target="RUS">
      <data key="d0">936112</data>
    </edge>
    <edge source="SAU" target="SEN">
      <data key="d0">767558</data>
    </edge>
    <edge source="SAU" target="SRB">
      <data key="d0">90944</data>
    </edge>
    <edge source="SAU" target="IND">
      <data key="d0">4092492</data>
    </edge>
    <edge source="SAU" target="SGP">
      <data key="d0">2737929</data>
    </edge>
    <edge source="SAU" target="SVK">
      <data key="d0">2606980</data>
    </edge>
    <edge source="SAU" target="VNM">
      <data key="d0">134149</data>
    </edge>
    <edge source="SAU" target="SVN">
      <data key="d0">5750824</data>
    </edge>
    <edge source="SAU" target="ZAF">
      <data key="d0">3882333</data>
    </edge>
    <edge source="SAU" target="ESP">
      <data key="d0">48750660</data>
    </edge>
    <edge source="SAU" target="SWE">
      <data key="d0">556600</data>
    </edge>
    <edge source="SAU" target="THA">
      <data key="d0">549399</data>
    </edge>
    <edge source="SAU" target="TGO">
      <data key="d0">1120668</data>
    </edge>
    <edge source="SAU" target="ARE">
      <data key="d0">49487282</data>
    </edge>
    <edge source="SAU" target="TUN">
      <data key="d0">15206361</data>
    </edge>
    <edge source="SAU" target="TUR">
      <data key="d0">10543667</data>
    </edge>
    <edge source="SAU" target="UGA">
      <data key="d0">62140</data>
    </edge>
    <edge source="SAU" target="UKR">
      <data key="d0">122414</data>
    </edge>
    <edge source="SAU" target="EGY">
      <data key="d0">98462237</data>
    </edge>
    <edge source="SAU" target="GBR">
      <data key="d0">23719384</data>
    </edge>
    <edge source="SAU" target="TZA">
      <data key="d0">1384966</data>
    </edge>
    <edge source="SAU" target="USA">
      <data key="d0">23964481</data>
    </edge>
    <edge source="SEN" target="CHN">
      <data key="d0">17243</data>
    </edge>
    <edge source="SEN" target="FRA">
      <data key="d0">106470</data>
    </edge>
    <edge source="SEN" target="GMB">
      <data key="d0">561582</data>
    </edge>
    <edge source="SEN" target="CIV">
      <data key="d0">588189</data>
    </edge>
    <edge source="SEN" target="KOR">
      <data key="d0">58799</data>
    </edge>
    <edge source="SEN" target="MRT">
      <data key="d0">957387</data>
    </edge>
    <edge source="SEN" target="NLD">
      <data key="d0">11033</data>
    </edge>
    <edge source="SEN" target="ESP">
      <data key="d0">345780</data>
    </edge>
    <edge source="SEN" target="TGO">
      <data key="d0">156089</data>
    </edge>
    <edge source="SEN" target="GBR">
      <data key="d0">60804</data>
    </edge>
    <edge source="SEN" target="BFA">
      <data key="d0">100509</data>
    </edge>
    <edge source="IND" target="ALB">
      <data key="d0">113708</data>
    </edge>
    <edge source="IND" target="DZA">
      <data key="d0">2252221</data>
    </edge>
    <edge source="IND" target="AZE">
      <data key="d0">445500</data>
    </edge>
    <edge source="IND" target="ARG">
      <data key="d0">5767419</data>
    </edge>
    <edge source="IND" target="AUS">
      <data key="d0">21143103</data>
    </edge>
    <edge source="IND" target="AUT">
      <data key="d0">1250907</data>
    </edge>
    <edge source="IND" target="BEL">
      <data key="d0">20720893</data>
    </edge>
    <edge source="IND" target="BOL">
      <data key="d0">156031</data>
    </edge>
    <edge source="IND" target="BWA">
      <data key="d0">73721</data>
    </edge>
    <edge source="IND" target="BRA">
      <data key="d0">18492573</data>
    </edge>
    <edge source="IND" target="BGR">
      <data key="d0">407101</data>
    </edge>
    <edge source="IND" target="BDI">
      <data key="d0">112915</data>
    </edge>
    <edge source="IND" target="BLR">
      <data key="d0">31092</data>
    </edge>
    <edge source="IND" target="KHM">
      <data key="d0">134096</data>
    </edge>
    <edge source="IND" target="CMR">
      <data key="d0">4431173</data>
    </edge>
    <edge source="IND" target="CAN">
      <data key="d0">10290176</data>
    </edge>
    <edge source="IND" target="CAF">
      <data key="d0">21458</data>
    </edge>
    <edge source="IND" target="LKA">
      <data key="d0">27742145</data>
    </edge>
    <edge source="IND" target="CHL">
      <data key="d0">5504713</data>
    </edge>
    <edge source="IND" target="CHN">
      <data key="d0">30670240</data>
    </edge>
    <edge source="IND" target="COL">
      <data key="d0">15091833</data>
    </edge>
    <edge source="IND" target="CRI">
      <data key="d0">2061678</data>
    </edge>
    <edge source="IND" target="HRV">
      <data key="d0">1204680</data>
    </edge>
    <edge source="IND" target="CZE">
      <data key="d0">1419549</data>
    </edge>
    <edge source="IND" target="BEN">
      <data key="d0">868774</data>
    </edge>
    <edge source="IND" target="DNK">
      <data key="d0">1229987</data>
    </edge>
    <edge source="IND" target="ECU">
      <data key="d0">765894</data>
    </edge>
    <edge source="IND" target="SLV">
      <data key="d0">1179203</data>
    </edge>
    <edge source="IND" target="ETH">
      <data key="d0">6516451</data>
    </edge>
    <edge source="IND" target="EST">
      <data key="d0">502430</data>
    </edge>
    <edge source="IND" target="FIN">
      <data key="d0">829512</data>
    </edge>
    <edge source="IND" target="FRA">
      <data key="d0">14440617</data>
    </edge>
    <edge source="IND" target="GEO">
      <data key="d0">265150</data>
    </edge>
    <edge source="IND" target="GMB">
      <data key="d0">536805</data>
    </edge>
    <edge source="IND" target="DEU">
      <data key="d0">39597818</data>
    </edge>
    <edge source="IND" target="GHA">
      <data key="d0">22697464</data>
    </edge>
    <edge source="IND" target="GRC">
      <data key="d0">2431142</data>
    </edge>
    <edge source="IND" target="GTM">
      <data key="d0">2492407</data>
    </edge>
    <edge source="IND" target="HND">
      <data key="d0">168374</data>
    </edge>
    <edge source="IND" target="HKG">
      <data key="d0">3300295</data>
    </edge>
    <edge source="IND" target="HUN">
      <data key="d0">2276151</data>
    </edge>
    <edge source="IND" target="IDN">
      <data key="d0">10526283</data>
    </edge>
    <edge source="IND" target="IRL">
      <data key="d0">4282893</data>
    </edge>
    <edge source="IND" target="ISR">
      <data key="d0">13901581</data>
    </edge>
    <edge source="IND" target="ITA">
      <data key="d0">38964725</data>
    </edge>
    <edge source="IND" target="CIV">
      <data key="d0">6182858</data>
    </edge>
    <edge source="IND" target="JAM">
      <data key="d0">204145</data>
    </edge>
    <edge source="IND" target="JPN">
      <data key="d0">3827715</data>
    </edge>
    <edge source="IND" target="KAZ">
      <data key="d0">392322</data>
    </edge>
    <edge source="IND" target="JOR">
      <data key="d0">3401329</data>
    </edge>
    <edge source="IND" target="KOR">
      <data key="d0">7965907</data>
    </edge>
    <edge source="IND" target="LBN">
      <data key="d0">3901500</data>
    </edge>
    <edge source="IND" target="LVA">
      <data key="d0">455793</data>
    </edge>
    <edge source="IND" target="LTU">
      <data key="d0">441279</data>
    </edge>
    <edge source="IND" target="MDG">
      <data key="d0">785111</data>
    </edge>
    <edge source="IND" target="MWI">
      <data key="d0">2947842</data>
    </edge>
    <edge source="IND" target="MYS">
      <data key="d0">9524503</data>
    </edge>
    <edge source="IND" target="MRT">
      <data key="d0">173107</data>
    </edge>
    <edge source="IND" target="MUS">
      <data key="d0">2655730</data>
    </edge>
    <edge source="IND" target="MEX">
      <data key="d0">30013933</data>
    </edge>
    <edge source="IND" target="MAR">
      <data key="d0">2141510</data>
    </edge>
    <edge source="IND" target="MOZ">
      <data key="d0">4743694</data>
    </edge>
    <edge source="IND" target="OMN">
      <data key="d0">10550701</data>
    </edge>
    <edge source="IND" target="NAM">
      <data key="d0">207452</data>
    </edge>
    <edge source="IND" target="NLD">
      <data key="d0">12816756</data>
    </edge>
    <edge source="IND" target="NZL">
      <data key="d0">5918865</data>
    </edge>
    <edge source="IND" target="NIC">
      <data key="d0">34604</data>
    </edge>
    <edge source="IND" target="NER">
      <data key="d0">79229</data>
    </edge>
    <edge source="IND" target="NOR">
      <data key="d0">415722</data>
    </edge>
    <edge source="IND" target="PAK">
      <data key="d0">1508693</data>
    </edge>
    <edge source="IND" target="PAN">
      <data key="d0">104950</data>
    </edge>
    <edge source="IND" target="PRY">
      <data key="d0">283782</data>
    </edge>
    <edge source="IND" target="PER">
      <data key="d0">3712948</data>
    </edge>
    <edge source="IND" target="PHL">
      <data key="d0">5803564</data>
    </edge>
    <edge source="IND" target="POL">
      <data key="d0">22596643</data>
    </edge>
    <edge source="IND" target="PRT">
      <data key="d0">3568659</data>
    </edge>
    <edge source="IND" target="ROU">
      <data key="d0">2456584</data>
    </edge>
    <edge source="IND" target="RUS">
      <data key="d0">14162327</data>
    </edge>
    <edge source="IND" target="SAU">
      <data key="d0">19166805</data>
    </edge>
    <edge source="IND" target="SEN">
      <data key="d0">2238105</data>
    </edge>
    <edge source="IND" target="SRB">
      <data key="d0">936429</data>
    </edge>
    <edge source="IND" target="SGP">
      <data key="d0">6040658</data>
    </edge>
    <edge source="IND" target="SVK">
      <data key="d0">1952416</data>
    </edge>
    <edge source="IND" target="VNM">
      <data key="d0">10017238</data>
    </edge>
    <edge source="IND" target="SVN">
      <data key="d0">834231</data>
    </edge>
    <edge source="IND" target="ZAF">
      <data key="d0">43806887</data>
    </edge>
    <edge source="IND" target="ZWE">
      <data key="d0">2096952</data>
    </edge>
    <edge source="IND" target="ESP">
      <data key="d0">23359106</data>
    </edge>
    <edge source="IND" target="SWE">
      <data key="d0">3165530</data>
    </edge>
    <edge source="IND" target="CHE">
      <data key="d0">126718</data>
    </edge>
    <edge source="IND" target="THA">
      <data key="d0">14252799</data>
    </edge>
    <edge source="IND" target="TGO">
      <data key="d0">1994359</data>
    </edge>
    <edge source="IND" target="ARE">
      <data key="d0">60970353</data>
    </edge>
    <edge source="IND" target="TUN">
      <data key="d0">1637236</data>
    </edge>
    <edge source="IND" target="TUR">
      <data key="d0">18898757</data>
    </edge>
    <edge source="IND" target="UGA">
      <data key="d0">16241593</data>
    </edge>
    <edge source="IND" target="UKR">
      <data key="d0">7135907</data>
    </edge>
    <edge source="IND" target="MKD">
      <data key="d0">44865</data>
    </edge>
    <edge source="IND" target="EGY">
      <data key="d0">14629110</data>
    </edge>
    <edge source="IND" target="GBR">
      <data key="d0">45089592</data>
    </edge>
    <edge source="IND" target="TZA">
      <data key="d0">15118590</data>
    </edge>
    <edge source="IND" target="USA">
      <data key="d0">172374392</data>
    </edge>
    <edge source="IND" target="BFA">
      <data key="d0">1405512</data>
    </edge>
    <edge source="IND" target="URY">
      <data key="d0">247909</data>
    </edge>
    <edge source="VNM" target="DZA">
      <data key="d0">207874</data>
    </edge>
    <edge source="VNM" target="ARG">
      <data key="d0">287382</data>
    </edge>
    <edge source="VNM" target="AUS">
      <data key="d0">10814386</data>
    </edge>
    <edge source="VNM" target="AUT">
      <data key="d0">29311</data>
    </edge>
    <edge source="VNM" target="BEL">
      <data key="d0">364087</data>
    </edge>
    <edge source="VNM" target="BOL">
      <data key="d0">152223</data>
    </edge>
    <edge source="VNM" target="BRA">
      <data key="d0">345573</data>
    </edge>
    <edge source="VNM" target="KHM">
      <data key="d0">23254717</data>
    </edge>
    <edge source="VNM" target="CMR">
      <data key="d0">241630</data>
    </edge>
    <edge source="VNM" target="CAN">
      <data key="d0">5718390</data>
    </edge>
    <edge source="VNM" target="LKA">
      <data key="d0">1593049</data>
    </edge>
    <edge source="VNM" target="CHL">
      <data key="d0">669191</data>
    </edge>
    <edge source="VNM" target="CHN">
      <data key="d0">17988960</data>
    </edge>
    <edge source="VNM" target="COL">
      <data key="d0">340091</data>
    </edge>
    <edge source="VNM" target="CRI">
      <data key="d0">73777</data>
    </edge>
    <edge source="VNM" target="DNK">
      <data key="d0">77288</data>
    </edge>
    <edge source="VNM" target="ECU">
      <data key="d0">1676847</data>
    </edge>
    <edge source="VNM" target="SLV">
      <data key="d0">259722</data>
    </edge>
    <edge source="VNM" target="EST">
      <data key="d0">47808</data>
    </edge>
    <edge source="VNM" target="FIN">
      <data key="d0">2087456</data>
    </edge>
    <edge source="VNM" target="FRA">
      <data key="d0">7934633</data>
    </edge>
    <edge source="VNM" target="DEU">
      <data key="d0">3531559</data>
    </edge>
    <edge source="VNM" target="GRC">
      <data key="d0">49806</data>
    </edge>
    <edge source="VNM" target="GTM">
      <data key="d0">948594</data>
    </edge>
    <edge source="VNM" target="HND">
      <data key="d0">74045</data>
    </edge>
    <edge source="VNM" target="HKG">
      <data key="d0">4831216</data>
    </edge>
    <edge source="VNM" target="HUN">
      <data key="d0">28470</data>
    </edge>
    <edge source="VNM" target="IDN">
      <data key="d0">53445493</data>
    </edge>
    <edge source="VNM" target="IRL">
      <data key="d0">75650</data>
    </edge>
    <edge source="VNM" target="ISR">
      <data key="d0">286033</data>
    </edge>
    <edge source="VNM" target="ITA">
      <data key="d0">1809509</data>
    </edge>
    <edge source="VNM" target="JAM">
      <data key="d0">43368</data>
    </edge>
    <edge source="VNM" target="JPN">
      <data key="d0">59387674</data>
    </edge>
    <edge source="VNM" target="KAZ">
      <data key="d0">21909</data>
    </edge>
    <edge source="VNM" target="JOR">
      <data key="d0">1491757</data>
    </edge>
    <edge source="VNM" target="KOR">
      <data key="d0">39579075</data>
    </edge>
    <edge source="VNM" target="LBN">
      <data key="d0">266200</data>
    </edge>
    <edge source="VNM" target="LTU">
      <data key="d0">192361</data>
    </edge>
    <edge source="VNM" target="MDG">
      <data key="d0">55200</data>
    </edge>
    <edge source="VNM" target="MYS">
      <data key="d0">20917493</data>
    </edge>
    <edge source="VNM" target="MUS">
      <data key="d0">160130</data>
    </edge>
    <edge source="VNM" target="MEX">
      <data key="d0">5538619</data>
    </edge>
    <edge source="VNM" target="MAR">
      <data key="d0">40512</data>
    </edge>
    <edge source="VNM" target="NLD">
      <data key="d0">3874381</data>
    </edge>
    <edge source="VNM" target="NZL">
      <data key="d0">5378548</data>
    </edge>
    <edge source="VNM" target="NOR">
      <data key="d0">711271</data>
    </edge>
    <edge source="VNM" target="PAK">
      <data key="d0">211375</data>
    </edge>
    <edge source="VNM" target="PAN">
      <data key="d0">122638</data>
    </edge>
    <edge source="VNM" target="PER">
      <data key="d0">665685</data>
    </edge>
    <edge source="VNM" target="PHL">
      <data key="d0">36632790</data>
    </edge>
    <edge source="VNM" target="POL">
      <data key="d0">427565</data>
    </edge>
    <edge source="VNM" target="PRT">
      <data key="d0">71569</data>
    </edge>
    <edge source="VNM" target="RUS">
      <data key="d0">3520310</data>
    </edge>
    <edge source="VNM" target="SAU">
      <data key="d0">122172</data>
    </edge>
    <edge source="VNM" target="SEN">
      <data key="d0">24489</data>
    </edge>
    <edge source="VNM" target="IND">
      <data key="d0">2457174</data>
    </edge>
    <edge source="VNM" target="SGP">
      <data key="d0">7534245</data>
    </edge>
    <edge source="VNM" target="SVK">
      <data key="d0">46451</data>
    </edge>
    <edge source="VNM" target="SVN">
      <data key="d0">620785</data>
    </edge>
    <edge source="VNM" target="ZAF">
      <data key="d0">1802715</data>
    </edge>
    <edge source="VNM" target="ESP">
      <data key="d0">2652397</data>
    </edge>
    <edge source="VNM" target="SWE">
      <data key="d0">2038185</data>
    </edge>
    <edge source="VNM" target="CHE">
      <data key="d0">102472</data>
    </edge>
    <edge source="VNM" target="THA">
      <data key="d0">18798935</data>
    </edge>
    <edge source="VNM" target="ARE">
      <data key="d0">10378241</data>
    </edge>
    <edge source="VNM" target="TUR">
      <data key="d0">1350307</data>
    </edge>
    <edge source="VNM" target="UKR">
      <data key="d0">1067750</data>
    </edge>
    <edge source="VNM" target="EGY">
      <data key="d0">753438</data>
    </edge>
    <edge source="VNM" target="GBR">
      <data key="d0">3305837</data>
    </edge>
    <edge source="VNM" target="TZA">
      <data key="d0">121109</data>
    </edge>
    <edge source="VNM" target="USA">
      <data key="d0">49179520</data>
    </edge>
    <edge source="SVN" target="ALB">
      <data key="d0">297656</data>
    </edge>
    <edge source="SVN" target="DZA">
      <data key="d0">53029</data>
    </edge>
    <edge source="SVN" target="ARG">
      <data key="d0">22563</data>
    </edge>
    <edge source="SVN" target="AUS">
      <data key="d0">598422</data>
    </edge>
    <edge source="SVN" target="AUT">
      <data key="d0">18922140</data>
    </edge>
    <edge source="SVN" target="BEL">
      <data key="d0">1968415</data>
    </edge>
    <edge source="SVN" target="BRA">
      <data key="d0">200397</data>
    </edge>
    <edge source="SVN" target="BGR">
      <data key="d0">1827706</data>
    </edge>
    <edge source="SVN" target="BLR">
      <data key="d0">176210</data>
    </edge>
    <edge source="SVN" target="CMR">
      <data key="d0">13243</data>
    </edge>
    <edge source="SVN" target="CAN">
      <data key="d0">1238673</data>
    </edge>
    <edge source="SVN" target="CHL">
      <data key="d0">20157</data>
    </edge>
    <edge source="SVN" target="CHN">
      <data key="d0">3506696</data>
    </edge>
    <edge source="SVN" target="COL">
      <data key="d0">33502</data>
    </edge>
    <edge source="SVN" target="HRV">
      <data key="d0">28609310</data>
    </edge>
    <edge source="SVN" target="CZE">
      <data key="d0">6618829</data>
    </edge>
    <edge source="SVN" target="DNK">
      <data key="d0">890095</data>
    </edge>
    <edge source="SVN" target="EST">
      <data key="d0">255228</data>
    </edge>
    <edge source="SVN" target="FIN">
      <data key="d0">1443983</data>
    </edge>
    <edge source="SVN" target="FRA">
      <data key="d0">4984824</data>
    </edge>
    <edge source="SVN" target="GEO">
      <data key="d0">18026</data>
    </edge>
    <edge source="SVN" target="DEU">
      <data key="d0">40528237</data>
    </edge>
    <edge source="SVN" target="GRC">
      <data key="d0">1683371</data>
    </edge>
    <edge source="SVN" target="HKG">
      <data key="d0">15322</data>
    </edge>
    <edge source="SVN" target="HUN">
      <data key="d0">10500353</data>
    </edge>
    <edge source="SVN" target="IRL">
      <data key="d0">12208</data>
    </edge>
    <edge source="SVN" target="ISR">
      <data key="d0">1349895</data>
    </edge>
    <edge source="SVN" target="ITA">
      <data key="d0">45377408</data>
    </edge>
    <edge source="SVN" target="JPN">
      <data key="d0">299062</data>
    </edge>
    <edge source="SVN" target="KAZ">
      <data key="d0">10870</data>
    </edge>
    <edge source="SVN" target="JOR">
      <data key="d0">10886</data>
    </edge>
    <edge source="SVN" target="KOR">
      <data key="d0">46573</data>
    </edge>
    <edge source="SVN" target="LVA">
      <data key="d0">500812</data>
    </edge>
    <edge source="SVN" target="LTU">
      <data key="d0">789091</data>
    </edge>
    <edge source="SVN" target="MYS">
      <data key="d0">27488</data>
    </edge>
    <edge source="SVN" target="MEX">
      <data key="d0">110964</data>
    </edge>
    <edge source="SVN" target="MDA">
      <data key="d0">20097</data>
    </edge>
    <edge source="SVN" target="MAR">
      <data key="d0">163620</data>
    </edge>
    <edge source="SVN" target="NLD">
      <data key="d0">2326066</data>
    </edge>
    <edge source="SVN" target="NZL">
      <data key="d0">170631</data>
    </edge>
    <edge source="SVN" target="NOR">
      <data key="d0">322853</data>
    </edge>
    <edge source="SVN" target="PAK">
      <data key="d0">75409</data>
    </edge>
    <edge source="SVN" target="POL">
      <data key="d0">8570173</data>
    </edge>
    <edge source="SVN" target="PRT">
      <data key="d0">391563</data>
    </edge>
    <edge source="SVN" target="ROU">
      <data key="d0">5013196</data>
    </edge>
    <edge source="SVN" target="RUS">
      <data key="d0">2642032</data>
    </edge>
    <edge source="SVN" target="SAU">
      <data key="d0">28043</data>
    </edge>
    <edge source="SVN" target="SRB">
      <data key="d0">12451525</data>
    </edge>
    <edge source="SVN" target="IND">
      <data key="d0">3003755</data>
    </edge>
    <edge source="SVN" target="SVK">
      <data key="d0">5340226</data>
    </edge>
    <edge source="SVN" target="VNM">
      <data key="d0">19307</data>
    </edge>
    <edge source="SVN" target="ZAF">
      <data key="d0">717268</data>
    </edge>
    <edge source="SVN" target="ESP">
      <data key="d0">1321860</data>
    </edge>
    <edge source="SVN" target="SWE">
      <data key="d0">2019698</data>
    </edge>
    <edge source="SVN" target="CHE">
      <data key="d0">2312257</data>
    </edge>
    <edge source="SVN" target="THA">
      <data key="d0">29296</data>
    </edge>
    <edge source="SVN" target="ARE">
      <data key="d0">494535</data>
    </edge>
    <edge source="SVN" target="TUN">
      <data key="d0">42040</data>
    </edge>
    <edge source="SVN" target="TUR">
      <data key="d0">3663163</data>
    </edge>
    <edge source="SVN" target="UKR">
      <data key="d0">409002</data>
    </edge>
    <edge source="SVN" target="MKD">
      <data key="d0">2481850</data>
    </edge>
    <edge source="SVN" target="EGY">
      <data key="d0">87652</data>
    </edge>
    <edge source="SVN" target="GBR">
      <data key="d0">4229098</data>
    </edge>
    <edge source="SVN" target="USA">
      <data key="d0">1810189</data>
    </edge>
    <edge source="CHE" target="ALB">
      <data key="d0">486220</data>
    </edge>
    <edge source="CHE" target="DZA">
      <data key="d0">2502952</data>
    </edge>
    <edge source="CHE" target="AZE">
      <data key="d0">27181</data>
    </edge>
    <edge source="CHE" target="ARG">
      <data key="d0">1537670</data>
    </edge>
    <edge source="CHE" target="AUS">
      <data key="d0">5310461</data>
    </edge>
    <edge source="CHE" target="AUT">
      <data key="d0">62021467</data>
    </edge>
    <edge source="CHE" target="ARM">
      <data key="d0">231264</data>
    </edge>
    <edge source="CHE" target="BEL">
      <data key="d0">17747178</data>
    </edge>
    <edge source="CHE" target="BOL">
      <data key="d0">18261</data>
    </edge>
    <edge source="CHE" target="BRA">
      <data key="d0">9464034</data>
    </edge>
    <edge source="CHE" target="BGR">
      <data key="d0">3589498</data>
    </edge>
    <edge source="CHE" target="BLR">
      <data key="d0">1062031</data>
    </edge>
    <edge source="CHE" target="KHM">
      <data key="d0">16907</data>
    </edge>
    <edge source="CHE" target="CMR">
      <data key="d0">25680</data>
    </edge>
    <edge source="CHE" target="CAN">
      <data key="d0">3381786</data>
    </edge>
    <edge source="CHE" target="LKA">
      <data key="d0">655674</data>
    </edge>
    <edge source="CHE" target="CHL">
      <data key="d0">1993629</data>
    </edge>
    <edge source="CHE" target="CHN">
      <data key="d0">39285822</data>
    </edge>
    <edge source="CHE" target="COL">
      <data key="d0">1277319</data>
    </edge>
    <edge source="CHE" target="CRI">
      <data key="d0">24389</data>
    </edge>
    <edge source="CHE" target="HRV">
      <data key="d0">3075919</data>
    </edge>
    <edge source="CHE" target="CZE">
      <data key="d0">22302618</data>
    </edge>
    <edge source="CHE" target="BEN">
      <data key="d0">11851</data>
    </edge>
    <edge source="CHE" target="DNK">
      <data key="d0">13353800</data>
    </edge>
    <edge source="CHE" target="ECU">
      <data key="d0">876990</data>
    </edge>
    <edge source="CHE" target="SLV">
      <data key="d0">95794</data>
    </edge>
    <edge source="CHE" target="ETH">
      <data key="d0">45447</data>
    </edge>
    <edge source="CHE" target="EST">
      <data key="d0">726187</data>
    </edge>
    <edge source="CHE" target="FIN">
      <data key="d0">4839791</data>
    </edge>
    <edge source="CHE" target="FRA">
      <data key="d0">132035334</data>
    </edge>
    <edge source="CHE" target="GEO">
      <data key="d0">196289</data>
    </edge>
    <edge source="CHE" target="PSE">
      <data key="d0">11875</data>
    </edge>
    <edge source="CHE" target="DEU">
      <data key="d0">649184694</data>
    </edge>
    <edge source="CHE" target="GHA">
      <data key="d0">173240</data>
    </edge>
    <edge source="CHE" target="GRC">
      <data key="d0">5186935</data>
    </edge>
    <edge source="CHE" target="GTM">
      <data key="d0">30702</data>
    </edge>
    <edge source="CHE" target="HND">
      <data key="d0">388653</data>
    </edge>
    <edge source="CHE" target="HKG">
      <data key="d0">3592381</data>
    </edge>
    <edge source="CHE" target="HUN">
      <data key="d0">12622142</data>
    </edge>
    <edge source="CHE" target="IDN">
      <data key="d0">6692683</data>
    </edge>
    <edge source="CHE" target="IRL">
      <data key="d0">16289178</data>
    </edge>
    <edge source="CHE" target="ISR">
      <data key="d0">6962630</data>
    </edge>
    <edge source="CHE" target="ITA">
      <data key="d0">89157764</data>
    </edge>
    <edge source="CHE" target="CIV">
      <data key="d0">23667</data>
    </edge>
    <edge source="CHE" target="JPN">
      <data key="d0">10063802</data>
    </edge>
    <edge source="CHE" target="KAZ">
      <data key="d0">660874</data>
    </edge>
    <edge source="CHE" target="JOR">
      <data key="d0">427699</data>
    </edge>
    <edge source="CHE" target="KOR">
      <data key="d0">6897988</data>
    </edge>
    <edge source="CHE" target="KGZ">
      <data key="d0">139678</data>
    </edge>
    <edge source="CHE" target="LBN">
      <data key="d0">546132</data>
    </edge>
    <edge source="CHE" target="LVA">
      <data key="d0">354358</data>
    </edge>
    <edge source="CHE" target="LTU">
      <data key="d0">878612</data>
    </edge>
    <edge source="CHE" target="MWI">
      <data key="d0">12415</data>
    </edge>
    <edge source="CHE" target="MYS">
      <data key="d0">2546858</data>
    </edge>
    <edge source="CHE" target="MUS">
      <data key="d0">101777</data>
    </edge>
    <edge source="CHE" target="MEX">
      <data key="d0">2658763</data>
    </edge>
    <edge source="CHE" target="MDA">
      <data key="d0">30086</data>
    </edge>
    <edge source="CHE" target="MAR">
      <data key="d0">1219274</data>
    </edge>
    <edge source="CHE" target="MOZ">
      <data key="d0">33228</data>
    </edge>
    <edge source="CHE" target="OMN">
      <data key="d0">554970</data>
    </edge>
    <edge source="CHE" target="NLD">
      <data key="d0">40349113</data>
    </edge>
    <edge source="CHE" target="NZL">
      <data key="d0">894842</data>
    </edge>
    <edge source="CHE" target="NIC">
      <data key="d0">24263</data>
    </edge>
    <edge source="CHE" target="NOR">
      <data key="d0">20815014</data>
    </edge>
    <edge source="CHE" target="PAK">
      <data key="d0">477833</data>
    </edge>
    <edge source="CHE" target="PAN">
      <data key="d0">66636</data>
    </edge>
    <edge source="CHE" target="PRY">
      <data key="d0">100034</data>
    </edge>
    <edge source="CHE" target="PER">
      <data key="d0">513954</data>
    </edge>
    <edge source="CHE" target="PHL">
      <data key="d0">463938</data>
    </edge>
    <edge source="CHE" target="POL">
      <data key="d0">28268922</data>
    </edge>
    <edge source="CHE" target="PRT">
      <data key="d0">4461257</data>
    </edge>
    <edge source="CHE" target="ROU">
      <data key="d0">8042728</data>
    </edge>
    <edge source="CHE" target="RUS">
      <data key="d0">16474631</data>
    </edge>
    <edge source="CHE" target="SAU">
      <data key="d0">3570771</data>
    </edge>
    <edge source="CHE" target="SRB">
      <data key="d0">6650501</data>
    </edge>
    <edge source="CHE" target="IND">
      <data key="d0">5573656</data>
    </edge>
    <edge source="CHE" target="SGP">
      <data key="d0">7690985</data>
    </edge>
    <edge source="CHE" target="SVK">
      <data key="d0">10181473</data>
    </edge>
    <edge source="CHE" target="VNM">
      <data key="d0">1539728</data>
    </edge>
    <edge source="CHE" target="SVN">
      <data key="d0">10486681</data>
    </edge>
    <edge source="CHE" target="ZAF">
      <data key="d0">3352276</data>
    </edge>
    <edge source="CHE" target="ESP">
      <data key="d0">55611047</data>
    </edge>
    <edge source="CHE" target="SWE">
      <data key="d0">21473120</data>
    </edge>
    <edge source="CHE" target="THA">
      <data key="d0">1199723</data>
    </edge>
    <edge source="CHE" target="TGO">
      <data key="d0">42971</data>
    </edge>
    <edge source="CHE" target="ARE">
      <data key="d0">9663218</data>
    </edge>
    <edge source="CHE" target="TUN">
      <data key="d0">1179564</data>
    </edge>
    <edge source="CHE" target="TUR">
      <data key="d0">22167913</data>
    </edge>
    <edge source="CHE" target="UKR">
      <data key="d0">1649226</data>
    </edge>
    <edge source="CHE" target="MKD">
      <data key="d0">566910</data>
    </edge>
    <edge source="CHE" target="EGY">
      <data key="d0">1960479</data>
    </edge>
    <edge source="CHE" target="GBR">
      <data key="d0">83250769</data>
    </edge>
    <edge source="CHE" target="TZA">
      <data key="d0">13242</data>
    </edge>
    <edge source="CHE" target="USA">
      <data key="d0">67275410</data>
    </edge>
    <edge source="CHE" target="URY">
      <data key="d0">278902</data>
    </edge>
    <edge source="TGO" target="CMR">
      <data key="d0">163597</data>
    </edge>
    <edge source="TGO" target="BEN">
      <data key="d0">3154651</data>
    </edge>
    <edge source="TGO" target="GHA">
      <data key="d0">1929631</data>
    </edge>
    <edge source="TGO" target="CIV">
      <data key="d0">1555012</data>
    </edge>
    <edge source="TGO" target="NER">
      <data key="d0">952321</data>
    </edge>
    <edge source="TGO" target="PRT">
      <data key="d0">362433</data>
    </edge>
    <edge source="TGO" target="SEN">
      <data key="d0">29114</data>
    </edge>
    <edge source="TGO" target="BFA">
      <data key="d0">534503</data>
    </edge>
    <edge source="UKR" target="AZE">
      <data key="d0">812574</data>
    </edge>
    <edge source="UKR" target="ARG">
      <data key="d0">129024</data>
    </edge>
    <edge source="UKR" target="AUS">
      <data key="d0">274072</data>
    </edge>
    <edge source="UKR" target="AUT">
      <data key="d0">346385</data>
    </edge>
    <edge source="UKR" target="ARM">
      <data key="d0">186750</data>
    </edge>
    <edge source="UKR" target="BEL">
      <data key="d0">263008</data>
    </edge>
    <edge source="UKR" target="BRA">
      <data key="d0">1712630</data>
    </edge>
    <edge source="UKR" target="BGR">
      <data key="d0">268358</data>
    </edge>
    <edge source="UKR" target="BLR">
      <data key="d0">8597037</data>
    </edge>
    <edge source="UKR" target="CAN">
      <data key="d0">22379</data>
    </edge>
    <edge source="UKR" target="CHL">
      <data key="d0">23023</data>
    </edge>
    <edge source="UKR" target="CHN">
      <data key="d0">998655</data>
    </edge>
    <edge source="UKR" target="COL">
      <data key="d0">83627</data>
    </edge>
    <edge source="UKR" target="CRI">
      <data key="d0">100130</data>
    </edge>
    <edge source="UKR" target="CZE">
      <data key="d0">5091228</data>
    </edge>
    <edge source="UKR" target="DNK">
      <data key="d0">73723</data>
    </edge>
    <edge source="UKR" target="ECU">
      <data key="d0">19203</data>
    </edge>
    <edge source="UKR" target="EST">
      <data key="d0">1236414</data>
    </edge>
    <edge source="UKR" target="FIN">
      <data key="d0">50698</data>
    </edge>
    <edge source="UKR" target="FRA">
      <data key="d0">64467</data>
    </edge>
    <edge source="UKR" target="GEO">
      <data key="d0">996350</data>
    </edge>
    <edge source="UKR" target="DEU">
      <data key="d0">2795588</data>
    </edge>
    <edge source="UKR" target="GHA">
      <data key="d0">22953</data>
    </edge>
    <edge source="UKR" target="GRC">
      <data key="d0">20347</data>
    </edge>
    <edge source="UKR" target="HUN">
      <data key="d0">2121167</data>
    </edge>
    <edge source="UKR" target="IRL">
      <data key="d0">36970</data>
    </edge>
    <edge source="UKR" target="ISR">
      <data key="d0">289368</data>
    </edge>
    <edge source="UKR" target="ITA">
      <data key="d0">413729</data>
    </edge>
    <edge source="UKR" target="KAZ">
      <data key="d0">1891473</data>
    </edge>
    <edge source="UKR" target="JOR">
      <data key="d0">122210</data>
    </edge>
    <edge source="UKR" target="KOR">
      <data key="d0">63076</data>
    </edge>
    <edge source="UKR" target="KGZ">
      <data key="d0">172195</data>
    </edge>
    <edge source="UKR" target="LBN">
      <data key="d0">97261</data>
    </edge>
    <edge source="UKR" target="LVA">
      <data key="d0">684252</data>
    </edge>
    <edge source="UKR" target="LTU">
      <data key="d0">2213001</data>
    </edge>
    <edge source="UKR" target="MEX">
      <data key="d0">30862</data>
    </edge>
    <edge source="UKR" target="MDA">
      <data key="d0">12650595</data>
    </edge>
    <edge source="UKR" target="OMN">
      <data key="d0">10358</data>
    </edge>
    <edge source="UKR" target="NLD">
      <data key="d0">231387</data>
    </edge>
    <edge source="UKR" target="NZL">
      <data key="d0">39005</data>
    </edge>
    <edge source="UKR" target="NOR">
      <data key="d0">48885</data>
    </edge>
    <edge source="UKR" target="PHL">
      <data key="d0">164338</data>
    </edge>
    <edge source="UKR" target="POL">
      <data key="d0">9978799</data>
    </edge>
    <edge source="UKR" target="PRT">
      <data key="d0">51665</data>
    </edge>
    <edge source="UKR" target="ROU">
      <data key="d0">1752675</data>
    </edge>
    <edge source="UKR" target="RUS">
      <data key="d0">55494951</data>
    </edge>
    <edge source="UKR" target="SAU">
      <data key="d0">16277</data>
    </edge>
    <edge source="UKR" target="SRB">
      <data key="d0">602013</data>
    </edge>
    <edge source="UKR" target="IND">
      <data key="d0">934827</data>
    </edge>
    <edge source="UKR" target="SVK">
      <data key="d0">10802012</data>
    </edge>
    <edge source="UKR" target="VNM">
      <data key="d0">116992</data>
    </edge>
    <edge source="UKR" target="SVN">
      <data key="d0">29800</data>
    </edge>
    <edge source="UKR" target="ZAF">
      <data key="d0">303368</data>
    </edge>
    <edge source="UKR" target="ESP">
      <data key="d0">130511</data>
    </edge>
    <edge source="UKR" target="SWE">
      <data key="d0">378539</data>
    </edge>
    <edge source="UKR" target="CHE">
      <data key="d0">166759</data>
    </edge>
    <edge source="UKR" target="THA">
      <data key="d0">25680</data>
    </edge>
    <edge source="UKR" target="ARE">
      <data key="d0">26649</data>
    </edge>
    <edge source="UKR" target="TUN">
      <data key="d0">25721</data>
    </edge>
    <edge source="UKR" target="TUR">
      <data key="d0">108480</data>
    </edge>
    <edge source="UKR" target="EGY">
      <data key="d0">78126</data>
    </edge>
    <edge source="UKR" target="GBR">
      <data key="d0">145792</data>
    </edge>
    <edge source="UKR" target="USA">
      <data key="d0">843672</data>
    </edge>
    <edge source="GBR" target="ALB">
      <data key="d0">101862</data>
    </edge>
    <edge source="GBR" target="DZA">
      <data key="d0">6997595</data>
    </edge>
    <edge source="GBR" target="AZE">
      <data key="d0">9679849</data>
    </edge>
    <edge source="GBR" target="ARG">
      <data key="d0">3760455</data>
    </edge>
    <edge source="GBR" target="AUS">
      <data key="d0">44289785</data>
    </edge>
    <edge source="GBR" target="AUT">
      <data key="d0">22358979</data>
    </edge>
    <edge source="GBR" target="ARM">
      <data key="d0">279510</data>
    </edge>
    <edge source="GBR" target="BEL">
      <data key="d0">115025344</data>
    </edge>
    <edge source="GBR" target="BRA">
      <data key="d0">19911278</data>
    </edge>
    <edge source="GBR" target="BGR">
      <data key="d0">5777359</data>
    </edge>
    <edge source="GBR" target="BLR">
      <data key="d0">357641</data>
    </edge>
    <edge source="GBR" target="KHM">
      <data key="d0">151755</data>
    </edge>
    <edge source="GBR" target="CMR">
      <data key="d0">202403</data>
    </edge>
    <edge source="GBR" target="CAN">
      <data key="d0">26247709</data>
    </edge>
    <edge source="GBR" target="LKA">
      <data key="d0">1059948</data>
    </edge>
    <edge source="GBR" target="CHL">
      <data key="d0">3571070</data>
    </edge>
    <edge source="GBR" target="CHN">
      <data key="d0">99211466</data>
    </edge>
    <edge source="GBR" target="COL">
      <data key="d0">2195756</data>
    </edge>
    <edge source="GBR" target="CRI">
      <data key="d0">2224903</data>
    </edge>
    <edge source="GBR" target="HRV">
      <data key="d0">2731994</data>
    </edge>
    <edge source="GBR" target="CZE">
      <data key="d0">53487060</data>
    </edge>
    <edge source="GBR" target="BEN">
      <data key="d0">22726</data>
    </edge>
    <edge source="GBR" target="DNK">
      <data key="d0">55906726</data>
    </edge>
    <edge source="GBR" target="ECU">
      <data key="d0">819690</data>
    </edge>
    <edge source="GBR" target="SLV">
      <data key="d0">2338756</data>
    </edge>
    <edge source="GBR" target="ETH">
      <data key="d0">616063</data>
    </edge>
    <edge source="GBR" target="EST">
      <data key="d0">3816113</data>
    </edge>
    <edge source="GBR" target="FIN">
      <data key="d0">27368492</data>
    </edge>
    <edge source="GBR" target="FRA">
      <data key="d0">330910527</data>
    </edge>
    <edge source="GBR" target="GEO">
      <data key="d0">283671</data>
    </edge>
    <edge source="GBR" target="GMB">
      <data key="d0">149036</data>
    </edge>
    <edge source="GBR" target="DEU">
      <data key="d0">477568546</data>
    </edge>
    <edge source="GBR" target="GHA">
      <data key="d0">1759880</data>
    </edge>
    <edge source="GBR" target="GRC">
      <data key="d0">7538796</data>
    </edge>
    <edge source="GBR" target="GTM">
      <data key="d0">431476</data>
    </edge>
    <edge source="GBR" target="HND">
      <data key="d0">186507</data>
    </edge>
    <edge source="GBR" target="HKG">
      <data key="d0">32396800</data>
    </edge>
    <edge source="GBR" target="HUN">
      <data key="d0">27836235</data>
    </edge>
    <edge source="GBR" target="IDN">
      <data key="d0">13542014</data>
    </edge>
    <edge source="GBR" target="IRL">
      <data key="d0">303544478</data>
    </edge>
    <edge source="GBR" target="ISR">
      <data key="d0">15475313</data>
    </edge>
    <edge source="GBR" target="ITA">
      <data key="d0">146637927</data>
    </edge>
    <edge source="GBR" target="CIV">
      <data key="d0">369218</data>
    </edge>
    <edge source="GBR" target="JAM">
      <data key="d0">693825</data>
    </edge>
    <edge source="GBR" target="JPN">
      <data key="d0">25485016</data>
    </edge>
    <edge source="GBR" target="KAZ">
      <data key="d0">1016394</data>
    </edge>
    <edge source="GBR" target="JOR">
      <data key="d0">2427877</data>
    </edge>
    <edge source="GBR" target="KOR">
      <data key="d0">34264952</data>
    </edge>
    <edge source="GBR" target="KGZ">
      <data key="d0">10876</data>
    </edge>
    <edge source="GBR" target="LBN">
      <data key="d0">856625</data>
    </edge>
    <edge source="GBR" target="LVA">
      <data key="d0">2485548</data>
    </edge>
    <edge source="GBR" target="LTU">
      <data key="d0">7890867</data>
    </edge>
    <edge source="GBR" target="MDG">
      <data key="d0">85520</data>
    </edge>
    <edge source="GBR" target="MWI">
      <data key="d0">60274</data>
    </edge>
    <edge source="GBR" target="MYS">
      <data key="d0">21383416</data>
    </edge>
    <edge source="GBR" target="MUS">
      <data key="d0">187487</data>
    </edge>
    <edge source="GBR" target="MEX">
      <data key="d0">16440224</data>
    </edge>
    <edge source="GBR" target="MDA">
      <data key="d0">85165</data>
    </edge>
    <edge source="GBR" target="MAR">
      <data key="d0">2680552</data>
    </edge>
    <edge source="GBR" target="MOZ">
      <data key="d0">44789</data>
    </edge>
    <edge source="GBR" target="OMN">
      <data key="d0">2379717</data>
    </edge>
    <edge source="GBR" target="NLD">
      <data key="d0">211462007</data>
    </edge>
    <edge source="GBR" target="NZL">
      <data key="d0">15358022</data>
    </edge>
    <edge source="GBR" target="NER">
      <data key="d0">27764</data>
    </edge>
    <edge source="GBR" target="NOR">
      <data key="d0">29658364</data>
    </edge>
    <edge source="GBR" target="PAK">
      <data key="d0">2581270</data>
    </edge>
    <edge source="GBR" target="PAN">
      <data key="d0">507169</data>
    </edge>
    <edge source="GBR" target="PRY">
      <data key="d0">301366</data>
    </edge>
    <edge source="GBR" target="PER">
      <data key="d0">1198732</data>
    </edge>
    <edge source="GBR" target="PHL">
      <data key="d0">5811845</data>
    </edge>
    <edge source="GBR" target="POL">
      <data key="d0">125432185</data>
    </edge>
    <edge source="GBR" target="PRT">
      <data key="d0">19691611</data>
    </edge>
    <edge source="GBR" target="ROU">
      <data key="d0">22183505</data>
    </edge>
    <edge source="GBR" target="RUS">
      <data key="d0">29298966</data>
    </edge>
    <edge source="GBR" target="SAU">
      <data key="d0">9048549</data>
    </edge>
    <edge source="GBR" target="SEN">
      <data key="d0">234814</data>
    </edge>
    <edge source="GBR" target="SRB">
      <data key="d0">2555492</data>
    </edge>
    <edge source="GBR" target="IND">
      <data key="d0">27876833</data>
    </edge>
    <edge source="GBR" target="SGP">
      <data key="d0">58288239</data>
    </edge>
    <edge source="GBR" target="SVK">
      <data key="d0">10109353</data>
    </edge>
    <edge source="GBR" target="VNM">
      <data key="d0">10631770</data>
    </edge>
    <edge source="GBR" target="SVN">
      <data key="d0">4240356</data>
    </edge>
    <edge source="GBR" target="ZAF">
      <data key="d0">24130652</data>
    </edge>
    <edge source="GBR" target="ZWE">
      <data key="d0">146372</data>
    </edge>
    <edge source="GBR" target="ESP">
      <data key="d0">152452535</data>
    </edge>
    <edge source="GBR" target="SWE">
      <data key="d0">78571172</data>
    </edge>
    <edge source="GBR" target="CHE">
      <data key="d0">27761003</data>
    </edge>
    <edge source="GBR" target="THA">
      <data key="d0">9343911</data>
    </edge>
    <edge source="GBR" target="ARE">
      <data key="d0">42376542</data>
    </edge>
    <edge source="GBR" target="TUN">
      <data key="d0">1953292</data>
    </edge>
    <edge source="GBR" target="TUR">
      <data key="d0">44965997</data>
    </edge>
    <edge source="GBR" target="UGA">
      <data key="d0">52264</data>
    </edge>
    <edge source="GBR" target="UKR">
      <data key="d0">4311510</data>
    </edge>
    <edge source="GBR" target="MKD">
      <data key="d0">1159135</data>
    </edge>
    <edge source="GBR" target="EGY">
      <data key="d0">38298216</data>
    </edge>
    <edge source="GBR" target="TZA">
      <data key="d0">296527</data>
    </edge>
    <edge source="GBR" target="USA">
      <data key="d0">362099768</data>
    </edge>
    <edge source="GBR" target="BFA">
      <data key="d0">90488</data>
    </edge>
    <edge source="GBR" target="URY">
      <data key="d0">329566</data>
    </edge>
    <edge source="BFA" target="GHA">
      <data key="d0">10431</data>
    </edge>
    <edge source="BFA" target="NER">
      <data key="d0">85630</data>
    </edge>
    <edge source="AUT" target="ALB">
      <data key="d0">743783</data>
    </edge>
    <edge source="AUT" target="DZA">
      <data key="d0">2512846</data>
    </edge>
    <edge source="AUT" target="AZE">
      <data key="d0">337933</data>
    </edge>
    <edge source="AUT" target="ARG">
      <data key="d0">597530</data>
    </edge>
    <edge source="AUT" target="AUS">
      <data key="d0">9216135</data>
    </edge>
    <edge source="AUT" target="ARM">
      <data key="d0">26226</data>
    </edge>
    <edge source="AUT" target="BEL">
      <data key="d0">22136906</data>
    </edge>
    <edge source="AUT" target="BOL">
      <data key="d0">35512</data>
    </edge>
    <edge source="AUT" target="BRA">
      <data key="d0">6135835</data>
    </edge>
    <edge source="AUT" target="BGR">
      <data key="d0">13850326</data>
    </edge>
    <edge source="AUT" target="BLR">
      <data key="d0">1423216</data>
    </edge>
    <edge source="AUT" target="KHM">
      <data key="d0">45727</data>
    </edge>
    <edge source="AUT" target="CAN">
      <data key="d0">5476736</data>
    </edge>
    <edge source="AUT" target="LKA">
      <data key="d0">1079794</data>
    </edge>
    <edge source="AUT" target="CHL">
      <data key="d0">4536091</data>
    </edge>
    <edge source="AUT" target="CHN">
      <data key="d0">93010551</data>
    </edge>
    <edge source="AUT" target="COL">
      <data key="d0">1004915</data>
    </edge>
    <edge source="AUT" target="CRI">
      <data key="d0">267378</data>
    </edge>
    <edge source="AUT" target="HRV">
      <data key="d0">21585327</data>
    </edge>
    <edge source="AUT" target="CZE">
      <data key="d0">75957414</data>
    </edge>
    <edge source="AUT" target="BEN">
      <data key="d0">129137</data>
    </edge>
    <edge source="AUT" target="DNK">
      <data key="d0">28154874</data>
    </edge>
    <edge source="AUT" target="ECU">
      <data key="d0">126224</data>
    </edge>
    <edge source="AUT" target="SLV">
      <data key="d0">43906</data>
    </edge>
    <edge source="AUT" target="ETH">
      <data key="d0">22126</data>
    </edge>
    <edge source="AUT" target="EST">
      <data key="d0">1863140</data>
    </edge>
    <edge source="AUT" target="FIN">
      <data key="d0">20509740</data>
    </edge>
    <edge source="AUT" target="FRA">
      <data key="d0">133394063</data>
    </edge>
    <edge source="AUT" target="GEO">
      <data key="d0">322405</data>
    </edge>
    <edge source="AUT" target="DEU">
      <data key="d0">697050662</data>
    </edge>
    <edge source="AUT" target="GHA">
      <data key="d0">168596</data>
    </edge>
    <edge source="AUT" target="GRC">
      <data key="d0">6972598</data>
    </edge>
    <edge source="AUT" target="GTM">
      <data key="d0">66171</data>
    </edge>
    <edge source="AUT" target="HKG">
      <data key="d0">2618221</data>
    </edge>
    <edge source="AUT" target="HUN">
      <data key="d0">43475933</data>
    </edge>
    <edge source="AUT" target="IDN">
      <data key="d0">1467892</data>
    </edge>
    <edge source="AUT" target="IRL">
      <data key="d0">3523296</data>
    </edge>
    <edge source="AUT" target="ISR">
      <data key="d0">2737427</data>
    </edge>
    <edge source="AUT" target="ITA">
      <data key="d0">134747209</data>
    </edge>
    <edge source="AUT" target="CIV">
      <data key="d0">36934</data>
    </edge>
    <edge source="AUT" target="JPN">
      <data key="d0">10287749</data>
    </edge>
    <edge source="AUT" target="KAZ">
      <data key="d0">248671</data>
    </edge>
    <edge source="AUT" target="JOR">
      <data key="d0">448769</data>
    </edge>
    <edge source="AUT" target="KOR">
      <data key="d0">18014687</data>
    </edge>
    <edge source="AUT" target="KGZ">
      <data key="d0">355735</data>
    </edge>
    <edge source="AUT" target="LBN">
      <data key="d0">1030069</data>
    </edge>
    <edge source="AUT" target="LVA">
      <data key="d0">1619549</data>
    </edge>
    <edge source="AUT" target="LTU">
      <data key="d0">4122910</data>
    </edge>
    <edge source="AUT" target="MYS">
      <data key="d0">7544541</data>
    </edge>
    <edge source="AUT" target="MUS">
      <data key="d0">54843</data>
    </edge>
    <edge source="AUT" target="MEX">
      <data key="d0">2680584</data>
    </edge>
    <edge source="AUT" target="MDA">
      <data key="d0">267049</data>
    </edge>
    <edge source="AUT" target="MAR">
      <data key="d0">1935215</data>
    </edge>
    <edge source="AUT" target="MOZ">
      <data key="d0">33689</data>
    </edge>
    <edge source="AUT" target="OMN">
      <data key="d0">428684</data>
    </edge>
    <edge source="AUT" target="NLD">
      <data key="d0">59634094</data>
    </edge>
    <edge source="AUT" target="NZL">
      <data key="d0">5111073</data>
    </edge>
    <edge source="AUT" target="NIC">
      <data key="d0">17666</data>
    </edge>
    <edge source="AUT" target="NOR">
      <data key="d0">9195370</data>
    </edge>
    <edge source="AUT" target="PAK">
      <data key="d0">458452</data>
    </edge>
    <edge source="AUT" target="PAN">
      <data key="d0">651408</data>
    </edge>
    <edge source="AUT" target="PRY">
      <data key="d0">323066</data>
    </edge>
    <edge source="AUT" target="PER">
      <data key="d0">323737</data>
    </edge>
    <edge source="AUT" target="PHL">
      <data key="d0">3375882</data>
    </edge>
    <edge source="AUT" target="POL">
      <data key="d0">56958924</data>
    </edge>
    <edge source="AUT" target="PRT">
      <data key="d0">5342790</data>
    </edge>
    <edge source="AUT" target="ROU">
      <data key="d0">21099540</data>
    </edge>
    <edge source="AUT" target="RUS">
      <data key="d0">18539460</data>
    </edge>
    <edge source="AUT" target="SAU">
      <data key="d0">3055318</data>
    </edge>
    <edge source="AUT" target="SRB">
      <data key="d0">14009647</data>
    </edge>
    <edge source="AUT" target="IND">
      <data key="d0">17172509</data>
    </edge>
    <edge source="AUT" target="SGP">
      <data key="d0">5970238</data>
    </edge>
    <edge source="AUT" target="SVK">
      <data key="d0">45645329</data>
    </edge>
    <edge source="AUT" target="VNM">
      <data key="d0">3560834</data>
    </edge>
    <edge source="AUT" target="SVN">
      <data key="d0">39673012</data>
    </edge>
    <edge source="AUT" target="ZAF">
      <data key="d0">5842715</data>
    </edge>
    <edge source="AUT" target="ESP">
      <data key="d0">35836806</data>
    </edge>
    <edge source="AUT" target="SWE">
      <data key="d0">32508642</data>
    </edge>
    <edge source="AUT" target="CHE">
      <data key="d0">133578556</data>
    </edge>
    <edge source="AUT" target="THA">
      <data key="d0">4192067</data>
    </edge>
    <edge source="AUT" target="ARE">
      <data key="d0">9311458</data>
    </edge>
    <edge source="AUT" target="TUN">
      <data key="d0">3562591</data>
    </edge>
    <edge source="AUT" target="TUR">
      <data key="d0">20530932</data>
    </edge>
    <edge source="AUT" target="UGA">
      <data key="d0">10147</data>
    </edge>
    <edge source="AUT" target="UKR">
      <data key="d0">10402508</data>
    </edge>
    <edge source="AUT" target="MKD">
      <data key="d0">4229494</data>
    </edge>
    <edge source="AUT" target="EGY">
      <data key="d0">6039908</data>
    </edge>
    <edge source="AUT" target="GBR">
      <data key="d0">49267457</data>
    </edge>
    <edge source="AUT" target="USA">
      <data key="d0">35882190</data>
    </edge>
    <edge source="AUT" target="URY">
      <data key="d0">180704</data>
    </edge>
    <edge source="ARM" target="GEO">
      <data key="d0">2591668</data>
    </edge>
    <edge source="ARM" target="RUS">
      <data key="d0">322073</data>
    </edge>
    <edge source="BLR" target="AZE">
      <data key="d0">987100</data>
    </edge>
    <edge source="BLR" target="ARM">
      <data key="d0">345200</data>
    </edge>
    <edge source="BLR" target="BGR">
      <data key="d0">133300</data>
    </edge>
    <edge source="BLR" target="CAN">
      <data key="d0">13200</data>
    </edge>
    <edge source="BLR" target="HRV">
      <data key="d0">47500</data>
    </edge>
    <edge source="BLR" target="CZE">
      <data key="d0">440200</data>
    </edge>
    <edge source="BLR" target="DNK">
      <data key="d0">583400</data>
    </edge>
    <edge source="BLR" target="EST">
      <data key="d0">336100</data>
    </edge>
    <edge source="BLR" target="FRA">
      <data key="d0">116300</data>
    </edge>
    <edge source="BLR" target="GEO">
      <data key="d0">219500</data>
    </edge>
    <edge source="BLR" target="DEU">
      <data key="d0">1796300</data>
    </edge>
    <edge source="BLR" target="HUN">
      <data key="d0">202100</data>
    </edge>
    <edge source="BLR" target="ISR">
      <data key="d0">36400</data>
    </edge>
    <edge source="BLR" target="ITA">
      <data key="d0">108100</data>
    </edge>
    <edge source="BLR" target="KAZ">
      <data key="d0">4810100</data>
    </edge>
    <edge source="BLR" target="KGZ">
      <data key="d0">456900</data>
    </edge>
    <edge source="BLR" target="LVA">
      <data key="d0">965400</data>
    </edge>
    <edge source="BLR" target="LTU">
      <data key="d0">2297100</data>
    </edge>
    <edge source="BLR" target="MDA">
      <data key="d0">2613600</data>
    </edge>
    <edge source="BLR" target="OMN">
      <data key="d0">40000</data>
    </edge>
    <edge source="BLR" target="NLD">
      <data key="d0">98200</data>
    </edge>
    <edge source="BLR" target="POL">
      <data key="d0">2309000</data>
    </edge>
    <edge source="BLR" target="ROU">
      <data key="d0">460400</data>
    </edge>
    <edge source="BLR" target="RUS">
      <data key="d0">201654600</data>
    </edge>
    <edge source="BLR" target="SVK">
      <data key="d0">579400</data>
    </edge>
    <edge source="BLR" target="CHE">
      <data key="d0">189400</data>
    </edge>
    <edge source="BLR" target="TUR">
      <data key="d0">165800</data>
    </edge>
    <edge source="BLR" target="UKR">
      <data key="d0">10041200</data>
    </edge>
    <edge source="BLR" target="EGY">
      <data key="d0">105200</data>
    </edge>
    <edge source="BLR" target="GBR">
      <data key="d0">28000</data>
    </edge>
    <edge source="BLR" target="USA">
      <data key="d0">14100</data>
    </edge>
    <edge source="KHM" target="CHN">
      <data key="d0">334810</data>
    </edge>
    <edge source="KHM" target="JPN">
      <data key="d0">19157</data>
    </edge>
    <edge source="KHM" target="MYS">
      <data key="d0">214241</data>
    </edge>
    <edge source="KHM" target="VNM">
      <data key="d0">234230</data>
    </edge>
    <edge source="KHM" target="THA">
      <data key="d0">774203</data>
    </edge>
    <edge source="CZE" target="ALB">
      <data key="d0">577695</data>
    </edge>
    <edge source="CZE" target="DZA">
      <data key="d0">767241</data>
    </edge>
    <edge source="CZE" target="AZE">
      <data key="d0">856198</data>
    </edge>
    <edge source="CZE" target="ARG">
      <data key="d0">3782905</data>
    </edge>
    <edge source="CZE" target="AUS">
      <data key="d0">6562093</data>
    </edge>
    <edge source="CZE" target="AUT">
      <data key="d0">52230772</data>
    </edge>
    <edge source="CZE" target="ARM">
      <data key="d0">217190</data>
    </edge>
    <edge source="CZE" target="BEL">
      <data key="d0">28926091</data>
    </edge>
    <edge source="CZE" target="BOL">
      <data key="d0">586593</data>
    </edge>
    <edge source="CZE" target="BRA">
      <data key="d0">5577101</data>
    </edge>
    <edge source="CZE" target="BGR">
      <data key="d0">12224032</data>
    </edge>
    <edge source="CZE" target="BLR">
      <data key="d0">5506663</data>
    </edge>
    <edge source="CZE" target="KHM">
      <data key="d0">179750</data>
    </edge>
    <edge source="CZE" target="CAN">
      <data key="d0">12489153</data>
    </edge>
    <edge source="CZE" target="LKA">
      <data key="d0">1078872</data>
    </edge>
    <edge source="CZE" target="CHL">
      <data key="d0">2933012</data>
    </edge>
    <edge source="CZE" target="CHN">
      <data key="d0">16547402</data>
    </edge>
    <edge source="CZE" target="COL">
      <data key="d0">2057148</data>
    </edge>
    <edge source="CZE" target="CRI">
      <data key="d0">1824516</data>
    </edge>
    <edge source="CZE" target="HRV">
      <data key="d0">7634573</data>
    </edge>
    <edge source="CZE" target="DNK">
      <data key="d0">11992197</data>
    </edge>
    <edge source="CZE" target="ECU">
      <data key="d0">1636722</data>
    </edge>
    <edge source="CZE" target="SLV">
      <data key="d0">372680</data>
    </edge>
    <edge source="CZE" target="ETH">
      <data key="d0">20514</data>
    </edge>
    <edge source="CZE" target="EST">
      <data key="d0">7123507</data>
    </edge>
    <edge source="CZE" target="FIN">
      <data key="d0">7574798</data>
    </edge>
    <edge source="CZE" target="FRA">
      <data key="d0">59447083</data>
    </edge>
    <edge source="CZE" target="GEO">
      <data key="d0">2727609</data>
    </edge>
    <edge source="CZE" target="DEU">
      <data key="d0">400407158</data>
    </edge>
    <edge source="CZE" target="GHA">
      <data key="d0">53920</data>
    </edge>
    <edge source="CZE" target="GRC">
      <data key="d0">5411159</data>
    </edge>
    <edge source="CZE" target="GTM">
      <data key="d0">1123049</data>
    </edge>
    <edge source="CZE" target="HND">
      <data key="d0">1956184</data>
    </edge>
    <edge source="CZE" target="HKG">
      <data key="d0">840890</data>
    </edge>
    <edge source="CZE" target="HUN">
      <data key="d0">46872580</data>
    </edge>
    <edge source="CZE" target="IDN">
      <data key="d0">3513666</data>
    </edge>
    <edge source="CZE" target="IRL">
      <data key="d0">4222500</data>
    </edge>
    <edge source="CZE" target="ISR">
      <data key="d0">3954350</data>
    </edge>
    <edge source="CZE" target="ITA">
      <data key="d0">36877569</data>
    </edge>
    <edge source="CZE" target="JPN">
      <data key="d0">2507873</data>
    </edge>
    <edge source="CZE" target="KAZ">
      <data key="d0">1098857</data>
    </edge>
    <edge source="CZE" target="JOR">
      <data key="d0">308532</data>
    </edge>
    <edge source="CZE" target="KOR">
      <data key="d0">21940554</data>
    </edge>
    <edge source="CZE" target="KGZ">
      <data key="d0">320002</data>
    </edge>
    <edge source="CZE" target="LBN">
      <data key="d0">554969</data>
    </edge>
    <edge source="CZE" target="LVA">
      <data key="d0">4501927</data>
    </edge>
    <edge source="CZE" target="LTU">
      <data key="d0">13042120</data>
    </edge>
    <edge source="CZE" target="MYS">
      <data key="d0">1800726</data>
    </edge>
    <edge source="CZE" target="MEX">
      <data key="d0">8348462</data>
    </edge>
    <edge source="CZE" target="MDA">
      <data key="d0">1846532</data>
    </edge>
    <edge source="CZE" target="MAR">
      <data key="d0">11815733</data>
    </edge>
    <edge source="CZE" target="OMN">
      <data key="d0">181909</data>
    </edge>
    <edge source="CZE" target="NAM">
      <data key="d0">334450</data>
    </edge>
    <edge source="CZE" target="NLD">
      <data key="d0">42999213</data>
    </edge>
    <edge source="CZE" target="NZL">
      <data key="d0">871393</data>
    </edge>
    <edge source="CZE" target="NIC">
      <data key="d0">86511</data>
    </edge>
    <edge source="CZE" target="NOR">
      <data key="d0">5714325</data>
    </edge>
    <edge source="CZE" target="PAK">
      <data key="d0">386763</data>
    </edge>
    <edge source="CZE" target="PAN">
      <data key="d0">2847678</data>
    </edge>
    <edge source="CZE" target="PRY">
      <data key="d0">495522</data>
    </edge>
    <edge source="CZE" target="PER">
      <data key="d0">2328493</data>
    </edge>
    <edge source="CZE" target="PHL">
      <data key="d0">3319651</data>
    </edge>
    <edge source="CZE" target="POL">
      <data key="d0">179317331</data>
    </edge>
    <edge source="CZE" target="PRT">
      <data key="d0">3636454</data>
    </edge>
    <edge source="CZE" target="ROU">
      <data key="d0">34209132</data>
    </edge>
    <edge source="CZE" target="RUS">
      <data key="d0">75039482</data>
    </edge>
    <edge source="CZE" target="SAU">
      <data key="d0">1656672</data>
    </edge>
    <edge source="CZE" target="SEN">
      <data key="d0">15100</data>
    </edge>
    <edge source="CZE" target="SRB">
      <data key="d0">10588751</data>
    </edge>
    <edge source="CZE" target="IND">
      <data key="d0">1953494</data>
    </edge>
    <edge source="CZE" target="SGP">
      <data key="d0">2502938</data>
    </edge>
    <edge source="CZE" target="SVK">
      <data key="d0">189705530</data>
    </edge>
    <edge source="CZE" target="VNM">
      <data key="d0">5813982</data>
    </edge>
    <edge source="CZE" target="SVN">
      <data key="d0">10393180</data>
    </edge>
    <edge source="CZE" target="ZAF">
      <data key="d0">16744679</data>
    </edge>
    <edge source="CZE" target="ZWE">
      <data key="d0">83134</data>
    </edge>
    <edge source="CZE" target="ESP">
      <data key="d0">21125392</data>
    </edge>
    <edge source="CZE" target="SWE">
      <data key="d0">22855219</data>
    </edge>
    <edge source="CZE" target="CHE">
      <data key="d0">11854106</data>
    </edge>
    <edge source="CZE" target="THA">
      <data key="d0">20939824</data>
    </edge>
    <edge source="CZE" target="ARE">
      <data key="d0">4973822</data>
    </edge>
    <edge source="CZE" target="TUN">
      <data key="d0">3656580</data>
    </edge>
    <edge source="CZE" target="TUR">
      <data key="d0">15721552</data>
    </edge>
    <edge source="CZE" target="UGA">
      <data key="d0">150702</data>
    </edge>
    <edge source="CZE" target="UKR">
      <data key="d0">21795875</data>
    </edge>
    <edge source="CZE" target="MKD">
      <data key="d0">2176327</data>
    </edge>
    <edge source="CZE" target="EGY">
      <data key="d0">3739419</data>
    </edge>
    <edge source="CZE" target="GBR">
      <data key="d0">43045048</data>
    </edge>
    <edge source="CZE" target="TZA">
      <data key="d0">135083</data>
    </edge>
    <edge source="CZE" target="USA">
      <data key="d0">62850620</data>
    </edge>
    <edge source="CZE" target="URY">
      <data key="d0">291162</data>
    </edge>
    <edge source="BEN" target="NER">
      <data key="d0">126336</data>
    </edge>
    <edge source="BEN" target="TGO">
      <data key="d0">528331</data>
    </edge>
    <edge source="ETH" target="DEU">
      <data key="d0">26072</data>
    </edge>
    <edge source="EST" target="ARG">
      <data key="d0">22926</data>
    </edge>
    <edge source="EST" target="AUS">
      <data key="d0">51028</data>
    </edge>
    <edge source="EST" target="AUT">
      <data key="d0">129567</data>
    </edge>
    <edge source="EST" target="BEL">
      <data key="d0">150905</data>
    </edge>
    <edge source="EST" target="BRA">
      <data key="d0">213961</data>
    </edge>
    <edge source="EST" target="BLR">
      <data key="d0">468172</data>
    </edge>
    <edge source="EST" target="CAN">
      <data key="d0">22586</data>
    </edge>
    <edge source="EST" target="CHN">
      <data key="d0">16054</data>
    </edge>
    <edge source="EST" target="CZE">
      <data key="d0">255604</data>
    </edge>
    <edge source="EST" target="DNK">
      <data key="d0">2607864</data>
    </edge>
    <edge source="EST" target="FIN">
      <data key="d0">14802795</data>
    </edge>
    <edge source="EST" target="FRA">
      <data key="d0">161775</data>
    </edge>
    <edge source="EST" target="DEU">
      <data key="d0">1359354</data>
    </edge>
    <edge source="EST" target="HKG">
      <data key="d0">189733</data>
    </edge>
    <edge source="EST" target="HUN">
      <data key="d0">87525</data>
    </edge>
    <edge source="EST" target="IRL">
      <data key="d0">84444</data>
    </edge>
    <edge source="EST" target="ISR">
      <data key="d0">128118</data>
    </edge>
    <edge source="EST" target="ITA">
      <data key="d0">32519</data>
    </edge>
    <edge source="EST" target="JPN">
      <data key="d0">40296</data>
    </edge>
    <edge source="EST" target="KAZ">
      <data key="d0">433243</data>
    </edge>
    <edge source="EST" target="KOR">
      <data key="d0">149207</data>
    </edge>
    <edge source="EST" target="KGZ">
      <data key="d0">33857</data>
    </edge>
    <edge source="EST" target="LVA">
      <data key="d0">16519021</data>
    </edge>
    <edge source="EST" target="LTU">
      <data key="d0">14080975</data>
    </edge>
    <edge source="EST" target="MDA">
      <data key="d0">11710</data>
    </edge>
    <edge source="EST" target="NLD">
      <data key="d0">593832</data>
    </edge>
    <edge source="EST" target="NZL">
      <data key="d0">164664</data>
    </edge>
    <edge source="EST" target="NOR">
      <data key="d0">3889183</data>
    </edge>
    <edge source="EST" target="POL">
      <data key="d0">1685915</data>
    </edge>
    <edge source="EST" target="ROU">
      <data key="d0">241382</data>
    </edge>
    <edge source="EST" target="RUS">
      <data key="d0">18977506</data>
    </edge>
    <edge source="EST" target="IND">
      <data key="d0">18597</data>
    </edge>
    <edge source="EST" target="SGP">
      <data key="d0">25709</data>
    </edge>
    <edge source="EST" target="SVK">
      <data key="d0">17426</data>
    </edge>
    <edge source="EST" target="ZAF">
      <data key="d0">17375</data>
    </edge>
    <edge source="EST" target="ESP">
      <data key="d0">105165</data>
    </edge>
    <edge source="EST" target="SWE">
      <data key="d0">5930402</data>
    </edge>
    <edge source="EST" target="CHE">
      <data key="d0">132781</data>
    </edge>
    <edge source="EST" target="ARE">
      <data key="d0">17923</data>
    </edge>
    <edge source="EST" target="UKR">
      <data key="d0">559451</data>
    </edge>
    <edge source="EST" target="EGY">
      <data key="d0">17033</data>
    </edge>
    <edge source="EST" target="GBR">
      <data key="d0">399049</data>
    </edge>
    <edge source="EST" target="USA">
      <data key="d0">467629</data>
    </edge>
    <edge source="HUN" target="ALB">
      <data key="d0">374589</data>
    </edge>
    <edge source="HUN" target="AZE">
      <data key="d0">363894</data>
    </edge>
    <edge source="HUN" target="ARG">
      <data key="d0">14785</data>
    </edge>
    <edge source="HUN" target="AUS">
      <data key="d0">367789</data>
    </edge>
    <edge source="HUN" target="AUT">
      <data key="d0">28544878</data>
    </edge>
    <edge source="HUN" target="ARM">
      <data key="d0">15531</data>
    </edge>
    <edge source="HUN" target="BEL">
      <data key="d0">13842081</data>
    </edge>
    <edge source="HUN" target="BRA">
      <data key="d0">551169</data>
    </edge>
    <edge source="HUN" target="BGR">
      <data key="d0">6114995</data>
    </edge>
    <edge source="HUN" target="BLR">
      <data key="d0">53067</data>
    </edge>
    <edge source="HUN" target="CAN">
      <data key="d0">397063</data>
    </edge>
    <edge source="HUN" target="CHL">
      <data key="d0">293059</data>
    </edge>
    <edge source="HUN" target="CHN">
      <data key="d0">6527326</data>
    </edge>
    <edge source="HUN" target="COL">
      <data key="d0">42546</data>
    </edge>
    <edge source="HUN" target="CRI">
      <data key="d0">213511</data>
    </edge>
    <edge source="HUN" target="HRV">
      <data key="d0">18067413</data>
    </edge>
    <edge source="HUN" target="CZE">
      <data key="d0">33939456</data>
    </edge>
    <edge source="HUN" target="BEN">
      <data key="d0">13173</data>
    </edge>
    <edge source="HUN" target="DNK">
      <data key="d0">7471100</data>
    </edge>
    <edge source="HUN" target="ECU">
      <data key="d0">89336</data>
    </edge>
    <edge source="HUN" target="EST">
      <data key="d0">1552096</data>
    </edge>
    <edge source="HUN" target="FIN">
      <data key="d0">2228494</data>
    </edge>
    <edge source="HUN" target="FRA">
      <data key="d0">47541314</data>
    </edge>
    <edge source="HUN" target="GEO">
      <data key="d0">137793</data>
    </edge>
    <edge source="HUN" target="DEU">
      <data key="d0">98350600</data>
    </edge>
    <edge source="HUN" target="GRC">
      <data key="d0">4323585</data>
    </edge>
    <edge source="HUN" target="HKG">
      <data key="d0">72594</data>
    </edge>
    <edge source="HUN" target="IDN">
      <data key="d0">11976</data>
    </edge>
    <edge source="HUN" target="IRL">
      <data key="d0">326275</data>
    </edge>
    <edge source="HUN" target="ISR">
      <data key="d0">966072</data>
    </edge>
    <edge source="HUN" target="ITA">
      <data key="d0">45817052</data>
    </edge>
    <edge source="HUN" target="JPN">
      <data key="d0">39407</data>
    </edge>
    <edge source="HUN" target="KOR">
      <data key="d0">376527</data>
    </edge>
    <edge source="HUN" target="LBN">
      <data key="d0">89831</data>
    </edge>
    <edge source="HUN" target="LVA">
      <data key="d0">636837</data>
    </edge>
    <edge source="HUN" target="LTU">
      <data key="d0">3550776</data>
    </edge>
    <edge source="HUN" target="MYS">
      <data key="d0">463440</data>
    </edge>
    <edge source="HUN" target="MEX">
      <data key="d0">687091</data>
    </edge>
    <edge source="HUN" target="MDA">
      <data key="d0">592032</data>
    </edge>
    <edge source="HUN" target="MAR">
      <data key="d0">1139581</data>
    </edge>
    <edge source="HUN" target="NLD">
      <data key="d0">8282872</data>
    </edge>
    <edge source="HUN" target="NZL">
      <data key="d0">136276</data>
    </edge>
    <edge source="HUN" target="NOR">
      <data key="d0">648977</data>
    </edge>
    <edge source="HUN" target="PAN">
      <data key="d0">82810</data>
    </edge>
    <edge source="HUN" target="PER">
      <data key="d0">48154</data>
    </edge>
    <edge source="HUN" target="PHL">
      <data key="d0">44840</data>
    </edge>
    <edge source="HUN" target="POL">
      <data key="d0">76098347</data>
    </edge>
    <edge source="HUN" target="PRT">
      <data key="d0">804231</data>
    </edge>
    <edge source="HUN" target="ROU">
      <data key="d0">53341001</data>
    </edge>
    <edge source="HUN" target="RUS">
      <data key="d0">8078503</data>
    </edge>
    <edge source="HUN" target="SAU">
      <data key="d0">199227</data>
    </edge>
    <edge source="HUN" target="SEN">
      <data key="d0">256121</data>
    </edge>
    <edge source="HUN" target="SRB">
      <data key="d0">19066503</data>
    </edge>
    <edge source="HUN" target="IND">
      <data key="d0">627875</data>
    </edge>
    <edge source="HUN" target="SGP">
      <data key="d0">21556</data>
    </edge>
    <edge source="HUN" target="SVK">
      <data key="d0">55863726</data>
    </edge>
    <edge source="HUN" target="VNM">
      <data key="d0">123892</data>
    </edge>
    <edge source="HUN" target="SVN">
      <data key="d0">5153959</data>
    </edge>
    <edge source="HUN" target="ZAF">
      <data key="d0">99062</data>
    </edge>
    <edge source="HUN" target="ESP">
      <data key="d0">16581737</data>
    </edge>
    <edge source="HUN" target="SWE">
      <data key="d0">2970471</data>
    </edge>
    <edge source="HUN" target="CHE">
      <data key="d0">6755630</data>
    </edge>
    <edge source="HUN" target="THA">
      <data key="d0">201830</data>
    </edge>
    <edge source="HUN" target="ARE">
      <data key="d0">95927</data>
    </edge>
    <edge source="HUN" target="TUN">
      <data key="d0">453521</data>
    </edge>
    <edge source="HUN" target="TUR">
      <data key="d0">3663391</data>
    </edge>
    <edge source="HUN" target="UKR">
      <data key="d0">37430466</data>
    </edge>
    <edge source="HUN" target="MKD">
      <data key="d0">3473766</data>
    </edge>
    <edge source="HUN" target="EGY">
      <data key="d0">319741</data>
    </edge>
    <edge source="HUN" target="GBR">
      <data key="d0">21295937</data>
    </edge>
    <edge source="HUN" target="USA">
      <data key="d0">5420177</data>
    </edge>
    <edge source="KGZ" target="KAZ">
      <data key="d0">227105</data>
    </edge>
    <edge source="LVA" target="AUT">
      <data key="d0">100567</data>
    </edge>
    <edge source="LVA" target="BEL">
      <data key="d0">101591</data>
    </edge>
    <edge source="LVA" target="BLR">
      <data key="d0">3421765</data>
    </edge>
    <edge source="LVA" target="CAN">
      <data key="d0">107233</data>
    </edge>
    <edge source="LVA" target="CHN">
      <data key="d0">46267</data>
    </edge>
    <edge source="LVA" target="CZE">
      <data key="d0">176604</data>
    </edge>
    <edge source="LVA" target="DNK">
      <data key="d0">1811821</data>
    </edge>
    <edge source="LVA" target="EST">
      <data key="d0">21460157</data>
    </edge>
    <edge source="LVA" target="FIN">
      <data key="d0">3687631</data>
    </edge>
    <edge source="LVA" target="FRA">
      <data key="d0">274156</data>
    </edge>
    <edge source="LVA" target="GEO">
      <data key="d0">11172</data>
    </edge>
    <edge source="LVA" target="DEU">
      <data key="d0">656219</data>
    </edge>
    <edge source="LVA" target="HUN">
      <data key="d0">18427</data>
    </edge>
    <edge source="LVA" target="ISR">
      <data key="d0">22014</data>
    </edge>
    <edge source="LVA" target="ITA">
      <data key="d0">334384</data>
    </edge>
    <edge source="LVA" target="KAZ">
      <data key="d0">109950</data>
    </edge>
    <edge source="LVA" target="LTU">
      <data key="d0">16320028</data>
    </edge>
    <edge source="LVA" target="OMN">
      <data key="d0">20818</data>
    </edge>
    <edge source="LVA" target="NLD">
      <data key="d0">755714</data>
    </edge>
    <edge source="LVA" target="NOR">
      <data key="d0">1310884</data>
    </edge>
    <edge source="LVA" target="POL">
      <data key="d0">14954346</data>
    </edge>
    <edge source="LVA" target="ROU">
      <data key="d0">34651</data>
    </edge>
    <edge source="LVA" target="RUS">
      <data key="d0">23270739</data>
    </edge>
    <edge source="LVA" target="SVK">
      <data key="d0">91629</data>
    </edge>
    <edge source="LVA" target="SVN">
      <data key="d0">15140</data>
    </edge>
    <edge source="LVA" target="ESP">
      <data key="d0">24386</data>
    </edge>
    <edge source="LVA" target="SWE">
      <data key="d0">7403913</data>
    </edge>
    <edge source="LVA" target="CHE">
      <data key="d0">348603</data>
    </edge>
    <edge source="LVA" target="ARE">
      <data key="d0">10937</data>
    </edge>
    <edge source="LVA" target="TUR">
      <data key="d0">141820</data>
    </edge>
    <edge source="LVA" target="UKR">
      <data key="d0">457414</data>
    </edge>
    <edge source="LVA" target="GBR">
      <data key="d0">1472120</data>
    </edge>
    <edge source="LVA" target="USA">
      <data key="d0">51226</data>
    </edge>
    <edge source="MDA" target="BLR">
      <data key="d0">470278</data>
    </edge>
    <edge source="MDA" target="GEO">
      <data key="d0">30221</data>
    </edge>
    <edge source="MDA" target="HUN">
      <data key="d0">28012</data>
    </edge>
    <edge source="MDA" target="ROU">
      <data key="d0">1302053</data>
    </edge>
    <edge source="MDA" target="RUS">
      <data key="d0">1204184</data>
    </edge>
    <edge source="MDA" target="UKR">
      <data key="d0">25867</data>
    </edge>
    <edge source="MDA" target="MKD">
      <data key="d0">195733</data>
    </edge>
    <edge source="POL" target="ALB">
      <data key="d0">761554</data>
    </edge>
    <edge source="POL" target="DZA">
      <data key="d0">1372157</data>
    </edge>
    <edge source="POL" target="AZE">
      <data key="d0">1978168</data>
    </edge>
    <edge source="POL" target="ARG">
      <data key="d0">556620</data>
    </edge>
    <edge source="POL" target="AUS">
      <data key="d0">5559174</data>
    </edge>
    <edge source="POL" target="AUT">
      <data key="d0">48298923</data>
    </edge>
    <edge source="POL" target="ARM">
      <data key="d0">331872</data>
    </edge>
    <edge source="POL" target="BEL">
      <data key="d0">57136287</data>
    </edge>
    <edge source="POL" target="BRA">
      <data key="d0">1979364</data>
    </edge>
    <edge source="POL" target="BGR">
      <data key="d0">15131055</data>
    </edge>
    <edge source="POL" target="BLR">
      <data key="d0">44890640</data>
    </edge>
    <edge source="POL" target="CAN">
      <data key="d0">928879</data>
    </edge>
    <edge source="POL" target="LKA">
      <data key="d0">45748</data>
    </edge>
    <edge source="POL" target="CHL">
      <data key="d0">318198</data>
    </edge>
    <edge source="POL" target="CHN">
      <data key="d0">11861961</data>
    </edge>
    <edge source="POL" target="COL">
      <data key="d0">415897</data>
    </edge>
    <edge source="POL" target="CRI">
      <data key="d0">511233</data>
    </edge>
    <edge source="POL" target="HRV">
      <data key="d0">15821137</data>
    </edge>
    <edge source="POL" target="CZE">
      <data key="d0">176960055</data>
    </edge>
    <edge source="POL" target="DNK">
      <data key="d0">64594830</data>
    </edge>
    <edge source="POL" target="ECU">
      <data key="d0">80985</data>
    </edge>
    <edge source="POL" target="EST">
      <data key="d0">23636634</data>
    </edge>
    <edge source="POL" target="FIN">
      <data key="d0">25114755</data>
    </edge>
    <edge source="POL" target="FRA">
      <data key="d0">147529832</data>
    </edge>
    <edge source="POL" target="GEO">
      <data key="d0">1205442</data>
    </edge>
    <edge source="POL" target="DEU">
      <data key="d0">790691016</data>
    </edge>
    <edge source="POL" target="GHA">
      <data key="d0">66181</data>
    </edge>
    <edge source="POL" target="GRC">
      <data key="d0">12929138</data>
    </edge>
    <edge source="POL" target="HKG">
      <data key="d0">642021</data>
    </edge>
    <edge source="POL" target="HUN">
      <data key="d0">60709507</data>
    </edge>
    <edge source="POL" target="IDN">
      <data key="d0">292617</data>
    </edge>
    <edge source="POL" target="IRL">
      <data key="d0">8268365</data>
    </edge>
    <edge source="POL" target="ISR">
      <data key="d0">2775133</data>
    </edge>
    <edge source="POL" target="ITA">
      <data key="d0">97112094</data>
    </edge>
    <edge source="POL" target="CIV">
      <data key="d0">11095</data>
    </edge>
    <edge source="POL" target="JPN">
      <data key="d0">654327</data>
    </edge>
    <edge source="POL" target="KAZ">
      <data key="d0">7281018</data>
    </edge>
    <edge source="POL" target="JOR">
      <data key="d0">587298</data>
    </edge>
    <edge source="POL" target="KOR">
      <data key="d0">2666352</data>
    </edge>
    <edge source="POL" target="KGZ">
      <data key="d0">777934</data>
    </edge>
    <edge source="POL" target="LBN">
      <data key="d0">769688</data>
    </edge>
    <edge source="POL" target="LVA">
      <data key="d0">26516146</data>
    </edge>
    <edge source="POL" target="LTU">
      <data key="d0">73403368</data>
    </edge>
    <edge source="POL" target="MYS">
      <data key="d0">759282</data>
    </edge>
    <edge source="POL" target="MUS">
      <data key="d0">14106</data>
    </edge>
    <edge source="POL" target="MEX">
      <data key="d0">5023063</data>
    </edge>
    <edge source="POL" target="MDA">
      <data key="d0">7087353</data>
    </edge>
    <edge source="POL" target="MAR">
      <data key="d0">823083</data>
    </edge>
    <edge source="POL" target="OMN">
      <data key="d0">505804</data>
    </edge>
    <edge source="POL" target="NLD">
      <data key="d0">97392993</data>
    </edge>
    <edge source="POL" target="NZL">
      <data key="d0">392472</data>
    </edge>
    <edge source="POL" target="NOR">
      <data key="d0">21409649</data>
    </edge>
    <edge source="POL" target="PAK">
      <data key="d0">542086</data>
    </edge>
    <edge source="POL" target="PAN">
      <data key="d0">132206</data>
    </edge>
    <edge source="POL" target="PER">
      <data key="d0">225283</data>
    </edge>
    <edge source="POL" target="PHL">
      <data key="d0">93680</data>
    </edge>
    <edge source="POL" target="PRT">
      <data key="d0">7449845</data>
    </edge>
    <edge source="POL" target="ROU">
      <data key="d0">66020756</data>
    </edge>
    <edge source="POL" target="RUS">
      <data key="d0">163440237</data>
    </edge>
    <edge source="POL" target="SAU">
      <data key="d0">1182488</data>
    </edge>
    <edge source="POL" target="SEN">
      <data key="d0">48167</data>
    </edge>
    <edge source="POL" target="SRB">
      <data key="d0">21927079</data>
    </edge>
    <edge source="POL" target="IND">
      <data key="d0">2583846</data>
    </edge>
    <edge source="POL" target="SGP">
      <data key="d0">534682</data>
    </edge>
    <edge source="POL" target="SVK">
      <data key="d0">100439555</data>
    </edge>
    <edge source="POL" target="VNM">
      <data key="d0">339838</data>
    </edge>
    <edge source="POL" target="SVN">
      <data key="d0">11421308</data>
    </edge>
    <edge source="POL" target="ZAF">
      <data key="d0">8544569</data>
    </edge>
    <edge source="POL" target="ESP">
      <data key="d0">64523333</data>
    </edge>
    <edge source="POL" target="SWE">
      <data key="d0">67330264</data>
    </edge>
    <edge source="POL" target="CHE">
      <data key="d0">18091028</data>
    </edge>
    <edge source="POL" target="THA">
      <data key="d0">465598</data>
    </edge>
    <edge source="POL" target="ARE">
      <data key="d0">4309794</data>
    </edge>
    <edge source="POL" target="TUN">
      <data key="d0">12736930</data>
    </edge>
    <edge source="POL" target="TUR">
      <data key="d0">34333804</data>
    </edge>
    <edge source="POL" target="UGA">
      <data key="d0">50729</data>
    </edge>
    <edge source="POL" target="UKR">
      <data key="d0">122409283</data>
    </edge>
    <edge source="POL" target="MKD">
      <data key="d0">2806232</data>
    </edge>
    <edge source="POL" target="EGY">
      <data key="d0">2764564</data>
    </edge>
    <edge source="POL" target="GBR">
      <data key="d0">178507331</data>
    </edge>
    <edge source="POL" target="TZA">
      <data key="d0">26950</data>
    </edge>
    <edge source="POL" target="USA">
      <data key="d0">21872461</data>
    </edge>
    <edge source="POL" target="BFA">
      <data key="d0">51879</data>
    </edge>
    <edge source="POL" target="URY">
      <data key="d0">28515</data>
    </edge>
    <edge source="ROU" target="ALB">
      <data key="d0">381183</data>
    </edge>
    <edge source="ROU" target="DZA">
      <data key="d0">643207</data>
    </edge>
    <edge source="ROU" target="AZE">
      <data key="d0">77542</data>
    </edge>
    <edge source="ROU" target="ARG">
      <data key="d0">36745</data>
    </edge>
    <edge source="ROU" target="AUS">
      <data key="d0">102064</data>
    </edge>
    <edge source="ROU" target="AUT">
      <data key="d0">14331131</data>
    </edge>
    <edge source="ROU" target="ARM">
      <data key="d0">220066</data>
    </edge>
    <edge source="ROU" target="BEL">
      <data key="d0">4906780</data>
    </edge>
    <edge source="ROU" target="BRA">
      <data key="d0">317748</data>
    </edge>
    <edge source="ROU" target="BGR">
      <data key="d0">37373391</data>
    </edge>
    <edge source="ROU" target="BLR">
      <data key="d0">373602</data>
    </edge>
    <edge source="ROU" target="CHL">
      <data key="d0">1501785</data>
    </edge>
    <edge source="ROU" target="CHN">
      <data key="d0">4235838</data>
    </edge>
    <edge source="ROU" target="COL">
      <data key="d0">87588</data>
    </edge>
    <edge source="ROU" target="HRV">
      <data key="d0">1437800</data>
    </edge>
    <edge source="ROU" target="CZE">
      <data key="d0">7215835</data>
    </edge>
    <edge source="ROU" target="DNK">
      <data key="d0">1107265</data>
    </edge>
    <edge source="ROU" target="EST">
      <data key="d0">63456</data>
    </edge>
    <edge source="ROU" target="FIN">
      <data key="d0">237253</data>
    </edge>
    <edge source="ROU" target="FRA">
      <data key="d0">12338582</data>
    </edge>
    <edge source="ROU" target="GEO">
      <data key="d0">310271</data>
    </edge>
    <edge source="ROU" target="DEU">
      <data key="d0">40370214</data>
    </edge>
    <edge source="ROU" target="GRC">
      <data key="d0">12204663</data>
    </edge>
    <edge source="ROU" target="HUN">
      <data key="d0">18005174</data>
    </edge>
    <edge source="ROU" target="IRL">
      <data key="d0">74103</data>
    </edge>
    <edge source="ROU" target="ISR">
      <data key="d0">367423</data>
    </edge>
    <edge source="ROU" target="ITA">
      <data key="d0">25626722</data>
    </edge>
    <edge source="ROU" target="JPN">
      <data key="d0">665221</data>
    </edge>
    <edge source="ROU" target="KAZ">
      <data key="d0">271914</data>
    </edge>
    <edge source="ROU" target="JOR">
      <data key="d0">23561</data>
    </edge>
    <edge source="ROU" target="KOR">
      <data key="d0">40324</data>
    </edge>
    <edge source="ROU" target="LBN">
      <data key="d0">554060</data>
    </edge>
    <edge source="ROU" target="LVA">
      <data key="d0">256486</data>
    </edge>
    <edge source="ROU" target="LTU">
      <data key="d0">3297391</data>
    </edge>
    <edge source="ROU" target="MYS">
      <data key="d0">10160</data>
    </edge>
    <edge source="ROU" target="MEX">
      <data key="d0">114986</data>
[truncated: 10,739 more chars]
