# Supplementary material for: Core-periphery structure in sectoral international trade networks: A new approach to an old theory
Source: PLoS One. 2020 Apr 2;15(4):e0229547. doi: 10.1371/journal.pone.0229547 (PMC7117750; doi:10.1371/journal.pone.0229547)
Supplement: S8 File — (ZIP) [file pone.0229547.s008.zip › S8_File/Networks 2016/59-CHEMICAL MATERIALS NES.graphml]

<?xml version='1.0' encoding='utf-8'?>
<graphml xmlns="http://graphml.graphdrawing.org/xmlns" xmlns:xsi="http://www.w3.org/2001/XMLSchema-instance" xsi:schemaLocation="http://graphml.graphdrawing.org/xmlns http://graphml.graphdrawing.org/xmlns/1.0/graphml.xsd">
  <key attr.name="weight" attr.type="long" for="edge" id="d0" />
  <graph edgedefault="directed">
    <node id="ALB" />
    <node id="GRC" />
    <node id="ITA" />
    <node id="LBN" />
    <node id="SRB" />
    <node id="MKD" />
    <node id="DZA" />
    <node id="FRA" />
    <node id="DEU" />
    <node id="PRT" />
    <node id="SEN" />
    <node id="IND" />
    <node id="ARE" />
    <node id="USA" />
    <node id="AZE" />
    <node id="BEL" />
    <node id="BRA" />
    <node id="CHN" />
    <node id="GEO" />
    <node id="IDN" />
    <node id="JPN" />
    <node id="KAZ" />
    <node id="RUS" />
    <node id="SAU" />
    <node id="ESP" />
    <node id="CHE" />
    <node id="TUR" />
    <node id="UKR" />
    <node id="GBR" />
    <node id="ARG" />
    <node id="AUS" />
    <node id="AUT" />
    <node id="BOL" />
    <node id="BGR" />
    <node id="CAN" />
    <node id="LKA" />
    <node id="CHL" />
    <node id="COL" />
    <node id="CRI" />
    <node id="CZE" />
    <node id="DNK" />
    <node id="ECU" />
    <node id="SLV" />
    <node id="FIN" />
    <node id="GHA" />
    <node id="GTM" />
    <node id="HND" />
    <node id="HKG" />
    <node id="ISR" />
    <node id="KOR" />
    <node id="MYS" />
    <node id="MUS" />
    <node id="MEX" />
    <node id="MAR" />
    <node id="NLD" />
    <node id="NZL" />
    <node id="NIC" />
    <node id="PAK" />
    <node id="PAN" />
    <node id="PRY" />
    <node id="PER" />
    <node id="PHL" />
    <node id="POL" />
    <node id="ROU" />
    <node id="SGP" />
    <node id="SVK" />
    <node id="VNM" />
    <node id="ZAF" />
    <node id="THA" />
    <node id="TUN" />
    <node id="UGA" />
    <node id="EGY" />
    <node id="URY" />
    <node id="ARM" />
    <node id="KHM" />
    <node id="ETH" />
    <node id="EST" />
    <node id="IRL" />
    <node id="CIV" />
    <node id="JOR" />
    <node id="LVA" />
    <node id="MDG" />
    <node id="MRT" />
    <node id="OMN" />
    <node id="NOR" />
    <node id="SVN" />
    <node id="SWE" />
    <node id="TZA" />
    <node id="BFA" />
    <node id="BWA" />
    <node id="BLR" />
    <node id="CMR" />
    <node id="CAF" />
    <node id="HRV" />
    <node id="BEN" />
    <node id="HUN" />
    <node id="KGZ" />
    <node id="LTU" />
    <node id="MDA" />
    <node id="MOZ" />
    <node id="NAM" />
    <node id="NER" />
    <node id="ZWE" />
    <node id="BDI" />
    <node id="GMB" />
    <node id="PSE" />
    <node id="JAM" />
    <node id="MWI" />
    <node id="TGO" />
    <edge source="ALB" target="GRC">
      <data key="d0">1152549</data>
    </edge>
    <edge source="ALB" target="ITA">
      <data key="d0">168384</data>
    </edge>
    <edge source="ALB" target="LBN">
      <data key="d0">66725</data>
    </edge>
    <edge source="ALB" target="SRB">
      <data key="d0">1422079</data>
    </edge>
    <edge source="ALB" target="MKD">
      <data key="d0">57517</data>
    </edge>
    <edge source="GRC" target="ALB">
      <data key="d0">4716672</data>
    </edge>
    <edge source="GRC" target="DZA">
      <data key="d0">571136</data>
    </edge>
    <edge source="GRC" target="AUS">
      <data key="d0">262502</data>
    </edge>
    <edge source="GRC" target="AUT">
      <data key="d0">196759</data>
    </edge>
    <edge source="GRC" target="ARM">
      <data key="d0">581489</data>
    </edge>
    <edge source="GRC" target="BEL">
      <data key="d0">5885837</data>
    </edge>
    <edge source="GRC" target="BRA">
      <data key="d0">212122</data>
    </edge>
    <edge source="GRC" target="BGR">
      <data key="d0">8790158</data>
    </edge>
    <edge source="GRC" target="CMR">
      <data key="d0">14924</data>
    </edge>
    <edge source="GRC" target="CAN">
      <data key="d0">12852674</data>
    </edge>
    <edge source="GRC" target="LKA">
      <data key="d0">70664</data>
    </edge>
    <edge source="GRC" target="CHL">
      <data key="d0">297493</data>
    </edge>
    <edge source="GRC" target="CHN">
      <data key="d0">223553</data>
    </edge>
    <edge source="GRC" target="COL">
      <data key="d0">18540</data>
    </edge>
    <edge source="GRC" target="CRI">
      <data key="d0">39891</data>
    </edge>
    <edge source="GRC" target="HRV">
      <data key="d0">1331374</data>
    </edge>
    <edge source="GRC" target="CZE">
      <data key="d0">45887</data>
    </edge>
    <edge source="GRC" target="DNK">
      <data key="d0">1795312</data>
    </edge>
    <edge source="GRC" target="ETH">
      <data key="d0">354464</data>
    </edge>
    <edge source="GRC" target="EST">
      <data key="d0">22282</data>
    </edge>
    <edge source="GRC" target="FIN">
      <data key="d0">595626</data>
    </edge>
    <edge source="GRC" target="FRA">
      <data key="d0">12332749</data>
    </edge>
    <edge source="GRC" target="GEO">
      <data key="d0">160846</data>
    </edge>
    <edge source="GRC" target="DEU">
      <data key="d0">29873639</data>
    </edge>
    <edge source="GRC" target="HKG">
      <data key="d0">196390</data>
    </edge>
    <edge source="GRC" target="HUN">
      <data key="d0">3838246</data>
    </edge>
    <edge source="GRC" target="IRL">
      <data key="d0">674007</data>
    </edge>
    <edge source="GRC" target="ISR">
      <data key="d0">1316729</data>
    </edge>
    <edge source="GRC" target="ITA">
      <data key="d0">35683692</data>
    </edge>
    <edge source="GRC" target="CIV">
      <data key="d0">63518</data>
    </edge>
    <edge source="GRC" target="JPN">
      <data key="d0">219952</data>
    </edge>
    <edge source="GRC" target="KAZ">
      <data key="d0">21102</data>
    </edge>
    <edge source="GRC" target="JOR">
      <data key="d0">139519</data>
    </edge>
    <edge source="GRC" target="LBN">
      <data key="d0">4322200</data>
    </edge>
    <edge source="GRC" target="MYS">
      <data key="d0">77476</data>
    </edge>
    <edge source="GRC" target="MUS">
      <data key="d0">19861</data>
    </edge>
    <edge source="GRC" target="MEX">
      <data key="d0">173275</data>
    </edge>
    <edge source="GRC" target="MDA">
      <data key="d0">86732</data>
    </edge>
    <edge source="GRC" target="MAR">
      <data key="d0">604802</data>
    </edge>
    <edge source="GRC" target="OMN">
      <data key="d0">124810</data>
    </edge>
    <edge source="GRC" target="NLD">
      <data key="d0">3481769</data>
    </edge>
    <edge source="GRC" target="NOR">
      <data key="d0">425043</data>
    </edge>
    <edge source="GRC" target="PAK">
      <data key="d0">55900</data>
    </edge>
    <edge source="GRC" target="PAN">
      <data key="d0">73158</data>
    </edge>
    <edge source="GRC" target="PRY">
      <data key="d0">46243</data>
    </edge>
    <edge source="GRC" target="PHL">
      <data key="d0">112583</data>
    </edge>
    <edge source="GRC" target="POL">
      <data key="d0">2502893</data>
    </edge>
    <edge source="GRC" target="PRT">
      <data key="d0">1135073</data>
    </edge>
    <edge source="GRC" target="ROU">
      <data key="d0">7606378</data>
    </edge>
    <edge source="GRC" target="RUS">
      <data key="d0">4330465</data>
    </edge>
    <edge source="GRC" target="SAU">
      <data key="d0">439139</data>
    </edge>
    <edge source="GRC" target="SRB">
      <data key="d0">3946151</data>
    </edge>
    <edge source="GRC" target="IND">
      <data key="d0">2479496</data>
    </edge>
    <edge source="GRC" target="SGP">
      <data key="d0">60110</data>
    </edge>
    <edge source="GRC" target="SVK">
      <data key="d0">427635</data>
    </edge>
    <edge source="GRC" target="SVN">
      <data key="d0">1070749</data>
    </edge>
    <edge source="GRC" target="ZAF">
      <data key="d0">18112</data>
    </edge>
    <edge source="GRC" target="ZWE">
      <data key="d0">17849</data>
    </edge>
    <edge source="GRC" target="ESP">
      <data key="d0">9821318</data>
    </edge>
    <edge source="GRC" target="SWE">
      <data key="d0">11289401</data>
    </edge>
    <edge source="GRC" target="CHE">
      <data key="d0">5035012</data>
    </edge>
    <edge source="GRC" target="THA">
      <data key="d0">192829</data>
    </edge>
    <edge source="GRC" target="ARE">
      <data key="d0">1560761</data>
    </edge>
    <edge source="GRC" target="TUN">
      <data key="d0">615604</data>
    </edge>
    <edge source="GRC" target="TUR">
      <data key="d0">6800677</data>
    </edge>
    <edge source="GRC" target="UKR">
      <data key="d0">1390260</data>
    </edge>
    <edge source="GRC" target="MKD">
      <data key="d0">5324869</data>
    </edge>
    <edge source="GRC" target="EGY">
      <data key="d0">5152540</data>
    </edge>
    <edge source="GRC" target="GBR">
      <data key="d0">14151300</data>
    </edge>
    <edge source="GRC" target="TZA">
      <data key="d0">61254</data>
    </edge>
    <edge source="GRC" target="USA">
      <data key="d0">866733</data>
    </edge>
    <edge source="GRC" target="URY">
      <data key="d0">118747</data>
    </edge>
    <edge source="ITA" target="ALB">
      <data key="d0">9814794</data>
    </edge>
    <edge source="ITA" target="DZA">
      <data key="d0">40328636</data>
    </edge>
    <edge source="ITA" target="AZE">
      <data key="d0">696686</data>
    </edge>
    <edge source="ITA" target="ARG">
      <data key="d0">20701185</data>
    </edge>
    <edge source="ITA" target="AUS">
      <data key="d0">39727166</data>
    </edge>
    <edge source="ITA" target="AUT">
      <data key="d0">90124772</data>
    </edge>
    <edge source="ITA" target="ARM">
      <data key="d0">725689</data>
    </edge>
    <edge source="ITA" target="BEL">
      <data key="d0">273257939</data>
    </edge>
    <edge source="ITA" target="BOL">
      <data key="d0">665300</data>
    </edge>
    <edge source="ITA" target="BWA">
      <data key="d0">138183</data>
    </edge>
    <edge source="ITA" target="BRA">
      <data key="d0">86757759</data>
    </edge>
    <edge source="ITA" target="BGR">
      <data key="d0">19830260</data>
    </edge>
    <edge source="ITA" target="BLR">
      <data key="d0">8701838</data>
    </edge>
    <edge source="ITA" target="KHM">
      <data key="d0">60554</data>
    </edge>
    <edge source="ITA" target="CMR">
      <data key="d0">1977084</data>
    </edge>
    <edge source="ITA" target="CAN">
      <data key="d0">15153520</data>
    </edge>
    <edge source="ITA" target="CAF">
      <data key="d0">86951</data>
    </edge>
    <edge source="ITA" target="LKA">
      <data key="d0">2740833</data>
    </edge>
    <edge source="ITA" target="CHL">
      <data key="d0">11783825</data>
    </edge>
    <edge source="ITA" target="CHN">
      <data key="d0">256817544</data>
    </edge>
    <edge source="ITA" target="COL">
      <data key="d0">10538177</data>
    </edge>
    <edge source="ITA" target="CRI">
      <data key="d0">2782031</data>
    </edge>
    <edge source="ITA" target="HRV">
      <data key="d0">56687794</data>
    </edge>
    <edge source="ITA" target="CZE">
      <data key="d0">54142514</data>
    </edge>
    <edge source="ITA" target="BEN">
      <data key="d0">269618</data>
    </edge>
    <edge source="ITA" target="DNK">
      <data key="d0">36798509</data>
    </edge>
    <edge source="ITA" target="ECU">
      <data key="d0">2981694</data>
    </edge>
    <edge source="ITA" target="SLV">
      <data key="d0">397348</data>
    </edge>
    <edge source="ITA" target="ETH">
      <data key="d0">2871651</data>
    </edge>
    <edge source="ITA" target="EST">
      <data key="d0">7629608</data>
    </edge>
    <edge source="ITA" target="FIN">
      <data key="d0">33536608</data>
    </edge>
    <edge source="ITA" target="FRA">
      <data key="d0">757407331</data>
    </edge>
    <edge source="ITA" target="GEO">
      <data key="d0">2163719</data>
    </edge>
    <edge source="ITA" target="GMB">
      <data key="d0">116132</data>
    </edge>
    <edge source="ITA" target="PSE">
      <data key="d0">329793</data>
    </edge>
    <edge source="ITA" target="DEU">
      <data key="d0">582097441</data>
    </edge>
    <edge source="ITA" target="GHA">
      <data key="d0">3111235</data>
    </edge>
    <edge source="ITA" target="GRC">
      <data key="d0">82165413</data>
    </edge>
    <edge source="ITA" target="GTM">
      <data key="d0">1996133</data>
    </edge>
    <edge source="ITA" target="HND">
      <data key="d0">448033</data>
    </edge>
    <edge source="ITA" target="HKG">
      <data key="d0">30641713</data>
    </edge>
    <edge source="ITA" target="HUN">
      <data key="d0">47379035</data>
    </edge>
    <edge source="ITA" target="IDN">
      <data key="d0">19185231</data>
    </edge>
    <edge source="ITA" target="IRL">
      <data key="d0">28873713</data>
    </edge>
    <edge source="ITA" target="ISR">
      <data key="d0">47593417</data>
    </edge>
    <edge source="ITA" target="CIV">
      <data key="d0">3442645</data>
    </edge>
    <edge source="ITA" target="JAM">
      <data key="d0">47468</data>
    </edge>
    <edge source="ITA" target="JPN">
      <data key="d0">81883417</data>
    </edge>
    <edge source="ITA" target="KAZ">
      <data key="d0">4782300</data>
    </edge>
    <edge source="ITA" target="JOR">
      <data key="d0">8127561</data>
    </edge>
    <edge source="ITA" target="KOR">
      <data key="d0">83154785</data>
    </edge>
    <edge source="ITA" target="KGZ">
      <data key="d0">62287</data>
    </edge>
    <edge source="ITA" target="LBN">
      <data key="d0">14171148</data>
    </edge>
    <edge source="ITA" target="LVA">
      <data key="d0">4677499</data>
    </edge>
    <edge source="ITA" target="LTU">
      <data key="d0">19260345</data>
    </edge>
    <edge source="ITA" target="MDG">
      <data key="d0">129196</data>
    </edge>
    <edge source="ITA" target="MWI">
      <data key="d0">11641</data>
    </edge>
    <edge source="ITA" target="MYS">
      <data key="d0">29916270</data>
    </edge>
    <edge source="ITA" target="MRT">
      <data key="d0">655258</data>
    </edge>
    <edge source="ITA" target="MUS">
      <data key="d0">983715</data>
    </edge>
    <edge source="ITA" target="MEX">
      <data key="d0">51596597</data>
    </edge>
    <edge source="ITA" target="MDA">
      <data key="d0">2687567</data>
    </edge>
    <edge source="ITA" target="MAR">
      <data key="d0">22633132</data>
    </edge>
    <edge source="ITA" target="MOZ">
      <data key="d0">82286</data>
    </edge>
    <edge source="ITA" target="OMN">
      <data key="d0">4610407</data>
    </edge>
    <edge source="ITA" target="NAM">
      <data key="d0">80227</data>
    </edge>
    <edge source="ITA" target="NLD">
      <data key="d0">130873815</data>
    </edge>
    <edge source="ITA" target="NZL">
      <data key="d0">5254488</data>
    </edge>
    <edge source="ITA" target="NIC">
      <data key="d0">268292</data>
    </edge>
    <edge source="ITA" target="NER">
      <data key="d0">12936</data>
    </edge>
    <edge source="ITA" target="NOR">
      <data key="d0">18575753</data>
    </edge>
    <edge source="ITA" target="PAK">
      <data key="d0">19311889</data>
    </edge>
    <edge source="ITA" target="PAN">
      <data key="d0">2162892</data>
    </edge>
    <edge source="ITA" target="PRY">
      <data key="d0">742503</data>
    </edge>
    <edge source="ITA" target="PER">
      <data key="d0">6404275</data>
    </edge>
    <edge source="ITA" target="PHL">
      <data key="d0">10798793</data>
    </edge>
    <edge source="ITA" target="POL">
      <data key="d0">138536504</data>
    </edge>
    <edge source="ITA" target="PRT">
      <data key="d0">44893823</data>
    </edge>
    <edge source="ITA" target="ROU">
      <data key="d0">93253741</data>
    </edge>
    <edge source="ITA" target="RUS">
      <data key="d0">132636511</data>
    </edge>
    <edge source="ITA" target="SAU">
      <data key="d0">90457287</data>
    </edge>
    <edge source="ITA" target="SEN">
      <data key="d0">2704398</data>
    </edge>
    <edge source="ITA" target="SRB">
      <data key="d0">23996943</data>
    </edge>
    <edge source="ITA" target="IND">
      <data key="d0">87473887</data>
    </edge>
    <edge source="ITA" target="SGP">
      <data key="d0">75667126</data>
    </edge>
    <edge source="ITA" target="SVK">
      <data key="d0">25663813</data>
    </edge>
    <edge source="ITA" target="VNM">
      <data key="d0">23313943</data>
    </edge>
    <edge source="ITA" target="SVN">
      <data key="d0">41763838</data>
    </edge>
    <edge source="ITA" target="ZAF">
      <data key="d0">43132788</data>
    </edge>
    <edge source="ITA" target="ZWE">
      <data key="d0">214430</data>
    </edge>
    <edge source="ITA" target="ESP">
      <data key="d0">392348430</data>
    </edge>
    <edge source="ITA" target="SWE">
      <data key="d0">45140697</data>
    </edge>
    <edge source="ITA" target="CHE">
      <data key="d0">108436970</data>
    </edge>
    <edge source="ITA" target="THA">
      <data key="d0">46105424</data>
    </edge>
    <edge source="ITA" target="TGO">
      <data key="d0">1265483</data>
    </edge>
    <edge source="ITA" target="ARE">
      <data key="d0">59814649</data>
    </edge>
    <edge source="ITA" target="TUN">
      <data key="d0">32092007</data>
    </edge>
    <edge source="ITA" target="TUR">
      <data key="d0">156168010</data>
    </edge>
    <edge source="ITA" target="UGA">
      <data key="d0">401475</data>
    </edge>
    <edge source="ITA" target="UKR">
      <data key="d0">17955590</data>
    </edge>
    <edge source="ITA" target="MKD">
      <data key="d0">4149122</data>
    </edge>
    <edge source="ITA" target="EGY">
      <data key="d0">55556781</data>
    </edge>
    <edge source="ITA" target="GBR">
      <data key="d0">225215239</data>
    </edge>
    <edge source="ITA" target="TZA">
      <data key="d0">1190023</data>
    </edge>
    <edge source="ITA" target="USA">
      <data key="d0">311898380</data>
    </edge>
    <edge source="ITA" target="BFA">
      <data key="d0">327499</data>
    </edge>
    <edge source="ITA" target="URY">
      <data key="d0">1872726</data>
    </edge>
    <edge source="LBN" target="DZA">
      <data key="d0">204084</data>
    </edge>
    <edge source="LBN" target="AUT">
      <data key="d0">114223</data>
    </edge>
    <edge source="LBN" target="ARM">
      <data key="d0">64448</data>
    </edge>
    <edge source="LBN" target="CMR">
      <data key="d0">17335</data>
    </edge>
    <edge source="LBN" target="BEN">
      <data key="d0">12720</data>
    </edge>
    <edge source="LBN" target="FRA">
      <data key="d0">46030</data>
    </edge>
    <edge source="LBN" target="DEU">
      <data key="d0">29342</data>
    </edge>
    <edge source="LBN" target="GHA">
      <data key="d0">103043</data>
    </edge>
    <edge source="LBN" target="ITA">
      <data key="d0">81549</data>
    </edge>
    <edge source="LBN" target="CIV">
      <data key="d0">52338</data>
    </edge>
    <edge source="LBN" target="JOR">
      <data key="d0">313596</data>
    </edge>
    <edge source="LBN" target="LTU">
      <data key="d0">12686</data>
    </edge>
    <edge source="LBN" target="MAR">
      <data key="d0">154900</data>
    </edge>
    <edge source="LBN" target="PAK">
      <data key="d0">74910</data>
    </edge>
    <edge source="LBN" target="POL">
      <data key="d0">10953</data>
    </edge>
    <edge source="LBN" target="SAU">
      <data key="d0">1228468</data>
    </edge>
    <edge source="LBN" target="IND">
      <data key="d0">117279</data>
    </edge>
    <edge source="LBN" target="TGO">
      <data key="d0">21139</data>
    </edge>
    <edge source="LBN" target="ARE">
      <data key="d0">446416</data>
    </edge>
    <edge source="LBN" target="TUN">
      <data key="d0">276604</data>
    </edge>
    <edge source="LBN" target="TUR">
      <data key="d0">75057</data>
    </edge>
    <edge source="LBN" target="EGY">
      <data key="d0">155861</data>
    </edge>
    <edge source="SRB" target="ALB">
      <data key="d0">1299095</data>
    </edge>
    <edge source="SRB" target="AZE">
      <data key="d0">1234859</data>
    </edge>
    <edge source="SRB" target="AUS">
      <data key="d0">25605</data>
    </edge>
    <edge source="SRB" target="AUT">
      <data key="d0">149646</data>
    </edge>
    <edge source="SRB" target="ARM">
      <data key="d0">82656</data>
    </edge>
    <edge source="SRB" target="BEL">
      <data key="d0">903130</data>
    </edge>
    <edge source="SRB" target="BGR">
      <data key="d0">12209023</data>
    </edge>
    <edge source="SRB" target="CMR">
      <data key="d0">11990</data>
    </edge>
    <edge source="SRB" target="CHN">
      <data key="d0">14755</data>
    </edge>
    <edge source="SRB" target="COL">
      <data key="d0">12150</data>
    </edge>
    <edge source="SRB" target="HRV">
      <data key="d0">4401562</data>
    </edge>
    <edge source="SRB" target="CZE">
      <data key="d0">216880</data>
    </edge>
    <edge source="SRB" target="FRA">
      <data key="d0">776652</data>
    </edge>
    <edge source="SRB" target="GEO">
      <data key="d0">590361</data>
    </edge>
    <edge source="SRB" target="DEU">
      <data key="d0">1295273</data>
    </edge>
    <edge source="SRB" target="GRC">
      <data key="d0">2205776</data>
    </edge>
    <edge source="SRB" target="GTM">
      <data key="d0">617194</data>
    </edge>
    <edge source="SRB" target="HKG">
      <data key="d0">29226</data>
    </edge>
    <edge source="SRB" target="HUN">
      <data key="d0">1290980</data>
    </edge>
    <edge source="SRB" target="ISR">
      <data key="d0">504299</data>
    </edge>
    <edge source="SRB" target="ITA">
      <data key="d0">6735469</data>
    </edge>
    <edge source="SRB" target="JPN">
      <data key="d0">834763</data>
    </edge>
    <edge source="SRB" target="KAZ">
      <data key="d0">31580</data>
    </edge>
    <edge source="SRB" target="MYS">
      <data key="d0">432370</data>
    </edge>
    <edge source="SRB" target="MDA">
      <data key="d0">507647</data>
    </edge>
    <edge source="SRB" target="NAM">
      <data key="d0">412551</data>
    </edge>
    <edge source="SRB" target="NLD">
      <data key="d0">669186</data>
    </edge>
    <edge source="SRB" target="PAK">
      <data key="d0">20931</data>
    </edge>
    <edge source="SRB" target="PHL">
      <data key="d0">55022</data>
    </edge>
    <edge source="SRB" target="POL">
      <data key="d0">1564756</data>
    </edge>
    <edge source="SRB" target="ROU">
      <data key="d0">7466398</data>
    </edge>
    <edge source="SRB" target="RUS">
      <data key="d0">395030</data>
    </edge>
    <edge source="SRB" target="IND">
      <data key="d0">10421</data>
    </edge>
    <edge source="SRB" target="SGP">
      <data key="d0">33528</data>
    </edge>
    <edge source="SRB" target="SVK">
      <data key="d0">249259</data>
    </edge>
    <edge source="SRB" target="VNM">
      <data key="d0">67087</data>
    </edge>
    <edge source="SRB" target="SVN">
      <data key="d0">1789403</data>
    </edge>
    <edge source="SRB" target="SWE">
      <data key="d0">75553</data>
    </edge>
    <edge source="SRB" target="CHE">
      <data key="d0">251297</data>
    </edge>
    <edge source="SRB" target="ARE">
      <data key="d0">99994</data>
    </edge>
    <edge source="SRB" target="TUR">
      <data key="d0">883162</data>
    </edge>
    <edge source="SRB" target="UKR">
      <data key="d0">120988</data>
    </edge>
    <edge source="SRB" target="MKD">
      <data key="d0">8254672</data>
    </edge>
    <edge source="SRB" target="EGY">
      <data key="d0">667798</data>
    </edge>
    <edge source="SRB" target="USA">
      <data key="d0">2729448</data>
    </edge>
    <edge source="MKD" target="ALB">
      <data key="d0">227603</data>
    </edge>
    <edge source="MKD" target="BGR">
      <data key="d0">278623</data>
    </edge>
    <edge source="MKD" target="CZE">
      <data key="d0">949414</data>
    </edge>
    <edge source="MKD" target="FRA">
      <data key="d0">130815</data>
    </edge>
    <edge source="MKD" target="GEO">
      <data key="d0">741109</data>
    </edge>
    <edge source="MKD" target="DEU">
      <data key="d0">963616632</data>
    </edge>
    <edge source="MKD" target="HUN">
      <data key="d0">93588</data>
    </edge>
    <edge source="MKD" target="ITA">
      <data key="d0">27606</data>
    </edge>
    <edge source="MKD" target="KAZ">
      <data key="d0">11579</data>
    </edge>
    <edge source="MKD" target="PRT">
      <data key="d0">721852</data>
    </edge>
    <edge source="MKD" target="SAU">
      <data key="d0">22372</data>
    </edge>
    <edge source="MKD" target="SRB">
      <data key="d0">2392898</data>
    </edge>
    <edge source="MKD" target="SVK">
      <data key="d0">28497</data>
    </edge>
    <edge source="MKD" target="ESP">
      <data key="d0">175312</data>
    </edge>
    <edge source="MKD" target="TUR">
      <data key="d0">11490</data>
    </edge>
    <edge source="MKD" target="GBR">
      <data key="d0">6742011</data>
    </edge>
    <edge source="MKD" target="USA">
      <data key="d0">703233</data>
    </edge>
    <edge source="DZA" target="FRA">
      <data key="d0">1292262</data>
    </edge>
    <edge source="DZA" target="DEU">
      <data key="d0">58996</data>
    </edge>
    <edge source="DZA" target="ITA">
      <data key="d0">48087</data>
    </edge>
    <edge source="DZA" target="PRT">
      <data key="d0">31385</data>
    </edge>
    <edge source="DZA" target="SEN">
      <data key="d0">23710</data>
    </edge>
    <edge source="DZA" target="IND">
      <data key="d0">30485</data>
    </edge>
    <edge source="DZA" target="ARE">
      <data key="d0">13328</data>
    </edge>
    <edge source="DZA" target="USA">
      <data key="d0">300745</data>
    </edge>
    <edge source="FRA" target="ALB">
      <data key="d0">1339386</data>
    </edge>
    <edge source="FRA" target="DZA">
      <data key="d0">99788679</data>
    </edge>
    <edge source="FRA" target="AZE">
      <data key="d0">5456138</data>
    </edge>
    <edge source="FRA" target="ARG">
      <data key="d0">52617712</data>
    </edge>
    <edge source="FRA" target="AUS">
      <data key="d0">79073406</data>
    </edge>
    <edge source="FRA" target="AUT">
      <data key="d0">110871799</data>
    </edge>
    <edge source="FRA" target="ARM">
      <data key="d0">2102332</data>
    </edge>
    <edge source="FRA" target="BEL">
      <data key="d0">993633488</data>
    </edge>
    <edge source="FRA" target="BOL">
      <data key="d0">3217849</data>
    </edge>
    <edge source="FRA" target="BWA">
      <data key="d0">161125</data>
    </edge>
    <edge source="FRA" target="BRA">
      <data key="d0">355488888</data>
    </edge>
    <edge source="FRA" target="BGR">
      <data key="d0">46040498</data>
    </edge>
    <edge source="FRA" target="BDI">
      <data key="d0">310761</data>
    </edge>
    <edge source="FRA" target="BLR">
      <data key="d0">10140948</data>
    </edge>
    <edge source="FRA" target="KHM">
      <data key="d0">1236743</data>
    </edge>
    <edge source="FRA" target="CMR">
      <data key="d0">21658658</data>
    </edge>
    <edge source="FRA" target="CAN">
      <data key="d0">73594377</data>
    </edge>
    <edge source="FRA" target="CAF">
      <data key="d0">577405</data>
    </edge>
    <edge source="FRA" target="LKA">
      <data key="d0">10289361</data>
    </edge>
    <edge source="FRA" target="CHL">
      <data key="d0">66796776</data>
    </edge>
    <edge source="FRA" target="CHN">
      <data key="d0">442383008</data>
    </edge>
    <edge source="FRA" target="COL">
      <data key="d0">35736962</data>
    </edge>
    <edge source="FRA" target="CRI">
      <data key="d0">4243991</data>
    </edge>
    <edge source="FRA" target="HRV">
      <data key="d0">22495111</data>
    </edge>
    <edge source="FRA" target="CZE">
      <data key="d0">152354328</data>
    </edge>
    <edge source="FRA" target="BEN">
      <data key="d0">3942732</data>
    </edge>
    <edge source="FRA" target="DNK">
      <data key="d0">105462349</data>
    </edge>
    <edge source="FRA" target="ECU">
      <data key="d0">5842845</data>
    </edge>
    <edge source="FRA" target="SLV">
      <data key="d0">2546023</data>
    </edge>
    <edge source="FRA" target="ETH">
      <data key="d0">7564608</data>
    </edge>
    <edge source="FRA" target="EST">
      <data key="d0">7997520</data>
    </edge>
    <edge source="FRA" target="FIN">
      <data key="d0">103813390</data>
    </edge>
    <edge source="FRA" target="GEO">
      <data key="d0">5979690</data>
    </edge>
    <edge source="FRA" target="GMB">
      <data key="d0">157912</data>
    </edge>
    <edge source="FRA" target="PSE">
      <data key="d0">321590</data>
    </edge>
    <edge source="FRA" target="DEU">
      <data key="d0">1984071808</data>
    </edge>
    <edge source="FRA" target="GHA">
      <data key="d0">6551220</data>
    </edge>
    <edge source="FRA" target="GRC">
      <data key="d0">121274957</data>
    </edge>
    <edge source="FRA" target="GTM">
      <data key="d0">8166156</data>
    </edge>
    <edge source="FRA" target="HND">
      <data key="d0">903463</data>
    </edge>
    <edge source="FRA" target="HKG">
      <data key="d0">38174853</data>
    </edge>
    <edge source="FRA" target="HUN">
      <data key="d0">148640648</data>
    </edge>
    <edge source="FRA" target="IDN">
      <data key="d0">26188018</data>
    </edge>
    <edge source="FRA" target="IRL">
      <data key="d0">67248604</data>
    </edge>
    <edge source="FRA" target="ISR">
      <data key="d0">78469125</data>
    </edge>
    <edge source="FRA" target="ITA">
      <data key="d0">969672508</data>
    </edge>
    <edge source="FRA" target="CIV">
      <data key="d0">21966188</data>
    </edge>
    <edge source="FRA" target="JAM">
      <data key="d0">349629</data>
    </edge>
    <edge source="FRA" target="JPN">
      <data key="d0">189083500</data>
    </edge>
    <edge source="FRA" target="KAZ">
      <data key="d0">12160735</data>
    </edge>
    <edge source="FRA" target="JOR">
      <data key="d0">7997576</data>
    </edge>
    <edge source="FRA" target="KOR">
      <data key="d0">134762827</data>
    </edge>
    <edge source="FRA" target="KGZ">
      <data key="d0">2463064</data>
    </edge>
    <edge source="FRA" target="LBN">
      <data key="d0">13321609</data>
    </edge>
    <edge source="FRA" target="LVA">
      <data key="d0">3299552</data>
    </edge>
    <edge source="FRA" target="LTU">
      <data key="d0">18306468</data>
    </edge>
    <edge source="FRA" target="MDG">
      <data key="d0">4485921</data>
    </edge>
    <edge source="FRA" target="MWI">
      <data key="d0">444521</data>
    </edge>
    <edge source="FRA" target="MYS">
      <data key="d0">24190940</data>
    </edge>
    <edge source="FRA" target="MRT">
      <data key="d0">1795627</data>
    </edge>
    <edge source="FRA" target="MUS">
      <data key="d0">4761687</data>
    </edge>
    <edge source="FRA" target="MEX">
      <data key="d0">79592454</data>
    </edge>
    <edge source="FRA" target="MDA">
      <data key="d0">5807573</data>
    </edge>
    <edge source="FRA" target="MAR">
      <data key="d0">97001091</data>
    </edge>
    <edge source="FRA" target="MOZ">
      <data key="d0">1332459</data>
    </edge>
    <edge source="FRA" target="OMN">
      <data key="d0">8838331</data>
    </edge>
    <edge source="FRA" target="NAM">
      <data key="d0">436407</data>
    </edge>
    <edge source="FRA" target="NLD">
      <data key="d0">652114396</data>
    </edge>
    <edge source="FRA" target="NZL">
      <data key="d0">10099594</data>
    </edge>
    <edge source="FRA" target="NIC">
      <data key="d0">584630</data>
    </edge>
    <edge source="FRA" target="NER">
      <data key="d0">2146604</data>
    </edge>
    <edge source="FRA" target="NOR">
      <data key="d0">60878532</data>
    </edge>
    <edge source="FRA" target="PAK">
      <data key="d0">22874312</data>
    </edge>
    <edge source="FRA" target="PAN">
      <data key="d0">7384830</data>
    </edge>
    <edge source="FRA" target="PRY">
      <data key="d0">14271866</data>
    </edge>
    <edge source="FRA" target="PER">
      <data key="d0">15599965</data>
    </edge>
    <edge source="FRA" target="PHL">
      <data key="d0">22832155</data>
    </edge>
    <edge source="FRA" target="POL">
      <data key="d0">381273226</data>
    </edge>
    <edge source="FRA" target="PRT">
      <data key="d0">98959307</data>
    </edge>
    <edge source="FRA" target="ROU">
      <data key="d0">174959376</data>
    </edge>
    <edge source="FRA" target="RUS">
      <data key="d0">320117782</data>
    </edge>
    <edge source="FRA" target="SAU">
      <data key="d0">101369222</data>
    </edge>
    <edge source="FRA" target="SEN">
      <data key="d0">21437614</data>
    </edge>
    <edge source="FRA" target="SRB">
      <data key="d0">23689756</data>
    </edge>
    <edge source="FRA" target="IND">
      <data key="d0">114068422</data>
    </edge>
    <edge source="FRA" target="SGP">
      <data key="d0">190501035</data>
    </edge>
    <edge source="FRA" target="SVK">
      <data key="d0">69928061</data>
    </edge>
    <edge source="FRA" target="VNM">
      <data key="d0">45587232</data>
    </edge>
    <edge source="FRA" target="SVN">
      <data key="d0">22904029</data>
    </edge>
    <edge source="FRA" target="ZAF">
      <data key="d0">109576551</data>
    </edge>
    <edge source="FRA" target="ZWE">
      <data key="d0">2210111</data>
    </edge>
    <edge source="FRA" target="ESP">
      <data key="d0">668710499</data>
    </edge>
    <edge source="FRA" target="SWE">
      <data key="d0">151937932</data>
    </edge>
    <edge source="FRA" target="CHE">
      <data key="d0">177409056</data>
    </edge>
    <edge source="FRA" target="THA">
      <data key="d0">60970719</data>
    </edge>
    <edge source="FRA" target="TGO">
      <data key="d0">5092733</data>
    </edge>
    <edge source="FRA" target="ARE">
      <data key="d0">100310193</data>
    </edge>
    <edge source="FRA" target="TUN">
      <data key="d0">69034507</data>
    </edge>
    <edge source="FRA" target="TUR">
      <data key="d0">261657790</data>
    </edge>
    <edge source="FRA" target="UGA">
      <data key="d0">1402523</data>
    </edge>
    <edge source="FRA" target="UKR">
      <data key="d0">129977847</data>
    </edge>
    <edge source="FRA" target="MKD">
      <data key="d0">2270943</data>
    </edge>
    <edge source="FRA" target="EGY">
      <data key="d0">92101090</data>
    </edge>
    <edge source="FRA" target="GBR">
      <data key="d0">823439017</data>
    </edge>
    <edge source="FRA" target="TZA">
      <data key="d0">7526312</data>
    </edge>
    <edge source="FRA" target="USA">
      <data key="d0">734499195</data>
    </edge>
    <edge source="FRA" target="BFA">
      <data key="d0">6453315</data>
    </edge>
    <edge source="FRA" target="URY">
      <data key="d0">6076257</data>
    </edge>
    <edge source="DEU" target="ALB">
      <data key="d0">3555092</data>
    </edge>
    <edge source="DEU" target="DZA">
      <data key="d0">50976436</data>
    </edge>
    <edge source="DEU" target="AZE">
      <data key="d0">7534271</data>
    </edge>
    <edge source="DEU" target="ARG">
      <data key="d0">91154333</data>
    </edge>
    <edge source="DEU" target="AUS">
      <data key="d0">161083664</data>
    </edge>
    <edge source="DEU" target="AUT">
      <data key="d0">882369086</data>
    </edge>
    <edge source="DEU" target="ARM">
      <data key="d0">2807837</data>
    </edge>
    <edge source="DEU" target="BEL">
      <data key="d0">1047357146</data>
    </edge>
    <edge source="DEU" target="BOL">
      <data key="d0">4532512</data>
    </edge>
    <edge source="DEU" target="BWA">
      <data key="d0">290913</data>
    </edge>
    <edge source="DEU" target="BRA">
      <data key="d0">397849672</data>
    </edge>
    <edge source="DEU" target="BGR">
      <data key="d0">77120720</data>
    </edge>
    <edge source="DEU" target="BDI">
      <data key="d0">1003379</data>
    </edge>
    <edge source="DEU" target="BLR">
      <data key="d0">56151873</data>
    </edge>
    <edge source="DEU" target="KHM">
      <data key="d0">602360</data>
    </edge>
    <edge source="DEU" target="CMR">
      <data key="d0">8458099</data>
    </edge>
    <edge source="DEU" target="CAN">
      <data key="d0">135274260</data>
    </edge>
    <edge source="DEU" target="CAF">
      <data key="d0">165743</data>
    </edge>
    <edge source="DEU" target="LKA">
      <data key="d0">16141558</data>
    </edge>
    <edge source="DEU" target="CHL">
      <data key="d0">66620735</data>
    </edge>
    <edge source="DEU" target="CHN">
      <data key="d0">1505407823</data>
    </edge>
    <edge source="DEU" target="COL">
      <data key="d0">87399197</data>
    </edge>
    <edge source="DEU" target="CRI">
      <data key="d0">16105374</data>
    </edge>
    <edge source="DEU" target="HRV">
      <data key="d0">61175006</data>
    </edge>
    <edge source="DEU" target="CZE">
      <data key="d0">1424582285</data>
    </edge>
    <edge source="DEU" target="BEN">
      <data key="d0">846966</data>
    </edge>
    <edge source="DEU" target="DNK">
      <data key="d0">387744560</data>
    </edge>
    <edge source="DEU" target="ECU">
      <data key="d0">21325826</data>
    </edge>
    <edge source="DEU" target="SLV">
      <data key="d0">3475389</data>
    </edge>
    <edge source="DEU" target="ETH">
      <data key="d0">13557376</data>
    </edge>
    <edge source="DEU" target="EST">
      <data key="d0">30065050</data>
    </edge>
    <edge source="DEU" target="FIN">
      <data key="d0">182028814</data>
    </edge>
    <edge source="DEU" target="FRA">
      <data key="d0">2336867932</data>
    </edge>
    <edge source="DEU" target="GEO">
      <data key="d0">12074017</data>
    </edge>
    <edge source="DEU" target="GMB">
      <data key="d0">235353</data>
    </edge>
    <edge source="DEU" target="PSE">
      <data key="d0">3949226</data>
    </edge>
    <edge source="DEU" target="GHA">
      <data key="d0">6994781</data>
    </edge>
    <edge source="DEU" target="GRC">
      <data key="d0">155498993</data>
    </edge>
    <edge source="DEU" target="GTM">
      <data key="d0">35619839</data>
    </edge>
    <edge source="DEU" target="HND">
      <data key="d0">5224281</data>
    </edge>
    <edge source="DEU" target="HKG">
      <data key="d0">103784236</data>
    </edge>
    <edge source="DEU" target="HUN">
      <data key="d0">306936121</data>
    </edge>
    <edge source="DEU" target="IDN">
      <data key="d0">126894075</data>
    </edge>
    <edge source="DEU" target="IRL">
      <data key="d0">99737780</data>
    </edge>
    <edge source="DEU" target="ISR">
      <data key="d0">120478573</data>
    </edge>
    <edge source="DEU" target="ITA">
      <data key="d0">1406042218</data>
    </edge>
    <edge source="DEU" target="CIV">
      <data key="d0">8178004</data>
    </edge>
    <edge source="DEU" target="JAM">
      <data key="d0">781630</data>
    </edge>
    <edge source="DEU" target="JPN">
      <data key="d0">428082569</data>
    </edge>
    <edge source="DEU" target="KAZ">
      <data key="d0">48414425</data>
    </edge>
    <edge source="DEU" target="JOR">
      <data key="d0">16649422</data>
    </edge>
    <edge source="DEU" target="KOR">
      <data key="d0">538298667</data>
    </edge>
    <edge source="DEU" target="KGZ">
      <data key="d0">1361582</data>
    </edge>
    <edge source="DEU" target="LBN">
      <data key="d0">19561748</data>
    </edge>
    <edge source="DEU" target="LVA">
      <data key="d0">32052517</data>
    </edge>
    <edge source="DEU" target="LTU">
      <data key="d0">67632635</data>
    </edge>
    <edge source="DEU" target="MDG">
      <data key="d0">720444</data>
    </edge>
    <edge source="DEU" target="MWI">
      <data key="d0">6714317</data>
    </edge>
    <edge source="DEU" target="MYS">
      <data key="d0">160306149</data>
    </edge>
    <edge source="DEU" target="MRT">
      <data key="d0">788586</data>
    </edge>
    <edge source="DEU" target="MUS">
      <data key="d0">2392271</data>
    </edge>
    <edge source="DEU" target="MEX">
      <data key="d0">260534262</data>
    </edge>
    <edge source="DEU" target="MDA">
      <data key="d0">17754194</data>
    </edge>
    <edge source="DEU" target="MAR">
      <data key="d0">41064011</data>
    </edge>
    <edge source="DEU" target="MOZ">
      <data key="d0">3831166</data>
    </edge>
    <edge source="DEU" target="OMN">
      <data key="d0">39861111</data>
    </edge>
    <edge source="DEU" target="NAM">
      <data key="d0">823635</data>
    </edge>
    <edge source="DEU" target="NLD">
      <data key="d0">1838555637</data>
    </edge>
    <edge source="DEU" target="NZL">
      <data key="d0">33031305</data>
    </edge>
    <edge source="DEU" target="NIC">
      <data key="d0">2140404</data>
    </edge>
    <edge source="DEU" target="NER">
      <data key="d0">453018</data>
    </edge>
    <edge source="DEU" target="NOR">
      <data key="d0">188597763</data>
    </edge>
    <edge source="DEU" target="PAK">
      <data key="d0">60711449</data>
    </edge>
    <edge source="DEU" target="PAN">
      <data key="d0">5847303</data>
    </edge>
    <edge source="DEU" target="PRY">
      <data key="d0">4541659</data>
    </edge>
    <edge source="DEU" target="PER">
      <data key="d0">36811477</data>
    </edge>
    <edge source="DEU" target="PHL">
      <data key="d0">47100736</data>
    </edge>
    <edge source="DEU" target="POL">
      <data key="d0">1767898416</data>
    </edge>
    <edge source="DEU" target="PRT">
      <data key="d0">439176065</data>
    </edge>
    <edge source="DEU" target="ROU">
      <data key="d0">264226861</data>
    </edge>
    <edge source="DEU" target="RUS">
      <data key="d0">831651700</data>
    </edge>
    <edge source="DEU" target="SAU">
      <data key="d0">244904612</data>
    </edge>
    <edge source="DEU" target="SEN">
      <data key="d0">4802914</data>
    </edge>
    <edge source="DEU" target="SRB">
      <data key="d0">80041570</data>
    </edge>
    <edge source="DEU" target="IND">
      <data key="d0">319730208</data>
    </edge>
    <edge source="DEU" target="SGP">
      <data key="d0">151810070</data>
    </edge>
    <edge source="DEU" target="SVK">
      <data key="d0">173800627</data>
    </edge>
    <edge source="DEU" target="VNM">
      <data key="d0">119738552</data>
    </edge>
    <edge source="DEU" target="SVN">
      <data key="d0">87968733</data>
    </edge>
    <edge source="DEU" target="ZAF">
      <data key="d0">224196424</data>
    </edge>
    <edge source="DEU" target="ZWE">
      <data key="d0">2706074</data>
    </edge>
    <edge source="DEU" target="ESP">
      <data key="d0">1046760022</data>
    </edge>
    <edge source="DEU" target="SWE">
      <data key="d0">502757657</data>
    </edge>
    <edge source="DEU" target="CHE">
      <data key="d0">784097641</data>
    </edge>
    <edge source="DEU" target="THA">
      <data key="d0">206291817</data>
    </edge>
    <edge source="DEU" target="TGO">
      <data key="d0">1161776</data>
    </edge>
    <edge source="DEU" target="ARE">
      <data key="d0">160613140</data>
    </edge>
    <edge source="DEU" target="TUN">
      <data key="d0">27880813</data>
    </edge>
    <edge source="DEU" target="TUR">
      <data key="d0">614804117</data>
    </edge>
    <edge source="DEU" target="UGA">
      <data key="d0">14522017</data>
    </edge>
    <edge source="DEU" target="UKR">
      <data key="d0">307042478</data>
    </edge>
    <edge source="DEU" target="MKD">
      <data key="d0">116074486</data>
    </edge>
    <edge source="DEU" target="EGY">
      <data key="d0">105619210</data>
    </edge>
    <edge source="DEU" target="GBR">
      <data key="d0">1229281885</data>
    </edge>
    <edge source="DEU" target="TZA">
      <data key="d0">3825380</data>
    </edge>
    <edge source="DEU" target="USA">
      <data key="d0">1827947086</data>
    </edge>
    <edge source="DEU" target="BFA">
      <data key="d0">2051982</data>
    </edge>
    <edge source="DEU" target="URY">
      <data key="d0">13047096</data>
    </edge>
    <edge source="PRT" target="ALB">
      <data key="d0">12018</data>
    </edge>
    <edge source="PRT" target="DZA">
      <data key="d0">1568545</data>
    </edge>
    <edge source="PRT" target="AZE">
      <data key="d0">23778</data>
    </edge>
    <edge source="PRT" target="ARG">
      <data key="d0">105490</data>
    </edge>
    <edge source="PRT" target="AUS">
      <data key="d0">243064</data>
    </edge>
    <edge source="PRT" target="AUT">
      <data key="d0">506089</data>
    </edge>
    <edge source="PRT" target="ARM">
      <data key="d0">12878</data>
    </edge>
    <edge source="PRT" target="BEL">
      <data key="d0">14405539</data>
    </edge>
    <edge source="PRT" target="BRA">
      <data key="d0">3428463</data>
    </edge>
    <edge source="PRT" target="BGR">
      <data key="d0">370628</data>
    </edge>
    <edge source="PRT" target="BLR">
      <data key="d0">44252</data>
    </edge>
    <edge source="PRT" target="CMR">
      <data key="d0">265197</data>
    </edge>
    <edge source="PRT" target="CAN">
      <data key="d0">566077</data>
    </edge>
    <edge source="PRT" target="CHL">
      <data key="d0">195763</data>
    </edge>
    <edge source="PRT" target="CHN">
      <data key="d0">1499899</data>
    </edge>
    <edge source="PRT" target="COL">
      <data key="d0">54727</data>
    </edge>
    <edge source="PRT" target="CRI">
      <data key="d0">27751</data>
    </edge>
    <edge source="PRT" target="HRV">
      <data key="d0">287564</data>
    </edge>
    <edge source="PRT" target="CZE">
      <data key="d0">646248</data>
    </edge>
    <edge source="PRT" target="DNK">
      <data key="d0">402558</data>
    </edge>
    <edge source="PRT" target="ECU">
      <data key="d0">253108</data>
    </edge>
    <edge source="PRT" target="SLV">
      <data key="d0">34074</data>
    </edge>
    <edge source="PRT" target="EST">
      <data key="d0">181018</data>
    </edge>
    <edge source="PRT" target="FIN">
      <data key="d0">604637</data>
    </edge>
    <edge source="PRT" target="FRA">
      <data key="d0">53002905</data>
    </edge>
    <edge source="PRT" target="DEU">
      <data key="d0">60247663</data>
    </edge>
    <edge source="PRT" target="GHA">
      <data key="d0">257638</data>
    </edge>
    <edge source="PRT" target="GRC">
      <data key="d0">2329317</data>
    </edge>
    <edge source="PRT" target="GTM">
      <data key="d0">1235602</data>
    </edge>
    <edge source="PRT" target="HND">
      <data key="d0">149442</data>
    </edge>
    <edge source="PRT" target="HKG">
      <data key="d0">50828</data>
    </edge>
    <edge source="PRT" target="HUN">
      <data key="d0">325693</data>
    </edge>
    <edge source="PRT" target="IDN">
      <data key="d0">35485</data>
    </edge>
    <edge source="PRT" target="IRL">
      <data key="d0">3137594</data>
    </edge>
    <edge source="PRT" target="ISR">
      <data key="d0">1504321</data>
    </edge>
    <edge source="PRT" target="ITA">
      <data key="d0">39726527</data>
    </edge>
    <edge source="PRT" target="CIV">
      <data key="d0">653473</data>
    </edge>
    <edge source="PRT" target="JPN">
      <data key="d0">201482</data>
    </edge>
    <edge source="PRT" target="JOR">
      <data key="d0">15046</data>
    </edge>
    <edge source="PRT" target="KOR">
      <data key="d0">632468</data>
    </edge>
    <edge source="PRT" target="LBN">
      <data key="d0">453107</data>
    </edge>
    <edge source="PRT" target="LVA">
      <data key="d0">38892</data>
    </edge>
    <edge source="PRT" target="LTU">
      <data key="d0">549112</data>
    </edge>
    <edge source="PRT" target="MWI">
      <data key="d0">246111</data>
    </edge>
    <edge source="PRT" target="MYS">
      <data key="d0">286774</data>
    </edge>
    <edge source="PRT" target="MEX">
      <data key="d0">2671519</data>
    </edge>
    <edge source="PRT" target="MAR">
      <data key="d0">5274409</data>
    </edge>
    <edge source="PRT" target="MOZ">
      <data key="d0">8205214</data>
    </edge>
    <edge source="PRT" target="OMN">
      <data key="d0">192456</data>
    </edge>
    <edge source="PRT" target="NLD">
      <data key="d0">9345314</data>
    </edge>
    <edge source="PRT" target="NZL">
      <data key="d0">55070</data>
    </edge>
    <edge source="PRT" target="NOR">
      <data key="d0">680267</data>
    </edge>
    <edge source="PRT" target="PAN">
      <data key="d0">16993</data>
    </edge>
    <edge source="PRT" target="PER">
      <data key="d0">564530</data>
    </edge>
    <edge source="PRT" target="PHL">
      <data key="d0">15565</data>
    </edge>
    <edge source="PRT" target="POL">
      <data key="d0">6292902</data>
    </edge>
    <edge source="PRT" target="ROU">
      <data key="d0">1099983</data>
    </edge>
    <edge source="PRT" target="RUS">
      <data key="d0">2039542</data>
    </edge>
    <edge source="PRT" target="SAU">
      <data key="d0">358791</data>
    </edge>
    <edge source="PRT" target="SEN">
      <data key="d0">55008</data>
    </edge>
    <edge source="PRT" target="SRB">
      <data key="d0">303991</data>
    </edge>
    <edge source="PRT" target="IND">
      <data key="d0">2243184</data>
    </edge>
    <edge source="PRT" target="SGP">
      <data key="d0">61375</data>
    </edge>
    <edge source="PRT" target="SVK">
      <data key="d0">132803</data>
    </edge>
    <edge source="PRT" target="VNM">
      <data key="d0">14227</data>
    </edge>
    <edge source="PRT" target="SVN">
      <data key="d0">828881</data>
    </edge>
    <edge source="PRT" target="ZAF">
      <data key="d0">526948</data>
    </edge>
    <edge source="PRT" target="ZWE">
      <data key="d0">37428</data>
    </edge>
    <edge source="PRT" target="ESP">
      <data key="d0">174377655</data>
    </edge>
    <edge source="PRT" target="SWE">
      <data key="d0">2094526</data>
    </edge>
    <edge source="PRT" target="CHE">
      <data key="d0">2378359</data>
    </edge>
    <edge source="PRT" target="THA">
      <data key="d0">45357</data>
    </edge>
    <edge source="PRT" target="TGO">
      <data key="d0">15943</data>
    </edge>
    <edge source="PRT" target="ARE">
      <data key="d0">339750</data>
    </edge>
    <edge source="PRT" target="TUN">
      <data key="d0">724753</data>
    </edge>
    <edge source="PRT" target="TUR">
      <data key="d0">8178989</data>
    </edge>
    <edge source="PRT" target="UKR">
      <data key="d0">518195</data>
    </edge>
    <edge source="PRT" target="EGY">
      <data key="d0">185207</data>
    </edge>
    <edge source="PRT" target="GBR">
      <data key="d0">19973197</data>
    </edge>
    <edge source="PRT" target="USA">
      <data key="d0">4773651</data>
    </edge>
    <edge source="PRT" target="BFA">
      <data key="d0">55008</data>
    </edge>
    <edge source="SEN" target="CMR">
      <data key="d0">607263</data>
    </edge>
    <edge source="SEN" target="CAF">
      <data key="d0">62990</data>
    </edge>
    <edge source="SEN" target="BEN">
      <data key="d0">35552</data>
    </edge>
    <edge source="SEN" target="FRA">
      <data key="d0">464519</data>
    </edge>
    <edge source="SEN" target="GMB">
      <data key="d0">231645</data>
    </edge>
    <edge source="SEN" target="DEU">
      <data key="d0">130633</data>
    </edge>
    <edge source="SEN" target="GHA">
      <data key="d0">1233936</data>
    </edge>
    <edge source="SEN" target="CIV">
      <data key="d0">932894</data>
    </edge>
    <edge source="SEN" target="MRT">
      <data key="d0">2392277</data>
    </edge>
    <edge source="SEN" target="MOZ">
      <data key="d0">57243</data>
    </edge>
    <edge source="SEN" target="NER">
      <data key="d0">1449575</data>
    </edge>
    <edge source="SEN" target="NOR">
      <data key="d0">14380</data>
    </edge>
    <edge source="SEN" target="ZAF">
      <data key="d0">64345</data>
    </edge>
    <edge source="SEN" target="TGO">
      <data key="d0">1227137</data>
    </edge>
    <edge source="SEN" target="GBR">
      <data key="d0">35486</data>
    </edge>
    <edge source="SEN" target="USA">
      <data key="d0">17875</data>
    </edge>
    <edge source="SEN" target="BFA">
      <data key="d0">3721953</data>
    </edge>
    <edge source="IND" target="ALB">
      <data key="d0">341670</data>
    </edge>
    <edge source="IND" target="DZA">
      <data key="d0">3838866</data>
    </edge>
    <edge source="IND" target="AZE">
      <data key="d0">106164</data>
    </edge>
    <edge source="IND" target="ARG">
      <data key="d0">32095666</data>
    </edge>
    <edge source="IND" target="AUS">
      <data key="d0">61109703</data>
    </edge>
    <edge source="IND" target="AUT">
      <data key="d0">495068</data>
    </edge>
    <edge source="IND" target="ARM">
      <data key="d0">535063</data>
    </edge>
    <edge source="IND" target="BEL">
      <data key="d0">83110836</data>
    </edge>
    <edge source="IND" target="BOL">
      <data key="d0">270651</data>
    </edge>
    <edge source="IND" target="BWA">
      <data key="d0">59766</data>
    </edge>
    <edge source="IND" target="BRA">
      <data key="d0">353057771</data>
    </edge>
    <edge source="IND" target="BGR">
      <data key="d0">1707603</data>
    </edge>
    <edge source="IND" target="BDI">
      <data key="d0">581982</data>
    </edge>
    <edge source="IND" target="BLR">
      <data key="d0">215642</data>
    </edge>
    <edge source="IND" target="KHM">
      <data key="d0">238027</data>
    </edge>
    <edge source="IND" target="CMR">
      <data key="d0">4964732</data>
    </edge>
    <edge source="IND" target="CAN">
      <data key="d0">15263318</data>
    </edge>
    <edge source="IND" target="LKA">
      <data key="d0">42236059</data>
    </edge>
    <edge source="IND" target="CHL">
      <data key="d0">4273036</data>
    </edge>
    <edge source="IND" target="CHN">
      <data key="d0">109325186</data>
    </edge>
    <edge source="IND" target="COL">
      <data key="d0">37066113</data>
    </edge>
    <edge source="IND" target="CRI">
      <data key="d0">18807858</data>
    </edge>
    <edge source="IND" target="HRV">
      <data key="d0">583724</data>
    </edge>
    <edge source="IND" target="CZE">
      <data key="d0">4159613</data>
    </edge>
    <edge source="IND" target="BEN">
      <data key="d0">408170</data>
    </edge>
    <edge source="IND" target="DNK">
      <data key="d0">736405</data>
    </edge>
    <edge source="IND" target="ECU">
      <data key="d0">5856464</data>
    </edge>
    <edge source="IND" target="SLV">
      <data key="d0">383119</data>
    </edge>
    <edge source="IND" target="ETH">
      <data key="d0">22193683</data>
    </edge>
    <edge source="IND" target="EST">
      <data key="d0">2451834</data>
    </edge>
    <edge source="IND" target="FIN">
      <data key="d0">899882</data>
    </edge>
    <edge source="IND" target="FRA">
      <data key="d0">86954049</data>
    </edge>
    <edge source="IND" target="GEO">
      <data key="d0">434113</data>
    </edge>
    <edge source="IND" target="GMB">
      <data key="d0">93449</data>
    </edge>
    <edge source="IND" target="DEU">
      <data key="d0">80679529</data>
    </edge>
    <edge source="IND" target="GHA">
      <data key="d0">8218502</data>
    </edge>
    <edge source="IND" target="GRC">
      <data key="d0">3400983</data>
    </edge>
    <edge source="IND" target="GTM">
      <data key="d0">6638740</data>
    </edge>
    <edge source="IND" target="HND">
      <data key="d0">732685</data>
    </edge>
    <edge source="IND" target="HKG">
      <data key="d0">2468921</data>
    </edge>
    <edge source="IND" target="HUN">
      <data key="d0">586299</data>
    </edge>
    <edge source="IND" target="IDN">
      <data key="d0">92886118</data>
    </edge>
    <edge source="IND" target="IRL">
      <data key="d0">1140822</data>
    </edge>
    <edge source="IND" target="ISR">
      <data key="d0">31647857</data>
    </edge>
    <edge source="IND" target="ITA">
      <data key="d0">35965446</data>
    </edge>
    <edge source="IND" target="CIV">
      <data key="d0">6753783</data>
    </edge>
    <edge source="IND" target="JAM">
      <data key="d0">283166</data>
    </edge>
    <edge source="IND" target="JPN">
      <data key="d0">109301443</data>
    </edge>
    <edge source="IND" target="KAZ">
      <data key="d0">831603</data>
    </edge>
    <edge source="IND" target="JOR">
      <data key="d0">6759067</data>
    </edge>
    <edge source="IND" target="KOR">
      <data key="d0">48796590</data>
    </edge>
    <edge source="IND" target="KGZ">
      <data key="d0">39299</data>
    </edge>
    <edge source="IND" target="LBN">
      <data key="d0">2584188</data>
    </edge>
    <edge source="IND" target="LVA">
      <data key="d0">2158940</data>
    </edge>
    <edge source="IND" target="LTU">
      <data key="d0">2240294</data>
    </edge>
    <edge source="IND" target="MDG">
      <data key="d0">1984780</data>
    </edge>
    <edge source="IND" target="MWI">
      <data key="d0">3352980</data>
    </edge>
    <edge source="IND" target="MYS">
      <data key="d0">56182855</data>
    </edge>
    <edge source="IND" target="MRT">
      <data key="d0">160359</data>
    </edge>
    <edge source="IND" target="MUS">
      <data key="d0">2179460</data>
    </edge>
    <edge source="IND" target="MEX">
      <data key="d0">36236885</data>
    </edge>
    <edge source="IND" target="MDA">
      <data key="d0">274466</data>
    </edge>
    <edge source="IND" target="MAR">
      <data key="d0">15858565</data>
    </edge>
    <edge source="IND" target="MOZ">
      <data key="d0">2866368</data>
    </edge>
    <edge source="IND" target="OMN">
      <data key="d0">18639699</data>
    </edge>
    <edge source="IND" target="NAM">
      <data key="d0">4089014</data>
    </edge>
    <edge source="IND" target="NLD">
      <data key="d0">63470606</data>
    </edge>
    <edge source="IND" target="NZL">
      <data key="d0">4971833</data>
    </edge>
    <edge source="IND" target="NIC">
      <data key="d0">2992562</data>
    </edge>
    <edge source="IND" target="NER">
      <data key="d0">30745</data>
    </edge>
    <edge source="IND" target="NOR">
      <data key="d0">41895</data>
    </edge>
    <edge source="IND" target="PAK">
      <data key="d0">29321865</data>
    </edge>
    <edge source="IND" target="PAN">
      <data key="d0">1412783</data>
    </edge>
    <edge source="IND" target="PRY">
      <data key="d0">8482769</data>
    </edge>
    <edge source="IND" target="PER">
      <data key="d0">6023135</data>
    </edge>
    <edge source="IND" target="PHL">
      <data key="d0">33400263</data>
    </edge>
    <edge source="IND" target="POL">
      <data key="d0">8985131</data>
    </edge>
    <edge source="IND" target="PRT">
      <data key="d0">6310576</data>
    </edge>
    <edge source="IND" target="ROU">
      <data key="d0">6087920</data>
    </edge>
    <edge source="IND" target="RUS">
      <data key="d0">30723559</data>
    </edge>
    <edge source="IND" target="SAU">
      <data key="d0">67155338</data>
    </edge>
    <edge source="IND" target="SEN">
      <data key="d0">2929519</data>
    </edge>
    <edge source="IND" target="SRB">
      <data key="d0">706543</data>
    </edge>
    <edge source="IND" target="SGP">
      <data key="d0">40041562</data>
    </edge>
    <edge source="IND" target="SVK">
      <data key="d0">6960228</data>
    </edge>
    <edge source="IND" target="VNM">
      <data key="d0">77596748</data>
    </edge>
    <edge source="IND" target="SVN">
      <data key="d0">1947911</data>
    </edge>
    <edge source="IND" target="ZAF">
      <data key="d0">49571525</data>
    </edge>
    <edge source="IND" target="ZWE">
      <data key="d0">3191180</data>
    </edge>
    <edge source="IND" target="ESP">
      <data key="d0">29356050</data>
    </edge>
    <edge source="IND" target="SWE">
      <data key="d0">3710062</data>
    </edge>
    <edge source="IND" target="CHE">
      <data key="d0">5510389</data>
    </edge>
    <edge source="IND" target="THA">
      <data key="d0">62768443</data>
    </edge>
    <edge source="IND" target="TGO">
      <data key="d0">618671</data>
    </edge>
    <edge source="IND" target="ARE">
      <data key="d0">79194762</data>
    </edge>
    <edge source="IND" target="TUN">
      <data key="d0">2743605</data>
    </edge>
    <edge source="IND" target="TUR">
      <data key="d0">47182478</data>
    </edge>
    <edge source="IND" target="UGA">
      <data key="d0">19904856</data>
    </edge>
    <edge source="IND" target="UKR">
      <data key="d0">3334724</data>
    </edge>
    <edge source="IND" target="MKD">
      <data key="d0">295338</data>
    </edge>
    <edge source="IND" target="EGY">
      <data key="d0">50693216</data>
    </edge>
    <edge source="IND" target="GBR">
      <data key="d0">57461727</data>
    </edge>
    <edge source="IND" target="TZA">
      <data key="d0">20222701</data>
    </edge>
    <edge source="IND" target="USA">
      <data key="d0">547943622</data>
    </edge>
    <edge source="IND" target="BFA">
      <data key="d0">1422569</data>
    </edge>
    <edge source="IND" target="URY">
      <data key="d0">3302802</data>
    </edge>
    <edge source="ARE" target="ALB">
      <data key="d0">467447</data>
    </edge>
    <edge source="ARE" target="DZA">
      <data key="d0">3984528</data>
    </edge>
    <edge source="ARE" target="AZE">
      <data key="d0">804117</data>
    </edge>
    <edge source="ARE" target="ARG">
      <data key="d0">14643</data>
    </edge>
    <edge source="ARE" target="AUS">
      <data key="d0">1037928</data>
    </edge>
    <edge source="ARE" target="BEL">
      <data key="d0">2188850</data>
    </edge>
    <edge source="ARE" target="BWA">
      <data key="d0">24512</data>
    </edge>
    <edge source="ARE" target="KHM">
      <data key="d0">12705</data>
    </edge>
    <edge source="ARE" target="CMR">
      <data key="d0">122001</data>
    </edge>
    <edge source="ARE" target="CAF">
      <data key="d0">17694</data>
    </edge>
    <edge source="ARE" target="LKA">
      <data key="d0">1205072</data>
    </edge>
    <edge source="ARE" target="CHN">
      <data key="d0">3547417</data>
    </edge>
    <edge source="ARE" target="BEN">
      <data key="d0">213666</data>
    </edge>
    <edge source="ARE" target="ETH">
      <data key="d0">2884875</data>
    </edge>
    <edge source="ARE" target="FIN">
      <data key="d0">27867</data>
    </edge>
    <edge source="ARE" target="FRA">
      <data key="d0">135664</data>
    </edge>
    <edge source="ARE" target="GEO">
      <data key="d0">40887</data>
    </edge>
    <edge source="ARE" target="GMB">
      <data key="d0">141799</data>
    </edge>
    <edge source="ARE" target="DEU">
      <data key="d0">6211209</data>
    </edge>
    <edge source="ARE" target="GHA">
      <data key="d0">2377122</data>
    </edge>
    <edge source="ARE" target="HKG">
      <data key="d0">612372</data>
    </edge>
    <edge source="ARE" target="HUN">
      <data key="d0">20626</data>
    </edge>
    <edge source="ARE" target="IDN">
      <data key="d0">156871</data>
    </edge>
    <edge source="ARE" target="ITA">
      <data key="d0">1091876</data>
    </edge>
    <edge source="ARE" target="CIV">
      <data key="d0">360984</data>
    </edge>
    <edge source="ARE" target="JPN">
      <data key="d0">104539</data>
    </edge>
    <edge source="ARE" target="KAZ">
      <data key="d0">560681</data>
    </edge>
    <edge source="ARE" target="JOR">
      <data key="d0">1010355</data>
    </edge>
    <edge source="ARE" target="KOR">
      <data key="d0">1451058</data>
    </edge>
    <edge source="ARE" target="LBN">
      <data key="d0">6684318</data>
    </edge>
    <edge source="ARE" target="LVA">
      <data key="d0">46961</data>
    </edge>
    <edge source="ARE" target="MDG">
      <data key="d0">547167</data>
    </edge>
    <edge source="ARE" target="MYS">
      <data key="d0">2331193</data>
    </edge>
    <edge source="ARE" target="MRT">
      <data key="d0">117052</data>
    </edge>
    <edge source="ARE" target="MUS">
      <data key="d0">168271</data>
    </edge>
    <edge source="ARE" target="MAR">
      <data key="d0">77972</data>
    </edge>
    <edge source="ARE" target="MOZ">
      <data key="d0">285067</data>
    </edge>
    <edge source="ARE" target="OMN">
      <data key="d0">69570264</data>
    </edge>
    <edge source="ARE" target="NAM">
      <data key="d0">52387</data>
    </edge>
    <edge source="ARE" target="NLD">
      <data key="d0">228742</data>
    </edge>
    <edge source="ARE" target="NZL">
      <data key="d0">52111</data>
    </edge>
    <edge source="ARE" target="NER">
      <data key="d0">18354</data>
    </edge>
    <edge source="ARE" target="PAK">
      <data key="d0">7232995</data>
    </edge>
    <edge source="ARE" target="PHL">
      <data key="d0">34155</data>
    </edge>
    <edge source="ARE" target="RUS">
      <data key="d0">113057</data>
    </edge>
    <edge source="ARE" target="SAU">
      <data key="d0">16603907</data>
    </edge>
    <edge source="ARE" target="SEN">
      <data key="d0">517135</data>
    </edge>
    <edge source="ARE" target="IND">
      <data key="d0">4146996</data>
    </edge>
    <edge source="ARE" target="SGP">
      <data key="d0">1398288</data>
    </edge>
    <edge source="ARE" target="VNM">
      <data key="d0">53041</data>
    </edge>
    <edge source="ARE" target="ZAF">
      <data key="d0">2037678</data>
    </edge>
    <edge source="ARE" target="ESP">
      <data key="d0">158041</data>
    </edge>
    <edge source="ARE" target="THA">
      <data key="d0">378493</data>
    </edge>
    <edge source="ARE" target="TGO">
      <data key="d0">29941</data>
    </edge>
    <edge source="ARE" target="TUN">
      <data key="d0">289642</data>
    </edge>
    <edge source="ARE" target="TUR">
      <data key="d0">571112</data>
    </edge>
    <edge source="ARE" target="UGA">
      <data key="d0">590737</data>
    </edge>
    <edge source="ARE" target="EGY">
      <data key="d0">2466912</data>
    </edge>
    <edge source="ARE" target="GBR">
      <data key="d0">349366</data>
    </edge>
    <edge source="ARE" target="TZA">
      <data key="d0">3307250</data>
    </edge>
    <edge source="ARE" target="USA">
      <data key="d0">8539218</data>
    </edge>
    <edge source="ARE" target="BFA">
      <data key="d0">14343</data>
    </edge>
    <edge source="USA" target="ALB">
      <data key="d0">2880841</data>
    </edge>
    <edge source="USA" target="DZA">
      <data key="d0">22906249</data>
    </edge>
    <edge source="USA" target="AZE">
      <data key="d0">6709379</data>
    </edge>
    <edge source="USA" target="ARG">
      <data key="d0">357764638</data>
    </edge>
    <edge source="USA" target="AUS">
      <data key="d0">540966638</data>
    </edge>
    <edge source="USA" target="AUT">
      <data key="d0">90430958</data>
    </edge>
    <edge source="USA" target="ARM">
      <data key="d0">278731</data>
    </edge>
    <edge source="USA" target="BEL">
      <data key="d0">1071071276</data>
    </edge>
    <edge source="USA" target="BOL">
      <data key="d0">25322624</data>
    </edge>
    <edge source="USA" target="BWA">
      <data key="d0">80577</data>
    </edge>
    <edge source="USA" target="BRA">
      <data key="d0">1112278626</data>
    </edge>
    <edge source="USA" target="BGR">
      <data key="d0">4873931</data>
    </edge>
    <edge source="USA" target="BDI">
      <data key="d0">12448</data>
    </edge>
    <edge source="USA" target="BLR">
      <data key="d0">2509575</data>
    </edge>
    <edge source="USA" target="KHM">
      <data key="d0">1370739</data>
    </edge>
    <edge source="USA" target="CMR">
      <data key="d0">2009506</data>
    </edge>
    <edge source="USA" target="CAN">
      <data key="d0">5002595672</data>
    </edge>
    <edge source="USA" target="CAF">
      <data key="d0">479511</data>
    </edge>
    <edge source="USA" target="LKA">
      <data key="d0">6423471</data>
    </edge>
    <edge source="USA" target="CHL">
      <data key="d0">255343302</data>
    </edge>
    <edge source="USA" target="CHN">
      <data key="d0">2555059635</data>
    </edge>
    <edge source="USA" target="COL">
      <data key="d0">325467513</data>
    </edge>
    <edge source="USA" target="CRI">
      <data key="d0">100494989</data>
    </edge>
    <edge source="USA" target="HRV">
      <data key="d0">2207244</data>
    </edge>
    <edge source="USA" target="CZE">
      <data key="d0">29829215</data>
    </edge>
    <edge source="USA" target="BEN">
      <data key="d0">1026078</data>
    </edge>
    <edge source="USA" target="DNK">
      <data key="d0">59869217</data>
    </edge>
    <edge source="USA" target="ECU">
      <data key="d0">108091420</data>
    </edge>
    <edge source="USA" target="SLV">
      <data key="d0">35187386</data>
    </edge>
    <edge source="USA" target="ETH">
      <data key="d0">3149577</data>
    </edge>
    <edge source="USA" target="EST">
      <data key="d0">1483394</data>
    </edge>
    <edge source="USA" target="FIN">
      <data key="d0">63380416</data>
    </edge>
    <edge source="USA" target="FRA">
      <data key="d0">982065874</data>
    </edge>
    <edge source="USA" target="GEO">
      <data key="d0">1548141</data>
    </edge>
    <edge source="USA" target="GMB">
      <data key="d0">46515</data>
    </edge>
    <edge source="USA" target="PSE">
      <data key="d0">52538</data>
    </edge>
    <edge source="USA" target="DEU">
      <data key="d0">1771579619</data>
    </edge>
    <edge source="USA" target="GHA">
      <data key="d0">5097572</data>
    </edge>
    <edge source="USA" target="GRC">
      <data key="d0">16285562</data>
    </edge>
    <edge source="USA" target="GTM">
      <data key="d0">74315797</data>
    </edge>
    <edge source="USA" target="HND">
      <data key="d0">53222438</data>
    </edge>
    <edge source="USA" target="HKG">
      <data key="d0">294582993</data>
    </edge>
    <edge source="USA" target="HUN">
      <data key="d0">14792392</data>
    </edge>
    <edge source="USA" target="IDN">
      <data key="d0">196066740</data>
    </edge>
    <edge source="USA" target="IRL">
      <data key="d0">146410793</data>
    </edge>
    <edge source="USA" target="ISR">
      <data key="d0">130044642</data>
    </edge>
    <edge source="USA" target="ITA">
      <data key="d0">341465004</data>
    </edge>
    <edge source="USA" target="CIV">
      <data key="d0">2761081</data>
    </edge>
    <edge source="USA" target="JAM">
      <data key="d0">19616447</data>
    </edge>
    <edge source="USA" target="JPN">
      <data key="d0">1489865720</data>
    </edge>
    <edge source="USA" target="KAZ">
      <data key="d0">24085228</data>
    </edge>
    <edge source="USA" target="JOR">
      <data key="d0">10040507</data>
    </edge>
    <edge source="USA" target="KOR">
      <data key="d0">1103735039</data>
    </edge>
    <edge source="USA" target="KGZ">
      <data key="d0">265646</data>
    </edge>
    <edge source="USA" target="LBN">
      <data key="d0">17111171</data>
    </edge>
    <edge source="USA" target="LVA">
      <data key="d0">7110549</data>
    </edge>
    <edge source="USA" target="LTU">
      <data key="d0">7830701</data>
    </edge>
    <edge source="USA" target="MDG">
      <data key="d0">1110313</data>
    </edge>
    <edge source="USA" target="MWI">
      <data key="d0">742377</data>
    </edge>
    <edge source="USA" target="MYS">
      <data key="d0">195036235</data>
    </edge>
    <edge source="USA" target="MRT">
      <data key="d0">491870</data>
    </edge>
    <edge source="USA" target="MUS">
      <data key="d0">652718</data>
    </edge>
    <edge source="USA" target="MEX">
      <data key="d0">3655585396</data>
    </edge>
    <edge source="USA" target="MDA">
      <data key="d0">103542</data>
    </edge>
    <edge source="USA" target="MAR">
      <data key="d0">38513616</data>
    </edge>
    <edge source="USA" target="MOZ">
      <data key="d0">365326</data>
    </edge>
    <edge source="USA" target="OMN">
      <data key="d0">32493731</data>
    </edge>
    <edge source="USA" target="NAM">
      <data key="d0">15439116</data>
    </edge>
    <edge source="USA" target="NLD">
      <data key="d0">1060027562</data>
    </edge>
    <edge source="USA" target="NZL">
      <data key="d0">76236736</data>
    </edge>
    <edge source="USA" target="NIC">
      <data key="d0">24554483</data>
    </edge>
    <edge source="USA" target="NER">
      <data key="d0">27775</data>
    </edge>
    <edge source="USA" target="NOR">
      <data key="d0">25273991</data>
    </edge>
    <edge source="USA" target="PAK">
      <data key="d0">49342918</data>
    </edge>
    <edge source="USA" target="PAN">
      <data key="d0">52736931</data>
    </edge>
    <edge source="USA" target="PRY">
      <data key="d0">12949222</data>
    </edge>
    <edge source="USA" target="PER">
      <data key="d0">172821913</data>
    </edge>
    <edge source="USA" target="PHL">
      <data key="d0">109698179</data>
    </edge>
    <edge source="USA" target="POL">
      <data key="d0">70655746</data>
    </edge>
    <edge source="USA" target="PRT">
      <data key="d0">7549509</data>
    </edge>
    <edge source="USA" target="ROU">
      <data key="d0">17042478</data>
    </edge>
    <edge source="USA" target="RUS">
      <data key="d0">136920150</data>
    </edge>
    <edge source="USA" target="SAU">
      <data key="d0">520402303</data>
    </edge>
    <edge source="USA" target="SEN">
      <data key="d0">1959916</data>
    </edge>
    <edge source="USA" target="SRB">
      <data key="d0">1784583</data>
    </edge>
    <edge source="USA" target="IND">
      <data key="d0">671468874</data>
    </edge>
    <edge source="USA" target="SGP">
      <data key="d0">1086652285</data>
    </edge>
    <edge source="USA" target="SVK">
      <data key="d0">2882391</data>
    </edge>
    <edge source="USA" target="VNM">
      <data key="d0">129809176</data>
    </edge>
    <edge source="USA" target="SVN">
      <data key="d0">5152621</data>
    </edge>
    <edge source="USA" target="ZAF">
      <data key="d0">237513124</data>
    </edge>
    <edge source="USA" target="ZWE">
      <data key="d0">591755</data>
    </edge>
    <edge source="USA" target="ESP">
      <data key="d0">147784002</data>
    </edge>
    <edge source="USA" target="SWE">
      <data key="d0">149983121</data>
    </edge>
    <edge source="USA" target="CHE">
      <data key="d0">109690010</data>
    </edge>
    <edge source="USA" target="THA">
      <data key="d0">328299995</data>
    </edge>
    <edge source="USA" target="TGO">
      <data key="d0">104474</data>
    </edge>
    <edge source="USA" target="ARE">
      <data key="d0">152078864</data>
    </edge>
    <edge source="USA" target="TUN">
      <data key="d0">4014514</data>
    </edge>
    <edge source="USA" target="TUR">
      <data key="d0">82337348</data>
    </edge>
    <edge source="USA" target="UGA">
      <data key="d0">2130651</data>
    </edge>
    <edge source="USA" target="UKR">
      <data key="d0">3940802</data>
    </edge>
    <edge source="USA" target="MKD">
      <data key="d0">1529444</data>
    </edge>
    <edge source="USA" target="EGY">
      <data key="d0">90180054</data>
    </edge>
    <edge source="USA" target="GBR">
      <data key="d0">803186721</data>
    </edge>
    <edge source="USA" target="TZA">
      <data key="d0">1855698</data>
    </edge>
    <edge source="USA" target="BFA">
      <data key="d0">2605282</data>
    </edge>
    <edge source="USA" target="URY">
      <data key="d0">26572048</data>
    </edge>
    <edge source="AZE" target="BEL">
      <data key="d0">316080</data>
    </edge>
    <edge source="AZE" target="BRA">
      <data key="d0">139035</data>
    </edge>
    <edge source="AZE" target="CHN">
      <data key="d0">423650</data>
    </edge>
    <edge source="AZE" target="GEO">
      <data key="d0">61685</data>
    </edge>
    <edge source="AZE" target="DEU">
      <data key="d0">19476</data>
    </edge>
    <edge source="AZE" target="IDN">
      <data key="d0">76592</data>
    </edge>
    <edge source="AZE" target="JPN">
      <data key="d0">38016</data>
    </edge>
    <edge source="AZE" target="KAZ">
      <data key="d0">137183</data>
    </edge>
    <edge source="AZE" target="RUS">
      <data key="d0">1036224</data>
    </edge>
    <edge source="AZE" target="SAU">
      <data key="d0">251453</data>
    </edge>
    <edge source="AZE" target="ESP">
      <data key="d0">80000</data>
    </edge>
    <edge source="AZE" target="CHE">
      <data key="d0">97575</data>
    </edge>
    <edge source="AZE" target="TUR">
      <data key="d0">58047</data>
    </edge>
    <edge source="AZE" target="UKR">
      <data key="d0">83500</data>
    </edge>
    <edge source="AZE" target="GBR">
      <data key="d0">13265</data>
    </edge>
    <edge source="BEL" target="ALB">
      <data key="d0">1611302</data>
    </edge>
    <edge source="BEL" target="DZA">
      <data key="d0">47280779</data>
    </edge>
    <edge source="BEL" target="AZE">
      <data key="d0">2360119</data>
    </edge>
    <edge source="BEL" target="ARG">
      <data key="d0">19028494</data>
    </edge>
    <edge source="BEL" target="AUS">
      <data key="d0">45364533</data>
    </edge>
    <edge source="BEL" target="AUT">
      <data key="d0">86974983</data>
    </edge>
    <edge source="BEL" target="ARM">
      <data key="d0">404202</data>
    </edge>
    <edge source="BEL" target="BOL">
      <data key="d0">382143</data>
    </edge>
    <edge source="BEL" target="BWA">
      <data key="d0">19483</data>
    </edge>
    <edge source="BEL" target="BRA">
      <data key="d0">148249846</data>
    </edge>
    <edge source="BEL" target="BGR">
      <data key="d0">55750903</data>
    </edge>
    <edge source="BEL" target="BDI">
      <data key="d0">898023</data>
    </edge>
    <edge source="BEL" target="BLR">
      <data key="d0">6827163</data>
    </edge>
    <edge source="BEL" target="KHM">
      <data key="d0">63198</data>
    </edge>
    <edge source="BEL" target="CMR">
      <data key="d0">3066608</data>
    </edge>
    <edge source="BEL" target="CAN">
      <data key="d0">25394671</data>
    </edge>
    <edge source="BEL" target="CAF">
      <data key="d0">222836</data>
    </edge>
    <edge source="BEL" target="LKA">
      <data key="d0">1452294</data>
    </edge>
    <edge source="BEL" target="CHL">
      <data key="d0">21533522</data>
    </edge>
    <edge source="BEL" target="CHN">
      <data key="d0">120298471</data>
    </edge>
    <edge source="BEL" target="COL">
      <data key="d0">13439249</data>
    </edge>
    <edge source="BEL" target="CRI">
      <data key="d0">3372044</data>
    </edge>
    <edge source="BEL" target="HRV">
      <data key="d0">11123456</data>
    </edge>
    <edge source="BEL" target="CZE">
      <data key="d0">100221533</data>
    </edge>
    <edge source="BEL" target="BEN">
      <data key="d0">987738</data>
    </edge>
    <edge source="BEL" target="DNK">
      <data key="d0">94016405</data>
    </edge>
    <edge source="BEL" target="ECU">
      <data key="d0">5449698</data>
    </edge>
    <edge source="BEL" target="SLV">
      <data key="d0">806529</data>
    </edge>
    <edge source="BEL" target="ETH">
      <data key="d0">12287536</data>
    </edge>
    <edge source="BEL" target="EST">
      <data key="d0">9952756</data>
    </edge>
    <edge source="BEL" target="FIN">
      <data key="d0">49285093</data>
    </edge>
    <edge source="BEL" target="FRA">
      <data key="d0">1311221164</data>
    </edge>
    <edge source="BEL" target="GEO">
      <data key="d0">1334268</data>
    </edge>
    <edge source="BEL" target="GMB">
      <data key="d0">89807</data>
    </edge>
    <edge source="BEL" target="PSE">
      <data key="d0">478936</data>
    </edge>
    <edge source="BEL" target="DEU">
      <data key="d0">1509380118</data>
    </edge>
    <edge source="BEL" target="GHA">
      <data key="d0">2890230</data>
    </edge>
    <edge source="BEL" target="GRC">
      <data key="d0">50330181</data>
    </edge>
    <edge source="BEL" target="GTM">
      <data key="d0">3605225</data>
    </edge>
    <edge source="BEL" target="HND">
      <data key="d0">1344814</data>
    </edge>
    <edge source="BEL" target="HKG">
      <data key="d0">9156765</data>
    </edge>
    <edge source="BEL" target="HUN">
      <data key="d0">66388472</data>
    </edge>
    <edge source="BEL" target="IDN">
      <data key="d0">23208687</data>
    </edge>
    <edge source="BEL" target="IRL">
      <data key="d0">33065737</data>
    </edge>
    <edge source="BEL" target="ISR">
      <data key="d0">50485984</data>
    </edge>
    <edge source="BEL" target="ITA">
      <data key="d0">420262170</data>
    </edge>
    <edge source="BEL" target="CIV">
      <data key="d0">4476334</data>
    </edge>
    <edge source="BEL" target="JAM">
      <data key="d0">98549</data>
    </edge>
    <edge source="BEL" target="JPN">
      <data key="d0">87763997</data>
    </edge>
    <edge source="BEL" target="KAZ">
      <data key="d0">15953972</data>
    </edge>
    <edge source="BEL" target="JOR">
      <data key="d0">5995416</data>
    </edge>
    <edge source="BEL" target="KOR">
      <data key="d0">73275945</data>
    </edge>
    <edge source="BEL" target="KGZ">
      <data key="d0">953791</data>
    </edge>
    <edge source="BEL" target="LBN">
      <data key="d0">7611245</data>
    </edge>
    <edge source="BEL" target="LVA">
      <data key="d0">13939830</data>
    </edge>
    <edge source="BEL" target="LTU">
      <data key="d0">21942575</data>
    </edge>
    <edge source="BEL" target="MDG">
      <data key="d0">1388210</data>
    </edge>
    <edge source="BEL" target="MWI">
      <data key="d0">278425</data>
    </edge>
    <edge source="BEL" target="MYS">
      <data key="d0">13894414</data>
    </edge>
    <edge source="BEL" target="MRT">
      <data key="d0">760980</data>
    </edge>
    <edge source="BEL" target="MUS">
      <data key="d0">1819664</data>
    </edge>
    <edge source="BEL" target="MEX">
      <data key="d0">45892165</data>
    </edge>
    <edge source="BEL" target="MDA">
      <data key="d0">2221680</data>
    </edge>
    <edge source="BEL" target="MAR">
      <data key="d0">20663531</data>
    </edge>
    <edge source="BEL" target="MOZ">
      <data key="d0">400723</data>
    </edge>
    <edge source="BEL" target="OMN">
      <data key="d0">5995679</data>
    </edge>
    <edge source="BEL" target="NLD">
      <data key="d0">997417995</data>
    </edge>
    <edge source="BEL" target="NZL">
      <data key="d0">9127956</data>
    </edge>
    <edge source="BEL" target="NIC">
      <data key="d0">613740</data>
    </edge>
    <edge source="BEL" target="NER">
      <data key="d0">209964</data>
    </edge>
    <edge source="BEL" target="NOR">
      <data key="d0">90944412</data>
    </edge>
    <edge source="BEL" target="PAK">
      <data key="d0">9042082</data>
    </edge>
    <edge source="BEL" target="PAN">
      <data key="d0">2783037</data>
    </edge>
    <edge source="BEL" target="PRY">
      <data key="d0">767833</data>
    </edge>
    <edge source="BEL" target="PER">
      <data key="d0">6436947</data>
    </edge>
    <edge source="BEL" target="PHL">
      <data key="d0">8535318</data>
    </edge>
    <edge source="BEL" target="POL">
      <data key="d0">224858470</data>
    </edge>
    <edge source="BEL" target="PRT">
      <data key="d0">52649814</data>
    </edge>
    <edge source="BEL" target="ROU">
      <data key="d0">71907434</data>
    </edge>
    <edge source="BEL" target="RUS">
      <data key="d0">202848612</data>
    </edge>
    <edge source="BEL" target="SAU">
      <data key="d0">83112688</data>
    </edge>
    <edge source="BEL" target="SEN">
      <data key="d0">2753948</data>
    </edge>
    <edge source="BEL" target="SRB">
      <data key="d0">14228230</data>
    </edge>
    <edge source="BEL" target="IND">
      <data key="d0">53851671</data>
    </edge>
    <edge source="BEL" target="SGP">
      <data key="d0">39198316</data>
    </edge>
    <edge source="BEL" target="SVK">
      <data key="d0">41544619</data>
    </edge>
    <edge source="BEL" target="VNM">
      <data key="d0">16565094</data>
    </edge>
    <edge source="BEL" target="SVN">
      <data key="d0">13278137</data>
    </edge>
    <edge source="BEL" target="ZAF">
      <data key="d0">76079958</data>
    </edge>
    <edge source="BEL" target="ZWE">
      <data key="d0">1965362</data>
    </edge>
    <edge source="BEL" target="ESP">
      <data key="d0">348111042</data>
    </edge>
    <edge source="BEL" target="SWE">
      <data key="d0">110206437</data>
    </edge>
    <edge source="BEL" target="CHE">
      <data key="d0">80757539</data>
    </edge>
    <edge source="BEL" target="THA">
      <data key="d0">26571700</data>
    </edge>
    <edge source="BEL" target="TGO">
      <data key="d0">1176410</data>
    </edge>
    <edge source="BEL" target="ARE">
      <data key="d0">38877967</data>
    </edge>
    <edge source="BEL" target="TUN">
      <data key="d0">7378728</data>
    </edge>
    <edge source="BEL" target="TUR">
      <data key="d0">115813915</data>
    </edge>
    <edge source="BEL" target="UGA">
      <data key="d0">4383023</data>
    </edge>
    <edge source="BEL" target="UKR">
      <data key="d0">60098668</data>
    </edge>
    <edge source="BEL" target="MKD">
      <data key="d0">3526579</data>
    </edge>
    <edge source="BEL" target="EGY">
      <data key="d0">26140343</data>
    </edge>
    <edge source="BEL" target="GBR">
      <data key="d0">508433282</data>
    </edge>
    <edge source="BEL" target="TZA">
      <data key="d0">2956089</data>
    </edge>
    <edge source="BEL" target="USA">
      <data key="d0">358365860</data>
    </edge>
    <edge source="BEL" target="BFA">
      <data key="d0">428356</data>
    </edge>
    <edge source="BEL" target="URY">
      <data key="d0">2982306</data>
    </edge>
    <edge source="BRA" target="DZA">
      <data key="d0">3321286</data>
    </edge>
    <edge source="BRA" target="ARG">
      <data key="d0">206758233</data>
    </edge>
    <edge source="BRA" target="AUS">
      <data key="d0">11272000</data>
    </edge>
    <edge source="BRA" target="BEL">
      <data key="d0">20425779</data>
    </edge>
    <edge source="BRA" target="BOL">
      <data key="d0">43561908</data>
    </edge>
    <edge source="BRA" target="BGR">
      <data key="d0">28842</data>
    </edge>
    <edge source="BRA" target="CMR">
      <data key="d0">13700</data>
    </edge>
    <edge source="BRA" target="CAN">
      <data key="d0">7624883</data>
    </edge>
    <edge source="BRA" target="LKA">
      <data key="d0">2442991</data>
    </edge>
    <edge source="BRA" target="CHL">
      <data key="d0">64680851</data>
    </edge>
    <edge source="BRA" target="CHN">
      <data key="d0">24408335</data>
    </edge>
    <edge source="BRA" target="COL">
      <data key="d0">75848266</data>
    </edge>
    <edge source="BRA" target="CRI">
      <data key="d0">10961265</data>
    </edge>
    <edge source="BRA" target="CZE">
      <data key="d0">32929</data>
    </edge>
    <edge source="BRA" target="BEN">
      <data key="d0">100561</data>
    </edge>
    <edge source="BRA" target="DNK">
      <data key="d0">1225299</data>
    </edge>
    <edge source="BRA" target="ECU">
      <data key="d0">12441560</data>
    </edge>
    <edge source="BRA" target="SLV">
      <data key="d0">829702</data>
    </edge>
    <edge source="BRA" target="FIN">
      <data key="d0">38349</data>
    </edge>
    <edge source="BRA" target="FRA">
      <data key="d0">26978635</data>
    </edge>
    <edge source="BRA" target="PSE">
      <data key="d0">38674</data>
    </edge>
    <edge source="BRA" target="DEU">
      <data key="d0">22687495</data>
    </edge>
    <edge source="BRA" target="GHA">
      <data key="d0">157972</data>
    </edge>
    <edge source="BRA" target="GRC">
      <data key="d0">610074</data>
    </edge>
    <edge source="BRA" target="GTM">
      <data key="d0">4428090</data>
    </edge>
    <edge source="BRA" target="HND">
      <data key="d0">3657897</data>
    </edge>
    <edge source="BRA" target="HKG">
      <data key="d0">1797304</data>
    </edge>
    <edge source="BRA" target="IDN">
      <data key="d0">13427901</data>
    </edge>
    <edge source="BRA" target="ISR">
      <data key="d0">4396490</data>
    </edge>
    <edge source="BRA" target="ITA">
      <data key="d0">6371980</data>
    </edge>
    <edge source="BRA" target="CIV">
      <data key="d0">82859</data>
    </edge>
    <edge source="BRA" target="JAM">
      <data key="d0">425863</data>
    </edge>
    <edge source="BRA" target="JPN">
      <data key="d0">14975433</data>
    </edge>
    <edge source="BRA" target="JOR">
      <data key="d0">1573851</data>
    </edge>
    <edge source="BRA" target="KOR">
      <data key="d0">2666966</data>
    </edge>
    <edge source="BRA" target="LBN">
      <data key="d0">753103</data>
    </edge>
    <edge source="BRA" target="LVA">
      <data key="d0">376813</data>
    </edge>
    <edge source="BRA" target="MYS">
      <data key="d0">1437469</data>
    </edge>
    <edge source="BRA" target="MEX">
      <data key="d0">56301217</data>
    </edge>
    <edge source="BRA" target="MAR">
      <data key="d0">317877</data>
    </edge>
    <edge source="BRA" target="MOZ">
      <data key="d0">248216</data>
    </edge>
    <edge source="BRA" target="OMN">
      <data key="d0">2647892</data>
    </edge>
    <edge source="BRA" target="NLD">
      <data key="d0">40006936</data>
    </edge>
    <edge source="BRA" target="NZL">
      <data key="d0">1844683</data>
    </edge>
    <edge source="BRA" target="NIC">
      <data key="d0">1084288</data>
    </edge>
    <edge source="BRA" target="NOR">
      <data key="d0">40056</data>
    </edge>
    <edge source="BRA" target="PAK">
      <data key="d0">495520</data>
    </edge>
    <edge source="BRA" target="PAN">
      <data key="d0">2761520</data>
    </edge>
    <edge source="BRA" target="PRY">
      <data key="d0">82710388</data>
    </edge>
    <edge source="BRA" target="PER">
      <data key="d0">31583629</data>
    </edge>
    <edge source="BRA" target="PHL">
      <data key="d0">2563514</data>
    </edge>
    <edge source="BRA" target="POL">
      <data key="d0">86462</data>
    </edge>
    <edge source="BRA" target="PRT">
      <data key="d0">20541409</data>
    </edge>
    <edge source="BRA" target="ROU">
      <data key="d0">16993</data>
    </edge>
    <edge source="BRA" target="RUS">
      <data key="d0">4911140</data>
    </edge>
    <edge source="BRA" target="SAU">
      <data key="d0">857814</data>
    </edge>
    <edge source="BRA" target="IND">
      <data key="d0">28542750</data>
    </edge>
    <edge source="BRA" target="SGP">
      <data key="d0">9703476</data>
    </edge>
    <edge source="BRA" target="SVK">
      <data key="d0">30693</data>
    </edge>
    <edge source="BRA" target="VNM">
      <data key="d0">1611891</data>
    </edge>
    <edge source="BRA" target="SVN">
      <data key="d0">59535</data>
    </edge>
    <edge source="BRA" target="ZAF">
      <data key="d0">19431972</data>
    </edge>
    <edge source="BRA" target="ESP">
      <data key="d0">22794779</data>
    </edge>
    <edge source="BRA" target="SWE">
      <data key="d0">964118</data>
    </edge>
    <edge source="BRA" target="CHE">
      <data key="d0">1960338</data>
    </edge>
    <edge source="BRA" target="THA">
      <data key="d0">2447052</data>
    </edge>
    <edge source="BRA" target="ARE">
      <data key="d0">3558065</data>
    </edge>
    <edge source="BRA" target="TUN">
      <data key="d0">461699</data>
    </edge>
    <edge source="BRA" target="TUR">
      <data key="d0">16019317</data>
    </edge>
    <edge source="BRA" target="UKR">
      <data key="d0">497989</data>
    </edge>
    <edge source="BRA" target="EGY">
      <data key="d0">6874784</data>
    </edge>
    <edge source="BRA" target="GBR">
      <data key="d0">14493791</data>
    </edge>
    <edge source="BRA" target="TZA">
      <data key="d0">33230</data>
    </edge>
    <edge source="BRA" target="USA">
      <data key="d0">153483734</data>
    </edge>
    <edge source="BRA" target="URY">
      <data key="d0">32938961</data>
    </edge>
    <edge source="CHN" target="ALB">
      <data key="d0">3778995</data>
    </edge>
    <edge source="CHN" target="DZA">
      <data key="d0">26375621</data>
    </edge>
    <edge source="CHN" target="AZE">
      <data key="d0">906569</data>
    </edge>
    <edge source="CHN" target="ARG">
      <data key="d0">175354279</data>
    </edge>
    <edge source="CHN" target="AUS">
      <data key="d0">417505623</data>
    </edge>
    <edge source="CHN" target="AUT">
      <data key="d0">14431392</data>
    </edge>
    <edge source="CHN" target="ARM">
      <data key="d0">1980858</data>
    </edge>
    <edge source="CHN" target="BEL">
      <data key="d0">106879009</data>
    </edge>
    <edge source="CHN" target="BOL">
      <data key="d0">18184092</data>
    </edge>
    <edge source="CHN" target="BWA">
      <data key="d0">812236</data>
    </edge>
    <edge source="CHN" target="BRA">
      <data key="d0">394373480</data>
    </edge>
    <edge source="CHN" target="BGR">
      <data key="d0">17587926</data>
    </edge>
    <edge source="CHN" target="BDI">
      <data key="d0">1124499</data>
    </edge>
    <edge source="CHN" target="BLR">
      <data key="d0">9173844</data>
    </edge>
    <edge source="CHN" target="KHM">
      <data key="d0">65945618</data>
    </edge>
    <edge source="CHN" target="CMR">
      <data key="d0">34766715</data>
    </edge>
    <edge source="CHN" target="CAN">
      <data key="d0">91670457</data>
    </edge>
    <edge source="CHN" target="CAF">
      <data key="d0">22409</data>
    </edge>
    <edge source="CHN" target="LKA">
      <data key="d0">26751616</data>
    </edge>
    <edge source="CHN" target="CHL">
      <data key="d0">131085289</data>
    </edge>
    <edge source="CHN" target="COL">
      <data key="d0">115920997</data>
    </edge>
    <edge source="CHN" target="CRI">
      <data key="d0">19767890</data>
    </edge>
    <edge source="CHN" target="HRV">
      <data key="d0">13724089</data>
    </edge>
    <edge source="CHN" target="CZE">
      <data key="d0">19411307</data>
    </edge>
    <edge source="CHN" target="BEN">
      <data key="d0">16692884</data>
    </edge>
    <edge source="CHN" target="DNK">
      <data key="d0">11669270</data>
    </edge>
    <edge source="CHN" target="ECU">
      <data key="d0">57041473</data>
    </edge>
    <edge source="CHN" target="SLV">
      <data key="d0">7256008</data>
    </edge>
    <edge source="CHN" target="ETH">
      <data key="d0">30913443</data>
    </edge>
    <edge source="CHN" target="EST">
      <data key="d0">4798017</data>
    </edge>
    <edge source="CHN" target="FIN">
      <data key="d0">21095326</data>
    </edge>
    <edge source="CHN" target="FRA">
      <data key="d0">76558898</data>
    </edge>
    <edge source="CHN" target="GEO">
      <data key="d0">8490812</data>
    </edge>
    <edge source="CHN" target="GMB">
      <data key="d0">718620</data>
    </edge>
    <edge source="CHN" target="PSE">
      <data key="d0">547870</data>
    </edge>
    <edge source="CHN" target="DEU">
      <data key="d0">330427533</data>
    </edge>
    <edge source="CHN" target="GHA">
      <data key="d0">134738160</data>
    </edge>
    <edge source="CHN" target="GRC">
      <data key="d0">12946803</data>
    </edge>
    <edge source="CHN" target="GTM">
      <data key="d0">41588099</data>
    </edge>
    <edge source="CHN" target="HND">
      <data key="d0">12049648</data>
    </edge>
    <edge source="CHN" target="HKG">
      <data key="d0">570273515</data>
    </edge>
    <edge source="CHN" target="HUN">
      <data key="d0">13075136</data>
    </edge>
    <edge source="CHN" target="IDN">
      <data key="d0">573592478</data>
    </edge>
    <edge source="CHN" target="IRL">
      <data key="d0">1447966</data>
    </edge>
    <edge source="CHN" target="ISR">
      <data key="d0">46896569</data>
    </edge>
    <edge source="CHN" target="ITA">
      <data key="d0">109896582</data>
    </edge>
    <edge source="CHN" target="CIV">
      <data key="d0">83862975</data>
    </edge>
    <edge source="CHN" target="JAM">
      <data key="d0">3442055</data>
    </edge>
    <edge source="CHN" target="JPN">
      <data key="d0">858099736</data>
    </edge>
    <edge source="CHN" target="KAZ">
      <data key="d0">49912125</data>
    </edge>
    <edge source="CHN" target="JOR">
      <data key="d0">14382114</data>
    </edge>
    <edge source="CHN" target="KOR">
      <data key="d0">1253430650</data>
    </edge>
    <edge source="CHN" target="KGZ">
      <data key="d0">18448985</data>
    </edge>
    <edge source="CHN" target="LBN">
      <data key="d0">15410444</data>
    </edge>
    <edge source="CHN" target="LVA">
      <data key="d0">21906297</data>
    </edge>
    <edge source="CHN" target="LTU">
      <data key="d0">10907868</data>
    </edge>
    <edge source="CHN" target="MDG">
      <data key="d0">6912523</data>
    </edge>
    <edge source="CHN" target="MWI">
      <data key="d0">1412591</data>
    </edge>
    <edge source="CHN" target="MYS">
      <data key="d0">931426534</data>
    </edge>
    <edge source="CHN" target="MRT">
      <data key="d0">1699467</data>
    </edge>
    <edge source="CHN" target="MUS">
      <data key="d0">6395792</data>
    </edge>
    <edge source="CHN" target="MEX">
      <data key="d0">167160412</data>
    </edge>
    <edge source="CHN" target="MDA">
      <data key="d0">2515206</data>
    </edge>
    <edge source="CHN" target="MAR">
      <data key="d0">12821598</data>
    </edge>
    <edge source="CHN" target="MOZ">
      <data key="d0">14798868</data>
    </edge>
    <edge source="CHN" target="OMN">
      <data key="d0">8677559</data>
    </edge>
    <edge source="CHN" target="NAM">
      <data key="d0">1879469</data>
    </edge>
    <edge source="CHN" target="NLD">
      <data key="d0">323243031</data>
    </edge>
    <edge source="CHN" target="NZL">
      <data key="d0">36252642</data>
    </edge>
    <edge source="CHN" target="NIC">
      <data key="d0">23278795</data>
    </edge>
    <edge source="CHN" target="NER">
      <data key="d0">2860263</data>
    </edge>
    <edge source="CHN" target="NOR">
      <data key="d0">16988358</data>
    </edge>
    <edge source="CHN" target="PAK">
      <data key="d0">171937563</data>
    </edge>
    <edge source="CHN" target="PAN">
      <data key="d0">21975609</data>
    </edge>
    <edge source="CHN" target="PRY">
      <data key="d0">81721536</data>
    </edge>
    <edge source="CHN" target="PER">
      <data key="d0">97068003</data>
    </edge>
    <edge source="CHN" target="PHL">
      <data key="d0">342401987</data>
    </edge>
    <edge source="CHN" target="POL">
      <data key="d0">85582733</data>
    </edge>
    <edge source="CHN" target="PRT">
      <data key="d0">6890278</data>
    </edge>
    <edge source="CHN" target="ROU">
      <data key="d0">24352331</data>
    </edge>
    <edge source="CHN" target="RUS">
      <data key="d0">310895705</data>
    </edge>
    <edge source="CHN" target="SAU">
      <data key="d0">92864836</data>
    </edge>
    <edge source="CHN" target="SEN">
      <data key="d0">19312466</data>
    </edge>
    <edge source="CHN" target="SRB">
      <data key="d0">3936883</data>
    </edge>
    <edge source="CHN" target="IND">
      <data key="d0">506069184</data>
    </edge>
    <edge source="CHN" target="SGP">
      <data key="d0">253836333</data>
    </edge>
    <edge source="CHN" target="SVK">
      <data key="d0">5302098</data>
    </edge>
    <edge source="CHN" target="VNM">
      <data key="d0">718343513</data>
    </edge>
    <edge source="CHN" target="SVN">
      <data key="d0">12632116</data>
    </edge>
    <edge source="CHN" target="ZAF">
      <data key="d0">161552921</data>
    </edge>
    <edge source="CHN" target="ZWE">
      <data key="d0">6981842</data>
    </edge>
    <edge source="CHN" target="ESP">
      <data key="d0">89663640</data>
    </edge>
    <edge source="CHN" target="SWE">
      <data key="d0">32387648</data>
    </edge>
    <edge source="CHN" target="CHE">
      <data key="d0">13936283</data>
    </edge>
    <edge source="CHN" target="THA">
      <data key="d0">893654352</data>
    </edge>
    <edge source="CHN" target="TGO">
      <data key="d0">10495974</data>
    </edge>
    <edge source="CHN" target="ARE">
      <data key="d0">142377146</data>
    </edge>
    <edge source="CHN" target="TUN">
      <data key="d0">4629527</data>
    </edge>
    <edge source="CHN" target="TUR">
      <data key="d0">129973014</data>
    </edge>
    <edge source="CHN" target="UGA">
      <data key="d0">11814839</data>
    </edge>
    <edge source="CHN" target="UKR">
      <data key="d0">143012780</data>
    </edge>
    <edge source="CHN" target="MKD">
      <data key="d0">1033758</data>
    </edge>
    <edge source="CHN" target="EGY">
      <data key="d0">94896473</data>
    </edge>
    <edge source="CHN" target="GBR">
      <data key="d0">155752667</data>
    </edge>
    <edge source="CHN" target="TZA">
      <data key="d0">43751485</data>
    </edge>
    <edge source="CHN" target="USA">
      <data key="d0">1449412613</data>
    </edge>
    <edge source="CHN" target="BFA">
      <data key="d0">8720439</data>
    </edge>
    <edge source="CHN" target="URY">
      <data key="d0">97161136</data>
    </edge>
    <edge source="GEO" target="AZE">
      <data key="d0">669518</data>
    </edge>
    <edge source="GEO" target="ARM">
      <data key="d0">1127525</data>
    </edge>
    <edge source="GEO" target="DEU">
      <data key="d0">31487</data>
    </edge>
    <edge source="GEO" target="KAZ">
      <data key="d0">12916</data>
    </edge>
    <edge source="GEO" target="RUS">
      <data key="d0">259762</data>
    </edge>
    <edge source="GEO" target="TUR">
      <data key="d0">54232</data>
    </edge>
    <edge source="GEO" target="UKR">
      <data key="d0">91782</data>
    </edge>
    <edge source="GEO" target="GBR">
      <data key="d0">680559</data>
    </edge>
    <edge source="IDN" target="DZA">
      <data key="d0">498037</data>
    </edge>
    <edge source="IDN" target="ARG">
      <data key="d0">6439119</data>
    </edge>
    <edge source="IDN" target="AUS">
      <data key="d0">31126887</data>
    </edge>
    <edge source="IDN" target="AUT">
      <data key="d0">707774</data>
    </edge>
    <edge source="IDN" target="BEL">
      <data key="d0">3085282</data>
    </edge>
    <edge source="IDN" target="BOL">
      <data key="d0">100800</data>
    </edge>
    <edge source="IDN" target="BRA">
      <data key="d0">1732349</data>
    </edge>
    <edge source="IDN" target="KHM">
      <data key="d0">913311</data>
    </edge>
    <edge source="IDN" target="CMR">
      <data key="d0">23298</data>
    </edge>
    <edge source="IDN" target="CAN">
      <data key="d0">700883</data>
    </edge>
    <edge source="IDN" target="LKA">
      <data key="d0">10398305</data>
    </edge>
    <edge source="IDN" target="CHL">
      <data key="d0">122205</data>
    </edge>
    <edge source="IDN" target="CHN">
      <data key="d0">122008143</data>
    </edge>
    <edge source="IDN" target="COL">
      <data key="d0">906716</data>
    </edge>
    <edge source="IDN" target="CRI">
      <data key="d0">312886</data>
    </edge>
    <edge source="IDN" target="CZE">
      <data key="d0">44939</data>
    </edge>
    <edge source="IDN" target="BEN">
      <data key="d0">55431</data>
    </edge>
    <edge source="IDN" target="DNK">
      <data key="d0">24336</data>
    </edge>
    <edge source="IDN" target="ECU">
      <data key="d0">38473</data>
    </edge>
    <edge source="IDN" target="SLV">
      <data key="d0">268735</data>
    </edge>
    <edge source="IDN" target="EST">
      <data key="d0">1729947</data>
    </edge>
    <edge source="IDN" target="FIN">
      <data key="d0">1412548</data>
    </edge>
    <edge source="IDN" target="FRA">
      <data key="d0">2236917</data>
    </edge>
    <edge source="IDN" target="GEO">
      <data key="d0">78251</data>
    </edge>
    <edge source="IDN" target="GMB">
      <data key="d0">16792</data>
    </edge>
    <edge source="IDN" target="DEU">
      <data key="d0">7507454</data>
    </edge>
    <edge source="IDN" target="GHA">
      <data key="d0">2756448</data>
    </edge>
    <edge source="IDN" target="GRC">
      <data key="d0">1536934</data>
    </edge>
    <edge source="IDN" target="GTM">
      <data key="d0">447071</data>
    </edge>
    <edge source="IDN" target="HND">
      <data key="d0">439365</data>
    </edge>
    <edge source="IDN" target="HKG">
      <data key="d0">2625004</data>
    </edge>
    <edge source="IDN" target="HUN">
      <data key="d0">20400</data>
    </edge>
    <edge source="IDN" target="IRL">
      <data key="d0">44110</data>
    </edge>
    <edge source="IDN" target="ISR">
      <data key="d0">438125</data>
    </edge>
    <edge source="IDN" target="ITA">
      <data key="d0">19859369</data>
    </edge>
    <edge source="IDN" target="CIV">
      <data key="d0">21192</data>
    </edge>
    <edge source="IDN" target="JAM">
      <data key="d0">482897</data>
    </edge>
    <edge source="IDN" target="JPN">
      <data key="d0">57641499</data>
    </edge>
    <edge source="IDN" target="KAZ">
      <data key="d0">82695</data>
    </edge>
    <edge source="IDN" target="JOR">
      <data key="d0">286330</data>
    </edge>
    <edge source="IDN" target="KOR">
      <data key="d0">39845477</data>
    </edge>
    <edge source="IDN" target="LBN">
      <data key="d0">737406</data>
    </edge>
    <edge source="IDN" target="LVA">
      <data key="d0">117659</data>
    </edge>
    <edge source="IDN" target="MDG">
      <data key="d0">87111</data>
    </edge>
    <edge source="IDN" target="MYS">
      <data key="d0">38491855</data>
    </edge>
    <edge source="IDN" target="MUS">
      <data key="d0">746768</data>
    </edge>
    <edge source="IDN" target="MEX">
      <data key="d0">8031854</data>
    </edge>
    <edge source="IDN" target="OMN">
      <data key="d0">118790</data>
    </edge>
    <edge source="IDN" target="NLD">
      <data key="d0">8407484</data>
    </edge>
    <edge source="IDN" target="NZL">
      <data key="d0">1712655</data>
    </edge>
    <edge source="IDN" target="NIC">
      <data key="d0">118962</data>
    </edge>
    <edge source="IDN" target="NOR">
      <data key="d0">132535</data>
    </edge>
    <edge source="IDN" target="PAK">
      <data key="d0">15851721</data>
    </edge>
    <edge source="IDN" target="PAN">
      <data key="d0">74146</data>
    </edge>
    <edge source="IDN" target="PRY">
      <data key="d0">111488</data>
    </edge>
    <edge source="IDN" target="PER">
      <data key="d0">211832</data>
    </edge>
    <edge source="IDN" target="PHL">
      <data key="d0">64380537</data>
    </edge>
    <edge source="IDN" target="POL">
      <data key="d0">19804465</data>
    </edge>
    <edge source="IDN" target="PRT">
      <data key="d0">5695071</data>
    </edge>
    <edge source="IDN" target="ROU">
      <data key="d0">275177</data>
    </edge>
    <edge source="IDN" target="RUS">
      <data key="d0">5866216</data>
    </edge>
    <edge source="IDN" target="SAU">
      <data key="d0">1790358</data>
    </edge>
    <edge source="IDN" target="SEN">
      <data key="d0">335439</data>
    </edge>
    <edge source="IDN" target="IND">
      <data key="d0">55779428</data>
    </edge>
    <edge source="IDN" target="SGP">
      <data key="d0">22948153</data>
    </edge>
    <edge source="IDN" target="VNM">
      <data key="d0">57917630</data>
    </edge>
    <edge source="IDN" target="SVN">
      <data key="d0">59894</data>
    </edge>
    <edge source="IDN" target="ZAF">
      <data key="d0">4188153</data>
    </edge>
    <edge source="IDN" target="ESP">
      <data key="d0">18272248</data>
    </edge>
    <edge source="IDN" target="SWE">
      <data key="d0">59762</data>
    </edge>
    <edge source="IDN" target="CHE">
      <data key="d0">141337</data>
    </edge>
    <edge source="IDN" target="THA">
      <data key="d0">69564945</data>
    </edge>
    <edge source="IDN" target="TGO">
      <data key="d0">422747</data>
    </edge>
    <edge source="IDN" target="ARE">
      <data key="d0">1910082</data>
    </edge>
    <edge source="IDN" target="TUN">
      <data key="d0">25245</data>
    </edge>
    <edge source="IDN" target="TUR">
      <data key="d0">5905974</data>
    </edge>
    <edge source="IDN" target="UGA">
      <data key="d0">479950</data>
    </edge>
    <edge source="IDN" target="UKR">
      <data key="d0">143450</data>
    </edge>
    <edge source="IDN" target="EGY">
      <data key="d0">1163581</data>
    </edge>
    <edge source="IDN" target="GBR">
      <data key="d0">1038076</data>
    </edge>
    <edge source="IDN" target="TZA">
      <data key="d0">3999800</data>
    </edge>
    <edge source="IDN" target="USA">
      <data key="d0">274631909</data>
    </edge>
    <edge source="IDN" target="URY">
      <data key="d0">63260</data>
    </edge>
    <edge source="JPN" target="ALB">
      <data key="d0">152790</data>
    </edge>
    <edge source="JPN" target="DZA">
      <data key="d0">5014355</data>
    </edge>
    <edge source="JPN" target="ARG">
      <data key="d0">10667616</data>
    </edge>
    <edge source="JPN" target="AUS">
      <data key="d0">29551178</data>
    </edge>
    <edge source="JPN" target="AUT">
      <data key="d0">27631809</data>
    </edge>
    <edge source="JPN" target="ARM">
      <data key="d0">41676</data>
    </edge>
    <edge source="JPN" target="BEL">
      <data key="d0">108782787</data>
    </edge>
    <edge source="JPN" target="BOL">
      <data key="d0">464900</data>
    </edge>
    <edge source="JPN" target="BWA">
      <data key="d0">175000</data>
    </edge>
    <edge source="JPN" target="BRA">
      <data key="d0">36586154</data>
    </edge>
    <edge source="JPN" target="BGR">
      <data key="d0">2316339</data>
    </edge>
    <edge source="JPN" target="BDI">
      <data key="d0">761769</data>
    </edge>
    <edge source="JPN" target="BLR">
      <data key="d0">298794</data>
    </edge>
    <edge source="JPN" target="KHM">
      <data key="d0">1311356</data>
    </edge>
    <edge source="JPN" target="CMR">
      <data key="d0">100995</data>
    </edge>
    <edge source="JPN" target="CAN">
      <data key="d0">41089808</data>
    </edge>
    <edge source="JPN" target="LKA">
      <data key="d0">6722489</data>
    </edge>
    <edge source="JPN" target="CHL">
      <data key="d0">19999410</data>
    </edge>
    <edge source="JPN" target="CHN">
      <data key="d0">2387045717</data>
    </edge>
    <edge source="JPN" target="COL">
      <data key="d0">6119440</data>
    </edge>
    <edge source="JPN" target="CRI">
      <data key="d0">2977584</data>
    </edge>
    <edge source="JPN" target="HRV">
      <data key="d0">170470</data>
    </edge>
    <edge source="JPN" target="CZE">
      <data key="d0">9291518</data>
    </edge>
    <edge source="JPN" target="BEN">
      <data key="d0">172763</data>
    </edge>
    <edge source="JPN" target="DNK">
      <data key="d0">6473225</data>
    </edge>
    <edge source="JPN" target="ECU">
      <data key="d0">6510979</data>
    </edge>
    <edge source="JPN" target="SLV">
      <data key="d0">733860</data>
    </edge>
    <edge source="JPN" target="ETH">
      <data key="d0">284310</data>
    </edge>
    <edge source="JPN" target="EST">
      <data key="d0">459900</data>
    </edge>
    <edge source="JPN" target="FIN">
      <data key="d0">5221161</data>
    </edge>
    <edge source="JPN" target="FRA">
      <data key="d0">131345581</data>
    </edge>
    <edge source="JPN" target="GEO">
      <data key="d0">1826274</data>
    </edge>
    <edge source="JPN" target="GMB">
      <data key="d0">20930</data>
    </edge>
    <edge source="JPN" target="DEU">
      <data key="d0">328137516</data>
    </edge>
    <edge source="JPN" target="GHA">
      <data key="d0">12256</data>
    </edge>
    <edge source="JPN" target="GRC">
      <data key="d0">8086681</data>
    </edge>
    <edge source="JPN" target="GTM">
      <data key="d0">1324432</data>
    </edge>
    <edge source="JPN" target="HND">
      <data key="d0">808252</data>
    </edge>
    <edge source="JPN" target="HKG">
      <data key="d0">374769112</data>
    </edge>
    <edge source="JPN" target="HUN">
      <data key="d0">7241827</data>
    </edge>
    <edge source="JPN" target="IDN">
      <data key="d0">206887165</data>
    </edge>
    <edge source="JPN" target="IRL">
      <data key="d0">68864021</data>
    </edge>
    <edge source="JPN" target="ISR">
      <data key="d0">30006703</data>
    </edge>
    <edge source="JPN" target="ITA">
      <data key="d0">58883101</data>
    </edge>
    <edge source="JPN" target="CIV">
      <data key="d0">1748935</data>
    </edge>
    <edge source="JPN" target="JAM">
      <data key="d0">226115</data>
    </edge>
    <edge source="JPN" target="KAZ">
      <data key="d0">1091632</data>
    </edge>
    <edge source="JPN" target="JOR">
      <data key="d0">1575086</data>
    </edge>
    <edge source="JPN" target="KOR">
      <data key="d0">1950025709</data>
    </edge>
    <edge source="JPN" target="KGZ">
      <data key="d0">70322</data>
    </edge>
    <edge source="JPN" target="LBN">
      <data key="d0">1090895</data>
    </edge>
    <edge source="JPN" target="LVA">
      <data key="d0">102468</data>
    </edge>
    <edge source="JPN" target="LTU">
      <data key="d0">1219873</data>
    </edge>
    <edge source="JPN" target="MWI">
      <data key="d0">40774</data>
    </edge>
    <edge source="JPN" target="MYS">
      <data key="d0">197309358</data>
    </edge>
    <edge source="JPN" target="MRT">
      <data key="d0">68840</data>
    </edge>
    <edge source="JPN" target="MUS">
      <data key="d0">177597</data>
    </edge>
    <edge source="JPN" target="MEX">
      <data key="d0">67308484</data>
    </edge>
    <edge source="JPN" target="MDA">
      <data key="d0">69825</data>
    </edge>
    <edge source="JPN" target="MAR">
      <data key="d0">1703290</data>
    </edge>
    <edge source="JPN" target="MOZ">
      <data key="d0">536023</data>
    </edge>
    <edge source="JPN" target="OMN">
      <data key="d0">2286652</data>
    </edge>
    <edge source="JPN" target="NLD">
      <data key="d0">192765942</data>
    </edge>
    <edge source="JPN" target="NZL">
      <data key="d0">5619449</data>
    </edge>
    <edge source="JPN" target="NIC">
      <data key="d0">932773</data>
    </edge>
    <edge source="JPN" target="NER">
      <data key="d0">521861</data>
    </edge>
    <edge source="JPN" target="NOR">
      <data key="d0">490618</data>
    </edge>
    <edge source="JPN" target="PAK">
      <data key="d0">8308947</data>
    </edge>
    <edge source="JPN" target="PAN">
      <data key="d0">1108971</data>
    </edge>
    <edge source="JPN" target="PRY">
      <data key="d0">299107</data>
    </edge>
    <edge source="JPN" target="PER">
      <data key="d0">5944219</data>
    </edge>
    <edge source="JPN" target="PHL">
      <data key="d0">151766668</data>
    </edge>
    <edge source="JPN" target="POL">
      <data key="d0">16047635</data>
    </edge>
    <edge source="JPN" target="PRT">
      <data key="d0">2444259</data>
    </edge>
    <edge source="JPN" target="ROU">
      <data key="d0">4957026</data>
    </edge>
    <edge source="JPN" target="RUS">
      <data key="d0">20500590</data>
    </edge>
    <edge source="JPN" target="SAU">
      <data key="d0">57109755</data>
    </edge>
    <edge source="JPN" target="SRB">
      <data key="d0">195875</data>
    </edge>
    <edge source="JPN" target="IND">
      <data key="d0">213101652</data>
    </edge>
    <edge source="JPN" target="SGP">
      <data key="d0">333832803</data>
    </edge>
    <edge source="JPN" target="SVK">
      <data key="d0">753694</data>
    </edge>
    <edge source="JPN" target="VNM">
      <data key="d0">192793364</data>
    </edge>
    <edge source="JPN" target="SVN">
      <data key="d0">1216844</data>
    </edge>
    <edge source="JPN" target="ZAF">
      <data key="d0">49053119</data>
    </edge>
    <edge source="JPN" target="ZWE">
      <data key="d0">329153</data>
    </edge>
    <edge source="JPN" target="ESP">
      <data key="d0">28989169</data>
    </edge>
    <edge source="JPN" target="SWE">
      <data key="d0">9595662</data>
    </edge>
    <edge source="JPN" target="CHE">
      <data key="d0">23805753</data>
    </edge>
    <edge source="JPN" target="THA">
      <data key="d0">566095162</data>
    </edge>
    <edge source="JPN" target="TGO">
      <data key="d0">29650</data>
    </edge>
    <edge source="JPN" target="ARE">
      <data key="d0">6114146</data>
    </edge>
    <edge source="JPN" target="TUN">
      <data key="d0">822681</data>
    </edge>
    <edge source="JPN" target="TUR">
      <data key="d0">18262630</data>
    </edge>
    <edge source="JPN" target="UGA">
      <data key="d0">501456</data>
    </edge>
    <edge source="JPN" target="UKR">
      <data key="d0">824624</data>
    </edge>
    <edge source="JPN" target="MKD">
      <data key="d0">484743</data>
    </edge>
    <edge source="JPN" target="EGY">
      <data key="d0">9824088</data>
    </edge>
    <edge source="JPN" target="GBR">
      <data key="d0">66498520</data>
    </edge>
    <edge source="JPN" target="TZA">
      <data key="d0">192892</data>
    </edge>
    <edge source="JPN" target="USA">
      <data key="d0">1343932766</data>
    </edge>
    <edge source="JPN" target="BFA">
      <data key="d0">864099</data>
    </edge>
    <edge source="JPN" target="URY">
      <data key="d0">762211</data>
    </edge>
    <edge source="KAZ" target="AZE">
      <data key="d0">65228</data>
    </edge>
    <edge source="KAZ" target="BEL">
      <data key="d0">665835</data>
    </edge>
    <edge source="KAZ" target="BLR">
      <data key="d0">14534</data>
    </edge>
    <edge source="KAZ" target="HRV">
      <data key="d0">20074</data>
    </edge>
    <edge source="KAZ" target="GEO">
      <data key="d0">32326</data>
    </edge>
    <edge source="KAZ" target="DEU">
      <data key="d0">558917</data>
    </edge>
    <edge source="KAZ" target="KGZ">
      <data key="d0">1061449</data>
    </edge>
    <edge source="KAZ" target="NLD">
      <data key="d0">24501</data>
    </edge>
    <edge source="KAZ" target="RUS">
      <data key="d0">2204098</data>
    </edge>
    <edge source="KAZ" target="TUR">
      <data key="d0">46007</data>
    </edge>
    <edge source="KAZ" target="UKR">
      <data key="d0">767713</data>
    </edge>
    <edge source="RUS" target="DZA">
      <data key="d0">3017530</data>
    </edge>
    <edge source="RUS" target="AZE">
      <data key="d0">10622096</data>
    </edge>
    <edge source="RUS" target="AUS">
      <data key="d0">20704</data>
    </edge>
    <edge source="RUS" target="ARM">
      <data key="d0">4566030</data>
    </edge>
    <edge source="RUS" target="BEL">
      <data key="d0">1889585</data>
    </edge>
    <edge source="RUS" target="BOL">
      <data key="d0">200418</data>
    </edge>
    <edge source="RUS" target="BRA">
      <data key="d0">316034</data>
    </edge>
    <edge source="RUS" target="BGR">
      <data key="d0">1377036</data>
    </edge>
    <edge source="RUS" target="BLR">
      <data key="d0">82395612</data>
    </edge>
    <edge source="RUS" target="CAN">
      <data key="d0">531752</data>
    </edge>
    <edge source="RUS" target="LKA">
      <data key="d0">139960</data>
    </edge>
    <edge source="RUS" target="CHL">
      <data key="d0">57006</data>
    </edge>
    <edge source="RUS" target="CHN">
      <data key="d0">24632717</data>
    </edge>
    <edge source="RUS" target="COL">
      <data key="d0">1162679</data>
    </edge>
    <edge source="RUS" target="CZE">
      <data key="d0">521186</data>
    </edge>
    <edge source="RUS" target="DNK">
      <data key="d0">80007</data>
    </edge>
    <edge source="RUS" target="ECU">
      <data key="d0">716899</data>
    </edge>
    <edge source="RUS" target="EST">
      <data key="d0">2676914</data>
    </edge>
    <edge source="RUS" target="FIN">
      <data key="d0">19889100</data>
    </edge>
    <edge source="RUS" target="FRA">
      <data key="d0">1667488</data>
    </edge>
    <edge source="RUS" target="GEO">
      <data key="d0">4654686</data>
    </edge>
    <edge source="RUS" target="PSE">
      <data key="d0">206318</data>
    </edge>
    <edge source="RUS" target="DEU">
      <data key="d0">9898156</data>
    </edge>
    <edge source="RUS" target="GRC">
      <data key="d0">422276</data>
    </edge>
    <edge source="RUS" target="HKG">
      <data key="d0">1595948</data>
    </edge>
    <edge source="RUS" target="HUN">
      <data key="d0">375151</data>
    </edge>
    <edge source="RUS" target="IDN">
      <data key="d0">111585</data>
    </edge>
    <edge source="RUS" target="IRL">
      <data key="d0">28685</data>
    </edge>
    <edge source="RUS" target="ISR">
      <data key="d0">4886769</data>
    </edge>
    <edge source="RUS" target="ITA">
      <data key="d0">2540108</data>
    </edge>
    <edge source="RUS" target="JPN">
      <data key="d0">510936</data>
    </edge>
    <edge source="RUS" target="KAZ">
      <data key="d0">132998812</data>
    </edge>
    <edge source="RUS" target="JOR">
      <data key="d0">690870</data>
    </edge>
    <edge source="RUS" target="KOR">
      <data key="d0">1040331</data>
    </edge>
    <edge source="RUS" target="KGZ">
      <data key="d0">9740815</data>
    </edge>
    <edge source="RUS" target="LBN">
      <data key="d0">13954330</data>
    </edge>
    <edge source="RUS" target="LVA">
      <data key="d0">8876338</data>
    </edge>
    <edge source="RUS" target="LTU">
      <data key="d0">3238976</data>
    </edge>
    <edge source="RUS" target="MYS">
      <data key="d0">174271</data>
    </edge>
    <edge source="RUS" target="MEX">
      <data key="d0">31213</data>
    </edge>
    <edge source="RUS" target="MDA">
      <data key="d0">7489777</data>
    </edge>
    <edge source="RUS" target="MAR">
      <data key="d0">193795</data>
    </edge>
    <edge source="RUS" target="MOZ">
      <data key="d0">93323</data>
    </edge>
    <edge source="RUS" target="OMN">
      <data key="d0">1281520</data>
    </edge>
    <edge source="RUS" target="NLD">
      <data key="d0">3602976</data>
    </edge>
    <edge source="RUS" target="NIC">
      <data key="d0">22483</data>
    </edge>
    <edge source="RUS" target="NOR">
      <data key="d0">33800452</data>
    </edge>
    <edge source="RUS" target="PAK">
      <data key="d0">1097645</data>
    </edge>
    <edge source="RUS" target="PAN">
      <data key="d0">38579</data>
    </edge>
    <edge source="RUS" target="PRY">
      <data key="d0">41582</data>
    </edge>
    <edge source="RUS" target="PER">
      <data key="d0">1154738</data>
    </edge>
    <edge source="RUS" target="POL">
      <data key="d0">5050372</data>
    </edge>
    <edge source="RUS" target="PRT">
      <data key="d0">2266742</data>
    </edge>
    <edge source="RUS" target="ROU">
      <data key="d0">1068239</data>
    </edge>
    <edge source="RUS" target="SAU">
      <data key="d0">40043919</data>
    </edge>
    <edge source="RUS" target="SRB">
      <data key="d0">9357798</data>
    </edge>
    <edge source="RUS" target="IND">
      <data key="d0">46687294</data>
    </edge>
    <edge source="RUS" target="SGP">
      <data key="d0">269470</data>
    </edge>
    <edge source="RUS" target="SVK">
      <data key="d0">2525975</data>
    </edge>
    <edge source="RUS" target="VNM">
      <data key="d0">981185</data>
    </edge>
    <edge source="RUS" target="SVN">
      <data key="d0">538771</data>
    </edge>
    <edge source="RUS" target="ZAF">
      <data key="d0">1509719</data>
    </edge>
    <edge source="RUS" target="ESP">
      <data key="d0">320158</data>
    </edge>
    <edge source="RUS" target="SWE">
      <data key="d0">72757</data>
    </edge>
    <edge source="RUS" target="CHE">
      <data key="d0">377323</data>
    </edge>
    <edge source="RUS" target="THA">
      <data key="d0">35095</data>
    </edge>
    <edge source="RUS" target="TGO">
      <data key="d0">20272</data>
    </edge>
    <edge source="RUS" target="ARE">
      <data key="d0">3416459</data>
    </edge>
    <edge source="RUS" target="TUN">
      <data key="d0">280643</data>
    </edge>
    <edge source="RUS" target="TUR">
      <data key="d0">10466255</data>
    </edge>
    <edge source="RUS" target="UKR">
      <data key="d0">38824588</data>
    </edge>
    <edge source="RUS" target="MKD">
      <data key="d0">72255</data>
    </edge>
    <edge source="RUS" target="EGY">
      <data key="d0">14991376</data>
    </edge>
    <edge source="RUS" target="GBR">
      <data key="d0">231768</data>
    </edge>
    <edge source="RUS" target="USA">
      <data key="d0">19958697</data>
    </edge>
    <edge source="RUS" target="URY">
      <data key="d0">43260</data>
    </edge>
    <edge source="SAU" target="DZA">
      <data key="d0">3089704</data>
    </edge>
    <edge source="SAU" target="AZE">
      <data key="d0">79209</data>
    </edge>
    <edge source="SAU" target="AUS">
      <data key="d0">1034524</data>
    </edge>
    <edge source="SAU" target="BEL">
      <data key="d0">808630</data>
    </edge>
    <edge source="SAU" target="CMR">
      <data key="d0">157352</data>
    </edge>
    <edge source="SAU" target="CAN">
      <data key="d0">330706</data>
    </edge>
    <edge source="SAU" target="LKA">
      <data key="d0">39471</data>
    </edge>
    <edge source="SAU" target="CHN">
      <data key="d0">7448895</data>
    </edge>
    <edge source="SAU" target="BEN">
      <data key="d0">124548</data>
    </edge>
    <edge source="SAU" target="ETH">
      <data key="d0">284834</data>
    </edge>
    <edge source="SAU" target="EST">
      <data key="d0">388046</data>
    </edge>
    <edge source="SAU" target="FRA">
      <data key="d0">3834861</data>
    </edge>
    <edge source="SAU" target="DEU">
      <data key="d0">1676468</data>
    </edge>
    <edge source="SAU" target="HKG">
      <data key="d0">140816</data>
    </edge>
    <edge source="SAU" target="IDN">
      <data key="d0">17453031</data>
    </edge>
    <edge source="SAU" target="ITA">
      <data key="d0">7214467</data>
    </edge>
    <edge source="SAU" target="CIV">
      <data key="d0">1637530</data>
    </edge>
    <edge source="SAU" target="JOR">
      <data key="d0">23906074</data>
    </edge>
    <edge source="SAU" target="KOR">
      <data key="d0">229360</data>
    </edge>
    <edge source="SAU" target="LBN">
      <data key="d0">4446401</data>
    </edge>
    <edge source="SAU" target="MYS">
      <data key="d0">5531331</data>
    </edge>
    <edge source="SAU" target="MRT">
      <data key="d0">292301</data>
    </edge>
    <edge source="SAU" target="MAR">
      <data key="d0">3149445</data>
    </edge>
    <edge source="SAU" target="OMN">
      <data key="d0">7663054</data>
    </edge>
    <edge source="SAU" target="NLD">
      <data key="d0">997453</data>
    </edge>
    <edge source="SAU" target="PAK">
      <data key="d0">22799541</data>
    </edge>
    <edge source="SAU" target="POL">
      <data key="d0">35470</data>
    </edge>
    <edge source="SAU" target="RUS">
      <data key="d0">44538</data>
    </edge>
    <edge source="SAU" target="SEN">
      <data key="d0">261098</data>
    </edge>
    <edge source="SAU" target="IND">
      <data key="d0">93041052</data>
    </edge>
    <edge source="SAU" target="SGP">
      <data key="d0">36537</data>
    </edge>
    <edge source="SAU" target="VNM">
      <data key="d0">12796205</data>
    </edge>
    <edge source="SAU" target="ZAF">
      <data key="d0">18629973</data>
    </edge>
    <edge source="SAU" target="ESP">
      <data key="d0">34404</data>
    </edge>
    <edge source="SAU" target="CHE">
      <data key="d0">299502</data>
    </edge>
    <edge source="SAU" target="THA">
      <data key="d0">3286795</data>
    </edge>
    <edge source="SAU" target="TGO">
      <data key="d0">46138</data>
    </edge>
    <edge source="SAU" target="ARE">
      <data key="d0">44608296</data>
    </edge>
    <edge source="SAU" target="TUN">
      <data key="d0">222960</data>
    </edge>
    <edge source="SAU" target="TUR">
      <data key="d0">9933727</data>
    </edge>
    <edge source="SAU" target="UKR">
      <data key="d0">318438</data>
    </edge>
    <edge source="SAU" target="EGY">
      <data key="d0">12088653</data>
    </edge>
    <edge source="SAU" target="GBR">
      <data key="d0">246162</data>
    </edge>
    <edge source="SAU" target="TZA">
      <data key="d0">340574</data>
    </edge>
    <edge source="SAU" target="USA">
      <data key="d0">145508960</data>
    </edge>
    <edge source="ESP" target="ALB">
      <data key="d0">775077</data>
    </edge>
    <edge source="ESP" target="DZA">
      <data key="d0">72975751</data>
    </edge>
    <edge source="ESP" target="AZE">
      <data key="d0">63420</data>
    </edge>
    <edge source="ESP" target="ARG">
      <data key="d0">23619389</data>
    </edge>
    <edge source="ESP" target="AUS">
      <data key="d0">10463559</data>
    </edge>
    <edge source="ESP" target="AUT">
      <data key="d0">9746545</data>
    </edge>
    <edge source="ESP" target="ARM">
      <data key="d0">233495</data>
    </edge>
    <edge source="ESP" target="BEL">
      <data key="d0">140481929</data>
    </edge>
    <edge source="ESP" target="BOL">
      <data key="d0">1747224</data>
    </edge>
    <edge source="ESP" target="BRA">
      <data key="d0">52290164</data>
    </edge>
    <edge source="ESP" target="BGR">
      <data key="d0">8540556</data>
    </edge>
    <edge source="ESP" target="BLR">
      <data key="d0">2697585</data>
    </edge>
    <edge source="ESP" target="KHM">
      <data key="d0">216040</data>
    </edge>
    <edge source="ESP" target="CMR">
      <data key="d0">2384695</data>
    </edge>
    <edge source="ESP" target="CAN">
      <data key="d0">5324137</data>
    </edge>
    <edge source="ESP" target="CAF">
      <data key="d0">94551</data>
    </edge>
    <edge source="ESP" target="LKA">
      <data key="d0">1459481</data>
    </edge>
    <edge source="ESP" target="CHL">
      <data key="d0">24468441</data>
    </edge>
    <edge source="ESP" target="CHN">
      <data key="d0">69143654</data>
    </edge>
    <edge source="ESP" target="COL">
      <data key="d0">24765051</data>
    </edge>
    <edge source="ESP" target="CRI">
      <data key="d0">10969380</data>
    </edge>
    <edge source="ESP" target="HRV">
      <data key="d0">4844684</data>
    </edge>
    <edge source="ESP" target="CZE">
      <data key="d0">26761066</data>
    </edge>
    <edge source="ESP" target="BEN">
      <data key="d0">826571</data>
    </edge>
    <edge source="ESP" target="DNK">
      <data key="d0">27801748</data>
    </edge>
    <edge source="ESP" target="ECU">
      <data key="d0">7478701</data>
    </edge>
    <edge source="ESP" target="SLV">
      <data key="d0">2224380</data>
    </edge>
    <edge source="ESP" target="ETH">
      <data key="d0">2728064</data>
    </edge>
    <edge source="ESP" target="EST">
      <data key="d0">11745382</data>
    </edge>
    <edge source="ESP" target="FIN">
      <data key="d0">5098517</data>
    </edge>
    <edge source="ESP" target="FRA">
      <data key="d0">755067088</data>
    </edge>
    <edge source="ESP" target="GEO">
      <data key="d0">977247</data>
    </edge>
    <edge source="ESP" target="GMB">
      <data key="d0">54666</data>
    </edge>
    <edge source="ESP" target="PSE">
      <data key="d0">397689</data>
    </edge>
    <edge source="ESP" target="DEU">
      <data key="d0">378609124</data>
    </edge>
    <edge source="ESP" target="GHA">
      <data key="d0">12945948</data>
    </edge>
    <edge source="ESP" target="GRC">
      <data key="d0">47854733</data>
    </edge>
    <edge source="ESP" target="GTM">
      <data key="d0">6865147</data>
    </edge>
    <edge source="ESP" target="HND">
      <data key="d0">1815267</data>
    </edge>
    <edge source="ESP" target="HKG">
      <data key="d0">34818544</data>
    </edge>
    <edge source="ESP" target="HUN">
      <data key="d0">34297603</data>
    </edge>
    <edge source="ESP" target="IDN">
      <data key="d0">11299320</data>
    </edge>
    <edge source="ESP" target="IRL">
      <data key="d0">15479871</data>
    </edge>
    <edge source="ESP" target="ISR">
      <data key="d0">18452790</data>
    </edge>
    <edge source="ESP" target="ITA">
      <data key="d0">777460988</data>
    </edge>
    <edge source="ESP" target="CIV">
      <data key="d0">5793107</data>
    </edge>
    <edge source="ESP" target="JAM">
      <data key="d0">201297</data>
    </edge>
    <edge source="ESP" target="JPN">
      <data key="d0">10405716</data>
    </edge>
    <edge source="ESP" target="KAZ">
      <data key="d0">1508817</data>
    </edge>
    <edge source="ESP" target="JOR">
      <data key="d0">4474882</data>
    </edge>
    <edge source="ESP" target="KOR">
      <data key="d0">8832067</data>
    </edge>
    <edge source="ESP" target="LBN">
      <data key="d0">6401048</data>
    </edge>
    <edge source="ESP" target="LVA">
      <data key="d0">1461623</data>
    </edge>
    <edge source="ESP" target="LTU">
      <data key="d0">1910252</data>
    </edge>
    <edge source="ESP" target="MDG">
      <data key="d0">1296978</data>
    </edge>
    <edge source="ESP" target="MWI">
      <data key="d0">56058</data>
    </edge>
    <edge source="ESP" target="MYS">
      <data key="d0">3411123</data>
    </edge>
    <edge source="ESP" target="MRT">
      <data key="d0">2216481</data>
    </edge>
    <edge source="ESP" target="MUS">
      <data key="d0">1285728</data>
    </edge>
    <edge source="ESP" target="MEX">
      <data key="d0">69433156</data>
    </edge>
    <edge source="ESP" target="MDA">
      <data key="d0">449104</data>
    </edge>
    <edge source="ESP" target="MAR">
      <data key="d0">66848857</data>
    </edge>
    <edge source="ESP" target="MOZ">
      <data key="d0">1011235</data>
    </edge>
    <edge source="ESP" target="OMN">
      <data key="d0">1323465</data>
    </edge>
    <edge source="ESP" target="NAM">
      <data key="d0">79485</data>
    </edge>
    <edge source="ESP" target="NLD">
      <data key="d0">212079770</data>
    </edge>
    <edge source="ESP" target="NZL">
      <data key="d0">2677680</data>
    </edge>
    <edge source="ESP" target="NIC">
      <data key="d0">1086554</data>
    </edge>
    <edge source="ESP" target="NER">
      <data key="d0">645179</data>
    </edge>
    <edge source="ESP" target="NOR">
      <data key="d0">2900311</data>
    </edge>
    <edge source="ESP" target="PAK">
      <data key="d0">11119974</data>
    </edge>
    <edge source="ESP" target="PAN">
      <data key="d0">3499775</data>
    </edge>
    <edge source="ESP" target="PRY">
      <data key="d0">1276995</data>
    </edge>
    <edge source="ESP" target="PER">
      <data key="d0">16118475</data>
    </edge>
    <edge source="ESP" target="PHL">
      <data key="d0">9163906</data>
    </edge>
    <edge source="ESP" target="POL">
      <data key="d0">78850703</data>
    </edge>
    <edge source="ESP" target="PRT">
      <data key="d0">295571666</data>
    </edge>
    <edge source="ESP" target="ROU">
      <data key="d0">31621628</data>
    </edge>
    <edge source="ESP" target="RUS">
      <data key="d0">47080870</data>
    </edge>
    <edge source="ESP" target="SAU">
      <data key="d0">21819930</data>
    </edge>
    <edge source="ESP" target="SEN">
      <data key="d0">6410377</data>
    </edge>
    <edge source="ESP" target="SRB">
      <data key="d0">4239573</data>
    </edge>
    <edge source="ESP" target="IND">
      <data key="d0">32411114</data>
    </edge>
    <edge source="ESP" target="SGP">
      <data key="d0">6488778</data>
    </edge>
    <edge source="ESP" target="SVK">
      <data key="d0">23075634</data>
    </edge>
    <edge source="ESP" target="VNM">
      <data key="d0">16405665</data>
    </edge>
    <edge source="ESP" target="SVN">
      <data key="d0">1824161</data>
    </edge>
    <edge source="ESP" target="ZAF">
      <data key="d0">35051482</data>
    </edge>
    <edge source="ESP" target="ZWE">
      <data key="d0">183788</data>
    </edge>
    <edge source="ESP" target="SWE">
      <data key="d0">19259973</data>
    </edge>
    <edge source="ESP" target="CHE">
      <data key="d0">15727750</data>
    </edge>
    <edge source="ESP" target="THA">
      <data key="d0">11351460</data>
    </edge>
    <edge source="ESP" target="TGO">
      <data key="d0">1781983</data>
    </edge>
    <edge source="ESP" target="ARE">
      <data key="d0">9604729</data>
    </edge>
    <edge source="ESP" target="TUN">
      <data key="d0">21258001</data>
    </edge>
    <edge source="ESP" target="TUR">
      <data key="d0">70397176</data>
    </edge>
    <edge source="ESP" target="UGA">
      <data key="d0">400218</data>
    </edge>
    <edge source="ESP" target="UKR">
      <data key="d0">17883412</data>
    </edge>
    <edge source="ESP" target="MKD">
      <data key="d0">1295151</data>
    </edge>
    <edge source="ESP" target="EGY">
      <data key="d0">27991579</data>
    </edge>
    <edge source="ESP" target="GBR">
      <data key="d0">123486489</data>
    </edge>
    <edge source="ESP" target="TZA">
      <data key="d0">509352</data>
    </edge>
    <edge source="ESP" target="USA">
      <data key="d0">75540809</data>
    </edge>
    <edge source="ESP" target="BFA">
      <data key="d0">2450439</data>
    </edge>
    <edge source="ESP" target="URY">
      <data key="d0">2843968</data>
    </edge>
    <edge source="CHE" target="ALB">
      <data key="d0">524764</data>
    </edge>
    <edge source="CHE" target="DZA">
      <data key="d0">2105802</data>
    </edge>
    <edge source="CHE" target="AZE">
      <data key="d0">486287</data>
    </edge>
    <edge source="CHE" target="ARG">
      <data key="d0">8577514</data>
    </edge>
    <edge source="CHE" target="AUS">
      <data key="d0">24528252</data>
    </edge>
    <edge source="CHE" target="AUT">
      <data key="d0">45971776</data>
    </edge>
    <edge source="CHE" target="ARM">
      <data key="d0">609856</data>
    </edge>
    <edge source="CHE" target="BEL">
      <data key="d0">94483248</data>
    </edge>
    <edge source="CHE" target="BOL">
      <data key="d0">261446</data>
    </edge>
    <edge source="CHE" target="BWA">
      <data key="d0">51081</data>
    </edge>
    <edge source="CHE" target="BRA">
      <data key="d0">23432056</data>
    </edge>
    <edge source="CHE" target="BGR">
      <data key="d0">8954386</data>
    </edge>
    <edge source="CHE" target="BLR">
      <data key="d0">2269330</data>
    </edge>
    <edge source="CHE" target="KHM">
      <data key="d0">14850</data>
    </edge>
    <edge source="CHE" target="CMR">
      <data key="d0">61842</data>
    </edge>
    <edge source="CHE" target="CAN">
      <data key="d0">8202551</data>
    </edge>
    <edge source="CHE" target="LKA">
      <data key="d0">776420</data>
    </edge>
    <edge source="CHE" target="CHL">
      <data key="d0">8011587</data>
    </edge>
    <edge source="CHE" target="CHN">
      <data key="d0">79382558</data>
    </edge>
    <edge source="CHE" target="COL">
      <data key="d0">29133450</data>
    </edge>
    <edge source="CHE" target="CRI">
      <data key="d0">406951</data>
    </edge>
    <edge source="CHE" target="HRV">
      <data key="d0">3185525</data>
    </edge>
    <edge source="CHE" target="CZE">
      <data key="d0">25020471</data>
    </edge>
    <edge source="CHE" target="DNK">
      <data key="d0">30430707</data>
    </edge>
    <edge source="CHE" target="ECU">
      <data key="d0">624223</data>
    </edge>
    <edge source="CHE" target="SLV">
      <data key="d0">58819</data>
    </edge>
    <edge source="CHE" target="ETH">
      <data key="d0">1183952</data>
    </edge>
    <edge source="CHE" target="EST">
      <data key="d0">1277354</data>
    </edge>
    <edge source="CHE" target="FIN">
      <data key="d0">11820087</data>
    </edge>
    <edge source="CHE" target="FRA">
      <data key="d0">170156792</data>
    </edge>
    <edge source="CHE" target="GEO">
      <data key="d0">207386</data>
    </edge>
    <edge source="CHE" target="GMB">
      <data key="d0">14094</data>
    </edge>
    <edge source="CHE" target="DEU">
      <data key="d0">580207139</data>
    </edge>
    <edge source="CHE" target="GHA">
      <data key="d0">140659</data>
    </edge>
    <edge source="CHE" target="GRC">
      <data key="d0">26157724</data>
    </edge>
    <edge source="CHE" target="GTM">
      <data key="d0">290845</data>
    </edge>
    <edge source="CHE" target="HND">
      <data key="d0">104319</data>
    </edge>
    <edge source="CHE" target="HKG">
      <data key="d0">12586125</data>
    </edge>
    <edge source="CHE" target="HUN">
      <data key="d0">28314234</data>
    </edge>
    <edge source="CHE" target="IDN">
      <data key="d0">6180405</data>
    </edge>
    <edge source="CHE" target="IRL">
      <data key="d0">6111789</data>
    </edge>
    <edge source="CHE" target="ISR">
      <data key="d0">8720416</data>
    </edge>
    <edge source="CHE" target="ITA">
      <data key="d0">102659702</data>
    </edge>
    <edge source="CHE" target="CIV">
      <data key="d0">189402</data>
    </edge>
    <edge source="CHE" target="JAM">
      <data key="d0">28226</data>
    </edge>
    <edge source="CHE" target="JPN">
      <data key="d0">38792957</data>
    </edge>
    <edge source="CHE" target="KAZ">
      <data key="d0">1795160</data>
    </edge>
    <edge source="CHE" target="JOR">
      <data key="d0">684465</data>
    </edge>
    <edge source="CHE" target="KOR">
      <data key="d0">20160921</data>
    </edge>
    <edge source="CHE" target="KGZ">
      <data key="d0">65129</data>
    </edge>
    <edge source="CHE" target="LBN">
      <data key="d0">539763</data>
    </edge>
    <edge source="CHE" target="LVA">
      <data key="d0">786956</data>
    </edge>
    <edge source="CHE" target="LTU">
      <data key="d0">3119686</data>
    </edge>
    <edge source="CHE" target="MDG">
      <data key="d0">25465</data>
    </edge>
    <edge source="CHE" target="MYS">
      <data key="d0">4764565</data>
    </edge>
    <edge source="CHE" target="MUS">
      <data key="d0">106918</data>
    </edge>
    <edge source="CHE" target="MEX">
      <data key="d0">14514584</data>
    </edge>
    <edge source="CHE" target="MDA">
      <data key="d0">972870</data>
    </edge>
    <edge source="CHE" target="MAR">
      <data key="d0">5552468</data>
    </edge>
    <edge source="CHE" target="OMN">
      <data key="d0">715646</data>
    </edge>
    <edge source="CHE" target="NLD">
      <data key="d0">99596956</data>
    </edge>
    <edge source="CHE" target="NZL">
      <data key="d0">9969819</data>
    </edge>
    <edge source="CHE" target="NIC">
      <data key="d0">37410</data>
    </edge>
    <edge source="CHE" target="NOR">
      <data key="d0">10006361</data>
    </edge>
    <edge source="CHE" target="PAK">
      <data key="d0">6599526</data>
    </edge>
    <edge source="CHE" target="PAN">
      <data key="d0">304989</data>
    </edge>
    <edge source="CHE" target="PRY">
      <data key="d0">117772</data>
    </edge>
    <edge source="CHE" target="PER">
      <data key="d0">2247084</data>
    </edge>
    <edge source="CHE" target="PHL">
      <data key="d0">6091092</data>
    </edge>
    <edge source="CHE" target="POL">
      <data key="d0">60110095</data>
    </edge>
    <edge source="CHE" target="PRT">
      <data key="d0">9083859</data>
    </edge>
    <edge source="CHE" target="ROU">
      <data key="d0">11317356</data>
    </edge>
    <edge source="CHE" target="RUS">
      <data key="d0">69159808</data>
    </edge>
    <edge source="CHE" target="SAU">
      <data key="d0">8250372</data>
    </edge>
    <edge source="CHE" target="SEN">
      <data key="d0">217872</data>
    </edge>
    <edge source="CHE" target="SRB">
      <data key="d0">5094757</data>
    </edge>
    <edge source="CHE" target="IND">
      <data key="d0">36431840</data>
    </edge>
    <edge source="CHE" target="SGP">
      <data key="d0">12838728</data>
    </edge>
    <edge source="CHE" target="SVK">
      <data key="d0">5766113</data>
    </edge>
    <edge source="CHE" target="VNM">
      <data key="d0">4683546</data>
    </edge>
    <edge source="CHE" target="SVN">
      <data key="d0">6119292</data>
    </edge>
    <edge source="CHE" target="ZAF">
      <data key="d0">11103366</data>
    </edge>
    <edge source="CHE" target="ZWE">
      <data key="d0">50743</data>
    </edge>
    <edge source="CHE" target="ESP">
      <data key="d0">69163624</data>
    </edge>
    <edge source="CHE" target="SWE">
      <data key="d0">25022577</data>
    </edge>
    <edge source="CHE" target="THA">
      <data key="d0">10532595</data>
    </edge>
    <edge source="CHE" target="ARE">
      <data key="d0">5822556</data>
    </edge>
    <edge source="CHE" target="TUN">
      <data key="d0">3448648</data>
    </edge>
    <edge source="CHE" target="TUR">
      <data key="d0">31683843</data>
    </edge>
    <edge source="CHE" target="UGA">
      <data key="d0">76321</data>
    </edge>
    <edge source="CHE" target="UKR">
      <data key="d0">16401777</data>
    </edge>
    <edge source="CHE" target="MKD">
      <data key="d0">564533</data>
    </edge>
    <edge source="CHE" target="EGY">
      <data key="d0">3735540</data>
    </edge>
    <edge source="CHE" target="GBR">
      <data key="d0">69480845</data>
    </edge>
    <edge source="CHE" target="TZA">
      <data key="d0">173701</data>
    </edge>
    <edge source="CHE" target="USA">
      <data key="d0">202576121</data>
    </edge>
    <edge source="CHE" target="URY">
      <data key="d0">467131</data>
    </edge>
    <edge source="TUR" target="ALB">
      <data key="d0">3804670</data>
    </edge>
    <edge source="TUR" target="DZA">
      <data key="d0">12821079</data>
    </edge>
    <edge source="TUR" target="AZE">
      <data key="d0">30076998</data>
    </edge>
    <edge source="TUR" target="ARG">
      <data key="d0">1487061</data>
    </edge>
    <edge source="TUR" target="AUS">
      <data key="d0">368671</data>
    </edge>
    <edge source="TUR" target="AUT">
      <data key="d0">820977</data>
    </edge>
    <edge source="TUR" target="BEL">
      <data key="d0">3146872</data>
    </edge>
    <edge source="TUR" target="BWA">
      <data key="d0">49940</data>
    </edge>
    <edge source="TUR" target="BRA">
      <data key="d0">2327049</data>
    </edge>
    <edge source="TUR" target="BGR">
      <data key="d0">9621118</data>
    </edge>
    <edge source="TUR" target="BDI">
      <data key="d0">12678</data>
    </edge>
    <edge source="TUR" target="BLR">
      <data key="d0">1934313</data>
    </edge>
    <edge source="TUR" target="KHM">
      <data key="d0">26857</data>
    </edge>
    <edge source="TUR" target="CMR">
      <data key="d0">312834</data>
    </edge>
    <edge source="TUR" target="CAN">
      <data key="d0">124481</data>
    </edge>
    <edge source="TUR" target="LKA">
      <data key="d0">868412</data>
    </edge>
    <edge source="TUR" target="CHL">
      <data key="d0">2024535</data>
    </edge>
    <edge source="TUR" target="CHN">
      <data key="d0">3284592</data>
    </edge>
    <edge source="TUR" target="COL">
      <data key="d0">1870637</data>
    </edge>
    <edge source="TUR" target="CRI">
      <data key="d0">153598</data>
    </edge>
    <edge source="TUR" target="HRV">
      <data key="d0">1097465</data>
    </edge>
    <edge source="TUR" target="CZE">
      <data key="d0">1086179</data>
    </edge>
    <edge source="TUR" target="BEN">
      <data key="d0">26724</data>
    </edge>
    <edge source="TUR" target="DNK">
      <data key="d0">768451</data>
    </edge>
    <edge source="TUR" target="ECU">
      <data key="d0">466979</data>
    </edge>
    <edge source="TUR" target="SLV">
      <data key="d0">96272</data>
    </edge>
    <edge source="TUR" target="ETH">
      <data key="d0">12747764</data>
    </edge>
    <edge source="TUR" target="EST">
      <data key="d0">423509</data>
    </edge>
    <edge source="TUR" target="FIN">
      <data key="d0">122392</data>
    </edge>
    <edge source="TUR" target="FRA">
      <data key="d0">11994012</data>
    </edge>
    <edge source="TUR" target="GEO">
      <data key="d0">23627407</data>
    </edge>
    <edge source="TUR" target="GMB">
      <data key="d0">33099</data>
    </edge>
    <edge source="TUR" target="PSE">
      <data key="d0">457927</data>
    </edge>
    <edge source="TUR" target="DEU">
      <data key="d0">26654684</data>
    </edge>
    <edge source="TUR" target="GHA">
      <data key="d0">7265789</data>
    </edge>
    <edge source="TUR" target="GRC">
      <data key="d0">5897415</data>
    </edge>
    <edge source="TUR" target="GTM">
      <data key="d0">554880</data>
    </edge>
    <edge source="TUR" target="HND">
      <data key="d0">450138</data>
    </edge>
    <edge source="TUR" target="HKG">
      <data key="d0">2885752</data>
    </edge>
    <edge source="TUR" target="HUN">
      <data key="d0">1562390</data>
    </edge>
    <edge source="TUR" target="IDN">
      <data key="d0">9632166</data>
    </edge>
    <edge source="TUR" target="IRL">
      <data key="d0">186150</data>
    </edge>
    <edge source="TUR" target="ISR">
      <data key="d0">12646903</data>
    </edge>
    <edge source="TUR" target="ITA">
      <data key="d0">6632671</data>
    </edge>
    <edge source="TUR" target="CIV">
      <data key="d0">1970596</data>
    </edge>
    <edge source="TUR" target="JAM">
      <data key="d0">46360</data>
    </edge>
    <edge source="TUR" target="JPN">
      <data key="d0">149608</data>
    </edge>
    <edge source="TUR" target="KAZ">
      <data key="d0">8430373</data>
    </edge>
    <edge source="TUR" target="JOR">
      <data key="d0">5607605</data>
    </edge>
    <edge source="TUR" target="KOR">
      <data key="d0">3023127</data>
    </edge>
    <edge source="TUR" target="KGZ">
      <data key="d0">1832519</data>
    </edge>
    <edge source="TUR" target="LBN">
      <data key="d0">5781319</data>
    </edge>
    <edge source="TUR" target="LVA">
      <data key="d0">143261</data>
    </edge>
    <edge source="TUR" target="LTU">
      <data key="d0">306531</data>
    </edge>
    <edge source="TUR" target="MDG">
      <data key="d0">104880</data>
    </edge>
    <edge source="TUR" target="MYS">
      <data key="d0">631986</data>
    </edge>
    <edge source="TUR" target="MRT">
      <data key="d0">245458</data>
    </edge>
    <edge source="TUR" target="MUS">
      <data key="d0">420943</data>
    </edge>
    <edge source="TUR" target="MEX">
      <data key="d0">1491272</data>
    </edge>
    <edge source="TUR" target="MDA">
      <data key="d0">1168185</data>
    </edge>
    <edge source="TUR" target="MAR">
      <data key="d0">5120259</data>
    </edge>
    <edge source="TUR" target="MOZ">
      <data key="d0">111336</data>
    </edge>
    <edge source="TUR" target="OMN">
      <data key="d0">1275431</data>
    </edge>
    <edge source="TUR" target="NAM">
      <data key="d0">143313</data>
    </edge>
    <edge source="TUR" target="NLD">
      <data key="d0">19568328</data>
    </edge>
    <edge source="TUR" target="NZL">
      <data key="d0">12231</data>
    </edge>
    <edge source="TUR" target="NIC">
      <data key="d0">41166</data>
    </edge>
    <edge source="TUR" target="NER">
      <data key="d0">160103</data>
    </edge>
    <edge source="TUR" target="NOR">
      <data key="d0">72547</data>
    </edge>
    <edge source="TUR" target="PAK">
      <data key="d0">11530117</data>
    </edge>
    <edge source="TUR" target="PAN">
      <data key="d0">359445</data>
    </edge>
    <edge source="TUR" target="PER">
      <data key="d0">906256</data>
    </edge>
    <edge source="TUR" target="PHL">
      <data key="d0">238264</data>
    </edge>
    <edge source="TUR" target="POL">
      <data key="d0">5666413</data>
    </edge>
    <edge source="TUR" target="PRT">
      <data key="d0">515945</data>
    </edge>
    <edge source="TUR" target="ROU">
      <data key="d0">13217674</data>
    </edge>
    <edge source="TUR" target="RUS">
      <data key="d0">19808899</data>
    </edge>
    <edge source="TUR" target="SAU">
      <data key="d0">27633906</data>
    </edge>
    <edge source="TUR" target="SEN">
      <data key="d0">3526114</data>
    </edge>
    <edge source="TUR" target="SRB">
      <data key="d0">5983184</data>
    </edge>
    <edge source="TUR" target="IND">
      <data key="d0">3442963</data>
    </edge>
    <edge source="TUR" target="SGP">
      <data key="d0">1081133</data>
    </edge>
    <edge source="TUR" target="SVK">
      <data key="d0">556213</data>
    </edge>
    <edge source="TUR" target="VNM">
      <data key="d0">853701</data>
    </edge>
    <edge source="TUR" target="SVN">
      <data key="d0">295560</data>
    </edge>
    <edge source="TUR" target="ZAF">
      <data key="d0">2347462</data>
    </edge>
    <edge source="TUR" target="ZWE">
      <data key="d0">163450</data>
    </edge>
    <edge source="TUR" target="ESP">
      <data key="d0">4463702</data>
    </edge>
    <edge source="TUR" target="SWE">
      <data key="d0">204795</data>
    </edge>
    <edge source="TUR" target="CHE">
      <data key="d0">4963292</data>
    </edge>
    <edge source="TUR" target="THA">
      <data key="d0">679016</data>
    </edge>
    <edge source="TUR" target="TGO">
      <data key="d0">424779</data>
    </edge>
    <edge source="TUR" target="ARE">
      <data key="d0">10023147</data>
    </edge>
    <edge source="TUR" target="TUN">
      <data key="d0">4688301</data>
    </edge>
    <edge source="TUR" target="UGA">
      <data key="d0">163403</data>
    </edge>
    <edge source="TUR" target="UKR">
      <data key="d0">13634225</data>
    </edge>
    <edge source="TUR" target="MKD">
      <data key="d0">2349283</data>
    </edge>
    <edge source="TUR" target="EGY">
      <data key="d0">32362530</data>
    </edge>
    <edge source="TUR" target="GBR">
      <data key="d0">9128530</data>
    </edge>
    <edge source="TUR" target="TZA">
      <data key="d0">712338</data>
    </edge>
    <edge source="TUR" target="USA">
      <data key="d0">3577554</data>
    </edge>
    <edge source="TUR" target="BFA">
      <data key="d0">51589</data>
    </edge>
    <edge source="TUR" target="URY">
      <data key="d0">75219</data>
    </edge>
    <edge source="UKR" target="DZA">
      <data key="d0">207547</data>
    </edge>
    <edge source="UKR" target="AZE">
      <data key="d0">1739066</data>
    </edge>
    <edge source="UKR" target="AUT">
      <data key="d0">20701</data>
    </edge>
    <edge source="UKR" target="ARM">
      <data key="d0">43634</data>
    </edge>
    <edge source="UKR" target="BGR">
      <data key="d0">7285062</data>
    </edge>
    <edge source="UKR" target="BLR">
      <data key="d0">4808010</data>
    </edge>
    <edge source="UKR" target="CAN">
      <data key="d0">75365</data>
    </edge>
    <edge source="UKR" target="CHL">
      <data key="d0">39062</data>
    </edge>
    <edge source="UKR" target="CHN">
      <data key="d0">713577</data>
    </edge>
    <edge source="UKR" target="HRV">
      <data key="d0">145987</data>
    </edge>
    <edge source="UKR" target="CZE">
      <data key="d0">348209</data>
    </edge>
    <edge source="UKR" target="EST">
      <data key="d0">349563</data>
    </edge>
    <edge source="UKR" target="FRA">
      <data key="d0">6935205</data>
    </edge>
    <edge source="UKR" target="GEO">
      <data key="d0">4274743</data>
    </edge>
    <edge source="UKR" target="DEU">
      <data key="d0">12829650</data>
    </edge>
    <edge source="UKR" target="GTM">
      <data key="d0">12559</data>
    </edge>
    <edge source="UKR" target="HND">
      <data key="d0">11311</data>
    </edge>
    <edge source="UKR" target="HKG">
      <data key="d0">264233</data>
    </edge>
    <edge source="UKR" target="HUN">
      <data key="d0">583913</data>
    </edge>
    <edge source="UKR" target="IDN">
      <data key="d0">3691877</data>
    </edge>
    <edge source="UKR" target="ISR">
      <data key="d0">11139</data>
    </edge>
    <edge source="UKR" target="ITA">
      <data key="d0">581797</data>
    </edge>
    <edge source="UKR" target="CIV">
      <data key="d0">19756</data>
    </edge>
    <edge source="UKR" target="KAZ">
      <data key="d0">18832532</data>
    </edge>
    <edge source="UKR" target="KOR">
      <data key="d0">1832432</data>
    </edge>
    <edge source="UKR" target="KGZ">
      <data key="d0">57613</data>
    </edge>
    <edge source="UKR" target="LBN">
      <data key="d0">571475</data>
    </edge>
    <edge source="UKR" target="LVA">
      <data key="d0">6039659</data>
    </edge>
    <edge source="UKR" target="LTU">
      <data key="d0">1775954</data>
    </edge>
    <edge source="UKR" target="MYS">
      <data key="d0">180348</data>
    </edge>
    <edge source="UKR" target="MDA">
      <data key="d0">4868015</data>
    </edge>
    <edge source="UKR" target="NLD">
      <data key="d0">1822773</data>
    </edge>
    <edge source="UKR" target="PAN">
      <data key="d0">20044</data>
    </edge>
    <edge source="UKR" target="POL">
      <data key="d0">16788546</data>
    </edge>
    <edge source="UKR" target="ROU">
      <data key="d0">378779</data>
    </edge>
    <edge source="UKR" target="RUS">
      <data key="d0">25186804</data>
    </edge>
    <edge source="UKR" target="SAU">
      <data key="d0">675452</data>
    </edge>
    <edge source="UKR" target="SRB">
      <data key="d0">1404090</data>
    </edge>
    <edge source="UKR" target="IND">
      <data key="d0">899880</data>
    </edge>
    <edge source="UKR" target="SGP">
      <data key="d0">41806</data>
    </edge>
    <edge source="UKR" target="SVK">
      <data key="d0">12901</data>
    </edge>
    <edge source="UKR" target="VNM">
      <data key="d0">12757</data>
    </edge>
    <edge source="UKR" target="SVN">
      <data key="d0">37544</data>
    </edge>
    <edge source="UKR" target="ZAF">
      <data key="d0">186904</data>
    </edge>
    <edge source="UKR" target="ESP">
      <data key="d0">81468</data>
    </edge>
    <edge source="UKR" target="SWE">
      <data key="d0">280853</data>
    </edge>
    <edge source="UKR" target="CHE">
      <data key="d0">689640</data>
    </edge>
    <edge source="UKR" target="THA">
      <data key="d0">17004</data>
    </edge>
    <edge source="UKR" target="ARE">
      <data key="d0">122286</data>
    </edge>
    <edge source="UKR" target="TUN">
      <data key="d0">24355</data>
    </edge>
    <edge source="UKR" target="TUR">
      <data key="d0">546777</data>
    </edge>
    <edge source="UKR" target="MKD">
      <data key="d0">14625</data>
    </edge>
    <edge source="UKR" target="EGY">
      <data key="d0">68105</data>
    </edge>
    <edge source="UKR" target="GBR">
      <data key="d0">1289641</data>
    </edge>
    <edge source="UKR" target="USA">
      <data key="d0">1549958</data>
    </edge>
    <edge source="GBR" target="ALB">
      <data key="d0">319760</data>
    </edge>
    <edge source="GBR" target="DZA">
      <data key="d0">8939989</data>
    </edge>
    <edge source="GBR" target="AZE">
      <data key="d0">5618533</data>
    </edge>
    <edge source="GBR" target="ARG">
      <data key="d0">19083857</data>
    </edge>
    <edge source="GBR" target="AUS">
      <data key="d0">74281844</data>
    </edge>
    <edge source="GBR" target="AUT">
      <data key="d0">54257536</data>
    </edge>
    <edge source="GBR" target="ARM">
      <data key="d0">308651</data>
    </edge>
    <edge source="GBR" target="BEL">
      <data key="d0">323316574</data>
    </edge>
    <edge source="GBR" target="BOL">
      <data key="d0">937927</data>
    </edge>
    <edge source="GBR" target="BWA">
      <data key="d0">55863</data>
    </edge>
    <edge source="GBR" target="BRA">
      <data key="d0">154758091</data>
    </edge>
    <edge source="GBR" target="BGR">
      <data key="d0">11450137</data>
    </edge>
    <edge source="GBR" target="BDI">
      <data key="d0">46365</data>
    </edge>
    <edge source="GBR" target="BLR">
      <data key="d0">2370410</data>
    </edge>
    <edge source="GBR" target="KHM">
      <data key="d0">127316</data>
    </edge>
    <edge source="GBR" target="CMR">
      <data key="d0">2369067</data>
    </edge>
    <edge source="GBR" target="CAN">
      <data key="d0">84570522</data>
    </edge>
    <edge source="GBR" target="LKA">
      <data key="d0">4470900</data>
    </edge>
    <edge source="GBR" target="CHL">
      <data key="d0">20717534</data>
    </edge>
    <edge source="GBR" target="CHN">
      <data key="d0">270691435</data>
    </edge>
    <edge source="GBR" target="COL">
      <data key="d0">26566239</data>
    </edge>
    <edge source="GBR" target="CRI">
      <data key="d0">2412211</data>
    </edge>
    <edge source="GBR" target="HRV">
      <data key="d0">5345249</data>
    </edge>
    <edge source="GBR" target="CZE">
      <data key="d0">110112997</data>
    </edge>
    <edge source="GBR" target="BEN">
      <data key="d0">109509</data>
    </edge>
    <edge source="GBR" target="DNK">
      <data key="d0">95545903</data>
    </edge>
    <edge source="GBR" target="ECU">
      <data key="d0">2595239</data>
    </edge>
    <edge source="GBR" target="SLV">
      <data key="d0">409432</data>
    </edge>
    <edge source="GBR" target="ETH">
      <data key="d0">4939415</data>
    </edge>
    <edge source="GBR" target="EST">
      <data key="d0">10729581</data>
    </edge>
    <edge source="GBR" target="FIN">
      <data key="d0">32051639</data>
    </edge>
    <edge source="GBR" target="FRA">
      <data key="d0">463316342</data>
    </edge>
    <edge source="GBR" target="GEO">
      <data key="d0">740694</data>
    </edge>
    <edge source="GBR" target="GMB">
      <data key="d0">747155</data>
    </edge>
    <edge source="GBR" target="PSE">
      <data key="d0">12044</data>
    </edge>
    <edge source="GBR" target="DEU">
      <data key="d0">928469805</data>
    </edge>
    <edge source="GBR" target="GHA">
      <data key="d0">13328554</data>
    </edge>
    <edge source="GBR" target="GRC">
      <data key="d0">42875283</data>
    </edge>
    <edge source="GBR" target="GTM">
      <data key="d0">1962360</data>
    </edge>
    <edge source="GBR" target="HND">
      <data key="d0">383211</data>
    </edge>
    <edge source="GBR" target="HKG">
      <data key="d0">24845964</data>
    </edge>
    <edge source="GBR" target="HUN">
      <data key="d0">42699209</data>
    </edge>
    <edge source="GBR" target="IDN">
      <data key="d0">18177031</data>
    </edge>
    <edge source="GBR" target="IRL">
      <data key="d0">382264308</data>
    </edge>
    <edge source="GBR" target="ISR">
      <data key="d0">42749238</data>
    </edge>
    <edge source="GBR" target="ITA">
      <data key="d0">247566762</data>
    </edge>
    <edge source="GBR" target="CIV">
      <data key="d0">1888463</data>
    </edge>
    <edge source="GBR" target="JAM">
      <data key="d0">1446555</data>
    </edge>
    <edge source="GBR" target="JPN">
      <data key="d0">166479745</data>
    </edge>
    <edge source="GBR" target="KAZ">
      <data key="d0">6900353</data>
    </edge>
    <edge source="GBR" target="JOR">
      <data key="d0">4875662</data>
    </edge>
    <edge source="GBR" target="KOR">
      <data key="d0">55013234</data>
    </edge>
    <edge source="GBR" target="KGZ">
      <data key="d0">42247</data>
    </edge>
    <edge source="GBR" target="LBN">
      <data key="d0">7061295</data>
    </edge>
    <edge source="GBR" target="LVA">
      <data key="d0">8158118</data>
    </edge>
    <edge source="GBR" target="LTU">
      <data key="d0">23803695</data>
    </edge>
    <edge source="GBR" target="MDG">
      <data key="d0">1075644</data>
    </edge>
    <edge source="GBR" target="MWI">
      <data key="d0">401646</data>
    </edge>
    <edge source="GBR" target="MYS">
      <data key="d0">33923606</data>
    </edge>
    <edge source="GBR" target="MRT">
      <data key="d0">930823</data>
    </edge>
    <edge source="GBR" target="MUS">
      <data key="d0">1608113</data>
    </edge>
    <edge source="GBR" target="MEX">
      <data key="d0">32937355</data>
    </edge>
    <edge source="GBR" target="MDA">
      <data key="d0">212906</data>
    </edge>
    <edge source="GBR" target="MAR">
      <data key="d0">12729650</data>
    </edge>
    <edge source="GBR" target="MOZ">
      <data key="d0">125563</data>
    </edge>
    <edge source="GBR" target="OMN">
      <data key="d0">6492047</data>
    </edge>
    <edge source="GBR" target="NAM">
      <data key="d0">141945</data>
    </edge>
    <edge source="GBR" target="NLD">
      <data key="d0">336400177</data>
    </edge>
    <edge source="GBR" target="NZL">
      <data key="d0">14277510</data>
    </edge>
    <edge source="GBR" target="NIC">
      <data key="d0">897450</data>
    </edge>
    <edge source="GBR" target="NER">
      <data key="d0">29018</data>
    </edge>
    <edge source="GBR" target="NOR">
      <data key="d0">86104403</data>
    </edge>
    <edge source="GBR" target="PAK">
      <data key="d0">38068256</data>
    </edge>
    <edge source="GBR" target="PAN">
      <data key="d0">1093219</data>
    </edge>
    <edge source="GBR" target="PRY">
      <data key="d0">234363</data>
    </edge>
    <edge source="GBR" target="PER">
      <data key="d0">4910506</data>
    </edge>
    <edge source="GBR" target="PHL">
      <data key="d0">16967009</data>
    </edge>
    <edge source="GBR" target="POL">
      <data key="d0">136097645</data>
    </edge>
    <edge source="GBR" target="PRT">
      <data key="d0">36873536</data>
    </edge>
    <edge source="GBR" target="ROU">
      <data key="d0">34218474</data>
    </edge>
    <edge source="GBR" target="RUS">
      <data key="d0">71806244</data>
    </edge>
    <edge source="GBR" target="SAU">
      <data key="d0">64087843</data>
    </edge>
    <edge source="GBR" target="SEN">
      <data key="d0">1168789</data>
    </edge>
    <edge source="GBR" target="SRB">
      <data key="d0">4858153</data>
    </edge>
    <edge source="GBR" target="IND">
      <data key="d0">74275813</data>
    </edge>
    <edge source="GBR" target="SGP">
      <data key="d0">120592066</data>
    </edge>
    <edge source="GBR" target="SVK">
      <data key="d0">11538943</data>
    </edge>
    <edge source="GBR" target="VNM">
      <data key="d0">20391804</data>
    </edge>
    <edge source="GBR" target="SVN">
      <data key="d0">9577815</data>
    </edge>
    <edge source="GBR" target="ZAF">
      <data key="d0">53467126</data>
    </edge>
    <edge source="GBR" target="ZWE">
      <data key="d0">516050</data>
    </edge>
    <edge source="GBR" target="ESP">
      <data key="d0">230943982</data>
    </edge>
    <edge source="GBR" target="SWE">
      <data key="d0">173378859</data>
    </edge>
    <edge source="GBR" target="CHE">
      <data key="d0">110760144</data>
    </edge>
    <edge source="GBR" target="THA">
      <data key="d0">31488942</data>
    </edge>
    <edge source="GBR" target="TGO">
      <data key="d0">267880</data>
    </edge>
    <edge source="GBR" target="ARE">
      <data key="d0">53770445</data>
    </edge>
    <edge source="GBR" target="TUN">
      <data key="d0">5038898</data>
    </edge>
    <edge source="GBR" target="TUR">
      <data key="d0">70058672</data>
    </edge>
    <edge source="GBR" target="UGA">
      <data key="d0">1773258</data>
    </edge>
    <edge source="GBR" target="UKR">
      <data key="d0">34859364</data>
    </edge>
    <edge source="GBR" target="MKD">
      <data key="d0">1687334</data>
    </edge>
    <edge source="GBR" target="EGY">
      <data key="d0">31377232</data>
    </edge>
    <edge source="GBR" target="TZA">
      <data key="d0">1431419</data>
    </edge>
    <edge source="GBR" target="USA">
      <data key="d0">723550947</data>
    </edge>
    <edge source="GBR" target="BFA">
      <data key="d0">142183</data>
    </edge>
    <edge source="GBR" target="URY">
      <data key="d0">1972677</data>
    </edge>
    <edge source="ARG" target="DZA">
      <data key="d0">179506</data>
    </edge>
    <edge source="ARG" target="AUS">
      <data key="d0">8916089</data>
    </edge>
    <edge source="ARG" target="AUT">
      <data key="d0">142216</data>
    </edge>
    <edge source="ARG" target="BEL">
      <data key="d0">15193588</data>
    </edge>
    <edge source="ARG" target="BOL">
      <data key="d0">57253289</data>
    </edge>
    <edge source="ARG" target="BRA">
      <data key="d0">270905501</data>
    </edge>
    <edge source="ARG" target="BGR">
      <data key="d0">88385</data>
    </edge>
    <edge source="ARG" target="CAN">
      <data key="d0">14561019</data>
    </edge>
    <edge source="ARG" target="LKA">
      <data key="d0">151252</data>
    </edge>
    <edge source="ARG" target="CHL">
      <data key="d0">85464516</data>
    </edge>
    <edge source="ARG" target="CHN">
      <data key="d0">12114145</data>
    </edge>
    <edge source="ARG" target="COL">
      <data key="d0">14680084</data>
    </edge>
    <edge source="ARG" target="CRI">
      <data key="d0">2419682</data>
    </edge>
    <edge source="ARG" target="CZE">
      <data key="d0">15375</data>
    </edge>
    <edge source="ARG" target="DNK">
      <data key="d0">1680279</data>
    </edge>
    <edge source="ARG" target="ECU">
      <data key="d0">5049181</data>
    </edge>
    <edge source="ARG" target="SLV">
      <data key="d0">334623</data>
    </edge>
    <edge source="ARG" target="FIN">
      <data key="d0">46922</data>
    </edge>
    <edge source="ARG" target="FRA">
      <data key="d0">2514306</data>
    </edge>
    <edge source="ARG" target="DEU">
      <data key="d0">4836171</data>
    </edge>
    <edge source="ARG" target="GHA">
      <data key="d0">944382</data>
    </edge>
    <edge source="ARG" target="GTM">
      <data key="d0">1244052</data>
    </edge>
    <edge source="ARG" target="HND">
      <data key="d0">387971</data>
    </edge>
    <edge source="ARG" target="HKG">
      <data key="d0">242145</data>
    </edge>
    <edge source="ARG" target="IDN">
      <data key="d0">1333542</data>
    </edge>
    <edge source="ARG" target="ISR">
      <data key="d0">156621</data>
    </edge>
    <edge source="ARG" target="ITA">
      <data key="d0">769921</data>
    </edge>
    <edge source="ARG" target="JPN">
      <data key="d0">2496709</data>
    </edge>
    <edge source="ARG" target="KOR">
      <data key="d0">354699</data>
    </edge>
    <edge source="ARG" target="MYS">
      <data key="d0">2174626</data>
    </edge>
    <edge source="ARG" target="MUS">
      <data key="d0">61992</data>
    </edge>
    <edge source="ARG" target="MEX">
      <data key="d0">14972601</data>
    </edge>
    <edge source="ARG" target="MAR">
      <data key="d0">1278954</data>
    </edge>
    <edge source="ARG" target="NLD">
      <data key="d0">1957784</data>
    </edge>
    <edge source="ARG" target="NZL">
      <data key="d0">665695</data>
    </edge>
    <edge source="ARG" target="NIC">
      <data key="d0">351417</data>
    </edge>
    <edge source="ARG" target="PAK">
      <data key="d0">365178</data>
    </edge>
    <edge source="ARG" target="PAN">
      <data key="d0">5271276</data>
    </edge>
    <edge source="ARG" target="PRY">
      <data key="d0">87615208</data>
    </edge>
    <edge source="ARG" target="PER">
      <data key="d0">113198828</data>
    </edge>
    <edge source="ARG" target="PHL">
      <data key="d0">972597</data>
    </edge>
    <edge source="ARG" target="POL">
      <data key="d0">116245</data>
    </edge>
    <edge source="ARG" target="PRT">
      <data key="d0">2791878</data>
    </edge>
    <edge source="ARG" target="ROU">
      <data key="d0">178031</data>
    </edge>
    <edge source="ARG" target="RUS">
      <data key="d0">3465989</data>
    </edge>
    <edge source="ARG" target="SAU">
      <data key="d0">1351563</data>
    </edge>
    <edge source="ARG" target="SRB">
      <data key="d0">39284</data>
    </edge>
    <edge source="ARG" target="IND">
      <data key="d0">3945216</data>
    </edge>
    <edge source="ARG" target="SGP">
      <data key="d0">2379362</data>
    </edge>
    <edge source="ARG" target="SVK">
      <data key="d0">124137</data>
    </edge>
    <edge source="ARG" target="VNM">
      <data key="d0">143764</data>
    </edge>
    <edge source="ARG" target="ZAF">
      <data key="d0">3439885</data>
    </edge>
    <edge source="ARG" target="ESP">
      <data key="d0">9479368</data>
    </edge>
    <edge source="ARG" target="CHE">
      <data key="d0">67592</data>
    </edge>
    <edge source="ARG" target="THA">
      <data key="d0">1758744</data>
    </edge>
    <edge source="ARG" target="ARE">
      <data key="d0">73796</data>
    </edge>
    <edge source="ARG" target="TUN">
      <data key="d0">30660</data>
    </edge>
    <edge source="ARG" target="TUR">
      <data key="d0">6429751</data>
    </edge>
    <edge source="ARG" target="UGA">
      <data key="d0">14280</data>
    </edge>
    <edge source="ARG" target="UKR">
      <data key="d0">330566</data>
    </edge>
    <edge source="ARG" target="MKD">
      <data key="d0">19799</data>
    </edge>
    <edge source="ARG" target="EGY">
      <data key="d0">228407</data>
    </edge>
    <edge source="ARG" target="GBR">
      <data key="d0">1901146</data>
    </edge>
    <edge source="ARG" target="USA">
      <data key="d0">1176207447</data>
    </edge>
    <edge source="ARG" target="URY">
      <data key="d0">65893468</data>
    </edge>
    <edge source="AUS" target="ARG">
      <data key="d0">2632166</data>
    </edge>
    <edge source="AUS" target="AUT">
      <data key="d0">30308</data>
    </edge>
    <edge source="AUS" target="ARM">
      <data key="d0">10363</data>
    </edge>
    <edge source="AUS" target="BEL">
      <data key="d0">714218</data>
    </edge>
    <edge source="AUS" target="BOL">
      <data key="d0">10129</data>
    </edge>
    <edge source="AUS" target="BRA">
      <data key="d0">12617255</data>
    </edge>
    <edge source="AUS" target="BGR">
      <data key="d0">109758</data>
    </edge>
    <edge source="AUS" target="KHM">
      <data key="d0">47480</data>
    </edge>
    <edge source="AUS" target="CAN">
      <data key="d0">5041671</data>
    </edge>
    <edge source="AUS" target="LKA">
      <data key="d0">2938369</data>
    </edge>
    <edge source="AUS" target="CHL">
      <data key="d0">4863341</data>
    </edge>
    <edge source="AUS" target="CHN">
      <data key="d0">29040213</data>
    </edge>
    <edge source="AUS" target="COL">
      <data key="d0">1730193</data>
    </edge>
    <edge source="AUS" target="CRI">
      <data key="d0">11926</data>
    </edge>
    <edge source="AUS" target="CZE">
      <data key="d0">100290</data>
    </edge>
    <edge source="AUS" target="DNK">
      <data key="d0">963782</data>
    </edge>
    <edge source="AUS" target="ECU">
      <data key="d0">54919</data>
    </edge>
    <edge source="AUS" target="SLV">
      <data key="d0">18914</data>
    </edge>
    <edge source="AUS" target="ETH">
      <data key="d0">10570</data>
    </edge>
    <edge source="AUS" target="EST">
      <data key="d0">1068412</data>
    </edge>
    <edge source="AUS" target="FIN">
      <data key="d0">214900</data>
    </edge>
    <edge source="AUS" target="FRA">
      <data key="d0">8377906</data>
    </edge>
    <edge source="AUS" target="DEU">
      <data key="d0">6637381</data>
    </edge>
    <edge source="AUS" target="GHA">
      <data key="d0">666131</data>
    </edge>
    <edge source="AUS" target="GRC">
      <data key="d0">12563</data>
    </edge>
    <edge source="AUS" target="GTM">
      <data key="d0">10603</data>
    </edge>
    <edge source="AUS" target="HKG">
      <data key="d0">7055262</data>
    </edge>
    <edge source="AUS" target="IDN">
      <data key="d0">48516103</data>
    </edge>
    <edge source="AUS" target="IRL">
      <data key="d0">988051</data>
    </edge>
    <edge source="AUS" target="ISR">
      <data key="d0">689276</data>
    </edge>
    <edge source="AUS" target="ITA">
      <data key="d0">647012</data>
    </edge>
    <edge source="AUS" target="CIV">
      <data key="d0">357085</data>
    </edge>
    <edge source="AUS" target="JPN">
      <data key="d0">64503919</data>
    </edge>
    <edge source="AUS" target="KAZ">
      <data key="d0">216934</data>
    </edge>
    <edge source="AUS" target="JOR">
      <data key="d0">86685</data>
    </edge>
    <edge source="AUS" target="KOR">
      <data key="d0">6073150</data>
    </edge>
    <edge source="AUS" target="LVA">
      <data key="d0">47221</data>
    </edge>
    <edge source="AUS" target="MDG">
      <data key="d0">33434</data>
    </edge>
    <edge source="AUS" target="MYS">
      <data key="d0">8658923</data>
    </edge>
    <edge source="AUS" target="MRT">
      <data key="d0">45368</data>
    </edge>
    <edge source="AUS" target="MUS">
      <data key="d0">23235</data>
    </edge>
    <edge source="AUS" target="MEX">
      <data key="d0">2266531</data>
    </edge>
    <edge source="AUS" target="OMN">
      <data key="d0">321207</data>
    </edge>
    <edge source="AUS" target="NLD">
      <data key="d0">16659258</data>
    </edge>
    <edge source="AUS" target="NZL">
      <data key="d0">128701105</data>
    </edge>
    <edge source="AUS" target="NOR">
      <data key="d0">105415</data>
    </edge>
    <edge source="AUS" target="PAK">
      <data key="d0">2583697</data>
    </edge>
    <edge source="AUS" target="PAN">
      <data key="d0">16066</data>
    </edge>
    <edge source="AUS" target="PER">
      <data key="d0">7784968</data>
    </edge>
    <edge source="AUS" target="PHL">
      <data key="d0">11792642</data>
    </edge>
    <edge source="AUS" target="POL">
      <data key="d0">1037782</data>
    </edge>
    <edge source="AUS" target="PRT">
      <data key="d0">266756</data>
    </edge>
    <edge source="AUS" target="ROU">
      <data key="d0">16192</data>
    </edge>
    <edge source="AUS" target="RUS">
      <data key="d0">8827441</data>
    </edge>
    <edge source="AUS" target="SAU">
      <data key="d0">1792083</data>
    </edge>
    <edge source="AUS" target="SEN">
      <data key="d0">152726</data>
    </edge>
    <edge source="AUS" target="SRB">
      <data key="d0">25906</data>
    </edge>
    <edge source="AUS" target="IND">
      <data key="d0">4111762</data>
    </edge>
    <edge source="AUS" target="SGP">
      <data key="d0">10259590</data>
    </edge>
    <edge source="AUS" target="VNM">
      <data key="d0">6110624</data>
    </edge>
    <edge source="AUS" target="SVN">
      <data key="d0">84509</data>
    </edge>
    <edge source="AUS" target="ZAF">
      <data key="d0">5695072</data>
    </edge>
    <edge source="AUS" target="ESP">
      <data key="d0">1443734</data>
    </edge>
    <edge source="AUS" target="SWE">
      <data key="d0">1218277</data>
    </edge>
    <edge source="AUS" target="CHE">
      <data key="d0">140782</data>
    </edge>
    <edge source="AUS" target="THA">
      <data key="d0">23953560</data>
    </edge>
    <edge source="AUS" target="ARE">
      <data key="d0">862474</data>
    </edge>
    <edge source="AUS" target="TUR">
      <data key="d0">565822</data>
    </edge>
    <edge source="AUS" target="UGA">
      <data key="d0">26991</data>
    </edge>
    <edge source="AUS" target="MKD">
      <data key="d0">12390</data>
    </edge>
    <edge source="AUS" target="EGY">
      <data key="d0">2821070</data>
    </edge>
    <edge source="AUS" target="GBR">
      <data key="d0">9120600</data>
    </edge>
    <edge source="AUS" target="TZA">
      <data key="d0">540852</data>
    </edge>
    <edge source="AUS" target="USA">
      <data key="d0">267332190</data>
    </edge>
    <edge source="AUS" target="BFA">
      <data key="d0">111004</data>
    </edge>
    <edge source="AUS" target="URY">
      <data key="d0">24753</data>
    </edge>
    <edge source="AUT" target="ALB">
      <data key="d0">433873</data>
    </edge>
    <edge source="AUT" target="DZA">
      <data key="d0">1828214</data>
    </edge>
    <edge source="AUT" target="AZE">
      <data key="d0">174560</data>
    </edge>
    <edge source="AUT" target="ARG">
      <data key="d0">6281447</data>
    </edge>
    <edge source="AUT" target="AUS">
      <data key="d0">2807783</data>
    </edge>
    <edge source="AUT" target="ARM">
      <data key="d0">123833</data>
    </edge>
    <edge source="AUT" target="BEL">
      <data key="d0">24503310</data>
    </edge>
    <edge source="AUT" target="BOL">
      <data key="d0">319909</data>
    </edge>
    <edge source="AUT" target="BWA">
      <data key="d0">24433</data>
    </edge>
    <edge source="AUT" target="BRA">
      <data key="d0">16535107</data>
    </edge>
    <edge source="AUT" target="BGR">
      <data key="d0">12536092</data>
    </edge>
    <edge source="AUT" target="BLR">
      <data key="d0">2182282</data>
    </edge>
    <edge source="AUT" target="CMR">
      <data key="d0">79950</data>
    </edge>
    <edge source="AUT" target="CAN">
      <data key="d0">731748</data>
    </edge>
    <edge source="AUT" target="CAF">
      <data key="d0">28660</data>
    </edge>
    <edge source="AUT" target="LKA">
      <data key="d0">204012</data>
    </edge>
    <edge source="AUT" target="CHL">
      <data key="d0">2631181</data>
    </edge>
    <edge source="AUT" target="CHN">
      <data key="d0">25485272</data>
    </edge>
    <edge source="AUT" target="COL">
      <data key="d0">2065537</data>
    </edge>
    <edge source="AUT" target="CRI">
      <data key="d0">96065</data>
    </edge>
    <edge source="AUT" target="HRV">
      <data key="d0">17111558</data>
    </edge>
    <edge source="AUT" target="CZE">
      <data key="d0">57657175</data>
    </edge>
    <edge source="AUT" target="BEN">
      <data key="d0">14732</data>
    </edge>
    <edge source="AUT" target="DNK">
      <data key="d0">16099622</data>
    </edge>
    <edge source="AUT" target="ECU">
      <data key="d0">441435</data>
    </edge>
    <edge source="AUT" target="SLV">
      <data key="d0">78700</data>
    </edge>
    <edge source="AUT" target="ETH">
      <data key="d0">524832</data>
    </edge>
    <edge source="AUT" target="EST">
      <data key="d0">1031364</data>
    </edge>
    <edge source="AUT" target="FIN">
      <data key="d0">6312721</data>
    </edge>
    <edge source="AUT" target="FRA">
      <data key="d0">50894486</data>
    </edge>
    <edge source="AUT" target="GEO">
      <data key="d0">471200</data>
    </edge>
    <edge source="AUT" target="DEU">
      <data key="d0">514199943</data>
    </edge>
    <edge source="AUT" target="GHA">
      <data key="d0">773697</data>
    </edge>
    <edge source="AUT" target="GRC">
      <data key="d0">6259281</data>
    </edge>
    <edge source="AUT" target="GTM">
      <data key="d0">106766</data>
    </edge>
    <edge source="AUT" target="HKG">
      <data key="d0">3510695</data>
    </edge>
    <edge source="AUT" target="HUN">
      <data key="d0">109820928</data>
    </edge>
    <edge source="AUT" target="IDN">
      <data key="d0">1119253</data>
    </edge>
    <edge source="AUT" target="IRL">
      <data key="d0">2885245</data>
    </edge>
    <edge source="AUT" target="ISR">
      <data key="d0">7419489</data>
    </edge>
    <edge source="AUT" target="ITA">
      <data key="d0">170625892</data>
    </edge>
    <edge source="AUT" target="CIV">
      <data key="d0">399213</data>
    </edge>
    <edge source="AUT" target="JPN">
      <data key="d0">11427210</data>
    </edge>
    <edge source="AUT" target="KAZ">
      <data key="d0">2252641</data>
    </edge>
    <edge source="AUT" target="JOR">
      <data key="d0">1775745</data>
    </edge>
    <edge source="AUT" target="KOR">
      <data key="d0">15083488</data>
    </edge>
    <edge source="AUT" target="KGZ">
      <data key="d0">181996</data>
    </edge>
    <edge source="AUT" target="LBN">
      <data key="d0">1961622</data>
    </edge>
    <edge source="AUT" target="LVA">
      <data key="d0">2680961</data>
    </edge>
    <edge source="AUT" target="LTU">
      <data key="d0">4925225</data>
    </edge>
    <edge source="AUT" target="MYS">
      <data key="d0">4387136</data>
    </edge>
    <edge source="AUT" target="MUS">
      <data key="d0">322729</data>
    </edge>
    <edge source="AUT" target="MEX">
      <data key="d0">7287557</data>
    </edge>
    <edge source="AUT" target="MDA">
      <data key="d0">811830</data>
    </edge>
    <edge source="AUT" target="MAR">
      <data key="d0">2606128</data>
    </edge>
    <edge source="AUT" target="MOZ">
      <data key="d0">24422</data>
    </edge>
    <edge source="AUT" target="OMN">
      <data key="d0">1582527</data>
    </edge>
    <edge source="AUT" target="NAM">
      <data key="d0">13335</data>
    </edge>
    <edge source="AUT" target="NLD">
      <data key="d0">46968723</data>
    </edge>
    <edge source="AUT" target="NZL">
      <data key="d0">1144779</data>
    </edge>
    <edge source="AUT" target="NIC">
      <data key="d0">88527</data>
    </edge>
    <edge source="AUT" target="NER">
      <data key="d0">40015</data>
    </edge>
    <edge source="AUT" target="NOR">
      <data key="d0">4029549</data>
    </edge>
    <edge source="AUT" target="PAK">
      <data key="d0">3154793</data>
    </edge>
    <edge source="AUT" target="PAN">
      <data key="d0">86957</data>
    </edge>
    <edge source="AUT" target="PRY">
      <data key="d0">811828</data>
    </edge>
    <edge source="AUT" target="PER">
      <data key="d0">681325</data>
    </edge>
    <edge source="AUT" target="PHL">
      <data key="d0">746446</data>
    </edge>
    <edge source="AUT" target="POL">
      <data key="d0">81388923</data>
    </edge>
    <edge source="AUT" target="PRT">
      <data key="d0">6363341</data>
    </edge>
    <edge source="AUT" target="ROU">
      <data key="d0">34313519</data>
    </edge>
    <edge source="AUT" target="RUS">
      <data key="d0">30286442</data>
    </edge>
    <edge source="AUT" target="SAU">
      <data key="d0">5574523</data>
    </edge>
    <edge source="AUT" target="SEN">
      <data key="d0">107640</data>
    </edge>
    <edge source="AUT" target="SRB">
      <data key="d0">14867994</data>
    </edge>
    <edge source="AUT" target="IND">
      <data key="d0">10095699</data>
    </edge>
    <edge source="AUT" target="SGP">
      <data key="d0">1669779</data>
    </edge>
    <edge source="AUT" target="SVK">
      <data key="d0">30985458</data>
    </edge>
    <edge source="AUT" target="VNM">
      <data key="d0">829977</data>
    </edge>
    <edge source="AUT" target="SVN">
      <data key="d0">40200433</data>
    </edge>
    <edge source="AUT" target="ZAF">
      <data key="d0">10543093</data>
    </edge>
    <edge source="AUT" target="ZWE">
      <data key="d0">68518</data>
    </edge>
    <edge source="AUT" target="ESP">
      <data key="d0">38013230</data>
    </edge>
    <edge source="AUT" target="SWE">
      <data key="d0">15002350</data>
    </edge>
    <edge source="AUT" target="CHE">
      <data key="d0">47153892</data>
    </edge>
    <edge source="AUT" target="THA">
      <data key="d0">6713434</data>
    </edge>
    <edge source="AUT" target="ARE">
      <data key="d0">3131482</data>
    </edge>
    <edge source="AUT" target="TUN">
      <data key="d0">539661</data>
    </edge>
    <edge source="AUT" target="TUR">
      <data key="d0">24038026</data>
    </edge>
    <edge source="AUT" target="UGA">
      <data key="d0">159169</data>
    </edge>
    <edge source="AUT" target="UKR">
      <data key="d0">13664518</data>
    </edge>
    <edge source="AUT" target="MKD">
      <data key="d0">2048228</data>
    </edge>
    <edge source="AUT" target="EGY">
      <data key="d0">4489245</data>
    </edge>
    <edge source="AUT" target="GBR">
      <data key="d0">33704756</data>
    </edge>
    <edge source="AUT" target="TZA">
      <data key="d0">183349</data>
    </edge>
    <edge source="AUT" target="USA">
      <data key="d0">49722884</data>
    </edge>
    <edge source="AUT" target="BFA">
      <data key="d0">41651</data>
    </edge>
    <edge source="AUT" target="URY">
      <data key="d0">396648</data>
    </edge>
    <edge source="BOL" target="ARG">
      <data key="d0">205214</data>
    </edge>
    <edge source="BOL" target="CHL">
      <data key="d0">2743512</data>
    </edge>
    <edge source="BOL" target="ECU">
      <data key="d0">2417305</data>
    </edge>
    <edge source="BOL" target="MEX">
      <data key="d0">25395</data>
    </edge>
    <edge source="BOL" target="PRY">
      <data key="d0">734453</data>
    </edge>
    <edge source="BOL" target="PER">
      <data key="d0">3464413</data>
    </edge>
    <edge source="BOL" target="USA">
      <data key="d0">66240</data>
    </edge>
    <edge source="BGR" target="ALB">
      <data key="d0">677199</data>
    </edge>
    <edge source="BGR" target="DZA">
      <data key="d0">556508</data>
    </edge>
    <edge source="BGR" target="AZE">
      <data key="d0">40753</data>
    </edge>
    <edge source="BGR" target="ARG">
      <data key="d0">1242783</data>
    </edge>
    <edge source="BGR" target="AUS">
      <data key="d0">998273</data>
    </edge>
    <edge source="BGR" target="AUT">
      <data key="d0">26877474</data>
    </edge>
    <edge source="BGR" target="ARM">
      <data key="d0">89993</data>
    </edge>
    <edge source="BGR" target="BEL">
      <data key="d0">449844</data>
    </edge>
    <edge source="BGR" target="BRA">
      <data key="d0">1413206</data>
    </edge>
    <edge source="BGR" target="KHM">
      <data key="d0">129060</data>
    </edge>
    <edge source="BGR" target="CMR">
      <data key="d0">27419</data>
    </edge>
    <edge source="BGR" target="CAN">
      <data key="d0">118018</data>
    </edge>
    <edge source="BGR" target="CHL">
      <data key="d0">727171</data>
    </edge>
    <edge source="BGR" target="CHN">
      <data key="d0">2045709</data>
    </edge>
    <edge source="BGR" target="COL">
      <data key="d0">957127</data>
    </edge>
    <edge source="BGR" target="CRI">
      <data key="d0">51291</data>
    </edge>
    <edge source="BGR" target="HRV">
      <data key="d0">794365</data>
    </edge>
    <edge source="BGR" target="CZE">
      <data key="d0">1605040</data>
    </edge>
    <edge source="BGR" target="DNK">
      <data key="d0">342042</data>
    </edge>
    <edge source="BGR" target="ECU">
      <data key="d0">847522</data>
    </edge>
    <edge source="BGR" target="EST">
      <data key="d0">22427</data>
    </edge>
    <edge source="BGR" target="FIN">
      <data key="d0">34536</data>
    </edge>
    <edge source="BGR" target="FRA">
      <data key="d0">34095935</data>
    </edge>
    <edge source="BGR" target="GEO">
      <data key="d0">678474</data>
    </edge>
    <edge source="BGR" target="DEU">
      <data key="d0">7997983</data>
    </edge>
    <edge source="BGR" target="GRC">
      <data key="d0">37425867</data>
    </edge>
    <edge source="BGR" target="GTM">
      <data key="d0">514134</data>
    </edge>
    <edge source="BGR" target="HND">
      <data key="d0">120167</data>
    </edge>
    <edge source="BGR" target="HKG">
      <data key="d0">45196</data>
    </edge>
    <edge source="BGR" target="HUN">
      <data key="d0">35059889</data>
    </edge>
    <edge source="BGR" target="IDN">
      <data key="d0">300151</data>
    </edge>
    <edge source="BGR" target="ISR">
      <data key="d0">168581</data>
    </edge>
    <edge source="BGR" target="ITA">
      <data key="d0">13972096</data>
    </edge>
    <edge source="BGR" target="KAZ">
      <data key="d0">306005</data>
    </edge>
    <edge source="BGR" target="JOR">
      <data key="d0">135498</data>
    </edge>
    <edge source="BGR" target="KOR">
      <data key="d0">11194</data>
    </edge>
    <edge source="BGR" target="KGZ">
      <data key="d0">89415</data>
    </edge>
    <edge source="BGR" target="LBN">
      <data key="d0">257595</data>
    </edge>
    <edge source="BGR" target="LVA">
      <data key="d0">100606</data>
    </edge>
    <edge source="BGR" target="LTU">
      <data key="d0">197405</data>
    </edge>
    <edge source="BGR" target="MYS">
      <data key="d0">51488</data>
    </edge>
    <edge source="BGR" target="MEX">
      <data key="d0">162572</data>
    </edge>
    <edge source="BGR" target="MDA">
      <data key="d0">1361316</data>
    </edge>
    <edge source="BGR" target="MAR">
      <data key="d0">821230</data>
    </edge>
    <edge source="BGR" target="OMN">
      <data key="d0">27765</data>
    </edge>
    <edge source="BGR" target="NLD">
      <data key="d0">60622455</data>
    </edge>
    <edge source="BGR" target="NIC">
      <data key="d0">153208</data>
    </edge>
    <edge source="BGR" target="PAK">
      <data key="d0">27950</data>
    </edge>
    <edge source="BGR" target="PER">
      <data key="d0">92208</data>
    </edge>
    <edge source="BGR" target="PHL">
      <data key="d0">14380</data>
    </edge>
    <edge source="BGR" target="POL">
      <data key="d0">2872707</data>
    </edge>
    <edge source="BGR" target="PRT">
      <data key="d0">368457</data>
    </edge>
    <edge source="BGR" target="ROU">
      <data key="d0">64725151</data>
    </edge>
    <edge source="BGR" target="RUS">
      <data key="d0">5858067</data>
    </edge>
    <edge source="BGR" target="SAU">
      <data key="d0">22150</data>
    </edge>
    <edge source="BGR" target="SRB">
      <data key="d0">2456735</data>
    </edge>
    <edge source="BGR" target="IND">
      <data key="d0">406160</data>
    </edge>
    <edge source="BGR" target="SGP">
      <data key="d0">11675</data>
    </edge>
    <edge source="BGR" target="SVK">
      <data key="d0">4732416</data>
    </edge>
    <edge source="BGR" target="VNM">
      <data key="d0">4345416</data>
    </edge>
    <edge source="BGR" target="SVN">
      <data key="d0">78343</data>
    </edge>
    <edge source="BGR" target="ZAF">
      <data key="d0">561205</data>
    </edge>
    <edge source="BGR" target="ESP">
      <data key="d0">32541010</data>
    </edge>
    <edge source="BGR" target="SWE">
      <data key="d0">339223</data>
    </edge>
    <edge source="BGR" target="CHE">
      <data key="d0">26489</data>
    </edge>
    <edge source="BGR" target="THA">
      <data key="d0">201081</data>
    </edge>
    <edge source="BGR" target="ARE">
      <data key="d0">352084</data>
    </edge>
    <edge source="BGR" target="TUN">
      <data key="d0">142646</data>
    </edge>
    <edge source="BGR" target="TUR">
      <data key="d0">19810829</data>
    </edge>
    <edge source="BGR" target="UKR">
      <data key="d0">482569</data>
    </edge>
    <edge source="BGR" target="MKD">
      <data key="d0">2194102</data>
    </edge>
    <edge source="BGR" target="EGY">
      <data key="d0">642008</data>
    </edge>
    <edge source="BGR" target="GBR">
      <data key="d0">2982532</data>
    </edge>
    <edge source="BGR" target="USA">
      <data key="d0">982972</data>
    </edge>
    <edge source="CAN" target="ALB">
      <data key="d0">49909</data>
    </edge>
    <edge source="CAN" target="DZA">
      <data key="d0">20074</data>
    </edge>
    <edge source="CAN" target="AZE">
      <data key="d0">36888</data>
    </edge>
    <edge source="CAN" target="ARG">
      <data key="d0">2878817</data>
    </edge>
    <edge source="CAN" target="AUS">
      <data key="d0">25272978</data>
    </edge>
    <edge source="CAN" target="AUT">
      <data key="d0">343706</data>
    </edge>
    <edge source="CAN" target="ARM">
      <data key="d0">23981</data>
    </edge>
    <edge source="CAN" target="BEL">
      <data key="d0">29826544</data>
    </edge>
    <edge source="CAN" target="BOL">
      <data key="d0">175097</data>
    </edge>
    <edge source="CAN" target="BRA">
      <data key="d0">9154022</data>
    </edge>
    <edge source="CAN" target="BGR">
      <data key="d0">104252</data>
    </edge>
    <edge source="CAN" target="KHM">
      <data key="d0">13650</data>
    </edge>
    <edge source="CAN" target="CMR">
      <data key="d0">27017</data>
    </edge>
    <edge source="CAN" target="LKA">
      <data key="d0">562977</data>
    </edge>
    <edge source="CAN" target="CHL">
      <data key="d0">17070371</data>
    </edge>
    <edge source="CAN" target="CHN">
      <data key="d0">71978846</data>
    </edge>
    <edge source="CAN" target="COL">
      <data key="d0">13197025</data>
    </edge>
    <edge source="CAN" target="CRI">
      <data key="d0">506851</data>
    </edge>
    <edge source="CAN" target="HRV">
      <data key="d0">86220</data>
    </edge>
    <edge source="CAN" target="CZE">
      <data key="d0">1300482</data>
    </edge>
    <edge source="CAN" target="DNK">
      <data key="d0">1016515</data>
    </edge>
    <edge source="CAN" target="ECU">
      <data key="d0">1174859</data>
    </edge>
    <edge source="CAN" target="SLV">
      <data key="d0">271515</data>
    </edge>
    <edge source="CAN" target="EST">
      <data key="d0">52463</data>
    </edge>
    <edge source="CAN" target="FIN">
      <data key="d0">2231845</data>
    </edge>
    <edge source="CAN" target="FRA">
      <data key="d0">20510887</data>
    </edge>
    <edge source="CAN" target="GEO">
      <data key="d0">49119</data>
    </edge>
    <edge source="CAN" target="DEU">
      <data key="d0">48466637</data>
    </edge>
    <edge source="CAN" target="GHA">
      <data key="d0">420294</data>
    </edge>
    <edge source="CAN" target="GRC">
      <data key="d0">524418</data>
    </edge>
    <edge source="CAN" target="GTM">
      <data key="d0">670488</data>
    </edge>
    <edge source="CAN" target="HND">
      <data key="d0">773751</data>
    </edge>
    <edge source="CAN" target="HKG">
      <data key="d0">4386068</data>
    </edge>
    <edge source="CAN" target="HUN">
      <data key="d0">329279</data>
    </edge>
    <edge source="CAN" target="IDN">
      <data key="d0">1130007</data>
    </edge>
    <edge source="CAN" target="IRL">
      <data key="d0">298838</data>
    </edge>
    <edge source="CAN" target="ISR">
      <data key="d0">3454480</data>
    </edge>
    <edge source="CAN" target="ITA">
      <data key="d0">6086865</data>
    </edge>
    <edge source="CAN" target="CIV">
      <data key="d0">21752</data>
    </edge>
    <edge source="CAN" target="JAM">
      <data key="d0">346158</data>
    </edge>
    <edge source="CAN" target="JPN">
      <data key="d0">55621869</data>
    </edge>
    <edge source="CAN" target="KAZ">
      <data key="d0">101308</data>
    </edge>
    <edge source="CAN" target="JOR">
      <data key="d0">130931</data>
    </edge>
    <edge source="CAN" target="KOR">
      <data key="d0">16987484</data>
    </edge>
    <edge source="CAN" target="KGZ">
      <data key="d0">2887486</data>
    </edge>
    <edge source="CAN" target="LBN">
      <data key="d0">194862</data>
    </edge>
    <edge source="CAN" target="LVA">
      <data key="d0">413320</data>
    </edge>
    <edge source="CAN" target="LTU">
      <data key="d0">318158</data>
    </edge>
    <edge source="CAN" target="MDG">
      <data key="d0">126556</data>
    </edge>
    <edge source="CAN" target="MYS">
      <data key="d0">1804676</data>
    </edge>
    <edge source="CAN" target="MRT">
      <data key="d0">130642</data>
    </edge>
    <edge source="CAN" target="MUS">
      <data key="d0">13666</data>
    </edge>
    <edge source="CAN" target="MEX">
      <data key="d0">93950751</data>
    </edge>
    <edge source="CAN" target="MDA">
      <data key="d0">16693</data>
    </edge>
    <edge source="CAN" target="MAR">
      <data key="d0">161807</data>
    </edge>
    <edge source="CAN" target="MOZ">
      <data key="d0">24568</data>
    </edge>
    <edge source="CAN" target="OMN">
      <data key="d0">538627</data>
    </edge>
    <edge source="CAN" target="NAM">
      <data key="d0">15703</data>
    </edge>
    <edge source="CAN" target="NLD">
      <data key="d0">7601143</data>
    </edge>
    <edge source="CAN" target="NZL">
      <data key="d0">1301002</data>
    </edge>
    <edge source="CAN" target="NIC">
      <data key="d0">272329</data>
    </edge>
    <edge source="CAN" target="NOR">
      <data key="d0">1017284</data>
    </edge>
    <edge source="CAN" target="PAK">
      <data key="d0">427178</data>
    </edge>
    <edge source="CAN" target="PAN">
      <data key="d0">226581</data>
    </edge>
    <edge source="CAN" target="PRY">
      <data key="d0">45572</data>
    </edge>
    <edge source="CAN" target="PER">
      <data key="d0">15505443</data>
    </edge>
    <edge source="CAN" target="PHL">
      <data key="d0">4020345</data>
    </edge>
    <edge source="CAN" target="POL">
      <data key="d0">1378615</data>
    </edge>
    <edge source="CAN" target="PRT">
      <data key="d0">1286416</data>
    </edge>
    <edge source="CAN" target="ROU">
      <data key="d0">553420</data>
    </edge>
    <edge source="CAN" target="RUS">
      <data key="d0">2029972</data>
    </edge>
    <edge source="CAN" target="SAU">
      <data key="d0">8315126</data>
    </edge>
    <edge source="CAN" target="SEN">
      <data key="d0">180053</data>
    </edge>
    <edge source="CAN" target="SRB">
      <data key="d0">20794</data>
    </edge>
    <edge source="CAN" target="IND">
      <data key="d0">18784084</data>
    </edge>
    <edge source="CAN" target="SGP">
      <data key="d0">7384531</data>
    </edge>
    <edge source="CAN" target="SVK">
      <data key="d0">104839</data>
    </edge>
    <edge source="CAN" target="VNM">
      <data key="d0">1035538</data>
    </edge>
    <edge source="CAN" target="SVN">
      <data key="d0">270516</data>
    </edge>
    <edge source="CAN" target="ZAF">
      <data key="d0">4530084</data>
    </edge>
    <edge source="CAN" target="ZWE">
      <data key="d0">63837</data>
    </edge>
    <edge source="CAN" target="ESP">
      <data key="d0">31125533</data>
    </edge>
    <edge source="CAN" target="SWE">
      <data key="d0">4180069</data>
    </edge>
    <edge source="CAN" target="CHE">
      <data key="d0">3960898</data>
    </edge>
    <edge source="CAN" target="THA">
      <data key="d0">4709658</data>
    </edge>
    <edge source="CAN" target="ARE">
      <data key="d0">9035221</data>
    </edge>
    <edge source="CAN" target="TUN">
      <data key="d0">130569</data>
    </edge>
    <edge source="CAN" target="TUR">
      <data key="d0">4577639</data>
    </edge>
    <edge source="CAN" target="UGA">
      <data key="d0">857203</data>
    </edge>
    <edge source="CAN" target="UKR">
      <data key="d0">167360</data>
    </edge>
    <edge source="CAN" target="EGY">
      <data key="d0">2606090</data>
    </edge>
    <edge source="CAN" target="GBR">
      <data key="d0">19824855</data>
    </edge>
    <edge source="CAN" target="TZA">
      <data key="d0">1352261</data>
    </edge>
    <edge source="CAN" target="USA">
      <data key="d0">2270609061</data>
    </edge>
    <edge source="CAN" target="BFA">
      <data key="d0">40546</data>
    </edge>
    <edge source="CAN" target="URY">
      <data key="d0">223429</data>
    </edge>
    <edge source="LKA" target="AUS">
      <data key="d0">526465</data>
    </edge>
    <edge source="LKA" target="BEL">
      <data key="d0">315557</data>
    </edge>
    <edge source="LKA" target="BRA">
      <data key="d0">341850</data>
    </edge>
    <edge source="LKA" target="BGR">
      <data key="d0">184339</data>
    </edge>
    <edge source="LKA" target="CAN">
      <data key="d0">419641</data>
    </edge>
    <edge source="LKA" target="CHN">
      <data key="d0">6728956</data>
    </edge>
    <edge source="LKA" target="ETH">
      <data key="d0">85092</data>
    </edge>
    <edge source="LKA" target="EST">
      <data key="d0">1471948</data>
    </edge>
    <edge source="LKA" target="FIN">
      <data key="d0">525449</data>
    </edge>
    <edge source="LKA" target="FRA">
      <data key="d0">1572909</data>
    </edge>
    <edge source="LKA" target="DEU">
      <data key="d0">5620448</data>
    </edge>
    <edge source="LKA" target="GRC">
      <data key="d0">130904</data>
    </edge>
    <edge source="LKA" target="HKG">
      <data key="d0">2625040</data>
    </edge>
    <edge source="LKA" target="IDN">
      <data key="d0">925957</data>
    </edge>
    <edge source="LKA" target="ISR">
      <data key="d0">78312</data>
    </edge>
    <edge source="LKA" target="ITA">
      <data key="d0">2188585</data>
    </edge>
    <edge source="LKA" target="JPN">
      <data key="d0">3797777</data>
    </edge>
    <edge source="LKA" target="KOR">
      <data key="d0">3165006</data>
    </edge>
    <edge source="LKA" target="LBN">
      <data key="d0">14613</data>
    </edge>
    <edge source="LKA" target="LTU">
      <data key="d0">295367</data>
    </edge>
    <edge source="LKA" target="MYS">
      <data key="d0">339453</data>
    </edge>
    <edge source="LKA" target="MEX">
      <data key="d0">78113</data>
    </edge>
    <edge source="LKA" target="MAR">
      <data key="d0">78185</data>
    </edge>
    <edge source="LKA" target="NLD">
      <data key="d0">1840378</data>
    </edge>
    <edge source="LKA" target="NZL">
      <data key="d0">85286</data>
    </edge>
    <edge source="LKA" target="PAK">
      <data key="d0">220783</data>
    </edge>
    <edge source="LKA" target="PER">
      <data key="d0">30381</data>
    </edge>
    <edge source="LKA" target="RUS">
      <data key="d0">1719519</data>
    </edge>
    <edge source="LKA" target="SAU">
      <data key="d0">114948</data>
    </edge>
    <edge source="LKA" target="SRB">
      <data key="d0">20322</data>
    </edge>
    <edge source="LKA" target="IND">
      <data key="d0">3750612</data>
    </edge>
    <edge source="LKA" target="SGP">
      <data key="d0">1958052</data>
    </edge>
    <edge source="LKA" target="VNM">
      <data key="d0">273608</data>
    </edge>
    <edge source="LKA" target="ZAF">
      <data key="d0">1658682</data>
    </edge>
    <edge source="LKA" target="ESP">
      <data key="d0">62632</data>
    </edge>
    <edge source="LKA" target="SWE">
      <data key="d0">984272</data>
    </edge>
    <edge source="LKA" target="CHE">
      <data key="d0">70804</data>
    </edge>
    <edge source="LKA" target="THA">
      <data key="d0">758668</data>
    </edge>
    <edge source="LKA" target="ARE">
      <data key="d0">116361</data>
    </edge>
    <edge source="LKA" target="TUR">
      <data key="d0">3857116</data>
    </edge>
    <edge source="LKA" target="UKR">
      <data key="d0">584530</data>
    </edge>
    <edge source="LKA" target="EGY">
      <data key="d0">174990</data>
    </edge>
    <edge source="LKA" target="GBR">
      <data key="d0">1911605</data>
    </edge>
    <edge source="LKA" target="TZA">
      <data key="d0">254011</data>
    </edge>
    <edge source="LKA" target="USA">
      <data key="d0">25157533</data>
    </edge>
    <edge source="CHL" target="DZA">
      <data key="d0">121169</data>
    </edge>
    <edge source="CHL" target="ARG">
      <data key="d0">26554265</data>
    </edge>
    <edge source="CHL" target="AUS">
      <data key="d0">7281214</data>
    </edge>
    <edge source="CHL" target="AUT">
      <data key="d0">88476</data>
    </edge>
    <edge source="CHL" target="BEL">
      <data key="d0">70770</data>
    </edge>
    <edge source="CHL" target="BOL">
      <data key="d0">8515136</data>
    </edge>
    <edge source="CHL" target="BRA">
      <data key="d0">21733557</data>
    </edge>
    <edge source="CHL" target="BGR">
      <data key="d0">117360</data>
    </edge>
    <edge source="CHL" target="CAN">
      <data key="d0">8821206</data>
    </edge>
    <edge source="CHL" target="CHN">
      <data key="d0">5189284</data>
    </edge>
    <edge source="CHL" target="COL">
      <data key="d0">6580038</data>
    </edge>
    <edge source="CHL" target="CRI">
      <data key="d0">949674</data>
    </edge>
    <edge source="CHL" target="HRV">
      <data key="d0">256530</data>
    </edge>
    <edge source="CHL" target="CZE">
      <data key="d0">65320</data>
    </edge>
    <edge source="CHL" target="ECU">
      <data key="d0">6368238</data>
    </edge>
    <edge source="CHL" target="SLV">
      <data key="d0">192747</data>
    </edge>
    <edge source="CHL" target="ETH">
      <data key="d0">17049</data>
    </edge>
    <edge source="CHL" target="FRA">
      <data key="d0">1589999</data>
    </edge>
    <edge source="CHL" target="GEO">
      <data key="d0">49905</data>
    </edge>
    <edge source="CHL" target="DEU">
      <data key="d0">538067</data>
    </edge>
    <edge source="CHL" target="GRC">
      <data key="d0">1085825</data>
    </edge>
    <edge source="CHL" target="GTM">
      <data key="d0">780858</data>
    </edge>
    <edge source="CHL" target="HND">
      <data key="d0">204610</data>
    </edge>
    <edge source="CHL" target="HKG">
      <data key="d0">123273</data>
    </edge>
    <edge source="CHL" target="HUN">
      <data key="d0">410081</data>
    </edge>
    <edge source="CHL" target="IDN">
      <data key="d0">104811</data>
    </edge>
    <edge source="CHL" target="ISR">
      <data key="d0">146605</data>
    </edge>
    <edge source="CHL" target="ITA">
      <data key="d0">1520740</data>
    </edge>
    <edge source="CHL" target="JAM">
      <data key="d0">81711</data>
    </edge>
    <edge source="CHL" target="JPN">
      <data key="d0">682915</data>
    </edge>
    <edge source="CHL" target="KOR">
      <data key="d0">1089716</data>
    </edge>
    <edge source="CHL" target="LBN">
      <data key="d0">18931</data>
    </edge>
    <edge source="CHL" target="MYS">
      <data key="d0">916021</data>
    </edge>
    <edge source="CHL" target="MEX">
      <data key="d0">18932577</data>
    </edge>
    <edge source="CHL" target="MDA">
      <data key="d0">585629</data>
    </edge>
    <edge source="CHL" target="OMN">
      <data key="d0">64049</data>
    </edge>
    <edge source="CHL" target="NLD">
      <data key="d0">643115</data>
    </edge>
    <edge source="CHL" target="NZL">
      <data key="d0">821108</data>
    </edge>
    <edge source="CHL" target="NIC">
      <data key="d0">1869450</data>
    </edge>
    <edge source="CHL" target="NOR">
      <data key="d0">21434</data>
    </edge>
    <edge source="CHL" target="PAN">
      <data key="d0">763082</data>
    </edge>
    <edge source="CHL" target="PRY">
      <data key="d0">1705103</data>
    </edge>
    <edge source="CHL" target="PER">
      <data key="d0">42990178</data>
    </edge>
    <edge source="CHL" target="POL">
      <data key="d0">114412</data>
    </edge>
    <edge source="CHL" target="ROU">
      <data key="d0">945212</data>
    </edge>
    <edge source="CHL" target="RUS">
      <data key="d0">53348</data>
    </edge>
    <edge source="CHL" target="SAU">
      <data key="d0">134484</data>
    </edge>
    <edge source="CHL" target="IND">
      <data key="d0">519059</data>
    </edge>
    <edge source="CHL" target="SGP">
      <data key="d0">791602</data>
    </edge>
    <edge source="CHL" target="VNM">
      <data key="d0">814975</data>
    </edge>
    <edge source="CHL" target="SVN">
      <data key="d0">81288</data>
    </edge>
    <edge source="CHL" target="ZAF">
      <data key="d0">255237</data>
    </edge>
    <edge source="CHL" target="ESP">
      <data key="d0">7713864</data>
    </edge>
    <edge source="CHL" target="THA">
      <data key="d0">490325</data>
    </edge>
    <edge source="CHL" target="ARE">
      <data key="d0">10288</data>
    </edge>
    <edge source="CHL" target="TUR">
      <data key="d0">2239838</data>
    </edge>
    <edge source="CHL" target="UKR">
      <data key="d0">279074</data>
    </edge>
    <edge source="CHL" target="EGY">
      <data key="d0">1016848</data>
    </edge>
    <edge source="CHL" target="GBR">
      <data key="d0">21099</data>
    </edge>
    <edge source="CHL" target="USA">
      <data key="d0">30506351</data>
    </edge>
    <edge source="CHL" target="URY">
      <data key="d0">2692933</data>
    </edge>
    <edge source="COL" target="AZE">
      <data key="d0">43956</data>
    </edge>
    <edge source="COL" target="ARG">
      <data key="d0">22845515</data>
    </edge>
    <edge source="COL" target="AUS">
      <data key="d0">531006</data>
    </edge>
    <edge source="COL" target="BEL">
      <data key="d0">2186660</data>
    </edge>
    <edge source="COL" target="BOL">
      <data key="d0">7974606</data>
    </edge>
    <edge source="COL" target="BRA">
      <data key="d0">162916722</data>
    </edge>
    <edge source="COL" target="CMR">
      <data key="d0">21192</data>
    </edge>
    <edge source="COL" target="CAN">
      <data key="d0">5121106</data>
    </edge>
    <edge source="COL" target="CHL">
      <data key="d0">9912771</data>
    </edge>
    <edge source="COL" target="CHN">
      <data key="d0">12780775</data>
    </edge>
    <edge source="COL" target="CRI">
      <data key="d0">16687632</data>
    </edge>
    <edge source="COL" target="DNK">
      <data key="d0">52687</data>
    </edge>
    <edge source="COL" target="ECU">
      <data key="d0">85699891</data>
    </edge>
    <edge source="COL" target="SLV">
      <data key="d0">2646859</data>
    </edge>
    <edge source="COL" target="FRA">
      <data key="d0">1282805</data>
    </edge>
    <edge source="COL" target="DEU">
      <data key="d0">296534</data>
    </edge>
    <edge source="COL" target="GTM">
      <data key="d0">14927050</data>
    </edge>
    <edge source="COL" target="HND">
      <data key="d0">9320758</data>
    </edge>
    <edge source="COL" target="IDN">
      <data key="d0">15554</data>
    </edge>
    <edge source="COL" target="ISR">
      <data key="d0">249732</data>
    </edge>
    <edge source="COL" target="ITA">
      <data key="d0">22102</data>
    </edge>
    <edge source="COL" target="CIV">
      <data key="d0">352689</data>
    </edge>
    <edge source="COL" target="JAM">
      <data key="d0">729081</data>
    </edge>
    <edge source="COL" target="JPN">
      <data key="d0">12224485</data>
    </edge>
    <edge source="COL" target="KAZ">
      <data key="d0">47424</data>
    </edge>
    <edge source="COL" target="KOR">
      <data key="d0">9534006</data>
    </edge>
    <edge source="COL" target="MYS">
      <data key="d0">200055</data>
    </edge>
    <edge source="COL" target="MEX">
      <data key="d0">53879507</data>
    </edge>
    <edge source="COL" target="MAR">
      <data key="d0">117198</data>
    </edge>
    <edge source="COL" target="NLD">
      <data key="d0">434465</data>
    </edge>
    <edge source="COL" target="NZL">
      <data key="d0">246550</data>
    </edge>
    <edge source="COL" target="NIC">
      <data key="d0">573732</data>
    </edge>
    <edge source="COL" target="PAK">
      <data key="d0">16989</data>
    </edge>
    <edge source="COL" target="PAN">
      <data key="d0">15447926</data>
    </edge>
    <edge source="COL" target="PRY">
      <data key="d0">2971020</data>
    </edge>
    <edge source="COL" target="PER">
      <data key="d0">39605559</data>
    </edge>
    <edge source="COL" target="PHL">
      <data key="d0">2620239</data>
    </edge>
    <edge source="COL" target="RUS">
      <data key="d0">128364</data>
    </edge>
    <edge source="COL" target="SAU">
      <data key="d0">48930</data>
    </edge>
    <edge source="COL" target="IND">
      <data key="d0">267865</data>
    </edge>
    <edge source="COL" target="SGP">
      <data key="d0">19038</data>
    </edge>
    <edge source="COL" target="VNM">
      <data key="d0">1110665</data>
    </edge>
    <edge source="COL" target="ESP">
      <data key="d0">2225384</data>
    </edge>
    <edge source="COL" target="CHE">
      <data key="d0">1672162</data>
    </edge>
    <edge source="COL" target="THA">
      <data key="d0">174679</data>
    </edge>
    <edge source="COL" target="ARE">
      <data key="d0">127367</data>
    </edge>
    <edge source="COL" target="TUN">
      <data key="d0">38653</data>
    </edge>
    <edge source="COL" target="TUR">
      <data key="d0">810010</data>
    </edge>
    <edge source="COL" target="EGY">
      <data key="d0">503655</data>
    </edge>
    <edge source="COL" target="GBR">
      <data key="d0">50761</data>
    </edge>
    <edge source="COL" target="USA">
      <data key="d0">14561390</data>
    </edge>
    <edge source="COL" target="URY">
      <data key="d0">512359</data>
    </edge>
    <edge source="CRI" target="ARG">
      <data key="d0">27545</data>
    </edge>
    <edge source="CRI" target="AUS">
      <data key="d0">379458</data>
    </edge>
    <edge source="CRI" target="BEL">
      <data key="d0">40395</data>
    </edge>
    <edge source="CRI" target="BOL">
      <data key="d0">19550</data>
    </edge>
    <edge source="CRI" target="BRA">
      <data key="d0">65401</data>
    </edge>
    <edge source="CRI" target="CMR">
      <data key="d0">36508</data>
    </edge>
    <edge source="CRI" target="CAN">
      <data key="d0">122133</data>
    </edge>
    <edge source="CRI" target="CHL">
      <data key="d0">1895857</data>
    </edge>
    <edge source="CRI" target="CHN">
      <data key="d0">59190</data>
    </edge>
    <edge source="CRI" target="COL">
      <data key="d0">818752</data>
    </edge>
    <edge source="CRI" target="ECU">
      <data key="d0">1438467</data>
    </edge>
    <edge source="CRI" target="SLV">
      <data key="d0">8977828</data>
    </edge>
    <edge source="CRI" target="FRA">
      <data key="d0">237307</data>
    </edge>
    <edge source="CRI" target="DEU">
      <data key="d0">346724</data>
    </edge>
    <edge source="CRI" target="GHA">
      <data key="d0">46967</data>
    </edge>
    <edge source="CRI" target="GRC">
      <data key="d0">13750</data>
    </edge>
    <edge source="CRI" target="GTM">
      <data key="d0">22049500</data>
    </edge>
    <edge source="CRI" target="HND">
      <data key="d0">20776771</data>
    </edge>
    <edge source="CRI" target="HKG">
      <data key="d0">42000</data>
    </edge>
    <edge source="CRI" target="IDN">
      <data key="d0">124000</data>
    </edge>
    <edge source="CRI" target="ISR">
      <data key="d0">49000</data>
    </edge>
    <edge source="CRI" target="ITA">
      <data key="d0">32910</data>
    </edge>
    <edge source="CRI" target="JAM">
      <data key="d0">1064620</data>
    </edge>
    <edge source="CRI" target="JPN">
      <data key="d0">13618</data>
    </edge>
    <edge source="CRI" target="MYS">
      <data key="d0">297813</data>
    </edge>
    <edge source="CRI" target="MEX">
      <data key="d0">941371</data>
    </edge>
    <edge source="CRI" target="MAR">
      <data key="d0">10350</data>
    </edge>
    <edge source="CRI" target="OMN">
      <data key="d0">12000</data>
    </edge>
    <edge source="CRI" target="NLD">
      <data key="d0">26461</data>
    </edge>
    <edge source="CRI" target="NIC">
      <data key="d0">28398999</data>
    </edge>
    <edge source="CRI" target="PAN">
      <data key="d0">41295955</data>
    </edge>
    <edge source="CRI" target="PER">
      <data key="d0">438684</data>
    </edge>
    <edge source="CRI" target="PHL">
      <data key="d0">740649</data>
    </edge>
    <edge source="CRI" target="IND">
      <data key="d0">109447</data>
    </edge>
    <edge source="CRI" target="VNM">
      <data key="d0">47310</data>
    </edge>
    <edge source="CRI" target="ESP">
      <data key="d0">72196</data>
    </edge>
    <edge source="CRI" target="THA">
      <data key="d0">108813</data>
    </edge>
    <edge source="CRI" target="ARE">
      <data key="d0">175399</data>
    </edge>
    <edge source="CRI" target="TUR">
      <data key="d0">49740</data>
    </edge>
    <edge source="CRI" target="USA">
      <data key="d0">1643331</data>
    </edge>
    <edge source="CRI" target="URY">
      <data key="d0">64043</data>
    </edge>
    <edge source="CZE" target="ALB">
      <data key="d0">1733068</data>
    </edge>
    <edge source="CZE" target="DZA">
      <data key="d0">363192</data>
    </edge>
    <edge source="CZE" target="AZE">
      <data key="d0">184745</data>
    </edge>
    <edge source="CZE" target="ARG">
      <data key="d0">631330</data>
    </edge>
    <edge source="CZE" target="AUS">
      <data key="d0">1580882</data>
    </edge>
    <edge source="CZE" target="AUT">
      <data key="d0">39508187</data>
    </edge>
    <edge source="CZE" target="ARM">
      <data key="d0">122000</data>
    </edge>
    <edge source="CZE" target="BEL">
      <data key="d0">10892520</data>
    </edge>
    <edge source="CZE" target="BOL">
      <data key="d0">34181</data>
    </edge>
    <edge source="CZE" target="BRA">
      <data key="d0">453579</data>
    </edge>
    <edge source="CZE" target="BGR">
      <data key="d0">5134299</data>
    </edge>
    <edge source="CZE" target="BLR">
      <data key="d0">1380981</data>
    </edge>
    <edge source="CZE" target="CMR">
      <data key="d0">12493</data>
    </edge>
    <edge source="CZE" target="CAN">
      <data key="d0">682764</data>
    </edge>
    <edge source="CZE" target="LKA">
      <data key="d0">125931</data>
    </edge>
    <edge source="CZE" target="CHL">
      <data key="d0">135265</data>
    </edge>
    <edge source="CZE" target="CHN">
      <data key="d0">36884025</data>
    </edge>
    <edge source="CZE" target="COL">
      <data key="d0">103810</data>
    </edge>
    <edge source="CZE" target="CRI">
      <data key="d0">12990</data>
    </edge>
    <edge source="CZE" target="HRV">
      <data key="d0">6458621</data>
    </edge>
    <edge source="CZE" target="DNK">
      <data key="d0">3740098</data>
    </edge>
    <edge source="CZE" target="ECU">
      <data key="d0">104915</data>
    </edge>
    <edge source="CZE" target="SLV">
      <data key="d0">20383</data>
    </edge>
    <edge source="CZE" target="ETH">
      <data key="d0">24522</data>
    </edge>
    <edge source="CZE" target="EST">
      <data key="d0">4640145</data>
    </edge>
    <edge source="CZE" target="FIN">
      <data key="d0">5531909</data>
    </edge>
    <edge source="CZE" target="FRA">
      <data key="d0">36874395</data>
    </edge>
    <edge source="CZE" target="GEO">
      <data key="d0">240298</data>
    </edge>
    <edge source="CZE" target="DEU">
      <data key="d0">238816238</data>
    </edge>
    <edge source="CZE" target="GHA">
      <data key="d0">41337</data>
    </edge>
    <edge source="CZE" target="GRC">
      <data key="d0">9873757</data>
    </edge>
    <edge source="CZE" target="GTM">
      <data key="d0">16501</data>
    </edge>
    <edge source="CZE" target="HKG">
      <data key="d0">512878</data>
    </edge>
    <edge source="CZE" target="HUN">
      <data key="d0">40986753</data>
    </edge>
    <edge source="CZE" target="IDN">
      <data key="d0">808925</data>
    </edge>
    <edge source="CZE" target="IRL">
      <data key="d0">826310</data>
    </edge>
    <edge source="CZE" target="ISR">
      <data key="d0">909494</data>
    </edge>
    <edge source="CZE" target="ITA">
      <data key="d0">49684415</data>
    </edge>
    <edge source="CZE" target="CIV">
      <data key="d0">38685</data>
    </edge>
    <edge source="CZE" target="JPN">
      <data key="d0">18224490</data>
    </edge>
    <edge source="CZE" target="KAZ">
      <data key="d0">1466192</data>
    </edge>
    <edge source="CZE" target="JOR">
      <data key="d0">90945</data>
    </edge>
    <edge source="CZE" target="KOR">
      <data key="d0">4016838</data>
    </edge>
    <edge source="CZE" target="LBN">
      <data key="d0">42951</data>
    </edge>
    <edge source="CZE" target="LVA">
      <data key="d0">2325472</data>
    </edge>
    <edge source="CZE" target="LTU">
      <data key="d0">4704510</data>
    </edge>
    <edge source="CZE" target="MYS">
      <data key="d0">36287072</data>
    </edge>
    <edge source="CZE" target="MEX">
      <data key="d0">2757859</data>
    </edge>
    <edge source="CZE" target="MDA">
      <data key="d0">274709</data>
    </edge>
    <edge source="CZE" target="MAR">
      <data key="d0">104465</data>
    </edge>
    <edge source="CZE" target="OMN">
      <data key="d0">622911</data>
    </edge>
    <edge source="CZE" target="NLD">
      <data key="d0">30332944</data>
    </edge>
    <edge source="CZE" target="NZL">
      <data key="d0">1443130</data>
    </edge>
    <edge source="CZE" target="NIC">
      <data key="d0">13364</data>
    </edge>
    <edge source="CZE" target="NOR">
      <data key="d0">3824886</data>
    </edge>
    <edge source="CZE" target="PAK">
      <data key="d0">293038</data>
    </edge>
    <edge source="CZE" target="PAN">
      <data key="d0">23433</data>
    </edge>
    <edge source="CZE" target="PRY">
      <data key="d0">28473</data>
    </edge>
    <edge source="CZE" target="PER">
      <data key="d0">182221</data>
    </edge>
    <edge source="CZE" target="PHL">
      <data key="d0">232689</data>
    </edge>
    <edge source="CZE" target="POL">
      <data key="d0">94429463</data>
    </edge>
    <edge source="CZE" target="PRT">
      <data key="d0">1414138</data>
    </edge>
    <edge source="CZE" target="ROU">
      <data key="d0">29120191</data>
    </edge>
    <edge source="CZE" target="RUS">
      <data key="d0">12964735</data>
    </edge>
    <edge source="CZE" target="SAU">
      <data key="d0">3534543</data>
    </edge>
    <edge source="CZE" target="SEN">
      <data key="d0">11332</data>
    </edge>
    <edge source="CZE" target="SRB">
      <data key="d0">7013155</data>
    </edge>
    <edge source="CZE" target="IND">
      <data key="d0">2800733</data>
    </edge>
    <edge source="CZE" target="SGP">
      <data key="d0">544163</data>
    </edge>
    <edge source="CZE" target="SVK">
      <data key="d0">119667940</data>
    </edge>
    <edge source="CZE" target="VNM">
      <data key="d0">1869903</data>
    </edge>
    <edge source="CZE" target="SVN">
      <data key="d0">3323798</data>
    </edge>
    <edge source="CZE" target="ZAF">
      <data key="d0">1336233</data>
    </edge>
    <edge source="CZE" target="ZWE">
      <data key="d0">30732</data>
    </edge>
    <edge source="CZE" target="ESP">
      <data key="d0">12614947</data>
    </edge>
    <edge source="CZE" target="SWE">
      <data key="d0">14464961</data>
    </edge>
    <edge source="CZE" target="CHE">
      <data key="d0">3398540</data>
    </edge>
    <edge source="CZE" target="THA">
      <data key="d0">608182</data>
    </edge>
    <edge source="CZE" target="TGO">
      <data key="d0">16723</data>
    </edge>
    <edge source="CZE" target="ARE">
      <data key="d0">2343239</data>
    </edge>
    <edge source="CZE" target="TUN">
      <data key="d0">157963</data>
    </edge>
    <edge source="CZE" target="TUR">
      <data key="d0">5015674</data>
    </edge>
    <edge source="CZE" target="UGA">
      <data key="d0">11903</data>
    </edge>
    <edge source="CZE" target="UKR">
      <data key="d0">7924713</data>
    </edge>
    <edge source="CZE" target="MKD">
      <data key="d0">2304174</data>
    </edge>
    <edge source="CZE" target="EGY">
      <data key="d0">904846</data>
    </edge>
    <edge source="CZE" target="GBR">
      <data key="d0">8618540</data>
    </edge>
    <edge source="CZE" target="TZA">
      <data key="d0">84885</data>
    </edge>
    <edge source="CZE" target="USA">
      <data key="d0">55899391</data>
    </edge>
    <edge source="CZE" target="BFA">
      <data key="d0">10894</data>
    </edge>
    <edge source="CZE" target="URY">
      <data key="d0">23177</data>
    </edge>
    <edge source="DNK" target="ALB">
      <data key="d0">67103</data>
    </edge>
    <edge source="DNK" target="DZA">
      <data key="d0">1015926</data>
    </edge>
    <edge source="DNK" target="AZE">
      <data key="d0">5498298</data>
    </edge>
    <edge source="DNK" target="ARG">
      <data key="d0">8287240</data>
    </edge>
    <edge source="DNK" target="AUS">
      <data key="d0">12286359</data>
    </edge>
    <edge source="DNK" target="AUT">
      <data key="d0">10102781</data>
    </edge>
    <edge source="DNK" target="ARM">
      <data key="d0">17722</data>
    </edge>
    <edge source="DNK" target="BEL">
      <data key="d0">20561371</data>
    </edge>
    <edge source="DNK" target="BOL">
      <data key="d0">1096178</data>
    </edge>
    <edge source="DNK" target="BRA">
      <data key="d0">22060338</data>
    </edge>
    <edge source="DNK" target="BGR">
      <data key="d0">6917375</data>
    </edge>
    <edge source="DNK" target="BLR">
      <data key="d0">1528987</data>
    </edge>
    <edge source="DNK" target="CMR">
      <data key="d0">58737</data>
    </edge>
    <edge source="DNK" target="CAN">
      <data key="d0">3746296</data>
    </edge>
    <edge source="DNK" target="LKA">
      <data key="d0">281936</data>
    </edge>
    <edge source="DNK" target="CHL">
      <data key="d0">4554521</data>
    </edge>
    <edge source="DNK" target="CHN">
      <data key="d0">64236488</data>
    </edge>
    <edge source="DNK" target="COL">
      <data key="d0">7893828</data>
    </edge>
    <edge source="DNK" target="CRI">
      <data key="d0">122693</data>
    </edge>
    <edge source="DNK" target="HRV">
      <data key="d0">1408986</data>
    </edge>
    <edge source="DNK" target="CZE">
      <data key="d0">8967959</data>
    </edge>
    <edge source="DNK" target="ECU">
      <data key="d0">1742351</data>
    </edge>
    <edge source="DNK" target="SLV">
      <data key="d0">43290</data>
    </edge>
    <edge source="DNK" target="ETH">
      <data key="d0">166738</data>
    </edge>
    <edge source="DNK" target="EST">
      <data key="d0">9123245</data>
    </edge>
    <edge source="DNK" target="FIN">
      <data key="d0">45516950</data>
    </edge>
    <edge source="DNK" target="FRA">
      <data key="d0">57573795</data>
    </edge>
    <edge source="DNK" target="GEO">
      <data key="d0">555956</data>
    </edge>
    <edge source="DNK" target="DEU">
      <data key="d0">130722504</data>
    </edge>
    <edge source="DNK" target="GHA">
      <data key="d0">3165274</data>
    </edge>
    <edge source="DNK" target="GRC">
      <data key="d0">5299696</data>
    </edge>
    <edge source="DNK" target="GTM">
      <data key="d0">254949</data>
    </edge>
    <edge source="DNK" target="HND">
      <data key="d0">62457</data>
    </edge>
    <edge source="DNK" target="HKG">
      <data key="d0">585507</data>
    </edge>
    <edge source="DNK" target="HUN">
      <data key="d0">8968451</data>
    </edge>
    <edge source="DNK" target="IDN">
      <data key="d0">5072965</data>
    </edge>
    <edge source="DNK" target="IRL">
      <data key="d0">2977086</data>
    </edge>
    <edge source="DNK" target="ISR">
      <data key="d0">5776269</data>
    </edge>
    <edge source="DNK" target="ITA">
      <data key="d0">46211562</data>
    </edge>
    <edge source="DNK" target="CIV">
      <data key="d0">218515</data>
    </edge>
    <edge source="DNK" target="JAM">
      <data key="d0">186235</data>
    </edge>
    <edge source="DNK" target="JPN">
      <data key="d0">40396489</data>
    </edge>
    <edge source="DNK" target="KAZ">
      <data key="d0">1250462</data>
    </edge>
    <edge source="DNK" target="JOR">
      <data key="d0">1211276</data>
    </edge>
    <edge source="DNK" target="KOR">
      <data key="d0">17178891</data>
    </edge>
    <edge source="DNK" target="KGZ">
      <data key="d0">41422</data>
    </edge>
    <edge source="DNK" target="LBN">
      <data key="d0">1041131</data>
    </edge>
    <edge source="DNK" target="LVA">
      <data key="d0">21811111</data>
    </edge>
    <edge source="DNK" target="LTU">
      <data key="d0">36013105</data>
    </edge>
    <edge source="DNK" target="MDG">
      <data key="d0">1860727</data>
    </edge>
    <edge source="DNK" target="MWI">
      <data key="d0">23677</data>
    </edge>
    <edge source="DNK" target="MYS">
      <data key="d0">7997678</data>
    </edge>
    <edge source="DNK" target="MUS">
      <data key="d0">65982</data>
    </edge>
    <edge source="DNK" target="MEX">
      <data key="d0">8929685</data>
    </edge>
    <edge source="DNK" target="MDA">
      <data key="d0">150997</data>
    </edge>
    <edge source="DNK" target="MAR">
      <data key="d0">1860514</data>
    </edge>
    <edge source="DNK" target="OMN">
      <data key="d0">2317583</data>
    </edge>
    <edge source="DNK" target="NLD">
      <data key="d0">87250109</data>
    </edge>
    <edge source="DNK" target="NZL">
      <data key="d0">3376989</data>
    </edge>
    <edge source="DNK" target="NOR">
      <data key="d0">45471190</data>
    </edge>
    <edge source="DNK" target="PAK">
      <data key="d0">3244595</data>
    </edge>
    <edge source="DNK" target="PAN">
      <data key="d0">122145</data>
    </edge>
    <edge source="DNK" target="PRY">
      <data key="d0">191147</data>
    </edge>
    <edge source="DNK" target="PER">
      <data key="d0">2193559</data>
    </edge>
    <edge source="DNK" target="PHL">
      <data key="d0">3741327</data>
    </edge>
    <edge source="DNK" target="POL">
      <data key="d0">34510237</data>
    </edge>
    <edge source="DNK" target="PRT">
      <data key="d0">2336989</data>
    </edge>
    <edge source="DNK" target="ROU">
      <data key="d0">5865800</data>
    </edge>
    <edge source="DNK" target="RUS">
      <data key="d0">78678164</data>
    </edge>
    <edge source="DNK" target="SAU">
      <data key="d0">24989896</data>
    </edge>
    <edge source="DNK" target="SRB">
      <data key="d0">2577815</data>
    </edge>
    <edge source="DNK" target="IND">
      <data key="d0">26585363</data>
    </edge>
    <edge source="DNK" target="SGP">
      <data key="d0">4346007</data>
    </edge>
    <edge source="DNK" target="SVK">
      <data key="d0">4188491</data>
    </edge>
    <edge source="DNK" target="VNM">
      <data key="d0">4373196</data>
    </edge>
    <edge source="DNK" target="SVN">
      <data key="d0">816725</data>
    </edge>
    <edge source="DNK" target="ZAF">
      <data key="d0">12465726</data>
    </edge>
    <edge source="DNK" target="ZWE">
      <data key="d0">54328</data>
    </edge>
    <edge source="DNK" target="ESP">
      <data key="d0">64429897</data>
    </edge>
    <edge source="DNK" target="SWE">
      <data key="d0">137990113</data>
    </edge>
    <edge source="DNK" target="CHE">
      <data key="d0">9075050</data>
    </edge>
    <edge source="DNK" target="THA">
      <data key="d0">4694475</data>
    </edge>
    <edge source="DNK" target="TGO">
      <data key="d0">122101</data>
    </edge>
    <edge source="DNK" target="ARE">
      <data key="d0">5695379</data>
    </edge>
    <edge source="DNK" target="TUN">
      <data key="d0">502930</data>
    </edge>
    <edge source="DNK" target="TUR">
      <data key="d0">15474649</data>
    </edge>
    <edge source="DNK" target="UGA">
      <data key="d0">59820</data>
    </edge>
    <edge source="DNK" target="UKR">
      <data key="d0">8003713</data>
    </edge>
    <edge source="DNK" target="MKD">
      <data key="d0">877182</data>
    </edge>
    <edge source="DNK" target="EGY">
      <data key="d0">11510951</data>
    </edge>
    <edge source="DNK" target="GBR">
      <data key="d0">41896274</data>
    </edge>
    <edge source="DNK" target="TZA">
      <data key="d0">73345</data>
    </edge>
    <edge source="DNK" target="USA">
      <data key="d0">92929206</data>
    </edge>
    <edge source="DNK" target="URY">
      <data key="d0">1436249</data>
    </edge>
    <edge source="ECU" target="ARG">
      <data key="d0">58674</data>
    </edge>
    <edge source="ECU" target="BOL">
      <data key="d0">1235688</data>
    </edge>
    <edge source="ECU" target="BRA">
      <data key="d0">135380</data>
    </edge>
    <edge source="ECU" target="CHL">
      <data key="d0">185894</data>
    </edge>
    <edge source="ECU" target="CHN">
      <data key="d0">206298</data>
    </edge>
    <edge source="ECU" target="COL">
      <data key="d0">7153132</data>
    </edge>
    <edge source="ECU" target="CRI">
      <data key="d0">1874789</data>
    </edge>
    <edge source="ECU" target="GTM">
      <data key="d0">99462</data>
    </edge>
    <edge source="ECU" target="ITA">
      <data key="d0">14040</data>
    </edge>
    <edge source="ECU" target="JPN">
      <data key="d0">11126</data>
    </edge>
    <edge source="ECU" target="MEX">
      <data key="d0">666641</data>
    </edge>
    <edge source="ECU" target="OMN">
      <data key="d0">23265</data>
    </edge>
    <edge source="ECU" target="NLD">
      <data key="d0">70137</data>
    </edge>
    <edge source="ECU" target="PAN">
      <data key="d0">119373</data>
    </edge>
    <edge source="ECU" target="PRY">
      <data key="d0">12636</data>
    </edge>
    <edge source="ECU" target="PER">
      <data key="d0">18111902</data>
    </edge>
    <edge source="ECU" target="ESP">
      <data key="d0">20987</data>
    </edge>
    <edge source="ECU" target="ARE">
      <data key="d0">21280</data>
    </edge>
    <edge source="ECU" target="TUR">
      <data key="d0">15300</data>
    </edge>
    <edge source="ECU" target="EGY">
      <data key="d0">95256</data>
    </edge>
    <edge source="ECU" target="GBR">
      <data key="d0">41643</data>
    </edge>
    <edge source="ECU" target="USA">
      <data key="d0">355989</data>
    </edge>
    <edge source="ECU" target="URY">
      <data key="d0">21060</data>
    </edge>
    <edge source="SLV" target="COL">
      <data key="d0">129891</data>
    </edge>
    <edge source="SLV" target="CRI">
      <data key="d0">1240241</data>
    </edge>
    <edge source="SLV" target="ECU">
      <data key="d0">12170</data>
    </edge>
    <edge source="SLV" target="GTM">
      <data key="d0">6028125</data>
    </edge>
    <edge source="SLV" target="HND">
      <data key="d0">3631568</data>
    </edge>
    <edge source="SLV" target="MEX">
      <data key="d0">42282</data>
    </edge>
    <edge source="SLV" target="NIC">
      <data key="d0">1168177</data>
    </edge>
    <edge source="SLV" target="PAN">
      <data key="d0">456832</data>
    </edge>
    <edge source="SLV" target="USA">
      <data key="d0">2034150</data>
    </edge>
    <edge source="FIN" target="AUS">
      <data key="d0">93563</data>
    </edge>
    <edge source="FIN" target="AUT">
      <data key="d0">6391187</data>
    </edge>
    <edge source="FIN" target="ARM">
      <data key="d0">21579</data>
    </edge>
    <edge source="FIN" target="BEL">
      <data key="d0">1266135</data>
    </edge>
    <edge source="FIN" target="BRA">
      <data key="d0">320873</data>
    </edge>
    <edge source="FIN" target="BLR">
      <data key="d0">1493957</data>
    </edge>
    <edge source="FIN" target="CAN">
      <data key="d0">167511</data>
    </edge>
    <edge source="FIN" target="LKA">
      <data key="d0">12877</data>
    </edge>
    <edge source="FIN" target="CHL">
      <data key="d0">1190365</data>
    </edge>
    <edge source="FIN" target="CHN">
      <data key="d0">7666849</data>
    </edge>
    <edge source="FIN" target="COL">
      <data key="d0">19667</data>
    </edge>
    <edge source="FIN" target="HRV">
      <data key="d0">31558</data>
    </edge>
    <edge source="FIN" target="CZE">
      <data key="d0">1240581</data>
    </edge>
    <edge source="FIN" target="DNK">
      <data key="d0">1483345</data>
    </edge>
    <edge source="FIN" target="EST">
      <data key="d0">10802485</data>
    </edge>
    <edge source="FIN" target="FRA">
      <data key="d0">7555131</data>
    </edge>
    <edge source="FIN" target="DEU">
      <data key="d0">26165747</data>
    </edge>
    <edge source="FIN" target="GRC">
      <data key="d0">71161</data>
    </edge>
    <edge source="FIN" target="HKG">
      <data key="d0">325596</data>
    </edge>
    <edge source="FIN" target="HUN">
      <data key="d0">154005</data>
    </edge>
    <edge source="FIN" target="IDN">
      <data key="d0">15147</data>
    </edge>
    <edge source="FIN" target="IRL">
      <data key="d0">95568</data>
    </edge>
    <edge source="FIN" target="ISR">
      <data key="d0">67831</data>
    </edge>
    <edge source="FIN" target="ITA">
      <data key="d0">5953752</data>
    </edge>
    <edge source="FIN" target="JPN">
      <data key="d0">351289</data>
    </edge>
    <edge source="FIN" target="KAZ">
      <data key="d0">2282009</data>
    </edge>
    <edge source="FIN" target="KOR">
      <data key="d0">119608</data>
    </edge>
    <edge source="FIN" target="LBN">
      <data key="d0">16641</data>
    </edge>
    <edge source="FIN" target="LVA">
      <data key="d0">4974496</data>
    </edge>
    <edge source="FIN" target="LTU">
      <data key="d0">6898593</data>
    </edge>
    <edge source="FIN" target="MYS">
      <data key="d0">24765</data>
    </edge>
    <edge source="FIN" target="MEX">
      <data key="d0">399953</data>
    </edge>
    <edge source="FIN" target="MDA">
      <data key="d0">58742</data>
    </edge>
    <edge source="FIN" target="MAR">
      <data key="d0">135407</data>
    </edge>
    <edge source="FIN" target="NLD">
      <data key="d0">3055780</data>
    </edge>
    <edge source="FIN" target="NZL">
      <data key="d0">10225</data>
    </edge>
    <edge source="FIN" target="NOR">
      <data key="d0">4469400</data>
    </edge>
    <edge source="FIN" target="PER">
      <data key="d0">50116</data>
    </edge>
    <edge source="FIN" target="PHL">
      <data key="d0">710735</data>
    </edge>
    <edge source="FIN" target="POL">
      <data key="d0">15661524</data>
    </edge>
    <edge source="FIN" target="PRT">
      <data key="d0">27453107</data>
    </edge>
    <edge source="FIN" target="ROU">
      <data key="d0">303162</data>
    </edge>
    <edge source="FIN" target="RUS">
      <data key="d0">104824030</data>
    </edge>
    <edge source="FIN" target="SAU">
      <data key="d0">25713</data>
    </edge>
    <edge source="FIN" target="SRB">
      <data key="d0">64167</data>
    </edge>
    <edge source="FIN" target="IND">
      <data key="d0">3851666</data>
    </edge>
    <edge source="FIN" target="SGP">
      <data key="d0">768203</data>
    </edge>
    <edge source="FIN" target="SVK">
      <data key="d0">507745</data>
    </edge>
    <edge source="FIN" target="VNM">
      <data key="d0">17045</data>
    </edge>
    <edge source="FIN" target="SVN">
      <data key="d0">237426</data>
    </edge>
    <edge source="FIN" target="ZAF">
      <data key="d0">328147</data>
    </edge>
    <edge source="FIN" target="ESP">
      <data key="d0">1816591</data>
    </edge>
    <edge source="FIN" target="SWE">
      <data key="d0">50295361</data>
    </edge>
    <edge source="FIN" target="CHE">
      <data key="d0">1278529</data>
    </edge>
    <edge source="FIN" target="THA">
      <data key="d0">475205</data>
    </edge>
    <edge source="FIN" target="ARE">
      <data key="d0">1293297</data>
    </edge>
    <edge source="FIN" target="TUN">
      <data key="d0">12330</data>
    </edge>
    <edge source="FIN" target="TUR">
      <data key="d0">749763</data>
    </edge>
    <edge source="FIN" target="UKR">
      <data key="d0">5499860</data>
    </edge>
    <edge source="FIN" target="GBR">
      <data key="d0">8952839</data>
    </edge>
    <edge source="FIN" target="USA">
      <data key="d0">11003457</data>
    </edge>
    <edge source="FIN" target="URY">
      <data key="d0">738967</data>
    </edge>
    <edge source="GHA" target="BEL">
      <data key="d0">60343</data>
    </edge>
    <edge source="GHA" target="BEN">
      <data key="d0">506515</data>
    </edge>
    <edge source="GHA" target="CIV">
      <data key="d0">371107</data>
    </edge>
    <edge source="GHA" target="NLD">
      <data key="d0">11200</data>
    </edge>
    <edge source="GHA" target="NER">
      <data key="d0">525385</data>
    </edge>
    <edge source="GHA" target="IND">
      <data key="d0">221801</data>
    </edge>
    <edge source="GHA" target="ZAF">
      <data key="d0">15549</data>
    </edge>
    <edge source="GHA" target="ESP">
      <data key="d0">645801</data>
    </edge>
    <edge source="GHA" target="SWE">
      <data key="d0">115613</data>
    </edge>
    <edge source="GHA" target="TGO">
      <data key="d0">726862</data>
    </edge>
    <edge source="GHA" target="GBR">
      <data key="d0">223917</data>
    </edge>
    <edge source="GHA" target="BFA">
      <data key="d0">4154616</data>
    </edge>
    <edge source="GTM" target="AUS">
      <data key="d0">342436</data>
    </edge>
    <edge source="GTM" target="BRA">
      <data key="d0">10991724</data>
    </edge>
    <edge source="GTM" target="CHL">
      <data key="d0">538649</data>
    </edge>
    <edge source="GTM" target="COL">
      <data key="d0">4696791</data>
    </edge>
    <edge source="GTM" target="CRI">
      <data key="d0">41878925</data>
    </edge>
    <edge source="GTM" target="ECU">
      <data key="d0">7723636</data>
    </edge>
    <edge source="GTM" target="SLV">
      <data key="d0">29898011</data>
    </edge>
    <edge source="GTM" target="HND">
      <data key="d0">36174461</data>
    </edge>
    <edge source="GTM" target="CIV">
      <data key="d0">278190</data>
    </edge>
    <edge source="GTM" target="JAM">
      <data key="d0">259441</data>
    </edge>
    <edge source="GTM" target="JPN">
      <data key="d0">13377</data>
    </edge>
    <edge source="GTM" target="MYS">
      <data key="d0">225600</data>
    </edge>
    <edge source="GTM" target="MEX">
      <data key="d0">19211172</data>
    </edge>
    <edge source="GTM" target="NIC">
      <data key="d0">28826193</data>
    </edge>
    <edge source="GTM" target="PAN">
      <data key="d0">12927167</data>
    </edge>
    <edge source="GTM" target="PER">
      <data key="d0">1533124</data>
    </edge>
    <edge source="GTM" target="PHL">
      <data key="d0">1423662</data>
    </edge>
    <edge source="GTM" target="CHE">
      <data key="d0">876109</data>
    </edge>
    <edge source="GTM" target="THA">
      <data key="d0">170657</data>
    </edge>
    <edge source="GTM" target="USA">
      <data key="d0">733762</data>
    </edge>
    <edge source="HND" target="BEL">
      <data key="d0">16098</data>
    </edge>
    <edge source="HND" target="BRA">
      <data key="d0">84694</data>
    </edge>
    <edge source="HND" target="CAN">
      <data key="d0">20663</data>
    </edge>
    <edge source="HND" target="CHL">
      <data key="d0">51800</data>
    </edge>
    <edge source="HND" target="CHN">
      <data key="d0">2199820</data>
    </edge>
    <edge source="HND" target="COL">
      <data key="d0">1536320</data>
    </edge>
    <edge source="HND" target="CRI">
      <data key="d0">1201310</data>
    </edge>
    <edge source="HND" target="SLV">
      <data key="d0">216427</data>
    </edge>
    <edge source="HND" target="FRA">
      <data key="d0">406070</data>
    </edge>
    <edge source="HND" target="DEU">
      <data key="d0">985717</data>
    </edge>
    <edge source="HND" target="GRC">
      <data key="d0">79459</data>
    </edge>
    <edge source="HND" target="GTM">
      <data key="d0">562826</data>
    </edge>
    <edge source="HND" target="ISR">
      <data key="d0">70500</data>
    </edge>
    <edge source="HND" target="ITA">
      <data key="d0">152069</data>
    </edge>
    <edge source="HND" target="MEX">
      <data key="d0">703749</data>
    </edge>
    <edge source="HND" target="NLD">
      <data key="d0">775576</data>
    </edge>
    <edge source="HND" target="NIC">
      <data key="d0">1141315</data>
    </edge>
    <edge source="HND" target="PAN">
      <data key="d0">370986</data>
    </edge>
    <edge source="HND" target="PER">
      <data key="d0">419169</data>
    </edge>
    <edge source="HND" target="POL">
      <data key="d0">29201</data>
    </edge>
    <edge source="HND" target="PRT">
      <data key="d0">326162</data>
    </edge>
    <edge source="HND" target="IND">
      <data key="d0">24000</data>
    </edge>
    <edge source="HND" target="ESP">
      <data key="d0">1784305</data>
    </edge>
    <edge source="HND" target="SWE">
      <data key="d0">17188</data>
    </edge>
    <edge source="HND" target="GBR">
      <data key="d0">126192</data>
    </edge>
    <edge source="HND" target="USA">
      <data key="d0">6857269</data>
    </edge>
    <edge source="HKG" target="DZA">
      <data key="d0">273475</data>
    </edge>
    <edge source="HKG" target="AZE">
      <data key="d0">16843</data>
    </edge>
    <edge source="HKG" target="ARG">
      <data key="d0">599088</data>
    </edge>
    <edge source="HKG" target="AUS">
      <data key="d0">7282992</data>
    </edge>
    <edge source="HKG" target="AUT">
      <data key="d0">188598</data>
    </edge>
    <edge source="HKG" target="BEL">
      <data key="d0">1168576</data>
    </edge>
    <edge source="HKG" target="BOL">
      <data key="d0">51430</data>
    </edge>
    <edge source="HKG" target="BRA">
      <data key="d0">1219557</data>
    </edge>
    <edge source="HKG" target="BGR">
      <data key="d0">14757</data>
    </edge>
    <edge source="HKG" target="BLR">
      <data key="d0">30113</data>
    </edge>
    <edge source="HKG" target="KHM">
      <data key="d0">1239005</data>
    </edge>
    <edge source="HKG" target="CMR">
      <data key="d0">131374</data>
    </edge>
    <edge source="HKG" target="CAN">
      <data key="d0">948776</data>
    </edge>
    <edge source="HKG" target="LKA">
      <data key="d0">4309995</data>
    </edge>
    <edge source="HKG" target="CHL">
      <data key="d0">332370</data>
    </edge>
    <edge source="HKG" target="CHN">
      <data key="d0">1537611459</data>
    </edge>
    <edge source="HKG" target="COL">
      <data key="d0">1341595</data>
    </edge>
    <edge source="HKG" target="CRI">
      <data key="d0">205115</data>
    </edge>
    <edge source="HKG" target="CZE">
      <data key="d0">290269</data>
    </edge>
    <edge source="HKG" target="BEN">
      <data key="d0">23363</data>
    </edge>
    <edge source="HKG" target="DNK">
      <data key="d0">12636</data>
    </edge>
    <edge source="HKG" target="ECU">
      <data key="d0">568171</data>
    </edge>
    <edge source="HKG" target="SLV">
      <data key="d0">225049</data>
    </edge>
    <edge source="HKG" target="ETH">
      <data key="d0">244630</data>
    </edge>
    <edge source="HKG" target="FIN">
      <data key="d0">45736</data>
    </edge>
    <edge source="HKG" target="FRA">
      <data key="d0">1152675</data>
    </edge>
    <edge source="HKG" target="DEU">
      <data key="d0">6019421</data>
    </edge>
    <edge source="HKG" target="GHA">
      <data key="d0">158058</data>
    </edge>
    <edge source="HKG" target="GRC">
      <data key="d0">55080</data>
    </edge>
    <edge source="HKG" target="GTM">
      <data key="d0">252566</data>
    </edge>
    <edge source="HKG" target="HND">
      <data key="d0">143534</data>
    </edge>
    <edge source="HKG" target="HUN">
      <data key="d0">189703</data>
    </edge>
    <edge source="HKG" target="IDN">
      <data key="d0">5441076</data>
    </edge>
    <edge source="HKG" target="IRL">
      <data key="d0">54510</data>
    </edge>
    <edge source="HKG" target="ISR">
      <data key="d0">1827096</data>
    </edge>
    <edge source="HKG" target="ITA">
      <data key="d0">892851</data>
    </edge>
    <edge source="HKG" target="JAM">
      <data key="d0">27103</data>
    </edge>
    <edge source="HKG" target="JPN">
      <data key="d0">16547431</data>
    </edge>
    <edge source="HKG" target="KAZ">
      <data key="d0">47920</data>
    </edge>
    <edge source="HKG" target="JOR">
      <data key="d0">116699</data>
    </edge>
    <edge source="HKG" target="KOR">
      <data key="d0">45174630</data>
    </edge>
    <edge source="HKG" target="LBN">
      <data key="d0">58061</data>
    </edge>
    <edge source="HKG" target="MDG">
      <data key="d0">146136</data>
    </edge>
    <edge source="HKG" target="MWI">
      <data key="d0">27012</data>
    </edge>
    <edge source="HKG" target="MYS">
      <data key="d0">9702791</data>
    </edge>
    <edge source="HKG" target="MUS">
      <data key="d0">41148</data>
    </edge>
    <edge source="HKG" target="MEX">
      <data key="d0">1104560</data>
    </edge>
    <edge source="HKG" target="MDA">
      <data key="d0">14470</data>
    </edge>
    <edge source="HKG" target="MAR">
      <data key="d0">36331</data>
    </edge>
    <edge source="HKG" target="MOZ">
      <data key="d0">42976</data>
    </edge>
    <edge source="HKG" target="OMN">
      <data key="d0">131054</data>
    </edge>
    <edge source="HKG" target="NAM">
      <data key="d0">47602</data>
    </edge>
    <edge source="HKG" target="NLD">
      <data key="d0">15138757</data>
    </edge>
    <edge source="HKG" target="NZL">
      <data key="d0">649574</data>
    </edge>
    <edge source="HKG" target="NIC">
      <data key="d0">27005</data>
    </edge>
    <edge source="HKG" target="NER">
      <data key="d0">17980</data>
    </edge>
    <edge source="HKG" target="NOR">
      <data key="d0">15030</data>
    </edge>
    <edge source="HKG" target="PAK">
      <data key="d0">759824</data>
    </edge>
    <edge source="HKG" target="PAN">
      <data key="d0">175022</data>
    </edge>
    <edge source="HKG" target="PRY">
      <data key="d0">193733</data>
    </edge>
    <edge source="HKG" target="PER">
      <data key="d0">632777</data>
    </edge>
    <edge source="HKG" target="PHL">
      <data key="d0">9896146</data>
    </edge>
    <edge source="HKG" target="POL">
      <data key="d0">305654</data>
    </edge>
    <edge source="HKG" target="ROU">
      <data key="d0">95643</data>
    </edge>
    <edge source="HKG" target="RUS">
      <data key="d0">1323455</data>
    </edge>
    <edge source="HKG" target="SAU">
      <data key="d0">4658633</data>
    </edge>
    <edge source="HKG" target="SEN">
      <data key="d0">91979</data>
    </edge>
    <edge source="HKG" target="SRB">
      <data key="d0">193790</data>
    </edge>
    <edge source="HKG" target="IND">
      <data key="d0">8443164</data>
    </edge>
    <edge source="HKG" target="SGP">
      <data key="d0">18430335</data>
    </edge>
    <edge source="HKG" target="VNM">
      <data key="d0">55214819</data>
    </edge>
    <edge source="HKG" target="SVN">
      <data key="d0">259419</data>
    </edge>
    <edge source="HKG" target="ZAF">
      <data key="d0">553336</data>
    </edge>
    <edge source="HKG" target="ZWE">
      <data key="d0">411101</data>
    </edge>
    <edge source="HKG" target="ESP">
      <data key="d0">1182314</data>
    </edge>
    <edge source="HKG" target="SWE">
      <data key="d0">301343</data>
    </edge>
    <edge source="HKG" target="CHE">
      <data key="d0">157752</data>
    </edge>
    <edge source="HKG" target="THA">
      <data key="d0">14907958</data>
    </edge>
    <edge source="HKG" target="TGO">
      <data key="d0">52172</data>
    </edge>
    <edge source="HKG" target="ARE">
      <data key="d0">636544</data>
    </edge>
    <edge source="HKG" target="TUN">
      <data key="d0">186175</data>
    </edge>
    <edge source="HKG" target="TUR">
      <data key="d0">904057</data>
    </edge>
    <edge source="HKG" target="UGA">
      <data key="d0">54797</data>
    </edge>
    <edge source="HKG" target="UKR">
      <data key="d0">86931</data>
    </edge>
    <edge source="HKG" target="EGY">
      <data key="d0">161847</data>
    </edge>
    <edge source="HKG" target="GBR">
      <data key="d0">2340963</data>
    </edge>
    <edge source="HKG" target="TZA">
      <data key="d0">129552</data>
    </edge>
    <edge source="HKG" target="USA">
      <data key="d0">13907589</data>
    </edge>
    <edge source="HKG" target="BFA">
      <data key="d0">75968</data>
    </edge>
    <edge source="ISR" target="ALB">
      <data key="d0">1391000</data>
    </edge>
    <edge source="ISR" target="AZE">
      <data key="d0">174000</data>
    </edge>
    <edge source="ISR" target="ARG">
      <data key="d0">27580000</data>
    </edge>
    <edge source="ISR" target="AUS">
      <data key="d0">24007000</data>
    </edge>
    <edge source="ISR" target="AUT">
      <data key="d0">611000</data>
    </edge>
    <edge source="ISR" target="ARM">
      <data key="d0">16000</data>
    </edge>
    <edge source="ISR" target="BEL">
      <data key="d0">3385000</data>
    </edge>
    <edge source="ISR" target="BRA">
      <data key="d0">168796000</data>
    </edge>
    <edge source="ISR" target="BGR">
      <data key="d0">8567000</data>
    </edge>
    <edge source="ISR" target="BLR">
      <data key="d0">82000</data>
    </edge>
    <edge source="ISR" target="CMR">
      <data key="d0">1307000</data>
    </edge>
    <edge source="ISR" target="CAN">
      <data key="d0">16569000</data>
    </edge>
    <edge source="ISR" target="LKA">
      <data key="d0">577000</data>
    </edge>
    <edge source="ISR" target="CHL">
      <data key="d0">8050000</data>
    </edge>
    <edge source="ISR" target="CHN">
      <data key="d0">18795000</data>
    </edge>
    <edge source="ISR" target="COL">
      <data key="d0">6789000</data>
    </edge>
    <edge source="ISR" target="CRI">
      <data key="d0">9079000</data>
    </edge>
    <edge source="ISR" target="HRV">
      <data key="d0">305000</data>
    </edge>
    <edge source="ISR" target="CZE">
      <data key="d0">443000</data>
    </edge>
    <edge source="ISR" target="BEN">
      <data key="d0">3714000</data>
    </edge>
    <edge source="ISR" target="DNK">
      <data key="d0">2761000</data>
    </edge>
    <edge source="ISR" target="ECU">
      <data key="d0">2135000</data>
    </edge>
    <edge source="ISR" target="SLV">
      <data key="d0">167000</data>
    </edge>
    <edge source="ISR" target="ETH">
      <data key="d0">26000</data>
    </edge>
    <edge source="ISR" target="FIN">
      <data key="d0">122000</data>
    </edge>
    <edge source="ISR" target="FRA">
      <data key="d0">69711000</data>
    </edge>
    <edge source="ISR" target="GEO">
      <data key="d0">30000</data>
    </edge>
    <edge source="ISR" target="DEU">
      <data key="d0">55562000</data>
    </edge>
    <edge source="ISR" target="GHA">
      <data key="d0">2206000</data>
    </edge>
    <edge source="ISR" target="GRC">
      <data key="d0">63745000</data>
    </edge>
    <edge source="ISR" target="GTM">
      <data key="d0">2787000</data>
    </edge>
    <edge source="ISR" target="HND">
      <data key="d0">91000</data>
    </edge>
    <edge source="ISR" target="HKG">
      <data key="d0">5826000</data>
    </edge>
    <edge source="ISR" target="HUN">
      <data key="d0">681000</data>
    </edge>
    <edge source="ISR" target="IDN">
      <data key="d0">558000</data>
    </edge>
    <edge source="ISR" target="IRL">
      <data key="d0">412000</data>
    </edge>
    <edge source="ISR" target="ITA">
      <data key="d0">60424000</data>
    </edge>
    <edge source="ISR" target="CIV">
      <data key="d0">417000</data>
    </edge>
    <edge source="ISR" target="JPN">
      <data key="d0">13915000</data>
    </edge>
    <edge source="ISR" target="KAZ">
      <data key="d0">10000</data>
    </edge>
    <edge source="ISR" target="JOR">
      <data key="d0">1467000</data>
    </edge>
    <edge source="ISR" target="KOR">
      <data key="d0">7993000</data>
    </edge>
    <edge source="ISR" target="LVA">
      <data key="d0">80000</data>
    </edge>
    <edge source="ISR" target="LTU">
      <data key="d0">6678000</data>
    </edge>
    <edge source="ISR" target="MDG">
      <data key="d0">217000</data>
    </edge>
    <edge source="ISR" target="MUS">
      <data key="d0">55000</data>
    </edge>
    <edge source="ISR" target="MEX">
      <data key="d0">14452000</data>
    </edge>
    <edge source="ISR" target="MDA">
      <data key="d0">7824000</data>
    </edge>
    <edge source="ISR" target="MAR">
      <data key="d0">1348000</data>
    </edge>
    <edge source="ISR" target="NLD">
      <data key="d0">68122000</data>
    </edge>
    <edge source="ISR" target="NZL">
      <data key="d0">5965000</data>
    </edge>
    <edge source="ISR" target="NIC">
      <data key="d0">1130000</data>
    </edge>
    <edge source="ISR" target="NOR">
      <data key="d0">191000</data>
    </edge>
    <edge source="ISR" target="PAN">
      <data key="d0">724000</data>
    </edge>
    <edge source="ISR" target="PRY">
      <data key="d0">2514000</data>
    </edge>
    <edge source="ISR" target="PER">
      <data key="d0">623000</data>
    </edge>
    <edge source="ISR" target="PHL">
      <data key="d0">5945000</data>
    </edge>
    <edge source="ISR" target="POL">
      <data key="d0">42708000</data>
    </edge>
    <edge source="ISR" target="PRT">
      <data key="d0">1944000</data>
    </edge>
    <edge source="ISR" target="ROU">
      <data key="d0">20337000</data>
    </edge>
    <edge source="ISR" target="RUS">
      <data key="d0">5906000</data>
    </edge>
    <edge source="ISR" target="SEN">
      <data key="d0">100000</data>
    </edge>
    <edge source="ISR" target="IND">
      <data key="d0">33045000</data>
    </edge>
    <edge source="ISR" target="SGP">
      <data key="d0">8719000</data>
    </edge>
    <edge source="ISR" target="SVK">
      <data key="d0">88000</data>
    </edge>
    <edge source="ISR" target="VNM">
      <data key="d0">839000</data>
    </edge>
    <edge source="ISR" target="SVN">
      <data key="d0">110158000</data>
    </edge>
    <edge source="ISR" target="ZAF">
      <data key="d0">12215000</data>
    </edge>
    <edge source="ISR" target="ESP">
      <data key="d0">81818000</data>
    </edge>
    <edge source="ISR" target="SWE">
      <data key="d0">139000</data>
    </edge>
    <edge source="ISR" target="CHE">
      <data key="d0">1203000</data>
    </edge>
    <edge source="ISR" target="THA">
      <data key="d0">19710000</data>
    </edge>
    <edge source="ISR" target="TGO">
      <data key="d0">13948000</data>
    </edge>
    <edge source="ISR" target="TUR">
      <data key="d0">408739000</data>
    </edge>
    <edge source="ISR" target="UGA">
      <data key="d0">136000</data>
    </edge>
    <edge source="ISR" target="UKR">
      <data key="d0">81489000</data>
    </edge>
    <edge source="ISR" target="EGY">
      <data key="d0">9666000</data>
    </edge>
    <edge source="ISR" target="GBR">
      <data key="d0">27113000</data>
    </edge>
    <edge source="ISR" target="TZA">
      <data key="d0">225000</data>
    </edge>
    <edge source="ISR" target="USA">
      <data key="d0">172369000</data>
    </edge>
    <edge source="ISR" target="URY">
      <data key="d0">1003000</data>
    </edge>
    <edge source="KOR" target="ALB">
      <data key="d0">13717</data>
    </edge>
    <edge source="KOR" target="DZA">
      <data key="d0">809254</data>
    </edge>
    <edge source="KOR" target="AZE">
      <data key="d0">195818</data>
    </edge>
    <edge source="KOR" target="ARG">
      <data key="d0">2587303</data>
    </edge>
    <edge source="KOR" target="AUS">
      <data key="d0">27366770</data>
    </edge>
    <edge source="KOR" target="AUT">
      <data key="d0">4363774</data>
    </edge>
    <edge source="KOR" target="ARM">
      <data key="d0">39559</data>
    </edge>
    <edge source="KOR" target="BEL">
      <data key="d0">18198160</data>
    </edge>
    <edge source="KOR" target="BOL">
      <data key="d0">437944</data>
    </edge>
    <edge source="KOR" target="BWA">
      <data key="d0">141062</data>
    </edge>
    <edge source="KOR" target="BRA">
      <data key="d0">34974434</data>
    </edge>
    <edge source="KOR" target="BGR">
      <data key="d0">364340</data>
    </edge>
    <edge source="KOR" target="BDI">
      <data key="d0">877775</data>
    </edge>
    <edge source="KOR" target="BLR">
      <data key="d0">122432</data>
    </edge>
    <edge source="KOR" target="KHM">
      <data key="d0">1645919</data>
    </edge>
    <edge source="KOR" target="CMR">
      <data key="d0">383527</data>
    </edge>
    <edge source="KOR" target="CAN">
      <data key="d0">17468220</data>
    </edge>
    <edge source="KOR" target="CAF">
      <data key="d0">151812</data>
    </edge>
    <edge source="KOR" target="LKA">
      <data key="d0">3348121</data>
    </edge>
    <edge source="KOR" target="CHL">
      <data key="d0">2090720</data>
    </edge>
    <edge source="KOR" target="CHN">
      <data key="d0">1022063571</data>
    </edge>
    <edge source="KOR" target="COL">
      <data key="d0">33046389</data>
    </edge>
    <edge source="KOR" target="CRI">
      <data key="d0">652425</data>
    </edge>
    <edge source="KOR" target="HRV">
      <data key="d0">237635</data>
    </edge>
    <edge source="KOR" target="CZE">
      <data key="d0">3252516</data>
    </edge>
    <edge source="KOR" target="BEN">
      <data key="d0">539100</data>
    </edge>
    <edge source="KOR" target="DNK">
      <data key="d0">740507</data>
    </edge>
    <edge source="KOR" target="ECU">
      <data key="d0">5062415</data>
    </edge>
    <edge source="KOR" target="SLV">
      <data key="d0">249720</data>
    </edge>
    <edge source="KOR" target="ETH">
      <data key="d0">847997</data>
    </edge>
    <edge source="KOR" target="EST">
      <data key="d0">854131</data>
    </edge>
    <edge source="KOR" target="FIN">
      <data key="d0">1843140</data>
    </edge>
    <edge source="KOR" target="FRA">
      <data key="d0">48303149</data>
    </edge>
    <edge source="KOR" target="GEO">
      <data key="d0">213837</data>
    </edge>
    <edge source="KOR" target="GMB">
      <data key="d0">24586</data>
    </edge>
    <edge source="KOR" target="PSE">
      <data key="d0">11170</data>
    </edge>
    <edge source="KOR" target="DEU">
      <data key="d0">59601207</data>
    </edge>
    <edge source="KOR" target="GHA">
      <data key="d0">5160818</data>
    </edge>
    <edge source="KOR" target="GRC">
      <data key="d0">1074024</data>
    </edge>
    <edge source="KOR" target="GTM">
      <data key="d0">2848200</data>
    </edge>
    <edge source="KOR" target="HND">
      <data key="d0">1492042</data>
    </edge>
    <edge source="KOR" target="HKG">
      <data key="d0">54776932</data>
    </edge>
    <edge source="KOR" target="HUN">
      <data key="d0">3673566</data>
    </edge>
    <edge source="KOR" target="IDN">
      <data key="d0">128741872</data>
    </edge>
    <edge source="KOR" target="IRL">
      <data key="d0">3163379</data>
    </edge>
    <edge source="KOR" target="ISR">
      <data key="d0">9327051</data>
    </edge>
    <edge source="KOR" target="ITA">
      <data key="d0">23528798</data>
    </edge>
    <edge source="KOR" target="CIV">
      <data key="d0">679657</data>
    </edge>
    <edge source="KOR" target="JAM">
      <data key="d0">340804</data>
    </edge>
    <edge source="KOR" target="JPN">
      <data key="d0">264598286</data>
    </edge>
    <edge source="KOR" target="KAZ">
      <data key="d0">35658263</data>
    </edge>
    <edge source="KOR" target="JOR">
      <data key="d0">978702</data>
    </edge>
    <edge source="KOR" target="KGZ">
      <data key="d0">88839</data>
    </edge>
    <edge source="KOR" target="LBN">
      <data key="d0">491539</data>
    </edge>
    <edge source="KOR" target="LVA">
      <data key="d0">2487826</data>
    </edge>
    <edge source="KOR" target="LTU">
      <data key="d0">3627879</data>
    </edge>
    <edge source="KOR" target="MDG">
      <data key="d0">1404169</data>
    </edge>
    <edge source="KOR" target="MWI">
      <data key="d0">4807167</data>
    </edge>
    <edge source="KOR" target="MYS">
      <data key="d0">74428477</data>
    </edge>
    <edge source="KOR" target="MRT">
      <data key="d0">23899</data>
    </edge>
    <edge source="KOR" target="MUS">
      <data key="d0">103334</data>
    </edge>
    <edge source="KOR" target="MEX">
      <data key="d0">47452821</data>
    </edge>
    <edge source="KOR" target="MDA">
      <data key="d0">38680</data>
    </edge>
    <edge source="KOR" target="MAR">
      <data key="d0">612527</data>
    </edge>
    <edge source="KOR" target="MOZ">
      <data key="d0">3519028</data>
    </edge>
    <edge source="KOR" target="OMN">
      <data key="d0">388162</data>
    </edge>
    <edge source="KOR" target="NLD">
      <data key="d0">40957234</data>
    </edge>
    <edge source="KOR" target="NZL">
      <data key="d0">10368119</data>
    </edge>
    <edge source="KOR" target="NIC">
      <data key="d0">182913</data>
    </edge>
    <edge source="KOR" target="NER">
      <data key="d0">1349602</data>
    </edge>
    <edge source="KOR" target="NOR">
      <data key="d0">1003721</data>
    </edge>
    <edge source="KOR" target="PAK">
      <data key="d0">13095985</data>
    </edge>
    <edge source="KOR" target="PAN">
      <data key="d0">1855652</data>
    </edge>
    <edge source="KOR" target="PRY">
      <data key="d0">1266361</data>
    </edge>
    <edge source="KOR" target="PER">
      <data key="d0">15373524</data>
    </edge>
    <edge source="KOR" target="PHL">
      <data key="d0">75832570</data>
    </edge>
    <edge source="KOR" target="POL">
      <data key="d0">6992022</data>
    </edge>
    <edge source="KOR" target="PRT">
      <data key="d0">380270</data>
    </edge>
    <edge source="KOR" target="ROU">
      <data key="d0">1528874</data>
    </edge>
    <edge source="KOR" target="RUS">
      <data key="d0">22385891</data>
    </edge>
    <edge source="KOR" target="SAU">
      <data key="d0">9967404</data>
    </edge>
    <edge source="KOR" target="SEN">
      <data key="d0">1771470</data>
    </edge>
    <edge source="KOR" target="SRB">
      <data key="d0">295558</data>
    </edge>
    <edge source="KOR" target="IND">
      <data key="d0">168396193</data>
    </edge>
    <edge source="KOR" target="SGP">
      <data key="d0">65441241</data>
    </edge>
    <edge source="KOR" target="SVK">
      <data key="d0">84550102</data>
    </edge>
    <edge source="KOR" target="VNM">
      <data key="d0">288270875</data>
    </edge>
    <edge source="KOR" target="SVN">
      <data key="d0">1036821</data>
    </edge>
    <edge source="KOR" target="ZAF">
      <data key="d0">8812896</data>
    </edge>
    <edge source="KOR" target="ZWE">
      <data key="d0">743192</data>
    </edge>
    <edge source="KOR" target="ESP">
      <data key="d0">11141727</data>
    </edge>
    <edge source="KOR" target="SWE">
      <data key="d0">2672733</data>
    </edge>
    <edge source="KOR" target="CHE">
      <data key="d0">5361176</data>
    </edge>
    <edge source="KOR" target="THA">
      <data key="d0">90338530</data>
    </edge>
    <edge source="KOR" target="TGO">
      <data key="d0">937153</data>
    </edge>
    <edge source="KOR" target="ARE">
      <data key="d0">30010467</data>
    </edge>
    <edge source="KOR" target="TUN">
      <data key="d0">679995</data>
    </edge>
    <edge source="KOR" target="TUR">
      <data key="d0">40849681</data>
    </edge>
    <edge source="KOR" target="UGA">
      <data key="d0">4298415</data>
    </edge>
    <edge source="KOR" target="UKR">
      <data key="d0">3332840</data>
    </edge>
    <edge source="KOR" target="MKD">
      <data key="d0">94684</data>
    </edge>
    <edge source="KOR" target="EGY">
      <data key="d0">6084734</data>
    </edge>
    <edge source="KOR" target="GBR">
      <data key="d0">14822775</data>
    </edge>
    <edge source="KOR" target="TZA">
      <data key="d0">11771917</data>
    </edge>
    <edge source="KOR" target="USA">
      <data key="d0">367933525</data>
    </edge>
    <edge source="KOR" target="BFA">
      <data key="d0">1190587</data>
    </edge>
    <edge source="KOR" target="URY">
      <data key="d0">114985</data>
    </edge>
    <edge source="MYS" target="ALB">
      <data key="d0">7436368</data>
    </edge>
    <edge source="MYS" target="DZA">
      <data key="d0">927398</data>
    </edge>
    <edge source="MYS" target="AZE">
      <data key="d0">112885</data>
    </edge>
    <edge source="MYS" target="ARG">
      <data key="d0">3161493</data>
    </edge>
    <edge source="MYS" target="AUS">
      <data key="d0">68454735</data>
    </edge>
    <edge source="MYS" target="AUT">
      <data key="d0">1916739</data>
    </edge>
    <edge source="MYS" target="BEL">
      <data key="d0">10821800</data>
    </edge>
    <edge source="MYS" target="BRA">
      <data key="d0">11309184</data>
    </edge>
    <edge source="MYS" target="BGR">
      <data key="d0">3615032</data>
    </edge>
    <edge source="MYS" target="KHM">
      <data key="d0">1607342</data>
    </edge>
    <edge source="MYS" target="CMR">
      <data key="d0">278940</data>
    </edge>
    <edge source="MYS" target="CAN">
      <data key="d0">4129500</data>
    </edge>
    <edge source="MYS" target="LKA">
      <data key="d0">12805512</data>
    </edge>
    <edge source="MYS" target="CHL">
      <data key="d0">1514816</data>
    </edge>
    <edge source="MYS" target="CHN">
      <data key="d0">239629362</data>
    </edge>
    <edge source="MYS" target="COL">
      <data key="d0">1240892</data>
    </edge>
    <edge source="MYS" target="CRI">
      <data key="d0">364194</data>
    </edge>
    <edge source="MYS" target="HRV">
      <data key="d0">123611</data>
    </edge>
    <edge source="MYS" target="CZE">
      <data key="d0">255521</data>
    </edge>
    <edge source="MYS" target="BEN">
      <data key="d0">360216</data>
    </edge>
    <edge source="MYS" target="DNK">
      <data key="d0">1698173</data>
    </edge>
    <edge source="MYS" target="ECU">
      <data key="d0">543538</data>
    </edge>
    <edge source="MYS" target="SLV">
      <data key="d0">20498</data>
    </edge>
    <edge source="MYS" target="ETH">
      <data key="d0">44744</data>
    </edge>
    <edge source="MYS" target="EST">
      <data key="d0">163903</data>
    </edge>
    <edge source="MYS" target="FIN">
      <data key="d0">450819</data>
    </edge>
    <edge source="MYS" target="FRA">
      <data key="d0">6665415</data>
    </edge>
    <edge source="MYS" target="DEU">
      <data key="d0">29071607</data>
    </edge>
    <edge source="MYS" target="GHA">
      <data key="d0">1157694</data>
    </edge>
    <edge source="MYS" target="GRC">
      <data key="d0">1081421</data>
    </edge>
    <edge source="MYS" target="GTM">
      <data key="d0">1313183</data>
    </edge>
    <edge source="MYS" target="HND">
      <data key="d0">227342</data>
    </edge>
    <edge source="MYS" target="HKG">
      <data key="d0">15657755</data>
    </edge>
    <edge source="MYS" target="HUN">
      <data key="d0">182230</data>
    </edge>
    <edge source="MYS" target="IDN">
      <data key="d0">168319998</data>
    </edge>
    <edge source="MYS" target="IRL">
      <data key="d0">330022</data>
    </edge>
    <edge source="MYS" target="ITA">
      <data key="d0">19024774</data>
    </edge>
    <edge source="MYS" target="CIV">
      <data key="d0">850478</data>
    </edge>
    <edge source="MYS" target="JAM">
      <data key="d0">259902</data>
    </edge>
    <edge source="MYS" target="JPN">
      <data key="d0">101031559</data>
    </edge>
    <edge source="MYS" target="KAZ">
      <data key="d0">85964</data>
    </edge>
    <edge source="MYS" target="JOR">
      <data key="d0">404493</data>
    </edge>
    <edge source="MYS" target="KOR">
      <data key="d0">110988322</data>
    </edge>
    <edge source="MYS" target="LBN">
      <data key="d0">722067</data>
    </edge>
    <edge source="MYS" target="LVA">
      <data key="d0">1854100</data>
    </edge>
    <edge source="MYS" target="LTU">
      <data key="d0">287254</data>
    </edge>
    <edge source="MYS" target="MDG">
      <data key="d0">93312</data>
    </edge>
    <edge source="MYS" target="MUS">
      <data key="d0">631529</data>
    </edge>
    <edge source="MYS" target="MEX">
      <data key="d0">4633796</data>
    </edge>
    <edge source="MYS" target="MAR">
      <data key="d0">68997</data>
    </edge>
    <edge source="MYS" target="MOZ">
      <data key="d0">280871</data>
    </edge>
    <edge source="MYS" target="OMN">
      <data key="d0">365198</data>
    </edge>
    <edge source="MYS" target="NLD">
      <data key="d0">208134164</data>
    </edge>
    <edge source="MYS" target="NZL">
      <data key="d0">6445554</data>
    </edge>
    <edge source="MYS" target="NOR">
      <data key="d0">76071</data>
    </edge>
    <edge source="MYS" target="PAK">
      <data key="d0">13972534</data>
    </edge>
    <edge source="MYS" target="PAN">
      <data key="d0">632986</data>
    </edge>
    <edge source="MYS" target="PRY">
      <data key="d0">23415</data>
    </edge>
    <edge source="MYS" target="PER">
      <data key="d0">269967</data>
    </edge>
    <edge source="MYS" target="PHL">
      <data key="d0">38321078</data>
    </edge>
    <edge source="MYS" target="POL">
      <data key="d0">2556588</data>
    </edge>
    <edge source="MYS" target="PRT">
      <data key="d0">819658</data>
    </edge>
    <edge source="MYS" target="ROU">
      <data key="d0">61363</data>
    </edge>
    <edge source="MYS" target="RUS">
      <data key="d0">9364706</data>
    </edge>
    <edge source="MYS" target="SAU">
      <data key="d0">3205290</data>
    </edge>
    <edge source="MYS" target="SEN">
      <data key="d0">27913</data>
    </edge>
    <edge source="MYS" target="SRB">
      <data key="d0">20677</data>
    </edge>
    <edge source="MYS" target="IND">
      <data key="d0">61808265</data>
    </edge>
    <edge source="MYS" target="SGP">
      <data key="d0">128131179</data>
    </edge>
    <edge source="MYS" target="VNM">
      <data key="d0">91352124</data>
    </edge>
    <edge source="MYS" target="SVN">
      <data key="d0">3051998</data>
    </edge>
    <edge source="MYS" target="ZAF">
      <data key="d0">18195299</data>
    </edge>
    <edge source="MYS" target="ZWE">
      <data key="d0">14162</data>
    </edge>
    <edge source="MYS" target="ESP">
      <data key="d0">41463359</data>
    </edge>
    <edge source="MYS" target="SWE">
      <data key="d0">1110323</data>
    </edge>
    <edge source="MYS" target="CHE">
      <data key="d0">576369</data>
    </edge>
    <edge source="MYS" target="THA">
      <data key="d0">185525317</data>
    </edge>
    <edge source="MYS" target="TGO">
      <data key="d0">83389</data>
    </edge>
    <edge source="MYS" target="ARE">
      <data key="d0">20889019</data>
    </edge>
    <edge source="MYS" target="TUN">
      <data key="d0">289478</data>
    </edge>
    <edge source="MYS" target="TUR">
      <data key="d0">8059039</data>
    </edge>
    <edge source="MYS" target="UGA">
      <data key="d0">37294</data>
    </edge>
    <edge source="MYS" target="UKR">
      <data key="d0">1060413</data>
    </edge>
    <edge source="MYS" target="EGY">
      <data key="d0">4833441</data>
    </edge>
    <edge source="MYS" target="GBR">
      <data key="d0">15287687</data>
    </edge>
    <edge source="MYS" target="TZA">
      <data key="d0">234863</data>
    </edge>
    <edge source="MYS" target="USA">
      <data key="d0">117595078</data>
    </edge>
    <edge source="MYS" target="URY">
      <data key="d0">641718</data>
    </edge>
    <edge source="MUS" target="FRA">
      <data key="d0">527493</data>
    </edge>
    <edge source="MUS" target="MDG">
      <data key="d0">1075115</data>
    </edge>
    <edge source="MUS" target="ZAF">
      <data key="d0">20320</data>
    </edge>
    <edge source="MUS" target="CHE">
      <data key="d0">322641</data>
    </edge>
    <edge source="MUS" target="GBR">
      <data key="d0">24150</data>
    </edge>
    <edge source="MEX" target="DZA">
      <data key="d0">56717</data>
    </edge>
    <edge source="MEX" target="ARG">
      <data key="d0">17794486</data>
    </edge>
    <edge source="MEX" target="AUS">
      <data key="d0">5962409</data>
    </edge>
    <edge source="MEX" target="AUT">
      <data key="d0">174748</data>
    </edge>
    <edge source="MEX" target="BEL">
      <data key="d0">10597443</data>
    </edge>
    <edge source="MEX" target="BOL">
      <data key="d0">2209805</data>
    </edge>
    <edge source="MEX" target="BRA">
      <data key="d0">68536414</data>
    </edge>
    <edge source="MEX" target="CAN">
      <data key="d0">52211732</data>
    </edge>
    <edge source="MEX" target="LKA">
      <data key="d0">23857</data>
    </edge>
    <edge source="MEX" target="CHL">
      <data key="d0">30975424</data>
    </edge>
    <edge source="MEX" target="CHN">
      <data key="d0">11539823</data>
    </edge>
    <edge source="MEX" target="COL">
      <data key="d0">46370610</data>
    </edge>
    <edge source="MEX" target="CRI">
      <data key="d0">30787470</data>
    </edge>
    <edge source="MEX" target="HRV">
      <data key="d0">101683</data>
    </edge>
    <edge source="MEX" target="CZE">
      <data key="d0">222698</data>
    </edge>
    <edge source="MEX" target="DNK">
      <data key="d0">1065005</data>
    </edge>
    <edge source="MEX" target="ECU">
      <data key="d0">10127585</data>
    </edge>
    <edge source="MEX" target="SLV">
      <data key="d0">15489896</data>
    </edge>
    <edge source="MEX" target="FRA">
      <data key="d0">17327753</data>
    </edge>
    <edge source="MEX" target="DEU">
      <data key="d0">15669897</data>
    </edge>
    <edge source="MEX" target="GHA">
      <data key="d0">773629</data>
    </edge>
    <edge source="MEX" target="GRC">
      <data key="d0">110568</data>
    </edge>
    <edge source="MEX" target="GTM">
      <data key="d0">52944432</data>
    </edge>
    <edge source="MEX" target="HND">
      <data key="d0">15281514</data>
    </edge>
    <edge source="MEX" target="HKG">
      <data key="d0">103784</data>
    </edge>
    <edge source="MEX" target="HUN">
      <data key="d0">67185</data>
    </edge>
    <edge source="MEX" target="IDN">
      <data key="d0">513437</data>
    </edge>
    <edge source="MEX" target="IRL">
      <data key="d0">324032</data>
    </edge>
    <edge source="MEX" target="ISR">
      <data key="d0">727096</data>
    </edge>
    <edge source="MEX" target="ITA">
      <data key="d0">11668640</data>
    </edge>
    <edge source="MEX" target="JAM">
      <data key="d0">2224543</data>
    </edge>
    <edge source="MEX" target="JPN">
      <data key="d0">13313366</data>
    </edge>
    <edge source="MEX" target="JOR">
      <data key="d0">123056</data>
    </edge>
    <edge source="MEX" target="KOR">
      <data key="d0">9176620</data>
    </edge>
    <edge source="MEX" target="LBN">
      <data key="d0">13247</data>
    </edge>
    <edge source="MEX" target="MYS">
      <data key="d0">848442</data>
    </edge>
    <edge source="MEX" target="MAR">
      <data key="d0">111757</data>
    </edge>
    <edge source="MEX" target="NAM">
      <data key="d0">1401698</data>
    </edge>
    <edge source="MEX" target="NLD">
      <data key="d0">18916077</data>
    </edge>
    <edge source="MEX" target="NZL">
      <data key="d0">363655</data>
    </edge>
    <edge source="MEX" target="NIC">
      <data key="d0">11306246</data>
    </edge>
    <edge source="MEX" target="PAK">
      <data key="d0">427733</data>
    </edge>
    <edge source="MEX" target="PAN">
      <data key="d0">13607120</data>
    </edge>
    <edge source="MEX" target="PRY">
      <data key="d0">428836</data>
    </edge>
    <edge source="MEX" target="PER">
      <data key="d0">34529200</data>
    </edge>
    <edge source="MEX" target="PHL">
      <data key="d0">1276126</data>
    </edge>
    <edge source="MEX" target="POL">
      <data key="d0">67366</data>
    </edge>
    <edge source="MEX" target="PRT">
      <data key="d0">2195450</data>
    </edge>
    <edge source="MEX" target="ROU">
      <data key="d0">28343</data>
    </edge>
    <edge source="MEX" target="RUS">
      <data key="d0">1959883</data>
    </edge>
    <edge source="MEX" target="SAU">
      <data key="d0">646537</data>
    </edge>
    <edge source="MEX" target="SRB">
      <data key="d0">133661</data>
    </edge>
    <edge source="MEX" target="IND">
      <data key="d0">2959466</data>
    </edge>
    <edge source="MEX" target="SGP">
      <data key="d0">10500842</data>
    </edge>
    <edge source="MEX" target="VNM">
      <data key="d0">707215</data>
    </edge>
    <edge source="MEX" target="SVN">
      <data key="d0">2238158</data>
    </edge>
    <edge source="MEX" target="ZAF">
      <data key="d0">1214774</data>
    </edge>
    <edge source="MEX" target="ESP">
      <data key="d0">9623709</data>
    </edge>
    <edge source="MEX" target="CHE">
      <data key="d0">797436</data>
    </edge>
    <edge source="MEX" target="THA">
      <data key="d0">1462136</data>
    </edge>
    <edge source="MEX" target="ARE">
      <data key="d0">308015</data>
    </edge>
    <edge source="MEX" target="TUN">
      <data key="d0">74575</data>
    </edge>
    <edge source="MEX" target="TUR">
      <data key="d0">3034861</data>
    </edge>
    <edge source="MEX" target="UKR">
      <data key="d0">13173</data>
    </edge>
    <edge source="MEX" target="EGY">
      <data key="d0">538819</data>
    </edge>
    <edge source="MEX" target="GBR">
      <data key="d0">2141627</data>
    </edge>
    <edge source="MEX" target="TZA">
      <data key="d0">392258</data>
    </edge>
    <edge source="MEX" target="USA">
      <data key="d0">686119605</data>
    </edge>
    <edge source="MEX" target="URY">
      <data key="d0">1800240</data>
    </edge>
    <edge source="MAR" target="DZA">
      <data key="d0">184985</data>
    </edge>
    <edge source="MAR" target="BEL">
      <data key="d0">31377</data>
    </edge>
    <edge source="MAR" target="CMR">
      <data key="d0">519279</data>
    </edge>
    <edge source="MAR" target="CHN">
      <data key="d0">39610</data>
    </edge>
    <edge source="MAR" target="CZE">
      <data key="d0">244857</data>
    </edge>
    <edge source="MAR" target="FRA">
      <data key="d0">960554</data>
    </edge>
    <edge source="MAR" target="DEU">
      <data key="d0">1856667</data>
    </edge>
    <edge source="MAR" target="ITA">
      <data key="d0">1332388</data>
    </edge>
    <edge source="MAR" target="CIV">
      <data key="d0">273051</data>
    </edge>
    <edge source="MAR" target="MYS">
      <data key="d0">487195</data>
    </edge>
    <edge source="MAR" target="MRT">
      <data key="d0">3234821</data>
    </edge>
    <edge source="MAR" target="NER">
      <data key="d0">207351</data>
    </edge>
    <edge source="MAR" target="PRT">
      <data key="d0">27852</data>
    </edge>
    <edge source="MAR" target="SEN">
      <data key="d0">394660</data>
    </edge>
    <edge source="MAR" target="IND">
      <data key="d0">35043</data>
    </edge>
    <edge source="MAR" target="ESP">
      <data key="d0">171059</data>
    </edge>
    <edge source="MAR" target="TUN">
      <data key="d0">87785</data>
    </edge>
    <edge source="MAR" target="TUR">
      <data key="d0">108924</data>
    </edge>
    <edge source="MAR" target="EGY">
      <data key="d0">339410</data>
    </edge>
    <edge source="MAR" target="GBR">
      <data key="d0">27489</data>
    </edge>
    <edge source="MAR" target="USA">
      <data key="d0">25899</data>
    </edge>
    <edge source="MAR" target="BFA">
      <data key="d0">20529</data>
    </edge>
    <edge source="NLD" target="ALB">
      <data key="d0">326088</data>
    </edge>
    <edge source="NLD" target="DZA">
      <data key="d0">9402388</data>
    </edge>
    <edge source="NLD" target="AZE">
      <data key="d0">6238921</data>
    </edge>
    <edge source="NLD" target="ARG">
      <data key="d0">11252949</data>
    </edge>
    <edge source="NLD" target="AUS">
      <data key="d0">23010716</data>
    </edge>
    <edge source="NLD" target="AUT">
      <data key="d0">79376967</data>
    </edge>
    <edge source="NLD" target="ARM">
      <data key="d0">620037</data>
    </edge>
    <edge source="NLD" target="BEL">
      <data key="d0">1301572744</data>
    </edge>
    <edge source="NLD" target="BOL">
      <data key="d0">559885</data>
    </edge>
    <edge source="NLD" target="BWA">
      <data key="d0">46574</data>
    </edge>
    <edge source="NLD" target="BRA">
      <data key="d0">50156475</data>
    </edge>
    <edge source="NLD" target="BGR">
      <data key="d0">15284164</data>
    </edge>
    <edge source="NLD" target="BDI">
      <data key="d0">94687</data>
    </edge>
    <edge source="NLD" target="BLR">
      <data key="d0">9344781</data>
    </edge>
    <edge source="NLD" target="KHM">
      <data key="d0">226312</data>
    </edge>
    <edge source="NLD" target="CMR">
      <data key="d0">1826774</data>
    </edge>
    <edge source="NLD" target="CAN">
      <data key="d0">8009670</data>
    </edge>
    <edge source="NLD" target="CAF">
      <data key="d0">162658</data>
    </edge>
    <edge source="NLD" target="LKA">
      <data key="d0">1114023</data>
    </edge>
    <edge source="NLD" target="CHL">
      <data key="d0">6041595</data>
    </edge>
    <edge source="NLD" target="CHN">
      <data key="d0">204165769</data>
    </edge>
    <edge source="NLD" target="COL">
      <data key="d0">11775388</data>
    </edge>
    <edge source="NLD" target="CRI">
      <data key="d0">1382616</data>
    </edge>
    <edge source="NLD" target="HRV">
      <data key="d0">7638139</data>
    </edge>
    <edge source="NLD" target="CZE">
      <data key="d0">72373935</data>
    </edge>
    <edge source="NLD" target="BEN">
      <data key="d0">1328598</data>
    </edge>
    <edge source="NLD" target="DNK">
      <data key="d0">133890770</data>
    </edge>
    <edge source="NLD" target="ECU">
      <data key="d0">3232657</data>
    </edge>
    <edge source="NLD" target="SLV">
      <data key="d0">827556</data>
    </edge>
    <edge source="NLD" target="ETH">
      <data key="d0">2802054</data>
    </edge>
    <edge source="NLD" target="EST">
      <data key="d0">9975821</data>
    </edge>
    <edge source="NLD" target="FIN">
      <data key="d0">75055074</data>
    </edge>
    <edge source="NLD" target="FRA">
      <data key="d0">932484908</data>
    </edge>
    <edge source="NLD" target="GEO">
      <data key="d0">2097074</data>
    </edge>
    <edge source="NLD" target="GMB">
      <data key="d0">272718</data>
    </edge>
    <edge source="NLD" target="PSE">
      <data key="d0">129113</data>
    </edge>
    <edge source="NLD" target="DEU">
      <data key="d0">2013722405</data>
    </edge>
    <edge source="NLD" target="GHA">
      <data key="d0">6656807</data>
    </edge>
    <edge source="NLD" target="GRC">
      <data key="d0">47725151</data>
    </edge>
    <edge source="NLD" target="GTM">
      <data key="d0">902072</data>
    </edge>
    <edge source="NLD" target="HND">
      <data key="d0">773298</data>
    </edge>
    <edge source="NLD" target="HKG">
      <data key="d0">23529583</data>
    </edge>
    <edge source="NLD" target="HUN">
      <data key="d0">40153499</data>
    </edge>
    <edge source="NLD" target="IDN">
      <data key="d0">13664645</data>
    </edge>
    <edge source="NLD" target="IRL">
      <data key="d0">56632325</data>
    </edge>
    <edge source="NLD" target="ISR">
      <data key="d0">43658963</data>
    </edge>
    <edge source="NLD" target="ITA">
      <data key="d0">500352531</data>
    </edge>
    <edge source="NLD" target="CIV">
      <data key="d0">1846334</data>
    </edge>
    <edge source="NLD" target="JAM">
      <data key="d0">279110</data>
    </edge>
    <edge source="NLD" target="JPN">
      <data key="d0">74052154</data>
    </edge>
    <edge source="NLD" target="KAZ">
      <data key="d0">14129261</data>
    </edge>
    <edge source="NLD" target="JOR">
      <data key="d0">8429754</data>
    </edge>
    <edge source="NLD" target="KOR">
      <data key="d0">52123299</data>
    </edge>
    <edge source="NLD" target="KGZ">
      <data key="d0">214960</data>
    </edge>
    <edge source="NLD" target="LBN">
      <data key="d0">3826317</data>
    </edge>
    <edge source="NLD" target="LVA">
      <data key="d0">7016794</data>
    </edge>
    <edge source="NLD" target="LTU">
      <data key="d0">18218897</data>
    </edge>
    <edge source="NLD" target="MDG">
      <data key="d0">1040927</data>
    </edge>
    <edge source="NLD" target="MWI">
      <data key="d0">37545</data>
    </edge>
    <edge source="NLD" target="MYS">
      <data key="d0">14250029</data>
    </edge>
    <edge source="NLD" target="MRT">
      <data key="d0">168892</data>
    </edge>
    <edge source="NLD" target="MUS">
      <data key="d0">744759</data>
    </edge>
    <edge source="NLD" target="MEX">
      <data key="d0">23971946</data>
    </edge>
    <edge source="NLD" target="MDA">
      <data key="d0">535034</data>
    </edge>
    <edge source="NLD" target="MAR">
      <data key="d0">13073083</data>
    </edge>
    <edge source="NLD" target="MOZ">
      <data key="d0">6174227</data>
    </edge>
    <edge source="NLD" target="OMN">
      <data key="d0">4329211</data>
    </edge>
    <edge source="NLD" target="NAM">
      <data key="d0">423176</data>
    </edge>
    <edge source="NLD" target="NZL">
      <data key="d0">3318253</data>
    </edge>
    <edge source="NLD" target="NIC">
      <data key="d0">88301</data>
    </edge>
    <edge source="NLD" target="NER">
      <data key="d0">313245</data>
    </edge>
    <edge source="NLD" target="NOR">
      <data key="d0">83008850</data>
    </edge>
    <edge source="NLD" target="PAK">
      <data key="d0">11757802</data>
    </edge>
    <edge source="NLD" target="PAN">
      <data key="d0">1903176</data>
    </edge>
    <edge source="NLD" target="PRY">
      <data key="d0">422486</data>
    </edge>
    <edge source="NLD" target="PER">
      <data key="d0">82222471</data>
    </edge>
    <edge source="NLD" target="PHL">
      <data key="d0">8597416</data>
    </edge>
    <edge source="NLD" target="POL">
      <data key="d0">191068236</data>
    </edge>
    <edge source="NLD" target="PRT">
      <data key="d0">45588688</data>
    </edge>
    <edge source="NLD" target="ROU">
      <data key="d0">42259784</data>
    </edge>
    <edge source="NLD" target="RUS">
      <data key="d0">145495587</data>
    </edge>
    <edge source="NLD" target="SAU">
      <data key="d0">45983247</data>
    </edge>
    <edge source="NLD" target="SEN">
      <data key="d0">1613405</data>
    </edge>
    <edge source="NLD" target="SRB">
      <data key="d0">8312285</data>
    </edge>
    <edge source="NLD" target="IND">
      <data key="d0">119967396</data>
    </edge>
    <edge source="NLD" target="SGP">
      <data key="d0">41763442</data>
    </edge>
    <edge source="NLD" target="SVK">
      <data key="d0">21596369</data>
    </edge>
    <edge source="NLD" target="VNM">
      <data key="d0">29603976</data>
    </edge>
    <edge source="NLD" target="SVN">
      <data key="d0">13203166</data>
    </edge>
    <edge source="NLD" target="ZAF">
      <data key="d0">45859997</data>
    </edge>
    <edge source="NLD" target="ZWE">
      <data key="d0">3724237</data>
    </edge>
    <edge source="NLD" target="ESP">
      <data key="d0">358314714</data>
    </edge>
    <edge source="NLD" target="SWE">
      <data key="d0">144741806</data>
    </edge>
    <edge source="NLD" target="CHE">
      <data key="d0">137938418</data>
    </edge>
    <edge source="NLD" target="THA">
      <data key="d0">24473386</data>
    </edge>
    <edge source="NLD" target="TGO">
      <data key="d0">252531</data>
    </edge>
    <edge source="NLD" target="ARE">
      <data key="d0">48718558</data>
    </edge>
    <edge source="NLD" target="TUN">
      <data key="d0">6668330</data>
    </edge>
    <edge source="NLD" target="TUR">
      <data key="d0">129480223</data>
    </edge>
    <edge source="NLD" target="UGA">
      <data key="d0">9199820</data>
    </edge>
    <edge source="NLD" target="UKR">
      <data key="d0">22513205</data>
    </edge>
    <edge source="NLD" target="MKD">
      <data key="d0">11327831</data>
    </edge>
    <edge source="NLD" target="EGY">
      <data key="d0">63419340</data>
    </edge>
    <edge source="NLD" target="GBR">
      <data key="d0">793807288</data>
    </edge>
    <edge source="NLD" target="TZA">
      <data key="d0">2982393</data>
    </edge>
    <edge source="NLD" target="USA">
      <data key="d0">344930891</data>
    </edge>
    <edge source="NLD" target="BFA">
      <data key="d0">562501</data>
    </edge>
    <edge source="NLD" target="URY">
      <data key="d0">1313522</data>
    </edge>
    <edge source="NZL" target="DZA">
      <data key="d0">1009978</data>
    </edge>
    <edge source="NZL" target="ARG">
      <data key="d0">2698454</data>
    </edge>
    <edge source="NZL" target="AUS">
      <data key="d0">95216952</data>
    </edge>
    <edge source="NZL" target="AUT">
      <data key="d0">10621</data>
    </edge>
    <edge source="NZL" target="BEL">
      <data key="d0">64998</data>
    </edge>
    <edge source="NZL" target="BRA">
      <data key="d0">5791234</data>
    </edge>
    <edge source="NZL" target="CAN">
      <data key="d0">4962470</data>
    </edge>
    <edge source="NZL" target="LKA">
      <data key="d0">1565887</data>
    </edge>
    <edge source="NZL" target="CHL">
      <data key="d0">475527</data>
    </edge>
    <edge source="NZL" target="CHN">
      <data key="d0">104989449</data>
    </edge>
    <edge source="NZL" target="COL">
      <data key="d0">642971</data>
    </edge>
    <edge source="NZL" target="DNK">
      <data key="d0">143969</data>
    </edge>
    <edge source="NZL" target="ECU">
      <data key="d0">32088</data>
    </edge>
    <edge source="NZL" target="SLV">
      <data key="d0">566238</data>
    </edge>
    <edge source="NZL" target="FRA">
      <data key="d0">834864</data>
    </edge>
    <edge source="NZL" target="DEU">
      <data key="d0">20587904</data>
    </edge>
    <edge source="NZL" target="GHA">
      <data key="d0">77654</data>
    </edge>
    <edge source="NZL" target="GTM">
      <data key="d0">186307</data>
    </edge>
    <edge source="NZL" target="HKG">
      <data key="d0">535744</data>
    </edge>
    <edge source="NZL" target="IDN">
      <data key="d0">30850201</data>
    </edge>
    <edge source="NZL" target="IRL">
      <data key="d0">459038</data>
    </edge>
    <edge source="NZL" target="ISR">
      <data key="d0">17731</data>
    </edge>
    <edge source="NZL" target="ITA">
      <data key="d0">395338</data>
    </edge>
    <edge source="NZL" target="JAM">
      <data key="d0">34861</data>
    </edge>
    <edge source="NZL" target="JPN">
      <data key="d0">135624732</data>
    </edge>
    <edge source="NZL" target="JOR">
      <data key="d0">29663</data>
    </edge>
    <edge source="NZL" target="KOR">
      <data key="d0">19544085</data>
    </edge>
    <edge source="NZL" target="MYS">
      <data key="d0">14141946</data>
    </edge>
    <edge source="NZL" target="MEX">
      <data key="d0">50499524</data>
    </edge>
    <edge source="NZL" target="OMN">
      <data key="d0">51110</data>
    </edge>
    <edge source="NZL" target="NLD">
      <data key="d0">62538340</data>
    </edge>
    <edge source="NZL" target="NOR">
      <data key="d0">68484</data>
    </edge>
    <edge source="NZL" target="PAK">
      <data key="d0">17263</data>
    </edge>
    <edge source="NZL" target="PER">
      <data key="d0">319285</data>
    </edge>
    <edge source="NZL" target="PHL">
      <data key="d0">8071549</data>
    </edge>
    <edge source="NZL" target="POL">
      <data key="d0">8007950</data>
    </edge>
    <edge source="NZL" target="RUS">
      <data key="d0">199546</data>
    </edge>
    <edge source="NZL" target="SAU">
      <data key="d0">4695713</data>
    </edge>
    <edge source="NZL" target="IND">
      <data key="d0">4962395</data>
    </edge>
    <edge source="NZL" target="SGP">
      <data key="d0">8647157</data>
    </edge>
    <edge source="NZL" target="VNM">
      <data key="d0">3104440</data>
    </edge>
    <edge source="NZL" target="ZAF">
      <data key="d0">4963002</data>
    </edge>
    <edge source="NZL" target="ESP">
      <data key="d0">173717</data>
    </edge>
    <edge source="NZL" target="CHE">
      <data key="d0">484335</data>
    </edge>
    <edge source="NZL" target="THA">
      <data key="d0">17958007</data>
    </edge>
    <edge source="NZL" target="ARE">
      <data key="d0">492956</data>
    </edge>
    <edge source="NZL" target="TUN">
      <data key="d0">121882</data>
    </edge>
    <edge source="NZL" target="TUR">
      <data key="d0">105229</data>
    </edge>
    <edge source="NZL" target="EGY">
      <data key="d0">4227457</data>
    </edge>
    <edge source="NZL" target="GBR">
      <data key="d0">1665616</data>
    </edge>
    <edge source="NZL" target="USA">
      <data key="d0">299742247</data>
    </edge>
    <edge source="NZL" target="URY">
      <data key="d0">728039</data>
    </edge>
    <edge source="NIC" target="CHL">
      <data key="d0">291722</data>
    </edge>
    <edge source="NIC" target="CRI">
      <data key="d0">2568336</data>
    </edge>
    <edge source="NIC" target="ECU">
      <data key="d0">728936</data>
    </edge>
    <edge source="NIC" target="SLV">
      <data key="d0">484191</data>
    </edge>
    <edge source="NIC" target="GTM">
      <data key="d0">1324440</data>
    </edge>
    <edge source="NIC" target="HND">
      <data key="d0">400264</data>
    </edge>
    <edge source="NIC" target="MEX">
      <data key="d0">32582</data>
    </edge>
    <edge source="NIC" target="PAN">
      <data key="d0">155789</data>
    </edge>
    <edge source="NIC" target="PER">
      <data key="d0">241940</data>
    </edge>
    <edge source="NIC" target="VNM">
      <data key="d0">112000</data>
    </edge>
    <edge source="PAK" target="DZA">
      <data key="d0">62180</data>
    </edge>
    <edge source="PAK" target="ARG">
      <data key="d0">33077</data>
    </edge>
    <edge source="PAK" target="AUS">
      <data key="d0">109404</data>
    </edge>
    <edge source="PAK" target="LKA">
      <data key="d0">660909</data>
    </edge>
    <edge source="PAK" target="CHN">
      <data key="d0">67337</data>
    </edge>
    <edge source="PAK" target="ETH">
      <data key="d0">12153</data>
    </edge>
    <edge source="PAK" target="FRA">
      <data key="d0">576528</data>
    </edge>
    <edge source="PAK" target="DEU">
      <data key="d0">269631</data>
    </edge>
    <edge source="PAK" target="HKG">
      <data key="d0">24585</data>
    </edge>
    <edge source="PAK" target="IDN">
      <data key="d0">299806</data>
    </edge>
    <edge source="PAK" target="ITA">
      <data key="d0">461357</data>
    </edge>
    <edge source="PAK" target="JPN">
      <data key="d0">670767</data>
    </edge>
    <edge source="PAK" target="JOR">
      <data key="d0">24190</data>
    </edge>
    <edge source="PAK" target="MDG">
      <data key="d0">221746</data>
    </edge>
    <edge source="PAK" target="MWI">
      <data key="d0">13428</data>
    </edge>
    <edge source="PAK" target="MYS">
      <data key="d0">3972386</data>
    </edge>
    <edge source="PAK" target="MOZ">
      <data key="d0">309756</data>
    </edge>
    <edge source="PAK" target="OMN">
      <data key="d0">15461</data>
    </edge>
    <edge source="PAK" target="NLD">
      <data key="d0">1713339</data>
    </edge>
    <edge source="PAK" target="NOR">
      <data key="d0">25969</data>
    </edge>
    <edge source="PAK" target="PER">
      <data key="d0">24268</data>
    </edge>
    <edge source="PAK" target="PHL">
      <data key="d0">191371</data>
    </edge>
    <edge source="PAK" target="SAU">
      <data key="d0">503123</data>
    </edge>
    <edge source="PAK" target="IND">
      <data key="d0">129711</data>
    </edge>
    <edge source="PAK" target="SGP">
      <data key="d0">55057</data>
    </edge>
    <edge source="PAK" target="VNM">
      <data key="d0">52250</data>
    </edge>
    <edge source="PAK" target="ZAF">
      <data key="d0">361170</data>
    </edge>
    <edge source="PAK" target="ESP">
      <data key="d0">415931</data>
    </edge>
    <edge source="PAK" target="CHE">
      <data key="d0">20280</data>
    </edge>
    <edge source="PAK" target="THA">
      <data key="d0">382826</data>
    </edge>
    <edge source="PAK" target="ARE">
      <data key="d0">2323315</data>
    </edge>
    <edge source="PAK" target="TUN">
      <data key="d0">35435</data>
    </edge>
    <edge source="PAK" target="TUR">
      <data key="d0">667151</data>
    </edge>
    <edge source="PAK" target="EGY">
      <data key="d0">13393</data>
    </edge>
    <edge source="PAK" target="GBR">
      <data key="d0">474355</data>
    </edge>
    <edge source="PAK" target="TZA">
      <data key="d0">349391</data>
    </edge>
    <edge source="PAK" target="USA">
      <data key="d0">586853</data>
    </edge>
    <edge source="PAN" target="BEL">
      <data key="d0">31544</data>
    </edge>
    <edge source="PAN" target="BRA">
      <data key="d0">302087</data>
    </edge>
    <edge source="PAN" target="CHL">
      <data key="d0">1034497</data>
    </edge>
    <edge source="PAN" target="COL">
      <data key="d0">3803026</data>
    </edge>
    <edge source="PAN" target="CRI">
      <data key="d0">1999933</data>
    </edge>
    <edge source="PAN" target="ECU">
      <data key="d0">3807515</data>
    </edge>
    <edge source="PAN" target="SLV">
      <data key="d0">392311</data>
    </edge>
    <edge source="PAN" target="GTM">
      <data key="d0">2453844</data>
    </edge>
    <edge source="PAN" target="HND">
      <data key="d0">2376121</data>
    </edge>
    <edge source="PAN" target="ISR">
      <data key="d0">48348</data>
    </edge>
    <edge source="PAN" target="ITA">
      <data key="d0">71376</data>
    </edge>
    <edge source="PAN" target="JAM">
      <data key="d0">639574</data>
    </edge>
    <edge source="PAN" target="LVA">
      <data key="d0">34716</data>
    </edge>
    <edge source="PAN" target="MEX">
      <data key="d0">291110</data>
    </edge>
    <edge source="PAN" target="NLD">
      <data key="d0">110000</data>
    </edge>
    <edge source="PAN" target="NIC">
      <data key="d0">2058939</data>
    </edge>
    <edge source="PAN" target="PRY">
      <data key="d0">44429</data>
    </edge>
    <edge source="PAN" target="PER">
      <data key="d0">458838</data>
    </edge>
    <edge source="PAN" target="PRT">
      <data key="d0">405650</data>
    </edge>
    <edge source="PAN" target="THA">
      <data key="d0">90250</data>
    </edge>
    <edge source="PAN" target="GBR">
      <data key="d0">82104</data>
    </edge>
    <edge source="PAN" target="USA">
      <data key="d0">8808934</data>
    </edge>
    <edge source="PAN" target="URY">
      <data key="d0">30859</data>
    </edge>
    <edge source="PRY" target="ARG">
      <data key="d0">3423391</data>
    </edge>
    <edge source="PRY" target="BOL">
      <data key="d0">11217271</data>
    </edge>
    <edge source="PRY" target="BRA">
      <data key="d0">26736092</data>
    </edge>
    <edge source="PRY" target="CAN">
      <data key="d0">352417</data>
    </edge>
    <edge source="PRY" target="CHL">
      <data key="d0">5631767</data>
    </edge>
    <edge source="PRY" target="COL">
      <data key="d0">4593800</data>
    </edge>
    <edge source="PRY" target="CRI">
      <data key="d0">35438</data>
    </edge>
    <edge source="PRY" target="CZE">
      <data key="d0">23338</data>
    </edge>
    <edge source="PRY" target="ECU">
      <data key="d0">348324</data>
    </edge>
    <edge source="PRY" target="FRA">
      <data key="d0">22440</data>
    </edge>
    <edge source="PRY" target="GHA">
      <data key="d0">29640</data>
    </edge>
    <edge source="PRY" target="GTM">
      <data key="d0">50867</data>
    </edge>
    <edge source="PRY" target="ISR">
      <data key="d0">41050</data>
    </edge>
    <edge source="PRY" target="ITA">
      <data key="d0">552522</data>
    </edge>
    <edge source="PRY" target="KOR">
      <data key="d0">226553</data>
    </edge>
    <edge source="PRY" target="MEX">
      <data key="d0">313843</data>
    </edge>
    <edge source="PRY" target="NLD">
      <data key="d0">17247</data>
    </edge>
    <edge source="PRY" target="NIC">
      <data key="d0">48242</data>
    </edge>
    <edge source="PRY" target="PAN">
      <data key="d0">119937</data>
    </edge>
    <edge source="PRY" target="PER">
      <data key="d0">231882</data>
    </edge>
    <edge source="PRY" target="ZAF">
      <data key="d0">268255</data>
    </edge>
    <edge source="PRY" target="ESP">
      <data key="d0">134995</data>
    </edge>
    <edge source="PRY" target="EGY">
      <data key="d0">54949</data>
    </edge>
    <edge source="PRY" target="USA">
      <data key="d0">1398523</data>
    </edge>
    <edge source="PRY" target="URY">
      <data key="d0">2684022</data>
    </edge>
    <edge source="PER" target="ARG">
      <data key="d0">2198344</data>
    </edge>
    <edge source="PER" target="AUS">
      <data key="d0">1546862</data>
    </edge>
    <edge source="PER" target="BOL">
      <data key="d0">14273139</data>
    </edge>
    <edge source="PER" target="BRA">
      <data key="d0">542069</data>
    </edge>
    <edge source="PER" target="CMR">
      <data key="d0">139049</data>
    </edge>
    <edge source="PER" target="CHL">
      <data key="d0">10736638</data>
    </edge>
    <edge source="PER" target="CHN">
      <data key="d0">168250</data>
    </edge>
    <edge source="PER" target="COL">
      <data key="d0">2944503</data>
    </edge>
    <edge source="PER" target="CRI">
      <data key="d0">1095168</data>
    </edge>
    <edge source="PER" target="ECU">
      <data key="d0">18617737</data>
    </edge>
    <edge source="PER" target="SLV">
      <data key="d0">1072541</data>
    </edge>
    <edge source="PER" target="FRA">
      <data key="d0">535388</data>
    </edge>
    <edge source="PER" target="GRC">
      <data key="d0">1711268</data>
    </edge>
    <edge source="PER" target="GTM">
      <data key="d0">252868</data>
    </edge>
    <edge source="PER" target="HND">
      <data key="d0">357329</data>
    </edge>
    <edge source="PER" target="HUN">
      <data key="d0">54355</data>
    </edge>
    <edge source="PER" target="IDN">
      <data key="d0">547988</data>
    </edge>
    <edge source="PER" target="ITA">
      <data key="d0">52487</data>
    </edge>
    <edge source="PER" target="JAM">
      <data key="d0">36411</data>
    </edge>
    <edge source="PER" target="JPN">
      <data key="d0">55535</data>
    </edge>
    <edge source="PER" target="KOR">
      <data key="d0">39466</data>
    </edge>
    <edge source="PER" target="LBN">
      <data key="d0">198893</data>
    </edge>
    <edge source="PER" target="MYS">
      <data key="d0">94594</data>
    </edge>
    <edge source="PER" target="MEX">
      <data key="d0">5682334</data>
    </edge>
    <edge source="PER" target="MAR">
      <data key="d0">169754</data>
    </edge>
    <edge source="PER" target="NLD">
      <data key="d0">319047</data>
    </edge>
    <edge source="PER" target="NIC">
      <data key="d0">381025</data>
    </edge>
    <edge source="PER" target="PAN">
      <data key="d0">1314831</data>
    </edge>
    <edge source="PER" target="PRY">
      <data key="d0">209552</data>
    </edge>
    <edge source="PER" target="PRT">
      <data key="d0">1281003</data>
    </edge>
    <edge source="PER" target="ZAF">
      <data key="d0">2231066</data>
    </edge>
    <edge source="PER" target="ESP">
      <data key="d0">448559</data>
    </edge>
    <edge source="PER" target="ARE">
      <data key="d0">602209</data>
    </edge>
    <edge source="PER" target="TUR">
      <data key="d0">66636</data>
    </edge>
    <edge source="PER" target="EGY">
      <data key="d0">778909</data>
    </edge>
    <edge source="PER" target="USA">
      <data key="d0">631642</data>
    </edge>
    <edge source="PER" target="URY">
      <data key="d0">712203</data>
    </edge>
    <edge source="PHL" target="AUS">
      <data key="d0">11967430</data>
    </edge>
    <edge source="PHL" target="AUT">
      <data key="d0">137538</data>
    </edge>
    <edge source="PHL" target="BEL">
      <data key="d0">1097791</data>
    </edge>
    <edge source="PHL" target="BWA">
      <data key="d0">71898</data>
    </edge>
    <edge source="PHL" target="BRA">
      <data key="d0">589153</data>
    </edge>
    <edge source="PHL" target="BGR">
      <data key="d0">42000</data>
    </edge>
    <edge source="PHL" target="CAN">
      <data key="d0">2869581</data>
    </edge>
    <edge source="PHL" target="LKA">
      <data key="d0">2682156</data>
    </edge>
    <edge source="PHL" target="CHL">
      <data key="d0">19304</data>
    </edge>
    <edge source="PHL" target="CHN">
      <data key="d0">7224974</data>
    </edge>
    <edge source="PHL" target="CZE">
      <data key="d0">31520</data>
    </edge>
    <edge source="PHL" target="ECU">
      <data key="d0">221702</data>
    </edge>
    <edge source="PHL" target="EST">
      <data key="d0">1652610</data>
    </edge>
    <edge source="PHL" target="FIN">
      <data key="d0">892494</data>
    </edge>
    <edge source="PHL" target="FRA">
      <data key="d0">1681504</data>
    </edge>
    <edge source="PHL" target="DEU">
      <data key="d0">21836795</data>
    </edge>
    <edge source="PHL" target="GHA">
      <data key="d0">2392287</data>
    </edge>
    <edge source="PHL" target="GRC">
      <data key="d0">136831</data>
    </edge>
    <edge source="PHL" target="HKG">
      <data key="d0">887340</data>
    </edge>
    <edge source="PHL" target="HUN">
      <data key="d0">63440</data>
    </edge>
    <edge source="PHL" target="IDN">
      <data key="d0">10126616</data>
    </edge>
    <edge source="PHL" target="IRL">
      <data key="d0">66885</data>
    </edge>
    <edge source="PHL" target="ISR">
      <data key="d0">356298</data>
    </edge>
    <edge source="PHL" target="ITA">
      <data key="d0">2178319</data>
    </edge>
    <edge source="PHL" target="CIV">
      <data key="d0">1001135</data>
    </edge>
    <edge source="PHL" target="JPN">
      <data key="d0">36481563</data>
    </edge>
    <edge source="PHL" target="KOR">
      <data key="d0">4781318</data>
    </edge>
    <edge source="PHL" target="LBN">
      <data key="d0">14800</data>
    </edge>
    <edge source="PHL" target="MYS">
      <data key="d0">15556658</data>
    </edge>
    <edge source="PHL" target="MUS">
      <data key="d0">98767</data>
    </edge>
    <edge source="PHL" target="MEX">
      <data key="d0">660853</data>
    </edge>
    <edge source="PHL" target="NLD">
      <data key="d0">4557226</data>
    </edge>
    <edge source="PHL" target="NZL">
      <data key="d0">448976</data>
    </edge>
    <edge source="PHL" target="PAK">
      <data key="d0">1065478</data>
    </edge>
    <edge source="PHL" target="PER">
      <data key="d0">762643</data>
    </edge>
    <edge source="PHL" target="POL">
      <data key="d0">12892</data>
    </edge>
    <edge source="PHL" target="RUS">
      <data key="d0">292250</data>
    </edge>
    <edge source="PHL" target="SAU">
      <data key="d0">334256</data>
    </edge>
    <edge source="PHL" target="SEN">
      <data key="d0">1409512</data>
    </edge>
    <edge source="PHL" target="IND">
      <data key="d0">749923</data>
    </edge>
    <edge source="PHL" target="SGP">
      <data key="d0">2572188</data>
    </edge>
    <edge source="PHL" target="VNM">
      <data key="d0">4032380</data>
    </edge>
    <edge source="PHL" target="ZAF">
      <data key="d0">6413222</data>
    </edge>
    <edge source="PHL" target="ZWE">
      <data key="d0">184951</data>
    </edge>
    <edge source="PHL" target="ESP">
      <data key="d0">508852</data>
    </edge>
    <edge source="PHL" target="SWE">
      <data key="d0">71658</data>
    </edge>
    <edge source="PHL" target="CHE">
      <data key="d0">10164</data>
    </edge>
    <edge source="PHL" target="THA">
      <data key="d0">7851803</data>
    </edge>
    <edge source="PHL" target="TGO">
      <data key="d0">700407</data>
    </edge>
    <edge source="PHL" target="ARE">
      <data key="d0">90517</data>
    </edge>
    <edge source="PHL" target="TUR">
      <data key="d0">82023</data>
    </edge>
    <edge source="PHL" target="UGA">
      <data key="d0">218691</data>
    </edge>
    <edge source="PHL" target="UKR">
      <data key="d0">154653</data>
    </edge>
    <edge source="PHL" target="EGY">
      <data key="d0">30487</data>
    </edge>
    <edge source="PHL" target="GBR">
      <data key="d0">1116594</data>
    </edge>
    <edge source="PHL" target="USA">
      <data key="d0">12414181</data>
    </edge>
    <edge source="POL" target="ALB">
      <data key="d0">263072</data>
    </edge>
    <edge source="POL" target="DZA">
      <data key="d0">18917499</data>
    </edge>
    <edge source="POL" target="AZE">
      <data key="d0">392022</data>
    </edge>
    <edge source="POL" target="ARG">
      <data key="d0">666835</data>
    </edge>
    <edge source="POL" target="AUS">
      <data key="d0">4257404</data>
    </edge>
    <edge source="POL" target="AUT">
      <data key="d0">68105968</data>
    </edge>
    <edge source="POL" target="ARM">
      <data key="d0">278464</data>
    </edge>
    <edge source="POL" target="BEL">
      <data key="d0">19342090</data>
    </edge>
    <edge source="POL" target="BOL">
      <data key="d0">19139</data>
    </edge>
    <edge source="POL" target="BRA">
      <data key="d0">6064132</data>
    </edge>
    <edge source="POL" target="BGR">
      <data key="d0">242049177</data>
    </edge>
    <edge source="POL" target="BLR">
      <data key="d0">18916128</data>
    </edge>
    <edge source="POL" target="KHM">
      <data key="d0">84306</data>
    </edge>
    <edge source="POL" target="CMR">
      <data key="d0">558102</data>
    </edge>
    <edge source="POL" target="CAN">
      <data key="d0">3393209</data>
    </edge>
    <edge source="POL" target="LKA">
      <data key="d0">588407</data>
    </edge>
    <edge source="POL" target="CHL">
      <data key="d0">741647</data>
    </edge>
    <edge source="POL" target="CHN">
      <data key="d0">18900265</data>
    </edge>
    <edge source="POL" target="COL">
      <data key="d0">712389</data>
    </edge>
    <edge source="POL" target="CRI">
      <data key="d0">124387</data>
    </edge>
    <edge source="POL" target="HRV">
      <data key="d0">4132326</data>
    </edge>
    <edge source="POL" target="CZE">
      <data key="d0">241300093</data>
    </edge>
    <edge source="POL" target="DNK">
      <data key="d0">7119358</data>
    </edge>
    <edge source="POL" target="ECU">
      <data key="d0">114018</data>
    </edge>
    <edge source="POL" target="SLV">
      <data key="d0">42408</data>
    </edge>
    <edge source="POL" target="EST">
      <data key="d0">18246562</data>
    </edge>
    <edge source="POL" target="FIN">
      <data key="d0">6563231</data>
    </edge>
    <edge source="POL" target="FRA">
      <data key="d0">189427025</data>
    </edge>
    <edge source="POL" target="GEO">
      <data key="d0">773175</data>
    </edge>
    <edge source="POL" target="PSE">
      <data key="d0">31170</data>
    </edge>
    <edge source="POL" target="DEU">
      <data key="d0">496528354</data>
    </edge>
    <edge source="POL" target="GHA">
      <data key="d0">620337</data>
    </edge>
    <edge source="POL" target="GRC">
      <data key="d0">34060008</data>
    </edge>
    <edge source="POL" target="GTM">
      <data key="d0">209875</data>
    </edge>
    <edge source="POL" target="HND">
      <data key="d0">36846</data>
    </edge>
    <edge source="POL" target="HKG">
      <data key="d0">2871952</data>
    </edge>
    <edge source="POL" target="HUN">
      <data key="d0">17847344</data>
    </edge>
    <edge source="POL" target="IDN">
      <data key="d0">2444329</data>
    </edge>
    <edge source="POL" target="IRL">
      <data key="d0">7431103</data>
    </edge>
    <edge source="POL" target="ISR">
      <data key="d0">2795874</data>
    </edge>
    <edge source="POL" target="ITA">
      <data key="d0">49954817</data>
    </edge>
    <edge source="POL" target="CIV">
      <data key="d0">11158</data>
    </edge>
    <edge source="POL" target="JPN">
      <data key="d0">45646101</data>
    </edge>
    <edge source="POL" target="KAZ">
      <data key="d0">5105959</data>
    </edge>
    <edge source="POL" target="JOR">
      <data key="d0">1205362</data>
    </edge>
    <edge source="POL" target="KOR">
      <data key="d0">13879252</data>
    </edge>
    <edge source="POL" target="KGZ">
      <data key="d0">251608</data>
    </edge>
    <edge source="POL" target="LBN">
      <data key="d0">2030522</data>
    </edge>
    <edge source="POL" target="LVA">
      <data key="d0">37566199</data>
    </edge>
    <edge source="POL" target="LTU">
      <data key="d0">101563515</data>
    </edge>
    <edge source="POL" target="MDG">
      <data key="d0">408012</data>
    </edge>
    <edge source="POL" target="MYS">
      <data key="d0">3502186</data>
    </edge>
    <edge source="POL" target="MRT">
      <data key="d0">33786</data>
    </edge>
    <edge source="POL" target="MUS">
      <data key="d0">225456</data>
    </edge>
    <edge source="POL" target="MEX">
      <data key="d0">10520815</data>
    </edge>
    <edge source="POL" target="MDA">
      <data key="d0">1800929</data>
    </edge>
    <edge source="POL" target="MAR">
      <data key="d0">806451</data>
    </edge>
    <edge source="POL" target="OMN">
      <data key="d0">107391</data>
    </edge>
    <edge source="POL" target="NLD">
      <data key="d0">179181815</data>
    </edge>
    <edge source="POL" target="NZL">
      <data key="d0">290573</data>
    </edge>
    <edge source="POL" target="NIC">
      <data key="d0">23046</data>
    </edge>
    <edge source="POL" target="NOR">
      <data key="d0">12293919</data>
    </edge>
    <edge source="POL" target="PAK">
      <data key="d0">284621</data>
    </edge>
    <edge source="POL" target="PAN">
      <data key="d0">365697</data>
    </edge>
    <edge source="POL" target="PER">
      <data key="d0">3286684</data>
    </edge>
    <edge source="POL" target="PHL">
      <data key="d0">778615</data>
    </edge>
    <edge source="POL" target="PRT">
      <data key="d0">74364125</data>
    </edge>
    <edge source="POL" target="ROU">
      <data key="d0">34527085</data>
    </edge>
    <edge source="POL" target="RUS">
      <data key="d0">79980295</data>
    </edge>
    <edge source="POL" target="SAU">
      <data key="d0">3206321</data>
    </edge>
    <edge source="POL" target="SEN">
      <data key="d0">56911</data>
    </edge>
    <edge source="POL" target="SRB">
      <data key="d0">3238645</data>
    </edge>
    <edge source="POL" target="IND">
      <data key="d0">10444501</data>
    </edge>
    <edge source="POL" target="SGP">
      <data key="d0">3297273</data>
    </edge>
    <edge source="POL" target="SVK">
      <data key="d0">49248978</data>
    </edge>
    <edge source="POL" target="VNM">
      <data key="d0">14889917</data>
    </edge>
    <edge source="POL" target="SVN">
      <data key="d0">7732691</data>
    </edge>
    <edge source="POL" target="ZAF">
      <data key="d0">10493202</data>
    </edge>
    <edge source="POL" target="ESP">
      <data key="d0">45289889</data>
    </edge>
    <edge source="POL" target="SWE">
      <data key="d0">39117740</data>
    </edge>
    <edge source="POL" target="CHE">
      <data key="d0">23543578</data>
    </edge>
    <edge source="POL" target="THA">
      <data key="d0">14403319</data>
    </edge>
    <edge source="POL" target="ARE">
      <data key="d0">3684709</data>
    </edge>
    <edge source="POL" target="TUN">
      <data key="d0">154020</data>
    </edge>
    <edge source="POL" target="TUR">
      <data key="d0">12032552</data>
    </edge>
    <edge source="POL" target="UKR">
      <data key="d0">41847192</data>
    </edge>
    <edge source="POL" target="MKD">
      <data key="d0">272951</data>
    </edge>
    <edge source="POL" target="EGY">
      <data key="d0">1063736</data>
    </edge>
    <edge source="POL" target="GBR">
      <data key="d0">45149430</data>
    </edge>
    <edge source="POL" target="TZA">
      <data key="d0">83910</data>
    </edge>
    <edge source="POL" target="USA">
      <data key="d0">97376661</data>
    </edge>
    <edge source="POL" target="URY">
      <data key="d0">150339</data>
    </edge>
    <edge source="ROU" target="ALB">
      <data key="d0">296020</data>
    </edge>
    <edge source="ROU" target="DZA">
      <data key="d0">100951</data>
    </edge>
    <edge source="ROU" target="AZE">
      <data key="d0">20023</data>
    </edge>
    <edge source="ROU" target="ARG">
      <data key="d0">18843</data>
    </edge>
    <edge source="ROU" target="AUT">
      <data key="d0">5632180</data>
    </edge>
    <edge source="ROU" target="BEL">
      <data key="d0">1917877</data>
    </edge>
    <edge source="ROU" target="BGR">
      <data key="d0">60893810</data>
    </edge>
    <edge source="ROU" target="CMR">
      <data key="d0">48706</data>
    </edge>
    <edge source="ROU" target="CAN">
      <data key="d0">66812</data>
    </edge>
    <edge source="ROU" target="CHL">
      <data key="d0">306273</data>
    </edge>
    <edge source="ROU" target="CHN">
      <data key="d0">1786087</data>
    </edge>
    <edge source="ROU" target="COL">
      <data key="d0">67355</data>
    </edge>
    <edge source="ROU" target="HRV">
      <data key="d0">1407824</data>
    </edge>
    <edge source="ROU" target="CZE">
      <data key="d0">2927620</data>
    </edge>
    <edge source="ROU" target="DNK">
      <data key="d0">85373</data>
    </edge>
    <edge source="ROU" target="EST">
      <data key="d0">207478</data>
    </edge>
    <edge source="ROU" target="FIN">
      <data key="d0">503644</data>
    </edge>
    <edge source="ROU" target="FRA">
      <data key="d0">16565774</data>
    </edge>
    <edge source="ROU" target="GEO">
      <data key="d0">65334</data>
    </edge>
    <edge source="ROU" target="GMB">
      <data key="d0">26517</data>
    </edge>
    <edge source="ROU" target="DEU">
      <data key="d0">25570950</data>
    </edge>
    <edge source="ROU" target="GRC">
      <data key="d0">16399567</data>
    </edge>
    <edge source="ROU" target="HUN">
      <data key="d0">17378190</data>
    </edge>
    <edge source="ROU" target="IDN">
      <data key="d0">89842</data>
    </edge>
    <edge source="ROU" target="ISR">
      <data key="d0">345697</data>
    </edge>
    <edge source="ROU" target="ITA">
      <data key="d0">7249816</data>
    </edge>
    <edge source="ROU" target="JPN">
      <data key="d0">16393</data>
    </edge>
    <edge source="ROU" target="KAZ">
      <data key="d0">33443</data>
    </edge>
    <edge source="ROU" target="KOR">
      <data key="d0">1187164</data>
    </edge>
    <edge source="ROU" target="LBN">
      <data key="d0">62417</data>
    </edge>
    <edge source="ROU" target="LVA">
      <data key="d0">21830</data>
    </edge>
    <edge source="ROU" target="LTU">
      <data key="d0">275699</data>
    </edge>
    <edge source="ROU" target="MEX">
      <data key="d0">407921</data>
    </edge>
    <edge source="ROU" target="MDA">
      <data key="d0">9965649</data>
    </edge>
    <edge source="ROU" target="MAR">
      <data key="d0">700557</data>
    </edge>
    <edge source="ROU" target="NLD">
      <data key="d0">3859010</data>
    </edge>
    <edge source="ROU" target="NOR">
      <data key="d0">39563</data>
    </edge>
    <edge source="ROU" target="PHL">
      <data key="d0">468716</data>
    </edge>
    <edge source="ROU" target="POL">
      <data key="d0">1294016</data>
    </edge>
    <edge source="ROU" target="PRT">
      <data key="d0">664869</data>
    </edge>
    <edge source="ROU" target="RUS">
      <data key="d0">165346</data>
    </edge>
    <edge source="ROU" target="SAU">
      <data key="d0">67376</data>
    </edge>
    <edge source="ROU" target="SRB">
      <data key="d0">3199143</data>
    </edge>
    <edge source="ROU" target="IND">
      <data key="d0">397618</data>
    </edge>
    <edge source="ROU" target="SGP">
      <data key="d0">1017387</data>
    </edge>
    <edge source="ROU" target="SVK">
      <data key="d0">1395102</data>
    </edge>
    <edge source="ROU" target="VNM">
      <data key="d0">23220</data>
    </edge>
    <edge source="ROU" target="SVN">
      <data key="d0">1337144</data>
    </edge>
    <edge source="ROU" target="ESP">
      <data key="d0">1918977</data>
    </edge>
    <edge source="ROU" target="SWE">
      <data key="d0">855156</data>
    </edge>
    <edge source="ROU" target="CHE">
      <data key="d0">265645</data>
    </edge>
    <edge source="ROU" target="THA">
      <data key="d0">27045</data>
    </edge>
    <edge source="ROU" target="ARE">
      <data key="d0">96890</data>
    </edge>
    <edge source="ROU" target="TUN">
      <data key="d0">90435</data>
    </edge>
    <edge source="ROU" target="TUR">
      <data key="d0">3668299</data>
    </edge>
    <edge source="ROU" target="UKR">
      <data key="d0">3886531</data>
    </edge>
    <edge source="ROU" target="MKD">
      <data key="d0">766570</data>
    </edge>
    <edge source="ROU" target="EGY">
      <data key="d0">42611</data>
    </edge>
    <edge source="ROU" target="GBR">
      <data key="d0">4956099</data>
    </edge>
    <edge source="ROU" target="USA">
      <data key="d0">1691922</data>
    </edge>
    <edge source="SGP" target="DZA">
      <data key="d0">602759</data>
    </edge>
    <edge source="SGP" target="AZE">
      <data key="d0">439638</data>
    </edge>
    <edge source="SGP" target="ARG">
      <data key="d0">9890967</data>
    </edge>
    <edge source="SGP" target="AUS">
      <data key="d0">122506299</data>
    </edge>
    <edge source="SGP" target="AUT">
      <data key="d0">5056492</data>
    </edge>
    <edge source="SGP" target="BEL">
      <data key="d0">3342418</data>
    </edge>
    <edge source="SGP" target="BRA">
      <data key="d0">35115405</data>
    </edge>
    <edge source="SGP" target="BGR">
      <data key="d0">408378</data>
    </edge>
    <edge source="SGP" target="KHM">
      <data key="d0">4150192</data>
    </edge>
    <edge source="SGP" target="CMR">
      <data key="d0">210032</data>
    </edge>
    <edge source="SGP" target="CAN">
      <data key="d0">2439033</data>
    </edge>
    <edge source="SGP" target="LKA">
      <data key="d0">21902453</data>
    </edge>
    <edge source="SGP" target="CHL">
      <data key="d0">1108637</data>
    </edge>
    <edge source="SGP" target="CHN">
      <data key="d0">1209805706</data>
    </edge>
    <edge source="SGP" target="COL">
      <data key="d0">3651139</data>
    </edge>
    <edge source="SGP" target="CRI">
      <data key="d0">110209</data>
    </edge>
    <edge source="SGP" target="CZE">
      <data key="d0">141123</data>
    </edge>
    <edge source="SGP" target="DNK">
      <data key="d0">2171301</data>
    </edge>
    <edge source="SGP" target="ECU">
      <data key="d0">332617</data>
    </edge>
    <edge source="SGP" target="SLV">
      <data key="d0">26287</data>
    </edge>
    <edge source="SGP" target="ETH">
      <data key="d0">6034473</data>
    </edge>
    <edge source="SGP" target="EST">
      <data key="d0">40359</data>
    </edge>
    <edge source="SGP" target="FIN">
      <data key="d0">50657</data>
    </edge>
    <edge source="SGP" target="FRA">
      <data key="d0">3996356</data>
    </edge>
    <edge source="SGP" target="GEO">
      <data key="d0">164078</data>
    </edge>
    <edge source="SGP" target="DEU">
      <data key="d0">39217708</data>
    </edge>
    <edge source="SGP" target="GHA">
      <data key="d0">4807797</data>
    </edge>
    <edge source="SGP" target="GRC">
      <data key="d0">63567</data>
    </edge>
    <edge source="SGP" target="GTM">
      <data key="d0">14341</data>
    </edge>
    <edge source="SGP" target="HKG">
      <data key="d0">87369054</data>
    </edge>
    <edge source="SGP" target="HUN">
      <data key="d0">65584</data>
    </edge>
    <edge source="SGP" target="IDN">
      <data key="d0">456529382</data>
    </edge>
    <edge source="SGP" target="IRL">
      <data key="d0">736869</data>
    </edge>
    <edge source="SGP" target="ISR">
      <data key="d0">2497679</data>
    </edge>
    <edge source="SGP" target="ITA">
      <data key="d0">7561255</data>
    </edge>
    <edge source="SGP" target="CIV">
      <data key="d0">48583</data>
    </edge>
    <edge source="SGP" target="JPN">
      <data key="d0">341782759</data>
    </edge>
    <edge source="SGP" target="KAZ">
      <data key="d0">421881</data>
    </edge>
    <edge source="SGP" target="JOR">
      <data key="d0">330659</data>
    </edge>
    <edge source="SGP" target="KOR">
      <data key="d0">566284036</data>
    </edge>
    <edge source="SGP" target="LBN">
      <data key="d0">1114861</data>
    </edge>
    <edge source="SGP" target="LVA">
      <data key="d0">161806</data>
    </edge>
    <edge source="SGP" target="LTU">
      <data key="d0">666980</data>
    </edge>
    <edge source="SGP" target="MDG">
      <data key="d0">58121</data>
    </edge>
    <edge source="SGP" target="MYS">
      <data key="d0">442981104</data>
    </edge>
    <edge source="SGP" target="MUS">
      <data key="d0">977033</data>
    </edge>
    <edge source="SGP" target="MEX">
      <data key="d0">4568687</data>
    </edge>
    <edge source="SGP" target="MAR">
      <data key="d0">290813</data>
    </edge>
    <edge source="SGP" target="MOZ">
      <data key="d0">165236</data>
    </edge>
    <edge source="SGP" target="OMN">
      <data key="d0">9069916</data>
    </edge>
    <edge source="SGP" target="NLD">
      <data key="d0">119555093</data>
    </edge>
    <edge source="SGP" target="NZL">
      <data key="d0">15071306</data>
    </edge>
    <edge source="SGP" target="NIC">
      <data key="d0">26591</data>
    </edge>
    <edge source="SGP" target="NOR">
      <data key="d0">71135</data>
    </edge>
    <edge source="SGP" target="PAK">
      <data key="d0">64403133</data>
    </edge>
    <edge source="SGP" target="PAN">
      <data key="d0">343545</data>
    </edge>
    <edge source="SGP" target="PER">
      <data key="d0">599382</data>
    </edge>
    <edge source="SGP" target="PHL">
      <data key="d0">89427208</data>
    </edge>
    <edge source="SGP" target="POL">
      <data key="d0">107394</data>
    </edge>
    <edge source="SGP" target="PRT">
      <data key="d0">7393627</data>
    </edge>
    <edge source="SGP" target="ROU">
      <data key="d0">80255</data>
    </edge>
    <edge source="SGP" target="RUS">
      <data key="d0">5433496</data>
    </edge>
    <edge source="SGP" target="SAU">
      <data key="d0">21829892</data>
    </edge>
    <edge source="SGP" target="SEN">
      <data key="d0">251466</data>
    </edge>
    <edge source="SGP" target="IND">
      <data key="d0">235683595</data>
    </edge>
    <edge source="SGP" target="SVK">
      <data key="d0">297246</data>
    </edge>
    <edge source="SGP" target="VNM">
      <data key="d0">224138449</data>
    </edge>
    <edge source="SGP" target="SVN">
      <data key="d0">45780</data>
    </edge>
    <edge source="SGP" target="ZAF">
      <data key="d0">18889681</data>
    </edge>
    <edge source="SGP" target="ESP">
      <data key="d0">797569</data>
    </edge>
    <edge source="SGP" target="SWE">
      <data key="d0">521368</data>
    </edge>
    <edge source="SGP" target="CHE">
      <data key="d0">65271977</data>
    </edge>
    <edge source="SGP" target="THA">
      <data key="d0">342001620</data>
    </edge>
    <edge source="SGP" target="ARE">
      <data key="d0">95916474</data>
    </edge>
    <edge source="SGP" target="TUR">
      <data key="d0">866980</data>
    </edge>
    <edge source="SGP" target="UGA">
      <data key="d0">1099583</data>
    </edge>
    <edge source="SGP" target="UKR">
      <data key="d0">91419</data>
    </edge>
    <edge source="SGP" target="EGY">
      <data key="d0">2947008</data>
    </edge>
    <edge source="SGP" target="GBR">
      <data key="d0">8863167</data>
    </edge>
    <edge source="SGP" target="TZA">
      <data key="d0">1136590</data>
    </edge>
    <edge source="SGP" target="USA">
      <data key="d0">452647782</data>
    </edge>
    <edge source="SGP" target="URY">
      <data key="d0">245267</data>
    </edge>
    <edge source="SVK" target="ALB">
      <data key="d0">560617</data>
    </edge>
    <edge source="SVK" target="AUS">
      <data key="d0">78820</data>
    </edge>
    <edge source="SVK" target="AUT">
      <data key="d0">20836368</data>
    </edge>
    <edge source="SVK" target="BEL">
      <data key="d0">2449253</data>
    </edge>
    <edge source="SVK" target="BRA">
      <data key="d0">17476</data>
    </edge>
    <edge source="SVK" target="BGR">
      <data key="d0">793033</data>
    </edge>
    <edge source="SVK" target="BLR">
      <data key="d0">1047322</data>
    </edge>
    <edge source="SVK" target="CAN">
      <data key="d0">13919</data>
    </edge>
    <edge source="SVK" target="LKA">
      <data key="d0">16796</data>
    </edge>
    <edge source="SVK" target="CHL">
      <data key="d0">147789</data>
    </edge>
    <edge source="SVK" target="CHN">
      <data key="d0">215146</data>
    </edge>
    <edge source="SVK" target="HRV">
      <data key="d0">2509255</data>
    </edge>
    <edge source="SVK" target="CZE">
      <data key="d0">102443928</data>
    </edge>
    <edge source="SVK" target="DNK">
      <data key="d0">1015597</data>
    </edge>
    <edge source="SVK" target="EST">
      <data key="d0">292121</data>
    </edge>
    <edge source="SVK" target="FIN">
      <data key="d0">245003</data>
    </edge>
    <edge source="SVK" target="FRA">
      <data key="d0">29966346</data>
    </edge>
    <edge source="SVK" target="GEO">
      <data key="d0">25167</data>
    </edge>
    <edge source="SVK" target="DEU">
      <data key="d0">66357220</data>
    </edge>
    <edge source="SVK" target="GHA">
      <data key="d0">30971</data>
    </edge>
    <edge source="SVK" target="GRC">
      <data key="d0">674280</data>
    </edge>
    <edge source="SVK" target="HKG">
      <data key="d0">11034</data>
    </edge>
    <edge source="SVK" target="HUN">
      <data key="d0">11326114</data>
    </edge>
    <edge source="SVK" target="ISR">
      <data key="d0">2122574</data>
    </edge>
    <edge source="SVK" target="ITA">
      <data key="d0">11233962</data>
    </edge>
    <edge source="SVK" target="JPN">
      <data key="d0">384165</data>
    </edge>
    <edge source="SVK" target="KAZ">
      <data key="d0">81858</data>
    </edge>
    <edge source="SVK" target="JOR">
      <data key="d0">39607</data>
    </edge>
    <edge source="SVK" target="KGZ">
      <data key="d0">17678</data>
    </edge>
    <edge source="SVK" target="LBN">
      <data key="d0">27616</data>
    </edge>
    <edge source="SVK" target="LVA">
      <data key="d0">1826377</data>
    </edge>
    <edge source="SVK" target="LTU">
      <data key="d0">913232</data>
    </edge>
    <edge source="SVK" target="MEX">
      <data key="d0">75097</data>
    </edge>
    <edge source="SVK" target="MDA">
      <data key="d0">17641</data>
    </edge>
    <edge source="SVK" target="OMN">
      <data key="d0">46946</data>
    </edge>
    <edge source="SVK" target="NLD">
      <data key="d0">2832573</data>
    </edge>
    <edge source="SVK" target="NOR">
      <data key="d0">1851891</data>
    </edge>
    <edge source="SVK" target="PAK">
      <data key="d0">34694</data>
    </edge>
    <edge source="SVK" target="POL">
      <data key="d0">59891312</data>
    </edge>
    <edge source="SVK" target="PRT">
      <data key="d0">99302</data>
    </edge>
    <edge source="SVK" target="ROU">
      <data key="d0">4386187</data>
    </edge>
    <edge source="SVK" target="RUS">
      <data key="d0">3877519</data>
    </edge>
    <edge source="SVK" target="SRB">
      <data key="d0">998685</data>
    </edge>
    <edge source="SVK" target="IND">
      <data key="d0">234827</data>
    </edge>
    <edge source="SVK" target="SGP">
      <data key="d0">1106015</data>
    </edge>
    <edge source="SVK" target="VNM">
      <data key="d0">138745</data>
    </edge>
    <edge source="SVK" target="SVN">
      <data key="d0">2185673</data>
    </edge>
    <edge source="SVK" target="ZAF">
      <data key="d0">53667</data>
    </edge>
    <edge source="SVK" target="ESP">
      <data key="d0">3957981</data>
    </edge>
    <edge source="SVK" target="SWE">
      <data key="d0">468787</data>
    </edge>
    <edge source="SVK" target="CHE">
      <data key="d0">4399177</data>
    </edge>
    <edge source="SVK" target="THA">
      <data key="d0">310210</data>
    </edge>
    <edge source="SVK" target="ARE">
      <data key="d0">314952</data>
    </edge>
    <edge source="SVK" target="TUN">
      <data key="d0">12696</data>
    </edge>
    <edge source="SVK" target="TUR">
      <data key="d0">282103</data>
    </edge>
    <edge source="SVK" target="UKR">
      <data key="d0">5349367</data>
    </edge>
    <edge source="SVK" target="MKD">
      <data key="d0">642537</data>
    </edge>
    <edge source="SVK" target="EGY">
      <data key="d0">18998</data>
    </edge>
    <edge source="SVK" target="GBR">
      <data key="d0">5289973</data>
    </edge>
    <edge source="SVK" target="USA">
      <data key="d0">7398963</data>
    </edge>
    <edge source="VNM" target="DZA">
      <data key="d0">1573310</data>
    </edge>
    <edge source="VNM" target="ARG">
      <data key="d0">1144951</data>
    </edge>
    <edge source="VNM" target="AUS">
      <data key="d0">5083768</data>
    </edge>
    <edge source="VNM" target="AUT">
      <data key="d0">24478</data>
    </edge>
    <edge source="VNM" target="BEL">
      <data key="d0">1350058</data>
    </edge>
    <edge source="VNM" target="BRA">
      <data key="d0">2888973</data>
    </edge>
    <edge source="VNM" target="BGR">
      <data key="d0">1418826</data>
    </edge>
    <edge source="VNM" target="KHM">
      <data key="d0">42690354</data>
    </edge>
    <edge source="VNM" target="CMR">
      <data key="d0">213545</data>
    </edge>
    <edge source="VNM" target="CAN">
      <data key="d0">1527519</data>
    </edge>
    <edge source="VNM" target="LKA">
      <data key="d0">3485021</data>
    </edge>
    <edge source="VNM" target="CHL">
      <data key="d0">2179068</data>
    </edge>
    <edge source="VNM" target="CHN">
      <data key="d0">717390505</data>
    </edge>
    <edge source="VNM" target="COL">
      <data key="d0">2740895</data>
    </edge>
    <edge source="VNM" target="CRI">
      <data key="d0">94728</data>
    </edge>
    <edge source="VNM" target="HRV">
      <data key="d0">119443</data>
    </edge>
    <edge source="VNM" target="CZE">
      <data key="d0">121310</data>
    </edge>
    <edge source="VNM" target="BEN">
      <data key="d0">14087</data>
    </edge>
    <edge source="VNM" target="ECU">
      <data key="d0">538808</data>
    </edge>
    <edge source="VNM" target="SLV">
      <data key="d0">93891</data>
    </edge>
    <edge source="VNM" target="EST">
      <data key="d0">25274</data>
    </edge>
    <edge source="VNM" target="FIN">
      <data key="d0">73290</data>
    </edge>
    <edge source="VNM" target="FRA">
      <data key="d0">860848</data>
    </edge>
    <edge source="VNM" target="GMB">
      <data key="d0">55120</data>
    </edge>
    <edge source="VNM" target="DEU">
      <data key="d0">3890448</data>
    </edge>
    <edge source="VNM" target="GHA">
      <data key="d0">1223070</data>
    </edge>
    <edge source="VNM" target="GRC">
      <data key="d0">541324</data>
    </edge>
    <edge source="VNM" target="GTM">
      <data key="d0">204100</data>
    </edge>
    <edge source="VNM" target="HND">
      <data key="d0">1491300</data>
    </edge>
    <edge source="VNM" target="HKG">
      <data key="d0">3347460</data>
    </edge>
    <edge source="VNM" target="HUN">
      <data key="d0">73459</data>
    </edge>
    <edge source="VNM" target="IDN">
      <data key="d0">64271940</data>
    </edge>
    <edge source="VNM" target="IRL">
      <data key="d0">84459</data>
    </edge>
    <edge source="VNM" target="ISR">
      <data key="d0">1472681</data>
    </edge>
    <edge source="VNM" target="ITA">
      <data key="d0">2825960</data>
    </edge>
    <edge source="VNM" target="CIV">
      <data key="d0">63398</data>
    </edge>
    <edge source="VNM" target="JAM">
      <data key="d0">12167</data>
    </edge>
    <edge source="VNM" target="JPN">
      <data key="d0">73942885</data>
    </edge>
    <edge source="VNM" target="KAZ">
      <data key="d0">32917</data>
    </edge>
    <edge source="VNM" target="JOR">
      <data key="d0">605801</data>
    </edge>
    <edge source="VNM" target="KOR">
      <data key="d0">57467351</data>
    </edge>
    <edge source="VNM" target="LBN">
      <data key="d0">409184</data>
    </edge>
    <edge source="VNM" target="LVA">
      <data key="d0">30525</data>
    </edge>
    <edge source="VNM" target="LTU">
      <data key="d0">565501</data>
    </edge>
    <edge source="VNM" target="MDG">
      <data key="d0">504623</data>
    </edge>
    <edge source="VNM" target="MYS">
      <data key="d0">41598517</data>
    </edge>
    <edge source="VNM" target="MRT">
      <data key="d0">156831</data>
    </edge>
    <edge source="VNM" target="MUS">
      <data key="d0">34471</data>
    </edge>
    <edge source="VNM" target="MEX">
      <data key="d0">522637</data>
    </edge>
    <edge source="VNM" target="MAR">
      <data key="d0">784634</data>
    </edge>
    <edge source="VNM" target="MOZ">
      <data key="d0">231526</data>
    </edge>
    <edge source="VNM" target="OMN">
      <data key="d0">851262</data>
    </edge>
    <edge source="VNM" target="NLD">
      <data key="d0">4543726</data>
    </edge>
    <edge source="VNM" target="NZL">
      <data key="d0">567166</data>
    </edge>
    <edge source="VNM" target="NIC">
      <data key="d0">10220</data>
    </edge>
    <edge source="VNM" target="NOR">
      <data key="d0">20540</data>
    </edge>
    <edge source="VNM" target="PAK">
      <data key="d0">10759280</data>
    </edge>
    <edge source="VNM" target="PAN">
      <data key="d0">34275</data>
    </edge>
    <edge source="VNM" target="PRY">
      <data key="d0">124756</data>
    </edge>
    <edge source="VNM" target="PER">
      <data key="d0">876851</data>
    </edge>
    <edge source="VNM" target="PHL">
      <data key="d0">40914891</data>
    </edge>
    <edge source="VNM" target="POL">
      <data key="d0">2668637</data>
    </edge>
    <edge source="VNM" target="ROU">
      <data key="d0">478395</data>
    </edge>
    <edge source="VNM" target="RUS">
      <data key="d0">8897905</data>
    </edge>
    <edge source="VNM" target="SAU">
      <data key="d0">2213101</data>
    </edge>
    <edge source="VNM" target="SEN">
      <data key="d0">424618</data>
    </edge>
    <edge source="VNM" target="IND">
      <data key="d0">37088738</data>
    </edge>
    <edge source="VNM" target="SGP">
      <data key="d0">9395071</data>
    </edge>
    <edge source="VNM" target="SVK">
      <data key="d0">2184345</data>
    </edge>
    <edge source="VNM" target="SVN">
      <data key="d0">17825</data>
    </edge>
    <edge source="VNM" target="ZAF">
      <data key="d0">7043264</data>
    </edge>
    <edge source="VNM" target="ESP">
      <data key="d0">1294265</data>
    </edge>
    <edge source="VNM" target="SWE">
      <data key="d0">197940</data>
    </edge>
    <edge source="VNM" target="THA">
      <data key="d0">56736018</data>
    </edge>
    <edge source="VNM" target="TGO">
      <data key="d0">27579</data>
    </edge>
    <edge source="VNM" target="ARE">
      <data key="d0">6803840</data>
    </edge>
    <edge source="VNM" target="TUN">
      <data key="d0">118336</data>
    </edge>
    <edge source="VNM" target="TUR">
      <data key="d0">2271333</data>
    </edge>
    <edge source="VNM" target="UKR">
      <data key="d0">2056093</data>
    </edge>
    <edge source="VNM" target="EGY">
      <data key="d0">1610633</data>
    </edge>
    <edge source="VNM" target="GBR">
      <data key="d0">892028</data>
    </edge>
    <edge source="VNM" target="TZA">
      <data key="d0">364782</data>
    </edge>
    <edge source="VNM" target="USA">
      <data key="d0">17504403</data>
    </edge>
    <edge source="VNM" target="URY">
      <data key="d0">11265</data>
    </edge>
    <edge source="ZAF" target="DZA">
      <data key="d0">26004</data>
    </edge>
    <edge source="ZAF" target="ARG">
      <data key="d0">2742444</data>
    </edge>
    <edge source="ZAF" target="AUS">
      <data key="d0">22456748</data>
    </edge>
    <edge source="ZAF" target="AUT">
      <data key="d0">50352</data>
    </edge>
    <edge source="ZAF" target="BEL">
      <data key="d0">3572071</data>
    </edge>
    <edge source="ZAF" target="BOL">
      <data key="d0">17639</data>
    </edge>
    <edge source="ZAF" target="BWA">
      <data key="d0">42261640</data>
    </edge>
    <edge source="ZAF" target="BRA">
      <data key="d0">48037040</data>
    </edge>
    <edge source="ZAF" target="BDI">
      <data key="d0">599280</data>
    </edge>
    <edge source="ZAF" target="BLR">
      <data key="d0">73984</data>
    </edge>
    <edge source="ZAF" target="KHM">
      <data key="d0">190828</data>
    </edge>
    <edge source="ZAF" target="CMR">
      <data key="d0">1519629</data>
    </edge>
    <edge source="ZAF" target="CAN">
      <data key="d0">1989822</data>
    </edge>
    <edge source="ZAF" target="LKA">
      <data key="d0">405942</data>
    </edge>
    <edge source="ZAF" target="CHL">
      <data key="d0">591928</data>
    </edge>
    <edge source="ZAF" target="CHN">
      <data key="d0">30833366</data>
    </edge>
    <edge source="ZAF" target="COL">
      <data key="d0">2029229</data>
    </edge>
    <edge source="ZAF" target="HRV">
      <data key="d0">53848</data>
    </edge>
    <edge source="ZAF" target="CZE">
      <data key="d0">100312</data>
    </edge>
    <edge source="ZAF" target="BEN">
      <data key="d0">80877</data>
    </edge>
    <edge source="ZAF" target="DNK">
      <data key="d0">304276</data>
    </edge>
    <edge source="ZAF" target="ECU">
      <data key="d0">263639</data>
    </edge>
    <edge source="ZAF" target="ETH">
      <data key="d0">11939884</data>
    </edge>
    <edge source="ZAF" target="EST">
      <data key="d0">32509</data>
    </edge>
    <edge source="ZAF" target="FIN">
      <data key="d0">1685155</data>
    </edge>
    <edge source="ZAF" target="FRA">
      <data key="d0">11676040</data>
    </edge>
    <edge source="ZAF" target="GMB">
      <data key="d0">252094</data>
    </edge>
    <edge source="ZAF" target="DEU">
      <data key="d0">156306677</data>
    </edge>
    <edge source="ZAF" target="GHA">
      <data key="d0">14351943</data>
    </edge>
    <edge source="ZAF" target="GRC">
      <data key="d0">835473</data>
    </edge>
    <edge source="ZAF" target="GTM">
      <data key="d0">16286</data>
    </edge>
    <edge source="ZAF" target="HND">
      <data key="d0">131119</data>
    </edge>
    <edge source="ZAF" target="HKG">
      <data key="d0">2170247</data>
    </edge>
    <edge source="ZAF" target="IDN">
      <data key="d0">10677590</data>
    </edge>
    <edge source="ZAF" target="IRL">
      <data key="d0">20370</data>
    </edge>
    <edge source="ZAF" target="ISR">
      <data key="d0">779363</data>
    </edge>
    <edge source="ZAF" target="ITA">
      <data key="d0">1145544</data>
    </edge>
    <edge source="ZAF" target="CIV">
      <data key="d0">2133800</data>
    </edge>
    <edge source="ZAF" target="JPN">
      <data key="d0">4597167</data>
    </edge>
    <edge source="ZAF" target="KAZ">
      <data key="d0">12280</data>
    </edge>
    <edge source="ZAF" target="JOR">
      <data key="d0">24505</data>
    </edge>
    <edge source="ZAF" target="KOR">
      <data key="d0">9163730</data>
    </edge>
    <edge source="ZAF" target="LBN">
      <data key="d0">359306</data>
    </edge>
    <edge source="ZAF" target="LVA">
      <data key="d0">16657</data>
    </edge>
    <edge source="ZAF" target="LTU">
      <data key="d0">394905</data>
    </edge>
    <edge source="ZAF" target="MDG">
      <data key="d0">1799196</data>
    </edge>
    <edge source="ZAF" target="MWI">
      <data key="d0">16291525</data>
    </edge>
    <edge source="ZAF" target="MYS">
      <data key="d0">5269247</data>
    </edge>
    <edge source="ZAF" target="MRT">
      <data key="d0">1503674</data>
    </edge>
    <edge source="ZAF" target="MUS">
      <data key="d0">6015384</data>
    </edge>
    <edge source="ZAF" target="MEX">
      <data key="d0">532309</data>
    </edge>
    <edge source="ZAF" target="MDA">
      <data key="d0">60329</data>
    </edge>
    <edge source="ZAF" target="MAR">
      <data key="d0">1394912</data>
    </edge>
    <edge source="ZAF" target="MOZ">
      <data key="d0">20446039</data>
    </edge>
    <edge source="ZAF" target="OMN">
      <data key="d0">738532</data>
    </edge>
    <edge source="ZAF" target="NAM">
      <data key="d0">44684227</data>
    </edge>
    <edge source="ZAF" target="NLD">
      <data key="d0">1642787</data>
    </edge>
    <edge source="ZAF" target="NZL">
      <data key="d0">1854081</data>
    </edge>
    <edge source="ZAF" target="NER">
      <data key="d0">33382</data>
    </edge>
    <edge source="ZAF" target="NOR">
      <data key="d0">81159</data>
    </edge>
    <edge source="ZAF" target="PAK">
      <data key="d0">537969</data>
    </edge>
    <edge source="ZAF" target="PAN">
      <data key="d0">42248</data>
    </edge>
    <edge source="ZAF" target="PRY">
      <data key="d0">47565</data>
    </edge>
    <edge source="ZAF" target="PER">
      <data key="d0">2913452</data>
    </edge>
    <edge source="ZAF" target="PHL">
      <data key="d0">5415424</data>
    </edge>
    <edge source="ZAF" target="POL">
      <data key="d0">1082103</data>
    </edge>
    <edge source="ZAF" target="PRT">
      <data key="d0">529763</data>
    </edge>
    <edge source="ZAF" target="ROU">
      <data key="d0">122957</data>
    </edge>
    <edge source="ZAF" target="RUS">
      <data key="d0">1111406</data>
    </edge>
    <edge source="ZAF" target="SAU">
      <data key="d0">11865004</data>
    </edge>
    <edge source="ZAF" target="SEN">
      <data key="d0">4002138</data>
    </edge>
    <edge source="ZAF" target="SRB">
      <data key="d0">151136</data>
    </edge>
    <edge source="ZAF" target="IND">
      <data key="d0">7300253</data>
    </edge>
    <edge source="ZAF" target="SGP">
      <data key="d0">2997616</data>
    </edge>
    <edge source="ZAF" target="VNM">
      <data key="d0">3370122</data>
    </edge>
    <edge source="ZAF" target="ZWE">
      <data key="d0">69611697</data>
    </edge>
    <edge source="ZAF" target="ESP">
      <data key="d0">2754695</data>
    </edge>
    <edge source="ZAF" target="SWE">
      <data key="d0">416128</data>
    </edge>
    <edge source="ZAF" target="CHE">
      <data key="d0">38793</data>
    </edge>
    <edge source="ZAF" target="THA">
      <data key="d0">2611506</data>
    </edge>
    <edge source="ZAF" target="TGO">
      <data key="d0">211642</data>
    </edge>
    <edge source="ZAF" target="ARE">
      <data key="d0">10752310</data>
    </edge>
    <edge source="ZAF" target="TUN">
      <data key="d0">218967</data>
    </edge>
    <edge source="ZAF" target="TUR">
      <data key="d0">6802411</data>
    </edge>
    <edge source="ZAF" target="UGA">
      <data key="d0">4333091</data>
    </edge>
    <edge source="ZAF" target="UKR">
      <data key="d0">476047</data>
    </edge>
    <edge source="ZAF" target="MKD">
      <data key="d0">558621</data>
    </edge>
    <edge source="ZAF" target="EGY">
      <data key="d0">2382077</data>
    </edge>
    <edge source="ZAF" target="GBR">
      <data key="d0">13902537</data>
    </edge>
    <edge source="ZAF" target="TZA">
      <data key="d0">13735564</data>
    </edge>
    <edge source="ZAF" target="USA">
      <data key="d0">14638226</data>
    </edge>
    <edge source="ZAF" target="BFA">
      <data key="d0">1963248</data>
    </edge>
    <edge source="ZAF" target="URY">
      <data key="d0">57762</data>
    </edge>
    <edge source="THA" target="DZA">
      <data key="d0">521394</data>
    </edge>
    <edge source="THA" target="ARG">
      <data key="d0">460551</data>
    </edge>
    <edge source="THA" target="AUS">
      <data key="d0">33654143</data>
    </edge>
    <edge source="THA" target="AUT">
      <data key="d0">84088</data>
    </edge>
    <edge source="THA" target="BEL">
      <data key="d0">7510738</data>
    </edge>
    <edge source="THA" target="BWA">
      <data key="d0">64167</data>
    </edge>
    <edge source="THA" target="BRA">
      <data key="d0">4822294</data>
    </edge>
    <edge source="THA" target="BGR">
      <data key="d0">68398</data>
    </edge>
    <edge source="THA" target="BLR">
      <data key="d0">67647</data>
    </edge>
    <edge source="THA" target="KHM">
      <data key="d0">18093861</data>
    </edge>
    <edge source="THA" target="CMR">
      <data key="d0">327242</data>
    </edge>
    <edge source="THA" target="CAN">
      <data key="d0">14313081</data>
    </edge>
    <edge source="THA" target="LKA">
      <data key="d0">5508040</data>
    </edge>
    <edge source="THA" target="CHL">
      <data key="d0">2844110</data>
    </edge>
    <edge source="THA" target="CHN">
      <data key="d0">754764356</data>
    </edge>
    <edge source="THA" target="COL">
      <data key="d0">1365405</data>
    </edge>
    <edge source="THA" target="CRI">
      <data key="d0">487221</data>
    </edge>
    <edge source="THA" target="CZE">
      <data key="d0">148661</data>
    </edge>
    <edge source="THA" target="DNK">
      <data key="d0">739395</data>
    </edge>
    <edge source="THA" target="ECU">
      <data key="d0">719498</data>
    </edge>
    <edge source="THA" target="SLV">
      <data key="d0">271248</data>
    </edge>
    <edge source="THA" target="ETH">
      <data key="d0">809427</data>
    </edge>
    <edge source="THA" target="EST">
      <data key="d0">79411</data>
    </edge>
    <edge source="THA" target="FIN">
      <data key="d0">769554</data>
    </edge>
    <edge source="THA" target="FRA">
      <data key="d0">7146334</data>
    </edge>
    <edge source="THA" target="GEO">
      <data key="d0">38989</data>
    </edge>
    <edge source="THA" target="GMB">
      <data key="d0">63899</data>
    </edge>
    <edge source="THA" target="DEU">
      <data key="d0">9056021</data>
    </edge>
    <edge source="THA" target="GHA">
      <data key="d0">2286369</data>
    </edge>
    <edge source="THA" target="GRC">
      <data key="d0">1157748</data>
    </edge>
    <edge source="THA" target="GTM">
      <data key="d0">898443</data>
    </edge>
    <edge source="THA" target="HND">
      <data key="d0">31103</data>
    </edge>
    <edge source="THA" target="HKG">
      <data key="d0">10841994</data>
    </edge>
    <edge source="THA" target="HUN">
      <data key="d0">39708</data>
    </edge>
    <edge source="THA" target="IDN">
      <data key="d0">321513987</data>
    </edge>
    <edge source="THA" target="IRL">
      <data key="d0">92998</data>
    </edge>
    <edge source="THA" target="ISR">
      <data key="d0">2963713</data>
    </edge>
    <edge source="THA" target="ITA">
      <data key="d0">1830268</data>
    </edge>
    <edge source="THA" target="CIV">
      <data key="d0">46201</data>
    </edge>
    <edge source="THA" target="JAM">
      <data key="d0">26381</data>
    </edge>
    <edge source="THA" target="JPN">
      <data key="d0">352104852</data>
    </edge>
    <edge source="THA" target="KAZ">
      <data key="d0">89186</data>
    </edge>
    <edge source="THA" target="JOR">
      <data key="d0">288804</data>
    </edge>
    <edge source="THA" target="KOR">
      <data key="d0">68890214</data>
    </edge>
    <edge source="THA" target="KGZ">
      <data key="d0">20815</data>
    </edge>
    <edge source="THA" target="LBN">
      <data key="d0">331455</data>
    </edge>
    <edge source="THA" target="LVA">
      <data key="d0">2923302</data>
    </edge>
    <edge source="THA" target="LTU">
      <data key="d0">347812</data>
    </edge>
    <edge source="THA" target="MDG">
      <data key="d0">298194</data>
    </edge>
    <edge source="THA" target="MWI">
      <data key="d0">442602</data>
    </edge>
    <edge source="THA" target="MYS">
      <data key="d0">142240021</data>
    </edge>
    <edge source="THA" target="MRT">
      <data key="d0">47195</data>
    </edge>
    <edge source="THA" target="MUS">
      <data key="d0">724322</data>
    </edge>
    <edge source="THA" target="MEX">
      <data key="d0">9060025</data>
    </edge>
    <edge source="THA" target="MDA">
      <data key="d0">12404</data>
    </edge>
    <edge source="THA" target="MAR">
      <data key="d0">153990</data>
    </edge>
    <edge source="THA" target="MOZ">
      <data key="d0">209494</data>
    </edge>
    <edge source="THA" target="OMN">
      <data key="d0">197857</data>
    </edge>
    <edge source="THA" target="NLD">
      <data key="d0">16885512</data>
    </edge>
    <edge source="THA" target="NZL">
      <data key="d0">7433301</data>
    </edge>
    <edge source="THA" target="NIC">
      <data key="d0">42396</data>
    </edge>
    <edge source="THA" target="NOR">
      <data key="d0">801802</data>
    </edge>
    <edge source="THA" target="PAK">
      <data key="d0">17634998</data>
    </edge>
    <edge source="THA" target="PAN">
      <data key="d0">130919</data>
    </edge>
    <edge source="THA" target="PER">
      <data key="d0">1810550</data>
    </edge>
    <edge source="THA" target="PHL">
      <data key="d0">72166740</data>
    </edge>
    <edge source="THA" target="POL">
      <data key="d0">459263</data>
    </edge>
    <edge source="THA" target="PRT">
      <data key="d0">6625695</data>
    </edge>
    <edge source="THA" target="ROU">
      <data key="d0">167094</data>
    </edge>
    <edge source="THA" target="RUS">
      <data key="d0">3940320</data>
    </edge>
    <edge source="THA" target="SAU">
      <data key="d0">19730767</data>
    </edge>
    <edge source="THA" target="SEN">
      <data key="d0">3379717</data>
    </edge>
    <edge source="THA" target="IND">
      <data key="d0">104292483</data>
    </edge>
    <edge source="THA" target="SGP">
      <data key="d0">51680625</data>
    </edge>
    <edge source="THA" target="VNM">
      <data key="d0">152089206</data>
    </edge>
    <edge source="THA" target="SVN">
      <data key="d0">832542</data>
    </edge>
    <edge source="THA" target="ZAF">
      <data key="d0">23869543</data>
    </edge>
    <edge source="THA" target="ZWE">
      <data key="d0">586399</data>
    </edge>
    <edge source="THA" target="ESP">
      <data key="d0">1762878</data>
    </edge>
    <edge source="THA" target="SWE">
      <data key="d0">958407</data>
    </edge>
    <edge source="THA" target="CHE">
      <data key="d0">100421</data>
    </edge>
    <edge source="THA" target="TGO">
      <data key="d0">74330</data>
    </edge>
    <edge source="THA" target="ARE">
      <data key="d0">8313965</data>
    </edge>
    <edge source="THA" target="TUN">
      <data key="d0">1484769</data>
    </edge>
    <edge source="THA" target="TUR">
      <data key="d0">4706113</data>
    </edge>
    <edge source="THA" target="UGA">
      <data key="d0">542342</data>
    </edge>
    <edge source="THA" target="UKR">
      <data key="d0">120422</data>
    </edge>
    <edge source="THA" target="EGY">
      <data key="d0">8228937</data>
    </edge>
    <edge source="THA" target="GBR">
      <data key="d0">6031572</data>
    </edge>
    <edge source="THA" target="TZA">
      <data key="d0">460989</data>
    </edge>
    <edge source="THA" target="USA">
      <data key="d0">101445368</data>
    </edge>
    <edge source="THA" target="BFA">
      <data key="d0">21885</data>
    </edge>
    <edge source="THA" target="URY">
      <data key="d0">46798</data>
    </edge>
    <edge source="TUN" target="DZA">
      <data key="d0">8714634</data>
    </edge>
    <edge source="TUN" target="BEL">
      <data key="d0">25348</data>
    </edge>
    <edge source="TUN" target="CMR">
      <data key="d0">21475</data>
    </edge>
    <edge source="TUN" target="CAN">
      <data key="d0">16684</data>
    </edge>
    <edge source="TUN" target="CZE">
      <data key="d0">49259</data>
    </edge>
    <edge source="TUN" target="BEN">
      <data key="d0">91492</data>
    </edge>
    <edge source="TUN" target="ETH">
      <data key="d0">1302516</data>
    </edge>
    <edge source="TUN" target="FRA">
      <data key="d0">2151433</data>
    </edge>
    <edge source="TUN" target="DEU">
      <data key="d0">22152</data>
    </edge>
    <edge source="TUN" target="GHA">
      <data key="d0">931731</data>
    </edge>
    <edge source="TUN" target="HKG">
      <data key="d0">63554</data>
    </edge>
    <edge source="TUN" target="ITA">
      <data key="d0">831246</data>
    </edge>
    <edge source="TUN" target="CIV">
      <data key="d0">940760</data>
    </edge>
    <edge source="TUN" target="KAZ">
      <data key="d0">61894</data>
    </edge>
    <edge source="TUN" target="JOR">
      <data key="d0">30652</data>
    </edge>
    <edge source="TUN" target="LBN">
      <data key="d0">33205</data>
    </edge>
    <edge source="TUN" target="MDG">
      <data key="d0">21756</data>
    </edge>
    <edge source="TUN" target="MRT">
      <data key="d0">79563</data>
    </edge>
    <edge source="TUN" target="MAR">
      <data key="d0">2594278</data>
    </edge>
    <edge source="TUN" target="OMN">
      <data key="d0">18671</data>
    </edge>
    <edge source="TUN" target="NLD">
      <data key="d0">287465</data>
    </edge>
    <edge source="TUN" target="ROU">
      <data key="d0">39987</data>
    </edge>
    <edge source="TUN" target="RUS">
      <data key="d0">341823</data>
    </edge>
    <edge source="TUN" target="SAU">
      <data key="d0">54195</data>
    </edge>
    <edge source="TUN" target="SEN">
      <data key="d0">404637</data>
    </edge>
    <edge source="TUN" target="IND">
      <data key="d0">11601</data>
    </edge>
    <edge source="TUN" target="ESP">
      <data key="d0">1088846</data>
    </edge>
    <edge source="TUN" target="TGO">
      <data key="d0">197909</data>
    </edge>
    <edge source="TUN" target="ARE">
      <data key="d0">158739</data>
    </edge>
    <edge source="TUN" target="TUR">
      <data key="d0">102127</data>
    </edge>
    <edge source="TUN" target="GBR">
      <data key="d0">790905</data>
    </edge>
    <edge source="TUN" target="BFA">
      <data key="d0">138492</data>
    </edge>
    <edge source="UGA" target="BDI">
      <data key="d0">155311</data>
    </edge>
    <edge source="UGA" target="JPN">
      <data key="d0">200114</data>
    </edge>
    <edge source="UGA" target="MOZ">
      <data key="d0">16078</data>
    </edge>
    <edge source="UGA" target="PAK">
      <data key="d0">959120</data>
    </edge>
    <edge source="UGA" target="IND">
      <data key="d0">1147472</data>
    </edge>
    <edge source="UGA" target="USA">
      <data key="d0">7554153</data>
    </edge>
    <edge source="EGY" target="DZA">
      <data key="d0">11390139</data>
    </edge>
    <edge source="EGY" target="AUS">
      <data key="d0">117087</data>
    </edge>
    <edge source="EGY" target="BEL">
      <data key="d0">35371127</data>
    </edge>
    <edge source="EGY" target="BRA">
      <data key="d0">51685</data>
    </edge>
    <edge source="EGY" target="CAN">
      <data key="d0">117683</data>
    </edge>
    <edge source="EGY" target="LKA">
      <data key="d0">82367</data>
    </edge>
    <edge source="EGY" target="CHN">
      <data key="d0">13052597</data>
    </edge>
    <edge source="EGY" target="COL">
      <data key="d0">11422</data>
    </edge>
    <edge source="EGY" target="CZE">
      <data key="d0">5545165</data>
    </edge>
    <edge source="EGY" target="BEN">
      <data key="d0">11754</data>
    </edge>
    <edge source="EGY" target="DNK">
      <data key="d0">78157</data>
    </edge>
    <edge source="EGY" target="ETH">
      <data key="d0">4729442</data>
    </edge>
    <edge source="EGY" target="FIN">
      <data key="d0">1070608</data>
    </edge>
    <edge source="EGY" target="FRA">
      <data key="d0">196395</data>
    </edge>
    <edge source="EGY" target="PSE">
      <data key="d0">201189</data>
    </edge>
    <edge source="EGY" target="DEU">
      <data key="d0">2711080</data>
    </edge>
    <edge source="EGY" target="GRC">
      <data key="d0">674568</data>
    </edge>
    <edge source="EGY" target="HKG">
      <data key="d0">463232</data>
    </edge>
    <edge source="EGY" target="IDN">
      <data key="d0">18852</data>
    </edge>
    <edge source="EGY" target="ISR">
      <data key="d0">375754</data>
    </edge>
    <edge source="EGY" target="ITA">
      <data key="d0">2130780</data>
    </edge>
    <edge source="EGY" target="CIV">
      <data key="d0">323610</data>
    </edge>
    <edge source="EGY" target="JPN">
      <data key="d0">200461</data>
    </edge>
    <edge source="EGY" target="JOR">
      <data key="d0">1899164</data>
    </edge>
    <edge source="EGY" target="LBN">
      <data key="d0">5205442</data>
    </edge>
    <edge source="EGY" target="MEX">
      <data key="d0">111693</data>
    </edge>
    <edge source="EGY" target="MAR">
      <data key="d0">7009146</data>
    </edge>
    <edge source="EGY" target="MOZ">
      <data key="d0">187105</data>
    </edge>
    <edge source="EGY" target="OMN">
      <data key="d0">468906</data>
    </edge>
    <edge source="EGY" target="NLD">
      <data key="d0">2271111</data>
    </edge>
    <edge source="EGY" target="NOR">
      <data key="d0">406250</data>
    </edge>
    <edge source="EGY" target="PAK">
      <data key="d0">942083</data>
    </edge>
    <edge source="EGY" target="PER">
      <data key="d0">101990</data>
    </edge>
    <edge source="EGY" target="PHL">
      <data key="d0">17199</data>
    </edge>
    <edge source="EGY" target="POL">
      <data key="d0">10917929</data>
    </edge>
    <edge source="EGY" target="PRT">
      <data key="d0">28524</data>
    </edge>
    <edge source="EGY" target="ROU">
      <data key="d0">63744</data>
    </edge>
    <edge source="EGY" target="SAU">
      <data key="d0">12809727</data>
    </edge>
    <edge source="EGY" target="IND">
      <data key="d0">6964604</data>
    </edge>
    <edge source="EGY" target="SGP">
      <data key="d0">12713225</data>
    </edge>
    <edge source="EGY" target="SVK">
      <data key="d0">141641</data>
    </edge>
    <edge source="EGY" target="VNM">
      <data key="d0">73628</data>
    </edge>
    <edge source="EGY" target="ZAF">
      <data key="d0">2813370</data>
    </edge>
    <edge source="EGY" target="ESP">
      <data key="d0">9071225</data>
    </edge>
    <edge source="EGY" target="SWE">
      <data key="d0">14295</data>
    </edge>
    <edge source="EGY" target="THA">
      <data key="d0">23694</data>
    </edge>
    <edge source="EGY" target="TGO">
      <data key="d0">10283</data>
    </edge>
    <edge source="EGY" target="ARE">
      <data key="d0">292730</data>
    </edge>
    <edge source="EGY" target="TUN">
      <data key="d0">1606654</data>
    </edge>
    <edge source="EGY" target="TUR">
      <data key="d0">85579438</data>
    </edge>
    <edge source="EGY" target="UGA">
      <data key="d0">125358</data>
    </edge>
    <edge source="EGY" target="GBR">
      <data key="d0">465949</data>
    </edge>
    <edge source="EGY" target="TZA">
      <data key="d0">51619</data>
    </edge>
    <edge source="EGY" target="USA">
      <data key="d0">486833</data>
    </edge>
    <edge source="EGY" target="BFA">
      <data key="d0">10640</data>
    </edge>
    <edge source="URY" target="ARG">
      <data key="d0">9832950</data>
    </edge>
    <edge source="URY" target="BEL">
      <data key="d0">43298</data>
    </edge>
    <edge source="URY" target="BOL">
      <data key="d0">18361424</data>
    </edge>
    <edge source="URY" target="BRA">
      <data key="d0">15626411</data>
    </edge>
    <edge source="URY" target="BGR">
      <data key="d0">354982</data>
    </edge>
    <edge source="URY" target="CHL">
      <data key="d0">1898154</data>
    </edge>
    <edge source="URY" target="CHN">
      <data key="d0">218708</data>
    </edge>
    <edge source="URY" target="COL">
      <data key="d0">3373237</data>
    </edge>
    <edge source="URY" target="CRI">
      <data key="d0">535098</data>
    </edge>
    <edge source="URY" target="ECU">
      <data key="d0">995402</data>
    </edge>
    <edge source="URY" target="FRA">
      <data key="d0">902818</data>
    </edge>
    <edge source="URY" target="ISR">
      <data key="d0">46370</data>
    </edge>
    <edge source="URY" target="ITA">
      <data key="d0">50707</data>
    </edge>
    <edge source="URY" target="LVA">
      <data key="d0">1255244</data>
    </edge>
    <edge source="URY" target="MEX">
      <data key="d0">746252</data>
    </edge>
    <edge source="URY" target="MAR">
      <data key="d0">23320</data>
    </edge>
    <edge source="URY" target="NLD">
      <data key="d0">275088</data>
    </edge>
    <edge source="URY" target="PAN">
      <data key="d0">20592</data>
    </edge>
    <edge source="URY" target="PRY">
      <data key="d0">4440128</data>
    </edge>
    <edge source="URY" target="PER">
      <data key="d0">290892</data>
    </edge>
    <edge source="URY" target="POL">
      <data key="d0">2648838</data>
    </edge>
    <edge source="URY" target="ROU">
      <data key="d0">2469904</data>
    </edge>
    <edge source="URY" target="RUS">
      <data key="d0">128658</data>
    </edge>
    <edge source="URY" target="ESP">
      <data key="d0">1702659</data>
    </edge>
    <edge source="URY" target="ARE">
      <data key="d0">367540</data>
    </edge>
    <edge source="URY" target="MKD">
      <data key="d0">24928</data>
    </edge>
    <edge source="URY" target="GBR">
      <data key="d0">23919</data>
    </edge>
    <edge source="URY" target="USA">
      <data key="d0">3107318</data>
    </edge>
    <edge source="ARM" target="GEO">
      <data key="d0">98332</data>
    </edge>
    <edge source="ARM" target="DEU">
      <data key="d0">155450</data>
    </edge>
    <edge source="ARM" target="RUS">
      <data key="d0">363139</data>
    </edge>
    <edge source="KHM" target="CAN">
      <data key="d0">7554282</data>
    </edge>
    <edge source="KHM" target="CHN">
      <data key="d0">61798427</data>
    </edge>
    <edge source="KHM" target="FIN">
      <data key="d0">12904</data>
    </edge>
    <edge source="KHM" target="DEU">
      <data key="d0">35934</data>
    </edge>
    <edge source="KHM" target="ITA">
      <data key="d0">609942</data>
    </edge>
    <edge source="KHM" target="JPN">
      <data key="d0">82459</data>
    </edge>
    <edge source="KHM" target="KOR">
      <data key="d0">174689</data>
    </edge>
    <edge source="KHM" target="LTU">
      <data key="d0">24676</data>
    </edge>
    <edge source="KHM" target="MYS">
      <data key="d0">224840</data>
    </edge>
    <edge source="KHM" target="NLD">
      <data key="d0">49257</data>
    </edge>
    <edge source="KHM" target="NZL">
      <data key="d0">17826</data>
    </edge>
    <edge source="KHM" target="IND">
      <data key="d0">209420</data>
    </edge>
    <edge source="KHM" target="VNM">
      <data key="d0">11266</data>
    </edge>
    <edge source="KHM" target="THA">
      <data key="d0">46768513</data>
    </edge>
    <edge source="KHM" target="USA">
      <data key="d0">1310408</data>
    </edge>
    <edge source="ETH" target="DEU">
      <data key="d0">32961</data>
    </edge>
    <edge source="ETH" target="IND">
      <data key="d0">237513</data>
    </edge>
    <edge source="ETH" target="TUR">
      <data key="d0">75452</data>
    </edge>
    <edge source="ETH" target="GBR">
      <data key="d0">123759</data>
    </edge>
    <edge source="EST" target="ARG">
      <data key="d0">16529</data>
    </edge>
    <edge source="EST" target="AUS">
      <data key="d0">13582</data>
    </edge>
    <edge source="EST" target="AUT">
      <data key="d0">993243</data>
    </edge>
    <edge source="EST" target="BEL">
      <data key="d0">3020065</data>
    </edge>
    <edge source="EST" target="BRA">
      <data key="d0">31836</data>
    </edge>
    <edge source="EST" target="BGR">
      <data key="d0">11884</data>
    </edge>
    <edge source="EST" target="BLR">
      <data key="d0">1388746</data>
    </edge>
    <edge source="EST" target="KHM">
      <data key="d0">21203</data>
    </edge>
    <edge source="EST" target="CAN">
      <data key="d0">947858</data>
    </edge>
    <edge source="EST" target="CHN">
      <data key="d0">16829</data>
    </edge>
    <edge source="EST" target="CZE">
      <data key="d0">176129</data>
    </edge>
    <edge source="EST" target="DNK">
      <data key="d0">1168801</data>
    </edge>
    <edge source="EST" target="FIN">
      <data key="d0">6913214</data>
    </edge>
    <edge source="EST" target="FRA">
      <data key="d0">2830499</data>
    </edge>
    <edge source="EST" target="GEO">
      <data key="d0">75596</data>
    </edge>
    <edge source="EST" target="DEU">
      <data key="d0">4884702</data>
    </edge>
    <edge source="EST" target="GRC">
      <data key="d0">44144</data>
    </edge>
    <edge source="EST" target="GTM">
      <data key="d0">14093</data>
    </edge>
    <edge source="EST" target="HUN">
      <data key="d0">422454</data>
    </edge>
    <edge source="EST" target="IRL">
      <data key="d0">391893</data>
    </edge>
    <edge source="EST" target="ISR">
      <data key="d0">75694</data>
    </edge>
    <edge source="EST" target="ITA">
      <data key="d0">3286517</data>
    </edge>
    <edge source="EST" target="JPN">
      <data key="d0">128800</data>
    </edge>
    <edge source="EST" target="KAZ">
      <data key="d0">339075</data>
    </edge>
    <edge source="EST" target="KOR">
      <data key="d0">78991</data>
    </edge>
    <edge source="EST" target="LBN">
      <data key="d0">308446</data>
    </edge>
    <edge source="EST" target="LVA">
      <data key="d0">8128288</data>
    </edge>
    <edge source="EST" target="LTU">
      <data key="d0">6563955</data>
    </edge>
    <edge source="EST" target="MYS">
      <data key="d0">47574</data>
    </edge>
    <edge source="EST" target="MEX">
      <data key="d0">185493</data>
    </edge>
    <edge source="EST" target="NLD">
      <data key="d0">4855789</data>
    </edge>
    <edge source="EST" target="NOR">
      <data key="d0">201690</data>
    </edge>
    <edge source="EST" target="PAN">
      <data key="d0">13193</data>
    </edge>
    <edge source="EST" target="POL">
      <data key="d0">1318876</data>
    </edge>
    <edge source="EST" target="PRT">
      <data key="d0">20487</data>
    </edge>
    <edge source="EST" target="ROU">
      <data key="d0">23670</data>
    </edge>
    <edge source="EST" target="RUS">
      <data key="d0">25410465</data>
    </edge>
    <edge source="EST" target="SAU">
      <data key="d0">12576</data>
    </edge>
    <edge source="EST" target="SEN">
      <data key="d0">11573</data>
    </edge>
    <edge source="EST" target="SRB">
      <data key="d0">19929</data>
    </edge>
    <edge source="EST" target="IND">
      <data key="d0">305164</data>
    </edge>
    <edge source="EST" target="SGP">
      <data key="d0">33920</data>
    </edge>
    <edge source="EST" target="SVK">
      <data key="d0">622452</data>
    </edge>
    <edge source="EST" target="SVN">
      <data key="d0">710051</data>
    </edge>
    <edge source="EST" target="ZAF">
      <data key="d0">35379</data>
    </edge>
    <edge source="EST" target="ESP">
      <data key="d0">688690</data>
    </edge>
    <edge source="EST" target="SWE">
      <data key="d0">1725680</data>
    </edge>
    <edge source="EST" target="CHE">
      <data key="d0">507666</data>
    </edge>
    <edge source="EST" target="THA">
      <data key="d0">11858</data>
    </edge>
    <edge source="EST" target="ARE">
      <data key="d0">34483</data>
    </edge>
    <edge source="EST" target="TUR">
      <data key="d0">2722939</data>
    </edge>
    <edge source="EST" target="UKR">
      <data key="d0">2549859</data>
    </edge>
    <edge source="EST" target="GBR">
      <data key="d0">1815661</data>
    </edge>
    <edge source="EST" target="USA">
      <data key="d0">2144184</data>
    </edge>
    <edge source="IRL" target="ALB">
      <data key="d0">1318820</data>
    </edge>
    <edge source="IRL" target="DZA">
      <data key="d0">5019459</data>
    </edge>
    <edge source="IRL" target="AZE">
      <data key="d0">133086</data>
    </edge>
    <edge source="IRL" target="ARG">
      <data key="d0">525601</data>
    </edge>
    <edge source="IRL" target="AUS">
      <data key="d0">19007367</data>
    </edge>
    <edge source="IRL" target="AUT">
      <data key="d0">42491421</data>
    </edge>
    <edge source="IRL" target="BEL">
      <data key="d0">85559206</data>
    </edge>
    <edge source="IRL" target="BWA">
      <data key="d0">38235</data>
    </edge>
    <edge source="IRL" target="BRA">
      <data key="d0">7474894</data>
    </edge>
    <edge source="IRL" target="BGR">
      <data key="d0">11076847</data>
    </edge>
    <edge source="IRL" target="BLR">
      <data key="d0">72734</data>
    </edge>
    <edge source="IRL" target="KHM">
      <data key="d0">139021</data>
    </edge>
    <edge source="IRL" target="CAN">
      <data key="d0">17525360</data>
    </edge>
    <edge source="IRL" target="CHL">
      <data key="d0">20384363</data>
    </edge>
    <edge source="IRL" target="CHN">
      <data key="d0">20558333</data>
    </edge>
    <edge source="IRL" target="COL">
      <data key="d0">162807</data>
    </edge>
    <edge source="IRL" target="HRV">
      <data key="d0">9771982</data>
    </edge>
    <edge source="IRL" target="CZE">
      <data key="d0">18600282</data>
    </edge>
    <edge source="IRL" target="BEN">
      <data key="d0">38955</data>
    </edge>
    <edge source="IRL" target="DNK">
      <data key="d0">58659960</data>
    </edge>
    <edge source="IRL" target="ECU">
      <data key="d0">36017</data>
    </edge>
    <edge source="IRL" target="ETH">
      <data key="d0">1822344</data>
    </edge>
    <edge source="IRL" target="EST">
      <data key="d0">734966</data>
    </edge>
    <edge source="IRL" target="FIN">
      <data key="d0">16750930</data>
    </edge>
    <edge source="IRL" target="FRA">
      <data key="d0">445913862</data>
    </edge>
    <edge source="IRL" target="GEO">
      <data key="d0">296837</data>
    </edge>
    <edge source="IRL" target="DEU">
      <data key="d0">929544866</data>
    </edge>
    <edge source="IRL" target="GHA">
      <data key="d0">66501</data>
    </edge>
    <edge source="IRL" target="GRC">
      <data key="d0">40252143</data>
    </edge>
    <edge source="IRL" target="HKG">
      <data key="d0">1471883</data>
    </edge>
    <edge source="IRL" target="HUN">
      <data key="d0">22468245</data>
    </edge>
    <edge source="IRL" target="IDN">
      <data key="d0">5056879</data>
    </edge>
    <edge source="IRL" target="ISR">
      <data key="d0">36601436</data>
    </edge>
    <edge source="IRL" target="ITA">
      <data key="d0">197236561</data>
    </edge>
    <edge source="IRL" target="CIV">
      <data key="d0">39954</data>
    </edge>
    <edge source="IRL" target="JPN">
      <data key="d0">26962578</data>
    </edge>
    <edge source="IRL" target="KAZ">
      <data key="d0">14946570</data>
    </edge>
    <edge source="IRL" target="JOR">
      <data key="d0">798803</data>
    </edge>
    <edge source="IRL" target="KOR">
      <data key="d0">22709957</data>
    </edge>
    <edge source="IRL" target="LBN">
      <data key="d0">839172</data>
    </edge>
    <edge source="IRL" target="LVA">
      <data key="d0">114353</data>
    </edge>
    <edge source="IRL" target="LTU">
      <data key="d0">5754713</data>
    </edge>
    <edge source="IRL" target="MDG">
      <data key="d0">26257</data>
    </edge>
    <edge source="IRL" target="MWI">
      <data key="d0">15896</data>
    </edge>
    <edge source="IRL" target="MYS">
      <data key="d0">1192843</data>
    </edge>
    <edge source="IRL" target="MUS">
      <data key="d0">31981</data>
    </edge>
    <edge source="IRL" target="MEX">
      <data key="d0">218678824</data>
    </edge>
    <edge source="IRL" target="MAR">
      <data key="d0">20819801</data>
    </edge>
    <edge source="IRL" target="OMN">
      <data key="d0">188726</data>
    </edge>
    <edge source="IRL" target="NAM">
      <data key="d0">613648</data>
    </edge>
    <edge source="IRL" target="NLD">
      <data key="d0">105562038</data>
    </edge>
    <edge source="IRL" target="NZL">
      <data key="d0">569143</data>
    </edge>
    <edge source="IRL" target="NOR">
      <data key="d0">20758438</data>
    </edge>
    <edge source="IRL" target="PAK">
      <data key="d0">1004360</data>
    </edge>
    <edge source="IRL" target="PRY">
      <data key="d0">10389</data>
    </edge>
    <edge source="IRL" target="PER">
      <data key="d0">432525</data>
    </edge>
    <edge source="IRL" target="PHL">
      <data key="d0">5644433</data>
    </edge>
    <edge source="IRL" target="POL">
      <data key="d0">103540205</data>
    </edge>
    <edge source="IRL" target="PRT">
      <data key="d0">29057960</data>
    </edge>
    <edge source="IRL" target="ROU">
      <data key="d0">40848510</data>
    </edge>
    <edge source="IRL" target="RUS">
      <data key="d0">20661668</data>
    </edge>
    <edge source="IRL" target="SAU">
      <data key="d0">2476951</data>
    </edge>
    <edge source="IRL" target="SEN">
      <data key="d0">25583</data>
    </edge>
    <edge source="IRL" target="SRB">
      <data key="d0">15735281</data>
    </edge>
    <edge source="IRL" target="IND">
      <data key="d0">3551930</data>
    </edge>
    <edge source="IRL" target="SGP">
      <data key="d0">3912286</data>
    </edge>
    <edge source="IRL" target="SVK">
      <data key="d0">2106445</data>
    </edge>
    <edge source="IRL" target="VNM">
      <data key="d0">1637262</data>
    </edge>
    <edge source="IRL" target="SVN">
      <data key="d0">158911</data>
    </edge>
    <edge source="IRL" target="ZAF">
      <data key="d0">6399126</data>
    </edge>
    <edge source="IRL" target="ZWE">
      <data key="d0">23667</data>
    </edge>
    <edge source="IRL" target="ESP">
      <data key="d0">333574513</data>
    </edge>
    <edge source="IRL" target="SWE">
      <data key="d0">43601138</data>
    </edge>
    <edge source="IRL" target="CHE">
      <data key="d0">41188534</data>
    </edge>
    <edge source="IRL" target="THA">
      <data key="d0">2903303</data>
    </edge>
    <edge source="IRL" target="ARE">
      <data key="d0">530459</data>
    </edge>
    <edge source="IRL" target="TUN">
      <data key="d0">1555769</data>
    </edge>
    <edge source="IRL" target="TUR">
      <data key="d0">44600519</data>
    </edge>
    <edge source="IRL" target="UGA">
      <data key="d0">228334</data>
    </edge>
    <edge source="IRL" target="UKR">
      <data key="d0">2707902</data>
    </edge>
    <edge source="IRL" target="MKD">
      <data key="d0">2411215</data>
    </edge>
    <edge source="IRL" target="EGY">
      <data key="d0">5493920</data>
    </edge>
    <edge source="IRL" target="GBR">
      <data key="d0">323996836</data>
    </edge>
    <edge source="IRL" target="TZA">
      <data key="d0">718738</data>
    </edge>
    <edge source="IRL" target="USA">
      <data key="d0">228276861</data>
    </edge>
    <edge source="IRL" target="BFA">
      <data key="d0">11484</data>
    </edge>
    <edge source="IRL" target="URY">
      <data key="d0">378501</data>
    </edge>
    <edge source="CIV" target="CMR">
      <data key="d0">104033</data>
    </edge>
    <edge source="CIV" target="CZE">
      <data key="d0">14532</data>
    </edge>
    <edge source="CIV" target="BEN">
      <data key="d0">892982</data>
    </edge>
    <edge source="CIV" target="FRA">
      <data key="d0">67701</data>
    </edge>
    <edge source="CIV" target="GHA">
      <data key="d0">1354801</data>
    </edge>
    <edge source="CIV" target="KOR">
      <data key="d0">20618</data>
    </edge>
    <edge source="CIV" target="MAR">
      <data key="d0">41192</data>
    </edge>
    <edge source="CIV" target="NER">
      <data key="d0">41052</data>
    </edge>
    <edge source="CIV" target="NOR">
      <data key="d0">218891</data>
    </edge>
    <edge source="CIV" target="SEN">
      <data key="d0">327962</data>
    </edge>
    <edge source="CIV" target="TGO">
      <data key="d0">84000</data>
    </edge>
    <edge source="CIV" target="BFA">
      <data key="d0">6341684</data>
    </edge>
    <edge source="JOR" target="ALB">
      <data key="d0">66877</data>
    </edge>
    <edge source="JOR" target="DZA">
      <data key="d0">6457149</data>
    </edge>
    <edge source="JOR" target="BEL">
      <data key="d0">19718</data>
    </edge>
    <edge source="JOR" target="BGR">
      <data key="d0">46756</data>
    </edge>
    <edge source="JOR" target="CHN">
      <data key="d0">212616</data>
    </edge>
    <edge source="JOR" target="DNK">
      <data key="d0">16292</data>
    </edge>
    <edge source="JOR" target="FRA">
      <data key="d0">231880</data>
    </edge>
    <edge source="JOR" target="PSE">
      <data key="d0">734906</data>
    </edge>
    <edge source="JOR" target="DEU">
      <data key="d0">255155</data>
    </edge>
    <edge source="JOR" target="GHA">
      <data key="d0">231501</data>
    </edge>
    <edge source="JOR" target="ISR">
      <data key="d0">442375</data>
    </edge>
    <edge source="JOR" target="ITA">
      <data key="d0">110207</data>
    </edge>
    <edge source="JOR" target="JAM">
      <data key="d0">251578</data>
    </edge>
    <edge source="JOR" target="LBN">
      <data key="d0">2733140</data>
    </edge>
    <edge source="JOR" target="MDA">
      <data key="d0">92089</data>
    </edge>
    <edge source="JOR" target="MAR">
      <data key="d0">78406</data>
    </edge>
    <edge source="JOR" target="OMN">
      <data key="d0">1772021</data>
    </edge>
    <edge source="JOR" target="NLD">
      <data key="d0">1308310</data>
    </edge>
    <edge source="JOR" target="PAK">
      <data key="d0">206225</data>
    </edge>
    <edge source="JOR" target="PER">
      <data key="d0">369068</data>
    </edge>
    <edge source="JOR" target="PHL">
      <data key="d0">111625</data>
    </edge>
    <edge source="JOR" target="ROU">
      <data key="d0">82434</data>
    </edge>
    <edge source="JOR" target="SAU">
      <data key="d0">11662974</data>
    </edge>
    <edge source="JOR" target="IND">
      <data key="d0">48917</data>
    </edge>
    <edge source="JOR" target="SGP">
      <data key="d0">23568</data>
    </edge>
    <edge source="JOR" target="ESP">
      <data key="d0">611511</data>
    </edge>
    <edge source="JOR" target="CHE">
      <data key="d0">126831</data>
    </edge>
    <edge source="JOR" target="THA">
      <data key="d0">11263</data>
    </edge>
    <edge source="JOR" target="ARE">
      <data key="d0">2479493</data>
    </edge>
    <edge source="JOR" target="TUN">
      <data key="d0">335144</data>
    </edge>
    <edge source="JOR" target="TUR">
      <data key="d0">873590</data>
    </edge>
    <edge source="JOR" target="UKR">
      <data key="d0">23966</data>
    </edge>
    <edge source="JOR" target="EGY">
      <data key="d0">5931525</data>
    </edge>
    <edge source="JOR" target="GBR">
      <data key="d0">28287</data>
    </edge>
    <edge source="JOR" target="USA">
      <data key="d0">67858</data>
    </edge>
    <edge source="LVA" target="DZA">
      <data key="d0">41163</data>
    </edge>
    <edge source="LVA" target="AZE">
      <data key="d0">28514</data>
    </edge>
    <edge source="LVA" target="ARG">
      <data key="d0">65433</data>
    </edge>
    <edge source="LVA" target="AUS">
      <data key="d0">25831</data>
    </edge>
    <edge source="LVA" target="AUT">
      <data key="d0">406864</data>
    </edge>
    <edge source="LVA" target="ARM">
      <data key="d0">41385</data>
    </edge>
    <edge source="LVA" target="BEL">
      <data key="d0">775278</data>
    </edge>
    <edge source="LVA" target="BRA">
      <data key="d0">202581</data>
    </edge>
    <edge source="LVA" target="BGR">
      <data key="d0">445820</data>
    </edge>
    <edge source="LVA" target="BLR">
      <data key="d0">2287855</data>
    </edge>
    <edge source="LVA" target="CAN">
      <data key="d0">186765</data>
    </edge>
    <edge source="LVA" target="CHL">
      <data key="d0">34166</data>
    </edge>
    <edge source="LVA" target="CHN">
      <data key="d0">113455</data>
    </edge>
    <edge source="LVA" target="HRV">
      <data key="d0">466720</data>
    </edge>
    <edge source="LVA" target="CZE">
      <data key="d0">605689</data>
    </edge>
    <edge source="LVA" target="DNK">
      <data key="d0">806597</data>
    </edge>
    <edge source="LVA" target="EST">
      <data key="d0">8376339</data>
    </edge>
    <edge source="LVA" target="FIN">
      <data key="d0">5272588</data>
    </edge>
    <edge source="LVA" target="FRA">
      <data key="d0">2237491</data>
    </edge>
    <edge source="LVA" target="GEO">
      <data key="d0">14496</data>
    </edge>
    <edge source="LVA" target="DEU">
      <data key="d0">12322888</data>
    </edge>
    <edge source="LVA" target="GHA">
      <data key="d0">616761</data>
    </edge>
    <edge source="LVA" target="GRC">
      <data key="d0">127213</data>
    </edge>
    <edge source="LVA" target="HUN">
      <data key="d0">314424</data>
    </edge>
    <edge source="LVA" target="IRL">
      <data key="d0">16954</data>
    </edge>
    <edge source="LVA" target="ISR">
      <data key="d0">221293</data>
    </edge>
    <edge source="LVA" target="ITA">
      <data key="d0">1777216</data>
    </edge>
    <edge source="LVA" target="JPN">
      <data key="d0">176118</data>
    </edge>
    <edge source="LVA" target="KAZ">
      <data key="d0">405421</data>
    </edge>
    <edge source="LVA" target="KOR">
      <data key="d0">59539</data>
    </edge>
    <edge source="LVA" target="LBN">
      <data key="d0">29985</data>
    </edge>
    <edge source="LVA" target="LTU">
      <data key="d0">17981251</data>
    </edge>
    <edge source="LVA" target="MDA">
      <data key="d0">20478</data>
    </edge>
    <edge source="LVA" target="MAR">
      <data key="d0">71730</data>
    </edge>
    <edge source="LVA" target="NLD">
      <data key="d0">5702622</data>
    </edge>
    <edge source="LVA" target="NZL">
      <data key="d0">50096</data>
    </edge>
    <edge source="LVA" target="NOR">
      <data key="d0">2683622</data>
    </edge>
    <edge source="LVA" target="PAK">
      <data key="d0">79208</data>
    </edge>
    <edge source="LVA" target="POL">
      <data key="d0">6797048</data>
    </edge>
    <edge source="LVA" target="PRT">
      <data key="d0">105497</data>
    </edge>
    <edge source="LVA" target="ROU">
      <data key="d0">275327</data>
    </edge>
    <edge source="LVA" target="RUS">
      <data key="d0">2361322</data>
    </edge>
    <edge source="LVA" target="SRB">
      <data key="d0">375559</data>
    </edge>
    <edge source="LVA" target="IND">
      <data key="d0">297928</data>
    </edge>
    <edge source="LVA" target="SGP">
      <data key="d0">45493</data>
    </edge>
    <edge source="LVA" target="SVK">
      <data key="d0">61663</data>
    </edge>
    <edge source="LVA" target="SVN">
      <data key="d0">52551</data>
    </edge>
    <edge source="LVA" target="ZAF">
      <data key="d0">51114</data>
    </edge>
    <edge source="LVA" target="ESP">
      <data key="d0">1376842</data>
    </edge>
    <edge source="LVA" target="SWE">
      <data key="d0">26476619</data>
    </edge>
    <edge source="LVA" target="CHE">
      <data key="d0">782284</data>
    </edge>
    <edge source="LVA" target="TGO">
      <data key="d0">70631</data>
    </edge>
    <edge source="LVA" target="ARE">
      <data key="d0">157246</data>
    </edge>
    <edge source="LVA" target="TUR">
      <data key="d0">81363</data>
    </edge>
    <edge source="LVA" target="UKR">
      <data key="d0">1208537</data>
    </edge>
    <edge source="LVA" target="EGY">
      <data key="d0">12411</data>
    </edge>
    <edge source="LVA" target="GBR">
      <data key="d0">4662164</data>
    </edge>
    <edge source="LVA" target="USA">
      <data key="d0">1479934</data>
    </edge>
    <edge source="MDG" target="FRA">
      <data key="d0">21329</data>
    </edge>
    <edge source="MDG" target="MUS">
      <data key="d0">13518</data>
    </edge>
    <edge source="MDG" target="USA">
      <data key="d0">54029</data>
    </edge>
    <edge source="MRT" target="CIV">
      <data key="d0">57455</data>
    </edge>
    <edge source="MRT" target="GBR">
      <data key="d0">1151633</data>
    </edge>
    <edge source="OMN" target="AUS">
      <data key="d0">13849</data>
    </edge>
    <edge source="OMN" target="LKA">
      <data key="d0">140932</data>
    </edge>
    <edge source="OMN" target="CHN">
      <data key="d0">126659</data>
    </edge>
    <edge source="OMN" target="HKG">
      <data key="d0">28531</data>
    </edge>
    <edge source="OMN" target="JOR">
      <data key="d0">471910</data>
    </edge>
    <edge source="OMN" target="LBN">
      <data key="d0">68643</data>
    </edge>
    <edge source="OMN" target="NLD">
      <data key="d0">859528</data>
    </edge>
    <edge source="OMN" target="PAK">
      <data key="d0">133980</data>
    </edge>
    <edge source="OMN" target="SAU">
      <data key="d0">2867151</data>
[truncated: 48,511 more chars]
