# Supplementary material for: Core-periphery structure in sectoral international trade networks: A new approach to an old theory
Source: PLoS One. 2020 Apr 2;15(4):e0229547. doi: 10.1371/journal.pone.0229547 (PMC7117750; doi:10.1371/journal.pone.0229547)
Supplement: S8 File — (ZIP) [file pone.0229547.s008.zip › S8_File/Networks 2016/6-SUGAR,SUGR.PREPTNS,HONEY.graphml]

<?xml version='1.0' encoding='utf-8'?>
<graphml xmlns="http://graphml.graphdrawing.org/xmlns" xmlns:xsi="http://www.w3.org/2001/XMLSchema-instance" xsi:schemaLocation="http://graphml.graphdrawing.org/xmlns http://graphml.graphdrawing.org/xmlns/1.0/graphml.xsd">
  <key attr.name="weight" attr.type="long" for="edge" id="d0" />
  <graph edgedefault="directed">
    <node id="ALB" />
    <node id="SRB" />
    <node id="MKD" />
    <node id="DZA" />
    <node id="BEL" />
    <node id="BGR" />
    <node id="CMR" />
    <node id="CAN" />
    <node id="HRV" />
    <node id="BEN" />
    <node id="FRA" />
    <node id="GEO" />
    <node id="GHA" />
    <node id="GRC" />
    <node id="ITA" />
    <node id="JOR" />
    <node id="LBN" />
    <node id="MRT" />
    <node id="SAU" />
    <node id="ESP" />
    <node id="TGO" />
    <node id="ARE" />
    <node id="TUN" />
    <node id="TUR" />
    <node id="EGY" />
    <node id="GBR" />
    <node id="TZA" />
    <node id="AZE" />
    <node id="JPN" />
    <node id="KAZ" />
    <node id="KGZ" />
    <node id="LVA" />
    <node id="RUS" />
    <node id="ARG" />
    <node id="AUS" />
    <node id="AUT" />
    <node id="BOL" />
    <node id="BRA" />
    <node id="LKA" />
    <node id="CHL" />
    <node id="CHN" />
    <node id="COL" />
    <node id="CRI" />
    <node id="CZE" />
    <node id="DNK" />
    <node id="ECU" />
    <node id="SLV" />
    <node id="FIN" />
    <node id="DEU" />
    <node id="GTM" />
    <node id="HND" />
    <node id="HKG" />
    <node id="IDN" />
    <node id="IRL" />
    <node id="ISR" />
    <node id="JAM" />
    <node id="KOR" />
    <node id="MDG" />
    <node id="MYS" />
    <node id="MEX" />
    <node id="MAR" />
    <node id="MOZ" />
    <node id="NLD" />
    <node id="NZL" />
    <node id="NIC" />
    <node id="NOR" />
    <node id="PAK" />
    <node id="PAN" />
    <node id="PRY" />
    <node id="PER" />
    <node id="PHL" />
    <node id="POL" />
    <node id="PRT" />
    <node id="SGP" />
    <node id="ZAF" />
    <node id="CHE" />
    <node id="THA" />
    <node id="USA" />
    <node id="URY" />
    <node id="KHM" />
    <node id="MUS" />
    <node id="OMN" />
    <node id="IND" />
    <node id="VNM" />
    <node id="ARM" />
    <node id="BLR" />
    <node id="EST" />
    <node id="HUN" />
    <node id="LTU" />
    <node id="MDA" />
    <node id="ROU" />
    <node id="SVK" />
    <node id="SVN" />
    <node id="SWE" />
    <node id="UKR" />
    <node id="BDI" />
    <node id="ETH" />
    <node id="PSE" />
    <node id="CIV" />
    <node id="SEN" />
    <node id="ZWE" />
    <node id="UGA" />
    <node id="BWA" />
    <node id="NAM" />
    <node id="GMB" />
    <node id="NER" />
    <node id="BFA" />
    <node id="CAF" />
    <node id="MWI" />
    <edge source="ALB" target="SRB">
      <data key="d0">280954</data>
    </edge>
    <edge source="ALB" target="MKD">
      <data key="d0">74600</data>
    </edge>
    <edge source="SRB" target="ALB">
      <data key="d0">421943</data>
    </edge>
    <edge source="SRB" target="AUS">
      <data key="d0">55001</data>
    </edge>
    <edge source="SRB" target="AUT">
      <data key="d0">508277</data>
    </edge>
    <edge source="SRB" target="BEL">
      <data key="d0">327428</data>
    </edge>
    <edge source="SRB" target="BGR">
      <data key="d0">37481448</data>
    </edge>
    <edge source="SRB" target="CAN">
      <data key="d0">44506</data>
    </edge>
    <edge source="SRB" target="HRV">
      <data key="d0">9814345</data>
    </edge>
    <edge source="SRB" target="CZE">
      <data key="d0">3316925</data>
    </edge>
    <edge source="SRB" target="FRA">
      <data key="d0">148106</data>
    </edge>
    <edge source="SRB" target="DEU">
      <data key="d0">779748</data>
    </edge>
    <edge source="SRB" target="GRC">
      <data key="d0">8619883</data>
    </edge>
    <edge source="SRB" target="HUN">
      <data key="d0">19403831</data>
    </edge>
    <edge source="SRB" target="ISR">
      <data key="d0">63287</data>
    </edge>
    <edge source="SRB" target="ITA">
      <data key="d0">25465713</data>
    </edge>
    <edge source="SRB" target="JPN">
      <data key="d0">107340</data>
    </edge>
    <edge source="SRB" target="LTU">
      <data key="d0">25945</data>
    </edge>
    <edge source="SRB" target="NOR">
      <data key="d0">1692210</data>
    </edge>
    <edge source="SRB" target="ROU">
      <data key="d0">16571605</data>
    </edge>
    <edge source="SRB" target="RUS">
      <data key="d0">204351</data>
    </edge>
    <edge source="SRB" target="SVK">
      <data key="d0">244901</data>
    </edge>
    <edge source="SRB" target="SVN">
      <data key="d0">613593</data>
    </edge>
    <edge source="SRB" target="ESP">
      <data key="d0">275235</data>
    </edge>
    <edge source="SRB" target="SWE">
      <data key="d0">465792</data>
    </edge>
    <edge source="SRB" target="CHE">
      <data key="d0">139492</data>
    </edge>
    <edge source="SRB" target="ARE">
      <data key="d0">162505</data>
    </edge>
    <edge source="SRB" target="MKD">
      <data key="d0">8552985</data>
    </edge>
    <edge source="SRB" target="GBR">
      <data key="d0">16441</data>
    </edge>
    <edge source="SRB" target="USA">
      <data key="d0">191720</data>
    </edge>
    <edge source="MKD" target="ALB">
      <data key="d0">36360</data>
    </edge>
    <edge source="MKD" target="AUS">
      <data key="d0">54271</data>
    </edge>
    <edge source="MKD" target="AUT">
      <data key="d0">53513</data>
    </edge>
    <edge source="MKD" target="BEL">
      <data key="d0">483752</data>
    </edge>
    <edge source="MKD" target="BGR">
      <data key="d0">63811</data>
    </edge>
    <edge source="MKD" target="CAN">
      <data key="d0">16511</data>
    </edge>
    <edge source="MKD" target="HRV">
      <data key="d0">1027665</data>
    </edge>
    <edge source="MKD" target="CZE">
      <data key="d0">141347</data>
    </edge>
    <edge source="MKD" target="DNK">
      <data key="d0">36745</data>
    </edge>
    <edge source="MKD" target="FRA">
      <data key="d0">54223</data>
    </edge>
    <edge source="MKD" target="DEU">
      <data key="d0">758980</data>
    </edge>
    <edge source="MKD" target="GRC">
      <data key="d0">82765</data>
    </edge>
    <edge source="MKD" target="HUN">
      <data key="d0">42901</data>
    </edge>
    <edge source="MKD" target="ISR">
      <data key="d0">58247</data>
    </edge>
    <edge source="MKD" target="ITA">
      <data key="d0">254907</data>
    </edge>
    <edge source="MKD" target="LTU">
      <data key="d0">85055</data>
    </edge>
    <edge source="MKD" target="NLD">
      <data key="d0">47073</data>
    </edge>
    <edge source="MKD" target="POL">
      <data key="d0">424217</data>
    </edge>
    <edge source="MKD" target="ROU">
      <data key="d0">11147</data>
    </edge>
    <edge source="MKD" target="SRB">
      <data key="d0">3596289</data>
    </edge>
    <edge source="MKD" target="SVN">
      <data key="d0">104858</data>
    </edge>
    <edge source="MKD" target="SWE">
      <data key="d0">52022</data>
    </edge>
    <edge source="MKD" target="CHE">
      <data key="d0">83883</data>
    </edge>
    <edge source="MKD" target="ARE">
      <data key="d0">13469</data>
    </edge>
    <edge source="MKD" target="USA">
      <data key="d0">460515</data>
    </edge>
    <edge source="DZA" target="ALB">
      <data key="d0">8052475</data>
    </edge>
    <edge source="DZA" target="BEL">
      <data key="d0">1015733</data>
    </edge>
    <edge source="DZA" target="BGR">
      <data key="d0">877371</data>
    </edge>
    <edge source="DZA" target="CMR">
      <data key="d0">256069</data>
    </edge>
    <edge source="DZA" target="CAN">
      <data key="d0">24451</data>
    </edge>
    <edge source="DZA" target="HRV">
      <data key="d0">477899</data>
    </edge>
    <edge source="DZA" target="BEN">
      <data key="d0">1082202</data>
    </edge>
    <edge source="DZA" target="FRA">
      <data key="d0">8404561</data>
    </edge>
    <edge source="DZA" target="GEO">
      <data key="d0">499775</data>
    </edge>
    <edge source="DZA" target="GHA">
      <data key="d0">1453372</data>
    </edge>
    <edge source="DZA" target="GRC">
      <data key="d0">4450713</data>
    </edge>
    <edge source="DZA" target="ITA">
      <data key="d0">18101764</data>
    </edge>
    <edge source="DZA" target="JOR">
      <data key="d0">15024893</data>
    </edge>
    <edge source="DZA" target="LBN">
      <data key="d0">12448827</data>
    </edge>
    <edge source="DZA" target="MRT">
      <data key="d0">35120340</data>
    </edge>
    <edge source="DZA" target="SAU">
      <data key="d0">5361944</data>
    </edge>
    <edge source="DZA" target="ESP">
      <data key="d0">7856276</data>
    </edge>
    <edge source="DZA" target="TGO">
      <data key="d0">927185</data>
    </edge>
    <edge source="DZA" target="ARE">
      <data key="d0">6566082</data>
    </edge>
    <edge source="DZA" target="TUN">
      <data key="d0">938164</data>
    </edge>
    <edge source="DZA" target="TUR">
      <data key="d0">26548415</data>
    </edge>
    <edge source="DZA" target="EGY">
      <data key="d0">27115327</data>
    </edge>
    <edge source="DZA" target="GBR">
      <data key="d0">604881</data>
    </edge>
    <edge source="DZA" target="TZA">
      <data key="d0">6289006</data>
    </edge>
    <edge source="BEL" target="ALB">
      <data key="d0">12857</data>
    </edge>
    <edge source="BEL" target="DZA">
      <data key="d0">12315156</data>
    </edge>
    <edge source="BEL" target="AZE">
      <data key="d0">44305</data>
    </edge>
    <edge source="BEL" target="ARG">
      <data key="d0">167604</data>
    </edge>
    <edge source="BEL" target="AUS">
      <data key="d0">4330623</data>
    </edge>
    <edge source="BEL" target="AUT">
      <data key="d0">13777899</data>
    </edge>
    <edge source="BEL" target="ARM">
      <data key="d0">36909</data>
    </edge>
    <edge source="BEL" target="BRA">
      <data key="d0">2766669</data>
    </edge>
    <edge source="BEL" target="BGR">
      <data key="d0">665040</data>
    </edge>
    <edge source="BEL" target="BDI">
      <data key="d0">167258</data>
    </edge>
    <edge source="BEL" target="BLR">
      <data key="d0">74845</data>
    </edge>
    <edge source="BEL" target="CMR">
      <data key="d0">1611589</data>
    </edge>
    <edge source="BEL" target="CAN">
      <data key="d0">12668072</data>
    </edge>
    <edge source="BEL" target="LKA">
      <data key="d0">2188628</data>
    </edge>
    <edge source="BEL" target="CHL">
      <data key="d0">4556163</data>
    </edge>
    <edge source="BEL" target="CHN">
      <data key="d0">5685630</data>
    </edge>
    <edge source="BEL" target="COL">
      <data key="d0">56004</data>
    </edge>
    <edge source="BEL" target="CRI">
      <data key="d0">22048</data>
    </edge>
    <edge source="BEL" target="HRV">
      <data key="d0">793172</data>
    </edge>
    <edge source="BEL" target="CZE">
      <data key="d0">6256514</data>
    </edge>
    <edge source="BEL" target="DNK">
      <data key="d0">10879277</data>
    </edge>
    <edge source="BEL" target="SLV">
      <data key="d0">12506</data>
    </edge>
    <edge source="BEL" target="ETH">
      <data key="d0">92813</data>
    </edge>
    <edge source="BEL" target="EST">
      <data key="d0">700705</data>
    </edge>
    <edge source="BEL" target="FIN">
      <data key="d0">14215263</data>
    </edge>
    <edge source="BEL" target="FRA">
      <data key="d0">202435580</data>
    </edge>
    <edge source="BEL" target="GEO">
      <data key="d0">1017418</data>
    </edge>
    <edge source="BEL" target="PSE">
      <data key="d0">478492</data>
    </edge>
    <edge source="BEL" target="DEU">
      <data key="d0">285429490</data>
    </edge>
    <edge source="BEL" target="GHA">
      <data key="d0">11497</data>
    </edge>
    <edge source="BEL" target="GRC">
      <data key="d0">26762657</data>
    </edge>
    <edge source="BEL" target="GTM">
      <data key="d0">18985</data>
    </edge>
    <edge source="BEL" target="HKG">
      <data key="d0">1260835</data>
    </edge>
    <edge source="BEL" target="HUN">
      <data key="d0">3963641</data>
    </edge>
    <edge source="BEL" target="IDN">
      <data key="d0">2331670</data>
    </edge>
    <edge source="BEL" target="IRL">
      <data key="d0">16082990</data>
    </edge>
    <edge source="BEL" target="ISR">
      <data key="d0">11571840</data>
    </edge>
    <edge source="BEL" target="ITA">
      <data key="d0">39572483</data>
    </edge>
    <edge source="BEL" target="CIV">
      <data key="d0">401022</data>
    </edge>
    <edge source="BEL" target="JPN">
      <data key="d0">6889203</data>
    </edge>
    <edge source="BEL" target="KAZ">
      <data key="d0">81615</data>
    </edge>
    <edge source="BEL" target="JOR">
      <data key="d0">651870</data>
    </edge>
    <edge source="BEL" target="KOR">
      <data key="d0">9571539</data>
    </edge>
    <edge source="BEL" target="KGZ">
      <data key="d0">13809</data>
    </edge>
    <edge source="BEL" target="LBN">
      <data key="d0">4942421</data>
    </edge>
    <edge source="BEL" target="LVA">
      <data key="d0">397184</data>
    </edge>
    <edge source="BEL" target="LTU">
      <data key="d0">1939360</data>
    </edge>
    <edge source="BEL" target="MYS">
      <data key="d0">738299</data>
    </edge>
    <edge source="BEL" target="MRT">
      <data key="d0">22500</data>
    </edge>
    <edge source="BEL" target="MEX">
      <data key="d0">1331138</data>
    </edge>
    <edge source="BEL" target="MDA">
      <data key="d0">25348</data>
    </edge>
    <edge source="BEL" target="MAR">
      <data key="d0">722187</data>
    </edge>
    <edge source="BEL" target="OMN">
      <data key="d0">11118</data>
    </edge>
    <edge source="BEL" target="NLD">
      <data key="d0">250811441</data>
    </edge>
    <edge source="BEL" target="NZL">
      <data key="d0">2312440</data>
    </edge>
    <edge source="BEL" target="NOR">
      <data key="d0">2884573</data>
    </edge>
    <edge source="BEL" target="PAK">
      <data key="d0">563030</data>
    </edge>
    <edge source="BEL" target="PAN">
      <data key="d0">27381</data>
    </edge>
    <edge source="BEL" target="PRY">
      <data key="d0">27008</data>
    </edge>
    <edge source="BEL" target="PER">
      <data key="d0">98459</data>
    </edge>
    <edge source="BEL" target="PHL">
      <data key="d0">3019456</data>
    </edge>
    <edge source="BEL" target="POL">
      <data key="d0">10169988</data>
    </edge>
    <edge source="BEL" target="PRT">
      <data key="d0">5555639</data>
    </edge>
    <edge source="BEL" target="ROU">
      <data key="d0">4349456</data>
    </edge>
    <edge source="BEL" target="RUS">
      <data key="d0">11467982</data>
    </edge>
    <edge source="BEL" target="SAU">
      <data key="d0">3540877</data>
    </edge>
    <edge source="BEL" target="SEN">
      <data key="d0">557039</data>
    </edge>
    <edge source="BEL" target="SRB">
      <data key="d0">666082</data>
    </edge>
    <edge source="BEL" target="IND">
      <data key="d0">899363</data>
    </edge>
    <edge source="BEL" target="SGP">
      <data key="d0">4114095</data>
    </edge>
    <edge source="BEL" target="SVK">
      <data key="d0">2188931</data>
    </edge>
    <edge source="BEL" target="VNM">
      <data key="d0">2642771</data>
    </edge>
    <edge source="BEL" target="SVN">
      <data key="d0">930350</data>
    </edge>
    <edge source="BEL" target="ZAF">
      <data key="d0">8573768</data>
    </edge>
    <edge source="BEL" target="ZWE">
      <data key="d0">10909</data>
    </edge>
    <edge source="BEL" target="ESP">
      <data key="d0">43448710</data>
    </edge>
    <edge source="BEL" target="SWE">
      <data key="d0">19239359</data>
    </edge>
    <edge source="BEL" target="CHE">
      <data key="d0">9717687</data>
    </edge>
    <edge source="BEL" target="THA">
      <data key="d0">1524873</data>
    </edge>
    <edge source="BEL" target="ARE">
      <data key="d0">10942593</data>
    </edge>
    <edge source="BEL" target="TUN">
      <data key="d0">241098</data>
    </edge>
    <edge source="BEL" target="TUR">
      <data key="d0">19261947</data>
    </edge>
    <edge source="BEL" target="UGA">
      <data key="d0">21644</data>
    </edge>
    <edge source="BEL" target="UKR">
      <data key="d0">734821</data>
    </edge>
    <edge source="BEL" target="MKD">
      <data key="d0">22003</data>
    </edge>
    <edge source="BEL" target="EGY">
      <data key="d0">2208895</data>
    </edge>
    <edge source="BEL" target="GBR">
      <data key="d0">120683133</data>
    </edge>
    <edge source="BEL" target="USA">
      <data key="d0">22688961</data>
    </edge>
    <edge source="BEL" target="URY">
      <data key="d0">105113</data>
    </edge>
    <edge source="BGR" target="ALB">
      <data key="d0">951247</data>
    </edge>
    <edge source="BGR" target="AUS">
      <data key="d0">281789</data>
    </edge>
    <edge source="BGR" target="AUT">
      <data key="d0">2220323</data>
    </edge>
    <edge source="BGR" target="ARM">
      <data key="d0">16508</data>
    </edge>
    <edge source="BGR" target="BEL">
      <data key="d0">2668133</data>
    </edge>
    <edge source="BGR" target="CAN">
      <data key="d0">74152</data>
    </edge>
    <edge source="BGR" target="CHN">
      <data key="d0">439695</data>
    </edge>
    <edge source="BGR" target="HRV">
      <data key="d0">1224381</data>
    </edge>
    <edge source="BGR" target="CZE">
      <data key="d0">829796</data>
    </edge>
    <edge source="BGR" target="DNK">
      <data key="d0">2119840</data>
    </edge>
    <edge source="BGR" target="FIN">
      <data key="d0">86770</data>
    </edge>
    <edge source="BGR" target="FRA">
      <data key="d0">4320515</data>
    </edge>
    <edge source="BGR" target="GEO">
      <data key="d0">51640</data>
    </edge>
    <edge source="BGR" target="PSE">
      <data key="d0">16794</data>
    </edge>
    <edge source="BGR" target="DEU">
      <data key="d0">23494910</data>
    </edge>
    <edge source="BGR" target="GRC">
      <data key="d0">30398644</data>
    </edge>
    <edge source="BGR" target="HUN">
      <data key="d0">311440</data>
    </edge>
    <edge source="BGR" target="IRL">
      <data key="d0">136595</data>
    </edge>
    <edge source="BGR" target="ISR">
      <data key="d0">47397</data>
    </edge>
    <edge source="BGR" target="ITA">
      <data key="d0">3248566</data>
    </edge>
    <edge source="BGR" target="CIV">
      <data key="d0">11624</data>
    </edge>
    <edge source="BGR" target="JPN">
      <data key="d0">393473</data>
    </edge>
    <edge source="BGR" target="JOR">
      <data key="d0">60310</data>
    </edge>
    <edge source="BGR" target="KOR">
      <data key="d0">222300</data>
    </edge>
    <edge source="BGR" target="LBN">
      <data key="d0">201815</data>
    </edge>
    <edge source="BGR" target="LVA">
      <data key="d0">131113</data>
    </edge>
    <edge source="BGR" target="LTU">
      <data key="d0">120050</data>
    </edge>
    <edge source="BGR" target="MYS">
      <data key="d0">72997</data>
    </edge>
    <edge source="BGR" target="MAR">
      <data key="d0">132740</data>
    </edge>
    <edge source="BGR" target="NLD">
      <data key="d0">383066</data>
    </edge>
    <edge source="BGR" target="POL">
      <data key="d0">4765094</data>
    </edge>
    <edge source="BGR" target="PRT">
      <data key="d0">13895</data>
    </edge>
    <edge source="BGR" target="ROU">
      <data key="d0">26153582</data>
    </edge>
    <edge source="BGR" target="RUS">
      <data key="d0">1117558</data>
    </edge>
    <edge source="BGR" target="SAU">
      <data key="d0">564712</data>
    </edge>
    <edge source="BGR" target="SEN">
      <data key="d0">58075</data>
    </edge>
    <edge source="BGR" target="SRB">
      <data key="d0">2827712</data>
    </edge>
    <edge source="BGR" target="IND">
      <data key="d0">78951</data>
    </edge>
    <edge source="BGR" target="SGP">
      <data key="d0">152868</data>
    </edge>
    <edge source="BGR" target="SVK">
      <data key="d0">798609</data>
    </edge>
    <edge source="BGR" target="SVN">
      <data key="d0">57397</data>
    </edge>
    <edge source="BGR" target="ZAF">
      <data key="d0">187287</data>
    </edge>
    <edge source="BGR" target="ZWE">
      <data key="d0">108236</data>
    </edge>
    <edge source="BGR" target="ESP">
      <data key="d0">1760903</data>
    </edge>
    <edge source="BGR" target="SWE">
      <data key="d0">641698</data>
    </edge>
    <edge source="BGR" target="CHE">
      <data key="d0">1240276</data>
    </edge>
    <edge source="BGR" target="ARE">
      <data key="d0">476453</data>
    </edge>
    <edge source="BGR" target="TUN">
      <data key="d0">13827</data>
    </edge>
    <edge source="BGR" target="TUR">
      <data key="d0">5446711</data>
    </edge>
    <edge source="BGR" target="MKD">
      <data key="d0">1431542</data>
    </edge>
    <edge source="BGR" target="EGY">
      <data key="d0">1061250</data>
    </edge>
    <edge source="BGR" target="GBR">
      <data key="d0">2892703</data>
    </edge>
    <edge source="BGR" target="TZA">
      <data key="d0">242702</data>
    </edge>
    <edge source="BGR" target="USA">
      <data key="d0">666762</data>
    </edge>
    <edge source="CMR" target="CAF">
      <data key="d0">640801</data>
    </edge>
    <edge source="CMR" target="FRA">
      <data key="d0">34036</data>
    </edge>
    <edge source="CAN" target="DZA">
      <data key="d0">31009</data>
    </edge>
    <edge source="CAN" target="ARG">
      <data key="d0">11820</data>
    </edge>
    <edge source="CAN" target="AUS">
      <data key="d0">14317280</data>
    </edge>
    <edge source="CAN" target="AUT">
      <data key="d0">264706</data>
    </edge>
    <edge source="CAN" target="BEL">
      <data key="d0">2442904</data>
    </edge>
    <edge source="CAN" target="BRA">
      <data key="d0">533098</data>
    </edge>
    <edge source="CAN" target="BGR">
      <data key="d0">37834</data>
    </edge>
    <edge source="CAN" target="CHL">
      <data key="d0">849124</data>
    </edge>
    <edge source="CAN" target="CHN">
      <data key="d0">3930723</data>
    </edge>
    <edge source="CAN" target="COL">
      <data key="d0">183835</data>
    </edge>
    <edge source="CAN" target="CRI">
      <data key="d0">3162585</data>
    </edge>
    <edge source="CAN" target="CZE">
      <data key="d0">875832</data>
    </edge>
    <edge source="CAN" target="DNK">
      <data key="d0">5145465</data>
    </edge>
    <edge source="CAN" target="ECU">
      <data key="d0">29605</data>
    </edge>
    <edge source="CAN" target="SLV">
      <data key="d0">15471</data>
    </edge>
    <edge source="CAN" target="FIN">
      <data key="d0">238522</data>
    </edge>
    <edge source="CAN" target="FRA">
      <data key="d0">10240681</data>
    </edge>
    <edge source="CAN" target="DEU">
      <data key="d0">30721840</data>
    </edge>
    <edge source="CAN" target="GRC">
      <data key="d0">72775</data>
    </edge>
    <edge source="CAN" target="GTM">
      <data key="d0">327418</data>
    </edge>
    <edge source="CAN" target="HKG">
      <data key="d0">2465875</data>
    </edge>
    <edge source="CAN" target="HUN">
      <data key="d0">13571</data>
    </edge>
    <edge source="CAN" target="IDN">
      <data key="d0">30869</data>
    </edge>
    <edge source="CAN" target="IRL">
      <data key="d0">1336953</data>
    </edge>
    <edge source="CAN" target="ISR">
      <data key="d0">1915511</data>
    </edge>
    <edge source="CAN" target="ITA">
      <data key="d0">1888852</data>
    </edge>
    <edge source="CAN" target="JAM">
      <data key="d0">1810498</data>
    </edge>
    <edge source="CAN" target="JPN">
      <data key="d0">33886654</data>
    </edge>
    <edge source="CAN" target="JOR">
      <data key="d0">140078</data>
    </edge>
    <edge source="CAN" target="KOR">
      <data key="d0">4806556</data>
    </edge>
    <edge source="CAN" target="LBN">
      <data key="d0">57317</data>
    </edge>
    <edge source="CAN" target="LVA">
      <data key="d0">59362</data>
    </edge>
    <edge source="CAN" target="MYS">
      <data key="d0">51220</data>
    </edge>
    <edge source="CAN" target="MEX">
      <data key="d0">8163821</data>
    </edge>
    <edge source="CAN" target="MAR">
      <data key="d0">311060</data>
    </edge>
    <edge source="CAN" target="OMN">
      <data key="d0">29802</data>
    </edge>
    <edge source="CAN" target="NLD">
      <data key="d0">5083326</data>
    </edge>
    <edge source="CAN" target="NZL">
      <data key="d0">1542057</data>
    </edge>
    <edge source="CAN" target="NIC">
      <data key="d0">84692</data>
    </edge>
    <edge source="CAN" target="NOR">
      <data key="d0">292962</data>
    </edge>
    <edge source="CAN" target="PER">
      <data key="d0">27448</data>
    </edge>
    <edge source="CAN" target="PHL">
      <data key="d0">121212</data>
    </edge>
    <edge source="CAN" target="POL">
      <data key="d0">1034015</data>
    </edge>
    <edge source="CAN" target="ROU">
      <data key="d0">191973</data>
    </edge>
    <edge source="CAN" target="RUS">
      <data key="d0">393117</data>
    </edge>
    <edge source="CAN" target="SAU">
      <data key="d0">480057</data>
    </edge>
    <edge source="CAN" target="IND">
      <data key="d0">144586</data>
    </edge>
    <edge source="CAN" target="SGP">
      <data key="d0">273795</data>
    </edge>
    <edge source="CAN" target="SVN">
      <data key="d0">12726</data>
    </edge>
    <edge source="CAN" target="ZAF">
      <data key="d0">296818</data>
    </edge>
    <edge source="CAN" target="ESP">
      <data key="d0">597502</data>
    </edge>
    <edge source="CAN" target="SWE">
      <data key="d0">562057</data>
    </edge>
    <edge source="CAN" target="CHE">
      <data key="d0">1571948</data>
    </edge>
    <edge source="CAN" target="THA">
      <data key="d0">106632</data>
    </edge>
    <edge source="CAN" target="ARE">
      <data key="d0">1131256</data>
    </edge>
    <edge source="CAN" target="TUR">
      <data key="d0">125860</data>
    </edge>
    <edge source="CAN" target="UKR">
      <data key="d0">33083</data>
    </edge>
    <edge source="CAN" target="GBR">
      <data key="d0">12927850</data>
    </edge>
    <edge source="CAN" target="USA">
      <data key="d0">839442076</data>
    </edge>
    <edge source="HRV" target="ALB">
      <data key="d0">1256630</data>
    </edge>
    <edge source="HRV" target="AUS">
      <data key="d0">173919</data>
    </edge>
    <edge source="HRV" target="AUT">
      <data key="d0">2329217</data>
    </edge>
    <edge source="HRV" target="BEL">
      <data key="d0">208370</data>
    </edge>
    <edge source="HRV" target="BGR">
      <data key="d0">7807964</data>
    </edge>
    <edge source="HRV" target="CAN">
      <data key="d0">218747</data>
    </edge>
    <edge source="HRV" target="CZE">
      <data key="d0">13710082</data>
    </edge>
    <edge source="HRV" target="FRA">
      <data key="d0">4876406</data>
    </edge>
    <edge source="HRV" target="DEU">
      <data key="d0">9811489</data>
    </edge>
    <edge source="HRV" target="GRC">
      <data key="d0">3253571</data>
    </edge>
    <edge source="HRV" target="HKG">
      <data key="d0">18568</data>
    </edge>
    <edge source="HRV" target="HUN">
      <data key="d0">18572764</data>
    </edge>
    <edge source="HRV" target="ISR">
      <data key="d0">2448466</data>
    </edge>
    <edge source="HRV" target="ITA">
      <data key="d0">69811890</data>
    </edge>
    <edge source="HRV" target="OMN">
      <data key="d0">10147</data>
    </edge>
    <edge source="HRV" target="NLD">
      <data key="d0">10823</data>
    </edge>
    <edge source="HRV" target="NOR">
      <data key="d0">56666</data>
    </edge>
    <edge source="HRV" target="POL">
      <data key="d0">159836</data>
    </edge>
    <edge source="HRV" target="ROU">
      <data key="d0">4431353</data>
    </edge>
    <edge source="HRV" target="RUS">
      <data key="d0">12797</data>
    </edge>
    <edge source="HRV" target="SRB">
      <data key="d0">3989168</data>
    </edge>
    <edge source="HRV" target="SGP">
      <data key="d0">10082</data>
    </edge>
    <edge source="HRV" target="SVK">
      <data key="d0">3728470</data>
    </edge>
    <edge source="HRV" target="SVN">
      <data key="d0">13472637</data>
    </edge>
    <edge source="HRV" target="ESP">
      <data key="d0">63078</data>
    </edge>
    <edge source="HRV" target="SWE">
      <data key="d0">57904</data>
    </edge>
    <edge source="HRV" target="CHE">
      <data key="d0">105016</data>
    </edge>
    <edge source="HRV" target="MKD">
      <data key="d0">10407042</data>
    </edge>
    <edge source="HRV" target="GBR">
      <data key="d0">551876</data>
    </edge>
    <edge source="HRV" target="USA">
      <data key="d0">270991</data>
    </edge>
    <edge source="BEN" target="BEL">
      <data key="d0">1141898</data>
    </edge>
    <edge source="BEN" target="FRA">
      <data key="d0">17829</data>
    </edge>
    <edge source="BEN" target="NER">
      <data key="d0">4587193</data>
    </edge>
    <edge source="FRA" target="ALB">
      <data key="d0">26943</data>
    </edge>
    <edge source="FRA" target="DZA">
      <data key="d0">14818029</data>
    </edge>
    <edge source="FRA" target="ARG">
      <data key="d0">21075</data>
    </edge>
    <edge source="FRA" target="AUS">
      <data key="d0">3576879</data>
    </edge>
    <edge source="FRA" target="AUT">
      <data key="d0">4100003</data>
    </edge>
    <edge source="FRA" target="ARM">
      <data key="d0">74131</data>
    </edge>
    <edge source="FRA" target="BEL">
      <data key="d0">210315942</data>
    </edge>
    <edge source="FRA" target="BRA">
      <data key="d0">1344174</data>
    </edge>
    <edge source="FRA" target="BGR">
      <data key="d0">2440748</data>
    </edge>
    <edge source="FRA" target="BLR">
      <data key="d0">25431</data>
    </edge>
    <edge source="FRA" target="KHM">
      <data key="d0">51252</data>
    </edge>
    <edge source="FRA" target="CMR">
      <data key="d0">14212615</data>
    </edge>
    <edge source="FRA" target="CAN">
      <data key="d0">3296659</data>
    </edge>
    <edge source="FRA" target="CAF">
      <data key="d0">169289</data>
    </edge>
    <edge source="FRA" target="LKA">
      <data key="d0">6170182</data>
    </edge>
    <edge source="FRA" target="CHL">
      <data key="d0">644002</data>
    </edge>
    <edge source="FRA" target="CHN">
      <data key="d0">6459975</data>
    </edge>
    <edge source="FRA" target="COL">
      <data key="d0">165025</data>
    </edge>
    <edge source="FRA" target="HRV">
      <data key="d0">361150</data>
    </edge>
    <edge source="FRA" target="CZE">
      <data key="d0">3961882</data>
    </edge>
    <edge source="FRA" target="BEN">
      <data key="d0">4634671</data>
    </edge>
    <edge source="FRA" target="DNK">
      <data key="d0">6628790</data>
    </edge>
    <edge source="FRA" target="ETH">
      <data key="d0">34399</data>
    </edge>
    <edge source="FRA" target="EST">
      <data key="d0">184035</data>
    </edge>
    <edge source="FRA" target="FIN">
      <data key="d0">1391356</data>
    </edge>
    <edge source="FRA" target="GEO">
      <data key="d0">620955</data>
    </edge>
    <edge source="FRA" target="GMB">
      <data key="d0">282942</data>
    </edge>
    <edge source="FRA" target="PSE">
      <data key="d0">1738779</data>
    </edge>
    <edge source="FRA" target="DEU">
      <data key="d0">164187454</data>
    </edge>
    <edge source="FRA" target="GHA">
      <data key="d0">4361520</data>
    </edge>
    <edge source="FRA" target="GRC">
      <data key="d0">31964815</data>
    </edge>
    <edge source="FRA" target="HKG">
      <data key="d0">1984916</data>
    </edge>
    <edge source="FRA" target="HUN">
      <data key="d0">3015673</data>
    </edge>
    <edge source="FRA" target="IDN">
      <data key="d0">527941</data>
    </edge>
    <edge source="FRA" target="IRL">
      <data key="d0">47474020</data>
    </edge>
    <edge source="FRA" target="ISR">
      <data key="d0">13844311</data>
    </edge>
    <edge source="FRA" target="ITA">
      <data key="d0">227052935</data>
    </edge>
    <edge source="FRA" target="CIV">
      <data key="d0">873666</data>
    </edge>
    <edge source="FRA" target="JPN">
      <data key="d0">10194134</data>
    </edge>
    <edge source="FRA" target="KAZ">
      <data key="d0">10482</data>
    </edge>
    <edge source="FRA" target="JOR">
      <data key="d0">1079956</data>
    </edge>
    <edge source="FRA" target="KOR">
      <data key="d0">3272414</data>
    </edge>
    <edge source="FRA" target="LBN">
      <data key="d0">5803734</data>
    </edge>
    <edge source="FRA" target="LVA">
      <data key="d0">466451</data>
    </edge>
    <edge source="FRA" target="LTU">
      <data key="d0">538423</data>
    </edge>
    <edge source="FRA" target="MDG">
      <data key="d0">263173</data>
    </edge>
    <edge source="FRA" target="MYS">
      <data key="d0">740587</data>
    </edge>
    <edge source="FRA" target="MRT">
      <data key="d0">121076</data>
    </edge>
    <edge source="FRA" target="MUS">
      <data key="d0">605441</data>
    </edge>
    <edge source="FRA" target="MEX">
      <data key="d0">233214</data>
    </edge>
    <edge source="FRA" target="MDA">
      <data key="d0">17785</data>
    </edge>
    <edge source="FRA" target="MAR">
      <data key="d0">1999170</data>
    </edge>
    <edge source="FRA" target="MOZ">
      <data key="d0">10519</data>
    </edge>
    <edge source="FRA" target="OMN">
      <data key="d0">170032</data>
    </edge>
    <edge source="FRA" target="NLD">
      <data key="d0">40368925</data>
    </edge>
    <edge source="FRA" target="NZL">
      <data key="d0">884932</data>
    </edge>
    <edge source="FRA" target="NER">
      <data key="d0">3662500</data>
    </edge>
    <edge source="FRA" target="NOR">
      <data key="d0">3028323</data>
    </edge>
    <edge source="FRA" target="PAK">
      <data key="d0">784025</data>
    </edge>
    <edge source="FRA" target="PAN">
      <data key="d0">10799</data>
    </edge>
    <edge source="FRA" target="PRY">
      <data key="d0">14730</data>
    </edge>
    <edge source="FRA" target="PHL">
      <data key="d0">231032</data>
    </edge>
    <edge source="FRA" target="POL">
      <data key="d0">12352810</data>
    </edge>
    <edge source="FRA" target="PRT">
      <data key="d0">4659659</data>
    </edge>
    <edge source="FRA" target="ROU">
      <data key="d0">11675145</data>
    </edge>
    <edge source="FRA" target="RUS">
      <data key="d0">4965971</data>
    </edge>
    <edge source="FRA" target="SAU">
      <data key="d0">3843488</data>
    </edge>
    <edge source="FRA" target="SEN">
      <data key="d0">8536185</data>
    </edge>
    <edge source="FRA" target="SRB">
      <data key="d0">125686</data>
    </edge>
    <edge source="FRA" target="IND">
      <data key="d0">566824</data>
    </edge>
    <edge source="FRA" target="SGP">
      <data key="d0">2114743</data>
    </edge>
    <edge source="FRA" target="SVK">
      <data key="d0">761671</data>
    </edge>
    <edge source="FRA" target="VNM">
      <data key="d0">625800</data>
    </edge>
    <edge source="FRA" target="SVN">
      <data key="d0">977432</data>
    </edge>
    <edge source="FRA" target="ZAF">
      <data key="d0">6793343</data>
    </edge>
    <edge source="FRA" target="ESP">
      <data key="d0">234018095</data>
    </edge>
    <edge source="FRA" target="SWE">
      <data key="d0">11283437</data>
    </edge>
    <edge source="FRA" target="CHE">
      <data key="d0">37984872</data>
    </edge>
    <edge source="FRA" target="THA">
      <data key="d0">1495175</data>
    </edge>
    <edge source="FRA" target="TGO">
      <data key="d0">2637162</data>
    </edge>
    <edge source="FRA" target="ARE">
      <data key="d0">9087452</data>
    </edge>
    <edge source="FRA" target="TUN">
      <data key="d0">1442745</data>
    </edge>
    <edge source="FRA" target="TUR">
      <data key="d0">9604210</data>
    </edge>
    <edge source="FRA" target="UGA">
      <data key="d0">19624</data>
    </edge>
    <edge source="FRA" target="UKR">
      <data key="d0">287190</data>
    </edge>
    <edge source="FRA" target="EGY">
      <data key="d0">6481771</data>
    </edge>
    <edge source="FRA" target="GBR">
      <data key="d0">187715285</data>
    </edge>
    <edge source="FRA" target="TZA">
      <data key="d0">1393315</data>
    </edge>
    <edge source="FRA" target="USA">
      <data key="d0">13975934</data>
    </edge>
    <edge source="FRA" target="BFA">
      <data key="d0">3081446</data>
    </edge>
    <edge source="FRA" target="URY">
      <data key="d0">238229</data>
    </edge>
    <edge source="GEO" target="AZE">
      <data key="d0">4015654</data>
    </edge>
    <edge source="GEO" target="BLR">
      <data key="d0">264787</data>
    </edge>
    <edge source="GEO" target="KAZ">
      <data key="d0">246615</data>
    </edge>
    <edge source="GEO" target="RUS">
      <data key="d0">191194</data>
    </edge>
    <edge source="GEO" target="UKR">
      <data key="d0">57009</data>
    </edge>
    <edge source="GEO" target="USA">
      <data key="d0">15060</data>
    </edge>
    <edge source="GHA" target="GMB">
      <data key="d0">38234</data>
    </edge>
    <edge source="GHA" target="CIV">
      <data key="d0">22487</data>
    </edge>
    <edge source="GHA" target="ARE">
      <data key="d0">774824</data>
    </edge>
    <edge source="GHA" target="GBR">
      <data key="d0">25913</data>
    </edge>
    <edge source="GHA" target="BFA">
      <data key="d0">11521</data>
    </edge>
    <edge source="GRC" target="ALB">
      <data key="d0">734530</data>
    </edge>
    <edge source="GRC" target="DZA">
      <data key="d0">556349</data>
    </edge>
    <edge source="GRC" target="AUS">
      <data key="d0">981486</data>
    </edge>
    <edge source="GRC" target="AUT">
      <data key="d0">151429</data>
    </edge>
    <edge source="GRC" target="BEL">
      <data key="d0">1140137</data>
    </edge>
    <edge source="GRC" target="BRA">
      <data key="d0">11659</data>
    </edge>
    <edge source="GRC" target="BGR">
      <data key="d0">13869651</data>
    </edge>
    <edge source="GRC" target="CAN">
      <data key="d0">1369043</data>
    </edge>
    <edge source="GRC" target="CHL">
      <data key="d0">97809</data>
    </edge>
    <edge source="GRC" target="CHN">
      <data key="d0">147610</data>
    </edge>
    <edge source="GRC" target="HRV">
      <data key="d0">75668</data>
    </edge>
    <edge source="GRC" target="CZE">
      <data key="d0">1488222</data>
    </edge>
    <edge source="GRC" target="DNK">
      <data key="d0">781024</data>
    </edge>
    <edge source="GRC" target="ETH">
      <data key="d0">17660</data>
    </edge>
    <edge source="GRC" target="EST">
      <data key="d0">135058</data>
    </edge>
    <edge source="GRC" target="FIN">
      <data key="d0">469431</data>
    </edge>
    <edge source="GRC" target="FRA">
      <data key="d0">3748488</data>
    </edge>
    <edge source="GRC" target="DEU">
      <data key="d0">21626013</data>
    </edge>
    <edge source="GRC" target="HKG">
      <data key="d0">25634</data>
    </edge>
    <edge source="GRC" target="HUN">
      <data key="d0">126593</data>
    </edge>
    <edge source="GRC" target="IRL">
      <data key="d0">268025</data>
    </edge>
    <edge source="GRC" target="ISR">
      <data key="d0">2097026</data>
    </edge>
    <edge source="GRC" target="ITA">
      <data key="d0">9931430</data>
    </edge>
    <edge source="GRC" target="JPN">
      <data key="d0">31212</data>
    </edge>
    <edge source="GRC" target="JOR">
      <data key="d0">387787</data>
    </edge>
    <edge source="GRC" target="KOR">
      <data key="d0">287794</data>
    </edge>
    <edge source="GRC" target="LBN">
      <data key="d0">410594</data>
    </edge>
    <edge source="GRC" target="LVA">
      <data key="d0">13625</data>
    </edge>
    <edge source="GRC" target="LTU">
      <data key="d0">67552</data>
    </edge>
    <edge source="GRC" target="MAR">
      <data key="d0">103252</data>
    </edge>
    <edge source="GRC" target="OMN">
      <data key="d0">16025</data>
    </edge>
    <edge source="GRC" target="NLD">
      <data key="d0">7473423</data>
    </edge>
    <edge source="GRC" target="NZL">
      <data key="d0">23359</data>
    </edge>
    <edge source="GRC" target="NOR">
      <data key="d0">19285</data>
    </edge>
    <edge source="GRC" target="POL">
      <data key="d0">2259675</data>
    </edge>
    <edge source="GRC" target="PRT">
      <data key="d0">202937</data>
    </edge>
    <edge source="GRC" target="ROU">
      <data key="d0">7614266</data>
    </edge>
    <edge source="GRC" target="RUS">
      <data key="d0">150045</data>
    </edge>
    <edge source="GRC" target="SAU">
      <data key="d0">277118</data>
    </edge>
    <edge source="GRC" target="SRB">
      <data key="d0">246805</data>
    </edge>
    <edge source="GRC" target="IND">
      <data key="d0">28019</data>
    </edge>
    <edge source="GRC" target="SGP">
      <data key="d0">68697</data>
    </edge>
    <edge source="GRC" target="SVK">
      <data key="d0">112364</data>
    </edge>
    <edge source="GRC" target="VNM">
      <data key="d0">12717</data>
    </edge>
    <edge source="GRC" target="SVN">
      <data key="d0">146071</data>
    </edge>
    <edge source="GRC" target="ZAF">
      <data key="d0">676631</data>
    </edge>
    <edge source="GRC" target="ESP">
      <data key="d0">1743125</data>
    </edge>
    <edge source="GRC" target="SWE">
      <data key="d0">262404</data>
    </edge>
    <edge source="GRC" target="CHE">
      <data key="d0">407909</data>
    </edge>
    <edge source="GRC" target="ARE">
      <data key="d0">380706</data>
    </edge>
    <edge source="GRC" target="TUN">
      <data key="d0">21430</data>
    </edge>
    <edge source="GRC" target="TUR">
      <data key="d0">410130</data>
    </edge>
    <edge source="GRC" target="MKD">
      <data key="d0">671067</data>
    </edge>
    <edge source="GRC" target="EGY">
      <data key="d0">95071</data>
    </edge>
    <edge source="GRC" target="GBR">
      <data key="d0">6689383</data>
    </edge>
    <edge source="GRC" target="USA">
      <data key="d0">3447900</data>
    </edge>
    <edge source="ITA" target="ALB">
      <data key="d0">409703</data>
    </edge>
    <edge source="ITA" target="DZA">
      <data key="d0">3915546</data>
    </edge>
    <edge source="ITA" target="AZE">
      <data key="d0">164263</data>
    </edge>
    <edge source="ITA" target="ARG">
      <data key="d0">119779</data>
    </edge>
    <edge source="ITA" target="AUS">
      <data key="d0">7945681</data>
    </edge>
    <edge source="ITA" target="AUT">
      <data key="d0">22835500</data>
    </edge>
    <edge source="ITA" target="ARM">
      <data key="d0">83871</data>
    </edge>
    <edge source="ITA" target="BEL">
      <data key="d0">13749205</data>
    </edge>
    <edge source="ITA" target="BRA">
      <data key="d0">470963</data>
    </edge>
    <edge source="ITA" target="BGR">
      <data key="d0">1417607</data>
    </edge>
    <edge source="ITA" target="BLR">
      <data key="d0">200443</data>
    </edge>
    <edge source="ITA" target="CMR">
      <data key="d0">38472</data>
    </edge>
    <edge source="ITA" target="CAN">
      <data key="d0">3927501</data>
    </edge>
    <edge source="ITA" target="LKA">
      <data key="d0">479442</data>
    </edge>
    <edge source="ITA" target="CHL">
      <data key="d0">498430</data>
    </edge>
    <edge source="ITA" target="CHN">
      <data key="d0">3399406</data>
    </edge>
    <edge source="ITA" target="COL">
      <data key="d0">35834</data>
    </edge>
    <edge source="ITA" target="CRI">
      <data key="d0">406097</data>
    </edge>
    <edge source="ITA" target="HRV">
      <data key="d0">2064510</data>
    </edge>
    <edge source="ITA" target="CZE">
      <data key="d0">3344904</data>
    </edge>
    <edge source="ITA" target="BEN">
      <data key="d0">46870</data>
    </edge>
    <edge source="ITA" target="DNK">
      <data key="d0">3024809</data>
    </edge>
    <edge source="ITA" target="ECU">
      <data key="d0">111493</data>
    </edge>
    <edge source="ITA" target="SLV">
      <data key="d0">81017</data>
    </edge>
    <edge source="ITA" target="EST">
      <data key="d0">530076</data>
    </edge>
    <edge source="ITA" target="FIN">
      <data key="d0">2649091</data>
    </edge>
    <edge source="ITA" target="FRA">
      <data key="d0">76328344</data>
    </edge>
    <edge source="ITA" target="GEO">
      <data key="d0">520525</data>
    </edge>
    <edge source="ITA" target="PSE">
      <data key="d0">57027</data>
    </edge>
    <edge source="ITA" target="DEU">
      <data key="d0">86163329</data>
    </edge>
    <edge source="ITA" target="GHA">
      <data key="d0">12173</data>
    </edge>
    <edge source="ITA" target="GRC">
      <data key="d0">28991451</data>
    </edge>
    <edge source="ITA" target="GTM">
      <data key="d0">24534</data>
    </edge>
    <edge source="ITA" target="HKG">
      <data key="d0">1684322</data>
    </edge>
    <edge source="ITA" target="HUN">
      <data key="d0">10385296</data>
    </edge>
    <edge source="ITA" target="IDN">
      <data key="d0">1790537</data>
    </edge>
    <edge source="ITA" target="IRL">
      <data key="d0">11489073</data>
    </edge>
    <edge source="ITA" target="ISR">
      <data key="d0">2133578</data>
    </edge>
    <edge source="ITA" target="CIV">
      <data key="d0">50139</data>
    </edge>
    <edge source="ITA" target="JPN">
      <data key="d0">3640517</data>
    </edge>
    <edge source="ITA" target="KAZ">
      <data key="d0">39719</data>
    </edge>
    <edge source="ITA" target="JOR">
      <data key="d0">731047</data>
    </edge>
    <edge source="ITA" target="KOR">
      <data key="d0">1403003</data>
    </edge>
    <edge source="ITA" target="LBN">
      <data key="d0">1139563</data>
    </edge>
    <edge source="ITA" target="LVA">
      <data key="d0">224678</data>
    </edge>
    <edge source="ITA" target="LTU">
      <data key="d0">704775</data>
    </edge>
    <edge source="ITA" target="MDG">
      <data key="d0">80500</data>
    </edge>
    <edge source="ITA" target="MYS">
      <data key="d0">637113</data>
    </edge>
    <edge source="ITA" target="MUS">
      <data key="d0">573351</data>
    </edge>
    <edge source="ITA" target="MEX">
      <data key="d0">1190115</data>
    </edge>
    <edge source="ITA" target="MDA">
      <data key="d0">66676</data>
    </edge>
    <edge source="ITA" target="MAR">
      <data key="d0">792190</data>
    </edge>
    <edge source="ITA" target="MOZ">
      <data key="d0">63560</data>
    </edge>
    <edge source="ITA" target="NLD">
      <data key="d0">24044714</data>
    </edge>
    <edge source="ITA" target="NZL">
      <data key="d0">136989</data>
    </edge>
    <edge source="ITA" target="NOR">
      <data key="d0">514401</data>
    </edge>
    <edge source="ITA" target="PAK">
      <data key="d0">943237</data>
    </edge>
    <edge source="ITA" target="PAN">
      <data key="d0">22365</data>
    </edge>
    <edge source="ITA" target="PRY">
      <data key="d0">23538</data>
    </edge>
    <edge source="ITA" target="PER">
      <data key="d0">35369</data>
    </edge>
    <edge source="ITA" target="PHL">
      <data key="d0">734984</data>
    </edge>
    <edge source="ITA" target="POL">
      <data key="d0">11408794</data>
    </edge>
    <edge source="ITA" target="PRT">
      <data key="d0">2146437</data>
    </edge>
    <edge source="ITA" target="ROU">
      <data key="d0">7658462</data>
    </edge>
    <edge source="ITA" target="RUS">
      <data key="d0">8387011</data>
    </edge>
    <edge source="ITA" target="SAU">
      <data key="d0">2629686</data>
    </edge>
    <edge source="ITA" target="SEN">
      <data key="d0">159682</data>
    </edge>
    <edge source="ITA" target="SRB">
      <data key="d0">911246</data>
    </edge>
    <edge source="ITA" target="IND">
      <data key="d0">2540317</data>
    </edge>
    <edge source="ITA" target="SGP">
      <data key="d0">512643</data>
    </edge>
    <edge source="ITA" target="SVK">
      <data key="d0">1961393</data>
    </edge>
    <edge source="ITA" target="VNM">
      <data key="d0">987618</data>
    </edge>
    <edge source="ITA" target="SVN">
      <data key="d0">9037462</data>
    </edge>
    <edge source="ITA" target="ZAF">
      <data key="d0">1529506</data>
    </edge>
    <edge source="ITA" target="ZWE">
      <data key="d0">101951</data>
    </edge>
    <edge source="ITA" target="ESP">
      <data key="d0">17729447</data>
    </edge>
    <edge source="ITA" target="SWE">
      <data key="d0">9415054</data>
    </edge>
    <edge source="ITA" target="CHE">
      <data key="d0">9163058</data>
    </edge>
    <edge source="ITA" target="THA">
      <data key="d0">971586</data>
    </edge>
    <edge source="ITA" target="ARE">
      <data key="d0">2887940</data>
    </edge>
    <edge source="ITA" target="TUN">
      <data key="d0">1282034</data>
    </edge>
    <edge source="ITA" target="TUR">
      <data key="d0">3298026</data>
    </edge>
    <edge source="ITA" target="UKR">
      <data key="d0">562293</data>
    </edge>
    <edge source="ITA" target="MKD">
      <data key="d0">411905</data>
    </edge>
    <edge source="ITA" target="EGY">
      <data key="d0">1222778</data>
    </edge>
    <edge source="ITA" target="GBR">
      <data key="d0">24684684</data>
    </edge>
    <edge source="ITA" target="TZA">
      <data key="d0">54341</data>
    </edge>
    <edge source="ITA" target="USA">
      <data key="d0">24305468</data>
    </edge>
    <edge source="JOR" target="AUS">
      <data key="d0">91977</data>
    </edge>
    <edge source="JOR" target="CAN">
      <data key="d0">179789</data>
    </edge>
    <edge source="JOR" target="CHN">
      <data key="d0">98346</data>
    </edge>
    <edge source="JOR" target="PSE">
      <data key="d0">549858</data>
    </edge>
    <edge source="JOR" target="DEU">
      <data key="d0">68213</data>
    </edge>
    <edge source="JOR" target="GHA">
      <data key="d0">104245</data>
    </edge>
    <edge source="JOR" target="KOR">
      <data key="d0">18980</data>
    </edge>
    <edge source="JOR" target="LBN">
      <data key="d0">458997</data>
    </edge>
    <edge source="JOR" target="MYS">
      <data key="d0">46585</data>
    </edge>
    <edge source="JOR" target="MAR">
      <data key="d0">87341</data>
    </edge>
    <edge source="JOR" target="OMN">
      <data key="d0">257697</data>
    </edge>
    <edge source="JOR" target="NLD">
      <data key="d0">522140</data>
    </edge>
    <edge source="JOR" target="PAK">
      <data key="d0">14113</data>
    </edge>
    <edge source="JOR" target="PHL">
      <data key="d0">14787</data>
    </edge>
    <edge source="JOR" target="RUS">
      <data key="d0">242787</data>
    </edge>
    <edge source="JOR" target="SAU">
      <data key="d0">1670520</data>
    </edge>
    <edge source="JOR" target="SGP">
      <data key="d0">15056</data>
    </edge>
    <edge source="JOR" target="ESP">
      <data key="d0">21025</data>
    </edge>
    <edge source="JOR" target="SWE">
      <data key="d0">115539</data>
    </edge>
    <edge source="JOR" target="ARE">
      <data key="d0">1113689</data>
    </edge>
    <edge source="JOR" target="TUR">
      <data key="d0">542810</data>
    </edge>
    <edge source="JOR" target="GBR">
      <data key="d0">17272</data>
    </edge>
    <edge source="JOR" target="USA">
      <data key="d0">861769</data>
    </edge>
    <edge source="LBN" target="DZA">
      <data key="d0">75016</data>
    </edge>
    <edge source="LBN" target="AUS">
      <data key="d0">581337</data>
    </edge>
    <edge source="LBN" target="AUT">
      <data key="d0">12625</data>
    </edge>
    <edge source="LBN" target="ARM">
      <data key="d0">10031</data>
    </edge>
    <edge source="LBN" target="BEL">
      <data key="d0">47150</data>
    </edge>
    <edge source="LBN" target="BRA">
      <data key="d0">39730</data>
    </edge>
    <edge source="LBN" target="CMR">
      <data key="d0">15540</data>
    </edge>
    <edge source="LBN" target="CAN">
      <data key="d0">570366</data>
    </edge>
    <edge source="LBN" target="CAF">
      <data key="d0">14168</data>
    </edge>
    <edge source="LBN" target="COL">
      <data key="d0">15608</data>
    </edge>
    <edge source="LBN" target="BEN">
      <data key="d0">30690</data>
    </edge>
    <edge source="LBN" target="DNK">
      <data key="d0">38727</data>
    </edge>
    <edge source="LBN" target="FRA">
      <data key="d0">258415</data>
    </edge>
    <edge source="LBN" target="DEU">
      <data key="d0">959919</data>
    </edge>
    <edge source="LBN" target="GHA">
      <data key="d0">26412</data>
    </edge>
    <edge source="LBN" target="GRC">
      <data key="d0">24024</data>
    </edge>
    <edge source="LBN" target="HKG">
      <data key="d0">11729</data>
    </edge>
    <edge source="LBN" target="ITA">
      <data key="d0">228685</data>
    </edge>
    <edge source="LBN" target="CIV">
      <data key="d0">129841</data>
    </edge>
    <edge source="LBN" target="JOR">
      <data key="d0">819999</data>
    </edge>
    <edge source="LBN" target="MYS">
      <data key="d0">116358</data>
    </edge>
    <edge source="LBN" target="MAR">
      <data key="d0">31118</data>
    </edge>
    <edge source="LBN" target="OMN">
      <data key="d0">173868</data>
    </edge>
    <edge source="LBN" target="NLD">
      <data key="d0">306129</data>
    </edge>
    <edge source="LBN" target="NZL">
      <data key="d0">16609</data>
    </edge>
    <edge source="LBN" target="NOR">
      <data key="d0">18142</data>
    </edge>
    <edge source="LBN" target="PRY">
      <data key="d0">12584</data>
    </edge>
    <edge source="LBN" target="ROU">
      <data key="d0">38102</data>
    </edge>
    <edge source="LBN" target="SAU">
      <data key="d0">1806447</data>
    </edge>
    <edge source="LBN" target="SEN">
      <data key="d0">29390</data>
    </edge>
    <edge source="LBN" target="ZAF">
      <data key="d0">17137</data>
    </edge>
    <edge source="LBN" target="SWE">
      <data key="d0">487603</data>
    </edge>
    <edge source="LBN" target="CHE">
      <data key="d0">24889</data>
    </edge>
    <edge source="LBN" target="ARE">
      <data key="d0">1382272</data>
    </edge>
    <edge source="LBN" target="TUR">
      <data key="d0">5385666</data>
    </edge>
    <edge source="LBN" target="EGY">
      <data key="d0">101385</data>
    </edge>
    <edge source="LBN" target="GBR">
      <data key="d0">571829</data>
    </edge>
    <edge source="LBN" target="USA">
      <data key="d0">2337177</data>
    </edge>
    <edge source="SAU" target="DZA">
      <data key="d0">164553</data>
    </edge>
    <edge source="SAU" target="AUS">
      <data key="d0">475790</data>
    </edge>
    <edge source="SAU" target="CMR">
      <data key="d0">93611</data>
    </edge>
    <edge source="SAU" target="CAN">
      <data key="d0">564601</data>
    </edge>
    <edge source="SAU" target="CHN">
      <data key="d0">251763</data>
    </edge>
    <edge source="SAU" target="ETH">
      <data key="d0">733154</data>
    </edge>
    <edge source="SAU" target="FRA">
      <data key="d0">44271</data>
    </edge>
    <edge source="SAU" target="PSE">
      <data key="d0">60273</data>
    </edge>
    <edge source="SAU" target="GHA">
      <data key="d0">166420</data>
    </edge>
    <edge source="SAU" target="IDN">
      <data key="d0">1216412</data>
    </edge>
    <edge source="SAU" target="ITA">
      <data key="d0">427518</data>
    </edge>
    <edge source="SAU" target="JOR">
      <data key="d0">77451178</data>
    </edge>
    <edge source="SAU" target="LBN">
      <data key="d0">3925271</data>
    </edge>
    <edge source="SAU" target="MYS">
      <data key="d0">1543652</data>
    </edge>
    <edge source="SAU" target="MRT">
      <data key="d0">139483</data>
    </edge>
    <edge source="SAU" target="MUS">
      <data key="d0">210158</data>
    </edge>
    <edge source="SAU" target="MOZ">
      <data key="d0">1088930</data>
    </edge>
    <edge source="SAU" target="OMN">
      <data key="d0">4124762</data>
    </edge>
    <edge source="SAU" target="PAK">
      <data key="d0">2135990</data>
    </edge>
    <edge source="SAU" target="POL">
      <data key="d0">98145</data>
    </edge>
    <edge source="SAU" target="IND">
      <data key="d0">2069315</data>
    </edge>
    <edge source="SAU" target="SGP">
      <data key="d0">235761</data>
    </edge>
    <edge source="SAU" target="ZAF">
      <data key="d0">171753</data>
    </edge>
    <edge source="SAU" target="ESP">
      <data key="d0">469923</data>
    </edge>
    <edge source="SAU" target="ARE">
      <data key="d0">18429415</data>
    </edge>
    <edge source="SAU" target="TUN">
      <data key="d0">436052</data>
    </edge>
    <edge source="SAU" target="TUR">
      <data key="d0">53606</data>
    </edge>
    <edge source="SAU" target="UGA">
      <data key="d0">4950995</data>
    </edge>
    <edge source="SAU" target="EGY">
      <data key="d0">1041991</data>
    </edge>
    <edge source="SAU" target="TZA">
      <data key="d0">4428265</data>
    </edge>
    <edge source="SAU" target="USA">
      <data key="d0">352309</data>
    </edge>
    <edge source="ESP" target="ALB">
      <data key="d0">33129</data>
    </edge>
    <edge source="ESP" target="DZA">
      <data key="d0">7645131</data>
    </edge>
    <edge source="ESP" target="ARG">
      <data key="d0">860928</data>
    </edge>
    <edge source="ESP" target="AUS">
      <data key="d0">4898958</data>
    </edge>
    <edge source="ESP" target="AUT">
      <data key="d0">6144200</data>
    </edge>
    <edge source="ESP" target="ARM">
      <data key="d0">103485</data>
    </edge>
    <edge source="ESP" target="BEL">
      <data key="d0">11290446</data>
    </edge>
    <edge source="ESP" target="BOL">
      <data key="d0">300718</data>
    </edge>
    <edge source="ESP" target="BRA">
      <data key="d0">2004201</data>
    </edge>
    <edge source="ESP" target="BGR">
      <data key="d0">811353</data>
    </edge>
    <edge source="ESP" target="CMR">
      <data key="d0">20745</data>
    </edge>
    <edge source="ESP" target="CAN">
      <data key="d0">13336530</data>
    </edge>
    <edge source="ESP" target="CAF">
      <data key="d0">38092</data>
    </edge>
    <edge source="ESP" target="LKA">
      <data key="d0">47528</data>
    </edge>
    <edge source="ESP" target="CHL">
      <data key="d0">2786046</data>
    </edge>
    <edge source="ESP" target="CHN">
      <data key="d0">2138137</data>
    </edge>
    <edge source="ESP" target="COL">
      <data key="d0">3348060</data>
    </edge>
    <edge source="ESP" target="CRI">
      <data key="d0">1020999</data>
    </edge>
    <edge source="ESP" target="HRV">
      <data key="d0">1056351</data>
    </edge>
    <edge source="ESP" target="CZE">
      <data key="d0">7581673</data>
    </edge>
    <edge source="ESP" target="BEN">
      <data key="d0">88675</data>
    </edge>
    <edge source="ESP" target="DNK">
      <data key="d0">4843955</data>
    </edge>
    <edge source="ESP" target="ECU">
      <data key="d0">316097</data>
    </edge>
    <edge source="ESP" target="SLV">
      <data key="d0">198055</data>
    </edge>
    <edge source="ESP" target="EST">
      <data key="d0">372809</data>
    </edge>
    <edge source="ESP" target="FIN">
      <data key="d0">2250779</data>
    </edge>
    <edge source="ESP" target="FRA">
      <data key="d0">188954297</data>
    </edge>
    <edge source="ESP" target="GEO">
      <data key="d0">143575</data>
    </edge>
    <edge source="ESP" target="DEU">
      <data key="d0">73330476</data>
    </edge>
    <edge source="ESP" target="GHA">
      <data key="d0">87337</data>
    </edge>
    <edge source="ESP" target="GRC">
      <data key="d0">4977344</data>
    </edge>
    <edge source="ESP" target="GTM">
      <data key="d0">933172</data>
    </edge>
    <edge source="ESP" target="HND">
      <data key="d0">20813</data>
    </edge>
    <edge source="ESP" target="HKG">
      <data key="d0">779711</data>
    </edge>
    <edge source="ESP" target="HUN">
      <data key="d0">3947244</data>
    </edge>
    <edge source="ESP" target="IRL">
      <data key="d0">5212641</data>
    </edge>
    <edge source="ESP" target="ISR">
      <data key="d0">16186716</data>
    </edge>
    <edge source="ESP" target="ITA">
      <data key="d0">42210893</data>
    </edge>
    <edge source="ESP" target="CIV">
      <data key="d0">83453</data>
    </edge>
    <edge source="ESP" target="JAM">
      <data key="d0">118642</data>
    </edge>
    <edge source="ESP" target="JPN">
      <data key="d0">6173432</data>
    </edge>
    <edge source="ESP" target="JOR">
      <data key="d0">8388842</data>
    </edge>
    <edge source="ESP" target="KOR">
      <data key="d0">5744400</data>
    </edge>
    <edge source="ESP" target="LBN">
      <data key="d0">2686690</data>
    </edge>
    <edge source="ESP" target="LVA">
      <data key="d0">268211</data>
    </edge>
    <edge source="ESP" target="LTU">
      <data key="d0">2028512</data>
    </edge>
    <edge source="ESP" target="MYS">
      <data key="d0">196818</data>
    </edge>
    <edge source="ESP" target="MRT">
      <data key="d0">139838</data>
    </edge>
    <edge source="ESP" target="MUS">
      <data key="d0">60258</data>
    </edge>
    <edge source="ESP" target="MEX">
      <data key="d0">4209822</data>
    </edge>
    <edge source="ESP" target="MAR">
      <data key="d0">3134997</data>
    </edge>
    <edge source="ESP" target="OMN">
      <data key="d0">153444</data>
    </edge>
    <edge source="ESP" target="NLD">
      <data key="d0">24190383</data>
    </edge>
    <edge source="ESP" target="NZL">
      <data key="d0">1492293</data>
    </edge>
    <edge source="ESP" target="NIC">
      <data key="d0">42662</data>
    </edge>
    <edge source="ESP" target="NOR">
      <data key="d0">1782109</data>
    </edge>
    <edge source="ESP" target="PAK">
      <data key="d0">306773</data>
    </edge>
    <edge source="ESP" target="PAN">
      <data key="d0">534124</data>
    </edge>
    <edge source="ESP" target="PRY">
      <data key="d0">126939</data>
    </edge>
    <edge source="ESP" target="PER">
      <data key="d0">864727</data>
    </edge>
    <edge source="ESP" target="PHL">
      <data key="d0">895190</data>
    </edge>
    <edge source="ESP" target="POL">
      <data key="d0">12741667</data>
    </edge>
    <edge source="ESP" target="PRT">
      <data key="d0">114033457</data>
    </edge>
    <edge source="ESP" target="ROU">
      <data key="d0">1947628</data>
    </edge>
    <edge source="ESP" target="RUS">
      <data key="d0">3679876</data>
    </edge>
    <edge source="ESP" target="SAU">
      <data key="d0">5980663</data>
    </edge>
    <edge source="ESP" target="SEN">
      <data key="d0">70163</data>
    </edge>
    <edge source="ESP" target="SRB">
      <data key="d0">807107</data>
    </edge>
    <edge source="ESP" target="IND">
      <data key="d0">956945</data>
    </edge>
    <edge source="ESP" target="SGP">
      <data key="d0">94177</data>
    </edge>
    <edge source="ESP" target="SVK">
      <data key="d0">1737686</data>
    </edge>
    <edge source="ESP" target="VNM">
      <data key="d0">102613</data>
    </edge>
    <edge source="ESP" target="SVN">
      <data key="d0">1201632</data>
    </edge>
    <edge source="ESP" target="ZAF">
      <data key="d0">1079168</data>
    </edge>
    <edge source="ESP" target="SWE">
      <data key="d0">11369900</data>
    </edge>
    <edge source="ESP" target="CHE">
      <data key="d0">5419586</data>
    </edge>
    <edge source="ESP" target="THA">
      <data key="d0">15419</data>
    </edge>
    <edge source="ESP" target="TGO">
      <data key="d0">244394</data>
    </edge>
    <edge source="ESP" target="ARE">
      <data key="d0">2099791</data>
    </edge>
    <edge source="ESP" target="TUN">
      <data key="d0">1616170</data>
    </edge>
    <edge source="ESP" target="TUR">
      <data key="d0">6000623</data>
    </edge>
    <edge source="ESP" target="UKR">
      <data key="d0">289767</data>
    </edge>
    <edge source="ESP" target="MKD">
      <data key="d0">51800</data>
    </edge>
    <edge source="ESP" target="EGY">
      <data key="d0">3210882</data>
    </edge>
    <edge source="ESP" target="GBR">
      <data key="d0">74275880</data>
    </edge>
    <edge source="ESP" target="TZA">
      <data key="d0">15210</data>
    </edge>
    <edge source="ESP" target="USA">
      <data key="d0">52169421</data>
    </edge>
    <edge source="ESP" target="URY">
      <data key="d0">928235</data>
    </edge>
    <edge source="TGO" target="BEL">
      <data key="d0">15920</data>
    </edge>
    <edge source="TGO" target="BEN">
      <data key="d0">2160945</data>
    </edge>
    <edge source="TGO" target="FRA">
      <data key="d0">31472</data>
    </edge>
    <edge source="TGO" target="GHA">
      <data key="d0">100973</data>
    </edge>
    <edge source="TGO" target="CIV">
      <data key="d0">1149176</data>
    </edge>
    <edge source="TGO" target="NER">
      <data key="d0">882277</data>
    </edge>
    <edge source="TGO" target="SEN">
      <data key="d0">29029</data>
    </edge>
    <edge source="TGO" target="BFA">
      <data key="d0">452565</data>
    </edge>
    <edge source="ARE" target="AZE">
      <data key="d0">19553</data>
    </edge>
    <edge source="ARE" target="AUS">
      <data key="d0">10403</data>
    </edge>
    <edge source="ARE" target="BRA">
      <data key="d0">620268</data>
    </edge>
    <edge source="ARE" target="CMR">
      <data key="d0">1386063</data>
    </edge>
    <edge source="ARE" target="CAN">
      <data key="d0">69892</data>
    </edge>
    <edge source="ARE" target="LKA">
      <data key="d0">17644486</data>
    </edge>
    <edge source="ARE" target="CHN">
      <data key="d0">1769451</data>
    </edge>
    <edge source="ARE" target="BEN">
      <data key="d0">19765</data>
    </edge>
    <edge source="ARE" target="DNK">
      <data key="d0">984859</data>
    </edge>
    <edge source="ARE" target="ETH">
      <data key="d0">138786</data>
    </edge>
    <edge source="ARE" target="FRA">
      <data key="d0">3491613</data>
    </edge>
    <edge source="ARE" target="GEO">
      <data key="d0">1189545</data>
    </edge>
    <edge source="ARE" target="GHA">
      <data key="d0">2407805</data>
    </edge>
    <edge source="ARE" target="HKG">
      <data key="d0">83573</data>
    </edge>
    <edge source="ARE" target="IDN">
      <data key="d0">2864155</data>
    </edge>
    <edge source="ARE" target="ITA">
      <data key="d0">1339418</data>
    </edge>
    <edge source="ARE" target="CIV">
      <data key="d0">169952</data>
    </edge>
    <edge source="ARE" target="JOR">
      <data key="d0">11348257</data>
    </edge>
    <edge source="ARE" target="KOR">
      <data key="d0">1003377</data>
    </edge>
    <edge source="ARE" target="LBN">
      <data key="d0">378988</data>
    </edge>
    <edge source="ARE" target="MDG">
      <data key="d0">5492338</data>
    </edge>
    <edge source="ARE" target="MYS">
      <data key="d0">1026156</data>
    </edge>
    <edge source="ARE" target="MUS">
      <data key="d0">204473</data>
    </edge>
    <edge source="ARE" target="MAR">
      <data key="d0">19915</data>
    </edge>
    <edge source="ARE" target="OMN">
      <data key="d0">49594533</data>
    </edge>
    <edge source="ARE" target="NZL">
      <data key="d0">195030</data>
    </edge>
    <edge source="ARE" target="NER">
      <data key="d0">54672</data>
    </edge>
    <edge source="ARE" target="PAK">
      <data key="d0">50951585</data>
    </edge>
    <edge source="ARE" target="PHL">
      <data key="d0">2190749</data>
    </edge>
    <edge source="ARE" target="POL">
      <data key="d0">152488</data>
    </edge>
    <edge source="ARE" target="SAU">
      <data key="d0">30817098</data>
    </edge>
    <edge source="ARE" target="SEN">
      <data key="d0">199270</data>
    </edge>
    <edge source="ARE" target="IND">
      <data key="d0">1806581</data>
    </edge>
    <edge source="ARE" target="SGP">
      <data key="d0">542873</data>
    </edge>
    <edge source="ARE" target="VNM">
      <data key="d0">33640274</data>
    </edge>
    <edge source="ARE" target="ZAF">
      <data key="d0">17817308</data>
    </edge>
    <edge source="ARE" target="ESP">
      <data key="d0">435697</data>
    </edge>
    <edge source="ARE" target="CHE">
      <data key="d0">1965450</data>
    </edge>
    <edge source="ARE" target="TUR">
      <data key="d0">4263279</data>
    </edge>
    <edge source="ARE" target="UGA">
      <data key="d0">23173</data>
    </edge>
    <edge source="ARE" target="UKR">
      <data key="d0">17704</data>
    </edge>
    <edge source="ARE" target="EGY">
      <data key="d0">14091592</data>
    </edge>
    <edge source="ARE" target="GBR">
      <data key="d0">29325</data>
    </edge>
    <edge source="ARE" target="TZA">
      <data key="d0">59243669</data>
    </edge>
    <edge source="ARE" target="USA">
      <data key="d0">201813</data>
    </edge>
    <edge source="TUN" target="DZA">
      <data key="d0">2266928</data>
    </edge>
    <edge source="TUN" target="BEL">
      <data key="d0">34480</data>
    </edge>
    <edge source="TUN" target="CMR">
      <data key="d0">27831</data>
    </edge>
    <edge source="TUN" target="CAN">
      <data key="d0">82546</data>
    </edge>
    <edge source="TUN" target="DNK">
      <data key="d0">140160</data>
    </edge>
    <edge source="TUN" target="FRA">
      <data key="d0">635728</data>
    </edge>
    <edge source="TUN" target="PSE">
      <data key="d0">445498</data>
    </edge>
    <edge source="TUN" target="IRL">
      <data key="d0">10925</data>
    </edge>
    <edge source="TUN" target="ITA">
      <data key="d0">208101</data>
    </edge>
    <edge source="TUN" target="CIV">
      <data key="d0">134159</data>
    </edge>
    <edge source="TUN" target="JOR">
      <data key="d0">38453</data>
    </edge>
    <edge source="TUN" target="LBN">
      <data key="d0">360303</data>
    </edge>
    <edge source="TUN" target="MAR">
      <data key="d0">393683</data>
    </edge>
    <edge source="TUN" target="NLD">
      <data key="d0">303494</data>
    </edge>
    <edge source="TUN" target="RUS">
      <data key="d0">90292</data>
    </edge>
    <edge source="TUN" target="SAU">
      <data key="d0">44122</data>
    </edge>
    <edge source="TUN" target="SEN">
      <data key="d0">42699</data>
    </edge>
    <edge source="TUN" target="ESP">
      <data key="d0">396529</data>
    </edge>
    <edge source="TUN" target="ARE">
      <data key="d0">10986356</data>
    </edge>
    <edge source="TUN" target="TUR">
      <data key="d0">867824</data>
    </edge>
    <edge source="TUN" target="GBR">
      <data key="d0">8397759</data>
    </edge>
    <edge source="TUN" target="BFA">
      <data key="d0">185317</data>
    </edge>
    <edge source="TUR" target="ALB">
      <data key="d0">2646165</data>
    </edge>
    <edge source="TUR" target="DZA">
      <data key="d0">17069720</data>
    </edge>
    <edge source="TUR" target="AZE">
      <data key="d0">8406653</data>
    </edge>
    <edge source="TUR" target="AUS">
      <data key="d0">2302987</data>
    </edge>
    <edge source="TUR" target="AUT">
      <data key="d0">1622749</data>
    </edge>
    <edge source="TUR" target="BEL">
      <data key="d0">3290789</data>
    </edge>
    <edge source="TUR" target="BOL">
      <data key="d0">184064</data>
    </edge>
    <edge source="TUR" target="BRA">
      <data key="d0">38950</data>
    </edge>
    <edge source="TUR" target="BGR">
      <data key="d0">5665068</data>
    </edge>
    <edge source="TUR" target="BLR">
      <data key="d0">595567</data>
    </edge>
    <edge source="TUR" target="KHM">
      <data key="d0">81638</data>
    </edge>
    <edge source="TUR" target="CMR">
      <data key="d0">1253084</data>
    </edge>
    <edge source="TUR" target="CAN">
      <data key="d0">1329010</data>
    </edge>
    <edge source="TUR" target="LKA">
      <data key="d0">138014</data>
    </edge>
    <edge source="TUR" target="CHL">
      <data key="d0">110907</data>
    </edge>
    <edge source="TUR" target="CHN">
      <data key="d0">3171197</data>
    </edge>
    <edge source="TUR" target="COL">
      <data key="d0">513020</data>
    </edge>
    <edge source="TUR" target="CRI">
      <data key="d0">484215</data>
    </edge>
    <edge source="TUR" target="HRV">
      <data key="d0">620997</data>
    </edge>
    <edge source="TUR" target="CZE">
      <data key="d0">4244819</data>
    </edge>
    <edge source="TUR" target="BEN">
      <data key="d0">709522</data>
    </edge>
    <edge source="TUR" target="DNK">
      <data key="d0">599118</data>
    </edge>
    <edge source="TUR" target="ECU">
      <data key="d0">84400</data>
    </edge>
    <edge source="TUR" target="SLV">
      <data key="d0">280139</data>
    </edge>
    <edge source="TUR" target="ETH">
      <data key="d0">1187827</data>
    </edge>
    <edge source="TUR" target="EST">
      <data key="d0">78652</data>
    </edge>
    <edge source="TUR" target="FIN">
      <data key="d0">251054</data>
    </edge>
    <edge source="TUR" target="FRA">
      <data key="d0">6598259</data>
    </edge>
    <edge source="TUR" target="GEO">
      <data key="d0">4138041</data>
    </edge>
    <edge source="TUR" target="GMB">
      <data key="d0">157318</data>
    </edge>
    <edge source="TUR" target="PSE">
      <data key="d0">1153818</data>
    </edge>
    <edge source="TUR" target="DEU">
      <data key="d0">33452689</data>
    </edge>
    <edge source="TUR" target="GHA">
      <data key="d0">2036776</data>
    </edge>
    <edge source="TUR" target="GRC">
      <data key="d0">1426107</data>
    </edge>
    <edge source="TUR" target="GTM">
      <data key="d0">947575</data>
    </edge>
    <edge source="TUR" target="HND">
      <data key="d0">44181</data>
    </edge>
    <edge source="TUR" target="HKG">
      <data key="d0">991924</data>
    </edge>
    <edge source="TUR" target="HUN">
      <data key="d0">1958937</data>
    </edge>
    <edge source="TUR" target="IDN">
      <data key="d0">720977</data>
    </edge>
    <edge source="TUR" target="IRL">
      <data key="d0">910890</data>
    </edge>
    <edge source="TUR" target="ISR">
      <data key="d0">17996524</data>
    </edge>
    <edge source="TUR" target="ITA">
      <data key="d0">8742611</data>
    </edge>
    <edge source="TUR" target="CIV">
      <data key="d0">1588439</data>
    </edge>
    <edge source="TUR" target="JAM">
      <data key="d0">738898</data>
    </edge>
    <edge source="TUR" target="JPN">
      <data key="d0">1437790</data>
    </edge>
    <edge source="TUR" target="KAZ">
      <data key="d0">2737948</data>
    </edge>
    <edge source="TUR" target="JOR">
      <data key="d0">9685732</data>
    </edge>
    <edge source="TUR" target="KOR">
      <data key="d0">3229506</data>
    </edge>
    <edge source="TUR" target="KGZ">
      <data key="d0">3339094</data>
    </edge>
    <edge source="TUR" target="LBN">
      <data key="d0">5880785</data>
    </edge>
    <edge source="TUR" target="LVA">
      <data key="d0">296356</data>
    </edge>
    <edge source="TUR" target="LTU">
      <data key="d0">1943034</data>
    </edge>
    <edge source="TUR" target="MDG">
      <data key="d0">35203</data>
    </edge>
    <edge source="TUR" target="MYS">
      <data key="d0">734638</data>
    </edge>
    <edge source="TUR" target="MRT">
      <data key="d0">606842</data>
    </edge>
    <edge source="TUR" target="MUS">
      <data key="d0">543876</data>
    </edge>
    <edge source="TUR" target="MEX">
      <data key="d0">39385</data>
    </edge>
    <edge source="TUR" target="MDA">
      <data key="d0">709962</data>
    </edge>
    <edge source="TUR" target="MAR">
      <data key="d0">2255681</data>
    </edge>
    <edge source="TUR" target="MOZ">
      <data key="d0">28865</data>
    </edge>
    <edge source="TUR" target="OMN">
      <data key="d0">1269238</data>
    </edge>
    <edge source="TUR" target="NAM">
      <data key="d0">11544</data>
    </edge>
    <edge source="TUR" target="NLD">
      <data key="d0">16752712</data>
    </edge>
    <edge source="TUR" target="NZL">
      <data key="d0">549077</data>
    </edge>
    <edge source="TUR" target="NIC">
      <data key="d0">29181</data>
    </edge>
    <edge source="TUR" target="NER">
      <data key="d0">601025</data>
    </edge>
    <edge source="TUR" target="NOR">
      <data key="d0">251413</data>
    </edge>
    <edge source="TUR" target="PAK">
      <data key="d0">808904</data>
    </edge>
    <edge source="TUR" target="PAN">
      <data key="d0">229093</data>
    </edge>
    <edge source="TUR" target="PER">
      <data key="d0">150411</data>
    </edge>
    <edge source="TUR" target="PHL">
      <data key="d0">164264</data>
    </edge>
    <edge source="TUR" target="POL">
      <data key="d0">3848106</data>
    </edge>
    <edge source="TUR" target="PRT">
      <data key="d0">666879</data>
    </edge>
    <edge source="TUR" target="ROU">
      <data key="d0">8094427</data>
    </edge>
    <edge source="TUR" target="RUS">
      <data key="d0">5552666</data>
    </edge>
    <edge source="TUR" target="SAU">
      <data key="d0">17528738</data>
    </edge>
    <edge source="TUR" target="SEN">
      <data key="d0">1797414</data>
    </edge>
    <edge source="TUR" target="SRB">
      <data key="d0">5760808</data>
    </edge>
    <edge source="TUR" target="IND">
      <data key="d0">2754008</data>
    </edge>
    <edge source="TUR" target="SGP">
      <data key="d0">456280</data>
    </edge>
    <edge source="TUR" target="SVK">
      <data key="d0">2694400</data>
    </edge>
    <edge source="TUR" target="VNM">
      <data key="d0">1811928</data>
    </edge>
    <edge source="TUR" target="SVN">
      <data key="d0">73977</data>
    </edge>
    <edge source="TUR" target="ZAF">
      <data key="d0">10007249</data>
    </edge>
    <edge source="TUR" target="ESP">
      <data key="d0">4934787</data>
    </edge>
    <edge source="TUR" target="SWE">
      <data key="d0">2411550</data>
    </edge>
    <edge source="TUR" target="CHE">
      <data key="d0">1320062</data>
    </edge>
    <edge source="TUR" target="THA">
      <data key="d0">1903531</data>
    </edge>
    <edge source="TUR" target="TGO">
      <data key="d0">696248</data>
    </edge>
    <edge source="TUR" target="ARE">
      <data key="d0">12715961</data>
    </edge>
    <edge source="TUR" target="TUN">
      <data key="d0">3127719</data>
    </edge>
    <edge source="TUR" target="UGA">
      <data key="d0">39810</data>
    </edge>
    <edge source="TUR" target="UKR">
      <data key="d0">2619121</data>
    </edge>
    <edge source="TUR" target="MKD">
      <data key="d0">1648388</data>
    </edge>
    <edge source="TUR" target="EGY">
      <data key="d0">5285889</data>
    </edge>
    <edge source="TUR" target="GBR">
      <data key="d0">26780529</data>
    </edge>
    <edge source="TUR" target="TZA">
      <data key="d0">640892</data>
    </edge>
    <edge source="TUR" target="USA">
      <data key="d0">85581350</data>
    </edge>
    <edge source="TUR" target="BFA">
      <data key="d0">433717</data>
    </edge>
    <edge source="TUR" target="URY">
      <data key="d0">57645</data>
    </edge>
    <edge source="EGY" target="DZA">
      <data key="d0">1023652</data>
    </edge>
    <edge source="EGY" target="AUS">
      <data key="d0">28849</data>
    </edge>
    <edge source="EGY" target="BGR">
      <data key="d0">19285</data>
    </edge>
    <edge source="EGY" target="BDI">
      <data key="d0">14077</data>
    </edge>
    <edge source="EGY" target="CMR">
      <data key="d0">529339</data>
    </edge>
    <edge source="EGY" target="CAN">
      <data key="d0">2798652</data>
    </edge>
    <edge source="EGY" target="LKA">
      <data key="d0">2174009</data>
    </edge>
    <edge source="EGY" target="CHN">
      <data key="d0">32850</data>
    </edge>
    <edge source="EGY" target="CZE">
      <data key="d0">313786</data>
    </edge>
    <edge source="EGY" target="BEN">
      <data key="d0">84424</data>
    </edge>
    <edge source="EGY" target="ETH">
      <data key="d0">812471</data>
    </edge>
    <edge source="EGY" target="FRA">
      <data key="d0">328219</data>
    </edge>
    <edge source="EGY" target="GMB">
      <data key="d0">969408</data>
    </edge>
    <edge source="EGY" target="PSE">
      <data key="d0">10356928</data>
    </edge>
    <edge source="EGY" target="DEU">
      <data key="d0">90688</data>
    </edge>
    <edge source="EGY" target="GHA">
      <data key="d0">2594273</data>
    </edge>
    <edge source="EGY" target="GRC">
      <data key="d0">15968</data>
    </edge>
    <edge source="EGY" target="HKG">
      <data key="d0">34319</data>
    </edge>
    <edge source="EGY" target="IDN">
      <data key="d0">11241027</data>
    </edge>
    <edge source="EGY" target="ISR">
      <data key="d0">265798</data>
    </edge>
    <edge source="EGY" target="ITA">
      <data key="d0">8489392</data>
    </edge>
    <edge source="EGY" target="CIV">
      <data key="d0">537735</data>
    </edge>
    <edge source="EGY" target="JPN">
      <data key="d0">71342</data>
    </edge>
    <edge source="EGY" target="JOR">
      <data key="d0">6118582</data>
    </edge>
    <edge source="EGY" target="LBN">
      <data key="d0">6697794</data>
    </edge>
    <edge source="EGY" target="MAR">
      <data key="d0">8599056</data>
    </edge>
    <edge source="EGY" target="OMN">
      <data key="d0">153066</data>
    </edge>
    <edge source="EGY" target="NZL">
      <data key="d0">319936</data>
    </edge>
    <edge source="EGY" target="NER">
      <data key="d0">24363</data>
    </edge>
    <edge source="EGY" target="PAK">
      <data key="d0">382080</data>
    </edge>
    <edge source="EGY" target="PHL">
      <data key="d0">35113</data>
    </edge>
    <edge source="EGY" target="POL">
      <data key="d0">34277</data>
    </edge>
    <edge source="EGY" target="PRT">
      <data key="d0">4373150</data>
    </edge>
    <edge source="EGY" target="ROU">
      <data key="d0">13912</data>
    </edge>
    <edge source="EGY" target="RUS">
      <data key="d0">111151</data>
    </edge>
    <edge source="EGY" target="SAU">
      <data key="d0">25372180</data>
    </edge>
    <edge source="EGY" target="SEN">
      <data key="d0">18114</data>
    </edge>
    <edge source="EGY" target="VNM">
      <data key="d0">1798965</data>
    </edge>
    <edge source="EGY" target="ZAF">
      <data key="d0">1973050</data>
    </edge>
    <edge source="EGY" target="ESP">
      <data key="d0">5111248</data>
    </edge>
    <edge source="EGY" target="SWE">
      <data key="d0">80705</data>
    </edge>
    <edge source="EGY" target="ARE">
      <data key="d0">1993460</data>
    </edge>
    <edge source="EGY" target="TUN">
      <data key="d0">2143195</data>
    </edge>
    <edge source="EGY" target="TUR">
      <data key="d0">10598052</data>
    </edge>
    <edge source="EGY" target="UGA">
      <data key="d0">4345757</data>
    </edge>
    <edge source="EGY" target="UKR">
      <data key="d0">389114</data>
    </edge>
    <edge source="EGY" target="GBR">
      <data key="d0">2897112</data>
    </edge>
    <edge source="EGY" target="TZA">
      <data key="d0">6320332</data>
    </edge>
    <edge source="EGY" target="USA">
      <data key="d0">1666664</data>
    </edge>
    <edge source="EGY" target="BFA">
      <data key="d0">198065</data>
    </edge>
    <edge source="GBR" target="AZE">
      <data key="d0">10607</data>
    </edge>
    <edge source="GBR" target="AUS">
      <data key="d0">8316660</data>
    </edge>
    <edge source="GBR" target="AUT">
      <data key="d0">3926444</data>
    </edge>
    <edge source="GBR" target="BEL">
      <data key="d0">18008968</data>
    </edge>
    <edge source="GBR" target="BOL">
      <data key="d0">14629</data>
    </edge>
    <edge source="GBR" target="BRA">
      <data key="d0">31783</data>
    </edge>
    <edge source="GBR" target="BGR">
      <data key="d0">387510</data>
    </edge>
    <edge source="GBR" target="CMR">
      <data key="d0">51713</data>
    </edge>
    <edge source="GBR" target="CAN">
      <data key="d0">21632119</data>
    </edge>
    <edge source="GBR" target="LKA">
      <data key="d0">33024</data>
    </edge>
    <edge source="GBR" target="CHL">
      <data key="d0">96419</data>
    </edge>
    <edge source="GBR" target="CHN">
      <data key="d0">1639863</data>
    </edge>
    <edge source="GBR" target="COL">
      <data key="d0">49138</data>
    </edge>
    <edge source="GBR" target="CRI">
      <data key="d0">11278</data>
    </edge>
    <edge source="GBR" target="HRV">
      <data key="d0">255490</data>
    </edge>
    <edge source="GBR" target="CZE">
      <data key="d0">4228031</data>
    </edge>
    <edge source="GBR" target="DNK">
      <data key="d0">11149824</data>
    </edge>
    <edge source="GBR" target="ECU">
      <data key="d0">88573</data>
    </edge>
    <edge source="GBR" target="ETH">
      <data key="d0">35475</data>
    </edge>
    <edge source="GBR" target="EST">
      <data key="d0">592135</data>
    </edge>
    <edge source="GBR" target="FIN">
      <data key="d0">1946684</data>
    </edge>
    <edge source="GBR" target="FRA">
      <data key="d0">30771708</data>
    </edge>
    <edge source="GBR" target="GMB">
      <data key="d0">22862</data>
    </edge>
    <edge source="GBR" target="PSE">
      <data key="d0">101779</data>
    </edge>
    <edge source="GBR" target="DEU">
      <data key="d0">42939579</data>
    </edge>
    <edge source="GBR" target="GHA">
      <data key="d0">434580</data>
    </edge>
    <edge source="GBR" target="GRC">
      <data key="d0">1788646</data>
    </edge>
    <edge source="GBR" target="HKG">
      <data key="d0">5371192</data>
    </edge>
    <edge source="GBR" target="HUN">
      <data key="d0">3683263</data>
    </edge>
    <edge source="GBR" target="IDN">
      <data key="d0">93468</data>
    </edge>
    <edge source="GBR" target="IRL">
      <data key="d0">138267450</data>
    </edge>
    <edge source="GBR" target="ISR">
      <data key="d0">5608911</data>
    </edge>
    <edge source="GBR" target="ITA">
      <data key="d0">48718031</data>
    </edge>
    <edge source="GBR" target="JAM">
      <data key="d0">332107</data>
    </edge>
    <edge source="GBR" target="JPN">
      <data key="d0">569977</data>
    </edge>
    <edge source="GBR" target="KAZ">
      <data key="d0">12206</data>
    </edge>
    <edge source="GBR" target="JOR">
      <data key="d0">342333</data>
    </edge>
    <edge source="GBR" target="KOR">
      <data key="d0">1607208</data>
    </edge>
    <edge source="GBR" target="LBN">
      <data key="d0">1101787</data>
    </edge>
    <edge source="GBR" target="LVA">
      <data key="d0">280255</data>
    </edge>
    <edge source="GBR" target="LTU">
      <data key="d0">4344626</data>
    </edge>
    <edge source="GBR" target="MYS">
      <data key="d0">1459153</data>
    </edge>
    <edge source="GBR" target="MUS">
      <data key="d0">56643</data>
    </edge>
    <edge source="GBR" target="MAR">
      <data key="d0">30895</data>
    </edge>
    <edge source="GBR" target="OMN">
      <data key="d0">342587</data>
    </edge>
    <edge source="GBR" target="NLD">
      <data key="d0">34663322</data>
    </edge>
    <edge source="GBR" target="NZL">
      <data key="d0">1919434</data>
    </edge>
    <edge source="GBR" target="NOR">
      <data key="d0">12863335</data>
    </edge>
    <edge source="GBR" target="PAK">
      <data key="d0">535700</data>
    </edge>
    <edge source="GBR" target="PHL">
      <data key="d0">901352</data>
    </edge>
    <edge source="GBR" target="POL">
      <data key="d0">10429505</data>
    </edge>
    <edge source="GBR" target="PRT">
      <data key="d0">8378948</data>
    </edge>
    <edge source="GBR" target="ROU">
      <data key="d0">1634971</data>
    </edge>
    <edge source="GBR" target="RUS">
      <data key="d0">3157194</data>
    </edge>
    <edge source="GBR" target="SAU">
      <data key="d0">1982160</data>
    </edge>
    <edge source="GBR" target="SRB">
      <data key="d0">34937</data>
    </edge>
    <edge source="GBR" target="IND">
      <data key="d0">958080</data>
    </edge>
    <edge source="GBR" target="SGP">
      <data key="d0">2874034</data>
    </edge>
    <edge source="GBR" target="SVK">
      <data key="d0">933746</data>
    </edge>
    <edge source="GBR" target="VNM">
      <data key="d0">26295</data>
    </edge>
    <edge source="GBR" target="SVN">
      <data key="d0">947220</data>
    </edge>
    <edge source="GBR" target="ZAF">
      <data key="d0">1925563</data>
    </edge>
    <edge source="GBR" target="ZWE">
      <data key="d0">12775</data>
    </edge>
    <edge source="GBR" target="ESP">
      <data key="d0">15815597</data>
    </edge>
    <edge source="GBR" target="SWE">
      <data key="d0">9412169</data>
    </edge>
    <edge source="GBR" target="CHE">
      <data key="d0">4171441</data>
    </edge>
    <edge source="GBR" target="THA">
      <data key="d0">1061955</data>
    </edge>
    <edge source="GBR" target="ARE">
      <data key="d0">5608653</data>
    </edge>
    <edge source="GBR" target="TUN">
      <data key="d0">16683</data>
    </edge>
    <edge source="GBR" target="TUR">
      <data key="d0">2832025</data>
    </edge>
    <edge source="GBR" target="UGA">
      <data key="d0">12352</data>
    </edge>
    <edge source="GBR" target="UKR">
      <data key="d0">90049</data>
    </edge>
    <edge source="GBR" target="EGY">
      <data key="d0">768460</data>
    </edge>
    <edge source="GBR" target="TZA">
      <data key="d0">18250</data>
    </edge>
    <edge source="GBR" target="USA">
      <data key="d0">14859010</data>
    </edge>
    <edge source="GBR" target="URY">
      <data key="d0">22730</data>
    </edge>
    <edge source="TZA" target="BEL">
      <data key="d0">47929</data>
    </edge>
    <edge source="TZA" target="BDI">
      <data key="d0">35549</data>
    </edge>
    <edge source="TZA" target="MWI">
      <data key="d0">14261</data>
    </edge>
    <edge source="TZA" target="OMN">
      <data key="d0">39173</data>
    </edge>
    <edge source="AZE" target="GEO">
      <data key="d0">3060708</data>
    </edge>
    <edge source="AZE" target="JPN">
      <data key="d0">47840</data>
    </edge>
    <edge source="AZE" target="KAZ">
      <data key="d0">8027781</data>
    </edge>
    <edge source="AZE" target="KGZ">
      <data key="d0">3260086</data>
    </edge>
    <edge source="AZE" target="LVA">
      <data key="d0">20554</data>
    </edge>
    <edge source="AZE" target="RUS">
      <data key="d0">328093</data>
    </edge>
    <edge source="JPN" target="ARG">
      <data key="d0">32634</data>
    </edge>
    <edge source="JPN" target="AUS">
      <data key="d0">1466283</data>
    </edge>
    <edge source="JPN" target="AUT">
      <data key="d0">401575</data>
    </edge>
    <edge source="JPN" target="BEL">
      <data key="d0">79374</data>
    </edge>
    <edge source="JPN" target="BRA">
      <data key="d0">1075950</data>
    </edge>
    <edge source="JPN" target="KHM">
      <data key="d0">42413</data>
    </edge>
    <edge source="JPN" target="CAN">
      <data key="d0">1329303</data>
    </edge>
    <edge source="JPN" target="CHL">
      <data key="d0">24061</data>
    </edge>
    <edge source="JPN" target="CHN">
      <data key="d0">11779662</data>
    </edge>
    <edge source="JPN" target="ECU">
      <data key="d0">31501</data>
    </edge>
    <edge source="JPN" target="FIN">
      <data key="d0">69291</data>
    </edge>
    <edge source="JPN" target="FRA">
      <data key="d0">1050057</data>
    </edge>
    <edge source="JPN" target="DEU">
      <data key="d0">322929</data>
    </edge>
    <edge source="JPN" target="HKG">
      <data key="d0">42367776</data>
    </edge>
    <edge source="JPN" target="IDN">
      <data key="d0">1842655</data>
    </edge>
    <edge source="JPN" target="IRL">
      <data key="d0">94346</data>
    </edge>
    <edge source="JPN" target="ITA">
      <data key="d0">321502</data>
    </edge>
    <edge source="JPN" target="JOR">
      <data key="d0">264945</data>
    </edge>
    <edge source="JPN" target="KOR">
      <data key="d0">10566299</data>
    </edge>
    <edge source="JPN" target="LVA">
      <data key="d0">14650</data>
    </edge>
    <edge source="JPN" target="MYS">
      <data key="d0">1288741</data>
    </edge>
    <edge source="JPN" target="MEX">
      <data key="d0">89144</data>
    </edge>
    <edge source="JPN" target="NLD">
      <data key="d0">251612</data>
    </edge>
    <edge source="JPN" target="NZL">
      <data key="d0">86059</data>
    </edge>
    <edge source="JPN" target="PAK">
      <data key="d0">172440</data>
    </edge>
    <edge source="JPN" target="PHL">
      <data key="d0">164070</data>
    </edge>
    <edge source="JPN" target="RUS">
      <data key="d0">999311</data>
    </edge>
    <edge source="JPN" target="SAU">
      <data key="d0">1356264</data>
    </edge>
    <edge source="JPN" target="IND">
      <data key="d0">259061</data>
    </edge>
    <edge source="JPN" target="SGP">
      <data key="d0">3817281</data>
    </edge>
    <edge source="JPN" target="VNM">
      <data key="d0">2000326</data>
    </edge>
    <edge source="JPN" target="ESP">
      <data key="d0">122799</data>
    </edge>
    <edge source="JPN" target="SWE">
      <data key="d0">258665</data>
    </edge>
    <edge source="JPN" target="THA">
      <data key="d0">3876342</data>
    </edge>
    <edge source="JPN" target="ARE">
      <data key="d0">3360006</data>
    </edge>
    <edge source="JPN" target="TUR">
      <data key="d0">29567</data>
    </edge>
    <edge source="JPN" target="GBR">
      <data key="d0">264789</data>
    </edge>
    <edge source="JPN" target="USA">
      <data key="d0">14038110</data>
    </edge>
    <edge source="KAZ" target="AZE">
      <data key="d0">1193744</data>
    </edge>
    <edge source="KAZ" target="BLR">
      <data key="d0">81267</data>
    </edge>
    <edge source="KAZ" target="CHN">
      <data key="d0">1588424</data>
    </edge>
    <edge source="KAZ" target="DEU">
      <data key="d0">140219</data>
    </edge>
    <edge source="KAZ" target="GHA">
      <data key="d0">53053</data>
    </edge>
    <edge source="KAZ" target="KGZ">
      <data key="d0">3047933</data>
    </edge>
    <edge source="KAZ" target="PAK">
      <data key="d0">21250</data>
    </edge>
    <edge source="KAZ" target="RUS">
      <data key="d0">21712444</data>
    </edge>
    <edge source="KAZ" target="TUR">
      <data key="d0">81780</data>
    </edge>
    <edge source="KGZ" target="CHN">
      <data key="d0">605632</data>
    </edge>
    <edge source="KGZ" target="JPN">
      <data key="d0">81350</data>
    </edge>
    <edge source="KGZ" target="KAZ">
      <data key="d0">352012</data>
    </edge>
    <edge source="KGZ" target="KOR">
      <data key="d0">10630</data>
    </edge>
    <edge source="KGZ" target="LTU">
      <data key="d0">41900</data>
    </edge>
    <edge source="KGZ" target="MYS">
      <data key="d0">73834</data>
    </edge>
    <edge source="KGZ" target="RUS">
      <data key="d0">44838</data>
    </edge>
    <edge source="KGZ" target="SAU">
      <data key="d0">229053</data>
    </edge>
    <edge source="KGZ" target="ARE">
      <data key="d0">62187</data>
    </edge>
    <edge source="LVA" target="BGR">
      <data key="d0">253769</data>
    </edge>
    <edge source="LVA" target="BLR">
      <data key="d0">104192</data>
    </edge>
    <edge source="LVA" target="CAN">
      <data key="d0">15254</data>
    </edge>
    <edge source="LVA" target="CHN">
      <data key="d0">27624</data>
    </edge>
    <edge source="LVA" target="CZE">
      <data key="d0">12942</data>
    </edge>
    <edge source="LVA" target="DNK">
      <data key="d0">25625</data>
    </edge>
    <edge source="LVA" target="EST">
      <data key="d0">6706108</data>
    </edge>
    <edge source="LVA" target="FIN">
      <data key="d0">574241</data>
    </edge>
    <edge source="LVA" target="GEO">
      <data key="d0">112197</data>
    </edge>
    <edge source="LVA" target="DEU">
      <data key="d0">536370</data>
    </edge>
    <edge source="LVA" target="GRC">
      <data key="d0">26925</data>
    </edge>
    <edge source="LVA" target="HUN">
      <data key="d0">21344</data>
    </edge>
    <edge source="LVA" target="IRL">
      <data key="d0">68207</data>
    </edge>
    <edge source="LVA" target="ISR">
      <data key="d0">55082</data>
    </edge>
    <edge source="LVA" target="ITA">
      <data key="d0">34646</data>
    </edge>
    <edge source="LVA" target="JPN">
      <data key="d0">46570</data>
    </edge>
    <edge source="LVA" target="JOR">
      <data key="d0">13301</data>
    </edge>
    <edge source="LVA" target="LTU">
      <data key="d0">5339248</data>
    </edge>
    <edge source="LVA" target="NOR">
      <data key="d0">61357</data>
    </edge>
    <edge source="LVA" target="POL">
      <data key="d0">1574167</data>
    </edge>
    <edge source="LVA" target="ROU">
      <data key="d0">26767</data>
    </edge>
    <edge source="LVA" target="RUS">
      <data key="d0">419085</data>
    </edge>
    <edge source="LVA" target="SVK">
      <data key="d0">125733</data>
    </edge>
    <edge source="LVA" target="SVN">
      <data key="d0">11095</data>
    </edge>
    <edge source="LVA" target="SWE">
      <data key="d0">1377976</data>
    </edge>
    <edge source="LVA" target="UKR">
      <data key="d0">11387</data>
    </edge>
    <edge source="LVA" target="GBR">
      <data key="d0">230930</data>
    </edge>
    <edge source="LVA" target="USA">
      <data key="d0">209843</data>
    </edge>
    <edge source="RUS" target="DZA">
      <data key="d0">73919</data>
    </edge>
    <edge source="RUS" target="AZE">
      <data key="d0">16322110</data>
    </edge>
    <edge source="RUS" target="AUS">
      <data key="d0">114627</data>
    </edge>
    <edge source="RUS" target="ARM">
      <data key="d0">4266946</data>
    </edge>
    <edge source="RUS" target="BEL">
      <data key="d0">785725</data>
    </edge>
    <edge source="RUS" target="BRA">
      <data key="d0">245364</data>
    </edge>
    <edge source="RUS" target="BGR">
      <data key="d0">45245</data>
    </edge>
    <edge source="RUS" target="BLR">
      <data key="d0">31964860</data>
    </edge>
    <edge source="RUS" target="CAN">
      <data key="d0">224083</data>
    </edge>
    <edge source="RUS" target="LKA">
      <data key="d0">244000</data>
    </edge>
    <edge source="RUS" target="CHN">
      <data key="d0">10563783</data>
    </edge>
    <edge source="RUS" target="CZE">
      <data key="d0">1404642</data>
    </edge>
    <edge source="RUS" target="EST">
      <data key="d0">289978</data>
    </edge>
    <edge source="RUS" target="FIN">
      <data key="d0">635991</data>
    </edge>
    <edge source="RUS" target="FRA">
      <data key="d0">14100</data>
    </edge>
    <edge source="RUS" target="GEO">
      <data key="d0">6214072</data>
    </edge>
    <edge source="RUS" target="DEU">
      <data key="d0">6537921</data>
    </edge>
    <edge source="RUS" target="GRC">
      <data key="d0">1269343</data>
    </edge>
    <edge source="RUS" target="HKG">
      <data key="d0">78340</data>
    </edge>
    <edge source="RUS" target="ISR">
      <data key="d0">656654</data>
    </edge>
    <edge source="RUS" target="ITA">
      <data key="d0">2038646</data>
    </edge>
    <edge source="RUS" target="KAZ">
      <data key="d0">51863987</data>
    </edge>
    <edge source="RUS" target="JOR">
      <data key="d0">12394</data>
    </edge>
    <edge source="RUS" target="KOR">
      <data key="d0">13571</data>
    </edge>
    <edge source="RUS" target="KGZ">
      <data key="d0">9047838</data>
    </edge>
    <edge source="RUS" target="LBN">
      <data key="d0">78434</data>
    </edge>
    <edge source="RUS" target="LVA">
      <data key="d0">1697248</data>
    </edge>
    <edge source="RUS" target="LTU">
      <data key="d0">1307082</data>
    </edge>
    <edge source="RUS" target="MEX">
      <data key="d0">139112</data>
    </edge>
    <edge source="RUS" target="MDA">
      <data key="d0">2515936</data>
    </edge>
    <edge source="RUS" target="NLD">
      <data key="d0">4132469</data>
    </edge>
    <edge source="RUS" target="NZL">
      <data key="d0">18416</data>
    </edge>
    <edge source="RUS" target="PHL">
      <data key="d0">213028</data>
    </edge>
    <edge source="RUS" target="POL">
      <data key="d0">2700987</data>
    </edge>
    <edge source="RUS" target="SRB">
      <data key="d0">648325</data>
    </edge>
    <edge source="RUS" target="SGP">
      <data key="d0">21251</data>
    </edge>
    <edge source="RUS" target="VNM">
      <data key="d0">4169309</data>
    </edge>
    <edge source="RUS" target="ESP">
      <data key="d0">8294434</data>
    </edge>
    <edge source="RUS" target="ARE">
      <data key="d0">254395</data>
    </edge>
    <edge source="RUS" target="TUR">
      <data key="d0">23831543</data>
    </edge>
    <edge source="RUS" target="UKR">
      <data key="d0">18169831</data>
    </edge>
    <edge source="RUS" target="MKD">
      <data key="d0">10853</data>
    </edge>
    <edge source="RUS" target="GBR">
      <data key="d0">210109</data>
    </edge>
    <edge source="RUS" target="USA">
      <data key="d0">2432778</data>
    </edge>
    <edge source="ARG" target="AUS">
      <data key="d0">2313930</data>
    </edge>
    <edge source="ARG" target="AUT">
      <data key="d0">356236</data>
    </edge>
    <edge source="ARG" target="BEL">
      <data key="d0">8611735</data>
    </edge>
    <edge source="ARG" target="BOL">
      <data key="d0">4845941</data>
    </edge>
    <edge source="ARG" target="BRA">
      <data key="d0">3123936</data>
    </edge>
    <edge source="ARG" target="BGR">
      <data key="d0">19902</data>
    </edge>
    <edge source="ARG" target="CAN">
      <data key="d0">4264983</data>
    </edge>
    <edge source="ARG" target="LKA">
      <data key="d0">67500</data>
    </edge>
    <edge source="ARG" target="CHL">
      <data key="d0">84033000</data>
    </edge>
    <edge source="ARG" target="CHN">
      <data key="d0">138393</data>
    </edge>
    <edge source="ARG" target="COL">
      <data key="d0">4377360</data>
    </edge>
    <edge source="ARG" target="CRI">
      <data key="d0">247503</data>
    </edge>
    <edge source="ARG" target="HRV">
      <data key="d0">78050</data>
    </edge>
    <edge source="ARG" target="CZE">
      <data key="d0">168920</data>
    </edge>
    <edge source="ARG" target="DNK">
      <data key="d0">1540260</data>
    </edge>
    <edge source="ARG" target="ECU">
      <data key="d0">1919647</data>
    </edge>
    <edge source="ARG" target="SLV">
      <data key="d0">539826</data>
    </edge>
    <edge source="ARG" target="FIN">
      <data key="d0">178387</data>
    </edge>
    <edge source="ARG" target="FRA">
      <data key="d0">8686145</data>
    </edge>
    <edge source="ARG" target="GEO">
      <data key="d0">395866</data>
    </edge>
    <edge source="ARG" target="DEU">
      <data key="d0">42190513</data>
    </edge>
    <edge source="ARG" target="GTM">
      <data key="d0">346963</data>
    </edge>
    <edge source="ARG" target="HND">
      <data key="d0">460890</data>
    </edge>
    <edge source="ARG" target="HKG">
      <data key="d0">16250</data>
    </edge>
    <edge source="ARG" target="IDN">
      <data key="d0">42674506</data>
    </edge>
    <edge source="ARG" target="IRL">
      <data key="d0">571784</data>
    </edge>
    <edge source="ARG" target="ISR">
      <data key="d0">1258509</data>
    </edge>
    <edge source="ARG" target="ITA">
      <data key="d0">7966962</data>
    </edge>
    <edge source="ARG" target="JAM">
      <data key="d0">324272</data>
    </edge>
    <edge source="ARG" target="JPN">
      <data key="d0">10631775</data>
    </edge>
    <edge source="ARG" target="KOR">
      <data key="d0">545130</data>
    </edge>
    <edge source="ARG" target="LBN">
      <data key="d0">88540</data>
    </edge>
    <edge source="ARG" target="MDG">
      <data key="d0">96964</data>
    </edge>
    <edge source="ARG" target="MYS">
      <data key="d0">81176</data>
    </edge>
    <edge source="ARG" target="MEX">
      <data key="d0">581576</data>
    </edge>
    <edge source="ARG" target="MAR">
      <data key="d0">1477066</data>
    </edge>
    <edge source="ARG" target="MOZ">
      <data key="d0">43740</data>
    </edge>
    <edge source="ARG" target="NLD">
      <data key="d0">1005878</data>
    </edge>
    <edge source="ARG" target="NZL">
      <data key="d0">7887874</data>
    </edge>
    <edge source="ARG" target="NIC">
      <data key="d0">152731</data>
    </edge>
    <edge source="ARG" target="NOR">
      <data key="d0">201730</data>
    </edge>
    <edge source="ARG" target="PAK">
      <data key="d0">10050</data>
    </edge>
    <edge source="ARG" target="PAN">
      <data key="d0">250776</data>
    </edge>
    <edge source="ARG" target="PRY">
      <data key="d0">6354759</data>
    </edge>
    <edge source="ARG" target="PER">
      <data key="d0">2146628</data>
    </edge>
    <edge source="ARG" target="PHL">
      <data key="d0">507150</data>
    </edge>
    <edge source="ARG" target="POL">
      <data key="d0">241142</data>
    </edge>
    <edge source="ARG" target="PRT">
      <data key="d0">4558016</data>
    </edge>
    <edge source="ARG" target="RUS">
      <data key="d0">234889</data>
    </edge>
    <edge source="ARG" target="SAU">
      <data key="d0">2712567</data>
    </edge>
    <edge source="ARG" target="SRB">
      <data key="d0">26100</data>
    </edge>
    <edge source="ARG" target="SGP">
      <data key="d0">17963</data>
    </edge>
    <edge source="ARG" target="ZAF">
      <data key="d0">11249000</data>
    </edge>
    <edge source="ARG" target="ESP">
      <data key="d0">8939924</data>
    </edge>
    <edge source="ARG" target="CHE">
      <data key="d0">3499731</data>
    </edge>
    <edge source="ARG" target="THA">
      <data key="d0">57782</data>
    </edge>
    <edge source="ARG" target="ARE">
      <data key="d0">33137367</data>
    </edge>
    <edge source="ARG" target="MKD">
      <data key="d0">108661</data>
    </edge>
    <edge source="ARG" target="GBR">
      <data key="d0">12979666</data>
    </edge>
    <edge source="ARG" target="USA">
      <data key="d0">124827397</data>
    </edge>
    <edge source="ARG" target="URY">
      <data key="d0">14785968</data>
    </edge>
    <edge source="AUS" target="ARG">
      <data key="d0">2944295</data>
    </edge>
    <edge source="AUS" target="KHM">
      <data key="d0">16629</data>
    </edge>
    <edge source="AUS" target="CAN">
      <data key="d0">3639882</data>
    </edge>
    <edge source="AUS" target="LKA">
      <data key="d0">245893</data>
    </edge>
    <edge source="AUS" target="CHL">
      <data key="d0">12250</data>
    </edge>
    <edge source="AUS" target="CHN">
      <data key="d0">15160514</data>
    </edge>
    <edge source="AUS" target="HRV">
      <data key="d0">20618</data>
    </edge>
    <edge source="AUS" target="ECU">
      <data key="d0">1867593</data>
    </edge>
    <edge source="AUS" target="FRA">
      <data key="d0">11826</data>
    </edge>
    <edge source="AUS" target="GEO">
      <data key="d0">123081</data>
    </edge>
    <edge source="AUS" target="DEU">
      <data key="d0">1117716</data>
    </edge>
    <edge source="AUS" target="HKG">
      <data key="d0">7436783</data>
    </edge>
    <edge source="AUS" target="IDN">
      <data key="d0">2421467</data>
    </edge>
    <edge source="AUS" target="IRL">
      <data key="d0">2241091</data>
    </edge>
    <edge source="AUS" target="ITA">
      <data key="d0">390151</data>
    </edge>
    <edge source="AUS" target="JPN">
      <data key="d0">1416670</data>
    </edge>
    <edge source="AUS" target="JOR">
      <data key="d0">27594</data>
    </edge>
    <edge source="AUS" target="KOR">
      <data key="d0">36356047</data>
    </edge>
    <edge source="AUS" target="MYS">
      <data key="d0">3265524</data>
    </edge>
    <edge source="AUS" target="MUS">
      <data key="d0">517905</data>
    </edge>
    <edge source="AUS" target="MEX">
      <data key="d0">356409</data>
    </edge>
    <edge source="AUS" target="MAR">
      <data key="d0">833672</data>
    </edge>
    <edge source="AUS" target="OMN">
      <data key="d0">1723202</data>
    </edge>
    <edge source="AUS" target="NLD">
      <data key="d0">993919</data>
    </edge>
    <edge source="AUS" target="NZL">
      <data key="d0">44243914</data>
    </edge>
    <edge source="AUS" target="PAK">
      <data key="d0">189802</data>
    </edge>
    <edge source="AUS" target="PHL">
      <data key="d0">7781084</data>
    </edge>
    <edge source="AUS" target="PRT">
      <data key="d0">10730</data>
    </edge>
    <edge source="AUS" target="SAU">
      <data key="d0">438933</data>
    </edge>
    <edge source="AUS" target="IND">
      <data key="d0">216594</data>
    </edge>
    <edge source="AUS" target="SGP">
      <data key="d0">54327718</data>
    </edge>
    <edge source="AUS" target="VNM">
      <data key="d0">355452</data>
    </edge>
    <edge source="AUS" target="ZAF">
      <data key="d0">140549</data>
    </edge>
    <edge source="AUS" target="THA">
      <data key="d0">6703339</data>
    </edge>
    <edge source="AUS" target="ARE">
      <data key="d0">1780952</data>
    </edge>
    <edge source="AUS" target="TUR">
      <data key="d0">10635</data>
    </edge>
    <edge source="AUS" target="EGY">
      <data key="d0">113874</data>
    </edge>
    <edge source="AUS" target="GBR">
      <data key="d0">3138427</data>
    </edge>
    <edge source="AUS" target="USA">
      <data key="d0">20512097</data>
    </edge>
    <edge source="AUS" target="URY">
      <data key="d0">19054</data>
    </edge>
    <edge source="AUT" target="ALB">
      <data key="d0">484420</data>
    </edge>
    <edge source="AUT" target="AUS">
      <data key="d0">12726295</data>
    </edge>
    <edge source="AUT" target="ARM">
      <data key="d0">217238</data>
    </edge>
    <edge source="AUT" target="BEL">
      <data key="d0">3688371</data>
    </edge>
    <edge source="AUT" target="BRA">
      <data key="d0">230829</data>
    </edge>
    <edge source="AUT" target="BGR">
      <data key="d0">6534109</data>
    </edge>
    <edge source="AUT" target="BLR">
      <data key="d0">85610</data>
    </edge>
    <edge source="AUT" target="CAN">
      <data key="d0">149368</data>
    </edge>
    <edge source="AUT" target="LKA">
      <data key="d0">635082</data>
    </edge>
    <edge source="AUT" target="CHL">
      <data key="d0">13379</data>
    </edge>
    <edge source="AUT" target="CHN">
      <data key="d0">1104708</data>
    </edge>
    <edge source="AUT" target="HRV">
      <data key="d0">3179829</data>
    </edge>
    <edge source="AUT" target="CZE">
      <data key="d0">5144725</data>
    </edge>
    <edge source="AUT" target="DNK">
      <data key="d0">9095193</data>
    </edge>
    <edge source="AUT" target="EST">
      <data key="d0">154564</data>
    </edge>
    <edge source="AUT" target="FIN">
      <data key="d0">205919</data>
    </edge>
    <edge source="AUT" target="FRA">
      <data key="d0">21260845</data>
    </edge>
    <edge source="AUT" target="GEO">
      <data key="d0">399745</data>
    </edge>
    <edge source="AUT" target="DEU">
      <data key="d0">81243316</data>
    </edge>
    <edge source="AUT" target="GRC">
      <data key="d0">2328567</data>
    </edge>
    <edge source="AUT" target="HKG">
      <data key="d0">429888</data>
    </edge>
    <edge source="AUT" target="HUN">
      <data key="d0">31686651</data>
    </edge>
    <edge source="AUT" target="IDN">
      <data key="d0">109206</data>
    </edge>
    <edge source="AUT" target="IRL">
      <data key="d0">222544</data>
    </edge>
    <edge source="AUT" target="ISR">
      <data key="d0">13505973</data>
    </edge>
    <edge source="AUT" target="ITA">
      <data key="d0">32483882</data>
    </edge>
    <edge source="AUT" target="JPN">
      <data key="d0">412115</data>
    </edge>
    <edge source="AUT" target="KAZ">
      <data key="d0">725154</data>
    </edge>
    <edge source="AUT" target="JOR">
      <data key="d0">206027</data>
    </edge>
    <edge source="AUT" target="KOR">
      <data key="d0">1142439</data>
    </edge>
    <edge source="AUT" target="KGZ">
      <data key="d0">338004</data>
    </edge>
    <edge source="AUT" target="LBN">
      <data key="d0">447687</data>
    </edge>
    <edge source="AUT" target="LVA">
      <data key="d0">112471</data>
    </edge>
    <edge source="AUT" target="LTU">
      <data key="d0">105177</data>
    </edge>
    <edge source="AUT" target="MYS">
      <data key="d0">51231</data>
    </edge>
    <edge source="AUT" target="MDA">
      <data key="d0">30446</data>
    </edge>
    <edge source="AUT" target="NLD">
      <data key="d0">5369477</data>
    </edge>
    <edge source="AUT" target="NZL">
      <data key="d0">128864</data>
    </edge>
    <edge source="AUT" target="NOR">
      <data key="d0">37560</data>
    </edge>
    <edge source="AUT" target="PHL">
      <data key="d0">296093</data>
    </edge>
    <edge source="AUT" target="POL">
      <data key="d0">2519511</data>
    </edge>
    <edge source="AUT" target="PRT">
      <data key="d0">42515</data>
    </edge>
    <edge source="AUT" target="ROU">
      <data key="d0">3838879</data>
    </edge>
    <edge source="AUT" target="RUS">
      <data key="d0">1761254</data>
    </edge>
    <edge source="AUT" target="SAU">
      <data key="d0">6868131</data>
    </edge>
    <edge source="AUT" target="SRB">
      <data key="d0">1716217</data>
    </edge>
    <edge source="AUT" target="IND">
      <data key="d0">26956</data>
    </edge>
    <edge source="AUT" target="SGP">
      <data key="d0">709722</data>
    </edge>
    <edge source="AUT" target="SVK">
      <data key="d0">5746738</data>
    </edge>
    <edge source="AUT" target="VNM">
      <data key="d0">15373</data>
    </edge>
    <edge source="AUT" target="SVN">
      <data key="d0">7049751</data>
    </edge>
    <edge source="AUT" target="ESP">
      <data key="d0">1234035</data>
    </edge>
    <edge source="AUT" target="SWE">
      <data key="d0">1189772</data>
    </edge>
    <edge source="AUT" target="CHE">
      <data key="d0">22499019</data>
    </edge>
    <edge source="AUT" target="THA">
      <data key="d0">67612</data>
    </edge>
    <edge source="AUT" target="ARE">
      <data key="d0">212403</data>
    </edge>
    <edge source="AUT" target="TUR">
      <data key="d0">307490</data>
    </edge>
    <edge source="AUT" target="UKR">
      <data key="d0">769597</data>
    </edge>
    <edge source="AUT" target="MKD">
      <data key="d0">501408</data>
    </edge>
    <edge source="AUT" target="EGY">
      <data key="d0">2190854</data>
    </edge>
    <edge source="AUT" target="GBR">
      <data key="d0">2692273</data>
    </edge>
    <edge source="AUT" target="USA">
      <data key="d0">7903658</data>
    </edge>
    <edge source="BOL" target="ARG">
      <data key="d0">12894</data>
    </edge>
    <edge source="BOL" target="CHL">
      <data key="d0">19660</data>
    </edge>
    <edge source="BOL" target="COL">
      <data key="d0">13155906</data>
    </edge>
    <edge source="BOL" target="ECU">
      <data key="d0">91041</data>
    </edge>
    <edge source="BOL" target="FIN">
      <data key="d0">21367</data>
    </edge>
    <edge source="BOL" target="JPN">
      <data key="d0">872634</data>
    </edge>
    <edge source="BOL" target="PRY">
      <data key="d0">168854</data>
    </edge>
    <edge source="BOL" target="PER">
      <data key="d0">1694704</data>
    </edge>
    <edge source="BRA" target="ALB">
      <data key="d0">11030005</data>
    </edge>
    <edge source="BRA" target="DZA">
      <data key="d0">709006572</data>
    </edge>
    <edge source="BRA" target="ARG">
      <data key="d0">16848611</data>
    </edge>
    <edge source="BRA" target="AUS">
      <data key="d0">17209721</data>
    </edge>
    <edge source="BRA" target="ARM">
      <data key="d0">13048047</data>
    </edge>
    <edge source="BRA" target="BEL">
      <data key="d0">6555743</data>
    </edge>
    <edge source="BRA" target="BOL">
      <data key="d0">8907694</data>
    </edge>
    <edge source="BRA" target="BWA">
      <data key="d0">166464</data>
    </edge>
    <edge source="BRA" target="BGR">
      <data key="d0">8401661</data>
    </edge>
    <edge source="BRA" target="CMR">
      <data key="d0">12672137</data>
    </edge>
    <edge source="BRA" target="CAN">
      <data key="d0">273972917</data>
    </edge>
    <edge source="BRA" target="LKA">
      <data key="d0">135557499</data>
    </edge>
    <edge source="BRA" target="CHL">
      <data key="d0">67810925</data>
    </edge>
    <edge source="BRA" target="CHN">
      <data key="d0">824328914</data>
    </edge>
    <edge source="BRA" target="COL">
      <data key="d0">29099127</data>
    </edge>
    <edge source="BRA" target="CRI">
      <data key="d0">2035490</data>
    </edge>
    <edge source="BRA" target="HRV">
      <data key="d0">49488161</data>
    </edge>
    <edge source="BRA" target="CZE">
      <data key="d0">11539</data>
    </edge>
    <edge source="BRA" target="BEN">
      <data key="d0">49046147</data>
    </edge>
    <edge source="BRA" target="DNK">
      <data key="d0">1227311</data>
    </edge>
    <edge source="BRA" target="ECU">
      <data key="d0">72057</data>
    </edge>
    <edge source="BRA" target="SLV">
      <data key="d0">1194387</data>
    </edge>
    <edge source="BRA" target="ETH">
      <data key="d0">188024</data>
    </edge>
    <edge source="BRA" target="EST">
      <data key="d0">35059317</data>
    </edge>
    <edge source="BRA" target="FIN">
      <data key="d0">18387999</data>
    </edge>
    <edge source="BRA" target="FRA">
      <data key="d0">11705201</data>
    </edge>
    <edge source="BRA" target="GEO">
      <data key="d0">164783825</data>
    </edge>
    <edge source="BRA" target="GMB">
      <data key="d0">54980764</data>
    </edge>
    <edge source="BRA" target="PSE">
      <data key="d0">84414</data>
    </edge>
    <edge source="BRA" target="DEU">
      <data key="d0">9495450</data>
    </edge>
    <edge source="BRA" target="GHA">
      <data key="d0">44016231</data>
    </edge>
    <edge source="BRA" target="GRC">
      <data key="d0">4782987</data>
    </edge>
    <edge source="BRA" target="GTM">
      <data key="d0">434371</data>
    </edge>
    <edge source="BRA" target="HND">
      <data key="d0">1145563</data>
    </edge>
    <edge source="BRA" target="HKG">
      <data key="d0">1215026</data>
    </edge>
    <edge source="BRA" target="HUN">
      <data key="d0">100617</data>
    </edge>
    <edge source="BRA" target="IDN">
      <data key="d0">585985562</data>
    </edge>
    <edge source="BRA" target="IRL">
      <data key="d0">62892</data>
    </edge>
    <edge source="BRA" target="ISR">
      <data key="d0">80663217</data>
    </edge>
    <edge source="BRA" target="ITA">
      <data key="d0">1553909</data>
    </edge>
    <edge source="BRA" target="CIV">
      <data key="d0">20087771</data>
    </edge>
    <edge source="BRA" target="JAM">
      <data key="d0">676361</data>
    </edge>
    <edge source="BRA" target="JPN">
      <data key="d0">1527096</data>
    </edge>
    <edge source="BRA" target="KAZ">
      <data key="d0">53317</data>
    </edge>
    <edge source="BRA" target="JOR">
      <data key="d0">392694</data>
    </edge>
    <edge source="BRA" target="KOR">
      <data key="d0">17083999</data>
    </edge>
    <edge source="BRA" target="LBN">
      <data key="d0">72857954</data>
    </edge>
    <edge source="BRA" target="LTU">
      <data key="d0">11468582</data>
    </edge>
    <edge source="BRA" target="MDG">
      <data key="d0">25352011</data>
    </edge>
    <edge source="BRA" target="MYS">
      <data key="d0">502918488</data>
    </edge>
    <edge source="BRA" target="MRT">
      <data key="d0">108343991</data>
    </edge>
    <edge source="BRA" target="MUS">
      <data key="d0">23604854</data>
    </edge>
    <edge source="BRA" target="MEX">
      <data key="d0">7193535</data>
    </edge>
    <edge source="BRA" target="MAR">
      <data key="d0">365079471</data>
    </edge>
    <edge source="BRA" target="MOZ">
      <data key="d0">203060</data>
    </edge>
    <edge source="BRA" target="OMN">
      <data key="d0">552038</data>
    </edge>
    <edge source="BRA" target="NAM">
      <data key="d0">544983</data>
    </edge>
    <edge source="BRA" target="NLD">
      <data key="d0">31572637</data>
    </edge>
    <edge source="BRA" target="NZL">
      <data key="d0">37553584</data>
    </edge>
    <edge source="BRA" target="NIC">
      <data key="d0">152322</data>
    </edge>
    <edge source="BRA" target="NER">
      <data key="d0">42235</data>
    </edge>
    <edge source="BRA" target="PAK">
      <data key="d0">10625920</data>
    </edge>
    <edge source="BRA" target="PAN">
      <data key="d0">1922624</data>
    </edge>
    <edge source="BRA" target="PRY">
      <data key="d0">14684789</data>
    </edge>
    <edge source="BRA" target="PER">
      <data key="d0">27101507</data>
    </edge>
    <edge source="BRA" target="PHL">
      <data key="d0">352457</data>
    </edge>
    <edge source="BRA" target="POL">
      <data key="d0">56150</data>
    </edge>
    <edge source="BRA" target="PRT">
      <data key="d0">8448515</data>
    </edge>
    <edge source="BRA" target="ROU">
      <data key="d0">38558720</data>
    </edge>
    <edge source="BRA" target="RUS">
      <data key="d0">275679015</data>
    </edge>
    <edge source="BRA" target="SAU">
      <data key="d0">442580946</data>
    </edge>
    <edge source="BRA" target="SEN">
      <data key="d0">11864876</data>
    </edge>
    <edge source="BRA" target="SRB">
      <data key="d0">110315</data>
    </edge>
    <edge source="BRA" target="IND">
      <data key="d0">884643802</data>
    </edge>
    <edge source="BRA" target="SGP">
      <data key="d0">7357449</data>
    </edge>
    <edge source="BRA" target="VNM">
      <data key="d0">9895779</data>
    </edge>
    <edge source="BRA" target="SVN">
      <data key="d0">9960409</data>
    </edge>
    <edge source="BRA" target="ZAF">
      <data key="d0">106929494</data>
    </edge>
    <edge source="BRA" target="ESP">
      <data key="d0">24163242</data>
    </edge>
    <edge source="BRA" target="CHE">
      <data key="d0">769289</data>
    </edge>
    <edge source="BRA" target="TGO">
      <data key="d0">51781815</data>
    </edge>
    <edge source="BRA" target="ARE">
      <data key="d0">595589095</data>
    </edge>
    <edge source="BRA" target="TUN">
      <data key="d0">103249958</data>
    </edge>
    <edge source="BRA" target="TUR">
      <data key="d0">3263935</data>
    </edge>
    <edge source="BRA" target="UKR">
      <data key="d0">6379958</data>
    </edge>
    <edge source="BRA" target="EGY">
      <data key="d0">358188949</data>
    </edge>
    <edge source="BRA" target="GBR">
      <data key="d0">13651448</data>
    </edge>
    <edge source="BRA" target="TZA">
      <data key="d0">8855672</data>
    </edge>
    <edge source="BRA" target="USA">
      <data key="d0">275299974</data>
    </edge>
    <edge source="BRA" target="BFA">
      <data key="d0">42000</data>
    </edge>
    <edge source="BRA" target="URY">
      <data key="d0">42934764</data>
    </edge>
    <edge source="LKA" target="AUS">
      <data key="d0">394499</data>
    </edge>
    <edge source="LKA" target="CAN">
      <data key="d0">263162</data>
    </edge>
    <edge source="LKA" target="CHL">
      <data key="d0">32950</data>
    </edge>
    <edge source="LKA" target="FRA">
      <data key="d0">56600</data>
    </edge>
    <edge source="LKA" target="DEU">
      <data key="d0">30201</data>
    </edge>
    <edge source="LKA" target="ITA">
      <data key="d0">76710</data>
    </edge>
    <edge source="LKA" target="JPN">
      <data key="d0">22279</data>
    </edge>
    <edge source="LKA" target="NLD">
      <data key="d0">28688</data>
    </edge>
    <edge source="LKA" target="NZL">
      <data key="d0">34091</data>
    </edge>
    <edge source="LKA" target="NOR">
      <data key="d0">13077</data>
    </edge>
    <edge source="LKA" target="PAK">
      <data key="d0">57801</data>
    </edge>
    <edge source="LKA" target="SAU">
      <data key="d0">35041</data>
    </edge>
    <edge source="LKA" target="IND">
      <data key="d0">58561</data>
    </edge>
    <edge source="LKA" target="CHE">
      <data key="d0">69534</data>
    </edge>
    <edge source="LKA" target="ARE">
      <data key="d0">233661</data>
    </edge>
    <edge source="LKA" target="TUR">
      <data key="d0">26461</data>
    </edge>
    <edge source="LKA" target="GBR">
      <data key="d0">239583</data>
    </edge>
    <edge source="LKA" target="USA">
      <data key="d0">84569</data>
    </edge>
    <edge source="LKA" target="URY">
      <data key="d0">12454</data>
    </edge>
    <edge source="CHL" target="ARG">
      <data key="d0">359993</data>
    </edge>
    <edge source="CHL" target="AUS">
      <data key="d0">828030</data>
    </edge>
    <edge source="CHL" target="AUT">
      <data key="d0">196661</data>
    </edge>
    <edge source="CHL" target="BEL">
      <data key="d0">164925</data>
    </edge>
    <edge source="CHL" target="BOL">
      <data key="d0">5173325</data>
    </edge>
    <edge source="CHL" target="BRA">
      <data key="d0">2343313</data>
    </edge>
    <edge source="CHL" target="CAN">
      <data key="d0">189231</data>
    </edge>
    <edge source="CHL" target="CHN">
      <data key="d0">4197283</data>
    </edge>
    <edge source="CHL" target="COL">
      <data key="d0">450579</data>
    </edge>
    <edge source="CHL" target="CRI">
      <data key="d0">122361</data>
    </edge>
    <edge source="CHL" target="CZE">
      <data key="d0">291972</data>
    </edge>
    <edge source="CHL" target="ECU">
      <data key="d0">352582</data>
    </edge>
    <edge source="CHL" target="SLV">
      <data key="d0">283779</data>
    </edge>
    <edge source="CHL" target="FRA">
      <data key="d0">3446551</data>
    </edge>
    <edge source="CHL" target="DEU">
      <data key="d0">14177320</data>
    </edge>
    <edge source="CHL" target="GTM">
      <data key="d0">82240</data>
    </edge>
    <edge source="CHL" target="HND">
      <data key="d0">87339</data>
    </edge>
    <edge source="CHL" target="ITA">
      <data key="d0">641299</data>
    </edge>
    <edge source="CHL" target="KOR">
      <data key="d0">433348</data>
    </edge>
    <edge source="CHL" target="MEX">
      <data key="d0">3644242</data>
    </edge>
    <edge source="CHL" target="NLD">
      <data key="d0">379622</data>
    </edge>
    <edge source="CHL" target="NIC">
      <data key="d0">51575</data>
    </edge>
    <edge source="CHL" target="PAN">
      <data key="d0">368676</data>
    </edge>
    <edge source="CHL" target="PRY">
      <data key="d0">414186</data>
    </edge>
    <edge source="CHL" target="PER">
      <data key="d0">944152</data>
    </edge>
    <edge source="CHL" target="PHL">
      <data key="d0">48515</data>
    </edge>
    <edge source="CHL" target="VNM">
      <data key="d0">385350</data>
    </edge>
    <edge source="CHL" target="ESP">
      <data key="d0">452678</data>
    </edge>
    <edge source="CHL" target="CHE">
      <data key="d0">742283</data>
    </edge>
    <edge source="CHL" target="GBR">
      <data key="d0">152160</data>
    </edge>
    <edge source="CHL" target="USA">
      <data key="d0">8292160</data>
    </edge>
    <edge source="CHL" target="URY">
      <data key="d0">231840</data>
    </edge>
    <edge source="CHN" target="ALB">
      <data key="d0">202938</data>
    </edge>
    <edge source="CHN" target="DZA">
      <data key="d0">3154528</data>
    </edge>
    <edge source="CHN" target="AZE">
      <data key="d0">213971</data>
    </edge>
    <edge source="CHN" target="ARG">
      <data key="d0">2318191</data>
    </edge>
    <edge source="CHN" target="AUS">
      <data key="d0">75262672</data>
    </edge>
    <edge source="CHN" target="AUT">
      <data key="d0">323370</data>
    </edge>
    <edge source="CHN" target="ARM">
      <data key="d0">393857</data>
    </edge>
    <edge source="CHN" target="BEL">
      <data key="d0">31416243</data>
    </edge>
    <edge source="CHN" target="BOL">
      <data key="d0">3795839</data>
    </edge>
    <edge source="CHN" target="BRA">
      <data key="d0">5665709</data>
    </edge>
    <edge source="CHN" target="BGR">
      <data key="d0">1249921</data>
    </edge>
    <edge source="CHN" target="BLR">
      <data key="d0">157931</data>
    </edge>
    <edge source="CHN" target="KHM">
      <data key="d0">325368</data>
    </edge>
    <edge source="CHN" target="CMR">
      <data key="d0">177172</data>
    </edge>
    <edge source="CHN" target="CAN">
      <data key="d0">24338919</data>
    </edge>
    <edge source="CHN" target="LKA">
      <data key="d0">2089172</data>
    </edge>
    <edge source="CHN" target="CHL">
      <data key="d0">15020652</data>
    </edge>
    <edge source="CHN" target="COL">
      <data key="d0">8214057</data>
    </edge>
    <edge source="CHN" target="CRI">
      <data key="d0">1797182</data>
    </edge>
    <edge source="CHN" target="HRV">
      <data key="d0">1497829</data>
    </edge>
    <edge source="CHN" target="CZE">
      <data key="d0">1065174</data>
    </edge>
    <edge source="CHN" target="BEN">
      <data key="d0">10366478</data>
    </edge>
    <edge source="CHN" target="DNK">
      <data key="d0">4453642</data>
    </edge>
    <edge source="CHN" target="ECU">
      <data key="d0">5216321</data>
    </edge>
    <edge source="CHN" target="SLV">
      <data key="d0">648490</data>
    </edge>
    <edge source="CHN" target="ETH">
      <data key="d0">622818</data>
    </edge>
    <edge source="CHN" target="EST">
      <data key="d0">55414</data>
    </edge>
    <edge source="CHN" target="FIN">
      <data key="d0">2306427</data>
    </edge>
    <edge source="CHN" target="FRA">
      <data key="d0">6627113</data>
    </edge>
    <edge source="CHN" target="GEO">
      <data key="d0">315246</data>
    </edge>
    <edge source="CHN" target="GMB">
      <data key="d0">37210</data>
    </edge>
    <edge source="CHN" target="PSE">
      <data key="d0">1283556</data>
    </edge>
    <edge source="CHN" target="DEU">
      <data key="d0">25038138</data>
    </edge>
    <edge source="CHN" target="GHA">
      <data key="d0">19600507</data>
    </edge>
    <edge source="CHN" target="GRC">
      <data key="d0">1090281</data>
    </edge>
    <edge source="CHN" target="GTM">
      <data key="d0">5127051</data>
    </edge>
    <edge source="CHN" target="HND">
      <data key="d0">1944353</data>
    </edge>
    <edge source="CHN" target="HKG">
      <data key="d0">66594211</data>
    </edge>
    <edge source="CHN" target="HUN">
      <data key="d0">320869</data>
    </edge>
    <edge source="CHN" target="IDN">
      <data key="d0">188344459</data>
    </edge>
    <edge source="CHN" target="IRL">
      <data key="d0">2620566</data>
    </edge>
    <edge source="CHN" target="ISR">
      <data key="d0">12589254</data>
    </edge>
    <edge source="CHN" target="ITA">
      <data key="d0">8689317</data>
    </edge>
    <edge source="CHN" target="CIV">
      <data key="d0">2239058</data>
    </edge>
    <edge source="CHN" target="JAM">
      <data key="d0">308650</data>
    </edge>
    <edge source="CHN" target="JPN">
      <data key="d0">163263944</data>
    </edge>
    <edge source="CHN" target="KAZ">
      <data key="d0">2062573</data>
    </edge>
    <edge source="CHN" target="JOR">
      <data key="d0">3777592</data>
    </edge>
    <edge source="CHN" target="KOR">
      <data key="d0">92118181</data>
    </edge>
    <edge source="CHN" target="KGZ">
      <data key="d0">233535</data>
    </edge>
    <edge source="CHN" target="LBN">
      <data key="d0">3338760</data>
    </edge>
    <edge source="CHN" target="LVA">
      <data key="d0">1503378</data>
    </edge>
    <edge source="CHN" target="LTU">
      <data key="d0">3048419</data>
    </edge>
    <edge source="CHN" target="MDG">
      <data key="d0">297008</data>
    </edge>
    <edge source="CHN" target="MWI">
      <data key="d0">35233</data>
    </edge>
    <edge source="CHN" target="MYS">
      <data key="d0">115169193</data>
    </edge>
    <edge source="CHN" target="MRT">
      <data key="d0">1556429</data>
    </edge>
    <edge source="CHN" target="MUS">
      <data key="d0">715826</data>
    </edge>
    <edge source="CHN" target="MEX">
      <data key="d0">17894663</data>
    </edge>
    <edge source="CHN" target="MAR">
      <data key="d0">1505361</data>
    </edge>
    <edge source="CHN" target="MOZ">
      <data key="d0">55826</data>
    </edge>
    <edge source="CHN" target="OMN">
      <data key="d0">2173807</data>
    </edge>
    <edge source="CHN" target="NAM">
      <data key="d0">42900</data>
    </edge>
    <edge source="CHN" target="NLD">
      <data key="d0">29768410</data>
    </edge>
    <edge source="CHN" target="NZL">
      <data key="d0">11594169</data>
    </edge>
    <edge source="CHN" target="NIC">
      <data key="d0">1579624</data>
    </edge>
    <edge source="CHN" target="NER">
      <data key="d0">363222</data>
    </edge>
    <edge source="CHN" target="NOR">
      <data key="d0">1395970</data>
    </edge>
    <edge source="CHN" target="PAK">
      <data key="d0">11058066</data>
    </edge>
    <edge source="CHN" target="PAN">
      <data key="d0">2344250</data>
    </edge>
    <edge source="CHN" target="PRY">
      <data key="d0">871288</data>
    </edge>
    <edge source="CHN" target="PER">
      <data key="d0">8699210</data>
    </edge>
    <edge source="CHN" target="PHL">
      <data key="d0">416424279</data>
    </edge>
    <edge source="CHN" target="POL">
      <data key="d0">12381941</data>
    </edge>
    <edge source="CHN" target="PRT">
      <data key="d0">6333199</data>
    </edge>
    <edge source="CHN" target="ROU">
      <data key="d0">986388</data>
    </edge>
    <edge source="CHN" target="RUS">
      <data key="d0">44968329</data>
    </edge>
    <edge source="CHN" target="SAU">
      <data key="d0">25415426</data>
    </edge>
    <edge source="CHN" target="SEN">
      <data key="d0">1676840</data>
    </edge>
    <edge source="CHN" target="SRB">
      <data key="d0">428356</data>
    </edge>
    <edge source="CHN" target="IND">
      <data key="d0">12956863</data>
    </edge>
    <edge source="CHN" target="SGP">
      <data key="d0">31585793</data>
    </edge>
    <edge source="CHN" target="SVK">
      <data key="d0">10342</data>
    </edge>
    <edge source="CHN" target="VNM">
      <data key="d0">56474459</data>
    </edge>
    <edge source="CHN" target="SVN">
      <data key="d0">365291</data>
    </edge>
    <edge source="CHN" target="ZAF">
      <data key="d0">23574545</data>
    </edge>
    <edge source="CHN" target="ZWE">
      <data key="d0">14454</data>
    </edge>
    <edge source="CHN" target="ESP">
      <data key="d0">15449313</data>
    </edge>
    <edge source="CHN" target="SWE">
      <data key="d0">2559139</data>
    </edge>
    <edge source="CHN" target="CHE">
      <data key="d0">889092</data>
    </edge>
    <edge source="CHN" target="THA">
      <data key="d0">91898702</data>
    </edge>
    <edge source="CHN" target="TGO">
      <data key="d0">3016281</data>
    </edge>
    <edge source="CHN" target="ARE">
      <data key="d0">25796895</data>
    </edge>
    <edge source="CHN" target="TUN">
      <data key="d0">638807</data>
    </edge>
    <edge source="CHN" target="TUR">
      <data key="d0">7320181</data>
    </edge>
    <edge source="CHN" target="UGA">
      <data key="d0">63460</data>
    </edge>
    <edge source="CHN" target="UKR">
      <data key="d0">4068166</data>
    </edge>
    <edge source="CHN" target="MKD">
      <data key="d0">41282</data>
    </edge>
    <edge source="CHN" target="EGY">
      <data key="d0">6158392</data>
    </edge>
    <edge source="CHN" target="GBR">
      <data key="d0">86369801</data>
    </edge>
    <edge source="CHN" target="TZA">
      <data key="d0">1765187</data>
    </edge>
    <edge source="CHN" target="USA">
      <data key="d0">185082153</data>
    </edge>
    <edge source="CHN" target="URY">
      <data key="d0">236775</data>
    </edge>
    <edge source="COL" target="DZA">
      <data key="d0">145550</data>
    </edge>
    <edge source="COL" target="ARG">
      <data key="d0">246564</data>
    </edge>
    <edge source="COL" target="AUS">
      <data key="d0">340593</data>
    </edge>
    <edge source="COL" target="BEL">
      <data key="d0">3432637</data>
    </edge>
    <edge source="COL" target="BOL">
      <data key="d0">6540146</data>
    </edge>
    <edge source="COL" target="BRA">
      <data key="d0">179118</data>
    </edge>
    <edge source="COL" target="BGR">
      <data key="d0">350950</data>
    </edge>
    <edge source="COL" target="CAN">
      <data key="d0">4620760</data>
    </edge>
    <edge source="COL" target="CHL">
      <data key="d0">23365714</data>
    </edge>
    <edge source="COL" target="CHN">
      <data key="d0">218863</data>
    </edge>
    <edge source="COL" target="CRI">
      <data key="d0">5105782</data>
    </edge>
    <edge source="COL" target="HRV">
      <data key="d0">346334</data>
    </edge>
    <edge source="COL" target="CZE">
      <data key="d0">142331</data>
    </edge>
    <edge source="COL" target="BEN">
      <data key="d0">526609</data>
    </edge>
    <edge source="COL" target="ECU">
      <data key="d0">37397445</data>
    </edge>
    <edge source="COL" target="SLV">
      <data key="d0">2401230</data>
    </edge>
    <edge source="COL" target="FRA">
      <data key="d0">2653314</data>
    </edge>
    <edge source="COL" target="PSE">
      <data key="d0">361776</data>
    </edge>
    <edge source="COL" target="DEU">
      <data key="d0">9928930</data>
    </edge>
    <edge source="COL" target="GHA">
      <data key="d0">27426</data>
    </edge>
    <edge source="COL" target="GRC">
      <data key="d0">1291065</data>
    </edge>
    <edge source="COL" target="GTM">
      <data key="d0">1164328</data>
    </edge>
    <edge source="COL" target="HND">
      <data key="d0">4121245</data>
    </edge>
    <edge source="COL" target="HKG">
      <data key="d0">12020</data>
    </edge>
    <edge source="COL" target="HUN">
      <data key="d0">277588</data>
    </edge>
    <edge source="COL" target="ISR">
      <data key="d0">1043622</data>
    </edge>
    <edge source="COL" target="ITA">
      <data key="d0">8058618</data>
    </edge>
    <edge source="COL" target="CIV">
      <data key="d0">1506154</data>
    </edge>
    <edge source="COL" target="JAM">
      <data key="d0">7036781</data>
    </edge>
    <edge source="COL" target="JPN">
      <data key="d0">40617</data>
    </edge>
    <edge source="COL" target="JOR">
      <data key="d0">172174</data>
    </edge>
    <edge source="COL" target="KOR">
      <data key="d0">1773110</data>
    </edge>
    <edge source="COL" target="LBN">
      <data key="d0">195745</data>
    </edge>
    <edge source="COL" target="LTU">
      <data key="d0">628486</data>
    </edge>
    <edge source="COL" target="MDG">
      <data key="d0">205269</data>
    </edge>
    <edge source="COL" target="MUS">
      <data key="d0">68179</data>
    </edge>
    <edge source="COL" target="MEX">
      <data key="d0">580299</data>
    </edge>
    <edge source="COL" target="MOZ">
      <data key="d0">326205</data>
    </edge>
    <edge source="COL" target="NLD">
      <data key="d0">6510540</data>
    </edge>
    <edge source="COL" target="NZL">
      <data key="d0">78779</data>
    </edge>
    <edge source="COL" target="NIC">
      <data key="d0">285357</data>
    </edge>
    <edge source="COL" target="NER">
      <data key="d0">116253</data>
    </edge>
    <edge source="COL" target="NOR">
      <data key="d0">36893</data>
    </edge>
    <edge source="COL" target="PAN">
      <data key="d0">3829792</data>
    </edge>
    <edge source="COL" target="PER">
      <data key="d0">97999251</data>
    </edge>
    <edge source="COL" target="POL">
      <data key="d0">714767</data>
    </edge>
    <edge source="COL" target="PRT">
      <data key="d0">729316</data>
    </edge>
    <edge source="COL" target="ROU">
      <data key="d0">857421</data>
    </edge>
    <edge source="COL" target="RUS">
      <data key="d0">2786535</data>
    </edge>
    <edge source="COL" target="SAU">
      <data key="d0">557993</data>
    </edge>
    <edge source="COL" target="SEN">
      <data key="d0">81490</data>
    </edge>
    <edge source="COL" target="IND">
      <data key="d0">1205911</data>
    </edge>
    <edge source="COL" target="SGP">
      <data key="d0">194120</data>
    </edge>
    <edge source="COL" target="ZAF">
      <data key="d0">30170</data>
    </edge>
    <edge source="COL" target="ESP">
      <data key="d0">12821533</data>
    </edge>
    <edge source="COL" target="SWE">
      <data key="d0">128288</data>
    </edge>
    <edge source="COL" target="TGO">
      <data key="d0">1324704</data>
    </edge>
    <edge source="COL" target="ARE">
      <data key="d0">4690442</data>
    </edge>
    <edge source="COL" target="TUN">
      <data key="d0">85405</data>
    </edge>
    <edge source="COL" target="TUR">
      <data key="d0">225947</data>
    </edge>
    <edge source="COL" target="UKR">
      <data key="d0">102364</data>
    </edge>
    <edge source="COL" target="GBR">
      <data key="d0">2795387</data>
    </edge>
    <edge source="COL" target="TZA">
      <data key="d0">1691134</data>
    </edge>
    <edge source="COL" target="USA">
      <data key="d0">74156236</data>
    </edge>
    <edge source="COL" target="BFA">
      <data key="d0">263720</data>
    </edge>
    <edge source="CRI" target="ARG">
      <data key="d0">44438</data>
    </edge>
    <edge source="CRI" target="AUS">
      <data key="d0">47807</data>
    </edge>
    <edge source="CRI" target="BEL">
      <data key="d0">195848</data>
    </edge>
    <edge source="CRI" target="BGR">
      <data key="d0">40000</data>
    </edge>
    <edge source="CRI" target="CAN">
      <data key="d0">7342617</data>
    </edge>
    <edge source="CRI" target="CHL">
      <data key="d0">61359</data>
    </edge>
    <edge source="CRI" target="COL">
      <data key="d0">61994</data>
    </edge>
    <edge source="CRI" target="ECU">
      <data key="d0">103058</data>
    </edge>
    <edge source="CRI" target="SLV">
      <data key="d0">967525</data>
    </edge>
    <edge source="CRI" target="FRA">
      <data key="d0">882839</data>
    </edge>
    <edge source="CRI" target="DEU">
      <data key="d0">854948</data>
    </edge>
    <edge source="CRI" target="GTM">
      <data key="d0">3825730</data>
    </edge>
    <edge source="CRI" target="HND">
      <data key="d0">1871323</data>
    </edge>
    <edge source="CRI" target="ITA">
      <data key="d0">706353</data>
    </edge>
    <edge source="CRI" target="JAM">
      <data key="d0">126611</data>
    </edge>
    <edge source="CRI" target="JPN">
      <data key="d0">118985</data>
    </edge>
    <edge source="CRI" target="MEX">
      <data key="d0">1840258</data>
    </edge>
    <edge source="CRI" target="NLD">
      <data key="d0">1648505</data>
    </edge>
    <edge source="CRI" target="NZL">
      <data key="d0">16812095</data>
    </edge>
    <edge source="CRI" target="NIC">
      <data key="d0">2129974</data>
    </edge>
    <edge source="CRI" target="PAN">
      <data key="d0">1122575</data>
    </edge>
    <edge source="CRI" target="PER">
      <data key="d0">188122</data>
    </edge>
    <edge source="CRI" target="ESP">
      <data key="d0">237984</data>
    </edge>
    <edge source="CRI" target="GBR">
      <data key="d0">14332339</data>
    </edge>
    <edge source="CRI" target="USA">
      <data key="d0">34860819</data>
    </edge>
    <edge source="CRI" target="URY">
      <data key="d0">12107</data>
    </edge>
    <edge source="CZE" target="ALB">
      <data key="d0">80907</data>
    </edge>
    <edge source="CZE" target="AUS">
      <data key="d0">144466</data>
    </edge>
    <edge source="CZE" target="AUT">
      <data key="d0">44415089</data>
    </edge>
    <edge source="CZE" target="ARM">
      <data key="d0">20475</data>
    </edge>
    <edge source="CZE" target="BEL">
      <data key="d0">634672</data>
    </edge>
    <edge source="CZE" target="BGR">
      <data key="d0">934635</data>
    </edge>
    <edge source="CZE" target="BLR">
      <data key="d0">81949</data>
    </edge>
    <edge source="CZE" target="CMR">
      <data key="d0">2427522</data>
    </edge>
    <edge source="CZE" target="CAN">
      <data key="d0">2291150</data>
    </edge>
    <edge source="CZE" target="LKA">
      <data key="d0">4279769</data>
    </edge>
    <edge source="CZE" target="CHN">
      <data key="d0">681390</data>
    </edge>
    <edge source="CZE" target="HRV">
      <data key="d0">5917310</data>
    </edge>
    <edge source="CZE" target="DNK">
      <data key="d0">814801</data>
    </edge>
    <edge source="CZE" target="ECU">
      <data key="d0">32890</data>
    </edge>
    <edge source="CZE" target="EST">
      <data key="d0">190435</data>
    </edge>
    <edge source="CZE" target="FIN">
      <data key="d0">386039</data>
    </edge>
    <edge source="CZE" target="FRA">
      <data key="d0">11425730</data>
    </edge>
    <edge source="CZE" target="GEO">
      <data key="d0">755475</data>
    </edge>
    <edge source="CZE" target="DEU">
      <data key="d0">42478797</data>
    </edge>
    <edge source="CZE" target="GHA">
      <data key="d0">352018</data>
    </edge>
    <edge source="CZE" target="GRC">
      <data key="d0">768525</data>
    </edge>
    <edge source="CZE" target="HKG">
      <data key="d0">579783</data>
    </edge>
    <edge source="CZE" target="HUN">
      <data key="d0">21646835</data>
    </edge>
    <edge source="CZE" target="IRL">
      <data key="d0">1565293</data>
    </edge>
    <edge source="CZE" target="ISR">
      <data key="d0">15632498</data>
    </edge>
    <edge source="CZE" target="ITA">
      <data key="d0">2785647</data>
    </edge>
    <edge source="CZE" target="KAZ">
      <data key="d0">3575689</data>
    </edge>
    <edge source="CZE" target="KOR">
      <data key="d0">321677</data>
    </edge>
    <edge source="CZE" target="LBN">
      <data key="d0">1632538</data>
    </edge>
    <edge source="CZE" target="LVA">
      <data key="d0">293993</data>
    </edge>
    <edge source="CZE" target="LTU">
      <data key="d0">2426803</data>
    </edge>
    <edge source="CZE" target="MDA">
      <data key="d0">1983932</data>
    </edge>
    <edge source="CZE" target="OMN">
      <data key="d0">274265</data>
    </edge>
    <edge source="CZE" target="NLD">
      <data key="d0">6699697</data>
    </edge>
    <edge source="CZE" target="NZL">
      <data key="d0">251852</data>
    </edge>
    <edge source="CZE" target="NOR">
      <data key="d0">1298970</data>
    </edge>
    <edge source="CZE" target="PHL">
      <data key="d0">515478</data>
    </edge>
    <edge source="CZE" target="POL">
      <data key="d0">27317374</data>
    </edge>
    <edge source="CZE" target="PRT">
      <data key="d0">413838</data>
    </edge>
    <edge source="CZE" target="ROU">
      <data key="d0">8048192</data>
    </edge>
    <edge source="CZE" target="RUS">
      <data key="d0">3076451</data>
    </edge>
    <edge source="CZE" target="SAU">
      <data key="d0">2188081</data>
    </edge>
    <edge source="CZE" target="SEN">
      <data key="d0">38847</data>
    </edge>
    <edge source="CZE" target="SRB">
      <data key="d0">416569</data>
    </edge>
    <edge source="CZE" target="SGP">
      <data key="d0">131300</data>
    </edge>
    <edge source="CZE" target="SVK">
      <data key="d0">60662779</data>
    </edge>
    <edge source="CZE" target="VNM">
      <data key="d0">73494</data>
    </edge>
    <edge source="CZE" target="SVN">
      <data key="d0">1926249</data>
    </edge>
    <edge source="CZE" target="ZAF">
      <data key="d0">2688181</data>
    </edge>
    <edge source="CZE" target="ESP">
      <data key="d0">3795566</data>
    </edge>
    <edge source="CZE" target="SWE">
      <data key="d0">7574534</data>
    </edge>
    <edge source="CZE" target="CHE">
      <data key="d0">10568358</data>
    </edge>
    <edge source="CZE" target="TGO">
      <data key="d0">683000</data>
    </edge>
    <edge source="CZE" target="ARE">
      <data key="d0">5128533</data>
    </edge>
    <edge source="CZE" target="TUR">
      <data key="d0">4441318</data>
    </edge>
    <edge source="CZE" target="UKR">
      <data key="d0">1908146</data>
    </edge>
    <edge source="CZE" target="MKD">
      <data key="d0">156462</data>
    </edge>
    <edge source="CZE" target="EGY">
      <data key="d0">771517</data>
    </edge>
    <edge source="CZE" target="GBR">
      <data key="d0">46197421</data>
    </edge>
    <edge source="CZE" target="USA">
      <data key="d0">7967329</data>
    </edge>
    <edge source="DNK" target="DZA">
      <data key="d0">724279</data>
    </edge>
    <edge source="DNK" target="AUS">
      <data key="d0">35871</data>
    </edge>
    <edge source="DNK" target="AUT">
      <data key="d0">1197175</data>
    </edge>
    <edge source="DNK" target="BEL">
      <data key="d0">472646</data>
    </edge>
    <edge source="DNK" target="BGR">
      <data key="d0">59881</data>
    </edge>
    <edge source="DNK" target="BLR">
      <data key="d0">19476</data>
    </edge>
    <edge source="DNK" target="CAN">
      <data key="d0">230100</data>
    </edge>
    <edge source="DNK" target="CHN">
      <data key="d0">108536</data>
    </edge>
    <edge source="DNK" target="CZE">
      <data key="d0">481037</data>
    </edge>
    <edge source="DNK" target="ECU">
      <data key="d0">70546</data>
    </edge>
    <edge source="DNK" target="ETH">
      <data key="d0">16750</data>
    </edge>
    <edge source="DNK" target="EST">
      <data key="d0">3060065</data>
    </edge>
    <edge source="DNK" target="FIN">
      <data key="d0">15865092</data>
    </edge>
    <edge source="DNK" target="FRA">
      <data key="d0">1875802</data>
    </edge>
    <edge source="DNK" target="DEU">
      <data key="d0">43108634</data>
    </edge>
    <edge source="DNK" target="GRC">
      <data key="d0">19626920</data>
    </edge>
    <edge source="DNK" target="HKG">
      <data key="d0">63000</data>
    </edge>
    <edge source="DNK" target="HUN">
      <data key="d0">18741</data>
    </edge>
    <edge source="DNK" target="IRL">
      <data key="d0">3078677</data>
    </edge>
    <edge source="DNK" target="ISR">
      <data key="d0">239134</data>
    </edge>
    <edge source="DNK" target="ITA">
      <data key="d0">10794752</data>
    </edge>
    <edge source="DNK" target="JPN">
      <data key="d0">274019</data>
    </edge>
    <edge source="DNK" target="KOR">
      <data key="d0">159892</data>
    </edge>
    <edge source="DNK" target="LBN">
      <data key="d0">1137036</data>
    </edge>
    <edge source="DNK" target="LVA">
      <data key="d0">545535</data>
    </edge>
    <edge source="DNK" target="LTU">
      <data key="d0">917045</data>
    </edge>
    <edge source="DNK" target="OMN">
      <data key="d0">942238</data>
    </edge>
    <edge source="DNK" target="NLD">
      <data key="d0">4521404</data>
    </edge>
    <edge source="DNK" target="NZL">
      <data key="d0">30751</data>
    </edge>
    <edge source="DNK" target="NOR">
      <data key="d0">79902372</data>
    </edge>
    <edge source="DNK" target="PAK">
      <data key="d0">12560</data>
    </edge>
    <edge source="DNK" target="POL">
      <data key="d0">6635167</data>
    </edge>
    <edge source="DNK" target="PRT">
      <data key="d0">539612</data>
    </edge>
    <edge source="DNK" target="ROU">
      <data key="d0">480520</data>
    </edge>
    <edge source="DNK" target="RUS">
      <data key="d0">240221</data>
    </edge>
    <edge source="DNK" target="IND">
      <data key="d0">26585</data>
    </edge>
    <edge source="DNK" target="SGP">
      <data key="d0">82653</data>
    </edge>
    <edge source="DNK" target="SVK">
      <data key="d0">244081</data>
    </edge>
    <edge source="DNK" target="SVN">
      <data key="d0">18712</data>
    </edge>
    <edge source="DNK" target="ZAF">
      <data key="d0">25545</data>
    </edge>
    <edge source="DNK" target="ESP">
      <data key="d0">1123930</data>
    </edge>
    <edge source="DNK" target="SWE">
      <data key="d0">84489597</data>
    </edge>
    <edge source="DNK" target="CHE">
      <data key="d0">596481</data>
    </edge>
    <edge source="DNK" target="ARE">
      <data key="d0">936603</data>
    </edge>
    <edge source="DNK" target="TUR">
      <data key="d0">1217893</data>
    </edge>
    <edge source="DNK" target="UKR">
      <data key="d0">258637</data>
    </edge>
    <edge source="DNK" target="EGY">
      <data key="d0">2543147</data>
    </edge>
    <edge source="DNK" target="GBR">
      <data key="d0">10665577</data>
    </edge>
    <edge source="DNK" target="USA">
      <data key="d0">1270462</data>
    </edge>
    <edge source="ECU" target="ARG">
      <data key="d0">4624650</data>
    </edge>
    <edge source="ECU" target="AUS">
      <data key="d0">450031</data>
    </edge>
    <edge source="ECU" target="BOL">
      <data key="d0">1161319</data>
    </edge>
    <edge source="ECU" target="BRA">
      <data key="d0">11009002</data>
    </edge>
    <edge source="ECU" target="CAN">
      <data key="d0">2231388</data>
    </edge>
    <edge source="ECU" target="CHL">
      <data key="d0">978114</data>
    </edge>
    <edge source="ECU" target="COL">
      <data key="d0">52460665</data>
    </edge>
    <edge source="ECU" target="CZE">
      <data key="d0">16860</data>
    </edge>
    <edge source="ECU" target="BEN">
      <data key="d0">35866</data>
    </edge>
    <edge source="ECU" target="FRA">
      <data key="d0">45364</data>
    </edge>
    <edge source="ECU" target="GMB">
      <data key="d0">35866</data>
    </edge>
    <edge source="ECU" target="DEU">
      <data key="d0">206951</data>
    </edge>
    <edge source="ECU" target="GHA">
      <data key="d0">35882</data>
    </edge>
    <edge source="ECU" target="GRC">
      <data key="d0">56558</data>
    </edge>
    <edge source="ECU" target="GTM">
      <data key="d0">205316</data>
    </edge>
    <edge source="ECU" target="IRL">
      <data key="d0">2609512</data>
    </edge>
    <edge source="ECU" target="ISR">
      <data key="d0">44685</data>
    </edge>
    <edge source="ECU" target="ITA">
      <data key="d0">937070</data>
    </edge>
    <edge source="ECU" target="MEX">
      <data key="d0">4136010</data>
    </edge>
    <edge source="ECU" target="OMN">
      <data key="d0">86577</data>
    </edge>
    <edge source="ECU" target="NZL">
      <data key="d0">14346</data>
    </edge>
    <edge source="ECU" target="NIC">
      <data key="d0">634703</data>
    </edge>
    <edge source="ECU" target="PAN">
      <data key="d0">496281</data>
    </edge>
    <edge source="ECU" target="PER">
      <data key="d0">706050</data>
    </edge>
    <edge source="ECU" target="POL">
      <data key="d0">81147</data>
    </edge>
    <edge source="ECU" target="SAU">
      <data key="d0">1242894</data>
    </edge>
    <edge source="ECU" target="SEN">
      <data key="d0">112375</data>
    </edge>
    <edge source="ECU" target="ESP">
      <data key="d0">945619</data>
    </edge>
    <edge source="ECU" target="ARE">
      <data key="d0">1161217</data>
    </edge>
    <edge source="ECU" target="GBR">
      <data key="d0">115674</data>
    </edge>
    <edge source="ECU" target="TZA">
      <data key="d0">85050</data>
    </edge>
    <edge source="ECU" target="USA">
      <data key="d0">15118073</data>
    </edge>
    <edge source="ECU" target="URY">
      <data key="d0">89599</data>
    </edge>
    <edge source="SLV" target="CHL">
      <data key="d0">521904</data>
    </edge>
    <edge source="SLV" target="CHN">
      <data key="d0">238050</data>
    </edge>
    <edge source="SLV" target="COL">
      <data key="d0">1580755</data>
    </edge>
    <edge source="SLV" target="CRI">
      <data key="d0">3637136</data>
    </edge>
    <edge source="SLV" target="FRA">
      <data key="d0">815340</data>
    </edge>
    <edge source="SLV" target="DEU">
      <data key="d0">1540103</data>
    </edge>
    <edge source="SLV" target="GTM">
      <data key="d0">9457312</data>
    </edge>
    <edge source="SLV" target="HND">
      <data key="d0">8556550</data>
    </edge>
    <edge source="SLV" target="IDN">
      <data key="d0">22817574</data>
    </edge>
    <edge source="SLV" target="CIV">
      <data key="d0">3740087</data>
    </edge>
    <edge source="SLV" target="JAM">
      <data key="d0">3284658</data>
    </edge>
    <edge source="SLV" target="MEX">
      <data key="d0">167071</data>
    </edge>
    <edge source="SLV" target="NLD">
      <data key="d0">14200117</data>
    </edge>
    <edge source="SLV" target="NIC">
      <data key="d0">7593193</data>
    </edge>
    <edge source="SLV" target="NOR">
      <data key="d0">759625</data>
    </edge>
    <edge source="SLV" target="PAN">
      <data key="d0">1099243</data>
    </edge>
    <edge source="SLV" target="PER">
      <data key="d0">156773</data>
    </edge>
    <edge source="SLV" target="PRT">
      <data key="d0">38250</data>
    </edge>
    <edge source="SLV" target="SAU">
      <data key="d0">163200</data>
    </edge>
    <edge source="SLV" target="SGP">
      <data key="d0">47661</data>
    </edge>
    <edge source="SLV" target="ESP">
      <data key="d0">342623</data>
    </edge>
    <edge source="SLV" target="TGO">
      <data key="d0">887268</data>
    </edge>
    <edge source="SLV" target="GBR">
      <data key="d0">15798757</data>
    </edge>
    <edge source="SLV" target="USA">
      <data key="d0">74040744</data>
    </edge>
    <edge source="FIN" target="AZE">
      <data key="d0">137271</data>
    </edge>
    <edge source="FIN" target="AUS">
      <data key="d0">79526</data>
    </edge>
    <edge source="FIN" target="BEL">
      <data key="d0">44919</data>
    </edge>
    <edge source="FIN" target="BLR">
      <data key="d0">22976</data>
    </edge>
    <edge source="FIN" target="CAN">
      <data key="d0">1157756</data>
    </edge>
    <edge source="FIN" target="CZE">
      <data key="d0">34874</data>
    </edge>
    <edge source="FIN" target="DNK">
      <data key="d0">6186735</data>
    </edge>
    <edge source="FIN" target="EST">
      <data key="d0">4548157</data>
    </edge>
    <edge source="FIN" target="FRA">
      <data key="d0">178063</data>
    </edge>
    <edge source="FIN" target="DEU">
      <data key="d0">2922149</data>
    </edge>
    <edge source="FIN" target="GRC">
      <data key="d0">13433</data>
    </edge>
    <edge source="FIN" target="IRL">
      <data key="d0">5771430</data>
    </edge>
    <edge source="FIN" target="ISR">
      <data key="d0">10844450</data>
    </edge>
    <edge source="FIN" target="ITA">
      <data key="d0">685656</data>
    </edge>
    <edge source="FIN" target="JPN">
      <data key="d0">28257</data>
    </edge>
    <edge source="FIN" target="LBN">
      <data key="d0">49020</data>
    </edge>
    <edge source="FIN" target="LVA">
      <data key="d0">372202</data>
    </edge>
    <edge source="FIN" target="LTU">
      <data key="d0">1079179</data>
    </edge>
    <edge source="FIN" target="NLD">
      <data key="d0">1025609</data>
    </edge>
    <edge source="FIN" target="NZL">
      <data key="d0">11725</data>
    </edge>
    <edge source="FIN" target="NOR">
      <data key="d0">2119368</data>
    </edge>
    <edge source="FIN" target="RUS">
      <data key="d0">1922934</data>
    </edge>
    <edge source="FIN" target="ESP">
      <data key="d0">795636</data>
    </edge>
    <edge source="FIN" target="SWE">
      <data key="d0">16576556</data>
    </edge>
    <edge source="FIN" target="CHE">
      <data key="d0">18403</data>
    </edge>
    <edge source="FIN" target="ARE">
      <data key="d0">108865</data>
    </edge>
    <edge source="FIN" target="UKR">
      <data key="d0">32361</data>
    </edge>
    <edge source="FIN" target="GBR">
      <data key="d0">5852763</data>
    </edge>
    <edge source="FIN" target="USA">
      <data key="d0">2638298</data>
    </edge>
    <edge source="DEU" target="ALB">
      <data key="d0">326886</data>
    </edge>
    <edge source="DEU" target="DZA">
      <data key="d0">4094391</data>
    </edge>
    <edge source="DEU" target="AZE">
      <data key="d0">310636</data>
    </edge>
    <edge source="DEU" target="ARG">
      <data key="d0">780516</data>
    </edge>
    <edge source="DEU" target="AUS">
      <data key="d0">21461068</data>
    </edge>
    <edge source="DEU" target="AUT">
      <data key="d0">150901847</data>
    </edge>
    <edge source="DEU" target="ARM">
      <data key="d0">164365</data>
    </edge>
    <edge source="DEU" target="BEL">
      <data key="d0">84780175</data>
    </edge>
    <edge source="DEU" target="BOL">
      <data key="d0">119417</data>
    </edge>
    <edge source="DEU" target="BRA">
      <data key="d0">3253592</data>
    </edge>
    <edge source="DEU" target="BGR">
      <data key="d0">4816628</data>
    </edge>
    <edge source="DEU" target="BLR">
      <data key="d0">2551693</data>
    </edge>
    <edge source="DEU" target="KHM">
      <data key="d0">60559</data>
    </edge>
    <edge source="DEU" target="CMR">
      <data key="d0">20696</data>
    </edge>
    <edge source="DEU" target="CAN">
      <data key="d0">19906746</data>
    </edge>
    <edge source="DEU" target="LKA">
      <data key="d0">3462952</data>
    </edge>
    <edge source="DEU" target="CHL">
      <data key="d0">1448684</data>
    </edge>
    <edge source="DEU" target="CHN">
      <data key="d0">17600462</data>
    </edge>
    <edge source="DEU" target="COL">
      <data key="d0">644850</data>
    </edge>
    <edge source="DEU" target="CRI">
      <data key="d0">297427</data>
    </edge>
    <edge source="DEU" target="HRV">
      <data key="d0">10877178</data>
    </edge>
    <edge source="DEU" target="CZE">
      <data key="d0">62159038</data>
    </edge>
    <edge source="DEU" target="DNK">
      <data key="d0">71761331</data>
    </edge>
    <edge source="DEU" target="ECU">
      <data key="d0">525808</data>
    </edge>
    <edge source="DEU" target="SLV">
      <data key="d0">73751</data>
    </edge>
    <edge source="DEU" target="ETH">
      <data key="d0">522968</data>
    </edge>
    <edge source="DEU" target="EST">
      <data key="d0">3285641</data>
    </edge>
    <edge source="DEU" target="FIN">
      <data key="d0">20395613</data>
    </edge>
    <edge source="DEU" target="FRA">
      <data key="d0">158258603</data>
    </edge>
    <edge source="DEU" target="GEO">
      <data key="d0">408852</data>
    </edge>
    <edge source="DEU" target="PSE">
      <data key="d0">741505</data>
    </edge>
    <edge source="DEU" target="GHA">
      <data key="d0">163341</data>
    </edge>
    <edge source="DEU" target="GRC">
      <data key="d0">22390543</data>
    </edge>
    <edge source="DEU" target="GTM">
      <data key="d0">300464</data>
    </edge>
    <edge source="DEU" target="HND">
      <data key="d0">52023</data>
    </edge>
    <edge source="DEU" target="HKG">
      <data key="d0">11069216</data>
    </edge>
    <edge source="DEU" target="HUN">
      <data key="d0">28108434</data>
    </edge>
    <edge source="DEU" target="IDN">
      <data key="d0">4397888</data>
    </edge>
    <edge source="DEU" target="IRL">
      <data key="d0">26197499</data>
    </edge>
    <edge source="DEU" target="ISR">
      <data key="d0">27767463</data>
    </edge>
    <edge source="DEU" target="ITA">
      <data key="d0">271433207</data>
    </edge>
    <edge source="DEU" target="CIV">
      <data key="d0">49266</data>
    </edge>
    <edge source="DEU" target="JPN">
      <data key="d0">30630608</data>
    </edge>
    <edge source="DEU" target="KAZ">
      <data key="d0">3235618</data>
    </edge>
    <edge source="DEU" target="JOR">
      <data key="d0">1603650</data>
    </edge>
    <edge source="DEU" target="KOR">
      <data key="d0">38113686</data>
    </edge>
    <edge source="DEU" target="KGZ">
      <data key="d0">385254</data>
    </edge>
    <edge source="DEU" target="LBN">
      <data key="d0">12643920</data>
    </edge>
    <edge source="DEU" target="LVA">
      <data key="d0">3628525</data>
    </edge>
    <edge source="DEU" target="LTU">
      <data key="d0">7669219</data>
    </edge>
    <edge source="DEU" target="MDG">
      <data key="d0">10013</data>
    </edge>
    <edge source="DEU" target="MYS">
      <data key="d0">1668430</data>
    </edge>
    <edge source="DEU" target="MUS">
      <data key="d0">187190</data>
    </edge>
    <edge source="DEU" target="MEX">
      <data key="d0">1837929</data>
    </edge>
    <edge source="DEU" target="MDA">
      <data key="d0">456479</data>
    </edge>
    <edge source="DEU" target="MAR">
      <data key="d0">453458</data>
    </edge>
    <edge source="DEU" target="OMN">
      <data key="d0">2261586</data>
    </edge>
    <edge source="DEU" target="NAM">
      <data key="d0">190151</data>
    </edge>
    <edge source="DEU" target="NLD">
      <data key="d0">253459987</data>
    </edge>
    <edge source="DEU" target="NZL">
      <data key="d0">13375082</data>
    </edge>
    <edge source="DEU" target="NIC">
      <data key="d0">66560</data>
    </edge>
    <edge source="DEU" target="NOR">
      <data key="d0">13428858</data>
    </edge>
    <edge source="DEU" target="PAK">
      <data key="d0">6219715</data>
    </edge>
    <edge source="DEU" target="PAN">
      <data key="d0">211235</data>
    </edge>
    <edge source="DEU" target="PRY">
      <data key="d0">223542</data>
    </edge>
    <edge source="DEU" target="PER">
      <data key="d0">441555</data>
    </edge>
    <edge source="DEU" target="PHL">
      <data key="d0">1942985</data>
    </edge>
    <edge source="DEU" target="POL">
      <data key="d0">139102586</data>
    </edge>
    <edge source="DEU" target="PRT">
      <data key="d0">11909232</data>
    </edge>
    <edge source="DEU" target="ROU">
      <data key="d0">15444395</data>
    </edge>
    <edge source="DEU" target="RUS">
      <data key="d0">34452260</data>
    </edge>
    <edge source="DEU" target="SAU">
      <data key="d0">27850387</data>
    </edge>
    <edge source="DEU" target="SEN">
      <data key="d0">106905</data>
    </edge>
    <edge source="DEU" target="SRB">
      <data key="d0">2269134</data>
    </edge>
    <edge source="DEU" target="IND">
      <data key="d0">7488478</data>
    </edge>
    <edge source="DEU" target="SGP">
      <data key="d0">4293916</data>
    </edge>
    <edge source="DEU" target="SVK">
      <data key="d0">14885199</data>
    </edge>
    <edge source="DEU" target="VNM">
      <data key="d0">4147570</data>
    </edge>
    <edge source="DEU" target="SVN">
      <data key="d0">13967513</data>
    </edge>
    <edge source="DEU" target="ZAF">
      <data key="d0">5322303</data>
    </edge>
    <edge source="DEU" target="ZWE">
      <data key="d0">31515</data>
    </edge>
    <edge source="DEU" target="ESP">
      <data key="d0">72411088</data>
    </edge>
    <edge source="DEU" target="SWE">
      <data key="d0">30331391</data>
    </edge>
    <edge source="DEU" target="CHE">
      <data key="d0">77434245</data>
    </edge>
    <edge source="DEU" target="THA">
      <data key="d0">5904800</data>
    </edge>
    <edge source="DEU" target="ARE">
      <data key="d0">15751540</data>
    </edge>
    <edge source="DEU" target="TUN">
      <data key="d0">550251</data>
    </edge>
    <edge source="DEU" target="TUR">
      <data key="d0">6288880</data>
    </edge>
    <edge source="DEU" target="UGA">
      <data key="d0">49781</data>
    </edge>
    <edge source="DEU" target="UKR">
      <data key="d0">4679488</data>
    </edge>
    <edge source="DEU" target="MKD">
      <data key="d0">640682</data>
    </edge>
    <edge source="DEU" target="EGY">
      <data key="d0">2253077</data>
    </edge>
    <edge source="DEU" target="GBR">
      <data key="d0">165747913</data>
    </edge>
    <edge source="DEU" target="TZA">
      <data key="d0">70872</data>
    </edge>
    <edge source="DEU" target="USA">
      <data key="d0">111375204</data>
    </edge>
    <edge source="DEU" target="URY">
      <data key="d0">709795</data>
    </edge>
    <edge source="GTM" target="ALB">
      <data key="d0">85429</data>
    </edge>
    <edge source="GTM" target="ARG">
      <data key="d0">150183</data>
    </edge>
    <edge source="GTM" target="BEL">
      <data key="d0">332090</data>
    </edge>
    <edge source="GTM" target="BOL">
      <data key="d0">350841</data>
    </edge>
    <edge source="GTM" target="BRA">
      <data key="d0">327963</data>
    </edge>
    <edge source="GTM" target="CMR">
      <data key="d0">2583115</data>
    </edge>
    <edge source="GTM" target="CAN">
      <data key="d0">103977417</data>
    </edge>
    <edge source="GTM" target="CHL">
      <data key="d0">68692851</data>
    </edge>
    <edge source="GTM" target="CHN">
      <data key="d0">9199793</data>
    </edge>
    <edge source="GTM" target="COL">
      <data key="d0">6100875</data>
    </edge>
    <edge source="GTM" target="CRI">
      <data key="d0">5901908</data>
    </edge>
    <edge source="GTM" target="ECU">
      <data key="d0">1703744</data>
    </edge>
    <edge source="GTM" target="SLV">
      <data key="d0">5200761</data>
    </edge>
    <edge source="GTM" target="FRA">
      <data key="d0">355860</data>
    </edge>
    <edge source="GTM" target="DEU">
      <data key="d0">1268697</data>
    </edge>
    <edge source="GTM" target="GHA">
      <data key="d0">20315870</data>
    </edge>
    <edge source="GTM" target="GRC">
      <data key="d0">227700</data>
    </edge>
    <edge source="GTM" target="HND">
      <data key="d0">8161179</data>
    </edge>
    <edge source="GTM" target="IDN">
      <data key="d0">13238262</data>
    </edge>
    <edge source="GTM" target="ISR">
      <data key="d0">250242</data>
    </edge>
    <edge source="GTM" target="ITA">
      <data key="d0">2912482</data>
    </edge>
    <edge source="GTM" target="CIV">
      <data key="d0">55923010</data>
    </edge>
    <edge source="GTM" target="JAM">
      <data key="d0">17377603</data>
    </edge>
    <edge source="GTM" target="JPN">
      <data key="d0">203971</data>
    </edge>
    <edge source="GTM" target="JOR">
      <data key="d0">277258</data>
    </edge>
    <edge source="GTM" target="LBN">
      <data key="d0">141822</data>
    </edge>
    <edge source="GTM" target="MYS">
      <data key="d0">33008192</data>
    </edge>
    <edge source="GTM" target="MRT">
      <data key="d0">9737250</data>
    </edge>
    <edge source="GTM" target="MEX">
      <data key="d0">19218871</data>
    </edge>
    <edge source="GTM" target="NLD">
      <data key="d0">10642522</data>
    </edge>
    <edge source="GTM" target="NZL">
      <data key="d0">24282</data>
    </edge>
    <edge source="GTM" target="NIC">
      <data key="d0">5640459</data>
    </edge>
    <edge source="GTM" target="NOR">
      <data key="d0">2817617</data>
    </edge>
    <edge source="GTM" target="PAN">
      <data key="d0">3323138</data>
    </edge>
    <edge source="GTM" target="PER">
      <data key="d0">36915134</data>
    </edge>
    <edge source="GTM" target="PHL">
      <data key="d0">163793</data>
    </edge>
    <edge source="GTM" target="PRT">
      <data key="d0">529152</data>
    </edge>
    <edge source="GTM" target="RUS">
      <data key="d0">876462</data>
    </edge>
    <edge source="GTM" target="SAU">
      <data key="d0">299126</data>
    </edge>
    <edge source="GTM" target="IND">
      <data key="d0">68778</data>
    </edge>
    <edge source="GTM" target="VNM">
      <data key="d0">845933</data>
    </edge>
    <edge source="GTM" target="ZAF">
      <data key="d0">1075900</data>
    </edge>
    <edge source="GTM" target="ESP">
      <data key="d0">8064586</data>
    </edge>
    <edge source="GTM" target="CHE">
      <data key="d0">483480</data>
    </edge>
    <edge source="GTM" target="TGO">
      <data key="d0">32124415</data>
    </edge>
    <edge source="GTM" target="ARE">
      <data key="d0">163158</data>
    </edge>
    <edge source="GTM" target="TUN">
      <data key="d0">7697766</data>
    </edge>
    <edge source="GTM" target="EGY">
      <data key="d0">13630294</data>
    </edge>
    <edge source="GTM" target="GBR">
      <data key="d0">50732876</data>
    </edge>
    <edge source="GTM" target="TZA">
      <data key="d0">1259333</data>
    </edge>
    <edge source="GTM" target="USA">
      <data key="d0">115257120</data>
    </edge>
    <edge source="HND" target="ARG">
      <data key="d0">159256</data>
    </edge>
    <edge source="HND" target="BRA">
      <data key="d0">725845</data>
    </edge>
    <edge source="HND" target="CRI">
      <data key="d0">1049651</data>
    </edge>
    <edge source="HND" target="SLV">
      <data key="d0">1280631</data>
    </edge>
    <edge source="HND" target="GTM">
      <data key="d0">1637382</data>
    </edge>
    <edge source="HND" target="IDN">
      <data key="d0">10077545</data>
    </edge>
    <edge source="HND" target="JAM">
      <data key="d0">3408086</data>
    </edge>
    <edge source="HND" target="NLD">
      <data key="d0">9953453</data>
    </edge>
    <edge source="HND" target="NIC">
      <data key="d0">3345201</data>
    </edge>
    <edge source="HND" target="PAN">
      <data key="d0">1253873</data>
    </edge>
    <edge source="HND" target="IND">
      <data key="d0">11661</data>
    </edge>
    <edge source="HND" target="USA">
      <data key="d0">31003867</data>
    </edge>
    <edge source="HKG" target="AUS">
      <data key="d0">1274308</data>
    </edge>
    <edge source="HKG" target="AUT">
      <data key="d0">173735</data>
    </edge>
    <edge source="HKG" target="BRA">
      <data key="d0">45536</data>
    </edge>
    <edge source="HKG" target="KHM">
      <data key="d0">88333</data>
    </edge>
    <edge source="HKG" target="CAN">
      <data key="d0">1530028</data>
    </edge>
    <edge source="HKG" target="CHL">
      <data key="d0">16668</data>
    </edge>
    <edge source="HKG" target="CHN">
      <data key="d0">63102240</data>
    </edge>
    <edge source="HKG" target="FIN">
      <data key="d0">32817</data>
    </edge>
    <edge source="HKG" target="FRA">
      <data key="d0">794587</data>
    </edge>
    <edge source="HKG" target="DEU">
      <data key="d0">659574</data>
    </edge>
    <edge source="HKG" target="GTM">
      <data key="d0">12299</data>
    </edge>
    <edge source="HKG" target="IDN">
      <data key="d0">162441</data>
    </edge>
    <edge source="HKG" target="JPN">
      <data key="d0">479349</data>
    </edge>
    <edge source="HKG" target="KOR">
      <data key="d0">1648839</data>
    </edge>
    <edge source="HKG" target="MYS">
      <data key="d0">136826</data>
    </edge>
    <edge source="HKG" target="MEX">
      <data key="d0">103086</data>
    </edge>
    <edge source="HKG" target="OMN">
      <data key="d0">161438</data>
    </edge>
    <edge source="HKG" target="NLD">
      <data key="d0">394410</data>
    </edge>
    <edge source="HKG" target="NZL">
      <data key="d0">306627</data>
    </edge>
    <edge source="HKG" target="NOR">
      <data key="d0">59129</data>
    </edge>
    <edge source="HKG" target="PAN">
      <data key="d0">49183</data>
    </edge>
    <edge source="HKG" target="PHL">
      <data key="d0">1175687</data>
    </edge>
    <edge source="HKG" target="RUS">
      <data key="d0">373173</data>
    </edge>
    <edge source="HKG" target="IND">
      <data key="d0">77596</data>
    </edge>
    <edge source="HKG" target="SGP">
      <data key="d0">990460</data>
    </edge>
    <edge source="HKG" target="VNM">
      <data key="d0">2091471</data>
    </edge>
    <edge source="HKG" target="ZAF">
      <data key="d0">82818</data>
    </edge>
    <edge source="HKG" target="ESP">
      <data key="d0">224507</data>
    </edge>
    <edge source="HKG" target="SWE">
      <data key="d0">115304</data>
    </edge>
    <edge source="HKG" target="CHE">
      <data key="d0">25784</data>
    </edge>
    <edge source="HKG" target="THA">
      <data key="d0">321919</data>
    </edge>
    <edge source="HKG" target="ARE">
      <data key="d0">233789</data>
    </edge>
    <edge source="HKG" target="TUR">
      <data key="d0">56365</data>
    </edge>
    <edge source="HKG" target="EGY">
      <data key="d0">47968</data>
    </edge>
    <edge source="HKG" target="GBR">
      <data key="d0">1500071</data>
    </edge>
    <edge source="HKG" target="USA">
      <data key="d0">11501388</data>
    </edge>
    <edge source="IDN" target="DZA">
      <data key="d0">96175</data>
    </edge>
    <edge source="IDN" target="ARG">
      <data key="d0">96350</data>
    </edge>
    <edge source="IDN" target="AUS">
      <data key="d0">3575474</data>
    </edge>
    <edge source="IDN" target="AUT">
      <data key="d0">17687</data>
    </edge>
    <edge source="IDN" target="BEL">
      <data key="d0">376442</data>
    </edge>
    <edge source="IDN" target="BRA">
      <data key="d0">952710</data>
    </edge>
    <edge source="IDN" target="BGR">
      <data key="d0">25409</data>
    </edge>
    <edge source="IDN" target="KHM">
      <data key="d0">586546</data>
    </edge>
    <edge source="IDN" target="CAN">
      <data key="d0">1480494</data>
    </edge>
    <edge source="IDN" target="LKA">
      <data key="d0">528245</data>
    </edge>
    <edge source="IDN" target="CHN">
      <data key="d0">2582132</data>
    </edge>
    <edge source="IDN" target="COL">
      <data key="d0">74162</data>
    </edge>
    <edge source="IDN" target="HRV">
      <data key="d0">12769</data>
    </edge>
    <edge source="IDN" target="CZE">
      <data key="d0">109814</data>
    </edge>
    <edge source="IDN" target="BEN">
      <data key="d0">104479</data>
    </edge>
    <edge source="IDN" target="DNK">
      <data key="d0">115310</data>
    </edge>
    <edge source="IDN" target="ECU">
      <data key="d0">77851</data>
    </edge>
    <edge source="IDN" target="EST">
      <data key="d0">70950</data>
    </edge>
    <edge source="IDN" target="FIN">
      <data key="d0">95947</data>
    </edge>
    <edge source="IDN" target="FRA">
      <data key="d0">144099</data>
    </edge>
    <edge source="IDN" target="PSE">
      <data key="d0">28197</data>
    </edge>
    <edge source="IDN" target="DEU">
      <data key="d0">3260350</data>
    </edge>
    <edge source="IDN" target="GHA">
      <data key="d0">271366</data>
    </edge>
    <edge source="IDN" target="GRC">
      <data key="d0">461912</data>
    </edge>
    <edge source="IDN" target="HKG">
      <data key="d0">1991957</data>
    </edge>
    <edge source="IDN" target="HUN">
      <data key="d0">135912</data>
    </edge>
    <edge source="IDN" target="ISR">
      <data key="d0">678814</data>
    </edge>
    <edge source="IDN" target="ITA">
      <data key="d0">420289</data>
    </edge>
    <edge source="IDN" target="JPN">
      <data key="d0">6796945</data>
    </edge>
    <edge source="IDN" target="JOR">
      <data key="d0">1044078</data>
    </edge>
    <edge source="IDN" target="KOR">
      <data key="d0">12155207</data>
    </edge>
    <edge source="IDN" target="LBN">
      <data key="d0">418255</data>
    </edge>
    <edge source="IDN" target="LTU">
      <data key="d0">196650</data>
    </edge>
    <edge source="IDN" target="MDG">
      <data key="d0">162616</data>
    </edge>
    <edge source="IDN" target="MYS">
      <data key="d0">9220919</data>
    </edge>
    <edge source="IDN" target="MUS">
      <data key="d0">432962</data>
    </edge>
    <edge source="IDN" target="MEX">
      <data key="d0">133389</data>
    </edge>
    <edge source="IDN" target="MAR">
      <data key="d0">70428</data>
    </edge>
    <edge source="IDN" target="MOZ">
      <data key="d0">159300</data>
    </edge>
    <edge source="IDN" target="OMN">
      <data key="d0">556810</data>
    </edge>
    <edge source="IDN" target="NLD">
      <data key="d0">4076708</data>
    </edge>
    <edge source="IDN" target="NZL">
      <data key="d0">1114078</data>
    </edge>
    <edge source="IDN" target="NER">
      <data key="d0">269869</data>
    </edge>
    <edge source="IDN" target="PAK">
      <data key="d0">1671112</data>
    </edge>
    <edge source="IDN" target="PAN">
      <data key="d0">18652</data>
    </edge>
    <edge source="IDN" target="PHL">
      <data key="d0">54292736</data>
    </edge>
    <edge source="IDN" target="POL">
      <data key="d0">120753</data>
    </edge>
    <edge source="IDN" target="PRT">
      <data key="d0">26500</data>
    </edge>
    <edge source="IDN" target="RUS">
      <data key="d0">290350</data>
    </edge>
    <edge source="IDN" target="SAU">
      <data key="d0">5063824</data>
    </edge>
    <edge source="IDN" target="SRB">
      <data key="d0">13086</data>
    </edge>
    <edge source="IDN" target="IND">
      <data key="d0">912725</data>
    </edge>
    <edge source="IDN" target="SGP">
      <data key="d0">3474828</data>
    </edge>
    <edge source="IDN" target="SVK">
      <data key="d0">10720</data>
    </edge>
    <edge source="IDN" target="VNM">
      <data key="d0">24466562</data>
    </edge>
    <edge source="IDN" target="SVN">
      <data key="d0">180814</data>
    </edge>
    <edge source="IDN" target="ZAF">
      <data key="d0">320997</data>
    </edge>
    <edge source="IDN" target="ESP">
      <data key="d0">270178</data>
    </edge>
    <edge source="IDN" target="SWE">
      <data key="d0">430650</data>
    </edge>
    <edge source="IDN" target="CHE">
      <data key="d0">56790</data>
    </edge>
    <edge source="IDN" target="THA">
      <data key="d0">15915186</data>
    </edge>
    <edge source="IDN" target="TGO">
      <data key="d0">149733</data>
    </edge>
    <edge source="IDN" target="ARE">
      <data key="d0">4136912</data>
    </edge>
    <edge source="IDN" target="TUN">
      <data key="d0">34667</data>
    </edge>
    <edge source="IDN" target="TUR">
      <data key="d0">29537</data>
    </edge>
    <edge source="IDN" target="UKR">
      <data key="d0">28880</data>
    </edge>
    <edge source="IDN" target="EGY">
      <data key="d0">342537</data>
    </edge>
    <edge source="IDN" target="GBR">
      <data key="d0">1805088</data>
    </edge>
    <edge source="IDN" target="USA">
      <data key="d0">37133374</data>
    </edge>
    <edge source="IDN" target="BFA">
      <data key="d0">207419</data>
    </edge>
    <edge source="IRL" target="AUS">
      <data key="d0">569276</data>
    </edge>
    <edge source="IRL" target="AUT">
      <data key="d0">521134</data>
    </edge>
    <edge source="IRL" target="BEL">
      <data key="d0">7804255</data>
    </edge>
    <edge source="IRL" target="BRA">
      <data key="d0">19067</data>
    </edge>
    <edge source="IRL" target="BGR">
      <data key="d0">173672</data>
    </edge>
    <edge source="IRL" target="CAN">
      <data key="d0">1457392</data>
    </edge>
    <edge source="IRL" target="CZE">
      <data key="d0">1097095</data>
    </edge>
    <edge source="IRL" target="DNK">
      <data key="d0">1043818</data>
    </edge>
    <edge source="IRL" target="EST">
      <data key="d0">328342</data>
    </edge>
    <edge source="IRL" target="FIN">
      <data key="d0">68304</data>
    </edge>
    <edge source="IRL" target="FRA">
      <data key="d0">33446126</data>
    </edge>
    <edge source="IRL" target="DEU">
      <data key="d0">39293796</data>
    </edge>
    <edge source="IRL" target="GRC">
      <data key="d0">216040</data>
    </edge>
    <edge source="IRL" target="HKG">
      <data key="d0">71910</data>
    </edge>
    <edge source="IRL" target="HUN">
      <data key="d0">668005</data>
    </edge>
    <edge source="IRL" target="ITA">
      <data key="d0">8255760</data>
    </edge>
    <edge source="IRL" target="KAZ">
      <data key="d0">77170</data>
    </edge>
    <edge source="IRL" target="JOR">
      <data key="d0">36685</data>
    </edge>
    <edge source="IRL" target="LBN">
      <data key="d0">24706</data>
    </edge>
    <edge source="IRL" target="LTU">
      <data key="d0">57509</data>
    </edge>
    <edge source="IRL" target="MEX">
      <data key="d0">16346</data>
    </edge>
    <edge source="IRL" target="OMN">
      <data key="d0">52027</data>
    </edge>
    <edge source="IRL" target="NLD">
      <data key="d0">1996065</data>
    </edge>
    <edge source="IRL" target="NZL">
      <data key="d0">121741</data>
    </edge>
    <edge source="IRL" target="NOR">
      <data key="d0">292200</data>
    </edge>
    <edge source="IRL" target="PAK">
      <data key="d0">295457</data>
    </edge>
    <edge source="IRL" target="PHL">
      <data key="d0">70007</data>
    </edge>
    <edge source="IRL" target="POL">
      <data key="d0">6130156</data>
    </edge>
    <edge source="IRL" target="PRT">
      <data key="d0">44837</data>
    </edge>
    <edge source="IRL" target="ROU">
      <data key="d0">1226409</data>
    </edge>
    <edge source="IRL" target="RUS">
      <data key="d0">86576</data>
    </edge>
    <edge source="IRL" target="SRB">
      <data key="d0">59673</data>
    </edge>
    <edge source="IRL" target="IND">
      <data key="d0">21083</data>
    </edge>
    <edge source="IRL" target="SGP">
      <data key="d0">50889</data>
    </edge>
    <edge source="IRL" target="SVN">
      <data key="d0">22696</data>
    </edge>
    <edge source="IRL" target="ZAF">
      <data key="d0">23350</data>
    </edge>
    <edge source="IRL" target="ESP">
      <data key="d0">502749</data>
    </edge>
    <edge source="IRL" target="SWE">
      <data key="d0">375798</data>
    </edge>
    <edge source="IRL" target="CHE">
      <data key="d0">24117</data>
    </edge>
    <edge source="IRL" target="ARE">
      <data key="d0">756909</data>
    </edge>
    <edge source="IRL" target="TUR">
      <data key="d0">23139</data>
    </edge>
    <edge source="IRL" target="UKR">
      <data key="d0">259784</data>
    </edge>
    <edge source="IRL" target="GBR">
      <data key="d0">43034687</data>
    </edge>
    <edge source="IRL" target="USA">
      <data key="d0">76017236</data>
    </edge>
    <edge source="ISR" target="ARG">
      <data key="d0">29000</data>
    </edge>
    <edge source="ISR" target="AUS">
      <data key="d0">446000</data>
    </edge>
    <edge source="ISR" target="AUT">
      <data key="d0">13000</data>
    </edge>
    <edge source="ISR" target="BEL">
      <data key="d0">4726000</data>
    </edge>
    <edge source="ISR" target="BRA">
      <data key="d0">1441000</data>
    </edge>
    <edge source="ISR" target="BGR">
      <data key="d0">98000</data>
    </edge>
    <edge source="ISR" target="KHM">
      <data key="d0">22000</data>
    </edge>
    <edge source="ISR" target="CMR">
      <data key="d0">35000</data>
    </edge>
    <edge source="ISR" target="CAN">
      <data key="d0">628000</data>
    </edge>
    <edge source="ISR" target="LKA">
      <data key="d0">232000</data>
    </edge>
    <edge source="ISR" target="CHL">
      <data key="d0">815000</data>
    </edge>
    <edge source="ISR" target="CHN">
      <data key="d0">2740000</data>
    </edge>
    <edge source="ISR" target="COL">
      <data key="d0">24000</data>
    </edge>
    <edge source="ISR" target="CZE">
      <data key="d0">250000</data>
    </edge>
    <edge source="ISR" target="DNK">
      <data key="d0">68000</data>
    </edge>
    <edge source="ISR" target="EST">
      <data key="d0">32000</data>
    </edge>
    <edge source="ISR" target="FIN">
      <data key="d0">273000</data>
    </edge>
    <edge source="ISR" target="FRA">
      <data key="d0">772000</data>
    </edge>
    <edge source="ISR" target="GEO">
      <data key="d0">71000</data>
    </edge>
    <edge source="ISR" target="DEU">
      <data key="d0">2033000</data>
    </edge>
    <edge source="ISR" target="GHA">
      <data key="d0">11000</data>
    </edge>
    <edge source="ISR" target="GRC">
      <data key="d0">269000</data>
    </edge>
    <edge source="ISR" target="HKG">
      <data key="d0">642000</data>
    </edge>
    <edge source="ISR" target="HUN">
      <data key="d0">280000</data>
    </edge>
    <edge source="ISR" target="IRL">
      <data key="d0">453000</data>
    </edge>
    <edge source="ISR" target="ITA">
      <data key="d0">3223000</data>
    </edge>
    <edge source="ISR" target="JPN">
      <data key="d0">1480000</data>
    </edge>
    <edge source="ISR" target="KOR">
      <data key="d0">2062000</data>
    </edge>
    <edge source="ISR" target="LTU">
      <data key="d0">84000</data>
    </edge>
    <edge source="ISR" target="NLD">
      <data key="d0">2554000</data>
    </edge>
    <edge source="ISR" target="NZL">
      <data key="d0">549000</data>
    </edge>
    <edge source="ISR" target="PAN">
      <data key="d0">55000</data>
    </edge>
    <edge source="ISR" target="PHL">
      <data key="d0">802000</data>
    </edge>
    <edge source="ISR" target="POL">
      <data key="d0">122000</data>
    </edge>
    <edge source="ISR" target="PRT">
      <data key="d0">181000</data>
    </edge>
    <edge source="ISR" target="RUS">
      <data key="d0">1646000</data>
    </edge>
    <edge source="ISR" target="IND">
      <data key="d0">2152000</data>
    </edge>
    <edge source="ISR" target="SGP">
      <data key="d0">313000</data>
    </edge>
    <edge source="ISR" target="SVN">
      <data key="d0">609000</data>
    </edge>
    <edge source="ISR" target="ZAF">
      <data key="d0">2852000</data>
    </edge>
    <edge source="ISR" target="ESP">
      <data key="d0">4306000</data>
    </edge>
    <edge source="ISR" target="SWE">
      <data key="d0">720000</data>
    </edge>
    <edge source="ISR" target="CHE">
      <data key="d0">590000</data>
    </edge>
    <edge source="ISR" target="THA">
      <data key="d0">819000</data>
    </edge>
    <edge source="ISR" target="TGO">
      <data key="d0">13000</data>
    </edge>
    <edge source="ISR" target="TUR">
      <data key="d0">902000</data>
    </edge>
    <edge source="ISR" target="UKR">
      <data key="d0">92000</data>
    </edge>
    <edge source="ISR" target="GBR">
      <data key="d0">1956000</data>
    </edge>
    <edge source="ISR" target="USA">
      <data key="d0">13193000</data>
    </edge>
    <edge source="JAM" target="AUS">
      <data key="d0">28365</data>
    </edge>
    <edge source="JAM" target="CAN">
      <data key="d0">174007</data>
    </edge>
    <edge source="JAM" target="FRA">
      <data key="d0">16418</data>
    </edge>
    <edge source="JAM" target="IND">
      <data key="d0">15190</data>
    </edge>
    <edge source="JAM" target="GBR">
      <data key="d0">8824615</data>
    </edge>
    <edge source="JAM" target="USA">
      <data key="d0">1420820</data>
    </edge>
    <edge source="KOR" target="ARG">
      <data key="d0">26023</data>
    </edge>
    <edge source="KOR" target="AUS">
      <data key="d0">6950856</data>
    </edge>
    <edge source="KOR" target="AUT">
      <data key="d0">26527</data>
    </edge>
    <edge source="KOR" target="BOL">
      <data key="d0">237139</data>
    </edge>
    <edge source="KOR" target="BRA">
      <data key="d0">38755</data>
    </edge>
    <edge source="KOR" target="KHM">
      <data key="d0">75633</data>
    </edge>
    <edge source="KOR" target="CAN">
      <data key="d0">764580</data>
    </edge>
    <edge source="KOR" target="LKA">
      <data key="d0">1470425</data>
    </edge>
    <edge source="KOR" target="CHL">
      <data key="d0">29196</data>
    </edge>
    <edge source="KOR" target="CHN">
      <data key="d0">133651105</data>
    </edge>
    <edge source="KOR" target="CZE">
      <data key="d0">22857</data>
    </edge>
    <edge source="KOR" target="ETH">
      <data key="d0">75000</data>
    </edge>
    <edge source="KOR" target="FIN">
      <data key="d0">44711</data>
    </edge>
    <edge source="KOR" target="FRA">
      <data key="d0">46436</data>
    </edge>
    <edge source="KOR" target="GEO">
      <data key="d0">43296</data>
    </edge>
    <edge source="KOR" target="GMB">
      <data key="d0">44400</data>
    </edge>
    <edge source="KOR" target="DEU">
      <data key="d0">488225</data>
    </edge>
    <edge source="KOR" target="GHA">
      <data key="d0">278328</data>
    </edge>
    <edge source="KOR" target="GRC">
      <data key="d0">369057</data>
    </edge>
    <edge source="KOR" target="HKG">
      <data key="d0">48836184</data>
    </edge>
    <edge source="KOR" target="IDN">
      <data key="d0">6076086</data>
    </edge>
    <edge source="KOR" target="ISR">
      <data key="d0">27858</data>
    </edge>
    <edge source="KOR" target="ITA">
      <data key="d0">88279</data>
    </edge>
    <edge source="KOR" target="CIV">
      <data key="d0">86744</data>
    </edge>
    <edge source="KOR" target="JPN">
      <data key="d0">98027365</data>
    </edge>
    <edge source="KOR" target="KAZ">
      <data key="d0">1022438</data>
    </edge>
    <edge source="KOR" target="JOR">
      <data key="d0">28846</data>
    </edge>
    <edge source="KOR" target="KGZ">
      <data key="d0">13654</data>
    </edge>
    <edge source="KOR" target="MYS">
      <data key="d0">1071515</data>
    </edge>
    <edge source="KOR" target="MUS">
      <data key="d0">19350</data>
    </edge>
    <edge source="KOR" target="MEX">
      <data key="d0">85969</data>
    </edge>
    <edge source="KOR" target="NLD">
      <data key="d0">2502791</data>
    </edge>
    <edge source="KOR" target="NZL">
      <data key="d0">459513</data>
    </edge>
    <edge source="KOR" target="PAK">
      <data key="d0">2020758</data>
    </edge>
    <edge source="KOR" target="PER">
      <data key="d0">50726</data>
    </edge>
    <edge source="KOR" target="PHL">
      <data key="d0">33684530</data>
    </edge>
    <edge source="KOR" target="RUS">
      <data key="d0">1498809</data>
    </edge>
    <edge source="KOR" target="SAU">
      <data key="d0">1693976</data>
    </edge>
    <edge source="KOR" target="IND">
      <data key="d0">561518</data>
    </edge>
    <edge source="KOR" target="SGP">
      <data key="d0">1806720</data>
    </edge>
    <edge source="KOR" target="VNM">
      <data key="d0">27549738</data>
    </edge>
    <edge source="KOR" target="SVN">
      <data key="d0">274042</data>
    </edge>
    <edge source="KOR" target="ZAF">
      <data key="d0">15325</data>
    </edge>
    <edge source="KOR" target="ESP">
      <data key="d0">1206386</data>
    </edge>
    <edge source="KOR" target="THA">
      <data key="d0">229591</data>
    </edge>
    <edge source="KOR" target="ARE">
      <data key="d0">5982317</data>
    </edge>
    <edge source="KOR" target="TUR">
      <data key="d0">34200</data>
    </edge>
    <edge source="KOR" target="GBR">
      <data key="d0">446721</data>
    </edge>
    <edge source="KOR" target="USA">
      <data key="d0">5955747</data>
    </edge>
    <edge source="MDG" target="FRA">
      <data key="d0">195731</data>
    </edge>
    <edge source="MDG" target="DEU">
      <data key="d0">32751</data>
    </edge>
    <edge source="MDG" target="HKG">
      <data key="d0">15170</data>
    </edge>
    <edge source="MDG" target="MUS">
      <data key="d0">17548</data>
    </edge>
    <edge source="MYS" target="DZA">
      <data key="d0">593197</data>
    </edge>
    <edge source="MYS" target="AUS">
      <data key="d0">11544346</data>
    </edge>
    <edge source="MYS" target="AUT">
      <data key="d0">30153</data>
    </edge>
    <edge source="MYS" target="BEL">
      <data key="d0">360451</data>
    </edge>
    <edge source="MYS" target="BOL">
      <data key="d0">49378</data>
    </edge>
    <edge source="MYS" target="BRA">
      <data key="d0">19397</data>
    </edge>
    <edge source="MYS" target="KHM">
      <data key="d0">337280</data>
    </edge>
    <edge source="MYS" target="CAN">
      <data key="d0">503564</data>
    </edge>
    <edge source="MYS" target="LKA">
      <data key="d0">1205192</data>
    </edge>
    <edge source="MYS" target="CHN">
      <data key="d0">31459854</data>
    </edge>
    <edge source="MYS" target="COL">
      <data key="d0">36021</data>
    </edge>
    <edge source="MYS" target="FRA">
      <data key="d0">14060</data>
    </edge>
    <edge source="MYS" target="PSE">
      <data key="d0">33505</data>
    </edge>
    <edge source="MYS" target="DEU">
      <data key="d0">171777</data>
    </edge>
    <edge source="MYS" target="GHA">
      <data key="d0">79075</data>
    </edge>
    <edge source="MYS" target="HKG">
      <data key="d0">18024155</data>
    </edge>
    <edge source="MYS" target="HUN">
      <data key="d0">32489</data>
    </edge>
    <edge source="MYS" target="IDN">
      <data key="d0">26249091</data>
    </edge>
    <edge source="MYS" target="JPN">
      <data key="d0">3985292</data>
    </edge>
    <edge source="MYS" target="JOR">
      <data key="d0">114984</data>
    </edge>
    <edge source="MYS" target="KOR">
      <data key="d0">12784018</data>
    </edge>
    <edge source="MYS" target="LVA">
      <data key="d0">14658</data>
    </edge>
    <edge source="MYS" target="LTU">
      <data key="d0">44260</data>
    </edge>
    <edge source="MYS" target="MDG">
      <data key="d0">516508</data>
    </edge>
    <edge source="MYS" target="MUS">
      <data key="d0">651940</data>
    </edge>
    <edge source="MYS" target="MEX">
      <data key="d0">43879</data>
    </edge>
    <edge source="MYS" target="OMN">
      <data key="d0">172764</data>
    </edge>
    <edge source="MYS" target="NLD">
      <data key="d0">60164</data>
    </edge>
    <edge source="MYS" target="NZL">
      <data key="d0">8617984</data>
    </edge>
    <edge source="MYS" target="PAK">
      <data key="d0">2672305</data>
    </edge>
    <edge source="MYS" target="PER">
      <data key="d0">78359</data>
    </edge>
    <edge source="MYS" target="PHL">
      <data key="d0">9654761</data>
    </edge>
    <edge source="MYS" target="PRT">
      <data key="d0">548850</data>
    </edge>
    <edge source="MYS" target="SAU">
      <data key="d0">531142</data>
    </edge>
    <edge source="MYS" target="IND">
      <data key="d0">1211062</data>
    </edge>
    <edge source="MYS" target="SGP">
      <data key="d0">48062397</data>
    </edge>
    <edge source="MYS" target="VNM">
      <data key="d0">10597449</data>
    </edge>
    <edge source="MYS" target="ZAF">
      <data key="d0">7523156</data>
    </edge>
    <edge source="MYS" target="THA">
      <data key="d0">6201772</data>
    </edge>
    <edge source="MYS" target="ARE">
      <data key="d0">2099982</data>
    </edge>
    <edge source="MYS" target="GBR">
      <data key="d0">94370</data>
    </edge>
    <edge source="MYS" target="USA">
      <data key="d0">2321559</data>
    </edge>
    <edge source="MEX" target="ALB">
      <data key="d0">103179</data>
    </edge>
    <edge source="MEX" target="DZA">
      <data key="d0">3495633</data>
    </edge>
    <edge source="MEX" target="ARG">
      <data key="d0">38357</data>
    </edge>
    <edge source="MEX" target="AUS">
      <data key="d0">13956694</data>
    </edge>
    <edge source="MEX" target="BEL">
      <data key="d0">5170659</data>
    </edge>
    <edge source="MEX" target="BOL">
      <data key="d0">2581778</data>
    </edge>
    <edge source="MEX" target="BRA">
      <data key="d0">1468723</data>
    </edge>
    <edge source="MEX" target="BGR">
      <data key="d0">114200</data>
    </edge>
    <edge source="MEX" target="CAN">
      <data key="d0">19002443</data>
    </edge>
    <edge source="MEX" target="CHL">
      <data key="d0">4785222</data>
    </edge>
    <edge source="MEX" target="CHN">
      <data key="d0">774750</data>
    </edge>
    <edge source="MEX" target="COL">
      <data key="d0">20232483</data>
    </edge>
    <edge source="MEX" target="CRI">
      <data key="d0">6978685</data>
    </edge>
    <edge source="MEX" target="CZE">
      <data key="d0">288188</data>
    </edge>
    <edge source="MEX" target="DNK">
      <data key="d0">257851</data>
    </edge>
    <edge source="MEX" target="ECU">
      <data key="d0">3689838</data>
    </edge>
    <edge source="MEX" target="SLV">
      <data key="d0">9580549</data>
    </edge>
    <edge source="MEX" target="ETH">
      <data key="d0">10823</data>
    </edge>
    <edge source="MEX" target="FRA">
      <data key="d0">6554113</data>
    </edge>
    <edge source="MEX" target="GEO">
      <data key="d0">48450</data>
    </edge>
    <edge source="MEX" target="GMB">
      <data key="d0">187961</data>
    </edge>
    <edge source="MEX" target="DEU">
      <data key="d0">58598452</data>
    </edge>
    <edge source="MEX" target="GHA">
      <data key="d0">2357988</data>
    </edge>
    <edge source="MEX" target="GRC">
      <data key="d0">173350</data>
    </edge>
    <edge source="MEX" target="GTM">
      <data key="d0">22488557</data>
    </edge>
    <edge source="MEX" target="HND">
      <data key="d0">5636774</data>
    </edge>
    <edge source="MEX" target="HKG">
      <data key="d0">551870</data>
    </edge>
    <edge source="MEX" target="ISR">
      <data key="d0">1256563</data>
    </edge>
    <edge source="MEX" target="ITA">
      <data key="d0">1987745</data>
    </edge>
    <edge source="MEX" target="CIV">
      <data key="d0">22542</data>
    </edge>
    <edge source="MEX" target="JAM">
      <data key="d0">3203912</data>
    </edge>
    <edge source="MEX" target="JPN">
      <data key="d0">2073725</data>
    </edge>
    <edge source="MEX" target="JOR">
      <data key="d0">74895</data>
    </edge>
    <edge source="MEX" target="KOR">
      <data key="d0">4090840</data>
    </edge>
    <edge source="MEX" target="LBN">
      <data key="d0">216252</data>
    </edge>
    <edge source="MEX" target="MYS">
      <data key="d0">47326</data>
    </edge>
    <edge source="MEX" target="MRT">
      <data key="d0">8724478</data>
    </edge>
    <edge source="MEX" target="MAR">
      <data key="d0">123777</data>
    </edge>
    <edge source="MEX" target="MOZ">
      <data key="d0">20646</data>
    </edge>
    <edge source="MEX" target="OMN">
      <data key="d0">23800</data>
    </edge>
    <edge source="MEX" target="NLD">
      <data key="d0">18313466</data>
    </edge>
    <edge source="MEX" target="NZL">
      <data key="d0">120719</data>
    </edge>
    <edge source="MEX" target="NIC">
      <data key="d0">3225601</data>
    </edge>
    <edge source="MEX" target="NOR">
      <data key="d0">32129</data>
    </edge>
    <edge source="MEX" target="PAN">
      <data key="d0">4966716</data>
    </edge>
    <edge source="MEX" target="PRY">
      <data key="d0">37713</data>
    </edge>
    <edge source="MEX" target="PER">
      <data key="d0">12279539</data>
    </edge>
    <edge source="MEX" target="PHL">
      <data key="d0">95262</data>
    </edge>
    <edge source="MEX" target="POL">
      <data key="d0">13737</data>
    </edge>
    <edge source="MEX" target="PRT">
      <data key="d0">197099</data>
    </edge>
    <edge source="MEX" target="ROU">
      <data key="d0">17106</data>
    </edge>
    <edge source="MEX" target="RUS">
      <data key="d0">71998</data>
    </edge>
    <edge source="MEX" target="SAU">
      <data key="d0">2580569</data>
    </edge>
    <edge source="MEX" target="SGP">
      <data key="d0">37185</data>
    </edge>
    <edge source="MEX" target="SVK">
      <data key="d0">21387</data>
    </edge>
    <edge source="MEX" target="VNM">
      <data key="d0">528635</data>
    </edge>
    <edge source="MEX" target="ZAF">
      <data key="d0">2767635</data>
    </edge>
    <edge source="MEX" target="ESP">
      <data key="d0">3495861</data>
    </edge>
    <edge source="MEX" target="SWE">
      <data key="d0">106025</data>
    </edge>
    <edge source="MEX" target="CHE">
      <data key="d0">5061006</data>
    </edge>
    <edge source="MEX" target="ARE">
      <data key="d0">1010283</data>
    </edge>
    <edge source="MEX" target="TUN">
      <data key="d0">53197</data>
    </edge>
    <edge source="MEX" target="TUR">
      <data key="d0">29240</data>
    </edge>
    <edge source="MEX" target="MKD">
      <data key="d0">86257</data>
    </edge>
    <edge source="MEX" target="EGY">
      <data key="d0">39643</data>
    </edge>
    <edge source="MEX" target="GBR">
      <data key="d0">15338836</data>
    </edge>
    <edge source="MEX" target="USA">
      <data key="d0">1318095828</data>
    </edge>
    <edge source="MEX" target="URY">
      <data key="d0">843404</data>
    </edge>
    <edge source="MAR" target="ALB">
      <data key="d0">2841796</data>
    </edge>
    <edge source="MAR" target="DZA">
      <data key="d0">2300534</data>
    </edge>
    <edge source="MAR" target="BEL">
      <data key="d0">835203</data>
    </edge>
    <edge source="MAR" target="BRA">
      <data key="d0">46313</data>
    </edge>
    <edge source="MAR" target="KHM">
      <data key="d0">8224073</data>
    </edge>
    <edge source="MAR" target="CMR">
      <data key="d0">1012491</data>
    </edge>
    <edge source="MAR" target="CAN">
      <data key="d0">58025</data>
    </edge>
    <edge source="MAR" target="CHN">
      <data key="d0">447707</data>
    </edge>
    <edge source="MAR" target="CZE">
      <data key="d0">374575</data>
    </edge>
    <edge source="MAR" target="BEN">
      <data key="d0">104537</data>
    </edge>
    <edge source="MAR" target="FRA">
      <data key="d0">1205022</data>
    </edge>
    <edge source="MAR" target="GMB">
      <data key="d0">559744</data>
    </edge>
    <edge source="MAR" target="PSE">
      <data key="d0">3494368</data>
    </edge>
    <edge source="MAR" target="DEU">
      <data key="d0">477797</data>
    </edge>
    <edge source="MAR" target="GHA">
      <data key="d0">12367096</data>
    </edge>
    <edge source="MAR" target="GRC">
      <data key="d0">4871697</data>
    </edge>
    <edge source="MAR" target="CIV">
      <data key="d0">9637329</data>
    </edge>
    <edge source="MAR" target="JOR">
      <data key="d0">2097233</data>
    </edge>
    <edge source="MAR" target="LBN">
      <data key="d0">9184868</data>
    </edge>
    <edge source="MAR" target="MRT">
      <data key="d0">4588429</data>
    </edge>
    <edge source="MAR" target="MEX">
      <data key="d0">20521</data>
    </edge>
    <edge source="MAR" target="OMN">
      <data key="d0">1891354</data>
    </edge>
    <edge source="MAR" target="NLD">
      <data key="d0">1660628</data>
    </edge>
    <edge source="MAR" target="NER">
      <data key="d0">1610957</data>
    </edge>
    <edge source="MAR" target="PRT">
      <data key="d0">1877010</data>
    </edge>
    <edge source="MAR" target="SAU">
      <data key="d0">2045998</data>
    </edge>
    <edge source="MAR" target="SEN">
      <data key="d0">5085449</data>
    </edge>
    <edge source="MAR" target="IND">
      <data key="d0">30632</data>
    </edge>
    <edge source="MAR" target="ESP">
      <data key="d0">3589285</data>
    </edge>
    <edge source="MAR" target="SWE">
      <data key="d0">36766</data>
    </edge>
    <edge source="MAR" target="TGO">
      <data key="d0">1652372</data>
    </edge>
    <edge source="MAR" target="TUN">
      <data key="d0">1504332</data>
    </edge>
    <edge source="MAR" target="TUR">
      <data key="d0">51511223</data>
    </edge>
    <edge source="MAR" target="EGY">
      <data key="d0">16530150</data>
    </edge>
    <edge source="MAR" target="GBR">
      <data key="d0">374073</data>
    </edge>
    <edge source="MAR" target="TZA">
      <data key="d0">4445574</data>
    </edge>
    <edge source="MAR" target="USA">
      <data key="d0">1021577</data>
    </edge>
    <edge source="MAR" target="BFA">
      <data key="d0">422512</data>
    </edge>
    <edge source="MOZ" target="FRA">
      <data key="d0">15743541</data>
    </edge>
    <edge source="MOZ" target="JPN">
      <data key="d0">30346</data>
    </edge>
    <edge source="MOZ" target="POL">
      <data key="d0">9048136</data>
    </edge>
    <edge source="MOZ" target="PRT">
      <data key="d0">14754000</data>
    </edge>
    <edge source="MOZ" target="ZAF">
      <data key="d0">2008315</data>
    </edge>
    <edge source="MOZ" target="ZWE">
      <data key="d0">75484</data>
    </edge>
    <edge source="MOZ" target="ESP">
      <data key="d0">6192000</data>
    </edge>
    <edge source="MOZ" target="TZA">
      <data key="d0">371349</data>
    </edge>
    <edge source="NLD" target="ALB">
      <data key="d0">73767</data>
    </edge>
    <edge source="NLD" target="DZA">
      <data key="d0">1702245</data>
    </edge>
    <edge source="NLD" target="AZE">
      <data key="d0">19205</data>
    </edge>
    <edge source="NLD" target="ARG">
      <data key="d0">126686</data>
    </edge>
    <edge source="NLD" target="AUS">
      <data key="d0">4087677</data>
    </edge>
    <edge source="NLD" target="AUT">
      <data key="d0">8605439</data>
    </edge>
    <edge source="NLD" target="ARM">
      <data key="d0">68813</data>
    </edge>
    <edge source="NLD" target="BEL">
      <data key="d0">189225323</data>
    </edge>
    <edge source="NLD" target="BRA">
      <data key="d0">7188179</data>
    </edge>
    <edge source="NLD" target="BGR">
      <data key="d0">1126013</data>
    </edge>
    <edge source="NLD" target="BLR">
      <data key="d0">480681</data>
    </edge>
    <edge source="NLD" target="CAN">
      <data key="d0">4372794</data>
    </edge>
    <edge source="NLD" target="LKA">
      <data key="d0">743372</data>
    </edge>
    <edge source="NLD" target="CHL">
      <data key="d0">333179</data>
    </edge>
    <edge source="NLD" target="CHN">
      <data key="d0">2222515</data>
    </edge>
    <edge source="NLD" target="COL">
      <data key="d0">174740</data>
    </edge>
    <edge source="NLD" target="CRI">
      <data key="d0">33646</data>
    </edge>
    <edge source="NLD" target="HRV">
      <data key="d0">775476</data>
    </edge>
    <edge source="NLD" target="CZE">
      <data key="d0">7318703</data>
    </edge>
    <edge source="NLD" target="DNK">
      <data key="d0">21477214</data>
    </edge>
    <edge source="NLD" target="ECU">
      <data key="d0">16498</data>
    </edge>
    <edge source="NLD" target="SLV">
      <data key="d0">256689</data>
    </edge>
    <edge source="NLD" target="ETH">
      <data key="d0">19280</data>
    </edge>
    <edge source="NLD" target="EST">
      <data key="d0">595996</data>
    </edge>
    <edge source="NLD" target="FIN">
      <data key="d0">30003156</data>
    </edge>
    <edge source="NLD" target="FRA">
      <data key="d0">145941888</data>
    </edge>
    <edge source="NLD" target="GEO">
      <data key="d0">295352</data>
    </edge>
    <edge source="NLD" target="PSE">
      <data key="d0">14546</data>
    </edge>
    <edge source="NLD" target="DEU">
      <data key="d0">311266301</data>
    </edge>
    <edge source="NLD" target="GHA">
      <data key="d0">57445</data>
    </edge>
    <edge source="NLD" target="GRC">
      <data key="d0">1357851</data>
    </edge>
    <edge source="NLD" target="GTM">
      <data key="d0">366834</data>
    </edge>
    <edge source="NLD" target="HKG">
      <data key="d0">4670901</data>
    </edge>
    <edge source="NLD" target="HUN">
      <data key="d0">5523265</data>
    </edge>
    <edge source="NLD" target="IDN">
      <data key="d0">245130</data>
    </edge>
    <edge source="NLD" target="IRL">
      <data key="d0">55879899</data>
    </edge>
    <edge source="NLD" target="ISR">
      <data key="d0">12504243</data>
    </edge>
    <edge source="NLD" target="ITA">
      <data key="d0">52478373</data>
    </edge>
    <edge source="NLD" target="CIV">
      <data key="d0">164334</data>
    </edge>
    <edge source="NLD" target="JAM">
      <data key="d0">24899</data>
    </edge>
    <edge source="NLD" target="JPN">
      <data key="d0">17781866</data>
    </edge>
    <edge source="NLD" target="KAZ">
      <data key="d0">42066</data>
    </edge>
    <edge source="NLD" target="JOR">
      <data key="d0">1152016</data>
    </edge>
    <edge source="NLD" target="KOR">
      <data key="d0">15362185</data>
    </edge>
    <edge source="NLD" target="LBN">
      <data key="d0">484040</data>
    </edge>
    <edge source="NLD" target="LVA">
      <data key="d0">1338065</data>
    </edge>
    <edge source="NLD" target="LTU">
      <data key="d0">1265503</data>
    </edge>
    <edge source="NLD" target="MYS">
      <data key="d0">629786</data>
    </edge>
    <edge source="NLD" target="MUS">
      <data key="d0">20587</data>
    </edge>
    <edge source="NLD" target="MEX">
      <data key="d0">7763982</data>
    </edge>
    <edge source="NLD" target="MDA">
      <data key="d0">70776</data>
    </edge>
    <edge source="NLD" target="MAR">
      <data key="d0">1232058</data>
    </edge>
    <edge source="NLD" target="OMN">
      <data key="d0">963227</data>
    </edge>
    <edge source="NLD" target="NZL">
      <data key="d0">455203</data>
    </edge>
    <edge source="NLD" target="NOR">
      <data key="d0">7675794</data>
    </edge>
    <edge source="NLD" target="PAK">
      <data key="d0">31797</data>
    </edge>
    <edge source="NLD" target="PAN">
      <data key="d0">397778</data>
    </edge>
    <edge source="NLD" target="PRY">
      <data key="d0">156116</data>
    </edge>
    <edge source="NLD" target="PER">
      <data key="d0">371168</data>
    </edge>
    <edge source="NLD" target="PHL">
      <data key="d0">159361</data>
    </edge>
    <edge source="NLD" target="POL">
      <data key="d0">21858945</data>
    </edge>
    <edge source="NLD" target="PRT">
      <data key="d0">1965188</data>
    </edge>
    <edge source="NLD" target="ROU">
      <data key="d0">1574905</data>
    </edge>
    <edge source="NLD" target="RUS">
      <data key="d0">10321291</data>
    </edge>
    <edge source="NLD" target="SAU">
      <data key="d0">5315680</data>
    </edge>
    <edge source="NLD" target="SEN">
      <data key="d0">1404848</data>
    </edge>
    <edge source="NLD" target="SRB">
      <data key="d0">1228484</data>
    </edge>
    <edge source="NLD" target="IND">
      <data key="d0">20954226</data>
    </edge>
    <edge source="NLD" target="SGP">
      <data key="d0">3308141</data>
    </edge>
    <edge source="NLD" target="SVK">
      <data key="d0">3408332</data>
    </edge>
    <edge source="NLD" target="VNM">
      <data key="d0">69456</data>
    </edge>
    <edge source="NLD" target="SVN">
      <data key="d0">798197</data>
    </edge>
    <edge source="NLD" target="ZAF">
      <data key="d0">2705564</data>
    </edge>
    <edge source="NLD" target="ZWE">
      <data key="d0">26064</data>
    </edge>
    <edge source="NLD" target="ESP">
      <data key="d0">30201088</data>
    </edge>
    <edge source="NLD" target="SWE">
      <data key="d0">31727433</data>
    </edge>
    <edge source="NLD" target="CHE">
      <data key="d0">24645351</data>
    </edge>
    <edge source="NLD" target="THA">
      <data key="d0">2271792</data>
    </edge>
    <edge source="NLD" target="TGO">
      <data key="d0">10149</data>
    </edge>
    <edge source="NLD" target="ARE">
      <data key="d0">7045495</data>
    </edge>
    <edge source="NLD" target="TUN">
      <data key="d0">1803528</data>
    </edge>
    <edge source="NLD" target="TUR">
      <data key="d0">8468974</data>
    </edge>
    <edge source="NLD" target="UKR">
      <data key="d0">1457228</data>
    </edge>
    <edge source="NLD" target="MKD">
      <data key="d0">99105</data>
    </edge>
    <edge source="NLD" target="EGY">
      <data key="d0">11666011</data>
    </edge>
    <edge source="NLD" target="GBR">
      <data key="d0">176099742</data>
    </edge>
    <edge source="NLD" target="USA">
      <data key="d0">34260860</data>
    </edge>
    <edge source="NLD" target="URY">
      <data key="d0">470705</data>
    </edge>
    <edge source="NZL" target="ARG">
      <data key="d0">216877</data>
    </edge>
    <edge source="NZL" target="AUS">
      <data key="d0">70437035</data>
    </edge>
    <edge source="NZL" target="AUT">
      <data key="d0">801303</data>
    </edge>
    <edge source="NZL" target="BEL">
      <data key="d0">5668362</data>
    </edge>
    <edge source="NZL" target="BRA">
      <data key="d0">2636075</data>
    </edge>
    <edge source="NZL" target="CAN">
      <data key="d0">5324681</data>
    </edge>
    <edge source="NZL" target="LKA">
      <data key="d0">147130</data>
    </edge>
    <edge source="NZL" target="CHL">
      <data key="d0">1370818</data>
    </edge>
    <edge source="NZL" target="CHN">
      <data key="d0">42150258</data>
    </edge>
    <edge source="NZL" target="COL">
      <data key="d0">457788</data>
    </edge>
    <edge source="NZL" target="HRV">
      <data key="d0">27691</data>
    </edge>
    <edge source="NZL" target="CZE">
      <data key="d0">28679</data>
    </edge>
    <edge source="NZL" target="FRA">
      <data key="d0">3850847</data>
    </edge>
    <edge source="NZL" target="DEU">
      <data key="d0">9258746</data>
    </edge>
    <edge source="NZL" target="GHA">
      <data key="d0">273687</data>
    </edge>
    <edge source="NZL" target="HKG">
      <data key="d0">20973862</data>
    </edge>
    <edge source="NZL" target="IDN">
      <data key="d0">3386908</data>
    </edge>
    <edge source="NZL" target="IRL">
      <data key="d0">436791</data>
    </edge>
    <edge source="NZL" target="ISR">
      <data key="d0">511016</data>
    </edge>
    <edge source="NZL" target="ITA">
      <data key="d0">50821</data>
    </edge>
    <edge source="NZL" target="JPN">
      <data key="d0">33814615</data>
    </edge>
    <edge source="NZL" target="JOR">
      <data key="d0">203697</data>
    </edge>
    <edge source="NZL" target="KOR">
      <data key="d0">2864606</data>
    </edge>
    <edge source="NZL" target="LBN">
      <data key="d0">27233</data>
    </edge>
    <edge source="NZL" target="MYS">
      <data key="d0">5554890</data>
    </edge>
    <edge source="NZL" target="MEX">
      <data key="d0">186946</data>
    </edge>
    <edge source="NZL" target="OMN">
      <data key="d0">120578</data>
    </edge>
    <edge source="NZL" target="NLD">
      <data key="d0">406978</data>
    </edge>
    <edge source="NZL" target="PAK">
      <data key="d0">1270974</data>
    </edge>
    <edge source="NZL" target="PER">
      <data key="d0">415204</data>
    </edge>
    <edge source="NZL" target="PHL">
      <data key="d0">622984</data>
    </edge>
    <edge source="NZL" target="POL">
      <data key="d0">22685</data>
    </edge>
    <edge source="NZL" target="RUS">
      <data key="d0">25482</data>
    </edge>
    <edge source="NZL" target="SAU">
      <data key="d0">2235745</data>
    </edge>
    <edge source="NZL" target="SRB">
      <data key="d0">39103</data>
    </edge>
    <edge source="NZL" target="IND">
      <data key="d0">5676033</data>
    </edge>
    <edge source="NZL" target="SGP">
      <data key="d0">14980283</data>
    </edge>
    <edge source="NZL" target="VNM">
      <data key="d0">494433</data>
    </edge>
    <edge source="NZL" target="ZAF">
      <data key="d0">630374</data>
    </edge>
    <edge source="NZL" target="SWE">
      <data key="d0">66352</data>
    </edge>
    <edge source="NZL" target="CHE">
      <data key="d0">577463</data>
    </edge>
    <edge source="NZL" target="THA">
      <data key="d0">2300025</data>
    </edge>
    <edge source="NZL" target="ARE">
      <data key="d0">1503650</data>
    </edge>
    <edge source="NZL" target="EGY">
      <data key="d0">173235</data>
    </edge>
    <edge source="NZL" target="GBR">
      <data key="d0">36659914</data>
    </edge>
    <edge source="NZL" target="USA">
      <data key="d0">28670527</data>
    </edge>
    <edge source="NZL" target="URY">
      <data key="d0">141910</data>
    </edge>
    <edge source="NIC" target="BEL">
      <data key="d0">77220</data>
    </edge>
    <edge source="NIC" target="CAN">
      <data key="d0">3089600</data>
    </edge>
    <edge source="NIC" target="CHL">
      <data key="d0">133041</data>
    </edge>
    <edge source="NIC" target="CRI">
      <data key="d0">1749779</data>
    </edge>
    <edge source="NIC" target="FRA">
      <data key="d0">307650</data>
    </edge>
    <edge source="NIC" target="DEU">
      <data key="d0">1281960</data>
    </edge>
    <edge source="NIC" target="GHA">
      <data key="d0">7582878</data>
    </edge>
    <edge source="NIC" target="IDN">
      <data key="d0">2402988</data>
    </edge>
    <edge source="NIC" target="ITA">
      <data key="d0">76800</data>
    </edge>
    <edge source="NIC" target="CIV">
      <data key="d0">15317791</data>
    </edge>
    <edge source="NIC" target="NLD">
      <data key="d0">3784800</data>
    </edge>
    <edge source="NIC" target="PAN">
      <data key="d0">11293</data>
    </edge>
    <edge source="NIC" target="PER">
      <data key="d0">3085881</data>
    </edge>
    <edge source="NIC" target="TGO">
      <data key="d0">5437501</data>
    </edge>
    <edge source="NIC" target="GBR">
      <data key="d0">12877708</data>
    </edge>
    <edge source="NIC" target="USA">
      <data key="d0">49202929</data>
    </edge>
    <edge source="NOR" target="BEL">
      <data key="d0">68711</data>
    </edge>
    <edge source="NOR" target="CHN">
      <data key="d0">363253</data>
    </edge>
    <edge source="NOR" target="DNK">
      <data key="d0">176921</data>
    </edge>
    <edge source="NOR" target="EST">
      <data key="d0">29377</data>
    </edge>
    <edge source="NOR" target="FIN">
      <data key="d0">362735</data>
    </edge>
    <edge source="NOR" target="DEU">
      <data key="d0">5472537</data>
    </edge>
    <edge source="NOR" target="ITA">
      <data key="d0">84658</data>
    </edge>
    <edge source="NOR" target="POL">
      <data key="d0">14855</data>
    </edge>
    <edge source="NOR" target="SGP">
      <data key="d0">82927</data>
    </edge>
    <edge source="NOR" target="SWE">
      <data key="d0">2062641</data>
    </edge>
    <edge source="NOR" target="USA">
      <data key="d0">24902</data>
    </edge>
    <edge source="PAK" target="DZA">
      <data key="d0">485173</data>
    </edge>
    <edge source="PAK" target="AUS">
      <data key="d0">3370351</data>
    </edge>
    <edge source="PAK" target="BEL">
      <data key="d0">649193</data>
    </edge>
    <edge source="PAK" target="BRA">
      <data key="d0">262657</data>
    </edge>
    <edge source="PAK" target="CMR">
      <data key="d0">94043</data>
    </edge>
    <edge source="PAK" target="CAN">
      <data key="d0">1195471</data>
    </edge>
    <edge source="PAK" target="LKA">
      <data key="d0">176287</data>
    </edge>
    <edge source="PAK" target="CHL">
      <data key="d0">229388</data>
    </edge>
    <edge source="PAK" target="CHN">
      <data key="d0">282211</data>
    </edge>
    <edge source="PAK" target="COL">
      <data key="d0">161649</data>
    </edge>
    <edge source="PAK" target="HRV">
      <data key="d0">44487</data>
    </edge>
    <edge source="PAK" target="CZE">
      <data key="d0">37579</data>
    </edge>
    <edge source="PAK" target="BEN">
      <data key="d0">81481</data>
    </edge>
    <edge source="PAK" target="FIN">
      <data key="d0">44665</data>
    </edge>
    <edge source="PAK" target="FRA">
      <data key="d0">124975</data>
    </edge>
    <edge source="PAK" target="GEO">
      <data key="d0">46587</data>
    </edge>
    <edge source="PAK" target="GMB">
      <data key="d0">1715527</data>
    </edge>
    <edge source="PAK" target="DEU">
      <data key="d0">1357089</data>
    </edge>
    <edge source="PAK" target="GHA">
      <data key="d0">289674</data>
    </edge>
    <edge source="PAK" target="GRC">
      <data key="d0">14238</data>
    </edge>
    <edge source="PAK" target="GTM">
      <data key="d0">272659</data>
    </edge>
    <edge source="PAK" target="HKG">
      <data key="d0">103343</data>
    </edge>
    <edge source="PAK" target="IDN">
      <data key="d0">36558</data>
    </edge>
    <edge source="PAK" target="ITA">
      <data key="d0">285319</data>
    </edge>
    <edge source="PAK" target="CIV">
      <data key="d0">204428</data>
    </edge>
    <edge source="PAK" target="JAM">
      <data key="d0">231362</data>
    </edge>
    <edge source="PAK" target="JPN">
      <data key="d0">11713</data>
    </edge>
    <edge source="PAK" target="KAZ">
      <data key="d0">13815</data>
    </edge>
    <edge source="PAK" target="JOR">
      <data key="d0">236656</data>
    </edge>
    <edge source="PAK" target="KOR">
      <data key="d0">190775</data>
    </edge>
    <edge source="PAK" target="LBN">
      <data key="d0">315948</data>
    </edge>
    <edge source="PAK" target="LVA">
      <data key="d0">47160</data>
    </edge>
    <edge source="PAK" target="LTU">
      <data key="d0">68148</data>
    </edge>
    <edge source="PAK" target="MDG">
      <data key="d0">35037</data>
    </edge>
    <edge source="PAK" target="MYS">
      <data key="d0">324808</data>
    </edge>
    <edge source="PAK" target="MRT">
      <data key="d0">643292</data>
    </edge>
    <edge source="PAK" target="MUS">
      <data key="d0">118657</data>
    </edge>
    <edge source="PAK" target="MEX">
      <data key="d0">471714</data>
    </edge>
    <edge source="PAK" target="MOZ">
      <data key="d0">506182</data>
    </edge>
    <edge source="PAK" target="OMN">
      <data key="d0">493691</data>
    </edge>
    <edge source="PAK" target="NLD">
      <data key="d0">2445886</data>
    </edge>
    <edge source="PAK" target="NZL">
      <data key="d0">512895</data>
    </edge>
    <edge source="PAK" target="NOR">
      <data key="d0">73151</data>
    </edge>
    <edge source="PAK" target="POL">
      <data key="d0">178344</data>
    </edge>
    <edge source="PAK" target="SAU">
      <data key="d0">12005419</data>
    </edge>
    <edge source="PAK" target="SEN">
      <data key="d0">1456894</data>
    </edge>
    <edge source="PAK" target="SGP">
      <data key="d0">441071</data>
    </edge>
    <edge source="PAK" target="VNM">
      <data key="d0">3079084</data>
    </edge>
    <edge source="PAK" target="ZAF">
      <data key="d0">1100552</data>
    </edge>
    <edge source="PAK" target="ESP">
      <data key="d0">214800</data>
    </edge>
    <edge source="PAK" target="SWE">
      <data key="d0">87928</data>
    </edge>
    <edge source="PAK" target="TGO">
      <data key="d0">836446</data>
    </edge>
    <edge source="PAK" target="ARE">
      <data key="d0">3580494</data>
    </edge>
    <edge source="PAK" target="TUR">
      <data key="d0">1402061</data>
    </edge>
    <edge source="PAK" target="GBR">
      <data key="d0">3449873</data>
    </edge>
    <edge source="PAK" target="TZA">
      <data key="d0">1368200</data>
    </edge>
    <edge source="PAK" target="USA">
      <data key="d0">30824043</data>
    </edge>
    <edge source="PAN" target="CHL">
      <data key="d0">155675</data>
    </edge>
    <edge source="PAN" target="COL">
      <data key="d0">365022</data>
    </edge>
    <edge source="PAN" target="CRI">
      <data key="d0">198058</data>
    </edge>
    <edge source="PAN" target="SLV">
      <data key="d0">86126</data>
    </edge>
    <edge source="PAN" target="GTM">
      <data key="d0">183191</data>
    </edge>
    <edge source="PAN" target="HND">
      <data key="d0">40660</data>
    </edge>
    <edge source="PAN" target="JAM">
      <data key="d0">16208</data>
    </edge>
    <edge source="PAN" target="NIC">
      <data key="d0">43977</data>
    </edge>
    <edge source="PAN" target="PRY">
      <data key="d0">55476</data>
    </edge>
    <edge source="PAN" target="ESP">
      <data key="d0">323136</data>
    </edge>
    <edge source="PAN" target="GBR">
      <data key="d0">2262811</data>
    </edge>
    <edge source="PAN" target="USA">
      <data key="d0">35138426</data>
    </edge>
    <edge source="PRY" target="ARG">
      <data key="d0">78946</data>
    </edge>
    <edge source="PRY" target="AUS">
      <data key="d0">87160</data>
    </edge>
    <edge source="PRY" target="BEL">
      <data key="d0">1011640</data>
    </edge>
    <edge source="PRY" target="BRA">
      <data key="d0">26931</data>
    </edge>
    <edge source="PRY" target="CAN">
      <data key="d0">1159558</data>
    </edge>
    <edge source="PRY" target="CRI">
      <data key="d0">338030</data>
    </edge>
    <edge source="PRY" target="CZE">
      <data key="d0">52652</data>
    </edge>
    <edge source="PRY" target="FRA">
      <data key="d0">866975</data>
    </edge>
    <edge source="PRY" target="DEU">
      <data key="d0">4198578</data>
    </edge>
    <edge source="PRY" target="ITA">
      <data key="d0">1593126</data>
    </edge>
    <edge source="PRY" target="JPN">
      <data key="d0">22840</data>
    </edge>
    <edge source="PRY" target="KOR">
      <data key="d0">289720</data>
    </edge>
    <edge source="PRY" target="MEX">
      <data key="d0">124000</data>
    </edge>
    <edge source="PRY" target="NLD">
      <data key="d0">3406751</data>
    </edge>
    <edge source="PRY" target="NZL">
      <data key="d0">109738</data>
    </edge>
    <edge source="PRY" target="PER">
      <data key="d0">353150</data>
    </edge>
    <edge source="PRY" target="PHL">
      <data key="d0">69000</data>
    </edge>
    <edge source="PRY" target="SAU">
      <data key="d0">47600</data>
    </edge>
    <edge source="PRY" target="ESP">
      <data key="d0">76176</data>
    </edge>
    <edge source="PRY" target="SWE">
      <data key="d0">11827468</data>
    </edge>
    <edge source="PRY" target="CHE">
      <data key="d0">2642036</data>
    </edge>
    <edge source="PRY" target="TUN">
      <data key="d0">175000</data>
    </edge>
    <edge source="PRY" target="GBR">
      <data key="d0">220529</data>
    </edge>
    <edge source="PRY" target="USA">
      <data key="d0">50380503</data>
    </edge>
    <edge source="PRY" target="URY">
      <data key="d0">58121</data>
    </edge>
    <edge source="PER" target="AUS">
      <data key="d0">10794</data>
    </edge>
    <edge source="PER" target="BOL">
      <data key="d0">939574</data>
    </edge>
    <edge source="PER" target="CAN">
      <data key="d0">265729</data>
    </edge>
    <edge source="PER" target="CHL">
      <data key="d0">2999639</data>
    </edge>
    <edge source="PER" target="COL">
      <data key="d0">27457128</data>
    </edge>
    <edge source="PER" target="ECU">
      <data key="d0">3096486</data>
    </edge>
    <edge source="PER" target="FRA">
      <data key="d0">422515</data>
    </edge>
    <edge source="PER" target="DEU">
      <data key="d0">121907</data>
    </edge>
    <edge source="PER" target="ITA">
      <data key="d0">1932340</data>
    </edge>
    <edge source="PER" target="SAU">
      <data key="d0">126127</data>
    </edge>
    <edge source="PER" target="ESP">
      <data key="d0">11440891</data>
    </edge>
    <edge source="PER" target="ARE">
      <data key="d0">16622</data>
    </edge>
    <edge source="PER" target="USA">
      <data key="d0">29133525</data>
    </edge>
    <edge source="PER" target="URY">
      <data key="d0">35476</data>
    </edge>
    <edge source="PHL" target="AUS">
      <data key="d0">914380</data>
    </edge>
    <edge source="PHL" target="KHM">
      <data key="d0">864667</data>
    </edge>
    <edge source="PHL" target="CAN">
      <data key="d0">906636</data>
    </edge>
    <edge source="PHL" target="CHN">
      <data key="d0">719684</data>
    </edge>
    <edge source="PHL" target="FRA">
      <data key="d0">551488</data>
    </edge>
    <edge source="PHL" target="DEU">
      <data key="d0">1536583</data>
    </edge>
    <edge source="PHL" target="HKG">
      <data key="d0">361763</data>
    </edge>
    <edge source="PHL" target="IDN">
      <data key="d0">2585533</data>
    </edge>
    <edge source="PHL" target="ISR">
      <data key="d0">10127</data>
    </edge>
    <edge source="PHL" target="ITA">
      <data key="d0">805079</data>
    </edge>
    <edge source="PHL" target="JAM">
      <data key="d0">124880</data>
    </edge>
    <edge source="PHL" target="JPN">
      <data key="d0">2142956</data>
    </edge>
    <edge source="PHL" target="JOR">
      <data key="d0">39653</data>
    </edge>
    <edge source="PHL" target="KOR">
      <data key="d0">2214551</data>
    </edge>
    <edge source="PHL" target="LBN">
      <data key="d0">45492</data>
    </edge>
    <edge source="PHL" target="LVA">
      <data key="d0">501463</data>
    </edge>
    <edge source="PHL" target="LTU">
      <data key="d0">23310</data>
    </edge>
    <edge source="PHL" target="MYS">
      <data key="d0">2261702</data>
    </edge>
    <edge source="PHL" target="MUS">
      <data key="d0">27673</data>
    </edge>
    <edge source="PHL" target="OMN">
      <data key="d0">16784</data>
    </edge>
    <edge source="PHL" target="NLD">
      <data key="d0">98893</data>
    </edge>
    <edge source="PHL" target="NZL">
      <data key="d0">280797</data>
    </edge>
    <edge source="PHL" target="NOR">
      <data key="d0">60790</data>
    </edge>
    <edge source="PHL" target="RUS">
      <data key="d0">12855</data>
    </edge>
    <edge source="PHL" target="SAU">
      <data key="d0">855953</data>
    </edge>
    <edge source="PHL" target="SGP">
      <data key="d0">244832</data>
    </edge>
    <edge source="PHL" target="VNM">
      <data key="d0">3819216</data>
    </edge>
    <edge source="PHL" target="ESP">
      <data key="d0">35238</data>
    </edge>
    <edge source="PHL" target="SWE">
      <data key="d0">27810</data>
    </edge>
    <edge source="PHL" target="CHE">
      <data key="d0">229161</data>
    </edge>
    <edge source="PHL" target="THA">
      <data key="d0">2253013</data>
    </edge>
    <edge source="PHL" target="ARE">
      <data key="d0">541595</data>
    </edge>
    <edge source="PHL" target="GBR">
      <data key="d0">2416116</data>
    </edge>
    <edge source="PHL" target="USA">
      <data key="d0">85497056</data>
    </edge>
    <edge source="POL" target="ALB">
      <data key="d0">378216</data>
    </edge>
    <edge source="POL" target="DZA">
      <data key="d0">3861662</data>
    </edge>
    <edge source="POL" target="AZE">
      <data key="d0">1392693</data>
    </edge>
    <edge source="POL" target="ARG">
      <data key="d0">172632</data>
    </edge>
    <edge source="POL" target="AUS">
      <data key="d0">4577128</data>
    </edge>
    <edge source="POL" target="AUT">
      <data key="d0">9216372</data>
    </edge>
    <edge source="POL" target="ARM">
      <data key="d0">1615006</data>
    </edge>
    <edge source="POL" target="BEL">
      <data key="d0">16522704</data>
    </edge>
    <edge source="POL" target="BRA">
      <data key="d0">1323847</data>
    </edge>
    <edge source="POL" target="BGR">
      <data key="d0">6641300</data>
    </edge>
    <edge source="POL" target="BLR">
      <data key="d0">2184949</data>
    </edge>
    <edge source="POL" target="CMR">
      <data key="d0">630910</data>
    </edge>
    <edge source="POL" target="CAN">
      <data key="d0">8813808</data>
    </edge>
    <edge source="POL" target="LKA">
      <data key="d0">5471887</data>
    </edge>
    <edge source="POL" target="CHL">
      <data key="d0">573988</data>
    </edge>
    <edge source="POL" target="CHN">
      <data key="d0">6681097</data>
    </edge>
    <edge source="POL" target="COL">
      <data key="d0">131954</data>
    </edge>
    <edge source="POL" target="HRV">
      <data key="d0">3648093</data>
    </edge>
    <edge source="POL" target="CZE">
      <data key="d0">31223131</data>
    </edge>
    <edge source="POL" target="DNK">
      <data key="d0">13689421</data>
    </edge>
    <edge source="POL" target="ECU">
      <data key="d0">314903</data>
    </edge>
    <edge source="POL" target="EST">
      <data key="d0">5005219</data>
    </edge>
    <edge source="POL" target="FIN">
      <data key="d0">4722284</data>
    </edge>
    <edge source="POL" target="FRA">
      <data key="d0">23042852</data>
    </edge>
    <edge source="POL" target="GEO">
      <data key="d0">10336097</data>
    </edge>
    <edge source="POL" target="PSE">
      <data key="d0">154329</data>
    </edge>
    <edge source="POL" target="DEU">
      <data key="d0">151876276</data>
    </edge>
    <edge source="POL" target="GHA">
      <data key="d0">95191</data>
    </edge>
    <edge source="POL" target="GRC">
      <data key="d0">11445836</data>
    </edge>
    <edge source="POL" target="HKG">
      <data key="d0">2113071</data>
    </edge>
    <edge source="POL" target="HUN">
      <data key="d0">25042361</data>
    </edge>
    <edge source="POL" target="IRL">
      <data key="d0">2000621</data>
    </edge>
    <edge source="POL" target="ISR">
      <data key="d0">23988206</data>
    </edge>
    <edge source="POL" target="ITA">
      <data key="d0">29376724</data>
    </edge>
    <edge source="POL" target="JPN">
      <data key="d0">326333</data>
    </edge>
    <edge source="POL" target="KAZ">
      <data key="d0">5748829</data>
    </edge>
    <edge source="POL" target="JOR">
      <data key="d0">243279</data>
    </edge>
    <edge source="POL" target="KOR">
      <data key="d0">2970750</data>
    </edge>
    <edge source="POL" target="LBN">
      <data key="d0">4578177</data>
    </edge>
    <edge source="POL" target="LVA">
      <data key="d0">17995438</data>
    </edge>
    <edge source="POL" target="LTU">
      <data key="d0">27579677</data>
    </edge>
    <edge source="POL" target="MYS">
      <data key="d0">12588</data>
    </edge>
    <edge source="POL" target="MRT">
      <data key="d0">165725</data>
    </edge>
    <edge source="POL" target="MEX">
      <data key="d0">1413595</data>
    </edge>
    <edge source="POL" target="MDA">
      <data key="d0">3071004</data>
    </edge>
    <edge source="POL" target="MAR">
      <data key="d0">66033</data>
    </edge>
    <edge source="POL" target="OMN">
      <data key="d0">1749970</data>
    </edge>
    <edge source="POL" target="NLD">
      <data key="d0">15111783</data>
    </edge>
    <edge source="POL" target="NZL">
      <data key="d0">220911</data>
    </edge>
    <edge source="POL" target="NOR">
      <data key="d0">2661109</data>
    </edge>
    <edge source="POL" target="PAK">
      <data key="d0">236262</data>
    </edge>
    <edge source="POL" target="PHL">
      <data key="d0">70910</data>
    </edge>
    <edge source="POL" target="PRT">
      <data key="d0">193179</data>
    </edge>
    <edge source="POL" target="ROU">
      <data key="d0">18864835</data>
    </edge>
    <edge source="POL" target="RUS">
      <data key="d0">18806242</data>
    </edge>
    <edge source="POL" target="SAU">
      <data key="d0">22706214</data>
    </edge>
    <edge source="POL" target="SEN">
      <data key="d0">23453</data>
    </edge>
    <edge source="POL" target="SRB">
      <data key="d0">1605206</data>
    </edge>
    <edge source="POL" target="IND">
      <data key="d0">133350</data>
    </edge>
    <edge source="POL" target="SGP">
      <data key="d0">1702384</data>
    </edge>
    <edge source="POL" target="SVK">
      <data key="d0">13556308</data>
    </edge>
    <edge source="POL" target="VNM">
      <data key="d0">1261795</data>
    </edge>
    <edge source="POL" target="SVN">
      <data key="d0">2270623</data>
    </edge>
    <edge source="POL" target="ZAF">
      <data key="d0">1182369</data>
    </edge>
    <edge source="POL" target="ESP">
      <data key="d0">5264454</data>
    </edge>
    <edge source="POL" target="SWE">
      <data key="d0">9759916</data>
    </edge>
    <edge source="POL" target="CHE">
      <data key="d0">2567243</data>
    </edge>
    <edge source="POL" target="THA">
      <data key="d0">11253</data>
    </edge>
    <edge source="POL" target="ARE">
      <data key="d0">11314035</data>
    </edge>
    <edge source="POL" target="TUN">
      <data key="d0">87914</data>
    </edge>
    <edge source="POL" target="TUR">
      <data key="d0">3507773</data>
    </edge>
    <edge source="POL" target="UKR">
      <data key="d0">8888912</data>
    </edge>
    <edge source="POL" target="MKD">
      <data key="d0">297413</data>
    </edge>
    <edge source="POL" target="EGY">
      <data key="d0">2606754</data>
    </edge>
    <edge source="POL" target="GBR">
      <data key="d0">37085403</data>
    </edge>
    <edge source="POL" target="USA">
      <data key="d0">14812570</data>
    </edge>
    <edge source="PRT" target="DZA">
      <data key="d0">25560</data>
    </edge>
    <edge source="PRT" target="BEL">
      <data key="d0">1270774</data>
    </edge>
    <edge source="PRT" target="BRA">
      <data key="d0">116889</data>
    </edge>
    <edge source="PRT" target="CAN">
      <data key="d0">225544</data>
    </edge>
    <edge source="PRT" target="CHN">
      <data key="d0">97429</data>
    </edge>
    <edge source="PRT" target="FRA">
      <data key="d0">4009739</data>
    </edge>
    <edge source="PRT" target="DEU">
      <data key="d0">3723312</data>
    </edge>
    <edge source="PRT" target="GRC">
      <data key="d0">13923</data>
    </edge>
    <edge source="PRT" target="ISR">
      <data key="d0">95635</data>
    </edge>
    <edge source="PRT" target="JPN">
      <data key="d0">52092</data>
    </edge>
    <edge source="PRT" target="JOR">
      <data key="d0">21085</data>
    </edge>
    <edge source="PRT" target="MAR">
      <data key="d0">103176</data>
    </edge>
    <edge source="PRT" target="MOZ">
      <data key="d0">135716</data>
    </edge>
    <edge source="PRT" target="NLD">
      <data key="d0">57901</data>
    </edge>
    <edge source="PRT" target="PHL">
      <data key="d0">21901</data>
    </edge>
    <edge source="PRT" target="POL">
      <data key="d0">477459</data>
    </edge>
    <edge source="PRT" target="RUS">
      <data key="d0">63257</data>
    </edge>
    <edge source="PRT" target="ESP">
      <data key="d0">118595060</data>
    </edge>
    <edge source="PRT" target="SWE">
      <data key="d0">33763</data>
    </edge>
    <edge source="PRT" target="CHE">
      <data key="d0">287724</data>
    </edge>
    <edge source="PRT" target="ARE">
      <data key="d0">172763</data>
    </edge>
    <edge source="PRT" target="GBR">
      <data key="d0">2803225</data>
    </edge>
    <edge source="PRT" target="TZA">
      <data key="d0">405897</data>
    </edge>
    <edge source="PRT" target="USA">
      <data key="d0">559307</data>
    </edge>
    <edge source="SGP" target="AUS">
      <data key="d0">5249225</data>
    </edge>
    <edge source="SGP" target="KHM">
      <data key="d0">391464</data>
    </edge>
    <edge source="SGP" target="CAN">
      <data key="d0">17598</data>
    </edge>
    <edge source="SGP" target="LKA">
      <data key="d0">704940</data>
    </edge>
    <edge source="SGP" target="CHN">
      <data key="d0">3964664</data>
    </edge>
    <edge source="SGP" target="GRC">
      <data key="d0">230526</data>
    </edge>
    <edge source="SGP" target="HKG">
      <data key="d0">812325</data>
    </edge>
    <edge source="SGP" target="IDN">
      <data key="d0">14792589</data>
    </edge>
    <edge source="SGP" target="IRL">
      <data key="d0">102972</data>
    </edge>
    <edge source="SGP" target="ISR">
      <data key="d0">21001</data>
    </edge>
    <edge source="SGP" target="ITA">
      <data key="d0">27463</data>
    </edge>
    <edge source="SGP" target="JPN">
      <data key="d0">1405236</data>
    </edge>
    <edge source="SGP" target="JOR">
      <data key="d0">19550</data>
    </edge>
    <edge source="SGP" target="KOR">
      <data key="d0">3066337</data>
    </edge>
    <edge source="SGP" target="MYS">
      <data key="d0">14223989</data>
    </edge>
    <edge source="SGP" target="MUS">
      <data key="d0">111648</data>
    </edge>
    <edge source="SGP" target="MAR">
      <data key="d0">20592</data>
    </edge>
    <edge source="SGP" target="OMN">
      <data key="d0">685568</data>
    </edge>
    <edge source="SGP" target="NLD">
      <data key="d0">398002</data>
    </edge>
    <edge source="SGP" target="NZL">
      <data key="d0">1293448</data>
    </edge>
    <edge source="SGP" target="PAK">
      <data key="d0">19464</data>
    </edge>
    <edge source="SGP" target="PHL">
      <data key="d0">1846531</data>
    </edge>
    <edge source="SGP" target="SAU">
      <data key="d0">1156771</data>
    </edge>
    <edge source="SGP" target="IND">
      <data key="d0">340730</data>
    </edge>
    <edge source="SGP" target="VNM">
      <data key="d0">1575117</data>
    </edge>
    <edge source="SGP" target="ZAF">
      <data key="d0">309360</data>
    </edge>
    <edge source="SGP" target="THA">
      <data key="d0">2527229</data>
    </edge>
    <edge source="SGP" target="ARE">
      <data key="d0">12321829</data>
    </edge>
    <edge source="SGP" target="EGY">
      <data key="d0">13063</data>
    </edge>
    <edge source="SGP" target="GBR">
      <data key="d0">74262</data>
    </edge>
    <edge source="SGP" target="USA">
      <data key="d0">4810224</data>
    </edge>
    <edge source="ZAF" target="AUS">
      <data key="d0">3946200</data>
    </edge>
    <edge source="ZAF" target="BWA">
      <data key="d0">46885077</data>
    </edge>
    <edge source="ZAF" target="BRA">
      <data key="d0">11874</data>
    </edge>
    <edge source="ZAF" target="CMR">
      <data key="d0">61146</data>
    </edge>
    <edge source="ZAF" target="CAN">
      <data key="d0">344989</data>
    </edge>
    <edge source="ZAF" target="LKA">
      <data key="d0">96472</data>
    </edge>
    <edge source="ZAF" target="BEN">
      <data key="d0">781165</data>
    </edge>
    <edge source="ZAF" target="DNK">
      <data key="d0">49289</data>
    </edge>
    <edge source="ZAF" target="ETH">
      <data key="d0">54635</data>
    </edge>
    <edge source="ZAF" target="FRA">
      <data key="d0">1467909</data>
    </edge>
    <edge source="ZAF" target="DEU">
      <data key="d0">49648</data>
    </edge>
    <edge source="ZAF" target="GHA">
      <data key="d0">566159</data>
    </edge>
    <edge source="ZAF" target="HKG">
      <data key="d0">131981</data>
    </edge>
    <edge source="ZAF" target="IRL">
      <data key="d0">44180</data>
    </edge>
    <edge source="ZAF" target="ISR">
      <data key="d0">731543</data>
    </edge>
    <edge source="ZAF" target="KOR">
      <data key="d0">18789</data>
    </edge>
    <edge source="ZAF" target="MDG">
      <data key="d0">1321848</data>
    </edge>
    <edge source="ZAF" target="MWI">
      <data key="d0">2880461</data>
    </edge>
    <edge source="ZAF" target="MYS">
      <data key="d0">21325</data>
    </edge>
    <edge source="ZAF" target="MUS">
      <data key="d0">622268</data>
    </edge>
    <edge source="ZAF" target="MOZ">
      <data key="d0">22810992</data>
    </edge>
    <edge source="ZAF" target="OMN">
      <data key="d0">19541</data>
    </edge>
    <edge source="ZAF" target="NAM">
      <data key="d0">73249963</data>
    </edge>
    <edge source="ZAF" target="NLD">
      <data key="d0">228573</data>
    </edge>
    <edge source="ZAF" target="NZL">
      <data key="d0">1878564</data>
    </edge>
    <edge source="ZAF" target="PHL">
      <data key="d0">13875</data>
    </edge>
    <edge source="ZAF" target="POL">
      <data key="d0">157649</data>
    </edge>
    <edge source="ZAF" target="SAU">
      <data key="d0">388534</data>
    </edge>
    <edge source="ZAF" target="IND">
      <data key="d0">17454</data>
    </edge>
    <edge source="ZAF" target="SGP">
      <data key="d0">32885</data>
    </edge>
    <edge source="ZAF" target="ZWE">
      <data key="d0">11370856</data>
    </edge>
    <edge source="ZAF" target="ESP">
      <data key="d0">96758</data>
    </edge>
    <edge source="ZAF" target="SWE">
      <data key="d0">34794</data>
    </edge>
    <edge source="ZAF" target="CHE">
      <data key="d0">156144</data>
    </edge>
    <edge source="ZAF" target="ARE">
      <data key="d0">588328</data>
    </edge>
    <edge source="ZAF" target="UGA">
      <data key="d0">41854</data>
    </edge>
    <edge source="ZAF" target="EGY">
      <data key="d0">94621</data>
    </edge>
    <edge source="ZAF" target="GBR">
      <data key="d0">676235</data>
    </edge>
    <edge source="ZAF" target="TZA">
      <data key="d0">921088</data>
    </edge>
    <edge source="ZAF" target="USA">
      <data key="d0">15822693</data>
    </edge>
    <edge source="ZAF" target="URY">
      <data key="d0">21336</data>
    </edge>
    <edge source="CHE" target="DZA">
      <data key="d0">139141</data>
    </edge>
    <edge source="CHE" target="AZE">
      <data key="d0">14033</data>
    </edge>
    <edge source="CHE" target="ARG">
      <data key="d0">270205</data>
    </edge>
    <edge source="CHE" target="AUS">
      <data key="d0">2821106</data>
    </edge>
    <edge source="CHE" target="AUT">
      <data key="d0">2772495</data>
    </edge>
    <edge source="CHE" target="BEL">
      <data key="d0">7469914</data>
    </edge>
    <edge source="CHE" target="BRA">
      <data key="d0">537855</data>
    </edge>
    <edge source="CHE" target="BGR">
      <data key="d0">456967</data>
    </edge>
    <edge source="CHE" target="BLR">
      <data key="d0">17634</data>
    </edge>
    <edge source="CHE" target="KHM">
      <data key="d0">42044</data>
    </edge>
    <edge source="CHE" target="CAN">
      <data key="d0">8433634</data>
    </edge>
    <edge source="CHE" target="LKA">
      <data key="d0">363082</data>
    </edge>
    <edge source="CHE" target="CHL">
      <data key="d0">215028</data>
    </edge>
    <edge source="CHE" target="CHN">
      <data key="d0">3834798</data>
    </edge>
    <edge source="CHE" target="COL">
      <data key="d0">89600</data>
    </edge>
    <edge source="CHE" target="CRI">
      <data key="d0">112867</data>
    </edge>
    <edge source="CHE" target="HRV">
      <data key="d0">156146</data>
    </edge>
    <edge source="CHE" target="CZE">
      <data key="d0">314735</data>
    </edge>
    <edge source="CHE" target="DNK">
      <data key="d0">439121</data>
    </edge>
    <edge source="CHE" target="EST">
      <data key="d0">610020</data>
    </edge>
    <edge source="CHE" target="FIN">
      <data key="d0">1175564</data>
    </edge>
    <edge source="CHE" target="FRA">
      <data key="d0">6977973</data>
    </edge>
    <edge source="CHE" target="DEU">
      <data key="d0">41445582</data>
    </edge>
    <edge source="CHE" target="GHA">
      <data key="d0">16251</data>
    </edge>
    <edge source="CHE" target="GRC">
      <data key="d0">450696</data>
    </edge>
    <edge source="CHE" target="GTM">
      <data key="d0">11855</data>
    </edge>
    <edge source="CHE" target="HKG">
      <data key="d0">1605475</data>
    </edge>
    <edge source="CHE" target="HUN">
      <data key="d0">161134</data>
    </edge>
    <edge source="CHE" target="IDN">
      <data key="d0">862482</data>
    </edge>
    <edge source="CHE" target="IRL">
      <data key="d0">59551</data>
    </edge>
    <edge source="CHE" target="ISR">
      <data key="d0">1218374</data>
    </edge>
    <edge source="CHE" target="ITA">
      <data key="d0">10220949</data>
    </edge>
    <edge source="CHE" target="CIV">
      <data key="d0">11897</data>
    </edge>
    <edge source="CHE" target="JPN">
      <data key="d0">2006947</data>
    </edge>
    <edge source="CHE" target="JOR">
      <data key="d0">67494</data>
    </edge>
    <edge source="CHE" target="KOR">
      <data key="d0">1211672</data>
    </edge>
    <edge source="CHE" target="LBN">
      <data key="d0">202549</data>
    </edge>
    <edge source="CHE" target="LTU">
      <data key="d0">253478</data>
    </edge>
    <edge source="CHE" target="MYS">
      <data key="d0">975430</data>
    </edge>
    <edge source="CHE" target="MUS">
      <data key="d0">142095</data>
    </edge>
    <edge source="CHE" target="MEX">
      <data key="d0">309387</data>
    </edge>
    <edge source="CHE" target="MAR">
      <data key="d0">106566</data>
    </edge>
    <edge source="CHE" target="OMN">
      <data key="d0">302951</data>
    </edge>
    <edge source="CHE" target="NLD">
      <data key="d0">2925971</data>
    </edge>
    <edge source="CHE" target="NZL">
      <data key="d0">149784</data>
    </edge>
    <edge source="CHE" target="NOR">
      <data key="d0">950110</data>
    </edge>
    <edge source="CHE" target="PAK">
      <data key="d0">11888</data>
    </edge>
    <edge source="CHE" target="PAN">
      <data key="d0">223874</data>
    </edge>
    <edge source="CHE" target="PRY">
      <data key="d0">54800</data>
    </edge>
    <edge source="CHE" target="PER">
      <data key="d0">22813</data>
    </edge>
    <edge source="CHE" target="PHL">
      <data key="d0">2451657</data>
    </edge>
    <edge source="CHE" target="POL">
      <data key="d0">3038029</data>
    </edge>
    <edge source="CHE" target="PRT">
      <data key="d0">261412</data>
    </edge>
    <edge source="CHE" target="ROU">
      <data key="d0">254916</data>
    </edge>
    <edge source="CHE" target="RUS">
      <data key="d0">508274</data>
    </edge>
    <edge source="CHE" target="SAU">
      <data key="d0">2806013</data>
    </edge>
    <edge source="CHE" target="SRB">
      <data key="d0">92756</data>
    </edge>
    <edge source="CHE" target="IND">
      <data key="d0">544765</data>
    </edge>
    <edge source="CHE" target="SGP">
      <data key="d0">1939898</data>
    </edge>
    <edge source="CHE" target="SVK">
      <data key="d0">221222</data>
    </edge>
    <edge source="CHE" target="VNM">
      <data key="d0">84871</data>
    </edge>
    <edge source="CHE" target="SVN">
      <data key="d0">350538</data>
    </edge>
    <edge source="CHE" target="ZAF">
      <data key="d0">347418</data>
    </edge>
    <edge source="CHE" target="ZWE">
      <data key="d0">13338</data>
    </edge>
    <edge source="CHE" target="ESP">
      <data key="d0">3046912</data>
    </edge>
    <edge source="CHE" target="SWE">
      <data key="d0">612960</data>
    </edge>
    <edge source="CHE" target="THA">
      <data key="d0">1039311</data>
    </edge>
    <edge source="CHE" target="ARE">
      <data key="d0">5991912</data>
    </edge>
    <edge source="CHE" target="TUN">
      <data key="d0">31797</data>
    </edge>
    <edge source="CHE" target="TUR">
      <data key="d0">148696</data>
    </edge>
    <edge source="CHE" target="UKR">
      <data key="d0">61442</data>
    </edge>
    <edge source="CHE" target="EGY">
      <data key="d0">406736</data>
    </edge>
    <edge source="CHE" target="GBR">
      <data key="d0">9301518</data>
    </edge>
    <edge source="CHE" target="USA">
      <data key="d0">35077578</data>
    </edge>
    <edge source="CHE" target="URY">
      <data key="d0">211271</data>
    </edge>
    <edge source="THA" target="DZA">
      <data key="d0">210415</data>
    </edge>
    <edge source="THA" target="AZE">
      <data key="d0">444625</data>
    </edge>
    <edge source="THA" target="ARG">
      <data key="d0">1355231</data>
    </edge>
    <edge source="THA" target="AUS">
      <data key="d0">20307006</data>
    </edge>
    <edge source="THA" target="AUT">
      <data key="d0">165529</data>
    </edge>
    <edge source="THA" target="BEL">
      <data key="d0">4412027</data>
    </edge>
    <edge source="THA" target="BRA">
      <data key="d0">209937</data>
    </edge>
    <edge source="THA" target="BGR">
      <data key="d0">70843</data>
    </edge>
    <edge source="THA" target="BLR">
      <data key="d0">32988</data>
    </edge>
    <edge source="THA" target="KHM">
      <data key="d0">306936492</data>
    </edge>
    <edge source="THA" target="CAN">
      <data key="d0">8539227</data>
    </edge>
    <edge source="THA" target="LKA">
      <data key="d0">21872027</data>
    </edge>
    <edge source="THA" target="CHL">
      <data key="d0">2120653</data>
    </edge>
    <edge source="THA" target="CHN">
      <data key="d0">168795231</data>
    </edge>
    <edge source="THA" target="COL">
      <data key="d0">21847</data>
    </edge>
    <edge source="THA" target="CRI">
      <data key="d0">57117</data>
    </edge>
    <edge source="THA" target="HRV">
      <data key="d0">1248400</data>
    </edge>
    <edge source="THA" target="CZE">
      <data key="d0">639836</data>
    </edge>
    <edge source="THA" target="BEN">
      <data key="d0">53228</data>
    </edge>
    <edge source="THA" target="DNK">
      <data key="d0">1889320</data>
    </edge>
    <edge source="THA" target="FIN">
      <data key="d0">48266</data>
    </edge>
    <edge source="THA" target="FRA">
      <data key="d0">9458659</data>
    </edge>
    <edge source="THA" target="GEO">
      <data key="d0">212533</data>
    </edge>
    <edge source="THA" target="DEU">
      <data key="d0">17108928</data>
    </edge>
    <edge source="THA" target="GHA">
      <data key="d0">1555644</data>
    </edge>
    <edge source="THA" target="GRC">
      <data key="d0">2051863</data>
    </edge>
    <edge source="THA" target="HKG">
      <data key="d0">30124826</data>
    </edge>
    <edge source="THA" target="HUN">
      <data key="d0">137946</data>
    </edge>
    <edge source="THA" target="IDN">
      <data key="d0">694693901</data>
    </edge>
    <edge source="THA" target="IRL">
      <data key="d0">76841</data>
    </edge>
    <edge source="THA" target="ISR">
      <data key="d0">6434587</data>
    </edge>
    <edge source="THA" target="ITA">
      <data key="d0">12346133</data>
    </edge>
    <edge source="THA" target="CIV">
      <data key="d0">85295</data>
    </edge>
    <edge source="THA" target="JPN">
      <data key="d0">234516276</data>
    </edge>
    <edge source="THA" target="JOR">
      <data key="d0">322047</data>
    </edge>
    <edge source="THA" target="KOR">
      <data key="d0">80389293</data>
    </edge>
    <edge source="THA" target="LBN">
      <data key="d0">1780746</data>
    </edge>
    <edge source="THA" target="LVA">
      <data key="d0">664453</data>
    </edge>
    <edge source="THA" target="LTU">
      <data key="d0">1701303</data>
    </edge>
    <edge source="THA" target="MDG">
      <data key="d0">2628111</data>
    </edge>
    <edge source="THA" target="MYS">
      <data key="d0">83040033</data>
    </edge>
    <edge source="THA" target="MUS">
      <data key="d0">1315697</data>
    </edge>
    <edge source="THA" target="MEX">
      <data key="d0">4294257</data>
    </edge>
    <edge source="THA" target="MAR">
      <data key="d0">151068</data>
    </edge>
    <edge source="THA" target="OMN">
      <data key="d0">573664</data>
    </edge>
    <edge source="THA" target="NLD">
      <data key="d0">17369582</data>
    </edge>
    <edge source="THA" target="NZL">
      <data key="d0">13174240</data>
    </edge>
    <edge source="THA" target="NOR">
      <data key="d0">1832115</data>
    </edge>
    <edge source="THA" target="PAK">
      <data key="d0">362382</data>
    </edge>
    <edge source="THA" target="PER">
      <data key="d0">41353</data>
    </edge>
    <edge source="THA" target="PHL">
      <data key="d0">141506197</data>
    </edge>
    <edge source="THA" target="POL">
      <data key="d0">3445742</data>
    </edge>
    <edge source="THA" target="PRT">
      <data key="d0">92353</data>
    </edge>
    <edge source="THA" target="ROU">
      <data key="d0">116297</data>
    </edge>
    <edge source="THA" target="RUS">
      <data key="d0">19205280</data>
    </edge>
    <edge source="THA" target="SAU">
      <data key="d0">8701725</data>
    </edge>
    <edge source="THA" target="SEN">
      <data key="d0">289833</data>
    </edge>
    <edge source="THA" target="SRB">
      <data key="d0">36100</data>
    </edge>
    <edge source="THA" target="IND">
      <data key="d0">2518361</data>
    </edge>
    <edge source="THA" target="SGP">
      <data key="d0">54527773</data>
    </edge>
    <edge source="THA" target="SVK">
      <data key="d0">278493</data>
    </edge>
    <edge source="THA" target="VNM">
      <data key="d0">131443604</data>
    </edge>
    <edge source="THA" target="ZAF">
      <data key="d0">4679047</data>
    </edge>
    <edge source="THA" target="ESP">
      <data key="d0">4830264</data>
    </edge>
    <edge source="THA" target="SWE">
      <data key="d0">2615504</data>
    </edge>
    <edge source="THA" target="CHE">
      <data key="d0">1533479</data>
    </edge>
    <edge source="THA" target="TGO">
      <data key="d0">92776</data>
    </edge>
    <edge source="THA" target="ARE">
      <data key="d0">10942319</data>
    </edge>
    <edge source="THA" target="TUR">
      <data key="d0">150121</data>
    </edge>
    <edge source="THA" target="UKR">
      <data key="d0">1515967</data>
    </edge>
    <edge source="THA" target="MKD">
      <data key="d0">25422</data>
    </edge>
    <edge source="THA" target="EGY">
      <data key="d0">55058</data>
    </edge>
    <edge source="THA" target="GBR">
      <data key="d0">14364849</data>
    </edge>
    <edge source="THA" target="TZA">
      <data key="d0">4977670</data>
    </edge>
    <edge source="THA" target="USA">
      <data key="d0">125522989</data>
    </edge>
    <edge source="THA" target="BFA">
      <data key="d0">216998</data>
    </edge>
    <edge source="THA" target="URY">
      <data key="d0">96763</data>
    </edge>
    <edge source="USA" target="DZA">
      <data key="d0">59936</data>
    </edge>
    <edge source="USA" target="ARG">
      <data key="d0">3915749</data>
    </edge>
    <edge source="USA" target="AUS">
      <data key="d0">28494096</data>
    </edge>
    <edge source="USA" target="AUT">
      <data key="d0">799235</data>
    </edge>
    <edge source="USA" target="ARM">
      <data key="d0">25964</data>
    </edge>
    <edge source="USA" target="BEL">
      <data key="d0">1810156</data>
    </edge>
    <edge source="USA" target="BOL">
      <data key="d0">407741</data>
    </edge>
    <edge source="USA" target="BRA">
      <data key="d0">16839273</data>
    </edge>
    <edge source="USA" target="BGR">
      <data key="d0">24056</data>
    </edge>
    <edge source="USA" target="KHM">
      <data key="d0">101941</data>
    </edge>
    <edge source="USA" target="CAN">
      <data key="d0">557808349</data>
    </edge>
    <edge source="USA" target="LKA">
      <data key="d0">18927</data>
    </edge>
    <edge source="USA" target="CHL">
      <data key="d0">11985505</data>
    </edge>
    <edge source="USA" target="CHN">
      <data key="d0">65553845</data>
    </edge>
    <edge source="USA" target="COL">
      <data key="d0">14238879</data>
    </edge>
    <edge source="USA" target="CRI">
      <data key="d0">8143028</data>
    </edge>
    <edge source="USA" target="HRV">
      <data key="d0">874085</data>
    </edge>
    <edge source="USA" target="CZE">
      <data key="d0">159167</data>
    </edge>
    <edge source="USA" target="DNK">
      <data key="d0">5203993</data>
    </edge>
    <edge source="USA" target="ECU">
      <data key="d0">1942378</data>
    </edge>
    <edge source="USA" target="SLV">
      <data key="d0">1666077</data>
    </edge>
    <edge source="USA" target="EST">
      <data key="d0">282170</data>
    </edge>
    <edge source="USA" target="FIN">
      <data key="d0">512062</data>
    </edge>
    <edge source="USA" target="FRA">
      <data key="d0">1876381</data>
    </edge>
    <edge source="USA" target="DEU">
      <data key="d0">7920270</data>
    </edge>
    <edge source="USA" target="GRC">
      <data key="d0">132120</data>
    </edge>
    <edge source="USA" target="GTM">
      <data key="d0">10911472</data>
    </edge>
    <edge source="USA" target="HND">
      <data key="d0">5665488</data>
    </edge>
    <edge source="USA" target="HKG">
      <data key="d0">11490665</data>
    </edge>
    <edge source="USA" target="HUN">
      <data key="d0">19200</data>
    </edge>
    <edge source="USA" target="IDN">
      <data key="d0">26369646</data>
    </edge>
    <edge source="USA" target="IRL">
      <data key="d0">1344840</data>
    </edge>
    <edge source="USA" target="ISR">
      <data key="d0">4438846</data>
    </edge>
    <edge source="USA" target="ITA">
      <data key="d0">1549816</data>
    </edge>
    <edge source="USA" target="JAM">
      <data key="d0">5385140</data>
    </edge>
    <edge source="USA" target="JPN">
      <data key="d0">82445153</data>
    </edge>
    <edge source="USA" target="KAZ">
      <data key="d0">172246</data>
    </edge>
    <edge source="USA" target="JOR">
      <data key="d0">2199161</data>
    </edge>
    <edge source="USA" target="KOR">
      <data key="d0">54405804</data>
    </edge>
    <edge source="USA" target="KGZ">
      <data key="d0">60000</data>
    </edge>
    <edge source="USA" target="LBN">
      <data key="d0">1962897</data>
    </edge>
    <edge source="USA" target="LVA">
      <data key="d0">962480</data>
    </edge>
    <edge source="USA" target="LTU">
      <data key="d0">141587</data>
    </edge>
    <edge source="USA" target="MYS">
      <data key="d0">8685425</data>
    </edge>
    <edge source="USA" target="MUS">
      <data key="d0">32628</data>
    </edge>
    <edge source="USA" target="MEX">
      <data key="d0">671278426</data>
    </edge>
    <edge source="USA" target="MAR">
      <data key="d0">216340</data>
    </edge>
    <edge source="USA" target="OMN">
      <data key="d0">497009</data>
    </edge>
    <edge source="USA" target="NLD">
      <data key="d0">17328098</data>
    </edge>
    <edge source="USA" target="NZL">
      <data key="d0">41193189</data>
    </edge>
    <edge source="USA" target="NIC">
      <data key="d0">1303394</data>
    </edge>
    <edge source="USA" target="NER">
      <data key="d0">44159</data>
    </edge>
    <edge source="USA" target="NOR">
      <data key="d0">1222634</data>
    </edge>
    <edge source="USA" target="PAK">
      <data key="d0">3957926</data>
    </edge>
    <edge source="USA" target="PAN">
      <data key="d0">11499624</data>
    </edge>
    <edge source="USA" target="PRY">
      <data key="d0">386762</data>
    </edge>
    <edge source="USA" target="PER">
      <data key="d0">5140605</data>
    </edge>
    <edge source="USA" target="PHL">
      <data key="d0">23687837</data>
    </edge>
    <edge source="USA" target="POL">
      <data key="d0">131299</data>
    </edge>
    <edge source="USA" target="PRT">
      <data key="d0">364468</data>
    </edge>
    <edge source="USA" target="ROU">
      <data key="d0">11682</data>
    </edge>
    <edge source="USA" target="RUS">
      <data key="d0">3933054</data>
    </edge>
    <edge source="USA" target="SAU">
      <data key="d0">10114946</data>
    </edge>
    <edge source="USA" target="SEN">
      <data key="d0">18723</data>
    </edge>
    <edge source="USA" target="IND">
      <data key="d0">15355896</data>
    </edge>
    <edge source="USA" target="SGP">
      <data key="d0">21397251</data>
    </edge>
    <edge source="USA" target="VNM">
      <data key="d0">25859423</data>
    </edge>
    <edge source="USA" target="SVN">
      <data key="d0">57990</data>
    </edge>
    <edge source="USA" target="ZAF">
      <data key="d0">8662599</data>
    </edge>
    <edge source="USA" target="ESP">
      <data key="d0">1708501</data>
    </edge>
    <edge source="USA" target="SWE">
      <data key="d0">1172557</data>
    </edge>
    <edge source="USA" target="CHE">
      <data key="d0">1392321</data>
    </edge>
    <edge source="USA" target="THA">
      <data key="d0">15869803</data>
    </edge>
    <edge source="USA" target="ARE">
      <data key="d0">15668472</data>
    </edge>
    <edge source="USA" target="TUN">
      <data key="d0">253838</data>
    </edge>
    <edge source="USA" target="TUR">
      <data key="d0">1139069</data>
    </edge>
    <edge source="USA" target="UKR">
      <data key="d0">786650</data>
    </edge>
    <edge source="USA" target="EGY">
      <data key="d0">924105</data>
    </edge>
    <edge source="USA" target="GBR">
      <data key="d0">35065357</data>
    </edge>
    <edge source="USA" target="TZA">
      <data key="d0">25028</data>
    </edge>
    <edge source="USA" target="URY">
      <data key="d0">9428855</data>
    </edge>
    <edge source="URY" target="ARG">
      <data key="d0">241845</data>
    </edge>
    <edge source="URY" target="BEL">
      <data key="d0">480346</data>
    </edge>
    <edge source="URY" target="CZE">
      <data key="d0">489981</data>
    </edge>
    <edge source="URY" target="FRA">
      <data key="d0">2302498</data>
    </edge>
    <edge source="URY" target="DEU">
      <data key="d0">5627077</data>
    </edge>
    <edge source="URY" target="IRL">
      <data key="d0">36512</data>
    </edge>
    <edge source="URY" target="ISR">
      <data key="d0">330799</data>
    </edge>
    <edge source="URY" target="ITA">
      <data key="d0">224522</data>
    </edge>
    <edge source="URY" target="PRY">
      <data key="d0">27490</data>
    </edge>
    <edge source="URY" target="ZAF">
      <data key="d0">90889</data>
    </edge>
    <edge source="URY" target="ESP">
      <data key="d0">3719988</data>
    </edge>
    <edge source="URY" target="CHE">
      <data key="d0">216693</data>
    </edge>
    <edge source="URY" target="GBR">
      <data key="d0">56002</data>
    </edge>
    <edge source="URY" target="USA">
      <data key="d0">3285492</data>
    </edge>
    <edge source="KHM" target="BGR">
      <data key="d0">5060312</data>
    </edge>
    <edge source="KHM" target="CHN">
      <data key="d0">2082353</data>
    </edge>
    <edge source="KHM" target="CZE">
      <data key="d0">961355</data>
    </edge>
    <edge source="KHM" target="FRA">
      <data key="d0">590745</data>
    </edge>
    <edge source="KHM" target="DEU">
      <data key="d0">281768</data>
    </edge>
    <edge source="KHM" target="HKG">
      <data key="d0">11433</data>
    </edge>
    <edge source="KHM" target="ITA">
      <data key="d0">41111</data>
    </edge>
    <edge source="KHM" target="JPN">
      <data key="d0">20736</data>
    </edge>
    <edge source="KHM" target="KOR">
      <data key="d0">13214</data>
    </edge>
    <edge source="KHM" target="LTU">
      <data key="d0">206373</data>
    </edge>
    <edge source="KHM" target="POL">
      <data key="d0">371898</data>
    </edge>
    <edge source="KHM" target="VNM">
      <data key="d0">36194709</data>
    </edge>
    <edge source="KHM" target="ESP">
      <data key="d0">47942</data>
    </edge>
    <edge source="MUS" target="ALB">
      <data key="d0">32691</data>
    </edge>
    <edge source="MUS" target="AUS">
      <data key="d0">101387</data>
    </edge>
    <edge source="MUS" target="AUT">
      <data key="d0">699191</data>
    </edge>
    <edge source="MUS" target="BEL">
      <data key="d0">4583002</data>
    </edge>
    <edge source="MUS" target="BGR">
      <data key="d0">2220139</data>
    </edge>
    <edge source="MUS" target="CAN">
      <data key="d0">360796</data>
    </edge>
    <edge source="MUS" target="LKA">
      <data key="d0">1132942</data>
    </edge>
    <edge source="MUS" target="CHN">
      <data key="d0">1545830</data>
    </edge>
    <edge source="MUS" target="HRV">
      <data key="d0">371864</data>
    </edge>
    <edge source="MUS" target="CZE">
      <data key="d0">466261</data>
    </edge>
    <edge source="MUS" target="DNK">
      <data key="d0">67356</data>
    </edge>
    <edge source="MUS" target="FRA">
      <data key="d0">9663890</data>
    </edge>
    <edge source="MUS" target="DEU">
      <data key="d0">8778748</data>
    </edge>
    <edge source="MUS" target="GHA">
      <data key="d0">32169</data>
    </edge>
    <edge source="MUS" target="GRC">
      <data key="d0">19432121</data>
    </edge>
    <edge source="MUS" target="HKG">
      <data key="d0">682305</data>
    </edge>
    <edge source="MUS" target="HUN">
      <data key="d0">278909</data>
    </edge>
    <edge source="MUS" target="IRL">
      <data key="d0">591877</data>
    </edge>
    <edge source="MUS" target="ISR">
      <data key="d0">1536379</data>
    </edge>
    <edge source="MUS" target="ITA">
      <data key="d0">71314279</data>
    </edge>
    <edge source="MUS" target="JOR">
      <data key="d0">15889</data>
    </edge>
    <edge source="MUS" target="KOR">
      <data key="d0">252400</data>
    </edge>
    <edge source="MUS" target="LBN">
      <data key="d0">31393</data>
    </edge>
    <edge source="MUS" target="LVA">
      <data key="d0">80489</data>
    </edge>
    <edge source="MUS" target="MDG">
      <data key="d0">3680022</data>
    </edge>
    <edge source="MUS" target="MYS">
      <data key="d0">36234</data>
    </edge>
    <edge source="MUS" target="OMN">
      <data key="d0">428713</data>
    </edge>
    <edge source="MUS" target="NLD">
      <data key="d0">7420015</data>
    </edge>
    <edge source="MUS" target="NZL">
      <data key="d0">17002</data>
    </edge>
    <edge source="MUS" target="NOR">
      <data key="d0">11509</data>
    </edge>
    <edge source="MUS" target="POL">
      <data key="d0">4793131</data>
    </edge>
    <edge source="MUS" target="PRT">
      <data key="d0">1104757</data>
    </edge>
    <edge source="MUS" target="ROU">
      <data key="d0">543114</data>
    </edge>
    <edge source="MUS" target="RUS">
      <data key="d0">1909981</data>
    </edge>
    <edge source="MUS" target="SAU">
      <data key="d0">821082</data>
    </edge>
    <edge source="MUS" target="SGP">
      <data key="d0">2199652</data>
    </edge>
    <edge source="MUS" target="SVK">
      <data key="d0">126577</data>
    </edge>
    <edge source="MUS" target="ZAF">
      <data key="d0">31274</data>
    </edge>
    <edge source="MUS" target="ESP">
      <data key="d0">20175643</data>
    </edge>
    <edge source="MUS" target="SWE">
      <data key="d0">239703</data>
    </edge>
    <edge source="MUS" target="CHE">
      <data key="d0">2024215</data>
    </edge>
    <edge source="MUS" target="ARE">
      <data key="d0">543672</data>
    </edge>
    <edge source="MUS" target="TUN">
      <data key="d0">37766</data>
    </edge>
    <edge source="MUS" target="UKR">
      <data key="d0">125784</data>
    </edge>
    <edge source="MUS" target="MKD">
      <data key="d0">48013</data>
    </edge>
    <edge source="MUS" target="EGY">
      <data key="d0">130122</data>
    </edge>
    <edge source="MUS" target="GBR">
      <data key="d0">30770214</data>
    </edge>
    <edge source="MUS" target="USA">
      <data key="d0">8917646</data>
    </edge>
    <edge source="OMN" target="AUS">
      <data key="d0">14767</data>
    </edge>
    <edge source="OMN" target="CAN">
      <data key="d0">50047</data>
    </edge>
    <edge source="OMN" target="CHN">
      <data key="d0">29829</data>
    </edge>
    <edge source="OMN" target="LBN">
      <data key="d0">697524</data>
    </edge>
    <edge source="OMN" target="MUS">
      <data key="d0">15238</data>
    </edge>
    <edge source="OMN" target="NZL">
      <data key="d0">58864</data>
    </edge>
    <edge source="OMN" target="PAK">
      <data key="d0">264189</data>
    </edge>
    <edge source="OMN" target="SAU">
      <data key="d0">20011</data>
    </edge>
    <edge source="OMN" target="IND">
      <data key="d0">1950241</data>
    </edge>
    <edge source="OMN" target="SGP">
      <data key="d0">146123</data>
    </edge>
    <edge source="OMN" target="VNM">
      <data key="d0">22011</data>
    </edge>
    <edge source="OMN" target="ARE">
      <data key="d0">1109733</data>
    </edge>
    <edge source="OMN" target="TUR">
      <data key="d0">41054</data>
    </edge>
    <edge source="OMN" target="USA">
      <data key="d0">152672</data>
    </edge>
    <edge source="IND" target="DZA">
      <data key="d0">1012727</data>
    </edge>
    <edge source="IND" target="AZE">
      <data key="d0">37559</data>
    </edge>
    <edge source="IND" target="AUS">
      <data key="d0">2686268</data>
    </edge>
    <edge source="IND" target="AUT">
      <data key="d0">112416</data>
    </edge>
    <edge source="IND" target="ARM">
      <data key="d0">26082</data>
    </edge>
    <edge source="IND" target="BEL">
      <data key="d0">11557988</data>
    </edge>
    <edge source="IND" target="BWA">
      <data key="d0">28767</data>
    </edge>
    <edge source="IND" target="BRA">
      <data key="d0">216062</data>
    </edge>
    <edge source="IND" target="BDI">
      <data key="d0">167284</data>
    </edge>
    <edge source="IND" target="KHM">
      <data key="d0">32511</data>
    </edge>
    <edge source="IND" target="CMR">
      <data key="d0">2552396</data>
    </edge>
    <edge source="IND" target="CAN">
      <data key="d0">4024372</data>
    </edge>
    <edge source="IND" target="LKA">
      <data key="d0">71319635</data>
    </edge>
    <edge source="IND" target="CHL">
      <data key="d0">36165</data>
    </edge>
    <edge source="IND" target="CHN">
      <data key="d0">8310801</data>
    </edge>
    <edge source="IND" target="COL">
      <data key="d0">28956</data>
    </edge>
    <edge source="IND" target="HRV">
      <data key="d0">925028</data>
    </edge>
    <edge source="IND" target="CZE">
      <data key="d0">31703</data>
    </edge>
    <edge source="IND" target="BEN">
      <data key="d0">10382354</data>
    </edge>
    <edge source="IND" target="DNK">
      <data key="d0">166974</data>
    </edge>
    <edge source="IND" target="ECU">
      <data key="d0">67821</data>
    </edge>
    <edge source="IND" target="SLV">
      <data key="d0">14435</data>
    </edge>
    <edge source="IND" target="ETH">
      <data key="d0">1680488</data>
    </edge>
    <edge source="IND" target="FRA">
      <data key="d0">545033</data>
    </edge>
    <edge source="IND" target="GEO">
      <data key="d0">131816</data>
    </edge>
    <edge source="IND" target="GMB">
      <data key="d0">2691413</data>
    </edge>
    <edge source="IND" target="DEU">
      <data key="d0">2631073</data>
    </edge>
    <edge source="IND" target="GHA">
      <data key="d0">4188263</data>
    </edge>
    <edge source="IND" target="GTM">
      <data key="d0">20714</data>
    </edge>
    <edge source="IND" target="HKG">
      <data key="d0">612729</data>
    </edge>
    <edge source="IND" target="IDN">
      <data key="d0">3801230</data>
    </edge>
    <edge source="IND" target="IRL">
      <data key="d0">13472</data>
    </edge>
    <edge source="IND" target="ISR">
      <data key="d0">1066784</data>
    </edge>
    <edge source="IND" target="ITA">
      <data key="d0">6876100</data>
    </edge>
    <edge source="IND" target="CIV">
      <data key="d0">1432487</data>
    </edge>
    <edge source="IND" target="JAM">
      <data key="d0">233935</data>
    </edge>
    <edge source="IND" target="JPN">
      <data key="d0">358760</data>
    </edge>
    <edge source="IND" target="KAZ">
      <data key="d0">75667</data>
    </edge>
    <edge source="IND" target="JOR">
      <data key="d0">20575637</data>
    </edge>
    <edge source="IND" target="KOR">
      <data key="d0">2890756</data>
    </edge>
    <edge source="IND" target="LBN">
      <data key="d0">363496</data>
    </edge>
    <edge source="IND" target="MDG">
      <data key="d0">7635899</data>
    </edge>
    <edge source="IND" target="MWI">
      <data key="d0">730128</data>
    </edge>
    <edge source="IND" target="MYS">
      <data key="d0">13670886</data>
    </edge>
    <edge source="IND" target="MRT">
      <data key="d0">825464</data>
    </edge>
    <edge source="IND" target="MUS">
      <data key="d0">1727500</data>
    </edge>
    <edge source="IND" target="MAR">
      <data key="d0">793120</data>
    </edge>
    <edge source="IND" target="MOZ">
      <data key="d0">2285070</data>
    </edge>
    <edge source="IND" target="OMN">
      <data key="d0">11707761</data>
    </edge>
    <edge source="IND" target="NAM">
      <data key="d0">700054</data>
    </edge>
    <edge source="IND" target="NLD">
      <data key="d0">10399121</data>
    </edge>
    <edge source="IND" target="NZL">
      <data key="d0">515019</data>
    </edge>
    <edge source="IND" target="NIC">
      <data key="d0">76171</data>
    </edge>
    <edge source="IND" target="NER">
      <data key="d0">2047206</data>
    </edge>
    <edge source="IND" target="NOR">
      <data key="d0">1747545</data>
    </edge>
    <edge source="IND" target="PAK">
      <data key="d0">48624470</data>
    </edge>
    <edge source="IND" target="PER">
      <data key="d0">107106</data>
    </edge>
    <edge source="IND" target="PHL">
      <data key="d0">1272285</data>
    </edge>
    <edge source="IND" target="PRT">
      <data key="d0">28034</data>
    </edge>
    <edge source="IND" target="RUS">
      <data key="d0">219799</data>
    </edge>
    <edge source="IND" target="SAU">
      <data key="d0">48217950</data>
    </edge>
    <edge source="IND" target="SEN">
      <data key="d0">3286268</data>
    </edge>
    <edge source="IND" target="SGP">
      <data key="d0">3569159</data>
    </edge>
    <edge source="IND" target="VNM">
      <data key="d0">13586658</data>
    </edge>
    <edge source="IND" target="ZAF">
      <data key="d0">3090258</data>
    </edge>
    <edge source="IND" target="ESP">
      <data key="d0">957335</data>
    </edge>
    <edge source="IND" target="CHE">
      <data key="d0">31876</data>
    </edge>
    <edge source="IND" target="THA">
      <data key="d0">1277728</data>
    </edge>
    <edge source="IND" target="TGO">
      <data key="d0">2994919</data>
    </edge>
    <edge source="IND" target="ARE">
      <data key="d0">61960315</data>
    </edge>
    <edge source="IND" target="TUN">
      <data key="d0">5236490</data>
    </edge>
    <edge source="IND" target="TUR">
      <data key="d0">6425161</data>
    </edge>
    <edge source="IND" target="UGA">
      <data key="d0">4899075</data>
    </edge>
    <edge source="IND" target="UKR">
      <data key="d0">15559</data>
    </edge>
    <edge source="IND" target="EGY">
      <data key="d0">1350684</data>
    </edge>
    <edge source="IND" target="GBR">
      <data key="d0">1731508</data>
    </edge>
    <edge source="IND" target="TZA">
      <data key="d0">93371237</data>
    </edge>
    <edge source="IND" target="USA">
      <data key="d0">73520795</data>
    </edge>
    <edge source="IND" target="BFA">
      <data key="d0">1490289</data>
    </edge>
    <edge source="VNM" target="DZA">
      <data key="d0">631139</data>
    </edge>
    <edge source="VNM" target="ARG">
      <data key="d0">37970</data>
    </edge>
    <edge source="VNM" target="AUS">
      <data key="d0">917288</data>
    </edge>
    <edge source="VNM" target="BEL">
      <data key="d0">296189</data>
    </edge>
    <edge source="VNM" target="BRA">
      <data key="d0">4885430</data>
    </edge>
    <edge source="VNM" target="KHM">
      <data key="d0">3111007</data>
    </edge>
    <edge source="VNM" target="CMR">
      <data key="d0">299870</data>
    </edge>
    <edge source="VNM" target="CAN">
      <data key="d0">610394</data>
    </edge>
    <edge source="VNM" target="LKA">
      <data key="d0">894467</data>
    </edge>
    <edge source="VNM" target="CHN">
      <data key="d0">8188039</data>
    </edge>
    <edge source="VNM" target="BEN">
      <data key="d0">25366</data>
    </edge>
    <edge source="VNM" target="DNK">
      <data key="d0">605808</data>
    </edge>
    <edge source="VNM" target="FRA">
      <data key="d0">473935</data>
    </edge>
    <edge source="VNM" target="GEO">
      <data key="d0">50435</data>
    </edge>
    <edge source="VNM" target="DEU">
      <data key="d0">1087134</data>
    </edge>
    <edge source="VNM" target="GHA">
      <data key="d0">1618958</data>
    </edge>
    <edge source="VNM" target="GRC">
      <data key="d0">16020</data>
    </edge>
    <edge source="VNM" target="HKG">
      <data key="d0">726045</data>
    </edge>
    <edge source="VNM" target="IDN">
      <data key="d0">1417337</data>
    </edge>
    <edge source="VNM" target="IRL">
      <data key="d0">102651</data>
    </edge>
    <edge source="VNM" target="ISR">
      <data key="d0">158673</data>
    </edge>
    <edge source="VNM" target="ITA">
      <data key="d0">1363912</data>
    </edge>
    <edge source="VNM" target="CIV">
      <data key="d0">314066</data>
    </edge>
    <edge source="VNM" target="JPN">
      <data key="d0">4290196</data>
    </edge>
    <edge source="VNM" target="JOR">
      <data key="d0">203549</data>
    </edge>
    <edge source="VNM" target="KOR">
      <data key="d0">9102193</data>
    </edge>
    <edge source="VNM" target="LBN">
      <data key="d0">759422</data>
    </edge>
    <edge source="VNM" target="MYS">
      <data key="d0">8044612</data>
    </edge>
    <edge source="VNM" target="MUS">
      <data key="d0">91074</data>
    </edge>
    <edge source="VNM" target="MEX">
      <data key="d0">2094551</data>
    </edge>
    <edge source="VNM" target="MAR">
      <data key="d0">454089</data>
    </edge>
    <edge source="VNM" target="OMN">
      <data key="d0">134459</data>
    </edge>
    <edge source="VNM" target="NLD">
      <data key="d0">1251790</data>
    </edge>
    <edge source="VNM" target="NZL">
      <data key="d0">152398</data>
    </edge>
    <edge source="VNM" target="PAK">
      <data key="d0">135351</data>
    </edge>
    <edge source="VNM" target="PER">
      <data key="d0">16411</data>
    </edge>
    <edge source="VNM" target="PHL">
      <data key="d0">10859102</data>
    </edge>
    <edge source="VNM" target="POL">
      <data key="d0">464820</data>
    </edge>
    <edge source="VNM" target="ROU">
      <data key="d0">21981</data>
    </edge>
    <edge source="VNM" target="RUS">
      <data key="d0">131883</data>
    </edge>
    <edge source="VNM" target="SAU">
      <data key="d0">940574</data>
    </edge>
    <edge source="VNM" target="SEN">
      <data key="d0">541439</data>
    </edge>
    <edge source="VNM" target="SGP">
      <data key="d0">1770910</data>
    </edge>
    <edge source="VNM" target="ZAF">
      <data key="d0">810869</data>
    </edge>
    <edge source="VNM" target="ZWE">
      <data key="d0">79682</data>
    </edge>
    <edge source="VNM" target="SWE">
      <data key="d0">13123</data>
    </edge>
    <edge source="VNM" target="THA">
      <data key="d0">9638066</data>
    </edge>
    <edge source="VNM" target="ARE">
      <data key="d0">12390464</data>
    </edge>
    <edge source="VNM" target="TUN">
      <data key="d0">79993</data>
    </edge>
    <edge source="VNM" target="TUR">
      <data key="d0">678151</data>
    </edge>
    <edge source="VNM" target="UKR">
      <data key="d0">133720</data>
    </edge>
    <edge source="VNM" target="EGY">
      <data key="d0">240141</data>
    </edge>
    <edge source="VNM" target="GBR">
      <data key="d0">2242428</data>
    </edge>
    <edge source="VNM" target="TZA">
      <data key="d0">174587</data>
    </edge>
    <edge source="VNM" target="USA">
      <data key="d0">72653348</data>
    </edge>
    <edge source="VNM" target="URY">
      <data key="d0">114699</data>
    </edge>
    <edge source="ARM" target="GEO">
      <data key="d0">623405</data>
    </edge>
    <edge source="ARM" target="RUS">
      <data key="d0">242309</data>
    </edge>
    <edge source="ARM" target="ARE">
      <data key="d0">19465</data>
    </edge>
    <edge source="ARM" target="USA">
      <data key="d0">115793</data>
    </edge>
    <edge source="BLR" target="AZE">
      <data key="d0">200900</data>
    </edge>
    <edge source="BLR" target="ARM">
      <data key="d0">262400</data>
    </edge>
    <edge source="BLR" target="CAN">
      <data key="d0">12200</data>
    </edge>
    <edge source="BLR" target="CHN">
      <data key="d0">31500</data>
    </edge>
    <edge source="BLR" target="HRV">
      <data key="d0">11300</data>
    </edge>
    <edge source="BLR" target="DNK">
      <data key="d0">190700</data>
    </edge>
    <edge source="BLR" target="GEO">
      <data key="d0">284600</data>
    </edge>
    <edge source="BLR" target="DEU">
      <data key="d0">1702500</data>
    </edge>
    <edge source="BLR" target="ISR">
      <data key="d0">52500</data>
    </edge>
    <edge source="BLR" target="KAZ">
      <data key="d0">1530700</data>
    </edge>
    <edge source="BLR" target="KGZ">
      <data key="d0">2178900</data>
    </edge>
    <edge source="BLR" target="LVA">
      <data key="d0">934700</data>
    </edge>
    <edge source="BLR" target="LTU">
      <data key="d0">1736600</data>
    </edge>
    <edge source="BLR" target="MDA">
      <data key="d0">8635900</data>
    </edge>
    <edge source="BLR" target="NOR">
      <data key="d0">1159500</data>
    </edge>
    <edge source="BLR" target="POL">
      <data key="d0">278400</data>
    </edge>
    <edge source="BLR" target="RUS">
      <data key="d0">153156200</data>
    </edge>
    <edge source="BLR" target="SWE">
      <data key="d0">212300</data>
    </edge>
    <edge source="BLR" target="UKR">
      <data key="d0">23040500</data>
    </edge>
    <edge source="BLR" target="GBR">
      <data key="d0">12500</data>
    </edge>
    <edge source="BLR" target="USA">
      <data key="d0">131100</data>
    </edge>
    <edge source="EST" target="DNK">
      <data key="d0">44287</data>
    </edge>
    <edge source="EST" target="FIN">
      <data key="d0">3052788</data>
    </edge>
    <edge source="EST" target="DEU">
      <data key="d0">43527</data>
    </edge>
    <edge source="EST" target="LVA">
      <data key="d0">3122981</data>
    </edge>
    <edge source="EST" target="LTU">
      <data key="d0">2110131</data>
    </edge>
    <edge source="EST" target="MDA">
      <data key="d0">18922</data>
    </edge>
    <edge source="EST" target="NOR">
      <data key="d0">689237</data>
    </edge>
    <edge source="EST" target="RUS">
      <data key="d0">264771</data>
    </edge>
    <edge source="EST" target="SWE">
      <data key="d0">2606252</data>
    </edge>
    <edge source="EST" target="UKR">
      <data key="d0">86026</data>
    </edge>
    <edge source="EST" target="GBR">
      <data key="d0">11894</data>
    </edge>
    <edge source="HUN" target="DZA">
      <data key="d0">46459</data>
    </edge>
    <edge source="HUN" target="ARG">
      <data key="d0">185796</data>
    </edge>
    <edge source="HUN" target="AUS">
      <data key="d0">771708</data>
    </edge>
    <edge source="HUN" target="AUT">
      <data key="d0">40487020</data>
    </edge>
    <edge source="HUN" target="BEL">
      <data key="d0">7014553</data>
    </edge>
    <edge source="HUN" target="BRA">
      <data key="d0">52092</data>
    </edge>
    <edge source="HUN" target="BGR">
      <data key="d0">2828037</data>
    </edge>
    <edge source="HUN" target="CAN">
      <data key="d0">1386658</data>
    </edge>
    <edge source="HUN" target="CHL">
      <data key="d0">47310</data>
    </edge>
    <edge source="HUN" target="CHN">
      <data key="d0">287334</data>
    </edge>
    <edge source="HUN" target="HRV">
      <data key="d0">16890703</data>
    </edge>
    <edge source="HUN" target="CZE">
      <data key="d0">32062507</data>
    </edge>
    <edge source="HUN" target="DNK">
      <data key="d0">3032780</data>
    </edge>
    <edge source="HUN" target="EST">
      <data key="d0">428945</data>
    </edge>
    <edge source="HUN" target="FIN">
      <data key="d0">709192</data>
    </edge>
    <edge source="HUN" target="FRA">
      <data key="d0">17030781</data>
    </edge>
    <edge source="HUN" target="DEU">
      <data key="d0">43785927</data>
    </edge>
    <edge source="HUN" target="GRC">
      <data key="d0">2690254</data>
    </edge>
    <edge source="HUN" target="HKG">
      <data key="d0">263652</data>
    </edge>
    <edge source="HUN" target="IDN">
      <data key="d0">51045</data>
    </edge>
    <edge source="HUN" target="IRL">
      <data key="d0">400580</data>
    </edge>
    <edge source="HUN" target="ISR">
      <data key="d0">304850</data>
    </edge>
    <edge source="HUN" target="ITA">
      <data key="d0">33420899</data>
    </edge>
    <edge source="HUN" target="JPN">
      <data key="d0">7712388</data>
    </edge>
    <edge source="HUN" target="JOR">
      <data key="d0">341923</data>
    </edge>
    <edge source="HUN" target="KOR">
      <data key="d0">260286</data>
    </edge>
    <edge source="HUN" target="LBN">
      <data key="d0">49318</data>
    </edge>
    <edge source="HUN" target="LVA">
      <data key="d0">20537</data>
    </edge>
    <edge source="HUN" target="LTU">
      <data key="d0">1709440</data>
    </edge>
    <edge source="HUN" target="MYS">
      <data key="d0">70427</data>
    </edge>
    <edge source="HUN" target="MEX">
      <data key="d0">149795</data>
    </edge>
    <edge source="HUN" target="MDA">
      <data key="d0">13632</data>
    </edge>
    <edge source="HUN" target="OMN">
      <data key="d0">78729</data>
    </edge>
    <edge source="HUN" target="NLD">
      <data key="d0">9072127</data>
    </edge>
    <edge source="HUN" target="NZL">
      <data key="d0">129727</data>
    </edge>
    <edge source="HUN" target="NOR">
      <data key="d0">41911</data>
    </edge>
    <edge source="HUN" target="PAK">
      <data key="d0">10068</data>
    </edge>
    <edge source="HUN" target="PHL">
      <data key="d0">101408</data>
    </edge>
    <edge source="HUN" target="POL">
      <data key="d0">24461674</data>
    </edge>
    <edge source="HUN" target="PRT">
      <data key="d0">18630</data>
    </edge>
    <edge source="HUN" target="ROU">
      <data key="d0">13943231</data>
    </edge>
    <edge source="HUN" target="RUS">
      <data key="d0">8019543</data>
    </edge>
    <edge source="HUN" target="SAU">
      <data key="d0">736326</data>
    </edge>
    <edge source="HUN" target="SRB">
      <data key="d0">14134181</data>
    </edge>
    <edge source="HUN" target="SGP">
      <data key="d0">383552</data>
    </edge>
    <edge source="HUN" target="SVK">
      <data key="d0">16097790</data>
    </edge>
    <edge source="HUN" target="VNM">
      <data key="d0">17846</data>
    </edge>
    <edge source="HUN" target="SVN">
      <data key="d0">9629025</data>
    </edge>
    <edge source="HUN" target="ZAF">
      <data key="d0">189968</data>
    </edge>
    <edge source="HUN" target="ESP">
      <data key="d0">4455563</data>
    </edge>
    <edge source="HUN" target="SWE">
      <data key="d0">1697357</data>
    </edge>
    <edge source="HUN" target="CHE">
      <data key="d0">1821902</data>
    </edge>
    <edge source="HUN" target="THA">
      <data key="d0">342166</data>
    </edge>
    <edge source="HUN" target="ARE">
      <data key="d0">351398</data>
    </edge>
    <edge source="HUN" target="TUR">
      <data key="d0">162436</data>
    </edge>
    <edge source="HUN" target="UKR">
      <data key="d0">1375739</data>
    </edge>
    <edge source="HUN" target="MKD">
      <data key="d0">98608</data>
    </edge>
    <edge source="HUN" target="EGY">
      <data key="d0">26474</data>
    </edge>
    <edge source="HUN" target="GBR">
      <data key="d0">12319786</data>
    </edge>
    <edge source="HUN" target="USA">
      <data key="d0">1284875</data>
    </edge>
    <edge source="LTU" target="AZE">
      <data key="d0">84952</data>
    </edge>
    <edge source="LTU" target="AUT">
      <data key="d0">104708</data>
    </edge>
    <edge source="LTU" target="BEL">
      <data key="d0">46063</data>
    </edge>
    <edge source="LTU" target="BGR">
      <data key="d0">789492</data>
    </edge>
    <edge source="LTU" target="BLR">
      <data key="d0">2959575</data>
    </edge>
    <edge source="LTU" target="CHN">
      <data key="d0">55115</data>
    </edge>
    <edge source="LTU" target="CZE">
      <data key="d0">559861</data>
    </edge>
    <edge source="LTU" target="DNK">
      <data key="d0">772952</data>
    </edge>
    <edge source="LTU" target="EST">
      <data key="d0">20872914</data>
    </edge>
    <edge source="LTU" target="FIN">
      <data key="d0">5069034</data>
    </edge>
    <edge source="LTU" target="FRA">
      <data key="d0">444399</data>
    </edge>
    <edge source="LTU" target="GEO">
      <data key="d0">14918</data>
    </edge>
    <edge source="LTU" target="DEU">
      <data key="d0">4984727</data>
    </edge>
    <edge source="LTU" target="GRC">
      <data key="d0">29833</data>
    </edge>
    <edge source="LTU" target="HUN">
      <data key="d0">120734</data>
    </edge>
    <edge source="LTU" target="IRL">
      <data key="d0">115897</data>
    </edge>
    <edge source="LTU" target="ITA">
      <data key="d0">12957</data>
    </edge>
    <edge source="LTU" target="KAZ">
      <data key="d0">614664</data>
    </edge>
    <edge source="LTU" target="JOR">
      <data key="d0">18913</data>
    </edge>
    <edge source="LTU" target="KGZ">
      <data key="d0">42458</data>
    </edge>
    <edge source="LTU" target="LVA">
      <data key="d0">31662808</data>
    </edge>
    <edge source="LTU" target="MDA">
      <data key="d0">336884</data>
    </edge>
    <edge source="LTU" target="NLD">
      <data key="d0">3326895</data>
    </edge>
    <edge source="LTU" target="NOR">
      <data key="d0">535009</data>
    </edge>
    <edge source="LTU" target="PHL">
      <data key="d0">1654626</data>
    </edge>
    <edge source="LTU" target="POL">
      <data key="d0">27372778</data>
    </edge>
    <edge source="LTU" target="ROU">
      <data key="d0">1373929</data>
    </edge>
    <edge source="LTU" target="RUS">
      <data key="d0">11051953</data>
    </edge>
    <edge source="LTU" target="IND">
      <data key="d0">60774</data>
    </edge>
    <edge source="LTU" target="SVK">
      <data key="d0">467209</data>
    </edge>
    <edge source="LTU" target="ESP">
      <data key="d0">1131237</data>
    </edge>
    <edge source="LTU" target="SWE">
      <data key="d0">946436</data>
    </edge>
    <edge source="LTU" target="UKR">
      <data key="d0">677059</data>
    </edge>
    <edge source="LTU" target="GBR">
      <data key="d0">714369</data>
    </edge>
    <edge source="LTU" target="USA">
      <data key="d0">128273</data>
    </edge>
    <edge source="MDA" target="AZE">
      <data key="d0">58474</data>
    </edge>
    <edge source="MDA" target="AUT">
      <data key="d0">288482</data>
    </edge>
    <edge source="MDA" target="BEL">
      <data key="d0">226279</data>
    </edge>
    <edge source="MDA" target="BGR">
      <data key="d0">17035506</data>
    </edge>
    <edge source="MDA" target="BLR">
      <data key="d0">55897</data>
    </edge>
    <edge source="MDA" target="CAN">
      <data key="d0">70163</data>
    </edge>
    <edge source="MDA" target="CHN">
      <data key="d0">11639</data>
    </edge>
    <edge source="MDA" target="HRV">
      <data key="d0">84837</data>
    </edge>
    <edge source="MDA" target="DNK">
      <data key="d0">140447</data>
    </edge>
    <edge source="MDA" target="EST">
      <data key="d0">148853</data>
    </edge>
    <edge source="MDA" target="FRA">
      <data key="d0">1247708</data>
    </edge>
    <edge source="MDA" target="DEU">
      <data key="d0">1508514</data>
    </edge>
    <edge source="MDA" target="HUN">
      <data key="d0">12169</data>
    </edge>
    <edge source="MDA" target="ISR">
      <data key="d0">58114</data>
    </edge>
    <edge source="MDA" target="ITA">
      <data key="d0">1899531</data>
    </edge>
    <edge source="MDA" target="LVA">
      <data key="d0">195639</data>
    </edge>
    <edge source="MDA" target="LTU">
      <data key="d0">33013</data>
    </edge>
    <edge source="MDA" target="OMN">
      <data key="d0">67200</data>
    </edge>
    <edge source="MDA" target="POL">
      <data key="d0">1041427</data>
    </edge>
    <edge source="MDA" target="ROU">
      <data key="d0">26091419</data>
    </edge>
    <edge source="MDA" target="RUS">
      <data key="d0">217691</data>
    </edge>
    <edge source="MDA" target="SRB">
      <data key="d0">40407</data>
    </edge>
    <edge source="MDA" target="SVK">
      <data key="d0">700519</data>
    </edge>
    <edge source="MDA" target="ESP">
      <data key="d0">21995</data>
    </edge>
    <edge source="MDA" target="SWE">
      <data key="d0">80164</data>
    </edge>
    <edge source="MDA" target="UKR">
      <data key="d0">458231</data>
    </edge>
    <edge source="MDA" target="MKD">
      <data key="d0">319481</data>
    </edge>
    <edge source="MDA" target="USA">
      <data key="d0">63273</data>
    </edge>
    <edge source="ROU" target="AUT">
      <data key="d0">3229366</data>
    </edge>
    <edge source="ROU" target="ARM">
      <data key="d0">152670</data>
    </edge>
    <edge source="ROU" target="BEL">
      <data key="d0">1371657</data>
    </edge>
    <edge source="ROU" target="BGR">
      <data key="d0">22312880</data>
    </edge>
    <edge source="ROU" target="CAN">
      <data key="d0">57664</data>
    </edge>
    <edge source="ROU" target="CHN">
      <data key="d0">631265</data>
    </edge>
    <edge source="ROU" target="CRI">
      <data key="d0">31589</data>
    </edge>
    <edge source="ROU" target="HRV">
      <data key="d0">411074</data>
    </edge>
    <edge source="ROU" target="CZE">
      <data key="d0">1586715</data>
    </edge>
    <edge source="ROU" target="DNK">
      <data key="d0">1942715</data>
    </edge>
    <edge source="ROU" target="EST">
      <data key="d0">43137</data>
    </edge>
    <edge source="ROU" target="FIN">
      <data key="d0">67350</data>
    </edge>
    <edge source="ROU" target="FRA">
      <data key="d0">4038963</data>
    </edge>
    <edge source="ROU" target="GEO">
      <data key="d0">927030</data>
    </edge>
    <edge source="ROU" target="DEU">
      <data key="d0">15868569</data>
    </edge>
    <edge source="ROU" target="GRC">
      <data key="d0">5161287</data>
    </edge>
    <edge source="ROU" target="HKG">
      <data key="d0">25649</data>
    </edge>
    <edge source="ROU" target="HUN">
      <data key="d0">13033601</data>
    </edge>
    <edge source="ROU" target="IRL">
      <data key="d0">83286</data>
    </edge>
    <edge source="ROU" target="ISR">
      <data key="d0">1065148</data>
    </edge>
    <edge source="ROU" target="ITA">
      <data key="d0">5770486</data>
    </edge>
    <edge source="ROU" target="JPN">
      <data key="d0">3547384</data>
    </edge>
    <edge source="ROU" target="KAZ">
      <data key="d0">3438209</data>
    </edge>
    <edge source="ROU" target="JOR">
      <data key="d0">35383</data>
    </edge>
    <edge source="ROU" target="KGZ">
      <data key="d0">1014718</data>
    </edge>
    <edge source="ROU" target="LTU">
      <data key="d0">250906</data>
    </edge>
    <edge source="ROU" target="MDA">
      <data key="d0">2639298</data>
    </edge>
    <edge source="ROU" target="NLD">
      <data key="d0">3654508</data>
    </edge>
    <edge source="ROU" target="NOR">
      <data key="d0">14905</data>
    </edge>
    <edge source="ROU" target="PHL">
      <data key="d0">22392</data>
    </edge>
    <edge source="ROU" target="POL">
      <data key="d0">4815832</data>
    </edge>
    <edge source="ROU" target="PRT">
      <data key="d0">21561</data>
    </edge>
    <edge source="ROU" target="RUS">
      <data key="d0">334879</data>
    </edge>
    <edge source="ROU" target="SAU">
      <data key="d0">453071</data>
    </edge>
    <edge source="ROU" target="SRB">
      <data key="d0">245034</data>
    </edge>
    <edge source="ROU" target="IND">
      <data key="d0">54344</data>
    </edge>
    <edge source="ROU" target="SVK">
      <data key="d0">4017756</data>
    </edge>
    <edge source="ROU" target="SVN">
      <data key="d0">19429</data>
    </edge>
    <edge source="ROU" target="ESP">
      <data key="d0">3382150</data>
    </edge>
    <edge source="ROU" target="CHE">
      <data key="d0">421928</data>
    </edge>
    <edge source="ROU" target="ARE">
      <data key="d0">152322</data>
    </edge>
    <edge source="ROU" target="TUR">
      <data key="d0">66696</data>
    </edge>
    <edge source="ROU" target="UKR">
      <data key="d0">141735</data>
    </edge>
    <edge source="ROU" target="MKD">
      <data key="d0">32316</data>
    </edge>
    <edge source="ROU" target="GBR">
      <data key="d0">2064198</data>
    </edge>
    <edge source="ROU" target="USA">
      <data key="d0">145771</data>
    </edge>
    <edge source="SVK" target="AZE">
      <data key="d0">21919</data>
    </edge>
    <edge source="SVK" target="AUT">
      <data key="d0">6521207</data>
    </edge>
    <edge source="SVK" target="BEL">
      <data key="d0">2190402</data>
    </edge>
    <edge source="SVK" target="BGR">
      <data key="d0">434245</data>
    </edge>
    <edge source="SVK" target="CAN">
      <data key="d0">993408</data>
    </edge>
    <edge source="SVK" target="CHN">
      <data key="d0">96673</data>
    </edge>
    <edge source="SVK" target="HRV">
      <data key="d0">958818</data>
    </edge>
    <edge source="SVK" target="CZE">
      <data key="d0">31149721</data>
    </edge>
    <edge source="SVK" target="DNK">
      <data key="d0">1192669</data>
    </edge>
    <edge source="SVK" target="EST">
      <data key="d0">1115871</data>
    </edge>
    <edge source="SVK" target="FIN">
      <data key="d0">15391693</data>
    </edge>
    <edge source="SVK" target="FRA">
      <data key="d0">4002369</data>
    </edge>
    <edge source="SVK" target="PSE">
      <data key="d0">296173</data>
    </edge>
    <edge source="SVK" target="DEU">
      <data key="d0">19543621</data>
    </edge>
    <edge source="SVK" target="GRC">
      <data key="d0">661966</data>
    </edge>
    <edge source="SVK" target="HUN">
      <data key="d0">38063743</data>
    </edge>
    <edge source="SVK" target="IRL">
      <data key="d0">1125223</data>
    </edge>
    <edge source="SVK" target="ISR">
      <data key="d0">20109</data>
    </edge>
    <edge source="SVK" target="ITA">
      <data key="d0">3626939</data>
    </edge>
    <edge source="SVK" target="JOR">
      <data key="d0">113167</data>
    </edge>
    <edge source="SVK" target="LBN">
      <data key="d0">23001</data>
    </edge>
    <edge source="SVK" target="LVA">
      <data key="d0">684193</data>
    </edge>
    <edge source="SVK" target="LTU">
      <data key="d0">857219</data>
    </edge>
    <edge source="SVK" target="MAR">
      <data key="d0">66825</data>
    </edge>
    <edge source="SVK" target="NLD">
      <data key="d0">16790002</data>
    </edge>
    <edge source="SVK" target="NZL">
      <data key="d0">79023</data>
    </edge>
    <edge source="SVK" target="NOR">
      <data key="d0">59304</data>
    </edge>
    <edge source="SVK" target="PAK">
      <data key="d0">195065</data>
    </edge>
    <edge source="SVK" target="POL">
      <data key="d0">27668251</data>
    </edge>
    <edge source="SVK" target="PRT">
      <data key="d0">615895</data>
    </edge>
    <edge source="SVK" target="ROU">
      <data key="d0">1346218</data>
    </edge>
    <edge source="SVK" target="RUS">
      <data key="d0">488749</data>
    </edge>
    <edge source="SVK" target="SAU">
      <data key="d0">1305210</data>
    </edge>
    <edge source="SVK" target="SRB">
      <data key="d0">548424</data>
    </edge>
    <edge source="SVK" target="IND">
      <data key="d0">283934</data>
    </edge>
    <edge source="SVK" target="VNM">
      <data key="d0">403581</data>
    </edge>
    <edge source="SVK" target="SVN">
      <data key="d0">2284820</data>
    </edge>
    <edge source="SVK" target="ZAF">
      <data key="d0">96663</data>
    </edge>
    <edge source="SVK" target="ESP">
      <data key="d0">1201384</data>
    </edge>
    <edge source="SVK" target="SWE">
      <data key="d0">32728182</data>
    </edge>
    <edge source="SVK" target="CHE">
      <data key="d0">2068691</data>
    </edge>
    <edge source="SVK" target="THA">
      <data key="d0">458812</data>
    </edge>
    <edge source="SVK" target="ARE">
      <data key="d0">426172</data>
    </edge>
    <edge source="SVK" target="TUR">
      <data key="d0">791161</data>
    </edge>
    <edge source="SVK" target="UKR">
      <data key="d0">188167</data>
    </edge>
    <edge source="SVK" target="GBR">
      <data key="d0">3234789</data>
    </edge>
    <edge source="SVN" target="ALB">
      <data key="d0">85884</data>
    </edge>
    <edge source="SVN" target="AUT">
      <data key="d0">1400348</data>
    </edge>
    <edge source="SVN" target="BGR">
      <data key="d0">99597</data>
    </edge>
    <edge source="SVN" target="CAN">
      <data key="d0">342637</data>
    </edge>
    <edge source="SVN" target="CHN">
      <data key="d0">29160</data>
    </edge>
    <edge source="SVN" target="HRV">
      <data key="d0">12563756</data>
    </edge>
    <edge source="SVN" target="CZE">
      <data key="d0">1956818</data>
    </edge>
    <edge source="SVN" target="FRA">
      <data key="d0">1566735</data>
    </edge>
    <edge source="SVN" target="DEU">
      <data key="d0">2726123</data>
    </edge>
    <edge source="SVN" target="GRC">
      <data key="d0">72135</data>
    </edge>
    <edge source="SVN" target="HUN">
      <data key="d0">248103</data>
    </edge>
    <edge source="SVN" target="ISR">
      <data key="d0">1242736</data>
    </edge>
    <edge source="SVN" target="ITA">
      <data key="d0">7062349</data>
    </edge>
    <edge source="SVN" target="JPN">
      <data key="d0">879750</data>
    </edge>
    <edge source="SVN" target="KAZ">
      <data key="d0">33374</data>
    </edge>
    <edge source="SVN" target="LVA">
      <data key="d0">19831</data>
    </edge>
    <edge source="SVN" target="MDG">
      <data key="d0">23916</data>
    </edge>
    <edge source="SVN" target="NLD">
      <data key="d0">1235964</data>
    </edge>
    <edge source="SVN" target="POL">
      <data key="d0">212357</data>
    </edge>
    <edge source="SVN" target="PRT">
      <data key="d0">20017</data>
    </edge>
    <edge source="SVN" target="ROU">
      <data key="d0">374816</data>
    </edge>
    <edge source="SVN" target="RUS">
      <data key="d0">134088</data>
    </edge>
    <edge source="SVN" target="SAU">
      <data key="d0">26938</data>
    </edge>
    <edge source="SVN" target="SRB">
      <data key="d0">948514</data>
    </edge>
    <edge source="SVN" target="SVK">
      <data key="d0">92642</data>
    </edge>
    <edge source="SVN" target="ESP">
      <data key="d0">11312</data>
    </edge>
    <edge source="SVN" target="SWE">
      <data key="d0">21381</data>
    </edge>
    <edge source="SVN" target="CHE">
      <data key="d0">10746</data>
    </edge>
    <edge source="SVN" target="ARE">
      <data key="d0">14933</data>
    </edge>
    <edge source="SVN" target="UKR">
      <data key="d0">464522</data>
    </edge>
    <edge source="SVN" target="MKD">
      <data key="d0">384210</data>
    </edge>
    <edge source="SVN" target="GBR">
      <data key="d0">78617</data>
    </edge>
    <edge source="SVN" target="USA">
      <data key="d0">10227</data>
    </edge>
    <edge source="SWE" target="AZE">
      <data key="d0">693803</data>
    </edge>
    <edge source="SWE" target="AUS">
      <data key="d0">416890</data>
    </edge>
    <edge source="SWE" target="AUT">
      <data key="d0">26428</data>
    </edge>
    <edge source="SWE" target="BEL">
      <data key="d0">1524542</data>
    </edge>
    <edge source="SWE" target="BRA">
      <data key="d0">23973</data>
    </edge>
    <edge source="SWE" target="BGR">
      <data key="d0">34731</data>
    </edge>
    <edge source="SWE" target="CAN">
      <data key="d0">382860</data>
    </edge>
    <edge source="SWE" target="CHL">
      <data key="d0">41631</data>
    </edge>
    <edge source="SWE" target="CHN">
      <data key="d0">650652</data>
    </edge>
    <edge source="SWE" target="HRV">
      <data key="d0">45490</data>
    </edge>
    <edge source="SWE" target="CZE">
      <data key="d0">422971</data>
    </edge>
    <edge source="SWE" target="DNK">
      <data key="d0">57470936</data>
    </edge>
    <edge source="SWE" target="EST">
      <data key="d0">3433466</data>
    </edge>
    <edge source="SWE" target="FIN">
      <data key="d0">21473749</data>
    </edge>
    <edge source="SWE" target="FRA">
      <data key="d0">367541</data>
    </edge>
    <edge source="SWE" target="DEU">
      <data key="d0">14632661</data>
    </edge>
    <edge source="SWE" target="GRC">
      <data key="d0">72503</data>
    </edge>
    <edge source="SWE" target="HKG">
      <data key="d0">49933</data>
    </edge>
    <edge source="SWE" target="HUN">
      <data key="d0">110391</data>
    </edge>
    <edge source="SWE" target="IRL">
      <data key="d0">115419</data>
    </edge>
    <edge source="SWE" target="ISR">
      <data key="d0">2449886</data>
    </edge>
    <edge source="SWE" target="ITA">
      <data key="d0">1064385</data>
    </edge>
    <edge source="SWE" target="JPN">
      <data key="d0">33679</data>
    </edge>
    <edge source="SWE" target="JOR">
      <data key="d0">82092</data>
    </edge>
    <edge source="SWE" target="KOR">
      <data key="d0">74023</data>
    </edge>
    <edge source="SWE" target="LBN">
      <data key="d0">1028251</data>
    </edge>
    <edge source="SWE" target="LVA">
      <data key="d0">826647</data>
    </edge>
    <edge source="SWE" target="LTU">
      <data key="d0">2339261</data>
    </edge>
    <edge source="SWE" target="MAR">
      <data key="d0">335032</data>
    </edge>
    <edge source="SWE" target="OMN">
      <data key="d0">542600</data>
    </edge>
    <edge source="SWE" target="NLD">
      <data key="d0">1409357</data>
    </edge>
    <edge source="SWE" target="NZL">
      <data key="d0">289777</data>
    </edge>
    <edge source="SWE" target="NOR">
      <data key="d0">50730534</data>
    </edge>
    <edge source="SWE" target="PER">
      <data key="d0">16021</data>
    </edge>
    <edge source="SWE" target="POL">
      <data key="d0">11718407</data>
    </edge>
    <edge source="SWE" target="ROU">
      <data key="d0">48179</data>
    </edge>
    <edge source="SWE" target="RUS">
      <data key="d0">1236988</data>
    </edge>
    <edge source="SWE" target="SAU">
      <data key="d0">374909</data>
    </edge>
    <edge source="SWE" target="SRB">
      <data key="d0">36251</data>
    </edge>
    <edge source="SWE" target="IND">
      <data key="d0">184297</data>
    </edge>
    <edge source="SWE" target="SGP">
      <data key="d0">43034</data>
    </edge>
    <edge source="SWE" target="SVK">
      <data key="d0">596626</data>
    </edge>
    <edge source="SWE" target="SVN">
      <data key="d0">37187</data>
    </edge>
    <edge source="SWE" target="ZAF">
      <data key="d0">203241</data>
    </edge>
    <edge source="SWE" target="ESP">
      <data key="d0">2250270</data>
    </edge>
    <edge source="SWE" target="CHE">
      <data key="d0">302991</data>
    </edge>
    <edge source="SWE" target="THA">
      <data key="d0">56482</data>
    </edge>
    <edge source="SWE" target="ARE">
      <data key="d0">55196</data>
    </edge>
    <edge source="SWE" target="TUR">
      <data key="d0">2675930</data>
    </edge>
    <edge source="SWE" target="UKR">
      <data key="d0">67708</data>
    </edge>
    <edge source="SWE" target="MKD">
      <data key="d0">36017</data>
    </edge>
    <edge source="SWE" target="GBR">
      <data key="d0">3917713</data>
    </edge>
    <edge source="SWE" target="USA">
      <data key="d0">2378670</data>
    </edge>
    <edge source="UKR" target="ALB">
      <data key="d0">6905105</data>
    </edge>
    <edge source="UKR" target="DZA">
      <data key="d0">684185</data>
    </edge>
    <edge source="UKR" target="AZE">
      <data key="d0">18848955</data>
    </edge>
    <edge source="UKR" target="AUT">
      <data key="d0">905916</data>
    </edge>
    <edge source="UKR" target="ARM">
      <data key="d0">3209009</data>
    </edge>
    <edge source="UKR" target="BEL">
      <data key="d0">2250648</data>
    </edge>
    <edge source="UKR" target="BGR">
      <data key="d0">4064649</data>
    </edge>
    <edge source="UKR" target="BLR">
      <data key="d0">10488881</data>
    </edge>
    <edge source="UKR" target="CAN">
      <data key="d0">1478898</data>
    </edge>
    <edge source="UKR" target="LKA">
      <data key="d0">40032452</data>
    </edge>
    <edge source="UKR" target="CHN">
      <data key="d0">3091380</data>
    </edge>
    <edge source="UKR" target="HRV">
      <data key="d0">85878</data>
    </edge>
    <edge source="UKR" target="CZE">
      <data key="d0">1122320</data>
    </edge>
    <edge source="UKR" target="BEN">
      <data key="d0">630499</data>
    </edge>
    <edge source="UKR" target="DNK">
      <data key="d0">1756217</data>
    </edge>
    <edge source="UKR" target="ETH">
      <data key="d0">2191797</data>
    </edge>
    <edge source="UKR" target="EST">
      <data key="d0">480978</data>
    </edge>
    <edge source="UKR" target="FRA">
      <data key="d0">4041150</data>
    </edge>
    <edge source="UKR" target="GEO">
      <data key="d0">29554547</data>
    </edge>
    <edge source="UKR" target="PSE">
      <data key="d0">117500</data>
    </edge>
    <edge source="UKR" target="DEU">
      <data key="d0">34774569</data>
    </edge>
    <edge source="UKR" target="GHA">
      <data key="d0">52011</data>
    </edge>
    <edge source="UKR" target="GRC">
      <data key="d0">1257189</data>
    </edge>
    <edge source="UKR" target="HKG">
      <data key="d0">1520025</data>
    </edge>
    <edge source="UKR" target="HUN">
      <data key="d0">5533071</data>
    </edge>
    <edge source="UKR" target="ISR">
      <data key="d0">8558399</data>
    </edge>
    <edge source="UKR" target="ITA">
      <data key="d0">1890674</data>
    </edge>
    <edge source="UKR" target="CIV">
      <data key="d0">67850</data>
    </edge>
    <edge source="UKR" target="JPN">
      <data key="d0">278537</data>
    </edge>
    <edge source="UKR" target="KAZ">
      <data key="d0">29749662</data>
    </edge>
    <edge source="UKR" target="JOR">
      <data key="d0">722567</data>
    </edge>
    <edge source="UKR" target="KOR">
      <data key="d0">125056</data>
    </edge>
    <edge source="UKR" target="KGZ">
      <data key="d0">7117655</data>
    </edge>
    <edge source="UKR" target="LBN">
      <data key="d0">3258918</data>
    </edge>
    <edge source="UKR" target="LVA">
      <data key="d0">2908815</data>
    </edge>
    <edge source="UKR" target="LTU">
      <data key="d0">5995878</data>
    </edge>
    <edge source="UKR" target="MRT">
      <data key="d0">25636</data>
    </edge>
    <edge source="UKR" target="MDA">
      <data key="d0">9523959</data>
    </edge>
    <edge source="UKR" target="MOZ">
      <data key="d0">22264</data>
    </edge>
    <edge source="UKR" target="OMN">
      <data key="d0">36343</data>
    </edge>
    <edge source="UKR" target="NAM">
      <data key="d0">10440</data>
    </edge>
    <edge source="UKR" target="NLD">
      <data key="d0">1433724</data>
    </edge>
    <edge source="UKR" target="NOR">
      <data key="d0">232929</data>
    </edge>
    <edge source="UKR" target="PAK">
      <data key="d0">343207</data>
    </edge>
    <edge source="UKR" target="PAN">
      <data key="d0">66329</data>
    </edge>
    <edge source="UKR" target="PER">
      <data key="d0">19680</data>
    </edge>
    <edge source="UKR" target="POL">
      <data key="d0">28440402</data>
    </edge>
    <edge source="UKR" target="ROU">
      <data key="d0">19689215</data>
    </edge>
    <edge source="UKR" target="RUS">
      <data key="d0">5995534</data>
    </edge>
    <edge source="UKR" target="SAU">
      <data key="d0">1627519</data>
    </edge>
    <edge source="UKR" target="SEN">
      <data key="d0">105012</data>
    </edge>
    <edge source="UKR" target="SGP">
      <data key="d0">554217</data>
    </edge>
    <edge source="UKR" target="SVK">
      <data key="d0">645892</data>
    </edge>
    <edge source="UKR" target="VNM">
      <data key="d0">260336</data>
    </edge>
    <edge source="UKR" target="ZAF">
      <data key="d0">2856462</data>
    </edge>
    <edge source="UKR" target="ESP">
      <data key="d0">7295770</data>
    </edge>
    <edge source="UKR" target="SWE">
      <data key="d0">10098</data>
    </edge>
    <edge source="UKR" target="CHE">
      <data key="d0">2661596</data>
    </edge>
    <edge source="UKR" target="TGO">
      <data key="d0">28424</data>
    </edge>
    <edge source="UKR" target="ARE">
      <data key="d0">1551425</data>
    </edge>
    <edge source="UKR" target="TUN">
      <data key="d0">15424625</data>
    </edge>
    <edge source="UKR" target="TUR">
      <data key="d0">11133905</data>
    </edge>
    <edge source="UKR" target="UGA">
      <data key="d0">252199</data>
    </edge>
    <edge source="UKR" target="MKD">
      <data key="d0">1083160</data>
    </edge>
    <edge source="UKR" target="EGY">
      <data key="d0">14845619</data>
    </edge>
    <edge source="UKR" target="GBR">
      <data key="d0">1566535</data>
    </edge>
    <edge source="UKR" target="USA">
      <data key="d0">19895370</data>
    </edge>
    <edge source="ETH" target="FRA">
      <data key="d0">102247</data>
    </edge>
    <edge source="ETH" target="DEU">
      <data key="d0">179095</data>
    </edge>
    <edge source="ETH" target="NOR">
      <data key="d0">640204</data>
    </edge>
    <edge source="ETH" target="GBR">
      <data key="d0">243155</data>
    </edge>
    <edge source="PSE" target="ISR">
      <data key="d0">4512832</data>
    </edge>
    <edge source="PSE" target="JOR">
      <data key="d0">52207</data>
    </edge>
    <edge source="PSE" target="MYS">
      <data key="d0">13316</data>
    </edge>
    <edge source="PSE" target="ARE">
      <data key="d0">52363</data>
    </edge>
    <edge source="PSE" target="USA">
      <data key="d0">50794</data>
    </edge>
    <edge source="CIV" target="CMR">
      <data key="d0">94400</data>
    </edge>
    <edge source="CIV" target="BEN">
      <data key="d0">40603</data>
    </edge>
    <edge source="CIV" target="GMB">
      <data key="d0">233306</data>
    </edge>
    <edge source="CIV" target="GHA">
      <data key="d0">347281</data>
    </edge>
    <edge source="CIV" target="MRT">
      <data key="d0">385752</data>
    </edge>
    <edge source="CIV" target="NER">
      <data key="d0">103766</data>
    </edge>
    <edge source="CIV" target="SEN">
      <data key="d0">3029746</data>
    </edge>
    <edge source="CIV" target="TGO">
      <data key="d0">518199</data>
    </edge>
    <edge source="CIV" target="BFA">
      <data key="d0">20285688</data>
    </edge>
    <edge source="SEN" target="BEN">
      <data key="d0">18041</data>
    </edge>
    <edge source="SEN" target="FRA">
      <data key="d0">124405</data>
    </edge>
    <edge source="SEN" target="GEO">
      <data key="d0">31288</data>
    </edge>
    <edge source="SEN" target="GMB">
      <data key="d0">1287415</data>
    </edge>
    <edge source="SEN" target="ITA">
      <data key="d0">17233</data>
    </edge>
    <edge source="SEN" target="CIV">
      <data key="d0">88605</data>
    </edge>
    <edge source="SEN" target="MRT">
      <data key="d0">298448</data>
    </edge>
    <edge source="SEN" target="NER">
      <data key="d0">13657</data>
    </edge>
    <edge source="SEN" target="GBR">
      <data key="d0">42838</data>
    </edge>
    <edge source="SEN" target="BFA">
      <data key="d0">14559</data>
    </edge>
    <edge source="ZWE" target="BWA">
      <data key="d0">9312375</data>
    </edge>
    <edge source="ZWE" target="MOZ">
      <data key="d0">37159992</data>
    </edge>
    <edge source="ZWE" target="NAM">
      <data key="d0">10292</data>
    </edge>
    <edge source="ZWE" target="ZAF">
      <data key="d0">1183124</data>
    </edge>
    <edge source="UGA" target="BDI">
      <data key="d0">12255</data>
    </edge>
    <edge source="UGA" target="CAF">
      <data key="d0">115721</data>
    </edge>
    <edge source="UGA" target="CHN">
      <data key="d0">11192</data>
    </edge>
    <edge source="UGA" target="FRA">
      <data key="d0">36676</data>
    </edge>
    <edge source="BWA" target="NAM">
      <data key="d0">15879</data>
    </edge>
    <edge source="BWA" target="ZAF">
      <data key="d0">315247</data>
    </edge>
    <edge source="NAM" target="ZAF">
      <data key="d0">344913</data>
    </edge>
    <edge source="GMB" target="SEN">
      <data key="d0">44117</data>
    </edge>
    <edge source="NER" target="BRA">
      <data key="d0">5349839</data>
    </edge>
    <edge source="NER" target="CHN">
      <data key="d0">792292</data>
    </edge>
    <edge source="NER" target="BEN">
      <data key="d0">33884</data>
    </edge>
    <edge source="NER" target="FRA">
      <data key="d0">226548</data>
    </edge>
    <edge source="NER" target="IND">
      <data key="d0">464521</data>
    </edge>
    <edge source="NER" target="CHE">
      <data key="d0">10519</data>
    </edge>
    <edge source="NER" target="THA">
      <data key="d0">52028</data>
    </edge>
    <edge source="NER" target="TGO">
      <data key="d0">20913</data>
    </edge>
    <edge source="NER" target="ARE">
      <data key="d0">49471</data>
    </edge>
    <edge source="BFA" target="GHA">
      <data key="d0">96239</data>
    </edge>
    <edge source="BFA" target="TGO">
      <data key="d0">35313</data>
    </edge>
    <edge source="MWI" target="BEL">
      <data key="d0">340401</data>
    </edge>
    <edge source="MWI" target="BWA">
      <data key="d0">17131</data>
    </edge>
    <edge source="MWI" target="BRA">
      <data key="d0">15099</data>
    </edge>
    <edge source="MWI" target="BDI">
      <data key="d0">213065</data>
    </edge>
    <edge source="MWI" target="DEU">
      <data key="d0">7403097</data>
    </edge>
    <edge source="MWI" target="ITA">
      <data key="d0">4643696</data>
    </edge>
    <edge source="MWI" target="MOZ">
      <data key="d0">682832</data>
    </edge>
    <edge source="MWI" target="SGP">
      <data key="d0">56763</data>
    </edge>
    <edge source="MWI" target="ZAF">
      <data key="d0">2865198</data>
    </edge>
    <edge source="MWI" target="ZWE">
      <data key="d0">8798992</data>
    </edge>
    <edge source="MWI" target="ESP">
      <data key="d0">4960397</data>
    </edge>
    <edge source="MWI" target="SWE">
      <data key="d0">3434732</data>
    </edge>
    <edge source="MWI" target="GBR">
      <data key="d0">25534129</data>
    </edge>
    <edge source="MWI" target="TZA">
      <data key="d0">18958431</data>
    </edge>
    <edge source="MWI" target="USA">
      <data key="d0">10613364</data>
    </edge>
  </graph>
</graphml>
