# Supplementary material for: Core-periphery structure in sectoral international trade networks: A new approach to an old theory
Source: PLoS One. 2020 Apr 2;15(4):e0229547. doi: 10.1371/journal.pone.0229547 (PMC7117750; doi:10.1371/journal.pone.0229547)
Supplement: S8 File — (ZIP) [file pone.0229547.s008.zip › S8_File/Networks 2016/61-LEATHER, LEATHER GOODS.graphml]

<?xml version='1.0' encoding='utf-8'?>
<graphml xmlns="http://graphml.graphdrawing.org/xmlns" xmlns:xsi="http://www.w3.org/2001/XMLSchema-instance" xsi:schemaLocation="http://graphml.graphdrawing.org/xmlns http://graphml.graphdrawing.org/xmlns/1.0/graphml.xsd">
  <key attr.name="weight" attr.type="long" for="edge" id="d0" />
  <graph edgedefault="directed">
    <node id="ALB" />
    <node id="GRC" />
    <node id="ITA" />
    <node id="SRB" />
    <node id="ESP" />
    <node id="DZA" />
    <node id="CHN" />
    <node id="FRA" />
    <node id="LTU" />
    <node id="PRT" />
    <node id="IND" />
    <node id="ARE" />
    <node id="TUN" />
    <node id="TUR" />
    <node id="AZE" />
    <node id="BLR" />
    <node id="KAZ" />
    <node id="UKR" />
    <node id="ARG" />
    <node id="AUS" />
    <node id="AUT" />
    <node id="BEL" />
    <node id="BRA" />
    <node id="KHM" />
    <node id="CAN" />
    <node id="CHL" />
    <node id="COL" />
    <node id="HRV" />
    <node id="DNK" />
    <node id="ECU" />
    <node id="EST" />
    <node id="FIN" />
    <node id="DEU" />
    <node id="GTM" />
    <node id="HKG" />
    <node id="IDN" />
    <node id="IRL" />
    <node id="ISR" />
    <node id="JPN" />
    <node id="KOR" />
    <node id="MYS" />
    <node id="MEX" />
    <node id="MAR" />
    <node id="NLD" />
    <node id="NZL" />
    <node id="NIC" />
    <node id="PAK" />
    <node id="PRY" />
    <node id="PER" />
    <node id="POL" />
    <node id="RUS" />
    <node id="SGP" />
    <node id="SVK" />
    <node id="VNM" />
    <node id="ZAF" />
    <node id="SWE" />
    <node id="CHE" />
    <node id="THA" />
    <node id="GBR" />
    <node id="USA" />
    <node id="URY" />
    <node id="BGR" />
    <node id="LKA" />
    <node id="NOR" />
    <node id="PHL" />
    <node id="SAU" />
    <node id="ARM" />
    <node id="CZE" />
    <node id="HUN" />
    <node id="LBN" />
    <node id="ROU" />
    <node id="SVN" />
    <node id="GEO" />
    <node id="GHA" />
    <node id="LVA" />
    <node id="OMN" />
    <node id="MKD" />
    <node id="BOL" />
    <node id="EGY" />
    <node id="BDI" />
    <node id="MDA" />
    <node id="CMR" />
    <node id="CRI" />
    <node id="SLV" />
    <node id="HND" />
    <node id="KGZ" />
    <node id="BWA" />
    <node id="BEN" />
    <node id="ETH" />
    <node id="GMB" />
    <node id="PSE" />
    <node id="CIV" />
    <node id="JAM" />
    <node id="JOR" />
    <node id="MDG" />
    <node id="MWI" />
    <node id="MRT" />
    <node id="MUS" />
    <node id="MOZ" />
    <node id="PAN" />
    <node id="SEN" />
    <node id="TGO" />
    <node id="UGA" />
    <node id="TZA" />
    <node id="ZWE" />
    <node id="BFA" />
    <node id="NAM" />
    <node id="NER" />
    <edge source="ALB" target="GRC">
      <data key="d0">328691</data>
    </edge>
    <edge source="ALB" target="ITA">
      <data key="d0">9051116</data>
    </edge>
    <edge source="ALB" target="SRB">
      <data key="d0">51460</data>
    </edge>
    <edge source="ALB" target="ESP">
      <data key="d0">67089</data>
    </edge>
    <edge source="GRC" target="ALB">
      <data key="d0">451300</data>
    </edge>
    <edge source="GRC" target="AUS">
      <data key="d0">17012</data>
    </edge>
    <edge source="GRC" target="AUT">
      <data key="d0">10549</data>
    </edge>
    <edge source="GRC" target="BEL">
      <data key="d0">34865</data>
    </edge>
    <edge source="GRC" target="BGR">
      <data key="d0">922104</data>
    </edge>
    <edge source="GRC" target="KHM">
      <data key="d0">122206</data>
    </edge>
    <edge source="GRC" target="CAN">
      <data key="d0">411836</data>
    </edge>
    <edge source="GRC" target="CHN">
      <data key="d0">2528176</data>
    </edge>
    <edge source="GRC" target="HRV">
      <data key="d0">177629</data>
    </edge>
    <edge source="GRC" target="DNK">
      <data key="d0">2874849</data>
    </edge>
    <edge source="GRC" target="FIN">
      <data key="d0">177176</data>
    </edge>
    <edge source="GRC" target="FRA">
      <data key="d0">944362</data>
    </edge>
    <edge source="GRC" target="DEU">
      <data key="d0">2134055</data>
    </edge>
    <edge source="GRC" target="HKG">
      <data key="d0">1394616</data>
    </edge>
    <edge source="GRC" target="IDN">
      <data key="d0">278275</data>
    </edge>
    <edge source="GRC" target="IRL">
      <data key="d0">12486</data>
    </edge>
    <edge source="GRC" target="ITA">
      <data key="d0">16507291</data>
    </edge>
    <edge source="GRC" target="JPN">
      <data key="d0">40586</data>
    </edge>
    <edge source="GRC" target="KAZ">
      <data key="d0">12371</data>
    </edge>
    <edge source="GRC" target="KOR">
      <data key="d0">964857</data>
    </edge>
    <edge source="GRC" target="MYS">
      <data key="d0">23405</data>
    </edge>
    <edge source="GRC" target="MEX">
      <data key="d0">56112</data>
    </edge>
    <edge source="GRC" target="MAR">
      <data key="d0">52076</data>
    </edge>
    <edge source="GRC" target="NLD">
      <data key="d0">106698</data>
    </edge>
    <edge source="GRC" target="POL">
      <data key="d0">3550210</data>
    </edge>
    <edge source="GRC" target="PRT">
      <data key="d0">271684</data>
    </edge>
    <edge source="GRC" target="ROU">
      <data key="d0">103806</data>
    </edge>
    <edge source="GRC" target="RUS">
      <data key="d0">4487548</data>
    </edge>
    <edge source="GRC" target="SRB">
      <data key="d0">1786091</data>
    </edge>
    <edge source="GRC" target="IND">
      <data key="d0">366384</data>
    </edge>
    <edge source="GRC" target="VNM">
      <data key="d0">480535</data>
    </edge>
    <edge source="GRC" target="SVN">
      <data key="d0">29215</data>
    </edge>
    <edge source="GRC" target="ESP">
      <data key="d0">877690</data>
    </edge>
    <edge source="GRC" target="CHE">
      <data key="d0">401418</data>
    </edge>
    <edge source="GRC" target="TUN">
      <data key="d0">11741</data>
    </edge>
    <edge source="GRC" target="TUR">
      <data key="d0">41476</data>
    </edge>
    <edge source="GRC" target="MKD">
      <data key="d0">1662402</data>
    </edge>
    <edge source="GRC" target="GBR">
      <data key="d0">2050240</data>
    </edge>
    <edge source="GRC" target="USA">
      <data key="d0">955940</data>
    </edge>
    <edge source="ITA" target="ALB">
      <data key="d0">108518594</data>
    </edge>
    <edge source="ITA" target="DZA">
      <data key="d0">547446</data>
    </edge>
    <edge source="ITA" target="AZE">
      <data key="d0">79394</data>
    </edge>
    <edge source="ITA" target="ARG">
      <data key="d0">766273</data>
    </edge>
    <edge source="ITA" target="AUS">
      <data key="d0">11546363</data>
    </edge>
    <edge source="ITA" target="AUT">
      <data key="d0">71097527</data>
    </edge>
    <edge source="ITA" target="ARM">
      <data key="d0">38352</data>
    </edge>
    <edge source="ITA" target="BEL">
      <data key="d0">24314321</data>
    </edge>
    <edge source="ITA" target="BRA">
      <data key="d0">3136554</data>
    </edge>
    <edge source="ITA" target="BGR">
      <data key="d0">66559115</data>
    </edge>
    <edge source="ITA" target="BLR">
      <data key="d0">1008480</data>
    </edge>
    <edge source="ITA" target="KHM">
      <data key="d0">18525276</data>
    </edge>
    <edge source="ITA" target="CMR">
      <data key="d0">480601</data>
    </edge>
    <edge source="ITA" target="CAN">
      <data key="d0">29093053</data>
    </edge>
    <edge source="ITA" target="LKA">
      <data key="d0">197755</data>
    </edge>
    <edge source="ITA" target="CHL">
      <data key="d0">312195</data>
    </edge>
    <edge source="ITA" target="CHN">
      <data key="d0">282550344</data>
    </edge>
    <edge source="ITA" target="COL">
      <data key="d0">1333362</data>
    </edge>
    <edge source="ITA" target="CRI">
      <data key="d0">132421</data>
    </edge>
    <edge source="ITA" target="HRV">
      <data key="d0">12065487</data>
    </edge>
    <edge source="ITA" target="CZE">
      <data key="d0">59972188</data>
    </edge>
    <edge source="ITA" target="DNK">
      <data key="d0">12862299</data>
    </edge>
    <edge source="ITA" target="ECU">
      <data key="d0">32014</data>
    </edge>
    <edge source="ITA" target="SLV">
      <data key="d0">37095</data>
    </edge>
    <edge source="ITA" target="ETH">
      <data key="d0">348240</data>
    </edge>
    <edge source="ITA" target="EST">
      <data key="d0">6692510</data>
    </edge>
    <edge source="ITA" target="FIN">
      <data key="d0">8834438</data>
    </edge>
    <edge source="ITA" target="FRA">
      <data key="d0">276506033</data>
    </edge>
    <edge source="ITA" target="GEO">
      <data key="d0">35824</data>
    </edge>
    <edge source="ITA" target="PSE">
      <data key="d0">193042</data>
    </edge>
    <edge source="ITA" target="DEU">
      <data key="d0">245573000</data>
    </edge>
    <edge source="ITA" target="GHA">
      <data key="d0">297146</data>
    </edge>
    <edge source="ITA" target="GRC">
      <data key="d0">41204250</data>
    </edge>
    <edge source="ITA" target="GTM">
      <data key="d0">1712969</data>
    </edge>
    <edge source="ITA" target="HKG">
      <data key="d0">344429309</data>
    </edge>
    <edge source="ITA" target="HUN">
      <data key="d0">90367605</data>
    </edge>
    <edge source="ITA" target="IDN">
      <data key="d0">28649755</data>
    </edge>
    <edge source="ITA" target="IRL">
      <data key="d0">1148853</data>
    </edge>
    <edge source="ITA" target="ISR">
      <data key="d0">11205699</data>
    </edge>
    <edge source="ITA" target="CIV">
      <data key="d0">153105</data>
    </edge>
    <edge source="ITA" target="JPN">
      <data key="d0">35914351</data>
    </edge>
    <edge source="ITA" target="KAZ">
      <data key="d0">213215</data>
    </edge>
    <edge source="ITA" target="JOR">
      <data key="d0">126593</data>
    </edge>
    <edge source="ITA" target="KOR">
      <data key="d0">95672999</data>
    </edge>
    <edge source="ITA" target="LBN">
      <data key="d0">1693212</data>
    </edge>
    <edge source="ITA" target="LVA">
      <data key="d0">363173</data>
    </edge>
    <edge source="ITA" target="LTU">
      <data key="d0">14544490</data>
    </edge>
    <edge source="ITA" target="MDG">
      <data key="d0">44088</data>
    </edge>
    <edge source="ITA" target="MYS">
      <data key="d0">17086171</data>
    </edge>
    <edge source="ITA" target="MUS">
      <data key="d0">2112621</data>
    </edge>
    <edge source="ITA" target="MEX">
      <data key="d0">41483082</data>
    </edge>
    <edge source="ITA" target="MDA">
      <data key="d0">17341361</data>
    </edge>
    <edge source="ITA" target="MAR">
      <data key="d0">17042532</data>
    </edge>
    <edge source="ITA" target="OMN">
      <data key="d0">687106</data>
    </edge>
    <edge source="ITA" target="NLD">
      <data key="d0">50420629</data>
    </edge>
    <edge source="ITA" target="NZL">
      <data key="d0">937877</data>
    </edge>
    <edge source="ITA" target="NIC">
      <data key="d0">13935</data>
    </edge>
    <edge source="ITA" target="NER">
      <data key="d0">12005</data>
    </edge>
    <edge source="ITA" target="NOR">
      <data key="d0">14583187</data>
    </edge>
    <edge source="ITA" target="PAK">
      <data key="d0">2913964</data>
    </edge>
    <edge source="ITA" target="PAN">
      <data key="d0">18202</data>
    </edge>
    <edge source="ITA" target="PRY">
      <data key="d0">11672</data>
    </edge>
    <edge source="ITA" target="PER">
      <data key="d0">91692</data>
    </edge>
    <edge source="ITA" target="PHL">
      <data key="d0">39162627</data>
    </edge>
    <edge source="ITA" target="POL">
      <data key="d0">233632218</data>
    </edge>
    <edge source="ITA" target="PRT">
      <data key="d0">200110362</data>
    </edge>
    <edge source="ITA" target="ROU">
      <data key="d0">449564836</data>
    </edge>
    <edge source="ITA" target="RUS">
      <data key="d0">19174608</data>
    </edge>
    <edge source="ITA" target="SAU">
      <data key="d0">1479112</data>
    </edge>
    <edge source="ITA" target="SEN">
      <data key="d0">138796</data>
    </edge>
    <edge source="ITA" target="SRB">
      <data key="d0">89068002</data>
    </edge>
    <edge source="ITA" target="IND">
      <data key="d0">75322806</data>
    </edge>
    <edge source="ITA" target="SGP">
      <data key="d0">8717197</data>
    </edge>
    <edge source="ITA" target="SVK">
      <data key="d0">52873075</data>
    </edge>
    <edge source="ITA" target="VNM">
      <data key="d0">190948336</data>
    </edge>
    <edge source="ITA" target="SVN">
      <data key="d0">34476133</data>
    </edge>
    <edge source="ITA" target="ZAF">
      <data key="d0">7850514</data>
    </edge>
    <edge source="ITA" target="ZWE">
      <data key="d0">452851</data>
    </edge>
    <edge source="ITA" target="ESP">
      <data key="d0">287875308</data>
    </edge>
    <edge source="ITA" target="SWE">
      <data key="d0">28528065</data>
    </edge>
    <edge source="ITA" target="CHE">
      <data key="d0">46304540</data>
    </edge>
    <edge source="ITA" target="THA">
      <data key="d0">16509873</data>
    </edge>
    <edge source="ITA" target="ARE">
      <data key="d0">5733991</data>
    </edge>
    <edge source="ITA" target="TUN">
      <data key="d0">133276582</data>
    </edge>
    <edge source="ITA" target="TUR">
      <data key="d0">55026124</data>
    </edge>
    <edge source="ITA" target="UKR">
      <data key="d0">17885295</data>
    </edge>
    <edge source="ITA" target="MKD">
      <data key="d0">10734928</data>
    </edge>
    <edge source="ITA" target="EGY">
      <data key="d0">1490765</data>
    </edge>
    <edge source="ITA" target="GBR">
      <data key="d0">127664627</data>
    </edge>
    <edge source="ITA" target="USA">
      <data key="d0">305910641</data>
    </edge>
    <edge source="ITA" target="URY">
      <data key="d0">206814</data>
    </edge>
    <edge source="SRB" target="ALB">
      <data key="d0">2689428</data>
    </edge>
    <edge source="SRB" target="AUT">
      <data key="d0">1307530</data>
    </edge>
    <edge source="SRB" target="BEL">
      <data key="d0">5857564</data>
    </edge>
    <edge source="SRB" target="BGR">
      <data key="d0">249597</data>
    </edge>
    <edge source="SRB" target="CHN">
      <data key="d0">82565</data>
    </edge>
    <edge source="SRB" target="HRV">
      <data key="d0">72777</data>
    </edge>
    <edge source="SRB" target="CZE">
      <data key="d0">2009616</data>
    </edge>
    <edge source="SRB" target="FRA">
      <data key="d0">17249</data>
    </edge>
    <edge source="SRB" target="DEU">
      <data key="d0">745633</data>
    </edge>
    <edge source="SRB" target="GRC">
      <data key="d0">93201</data>
    </edge>
    <edge source="SRB" target="IRL">
      <data key="d0">67460</data>
    </edge>
    <edge source="SRB" target="ITA">
      <data key="d0">27396162</data>
    </edge>
    <edge source="SRB" target="NLD">
      <data key="d0">13334</data>
    </edge>
    <edge source="SRB" target="ROU">
      <data key="d0">650621</data>
    </edge>
    <edge source="SRB" target="RUS">
      <data key="d0">270215</data>
    </edge>
    <edge source="SRB" target="SVN">
      <data key="d0">772966</data>
    </edge>
    <edge source="SRB" target="ESP">
      <data key="d0">30614</data>
    </edge>
    <edge source="SRB" target="TUR">
      <data key="d0">5174501</data>
    </edge>
    <edge source="SRB" target="MKD">
      <data key="d0">1114504</data>
    </edge>
    <edge source="SRB" target="GBR">
      <data key="d0">638511</data>
    </edge>
    <edge source="ESP" target="ALB">
      <data key="d0">1911060</data>
    </edge>
    <edge source="ESP" target="DZA">
      <data key="d0">311816</data>
    </edge>
    <edge source="ESP" target="ARG">
      <data key="d0">100858</data>
    </edge>
    <edge source="ESP" target="AUS">
      <data key="d0">376574</data>
    </edge>
    <edge source="ESP" target="AUT">
      <data key="d0">1381497</data>
    </edge>
    <edge source="ESP" target="BEL">
      <data key="d0">4892418</data>
    </edge>
    <edge source="ESP" target="BRA">
      <data key="d0">524392</data>
    </edge>
    <edge source="ESP" target="BGR">
      <data key="d0">283383</data>
    </edge>
    <edge source="ESP" target="BLR">
      <data key="d0">36486</data>
    </edge>
    <edge source="ESP" target="KHM">
      <data key="d0">576229</data>
    </edge>
    <edge source="ESP" target="CAN">
      <data key="d0">1020219</data>
    </edge>
    <edge source="ESP" target="CHL">
      <data key="d0">194405</data>
    </edge>
    <edge source="ESP" target="CHN">
      <data key="d0">39220246</data>
    </edge>
    <edge source="ESP" target="COL">
      <data key="d0">766981</data>
    </edge>
    <edge source="ESP" target="CRI">
      <data key="d0">23909</data>
    </edge>
    <edge source="ESP" target="HRV">
      <data key="d0">161842</data>
    </edge>
    <edge source="ESP" target="CZE">
      <data key="d0">141347</data>
    </edge>
    <edge source="ESP" target="DNK">
      <data key="d0">1470697</data>
    </edge>
    <edge source="ESP" target="SLV">
      <data key="d0">60420</data>
    </edge>
    <edge source="ESP" target="EST">
      <data key="d0">549885</data>
    </edge>
    <edge source="ESP" target="FIN">
      <data key="d0">800850</data>
    </edge>
    <edge source="ESP" target="FRA">
      <data key="d0">98922735</data>
    </edge>
    <edge source="ESP" target="GEO">
      <data key="d0">98744</data>
    </edge>
    <edge source="ESP" target="DEU">
      <data key="d0">13689351</data>
    </edge>
    <edge source="ESP" target="GRC">
      <data key="d0">678925</data>
    </edge>
    <edge source="ESP" target="GTM">
      <data key="d0">470057</data>
    </edge>
    <edge source="ESP" target="HND">
      <data key="d0">14514</data>
    </edge>
    <edge source="ESP" target="HKG">
      <data key="d0">15264352</data>
    </edge>
    <edge source="ESP" target="HUN">
      <data key="d0">16549415</data>
    </edge>
    <edge source="ESP" target="IDN">
      <data key="d0">802580</data>
    </edge>
    <edge source="ESP" target="IRL">
      <data key="d0">345561</data>
    </edge>
    <edge source="ESP" target="ISR">
      <data key="d0">132114</data>
    </edge>
    <edge source="ESP" target="ITA">
      <data key="d0">150976046</data>
    </edge>
    <edge source="ESP" target="JPN">
      <data key="d0">3418309</data>
    </edge>
    <edge source="ESP" target="KOR">
      <data key="d0">11659989</data>
    </edge>
    <edge source="ESP" target="LBN">
      <data key="d0">76439</data>
    </edge>
    <edge source="ESP" target="LVA">
      <data key="d0">22103</data>
    </edge>
    <edge source="ESP" target="LTU">
      <data key="d0">23184</data>
    </edge>
    <edge source="ESP" target="MYS">
      <data key="d0">20841</data>
    </edge>
    <edge source="ESP" target="MUS">
      <data key="d0">355664</data>
    </edge>
    <edge source="ESP" target="MEX">
      <data key="d0">2857480</data>
    </edge>
    <edge source="ESP" target="MAR">
      <data key="d0">37179174</data>
    </edge>
    <edge source="ESP" target="NLD">
      <data key="d0">1332883</data>
    </edge>
    <edge source="ESP" target="NZL">
      <data key="d0">288029</data>
    </edge>
    <edge source="ESP" target="NIC">
      <data key="d0">14124</data>
    </edge>
    <edge source="ESP" target="NOR">
      <data key="d0">101509</data>
    </edge>
    <edge source="ESP" target="PAK">
      <data key="d0">278405</data>
    </edge>
    <edge source="ESP" target="PAN">
      <data key="d0">11253</data>
    </edge>
    <edge source="ESP" target="PER">
      <data key="d0">15352</data>
    </edge>
    <edge source="ESP" target="PHL">
      <data key="d0">403440</data>
    </edge>
    <edge source="ESP" target="POL">
      <data key="d0">3229928</data>
    </edge>
    <edge source="ESP" target="PRT">
      <data key="d0">104495236</data>
    </edge>
    <edge source="ESP" target="ROU">
      <data key="d0">14453081</data>
    </edge>
    <edge source="ESP" target="RUS">
      <data key="d0">290510</data>
    </edge>
    <edge source="ESP" target="SAU">
      <data key="d0">22960</data>
    </edge>
    <edge source="ESP" target="IND">
      <data key="d0">9807420</data>
    </edge>
    <edge source="ESP" target="SGP">
      <data key="d0">598544</data>
    </edge>
    <edge source="ESP" target="SVK">
      <data key="d0">907996</data>
    </edge>
    <edge source="ESP" target="VNM">
      <data key="d0">13473699</data>
    </edge>
    <edge source="ESP" target="SVN">
      <data key="d0">247514</data>
    </edge>
    <edge source="ESP" target="ZAF">
      <data key="d0">716837</data>
    </edge>
    <edge source="ESP" target="SWE">
      <data key="d0">746154</data>
    </edge>
    <edge source="ESP" target="CHE">
      <data key="d0">1861008</data>
    </edge>
    <edge source="ESP" target="THA">
      <data key="d0">1486910</data>
    </edge>
    <edge source="ESP" target="ARE">
      <data key="d0">347708</data>
    </edge>
    <edge source="ESP" target="TUN">
      <data key="d0">5362016</data>
    </edge>
    <edge source="ESP" target="TUR">
      <data key="d0">9825682</data>
    </edge>
    <edge source="ESP" target="EGY">
      <data key="d0">251908</data>
    </edge>
    <edge source="ESP" target="GBR">
      <data key="d0">12368014</data>
    </edge>
    <edge source="ESP" target="USA">
      <data key="d0">18067641</data>
    </edge>
    <edge source="ESP" target="URY">
      <data key="d0">136874</data>
    </edge>
    <edge source="DZA" target="CHN">
      <data key="d0">955053</data>
    </edge>
    <edge source="DZA" target="FRA">
      <data key="d0">640525</data>
    </edge>
    <edge source="DZA" target="ITA">
      <data key="d0">6065547</data>
    </edge>
    <edge source="DZA" target="LTU">
      <data key="d0">48251</data>
    </edge>
    <edge source="DZA" target="PRT">
      <data key="d0">1507663</data>
    </edge>
    <edge source="DZA" target="IND">
      <data key="d0">465279</data>
    </edge>
    <edge source="DZA" target="ESP">
      <data key="d0">674515</data>
    </edge>
    <edge source="DZA" target="ARE">
      <data key="d0">486491</data>
    </edge>
    <edge source="DZA" target="TUN">
      <data key="d0">267157</data>
    </edge>
    <edge source="DZA" target="TUR">
      <data key="d0">221808</data>
    </edge>
    <edge source="CHN" target="ALB">
      <data key="d0">94125</data>
    </edge>
    <edge source="CHN" target="DZA">
      <data key="d0">1056311</data>
    </edge>
    <edge source="CHN" target="AZE">
      <data key="d0">23943</data>
    </edge>
    <edge source="CHN" target="ARG">
      <data key="d0">3161564</data>
    </edge>
    <edge source="CHN" target="AUS">
      <data key="d0">24122197</data>
    </edge>
    <edge source="CHN" target="AUT">
      <data key="d0">249018</data>
    </edge>
    <edge source="CHN" target="BEL">
      <data key="d0">10873049</data>
    </edge>
    <edge source="CHN" target="BWA">
      <data key="d0">23363</data>
    </edge>
    <edge source="CHN" target="BRA">
      <data key="d0">2587778</data>
    </edge>
    <edge source="CHN" target="BGR">
      <data key="d0">283947</data>
    </edge>
    <edge source="CHN" target="BLR">
      <data key="d0">315864</data>
    </edge>
    <edge source="CHN" target="KHM">
      <data key="d0">11156522</data>
    </edge>
    <edge source="CHN" target="CMR">
      <data key="d0">293734</data>
    </edge>
    <edge source="CHN" target="CAN">
      <data key="d0">13141155</data>
    </edge>
    <edge source="CHN" target="LKA">
      <data key="d0">1415086</data>
    </edge>
    <edge source="CHN" target="CHL">
      <data key="d0">4264445</data>
    </edge>
    <edge source="CHN" target="COL">
      <data key="d0">1684658</data>
    </edge>
    <edge source="CHN" target="CRI">
      <data key="d0">371126</data>
    </edge>
    <edge source="CHN" target="HRV">
      <data key="d0">197468</data>
    </edge>
    <edge source="CHN" target="CZE">
      <data key="d0">6642939</data>
    </edge>
    <edge source="CHN" target="BEN">
      <data key="d0">20124</data>
    </edge>
    <edge source="CHN" target="DNK">
      <data key="d0">3310252</data>
    </edge>
    <edge source="CHN" target="ECU">
      <data key="d0">289920</data>
    </edge>
    <edge source="CHN" target="SLV">
      <data key="d0">142186</data>
    </edge>
    <edge source="CHN" target="ETH">
      <data key="d0">2724399</data>
    </edge>
    <edge source="CHN" target="EST">
      <data key="d0">561263</data>
    </edge>
    <edge source="CHN" target="FIN">
      <data key="d0">5613332</data>
    </edge>
    <edge source="CHN" target="FRA">
      <data key="d0">17315633</data>
    </edge>
    <edge source="CHN" target="GEO">
      <data key="d0">671700</data>
    </edge>
    <edge source="CHN" target="GMB">
      <data key="d0">27895</data>
    </edge>
    <edge source="CHN" target="PSE">
      <data key="d0">27028</data>
    </edge>
    <edge source="CHN" target="DEU">
      <data key="d0">46591111</data>
    </edge>
    <edge source="CHN" target="GHA">
      <data key="d0">1491462</data>
    </edge>
    <edge source="CHN" target="GRC">
      <data key="d0">2354648</data>
    </edge>
    <edge source="CHN" target="GTM">
      <data key="d0">340855</data>
    </edge>
    <edge source="CHN" target="HND">
      <data key="d0">124996</data>
    </edge>
    <edge source="CHN" target="HKG">
      <data key="d0">467290560</data>
    </edge>
    <edge source="CHN" target="HUN">
      <data key="d0">148417</data>
    </edge>
    <edge source="CHN" target="IDN">
      <data key="d0">35014444</data>
    </edge>
    <edge source="CHN" target="IRL">
      <data key="d0">8421579</data>
    </edge>
    <edge source="CHN" target="ISR">
      <data key="d0">3187311</data>
    </edge>
    <edge source="CHN" target="ITA">
      <data key="d0">35486301</data>
    </edge>
    <edge source="CHN" target="CIV">
      <data key="d0">36620</data>
    </edge>
    <edge source="CHN" target="JAM">
      <data key="d0">26258</data>
    </edge>
    <edge source="CHN" target="JPN">
      <data key="d0">48943191</data>
    </edge>
    <edge source="CHN" target="KAZ">
      <data key="d0">323372</data>
    </edge>
    <edge source="CHN" target="JOR">
      <data key="d0">1369580</data>
    </edge>
    <edge source="CHN" target="KOR">
      <data key="d0">78124174</data>
    </edge>
    <edge source="CHN" target="KGZ">
      <data key="d0">38354</data>
    </edge>
    <edge source="CHN" target="LBN">
      <data key="d0">1875905</data>
    </edge>
    <edge source="CHN" target="LVA">
      <data key="d0">600221</data>
    </edge>
    <edge source="CHN" target="LTU">
      <data key="d0">539162</data>
    </edge>
    <edge source="CHN" target="MDG">
      <data key="d0">409576</data>
    </edge>
    <edge source="CHN" target="MWI">
      <data key="d0">19899</data>
    </edge>
    <edge source="CHN" target="MYS">
      <data key="d0">10492028</data>
    </edge>
    <edge source="CHN" target="MRT">
      <data key="d0">15541</data>
    </edge>
    <edge source="CHN" target="MUS">
      <data key="d0">137746</data>
    </edge>
    <edge source="CHN" target="MEX">
      <data key="d0">10891084</data>
    </edge>
    <edge source="CHN" target="MAR">
      <data key="d0">1042272</data>
    </edge>
    <edge source="CHN" target="MOZ">
      <data key="d0">433160</data>
    </edge>
    <edge source="CHN" target="OMN">
      <data key="d0">370438</data>
    </edge>
    <edge source="CHN" target="NLD">
      <data key="d0">29812389</data>
    </edge>
    <edge source="CHN" target="NZL">
      <data key="d0">3566432</data>
    </edge>
    <edge source="CHN" target="NIC">
      <data key="d0">99514</data>
    </edge>
    <edge source="CHN" target="NOR">
      <data key="d0">1580742</data>
    </edge>
    <edge source="CHN" target="PAK">
      <data key="d0">3395533</data>
    </edge>
    <edge source="CHN" target="PAN">
      <data key="d0">1367858</data>
    </edge>
    <edge source="CHN" target="PRY">
      <data key="d0">94397</data>
    </edge>
    <edge source="CHN" target="PER">
      <data key="d0">941725</data>
    </edge>
    <edge source="CHN" target="PHL">
      <data key="d0">20028372</data>
    </edge>
    <edge source="CHN" target="POL">
      <data key="d0">2435116</data>
    </edge>
    <edge source="CHN" target="PRT">
      <data key="d0">3857695</data>
    </edge>
    <edge source="CHN" target="ROU">
      <data key="d0">1945535</data>
    </edge>
    <edge source="CHN" target="RUS">
      <data key="d0">12208994</data>
    </edge>
    <edge source="CHN" target="SAU">
      <data key="d0">6264909</data>
    </edge>
    <edge source="CHN" target="SEN">
      <data key="d0">286444</data>
    </edge>
    <edge source="CHN" target="SRB">
      <data key="d0">285716</data>
    </edge>
    <edge source="CHN" target="IND">
      <data key="d0">29599462</data>
    </edge>
    <edge source="CHN" target="SGP">
      <data key="d0">8243959</data>
    </edge>
    <edge source="CHN" target="SVK">
      <data key="d0">2003345</data>
    </edge>
    <edge source="CHN" target="VNM">
      <data key="d0">165464642</data>
    </edge>
    <edge source="CHN" target="SVN">
      <data key="d0">764100</data>
    </edge>
    <edge source="CHN" target="ZAF">
      <data key="d0">2228637</data>
    </edge>
    <edge source="CHN" target="ESP">
      <data key="d0">19384978</data>
    </edge>
    <edge source="CHN" target="SWE">
      <data key="d0">6991291</data>
    </edge>
    <edge source="CHN" target="CHE">
      <data key="d0">622610</data>
    </edge>
    <edge source="CHN" target="THA">
      <data key="d0">30291726</data>
    </edge>
    <edge source="CHN" target="TGO">
      <data key="d0">68995</data>
    </edge>
    <edge source="CHN" target="ARE">
      <data key="d0">5620617</data>
    </edge>
    <edge source="CHN" target="TUN">
      <data key="d0">628070</data>
    </edge>
    <edge source="CHN" target="TUR">
      <data key="d0">8751868</data>
    </edge>
    <edge source="CHN" target="UGA">
      <data key="d0">37549</data>
    </edge>
    <edge source="CHN" target="UKR">
      <data key="d0">3916926</data>
    </edge>
    <edge source="CHN" target="EGY">
      <data key="d0">3660557</data>
    </edge>
    <edge source="CHN" target="GBR">
      <data key="d0">55558092</data>
    </edge>
    <edge source="CHN" target="TZA">
      <data key="d0">857318</data>
    </edge>
    <edge source="CHN" target="USA">
      <data key="d0">383371510</data>
    </edge>
    <edge source="CHN" target="URY">
      <data key="d0">322035</data>
    </edge>
    <edge source="FRA" target="DZA">
      <data key="d0">195986</data>
    </edge>
    <edge source="FRA" target="ARG">
      <data key="d0">31104</data>
    </edge>
    <edge source="FRA" target="AUS">
      <data key="d0">16584663</data>
    </edge>
    <edge source="FRA" target="AUT">
      <data key="d0">2263184</data>
    </edge>
    <edge source="FRA" target="ARM">
      <data key="d0">672540</data>
    </edge>
    <edge source="FRA" target="BEL">
      <data key="d0">16472145</data>
    </edge>
    <edge source="FRA" target="BRA">
      <data key="d0">2215098</data>
    </edge>
    <edge source="FRA" target="BGR">
      <data key="d0">1076468</data>
    </edge>
    <edge source="FRA" target="CMR">
      <data key="d0">17256</data>
    </edge>
    <edge source="FRA" target="CAN">
      <data key="d0">4279870</data>
    </edge>
    <edge source="FRA" target="LKA">
      <data key="d0">12361</data>
    </edge>
    <edge source="FRA" target="CHL">
      <data key="d0">128503</data>
    </edge>
    <edge source="FRA" target="CHN">
      <data key="d0">23947293</data>
    </edge>
    <edge source="FRA" target="COL">
      <data key="d0">72421</data>
    </edge>
    <edge source="FRA" target="CRI">
      <data key="d0">26537</data>
    </edge>
    <edge source="FRA" target="HRV">
      <data key="d0">4506561</data>
    </edge>
    <edge source="FRA" target="CZE">
      <data key="d0">1767965</data>
    </edge>
    <edge source="FRA" target="BEN">
      <data key="d0">10170</data>
    </edge>
    <edge source="FRA" target="DNK">
      <data key="d0">1139971</data>
    </edge>
    <edge source="FRA" target="EST">
      <data key="d0">127367</data>
    </edge>
    <edge source="FRA" target="FIN">
      <data key="d0">540347</data>
    </edge>
    <edge source="FRA" target="DEU">
      <data key="d0">12585846</data>
    </edge>
    <edge source="FRA" target="GHA">
      <data key="d0">60143</data>
    </edge>
    <edge source="FRA" target="GRC">
      <data key="d0">591560</data>
    </edge>
    <edge source="FRA" target="HKG">
      <data key="d0">100849955</data>
    </edge>
    <edge source="FRA" target="HUN">
      <data key="d0">2653549</data>
    </edge>
    <edge source="FRA" target="IDN">
      <data key="d0">2760319</data>
    </edge>
    <edge source="FRA" target="IRL">
      <data key="d0">624102</data>
    </edge>
    <edge source="FRA" target="ISR">
      <data key="d0">62989</data>
    </edge>
    <edge source="FRA" target="ITA">
      <data key="d0">126004496</data>
    </edge>
    <edge source="FRA" target="CIV">
      <data key="d0">90572</data>
    </edge>
    <edge source="FRA" target="JPN">
      <data key="d0">18714825</data>
    </edge>
    <edge source="FRA" target="KAZ">
      <data key="d0">21086</data>
    </edge>
    <edge source="FRA" target="JOR">
      <data key="d0">76447</data>
    </edge>
    <edge source="FRA" target="KOR">
      <data key="d0">44326277</data>
    </edge>
    <edge source="FRA" target="LBN">
      <data key="d0">135547</data>
    </edge>
    <edge source="FRA" target="LVA">
      <data key="d0">79243</data>
    </edge>
    <edge source="FRA" target="LTU">
      <data key="d0">313532</data>
    </edge>
    <edge source="FRA" target="MDG">
      <data key="d0">3752598</data>
    </edge>
    <edge source="FRA" target="MYS">
      <data key="d0">3313191</data>
    </edge>
    <edge source="FRA" target="MUS">
      <data key="d0">4563168</data>
    </edge>
    <edge source="FRA" target="MEX">
      <data key="d0">9363536</data>
    </edge>
    <edge source="FRA" target="MDA">
      <data key="d0">27458</data>
    </edge>
    <edge source="FRA" target="MAR">
      <data key="d0">31279856</data>
    </edge>
    <edge source="FRA" target="NLD">
      <data key="d0">3143497</data>
    </edge>
    <edge source="FRA" target="NZL">
      <data key="d0">270515</data>
    </edge>
    <edge source="FRA" target="NOR">
      <data key="d0">374861</data>
    </edge>
    <edge source="FRA" target="PAK">
      <data key="d0">246177</data>
    </edge>
    <edge source="FRA" target="PAN">
      <data key="d0">19572</data>
    </edge>
    <edge source="FRA" target="PHL">
      <data key="d0">659350</data>
    </edge>
    <edge source="FRA" target="POL">
      <data key="d0">6948322</data>
    </edge>
    <edge source="FRA" target="PRT">
      <data key="d0">12816224</data>
    </edge>
    <edge source="FRA" target="ROU">
      <data key="d0">6551330</data>
    </edge>
    <edge source="FRA" target="RUS">
      <data key="d0">678381</data>
    </edge>
    <edge source="FRA" target="SAU">
      <data key="d0">112726</data>
    </edge>
    <edge source="FRA" target="SEN">
      <data key="d0">67397</data>
    </edge>
    <edge source="FRA" target="SRB">
      <data key="d0">42782</data>
    </edge>
    <edge source="FRA" target="IND">
      <data key="d0">12691400</data>
    </edge>
    <edge source="FRA" target="SGP">
      <data key="d0">31437589</data>
    </edge>
    <edge source="FRA" target="SVK">
      <data key="d0">2623043</data>
    </edge>
    <edge source="FRA" target="VNM">
      <data key="d0">5963381</data>
    </edge>
    <edge source="FRA" target="SVN">
      <data key="d0">273267</data>
    </edge>
    <edge source="FRA" target="ZAF">
      <data key="d0">524464</data>
    </edge>
    <edge source="FRA" target="ESP">
      <data key="d0">33251995</data>
    </edge>
    <edge source="FRA" target="SWE">
      <data key="d0">2159222</data>
    </edge>
    <edge source="FRA" target="CHE">
      <data key="d0">9042671</data>
    </edge>
    <edge source="FRA" target="THA">
      <data key="d0">7254761</data>
    </edge>
    <edge source="FRA" target="TGO">
      <data key="d0">29714</data>
    </edge>
    <edge source="FRA" target="ARE">
      <data key="d0">1817927</data>
    </edge>
    <edge source="FRA" target="TUN">
      <data key="d0">27619135</data>
    </edge>
    <edge source="FRA" target="TUR">
      <data key="d0">9008116</data>
    </edge>
    <edge source="FRA" target="UKR">
      <data key="d0">110634</data>
    </edge>
    <edge source="FRA" target="GBR">
      <data key="d0">14011754</data>
    </edge>
    <edge source="FRA" target="USA">
      <data key="d0">45188606</data>
    </edge>
    <edge source="FRA" target="BFA">
      <data key="d0">23057</data>
    </edge>
    <edge source="FRA" target="URY">
      <data key="d0">37074</data>
    </edge>
    <edge source="LTU" target="ARM">
      <data key="d0">28208</data>
    </edge>
    <edge source="LTU" target="BLR">
      <data key="d0">2059911</data>
    </edge>
    <edge source="LTU" target="CAN">
      <data key="d0">29873</data>
    </edge>
    <edge source="LTU" target="CHN">
      <data key="d0">389964</data>
    </edge>
    <edge source="LTU" target="HRV">
      <data key="d0">89673</data>
    </edge>
    <edge source="LTU" target="CZE">
      <data key="d0">62274</data>
    </edge>
    <edge source="LTU" target="DNK">
      <data key="d0">8436990</data>
    </edge>
    <edge source="LTU" target="EST">
      <data key="d0">3325012</data>
    </edge>
    <edge source="LTU" target="FIN">
      <data key="d0">3226879</data>
    </edge>
    <edge source="LTU" target="FRA">
      <data key="d0">5663614</data>
    </edge>
    <edge source="LTU" target="DEU">
      <data key="d0">101632</data>
    </edge>
    <edge source="LTU" target="GRC">
      <data key="d0">26825</data>
    </edge>
    <edge source="LTU" target="HKG">
      <data key="d0">87731</data>
    </edge>
    <edge source="LTU" target="HUN">
      <data key="d0">71407</data>
    </edge>
    <edge source="LTU" target="IRL">
      <data key="d0">12098</data>
    </edge>
    <edge source="LTU" target="ITA">
      <data key="d0">2292356</data>
    </edge>
    <edge source="LTU" target="KAZ">
      <data key="d0">27270</data>
    </edge>
    <edge source="LTU" target="KOR">
      <data key="d0">134407</data>
    </edge>
    <edge source="LTU" target="LVA">
      <data key="d0">418459</data>
    </edge>
    <edge source="LTU" target="NLD">
      <data key="d0">32329</data>
    </edge>
    <edge source="LTU" target="NOR">
      <data key="d0">270942</data>
    </edge>
    <edge source="LTU" target="POL">
      <data key="d0">3428118</data>
    </edge>
    <edge source="LTU" target="PRT">
      <data key="d0">1172720</data>
    </edge>
    <edge source="LTU" target="RUS">
      <data key="d0">3465283</data>
    </edge>
    <edge source="LTU" target="IND">
      <data key="d0">219340</data>
    </edge>
    <edge source="LTU" target="ESP">
      <data key="d0">135234</data>
    </edge>
    <edge source="LTU" target="SWE">
      <data key="d0">392408</data>
    </edge>
    <edge source="LTU" target="UKR">
      <data key="d0">42758</data>
    </edge>
    <edge source="LTU" target="GBR">
      <data key="d0">8893582</data>
    </edge>
    <edge source="LTU" target="USA">
      <data key="d0">84271</data>
    </edge>
    <edge source="PRT" target="DZA">
      <data key="d0">278168</data>
    </edge>
    <edge source="PRT" target="AUS">
      <data key="d0">154365</data>
    </edge>
    <edge source="PRT" target="AUT">
      <data key="d0">261246</data>
    </edge>
    <edge source="PRT" target="BEL">
      <data key="d0">431208</data>
    </edge>
    <edge source="PRT" target="BRA">
      <data key="d0">28163</data>
    </edge>
    <edge source="PRT" target="KHM">
      <data key="d0">66711</data>
    </edge>
    <edge source="PRT" target="CAN">
      <data key="d0">93841</data>
    </edge>
    <edge source="PRT" target="CHL">
      <data key="d0">179452</data>
    </edge>
    <edge source="PRT" target="CHN">
      <data key="d0">1998166</data>
    </edge>
    <edge source="PRT" target="HRV">
      <data key="d0">1106386</data>
    </edge>
    <edge source="PRT" target="CZE">
      <data key="d0">1767049</data>
    </edge>
    <edge source="PRT" target="DNK">
      <data key="d0">165481</data>
    </edge>
    <edge source="PRT" target="FIN">
      <data key="d0">86336</data>
    </edge>
    <edge source="PRT" target="FRA">
      <data key="d0">26920088</data>
    </edge>
    <edge source="PRT" target="DEU">
      <data key="d0">8503397</data>
    </edge>
    <edge source="PRT" target="GRC">
      <data key="d0">44540</data>
    </edge>
    <edge source="PRT" target="HKG">
      <data key="d0">1908251</data>
    </edge>
    <edge source="PRT" target="HUN">
      <data key="d0">1020609</data>
    </edge>
    <edge source="PRT" target="IDN">
      <data key="d0">25393</data>
    </edge>
    <edge source="PRT" target="IRL">
      <data key="d0">126454</data>
    </edge>
    <edge source="PRT" target="ITA">
      <data key="d0">9742301</data>
    </edge>
    <edge source="PRT" target="JPN">
      <data key="d0">230953</data>
    </edge>
    <edge source="PRT" target="KOR">
      <data key="d0">26083</data>
    </edge>
    <edge source="PRT" target="LTU">
      <data key="d0">83543</data>
    </edge>
    <edge source="PRT" target="MYS">
      <data key="d0">29807</data>
    </edge>
    <edge source="PRT" target="MEX">
      <data key="d0">395305</data>
    </edge>
    <edge source="PRT" target="MDA">
      <data key="d0">166810</data>
    </edge>
    <edge source="PRT" target="MAR">
      <data key="d0">19772830</data>
    </edge>
    <edge source="PRT" target="MOZ">
      <data key="d0">78555</data>
    </edge>
    <edge source="PRT" target="NLD">
      <data key="d0">1162156</data>
    </edge>
    <edge source="PRT" target="NOR">
      <data key="d0">42295</data>
    </edge>
    <edge source="PRT" target="PAK">
      <data key="d0">105949</data>
    </edge>
    <edge source="PRT" target="POL">
      <data key="d0">1760533</data>
    </edge>
    <edge source="PRT" target="ROU">
      <data key="d0">16210143</data>
    </edge>
    <edge source="PRT" target="RUS">
      <data key="d0">25364</data>
    </edge>
    <edge source="PRT" target="SRB">
      <data key="d0">48360</data>
    </edge>
    <edge source="PRT" target="IND">
      <data key="d0">5133189</data>
    </edge>
    <edge source="PRT" target="SVK">
      <data key="d0">14927830</data>
    </edge>
    <edge source="PRT" target="VNM">
      <data key="d0">1713855</data>
    </edge>
    <edge source="PRT" target="SVN">
      <data key="d0">35993</data>
    </edge>
    <edge source="PRT" target="ZAF">
      <data key="d0">1114713</data>
    </edge>
    <edge source="PRT" target="ESP">
      <data key="d0">26748365</data>
    </edge>
    <edge source="PRT" target="SWE">
      <data key="d0">1305812</data>
    </edge>
    <edge source="PRT" target="CHE">
      <data key="d0">114101</data>
    </edge>
    <edge source="PRT" target="THA">
      <data key="d0">64075</data>
    </edge>
    <edge source="PRT" target="ARE">
      <data key="d0">328325</data>
    </edge>
    <edge source="PRT" target="TUN">
      <data key="d0">5251345</data>
    </edge>
    <edge source="PRT" target="TUR">
      <data key="d0">19740465</data>
    </edge>
    <edge source="PRT" target="EGY">
      <data key="d0">112048</data>
    </edge>
    <edge source="PRT" target="GBR">
      <data key="d0">5124256</data>
    </edge>
    <edge source="PRT" target="USA">
      <data key="d0">619226</data>
    </edge>
    <edge source="IND" target="ALB">
      <data key="d0">1174359</data>
    </edge>
    <edge source="IND" target="DZA">
      <data key="d0">26432</data>
    </edge>
    <edge source="IND" target="AZE">
      <data key="d0">17332</data>
    </edge>
    <edge source="IND" target="ARG">
      <data key="d0">175824</data>
    </edge>
    <edge source="IND" target="AUS">
      <data key="d0">12845077</data>
    </edge>
    <edge source="IND" target="AUT">
      <data key="d0">2580619</data>
    </edge>
    <edge source="IND" target="BEL">
      <data key="d0">6237586</data>
    </edge>
    <edge source="IND" target="BRA">
      <data key="d0">80393</data>
    </edge>
    <edge source="IND" target="BGR">
      <data key="d0">283731</data>
    </edge>
    <edge source="IND" target="BLR">
      <data key="d0">226403</data>
    </edge>
    <edge source="IND" target="KHM">
      <data key="d0">12013695</data>
    </edge>
    <edge source="IND" target="CAN">
      <data key="d0">9443519</data>
    </edge>
    <edge source="IND" target="LKA">
      <data key="d0">4426733</data>
    </edge>
    <edge source="IND" target="CHL">
      <data key="d0">302052</data>
    </edge>
    <edge source="IND" target="CHN">
      <data key="d0">111068954</data>
    </edge>
    <edge source="IND" target="COL">
      <data key="d0">120411</data>
    </edge>
    <edge source="IND" target="HRV">
      <data key="d0">10670</data>
    </edge>
    <edge source="IND" target="CZE">
      <data key="d0">300375</data>
    </edge>
    <edge source="IND" target="DNK">
      <data key="d0">5278502</data>
    </edge>
    <edge source="IND" target="ETH">
      <data key="d0">459187</data>
    </edge>
    <edge source="IND" target="EST">
      <data key="d0">15413</data>
    </edge>
    <edge source="IND" target="FIN">
      <data key="d0">1611325</data>
    </edge>
    <edge source="IND" target="FRA">
      <data key="d0">27757875</data>
    </edge>
    <edge source="IND" target="DEU">
      <data key="d0">55581227</data>
    </edge>
    <edge source="IND" target="GRC">
      <data key="d0">611520</data>
    </edge>
    <edge source="IND" target="GTM">
      <data key="d0">4237423</data>
    </edge>
    <edge source="IND" target="HND">
      <data key="d0">21241</data>
    </edge>
    <edge source="IND" target="HKG">
      <data key="d0">240153381</data>
    </edge>
    <edge source="IND" target="HUN">
      <data key="d0">2220207</data>
    </edge>
    <edge source="IND" target="IDN">
      <data key="d0">20755943</data>
    </edge>
    <edge source="IND" target="IRL">
      <data key="d0">2206260</data>
    </edge>
    <edge source="IND" target="ISR">
      <data key="d0">2279953</data>
    </edge>
    <edge source="IND" target="ITA">
      <data key="d0">123549680</data>
    </edge>
    <edge source="IND" target="JAM">
      <data key="d0">10317</data>
    </edge>
    <edge source="IND" target="JPN">
      <data key="d0">6910134</data>
    </edge>
    <edge source="IND" target="JOR">
      <data key="d0">775457</data>
    </edge>
    <edge source="IND" target="KOR">
      <data key="d0">52492292</data>
    </edge>
    <edge source="IND" target="LBN">
      <data key="d0">237313</data>
    </edge>
    <edge source="IND" target="LVA">
      <data key="d0">53283</data>
    </edge>
    <edge source="IND" target="LTU">
      <data key="d0">814048</data>
    </edge>
    <edge source="IND" target="MDG">
      <data key="d0">73397</data>
    </edge>
    <edge source="IND" target="MYS">
      <data key="d0">33295156</data>
    </edge>
    <edge source="IND" target="MUS">
      <data key="d0">245390</data>
    </edge>
    <edge source="IND" target="MEX">
      <data key="d0">1005905</data>
    </edge>
    <edge source="IND" target="MDA">
      <data key="d0">215411</data>
    </edge>
    <edge source="IND" target="MAR">
      <data key="d0">2482367</data>
    </edge>
    <edge source="IND" target="MOZ">
      <data key="d0">99504</data>
    </edge>
    <edge source="IND" target="OMN">
      <data key="d0">401068</data>
    </edge>
    <edge source="IND" target="NLD">
      <data key="d0">26357072</data>
    </edge>
    <edge source="IND" target="NZL">
      <data key="d0">1934935</data>
    </edge>
    <edge source="IND" target="NIC">
      <data key="d0">122443</data>
    </edge>
    <edge source="IND" target="NOR">
      <data key="d0">2190789</data>
    </edge>
    <edge source="IND" target="PAK">
      <data key="d0">1970679</data>
    </edge>
    <edge source="IND" target="PAN">
      <data key="d0">28194</data>
    </edge>
    <edge source="IND" target="PRY">
      <data key="d0">12480</data>
    </edge>
    <edge source="IND" target="PER">
      <data key="d0">43480</data>
    </edge>
    <edge source="IND" target="PHL">
      <data key="d0">4174598</data>
    </edge>
    <edge source="IND" target="POL">
      <data key="d0">6043385</data>
    </edge>
    <edge source="IND" target="PRT">
      <data key="d0">16410058</data>
    </edge>
    <edge source="IND" target="ROU">
      <data key="d0">1970405</data>
    </edge>
    <edge source="IND" target="RUS">
      <data key="d0">10073218</data>
    </edge>
    <edge source="IND" target="SAU">
      <data key="d0">1118415</data>
    </edge>
    <edge source="IND" target="SRB">
      <data key="d0">49695</data>
    </edge>
    <edge source="IND" target="SGP">
      <data key="d0">2117667</data>
    </edge>
    <edge source="IND" target="SVK">
      <data key="d0">3305013</data>
    </edge>
    <edge source="IND" target="VNM">
      <data key="d0">89112380</data>
    </edge>
    <edge source="IND" target="SVN">
      <data key="d0">763529</data>
    </edge>
    <edge source="IND" target="ZAF">
      <data key="d0">13086523</data>
    </edge>
    <edge source="IND" target="ESP">
      <data key="d0">32775865</data>
    </edge>
    <edge source="IND" target="SWE">
      <data key="d0">6500918</data>
    </edge>
    <edge source="IND" target="CHE">
      <data key="d0">1885853</data>
    </edge>
    <edge source="IND" target="THA">
      <data key="d0">14677035</data>
    </edge>
    <edge source="IND" target="ARE">
      <data key="d0">4124581</data>
    </edge>
    <edge source="IND" target="TUN">
      <data key="d0">2482325</data>
    </edge>
    <edge source="IND" target="TUR">
      <data key="d0">15097491</data>
    </edge>
    <edge source="IND" target="UGA">
      <data key="d0">15671</data>
    </edge>
    <edge source="IND" target="UKR">
      <data key="d0">1237139</data>
    </edge>
    <edge source="IND" target="EGY">
      <data key="d0">93791</data>
    </edge>
    <edge source="IND" target="GBR">
      <data key="d0">24023733</data>
    </edge>
    <edge source="IND" target="TZA">
      <data key="d0">254667</data>
    </edge>
    <edge source="IND" target="USA">
      <data key="d0">66063858</data>
    </edge>
    <edge source="IND" target="URY">
      <data key="d0">15531</data>
    </edge>
    <edge source="ARE" target="AUT">
      <data key="d0">48209</data>
    </edge>
    <edge source="ARE" target="BEL">
      <data key="d0">15508</data>
    </edge>
    <edge source="ARE" target="LKA">
      <data key="d0">233858</data>
    </edge>
    <edge source="ARE" target="CHN">
      <data key="d0">65764</data>
    </edge>
    <edge source="ARE" target="FRA">
      <data key="d0">61610</data>
    </edge>
    <edge source="ARE" target="GEO">
      <data key="d0">12413</data>
    </edge>
    <edge source="ARE" target="DEU">
      <data key="d0">49413</data>
    </edge>
    <edge source="ARE" target="GHA">
      <data key="d0">52577</data>
    </edge>
    <edge source="ARE" target="HKG">
      <data key="d0">51999</data>
    </edge>
    <edge source="ARE" target="ITA">
      <data key="d0">447724</data>
    </edge>
    <edge source="ARE" target="JOR">
      <data key="d0">161057</data>
    </edge>
    <edge source="ARE" target="LBN">
      <data key="d0">49637</data>
    </edge>
    <edge source="ARE" target="MAR">
      <data key="d0">14991</data>
    </edge>
    <edge source="ARE" target="OMN">
      <data key="d0">188906</data>
    </edge>
    <edge source="ARE" target="NLD">
      <data key="d0">28758</data>
    </edge>
    <edge source="ARE" target="PAK">
      <data key="d0">269762</data>
    </edge>
    <edge source="ARE" target="SAU">
      <data key="d0">40181</data>
    </edge>
    <edge source="ARE" target="IND">
      <data key="d0">1249179</data>
    </edge>
    <edge source="ARE" target="SGP">
      <data key="d0">78617</data>
    </edge>
    <edge source="ARE" target="ESP">
      <data key="d0">18453</data>
    </edge>
    <edge source="ARE" target="TGO">
      <data key="d0">17359</data>
    </edge>
    <edge source="ARE" target="TUR">
      <data key="d0">38369</data>
    </edge>
    <edge source="ARE" target="UGA">
      <data key="d0">21116</data>
    </edge>
    <edge source="ARE" target="EGY">
      <data key="d0">20318</data>
    </edge>
    <edge source="ARE" target="GBR">
      <data key="d0">472808</data>
    </edge>
    <edge source="ARE" target="USA">
      <data key="d0">26483</data>
    </edge>
    <edge source="TUN" target="BEL">
      <data key="d0">12411</data>
    </edge>
    <edge source="TUN" target="CHN">
      <data key="d0">390895</data>
    </edge>
    <edge source="TUN" target="FRA">
      <data key="d0">9668522</data>
    </edge>
    <edge source="TUN" target="HKG">
      <data key="d0">280884</data>
    </edge>
    <edge source="TUN" target="ITA">
      <data key="d0">24998001</data>
    </edge>
    <edge source="TUN" target="CIV">
      <data key="d0">16580</data>
    </edge>
    <edge source="TUN" target="KOR">
      <data key="d0">514855</data>
    </edge>
    <edge source="TUN" target="MUS">
      <data key="d0">548961</data>
    </edge>
    <edge source="TUN" target="MAR">
      <data key="d0">87071</data>
    </edge>
    <edge source="TUN" target="PAK">
      <data key="d0">69242</data>
    </edge>
    <edge source="TUN" target="POL">
      <data key="d0">121870</data>
    </edge>
    <edge source="TUN" target="PRT">
      <data key="d0">344231</data>
    </edge>
    <edge source="TUN" target="ROU">
      <data key="d0">17181</data>
    </edge>
    <edge source="TUN" target="IND">
      <data key="d0">3395875</data>
    </edge>
    <edge source="TUN" target="VNM">
      <data key="d0">1218606</data>
    </edge>
    <edge source="TUN" target="ESP">
      <data key="d0">501307</data>
    </edge>
    <edge source="TUN" target="CHE">
      <data key="d0">164644</data>
    </edge>
    <edge source="TUN" target="TUR">
      <data key="d0">136030</data>
    </edge>
    <edge source="TUN" target="GBR">
      <data key="d0">19456</data>
    </edge>
    <edge source="TUN" target="USA">
      <data key="d0">67624</data>
    </edge>
    <edge source="TUR" target="ALB">
      <data key="d0">1232453</data>
    </edge>
    <edge source="TUR" target="DZA">
      <data key="d0">10389</data>
    </edge>
    <edge source="TUR" target="AZE">
      <data key="d0">92954</data>
    </edge>
    <edge source="TUR" target="ARG">
      <data key="d0">157711</data>
    </edge>
    <edge source="TUR" target="AUS">
      <data key="d0">70422</data>
    </edge>
    <edge source="TUR" target="AUT">
      <data key="d0">1730479</data>
    </edge>
    <edge source="TUR" target="BEL">
      <data key="d0">149225</data>
    </edge>
    <edge source="TUR" target="BGR">
      <data key="d0">20323864</data>
    </edge>
    <edge source="TUR" target="BLR">
      <data key="d0">1785281</data>
    </edge>
    <edge source="TUR" target="KHM">
      <data key="d0">999051</data>
    </edge>
    <edge source="TUR" target="CAN">
      <data key="d0">670270</data>
    </edge>
    <edge source="TUR" target="LKA">
      <data key="d0">3842790</data>
    </edge>
    <edge source="TUR" target="CHL">
      <data key="d0">19410</data>
    </edge>
    <edge source="TUR" target="CHN">
      <data key="d0">31143681</data>
    </edge>
    <edge source="TUR" target="HRV">
      <data key="d0">1010271</data>
    </edge>
    <edge source="TUR" target="CZE">
      <data key="d0">634247</data>
    </edge>
    <edge source="TUR" target="DNK">
      <data key="d0">146524</data>
    </edge>
    <edge source="TUR" target="EST">
      <data key="d0">317611</data>
    </edge>
    <edge source="TUR" target="FIN">
      <data key="d0">145398</data>
    </edge>
    <edge source="TUR" target="FRA">
      <data key="d0">5674460</data>
    </edge>
    <edge source="TUR" target="GEO">
      <data key="d0">396363</data>
    </edge>
    <edge source="TUR" target="DEU">
      <data key="d0">14511786</data>
    </edge>
    <edge source="TUR" target="GRC">
      <data key="d0">415367</data>
    </edge>
    <edge source="TUR" target="HKG">
      <data key="d0">14592131</data>
    </edge>
    <edge source="TUR" target="HUN">
      <data key="d0">206267</data>
    </edge>
    <edge source="TUR" target="IDN">
      <data key="d0">1924201</data>
    </edge>
    <edge source="TUR" target="ISR">
      <data key="d0">1809833</data>
    </edge>
    <edge source="TUR" target="ITA">
      <data key="d0">24782695</data>
    </edge>
    <edge source="TUR" target="JPN">
      <data key="d0">604024</data>
    </edge>
    <edge source="TUR" target="KAZ">
      <data key="d0">22177</data>
    </edge>
    <edge source="TUR" target="JOR">
      <data key="d0">41187</data>
    </edge>
    <edge source="TUR" target="KOR">
      <data key="d0">15289857</data>
    </edge>
    <edge source="TUR" target="KGZ">
      <data key="d0">45011</data>
    </edge>
    <edge source="TUR" target="LBN">
      <data key="d0">127221</data>
    </edge>
    <edge source="TUR" target="LVA">
      <data key="d0">237563</data>
    </edge>
    <edge source="TUR" target="LTU">
      <data key="d0">2952099</data>
    </edge>
    <edge source="TUR" target="MYS">
      <data key="d0">19688</data>
    </edge>
    <edge source="TUR" target="MUS">
      <data key="d0">136953</data>
    </edge>
    <edge source="TUR" target="MEX">
      <data key="d0">173329</data>
    </edge>
    <edge source="TUR" target="MDA">
      <data key="d0">206879</data>
    </edge>
    <edge source="TUR" target="MAR">
      <data key="d0">1574828</data>
    </edge>
    <edge source="TUR" target="OMN">
      <data key="d0">192823</data>
    </edge>
    <edge source="TUR" target="NLD">
      <data key="d0">1541446</data>
    </edge>
    <edge source="TUR" target="NZL">
      <data key="d0">24307</data>
    </edge>
    <edge source="TUR" target="NOR">
      <data key="d0">69453</data>
    </edge>
    <edge source="TUR" target="PAK">
      <data key="d0">2611932</data>
    </edge>
    <edge source="TUR" target="PRY">
      <data key="d0">136823</data>
    </edge>
    <edge source="TUR" target="PER">
      <data key="d0">34226</data>
    </edge>
    <edge source="TUR" target="PHL">
      <data key="d0">36854</data>
    </edge>
    <edge source="TUR" target="POL">
      <data key="d0">1036857</data>
    </edge>
    <edge source="TUR" target="PRT">
      <data key="d0">10491949</data>
    </edge>
    <edge source="TUR" target="ROU">
      <data key="d0">7717315</data>
    </edge>
    <edge source="TUR" target="RUS">
      <data key="d0">7107291</data>
    </edge>
    <edge source="TUR" target="SAU">
      <data key="d0">161290</data>
    </edge>
    <edge source="TUR" target="SRB">
      <data key="d0">4012783</data>
    </edge>
    <edge source="TUR" target="IND">
      <data key="d0">14105483</data>
    </edge>
    <edge source="TUR" target="SVK">
      <data key="d0">1124773</data>
    </edge>
    <edge source="TUR" target="VNM">
      <data key="d0">3225616</data>
    </edge>
    <edge source="TUR" target="SVN">
      <data key="d0">14123</data>
    </edge>
    <edge source="TUR" target="ESP">
      <data key="d0">11209944</data>
    </edge>
    <edge source="TUR" target="SWE">
      <data key="d0">270267</data>
    </edge>
    <edge source="TUR" target="CHE">
      <data key="d0">349345</data>
    </edge>
    <edge source="TUR" target="THA">
      <data key="d0">386460</data>
    </edge>
    <edge source="TUR" target="ARE">
      <data key="d0">1916163</data>
    </edge>
    <edge source="TUR" target="TUN">
      <data key="d0">2788549</data>
    </edge>
    <edge source="TUR" target="UKR">
      <data key="d0">2973077</data>
    </edge>
    <edge source="TUR" target="MKD">
      <data key="d0">645863</data>
    </edge>
    <edge source="TUR" target="EGY">
      <data key="d0">609699</data>
    </edge>
    <edge source="TUR" target="GBR">
      <data key="d0">1887995</data>
    </edge>
    <edge source="TUR" target="USA">
      <data key="d0">6013850</data>
    </edge>
    <edge source="AZE" target="BLR">
      <data key="d0">43125</data>
    </edge>
    <edge source="AZE" target="CHN">
      <data key="d0">34985</data>
    </edge>
    <edge source="AZE" target="ITA">
      <data key="d0">37584</data>
    </edge>
    <edge source="AZE" target="KAZ">
      <data key="d0">261000</data>
    </edge>
    <edge source="AZE" target="IND">
      <data key="d0">943770</data>
    </edge>
    <edge source="AZE" target="TUR">
      <data key="d0">4155012</data>
    </edge>
    <edge source="AZE" target="UKR">
      <data key="d0">52500</data>
    </edge>
    <edge source="BLR" target="ARM">
      <data key="d0">490100</data>
    </edge>
    <edge source="BLR" target="CHN">
      <data key="d0">3925000</data>
    </edge>
    <edge source="BLR" target="EST">
      <data key="d0">122300</data>
    </edge>
    <edge source="BLR" target="DEU">
      <data key="d0">54300</data>
    </edge>
    <edge source="BLR" target="HKG">
      <data key="d0">201300</data>
    </edge>
    <edge source="BLR" target="ISR">
      <data key="d0">44400</data>
    </edge>
    <edge source="BLR" target="ITA">
      <data key="d0">4347700</data>
    </edge>
    <edge source="BLR" target="KAZ">
      <data key="d0">331000</data>
    </edge>
    <edge source="BLR" target="LVA">
      <data key="d0">89000</data>
    </edge>
    <edge source="BLR" target="LTU">
      <data key="d0">4532900</data>
    </edge>
    <edge source="BLR" target="MDA">
      <data key="d0">157200</data>
    </edge>
    <edge source="BLR" target="POL">
      <data key="d0">12428400</data>
    </edge>
    <edge source="BLR" target="PRT">
      <data key="d0">58200</data>
    </edge>
    <edge source="BLR" target="RUS">
      <data key="d0">14285800</data>
    </edge>
    <edge source="BLR" target="IND">
      <data key="d0">4403000</data>
    </edge>
    <edge source="BLR" target="SVK">
      <data key="d0">12500</data>
    </edge>
    <edge source="BLR" target="ESP">
      <data key="d0">341800</data>
    </edge>
    <edge source="BLR" target="THA">
      <data key="d0">53700</data>
    </edge>
    <edge source="BLR" target="TUR">
      <data key="d0">57800</data>
    </edge>
    <edge source="BLR" target="UKR">
      <data key="d0">895200</data>
    </edge>
    <edge source="BLR" target="GBR">
      <data key="d0">116800</data>
    </edge>
    <edge source="BLR" target="USA">
      <data key="d0">52300</data>
    </edge>
    <edge source="KAZ" target="CHN">
      <data key="d0">7634193</data>
    </edge>
    <edge source="KAZ" target="FRA">
      <data key="d0">10106</data>
    </edge>
    <edge source="KAZ" target="ITA">
      <data key="d0">4886225</data>
    </edge>
    <edge source="KAZ" target="KGZ">
      <data key="d0">1603591</data>
    </edge>
    <edge source="KAZ" target="RUS">
      <data key="d0">68884</data>
    </edge>
    <edge source="KAZ" target="IND">
      <data key="d0">79323</data>
    </edge>
    <edge source="KAZ" target="ESP">
      <data key="d0">18604</data>
    </edge>
    <edge source="KAZ" target="TUR">
      <data key="d0">844430</data>
    </edge>
    <edge source="KAZ" target="UKR">
      <data key="d0">30014</data>
    </edge>
    <edge source="UKR" target="BEL">
      <data key="d0">22173</data>
    </edge>
    <edge source="UKR" target="BLR">
      <data key="d0">239261</data>
    </edge>
    <edge source="UKR" target="CHN">
      <data key="d0">432596</data>
    </edge>
    <edge source="UKR" target="CZE">
      <data key="d0">94114</data>
    </edge>
    <edge source="UKR" target="DNK">
      <data key="d0">137566</data>
    </edge>
    <edge source="UKR" target="EST">
      <data key="d0">225375</data>
    </edge>
    <edge source="UKR" target="FIN">
      <data key="d0">12310</data>
    </edge>
    <edge source="UKR" target="DEU">
      <data key="d0">3450883</data>
    </edge>
    <edge source="UKR" target="HKG">
      <data key="d0">56508</data>
    </edge>
    <edge source="UKR" target="HUN">
      <data key="d0">2957269</data>
    </edge>
    <edge source="UKR" target="ISR">
      <data key="d0">118255</data>
    </edge>
    <edge source="UKR" target="ITA">
      <data key="d0">28474187</data>
    </edge>
    <edge source="UKR" target="KAZ">
      <data key="d0">42613</data>
    </edge>
    <edge source="UKR" target="KOR">
      <data key="d0">41609</data>
    </edge>
    <edge source="UKR" target="LTU">
      <data key="d0">164754</data>
    </edge>
    <edge source="UKR" target="MEX">
      <data key="d0">10399</data>
    </edge>
    <edge source="UKR" target="MDA">
      <data key="d0">320384</data>
    </edge>
    <edge source="UKR" target="POL">
      <data key="d0">40536288</data>
    </edge>
    <edge source="UKR" target="PRT">
      <data key="d0">780427</data>
    </edge>
    <edge source="UKR" target="ROU">
      <data key="d0">832098</data>
    </edge>
    <edge source="UKR" target="RUS">
      <data key="d0">700008</data>
    </edge>
    <edge source="UKR" target="IND">
      <data key="d0">354125</data>
    </edge>
    <edge source="UKR" target="ESP">
      <data key="d0">1654723</data>
    </edge>
    <edge source="UKR" target="TUR">
      <data key="d0">266932</data>
    </edge>
    <edge source="UKR" target="EGY">
      <data key="d0">26909</data>
    </edge>
    <edge source="UKR" target="USA">
      <data key="d0">136480</data>
    </edge>
    <edge source="ARG" target="AUS">
      <data key="d0">9940719</data>
    </edge>
    <edge source="ARG" target="AUT">
      <data key="d0">4725382</data>
    </edge>
    <edge source="ARG" target="BEL">
      <data key="d0">172512</data>
    </edge>
    <edge source="ARG" target="BRA">
      <data key="d0">2885738</data>
    </edge>
    <edge source="ARG" target="KHM">
      <data key="d0">16769384</data>
    </edge>
    <edge source="ARG" target="CAN">
      <data key="d0">1078606</data>
    </edge>
    <edge source="ARG" target="CHL">
      <data key="d0">1868068</data>
    </edge>
    <edge source="ARG" target="CHN">
      <data key="d0">77288299</data>
    </edge>
    <edge source="ARG" target="COL">
      <data key="d0">354670</data>
    </edge>
    <edge source="ARG" target="HRV">
      <data key="d0">69322718</data>
    </edge>
    <edge source="ARG" target="DNK">
      <data key="d0">382040</data>
    </edge>
    <edge source="ARG" target="ECU">
      <data key="d0">106718</data>
    </edge>
    <edge source="ARG" target="EST">
      <data key="d0">1207288</data>
    </edge>
    <edge source="ARG" target="FIN">
      <data key="d0">25078</data>
    </edge>
    <edge source="ARG" target="FRA">
      <data key="d0">1065393</data>
    </edge>
    <edge source="ARG" target="DEU">
      <data key="d0">18119140</data>
    </edge>
    <edge source="ARG" target="GTM">
      <data key="d0">12583</data>
    </edge>
    <edge source="ARG" target="HKG">
      <data key="d0">95417644</data>
    </edge>
    <edge source="ARG" target="IDN">
      <data key="d0">2466315</data>
    </edge>
    <edge source="ARG" target="IRL">
      <data key="d0">27680</data>
    </edge>
    <edge source="ARG" target="ISR">
      <data key="d0">306416</data>
    </edge>
    <edge source="ARG" target="ITA">
      <data key="d0">16349226</data>
    </edge>
    <edge source="ARG" target="JPN">
      <data key="d0">7305882</data>
    </edge>
    <edge source="ARG" target="KOR">
      <data key="d0">78730</data>
    </edge>
    <edge source="ARG" target="MYS">
      <data key="d0">4332396</data>
    </edge>
    <edge source="ARG" target="MEX">
      <data key="d0">66566696</data>
    </edge>
    <edge source="ARG" target="MAR">
      <data key="d0">663016</data>
    </edge>
    <edge source="ARG" target="NLD">
      <data key="d0">2378397</data>
    </edge>
    <edge source="ARG" target="NZL">
      <data key="d0">112456</data>
    </edge>
    <edge source="ARG" target="NIC">
      <data key="d0">734462</data>
    </edge>
    <edge source="ARG" target="PAK">
      <data key="d0">63848</data>
    </edge>
    <edge source="ARG" target="PRY">
      <data key="d0">1550329</data>
    </edge>
    <edge source="ARG" target="PER">
      <data key="d0">1672465</data>
    </edge>
    <edge source="ARG" target="POL">
      <data key="d0">435840</data>
    </edge>
    <edge source="ARG" target="PRT">
      <data key="d0">1789925</data>
    </edge>
    <edge source="ARG" target="RUS">
      <data key="d0">956984</data>
    </edge>
    <edge source="ARG" target="IND">
      <data key="d0">37558231</data>
    </edge>
    <edge source="ARG" target="SGP">
      <data key="d0">1486208</data>
    </edge>
    <edge source="ARG" target="SVK">
      <data key="d0">21114955</data>
    </edge>
    <edge source="ARG" target="VNM">
      <data key="d0">26616943</data>
    </edge>
    <edge source="ARG" target="ZAF">
      <data key="d0">1399305</data>
    </edge>
    <edge source="ARG" target="ESP">
      <data key="d0">9748973</data>
    </edge>
    <edge source="ARG" target="SWE">
      <data key="d0">711778</data>
    </edge>
    <edge source="ARG" target="CHE">
      <data key="d0">626672</data>
    </edge>
    <edge source="ARG" target="THA">
      <data key="d0">126208255</data>
    </edge>
    <edge source="ARG" target="TUR">
      <data key="d0">108380</data>
    </edge>
    <edge source="ARG" target="GBR">
      <data key="d0">14329775</data>
    </edge>
    <edge source="ARG" target="USA">
      <data key="d0">69064189</data>
    </edge>
    <edge source="ARG" target="URY">
      <data key="d0">16857911</data>
    </edge>
    <edge source="AUS" target="ARG">
      <data key="d0">1266799</data>
    </edge>
    <edge source="AUS" target="AUT">
      <data key="d0">883150</data>
    </edge>
    <edge source="AUS" target="BGR">
      <data key="d0">17152</data>
    </edge>
    <edge source="AUS" target="CAN">
      <data key="d0">53002</data>
    </edge>
    <edge source="AUS" target="LKA">
      <data key="d0">21492</data>
    </edge>
    <edge source="AUS" target="CHL">
      <data key="d0">107886</data>
    </edge>
    <edge source="AUS" target="CHN">
      <data key="d0">28904073</data>
    </edge>
    <edge source="AUS" target="DNK">
      <data key="d0">21977</data>
    </edge>
    <edge source="AUS" target="FRA">
      <data key="d0">62822</data>
    </edge>
    <edge source="AUS" target="DEU">
      <data key="d0">839091</data>
    </edge>
    <edge source="AUS" target="HKG">
      <data key="d0">4739876</data>
    </edge>
    <edge source="AUS" target="IDN">
      <data key="d0">5019501</data>
    </edge>
    <edge source="AUS" target="IRL">
      <data key="d0">19061</data>
    </edge>
    <edge source="AUS" target="ISR">
      <data key="d0">10575</data>
    </edge>
    <edge source="AUS" target="ITA">
      <data key="d0">27964982</data>
    </edge>
    <edge source="AUS" target="JPN">
      <data key="d0">4426465</data>
    </edge>
    <edge source="AUS" target="KOR">
      <data key="d0">190410</data>
    </edge>
    <edge source="AUS" target="MYS">
      <data key="d0">47559</data>
    </edge>
    <edge source="AUS" target="MEX">
      <data key="d0">1461355</data>
    </edge>
    <edge source="AUS" target="NLD">
      <data key="d0">43426</data>
    </edge>
    <edge source="AUS" target="NZL">
      <data key="d0">2422977</data>
    </edge>
    <edge source="AUS" target="NOR">
      <data key="d0">61448</data>
    </edge>
    <edge source="AUS" target="PAK">
      <data key="d0">339978</data>
    </edge>
    <edge source="AUS" target="PRY">
      <data key="d0">14919</data>
    </edge>
    <edge source="AUS" target="PHL">
      <data key="d0">57008</data>
    </edge>
    <edge source="AUS" target="SAU">
      <data key="d0">24306</data>
    </edge>
    <edge source="AUS" target="IND">
      <data key="d0">11264014</data>
    </edge>
    <edge source="AUS" target="SGP">
      <data key="d0">213150</data>
    </edge>
    <edge source="AUS" target="SVK">
      <data key="d0">16124119</data>
    </edge>
    <edge source="AUS" target="VNM">
      <data key="d0">20514611</data>
    </edge>
    <edge source="AUS" target="ZAF">
      <data key="d0">80318</data>
    </edge>
    <edge source="AUS" target="ESP">
      <data key="d0">41532</data>
    </edge>
    <edge source="AUS" target="THA">
      <data key="d0">3297948</data>
    </edge>
    <edge source="AUS" target="ARE">
      <data key="d0">267786</data>
    </edge>
    <edge source="AUS" target="TUR">
      <data key="d0">32807</data>
    </edge>
    <edge source="AUS" target="GBR">
      <data key="d0">1099999</data>
    </edge>
    <edge source="AUS" target="USA">
      <data key="d0">1660023</data>
    </edge>
    <edge source="AUT" target="ARG">
      <data key="d0">51975</data>
    </edge>
    <edge source="AUT" target="AUS">
      <data key="d0">555830</data>
    </edge>
    <edge source="AUT" target="ARM">
      <data key="d0">36599</data>
    </edge>
    <edge source="AUT" target="BEL">
      <data key="d0">2883114</data>
    </edge>
    <edge source="AUT" target="BRA">
      <data key="d0">1060567</data>
    </edge>
    <edge source="AUT" target="BGR">
      <data key="d0">83344</data>
    </edge>
    <edge source="AUT" target="CAN">
      <data key="d0">92474</data>
    </edge>
    <edge source="AUT" target="CHN">
      <data key="d0">27457275</data>
    </edge>
    <edge source="AUT" target="HRV">
      <data key="d0">239601334</data>
    </edge>
    <edge source="AUT" target="CZE">
      <data key="d0">17126589</data>
    </edge>
    <edge source="AUT" target="DNK">
      <data key="d0">264667</data>
    </edge>
    <edge source="AUT" target="EST">
      <data key="d0">23276</data>
    </edge>
    <edge source="AUT" target="FIN">
      <data key="d0">51143</data>
    </edge>
    <edge source="AUT" target="FRA">
      <data key="d0">1184760</data>
    </edge>
    <edge source="AUT" target="DEU">
      <data key="d0">37217237</data>
    </edge>
    <edge source="AUT" target="GRC">
      <data key="d0">81841</data>
    </edge>
    <edge source="AUT" target="HKG">
      <data key="d0">2378611</data>
    </edge>
    <edge source="AUT" target="HUN">
      <data key="d0">19124258</data>
    </edge>
    <edge source="AUT" target="IRL">
      <data key="d0">15758</data>
    </edge>
    <edge source="AUT" target="ITA">
      <data key="d0">12764361</data>
    </edge>
    <edge source="AUT" target="JPN">
      <data key="d0">339882</data>
    </edge>
    <edge source="AUT" target="KOR">
      <data key="d0">10319</data>
    </edge>
    <edge source="AUT" target="LBN">
      <data key="d0">10091</data>
    </edge>
    <edge source="AUT" target="LTU">
      <data key="d0">478118</data>
    </edge>
    <edge source="AUT" target="MYS">
      <data key="d0">159345</data>
    </edge>
    <edge source="AUT" target="MEX">
      <data key="d0">4373669</data>
    </edge>
    <edge source="AUT" target="MAR">
      <data key="d0">1208703</data>
    </edge>
    <edge source="AUT" target="NLD">
      <data key="d0">1064334</data>
    </edge>
    <edge source="AUT" target="NZL">
      <data key="d0">26268</data>
    </edge>
    <edge source="AUT" target="NOR">
      <data key="d0">37797</data>
    </edge>
    <edge source="AUT" target="PAK">
      <data key="d0">27254</data>
    </edge>
    <edge source="AUT" target="PHL">
      <data key="d0">11088</data>
    </edge>
    <edge source="AUT" target="POL">
      <data key="d0">6421967</data>
    </edge>
    <edge source="AUT" target="PRT">
      <data key="d0">5838928</data>
    </edge>
    <edge source="AUT" target="ROU">
      <data key="d0">91166921</data>
    </edge>
    <edge source="AUT" target="SRB">
      <data key="d0">320282</data>
    </edge>
    <edge source="AUT" target="IND">
      <data key="d0">7343681</data>
    </edge>
    <edge source="AUT" target="SGP">
      <data key="d0">1004122</data>
    </edge>
    <edge source="AUT" target="SVK">
      <data key="d0">12146737</data>
    </edge>
    <edge source="AUT" target="VNM">
      <data key="d0">340617</data>
    </edge>
    <edge source="AUT" target="SVN">
      <data key="d0">85649754</data>
    </edge>
    <edge source="AUT" target="ZAF">
      <data key="d0">709759</data>
    </edge>
    <edge source="AUT" target="ESP">
      <data key="d0">2669253</data>
    </edge>
    <edge source="AUT" target="SWE">
      <data key="d0">64156</data>
    </edge>
    <edge source="AUT" target="CHE">
      <data key="d0">3754680</data>
    </edge>
    <edge source="AUT" target="ARE">
      <data key="d0">119394</data>
    </edge>
    <edge source="AUT" target="TUN">
      <data key="d0">5551412</data>
    </edge>
    <edge source="AUT" target="TUR">
      <data key="d0">497750</data>
    </edge>
    <edge source="AUT" target="UKR">
      <data key="d0">123265</data>
    </edge>
    <edge source="AUT" target="GBR">
      <data key="d0">1230180</data>
    </edge>
    <edge source="AUT" target="USA">
      <data key="d0">20859711</data>
    </edge>
    <edge source="BEL" target="DZA">
      <data key="d0">55801</data>
    </edge>
    <edge source="BEL" target="AUS">
      <data key="d0">75878</data>
    </edge>
    <edge source="BEL" target="AUT">
      <data key="d0">152937</data>
    </edge>
    <edge source="BEL" target="BRA">
      <data key="d0">388030</data>
    </edge>
    <edge source="BEL" target="BGR">
      <data key="d0">44211</data>
    </edge>
    <edge source="BEL" target="CAN">
      <data key="d0">136891</data>
    </edge>
    <edge source="BEL" target="CHL">
      <data key="d0">26566</data>
    </edge>
    <edge source="BEL" target="CHN">
      <data key="d0">301854</data>
    </edge>
    <edge source="BEL" target="HRV">
      <data key="d0">33406</data>
    </edge>
    <edge source="BEL" target="CZE">
      <data key="d0">211203</data>
    </edge>
    <edge source="BEL" target="DNK">
      <data key="d0">2649890</data>
    </edge>
    <edge source="BEL" target="EST">
      <data key="d0">24057</data>
    </edge>
    <edge source="BEL" target="FIN">
      <data key="d0">86550</data>
    </edge>
    <edge source="BEL" target="FRA">
      <data key="d0">34019376</data>
    </edge>
    <edge source="BEL" target="DEU">
      <data key="d0">14647844</data>
    </edge>
    <edge source="BEL" target="GHA">
      <data key="d0">14289</data>
    </edge>
    <edge source="BEL" target="GRC">
      <data key="d0">126338</data>
    </edge>
    <edge source="BEL" target="GTM">
      <data key="d0">76736</data>
    </edge>
    <edge source="BEL" target="HKG">
      <data key="d0">1998671</data>
    </edge>
    <edge source="BEL" target="HUN">
      <data key="d0">260856</data>
    </edge>
    <edge source="BEL" target="IDN">
      <data key="d0">4169980</data>
    </edge>
    <edge source="BEL" target="IRL">
      <data key="d0">53378</data>
    </edge>
    <edge source="BEL" target="ISR">
      <data key="d0">18421</data>
    </edge>
    <edge source="BEL" target="ITA">
      <data key="d0">7817673</data>
    </edge>
    <edge source="BEL" target="JPN">
      <data key="d0">1358194</data>
    </edge>
    <edge source="BEL" target="KOR">
      <data key="d0">261028</data>
    </edge>
    <edge source="BEL" target="LBN">
      <data key="d0">65882</data>
    </edge>
    <edge source="BEL" target="LVA">
      <data key="d0">30358</data>
    </edge>
    <edge source="BEL" target="LTU">
      <data key="d0">68377</data>
    </edge>
    <edge source="BEL" target="MEX">
      <data key="d0">186532</data>
    </edge>
    <edge source="BEL" target="MAR">
      <data key="d0">43056</data>
    </edge>
    <edge source="BEL" target="OMN">
      <data key="d0">240543</data>
    </edge>
    <edge source="BEL" target="NLD">
      <data key="d0">8320123</data>
    </edge>
    <edge source="BEL" target="NZL">
      <data key="d0">18080</data>
    </edge>
    <edge source="BEL" target="NOR">
      <data key="d0">124998</data>
    </edge>
    <edge source="BEL" target="PAK">
      <data key="d0">22541</data>
    </edge>
    <edge source="BEL" target="POL">
      <data key="d0">3823959</data>
    </edge>
    <edge source="BEL" target="PRT">
      <data key="d0">3670948</data>
    </edge>
    <edge source="BEL" target="ROU">
      <data key="d0">1697624</data>
    </edge>
    <edge source="BEL" target="RUS">
      <data key="d0">31523</data>
    </edge>
    <edge source="BEL" target="SAU">
      <data key="d0">15465</data>
    </edge>
    <edge source="BEL" target="IND">
      <data key="d0">939362</data>
    </edge>
    <edge source="BEL" target="SGP">
      <data key="d0">88995</data>
    </edge>
    <edge source="BEL" target="SVK">
      <data key="d0">2834894</data>
    </edge>
    <edge source="BEL" target="VNM">
      <data key="d0">294695</data>
    </edge>
    <edge source="BEL" target="SVN">
      <data key="d0">92765</data>
    </edge>
    <edge source="BEL" target="ZAF">
      <data key="d0">62856</data>
    </edge>
    <edge source="BEL" target="ESP">
      <data key="d0">2952130</data>
    </edge>
    <edge source="BEL" target="SWE">
      <data key="d0">982518</data>
    </edge>
    <edge source="BEL" target="CHE">
      <data key="d0">2031731</data>
    </edge>
    <edge source="BEL" target="THA">
      <data key="d0">14421624</data>
    </edge>
    <edge source="BEL" target="ARE">
      <data key="d0">177399</data>
    </edge>
    <edge source="BEL" target="TUN">
      <data key="d0">70113</data>
    </edge>
    <edge source="BEL" target="TUR">
      <data key="d0">852425</data>
    </edge>
    <edge source="BEL" target="UKR">
      <data key="d0">30253</data>
    </edge>
    <edge source="BEL" target="MKD">
      <data key="d0">40957</data>
    </edge>
    <edge source="BEL" target="GBR">
      <data key="d0">8780567</data>
    </edge>
    <edge source="BEL" target="USA">
      <data key="d0">5475520</data>
    </edge>
    <edge source="BRA" target="ALB">
      <data key="d0">154592</data>
    </edge>
    <edge source="BRA" target="ARG">
      <data key="d0">8726435</data>
    </edge>
    <edge source="BRA" target="AUS">
      <data key="d0">10327531</data>
    </edge>
    <edge source="BRA" target="AUT">
      <data key="d0">235151</data>
    </edge>
    <edge source="BRA" target="BEL">
      <data key="d0">377319</data>
    </edge>
    <edge source="BRA" target="BOL">
      <data key="d0">18227</data>
    </edge>
    <edge source="BRA" target="KHM">
      <data key="d0">2212692</data>
    </edge>
    <edge source="BRA" target="CAN">
      <data key="d0">9236442</data>
    </edge>
    <edge source="BRA" target="LKA">
      <data key="d0">876360</data>
    </edge>
    <edge source="BRA" target="CHL">
      <data key="d0">3993890</data>
    </edge>
    <edge source="BRA" target="CHN">
      <data key="d0">571512462</data>
    </edge>
    <edge source="BRA" target="COL">
      <data key="d0">4078262</data>
    </edge>
    <edge source="BRA" target="HRV">
      <data key="d0">83012</data>
    </edge>
    <edge source="BRA" target="CZE">
      <data key="d0">95162</data>
    </edge>
    <edge source="BRA" target="DNK">
      <data key="d0">3084637</data>
    </edge>
    <edge source="BRA" target="ECU">
      <data key="d0">88610</data>
    </edge>
    <edge source="BRA" target="EST">
      <data key="d0">109230</data>
    </edge>
    <edge source="BRA" target="FIN">
      <data key="d0">154967</data>
    </edge>
    <edge source="BRA" target="FRA">
      <data key="d0">3366208</data>
    </edge>
    <edge source="BRA" target="DEU">
      <data key="d0">54616958</data>
    </edge>
    <edge source="BRA" target="GTM">
      <data key="d0">79135</data>
    </edge>
    <edge source="BRA" target="HKG">
      <data key="d0">106826250</data>
    </edge>
    <edge source="BRA" target="HUN">
      <data key="d0">113175261</data>
    </edge>
    <edge source="BRA" target="IDN">
      <data key="d0">26810054</data>
    </edge>
    <edge source="BRA" target="ISR">
      <data key="d0">174599</data>
    </edge>
    <edge source="BRA" target="ITA">
      <data key="d0">307810062</data>
    </edge>
    <edge source="BRA" target="JPN">
      <data key="d0">13899096</data>
    </edge>
    <edge source="BRA" target="KOR">
      <data key="d0">63079014</data>
    </edge>
    <edge source="BRA" target="LBN">
      <data key="d0">148151</data>
    </edge>
    <edge source="BRA" target="LVA">
      <data key="d0">1393659</data>
    </edge>
    <edge source="BRA" target="LTU">
      <data key="d0">1506699</data>
    </edge>
    <edge source="BRA" target="MYS">
      <data key="d0">8499352</data>
    </edge>
    <edge source="BRA" target="MEX">
      <data key="d0">91545931</data>
    </edge>
    <edge source="BRA" target="MAR">
      <data key="d0">26196</data>
    </edge>
    <edge source="BRA" target="NLD">
      <data key="d0">25797590</data>
    </edge>
    <edge source="BRA" target="NZL">
      <data key="d0">811555</data>
    </edge>
    <edge source="BRA" target="NIC">
      <data key="d0">2438867</data>
    </edge>
    <edge source="BRA" target="NOR">
      <data key="d0">15887994</data>
    </edge>
    <edge source="BRA" target="PAK">
      <data key="d0">139144</data>
    </edge>
    <edge source="BRA" target="PRY">
      <data key="d0">4208992</data>
    </edge>
    <edge source="BRA" target="PER">
      <data key="d0">1168783</data>
    </edge>
    <edge source="BRA" target="PHL">
      <data key="d0">2935786</data>
    </edge>
    <edge source="BRA" target="POL">
      <data key="d0">3807494</data>
    </edge>
    <edge source="BRA" target="PRT">
      <data key="d0">14113223</data>
    </edge>
    <edge source="BRA" target="RUS">
      <data key="d0">199430</data>
    </edge>
    <edge source="BRA" target="IND">
      <data key="d0">19053114</data>
    </edge>
    <edge source="BRA" target="SGP">
      <data key="d0">438266</data>
    </edge>
    <edge source="BRA" target="SVK">
      <data key="d0">1121313</data>
    </edge>
    <edge source="BRA" target="VNM">
      <data key="d0">141240907</data>
    </edge>
    <edge source="BRA" target="SVN">
      <data key="d0">1263189</data>
    </edge>
    <edge source="BRA" target="ZAF">
      <data key="d0">11219003</data>
    </edge>
    <edge source="BRA" target="ESP">
      <data key="d0">8546466</data>
    </edge>
    <edge source="BRA" target="SWE">
      <data key="d0">294708</data>
    </edge>
    <edge source="BRA" target="CHE">
      <data key="d0">502755</data>
    </edge>
    <edge source="BRA" target="THA">
      <data key="d0">74878066</data>
    </edge>
    <edge source="BRA" target="TUN">
      <data key="d0">2373965</data>
    </edge>
    <edge source="BRA" target="TUR">
      <data key="d0">2136083</data>
    </edge>
    <edge source="BRA" target="EGY">
      <data key="d0">15916</data>
    </edge>
    <edge source="BRA" target="GBR">
      <data key="d0">7891665</data>
    </edge>
    <edge source="BRA" target="USA">
      <data key="d0">271862347</data>
    </edge>
    <edge source="BRA" target="URY">
      <data key="d0">28001905</data>
    </edge>
    <edge source="KHM" target="AUS">
      <data key="d0">21665</data>
    </edge>
    <edge source="KHM" target="BEL">
      <data key="d0">30728</data>
    </edge>
    <edge source="KHM" target="CHN">
      <data key="d0">148509251</data>
    </edge>
    <edge source="KHM" target="FRA">
      <data key="d0">205502</data>
    </edge>
    <edge source="KHM" target="DEU">
      <data key="d0">184525</data>
    </edge>
    <edge source="KHM" target="HKG">
      <data key="d0">28381268</data>
    </edge>
    <edge source="KHM" target="IRL">
      <data key="d0">3017643</data>
    </edge>
    <edge source="KHM" target="ITA">
      <data key="d0">43520</data>
    </edge>
    <edge source="KHM" target="JPN">
      <data key="d0">83570</data>
    </edge>
    <edge source="KHM" target="KOR">
      <data key="d0">179630</data>
    </edge>
    <edge source="KHM" target="NLD">
      <data key="d0">562059</data>
    </edge>
    <edge source="KHM" target="RUS">
      <data key="d0">10249</data>
    </edge>
    <edge source="KHM" target="IND">
      <data key="d0">23930</data>
    </edge>
    <edge source="KHM" target="VNM">
      <data key="d0">483996</data>
    </edge>
    <edge source="KHM" target="THA">
      <data key="d0">264741</data>
    </edge>
    <edge source="KHM" target="USA">
      <data key="d0">1727452</data>
    </edge>
    <edge source="CAN" target="AUS">
      <data key="d0">86318</data>
    </edge>
    <edge source="CAN" target="AUT">
      <data key="d0">28411</data>
    </edge>
    <edge source="CAN" target="BEL">
      <data key="d0">54490</data>
    </edge>
    <edge source="CAN" target="LKA">
      <data key="d0">18752</data>
    </edge>
    <edge source="CAN" target="CHL">
      <data key="d0">51416</data>
    </edge>
    <edge source="CAN" target="CHN">
      <data key="d0">1044978</data>
    </edge>
    <edge source="CAN" target="COL">
      <data key="d0">183199</data>
    </edge>
    <edge source="CAN" target="CRI">
      <data key="d0">13007</data>
    </edge>
    <edge source="CAN" target="DNK">
      <data key="d0">101201</data>
    </edge>
    <edge source="CAN" target="SLV">
      <data key="d0">23173</data>
    </edge>
    <edge source="CAN" target="EST">
      <data key="d0">220698</data>
    </edge>
    <edge source="CAN" target="FIN">
      <data key="d0">464540</data>
    </edge>
    <edge source="CAN" target="FRA">
      <data key="d0">926481</data>
    </edge>
    <edge source="CAN" target="DEU">
      <data key="d0">346809</data>
    </edge>
    <edge source="CAN" target="GRC">
      <data key="d0">193842</data>
    </edge>
    <edge source="CAN" target="GTM">
      <data key="d0">49659</data>
    </edge>
    <edge source="CAN" target="HND">
      <data key="d0">22326</data>
    </edge>
    <edge source="CAN" target="HKG">
      <data key="d0">7307116</data>
    </edge>
    <edge source="CAN" target="ITA">
      <data key="d0">1107176</data>
    </edge>
    <edge source="CAN" target="JPN">
      <data key="d0">717118</data>
    </edge>
    <edge source="CAN" target="KOR">
      <data key="d0">957109</data>
    </edge>
    <edge source="CAN" target="KGZ">
      <data key="d0">34250</data>
    </edge>
    <edge source="CAN" target="LTU">
      <data key="d0">86675</data>
    </edge>
    <edge source="CAN" target="MYS">
      <data key="d0">46525</data>
    </edge>
    <edge source="CAN" target="MEX">
      <data key="d0">418600</data>
    </edge>
    <edge source="CAN" target="NLD">
      <data key="d0">93613</data>
    </edge>
    <edge source="CAN" target="NZL">
      <data key="d0">30658</data>
    </edge>
    <edge source="CAN" target="NIC">
      <data key="d0">17575</data>
    </edge>
    <edge source="CAN" target="NOR">
      <data key="d0">76309</data>
    </edge>
    <edge source="CAN" target="POL">
      <data key="d0">473261</data>
    </edge>
    <edge source="CAN" target="RUS">
      <data key="d0">81035</data>
    </edge>
    <edge source="CAN" target="IND">
      <data key="d0">39490</data>
    </edge>
    <edge source="CAN" target="ESP">
      <data key="d0">42177</data>
    </edge>
    <edge source="CAN" target="SWE">
      <data key="d0">39547</data>
    </edge>
    <edge source="CAN" target="CHE">
      <data key="d0">105022</data>
    </edge>
    <edge source="CAN" target="THA">
      <data key="d0">35788</data>
    </edge>
    <edge source="CAN" target="ARE">
      <data key="d0">128817</data>
    </edge>
    <edge source="CAN" target="TUR">
      <data key="d0">1053701</data>
    </edge>
    <edge source="CAN" target="EGY">
      <data key="d0">156725</data>
    </edge>
    <edge source="CAN" target="GBR">
      <data key="d0">697929</data>
    </edge>
    <edge source="CAN" target="USA">
      <data key="d0">59096566</data>
    </edge>
    <edge source="CAN" target="URY">
      <data key="d0">13958</data>
    </edge>
    <edge source="CHL" target="ARG">
      <data key="d0">73282</data>
    </edge>
    <edge source="CHL" target="AUS">
      <data key="d0">57784</data>
    </edge>
    <edge source="CHL" target="BOL">
      <data key="d0">126670</data>
    </edge>
    <edge source="CHL" target="BRA">
      <data key="d0">1142381</data>
    </edge>
    <edge source="CHL" target="CAN">
      <data key="d0">152747</data>
    </edge>
    <edge source="CHL" target="CHN">
      <data key="d0">8010930</data>
    </edge>
    <edge source="CHL" target="COL">
      <data key="d0">2285685</data>
    </edge>
    <edge source="CHL" target="SLV">
      <data key="d0">98700</data>
    </edge>
    <edge source="CHL" target="FRA">
      <data key="d0">66568</data>
    </edge>
    <edge source="CHL" target="HKG">
      <data key="d0">1359529</data>
    </edge>
    <edge source="CHL" target="ITA">
      <data key="d0">7123736</data>
    </edge>
    <edge source="CHL" target="JPN">
      <data key="d0">422070</data>
    </edge>
    <edge source="CHL" target="MEX">
      <data key="d0">61970</data>
    </edge>
    <edge source="CHL" target="NZL">
      <data key="d0">96533</data>
    </edge>
    <edge source="CHL" target="PRY">
      <data key="d0">68793</data>
    </edge>
    <edge source="CHL" target="PER">
      <data key="d0">1156320</data>
    </edge>
    <edge source="CHL" target="PHL">
      <data key="d0">404095</data>
    </edge>
    <edge source="CHL" target="IND">
      <data key="d0">436169</data>
    </edge>
    <edge source="CHL" target="VNM">
      <data key="d0">305833</data>
    </edge>
    <edge source="CHL" target="ZAF">
      <data key="d0">42787</data>
    </edge>
    <edge source="CHL" target="ESP">
      <data key="d0">125383</data>
    </edge>
    <edge source="CHL" target="TUN">
      <data key="d0">465108</data>
    </edge>
    <edge source="CHL" target="TUR">
      <data key="d0">59824</data>
    </edge>
    <edge source="CHL" target="GBR">
      <data key="d0">13039</data>
    </edge>
    <edge source="CHL" target="USA">
      <data key="d0">495447</data>
    </edge>
    <edge source="COL" target="AUS">
      <data key="d0">58709</data>
    </edge>
    <edge source="COL" target="BRA">
      <data key="d0">1121639</data>
    </edge>
    <edge source="COL" target="CAN">
      <data key="d0">1558964</data>
    </edge>
    <edge source="COL" target="CHL">
      <data key="d0">124762</data>
    </edge>
    <edge source="COL" target="CHN">
      <data key="d0">16192168</data>
    </edge>
    <edge source="COL" target="CRI">
      <data key="d0">457527</data>
    </edge>
    <edge source="COL" target="ECU">
      <data key="d0">849792</data>
    </edge>
    <edge source="COL" target="SLV">
      <data key="d0">658607</data>
    </edge>
    <edge source="COL" target="FIN">
      <data key="d0">11360</data>
    </edge>
    <edge source="COL" target="DEU">
      <data key="d0">281610</data>
    </edge>
    <edge source="COL" target="GTM">
      <data key="d0">1106879</data>
    </edge>
    <edge source="COL" target="HND">
      <data key="d0">909547</data>
    </edge>
    <edge source="COL" target="HKG">
      <data key="d0">11119673</data>
    </edge>
    <edge source="COL" target="IDN">
      <data key="d0">46412</data>
    </edge>
    <edge source="COL" target="ISR">
      <data key="d0">486456</data>
    </edge>
    <edge source="COL" target="ITA">
      <data key="d0">26554112</data>
    </edge>
    <edge source="COL" target="JPN">
      <data key="d0">129274</data>
    </edge>
    <edge source="COL" target="KOR">
      <data key="d0">887011</data>
    </edge>
    <edge source="COL" target="MYS">
      <data key="d0">15871</data>
    </edge>
    <edge source="COL" target="MEX">
      <data key="d0">8303327</data>
    </edge>
    <edge source="COL" target="NLD">
      <data key="d0">914309</data>
    </edge>
    <edge source="COL" target="NIC">
      <data key="d0">50607</data>
    </edge>
    <edge source="COL" target="PAN">
      <data key="d0">151931</data>
    </edge>
    <edge source="COL" target="PER">
      <data key="d0">1290594</data>
    </edge>
    <edge source="COL" target="PRT">
      <data key="d0">444018</data>
    </edge>
    <edge source="COL" target="ROU">
      <data key="d0">172125</data>
    </edge>
    <edge source="COL" target="IND">
      <data key="d0">560954</data>
    </edge>
    <edge source="COL" target="SGP">
      <data key="d0">171743</data>
    </edge>
    <edge source="COL" target="VNM">
      <data key="d0">1343183</data>
    </edge>
    <edge source="COL" target="ZAF">
      <data key="d0">16590</data>
    </edge>
    <edge source="COL" target="ESP">
      <data key="d0">1216487</data>
    </edge>
    <edge source="COL" target="SWE">
      <data key="d0">233025</data>
    </edge>
    <edge source="COL" target="THA">
      <data key="d0">2989471</data>
    </edge>
    <edge source="COL" target="TUN">
      <data key="d0">1957580</data>
    </edge>
    <edge source="COL" target="TUR">
      <data key="d0">142080</data>
    </edge>
    <edge source="COL" target="GBR">
      <data key="d0">171259</data>
    </edge>
    <edge source="COL" target="USA">
      <data key="d0">37272663</data>
    </edge>
    <edge source="HRV" target="AUT">
      <data key="d0">94885646</data>
    </edge>
    <edge source="HRV" target="BGR">
      <data key="d0">435585</data>
    </edge>
    <edge source="HRV" target="CHN">
      <data key="d0">4341311</data>
    </edge>
    <edge source="HRV" target="CZE">
      <data key="d0">5621971</data>
    </edge>
    <edge source="HRV" target="FIN">
      <data key="d0">79656</data>
    </edge>
    <edge source="HRV" target="FRA">
      <data key="d0">175351</data>
    </edge>
    <edge source="HRV" target="DEU">
      <data key="d0">3669383</data>
    </edge>
    <edge source="HRV" target="GRC">
      <data key="d0">117827</data>
    </edge>
    <edge source="HRV" target="HKG">
      <data key="d0">176379</data>
    </edge>
    <edge source="HRV" target="HUN">
      <data key="d0">7489350</data>
    </edge>
    <edge source="HRV" target="IDN">
      <data key="d0">66185</data>
    </edge>
    <edge source="HRV" target="ITA">
      <data key="d0">5105673</data>
    </edge>
    <edge source="HRV" target="MEX">
      <data key="d0">564443</data>
    </edge>
    <edge source="HRV" target="MAR">
      <data key="d0">315915</data>
    </edge>
    <edge source="HRV" target="NLD">
      <data key="d0">233398</data>
    </edge>
    <edge source="HRV" target="POL">
      <data key="d0">2977708</data>
    </edge>
    <edge source="HRV" target="PRT">
      <data key="d0">14636783</data>
    </edge>
    <edge source="HRV" target="ROU">
      <data key="d0">392409</data>
    </edge>
    <edge source="HRV" target="SRB">
      <data key="d0">10430287</data>
    </edge>
    <edge source="HRV" target="SVK">
      <data key="d0">10680062</data>
    </edge>
    <edge source="HRV" target="VNM">
      <data key="d0">15113</data>
    </edge>
    <edge source="HRV" target="SVN">
      <data key="d0">7191068</data>
    </edge>
    <edge source="HRV" target="ZAF">
      <data key="d0">12491</data>
    </edge>
    <edge source="HRV" target="ESP">
      <data key="d0">12836688</data>
    </edge>
    <edge source="HRV" target="SWE">
      <data key="d0">40989</data>
    </edge>
    <edge source="HRV" target="CHE">
      <data key="d0">13023</data>
    </edge>
    <edge source="HRV" target="TUR">
      <data key="d0">783105</data>
    </edge>
    <edge source="HRV" target="MKD">
      <data key="d0">91544</data>
    </edge>
    <edge source="HRV" target="USA">
      <data key="d0">21180</data>
    </edge>
    <edge source="DNK" target="DZA">
      <data key="d0">26744</data>
    </edge>
    <edge source="DNK" target="AUS">
      <data key="d0">622336</data>
    </edge>
    <edge source="DNK" target="AUT">
      <data key="d0">1195668</data>
    </edge>
    <edge source="DNK" target="BEL">
      <data key="d0">1446230</data>
    </edge>
    <edge source="DNK" target="BRA">
      <data key="d0">13644</data>
    </edge>
    <edge source="DNK" target="BGR">
      <data key="d0">28877</data>
    </edge>
    <edge source="DNK" target="CAN">
      <data key="d0">539501</data>
    </edge>
    <edge source="DNK" target="CHL">
      <data key="d0">194159</data>
    </edge>
    <edge source="DNK" target="CHN">
      <data key="d0">10011708</data>
    </edge>
    <edge source="DNK" target="CRI">
      <data key="d0">14323</data>
    </edge>
    <edge source="DNK" target="HRV">
      <data key="d0">18995</data>
    </edge>
    <edge source="DNK" target="CZE">
      <data key="d0">424256</data>
    </edge>
    <edge source="DNK" target="EST">
      <data key="d0">290660</data>
    </edge>
    <edge source="DNK" target="FIN">
      <data key="d0">1280993</data>
    </edge>
    <edge source="DNK" target="FRA">
      <data key="d0">2056773</data>
    </edge>
    <edge source="DNK" target="DEU">
      <data key="d0">13522643</data>
    </edge>
    <edge source="DNK" target="GRC">
      <data key="d0">798565</data>
    </edge>
    <edge source="DNK" target="HKG">
      <data key="d0">1044846</data>
    </edge>
    <edge source="DNK" target="HUN">
      <data key="d0">229771</data>
    </edge>
    <edge source="DNK" target="IRL">
      <data key="d0">87180</data>
    </edge>
    <edge source="DNK" target="ISR">
      <data key="d0">23687</data>
    </edge>
    <edge source="DNK" target="ITA">
      <data key="d0">24768445</data>
    </edge>
    <edge source="DNK" target="JPN">
      <data key="d0">3566134</data>
    </edge>
    <edge source="DNK" target="KOR">
      <data key="d0">857182</data>
    </edge>
    <edge source="DNK" target="LBN">
      <data key="d0">21550</data>
    </edge>
    <edge source="DNK" target="LVA">
      <data key="d0">159012</data>
    </edge>
    <edge source="DNK" target="LTU">
      <data key="d0">744767</data>
    </edge>
    <edge source="DNK" target="MYS">
      <data key="d0">48228</data>
    </edge>
    <edge source="DNK" target="MEX">
      <data key="d0">3863538</data>
    </edge>
    <edge source="DNK" target="MAR">
      <data key="d0">55487</data>
    </edge>
    <edge source="DNK" target="NLD">
      <data key="d0">1590308</data>
    </edge>
    <edge source="DNK" target="NZL">
      <data key="d0">157735</data>
    </edge>
    <edge source="DNK" target="NOR">
      <data key="d0">2880492</data>
    </edge>
    <edge source="DNK" target="PER">
      <data key="d0">12645</data>
    </edge>
    <edge source="DNK" target="PHL">
      <data key="d0">13679</data>
    </edge>
    <edge source="DNK" target="POL">
      <data key="d0">13179609</data>
    </edge>
    <edge source="DNK" target="PRT">
      <data key="d0">330577</data>
    </edge>
    <edge source="DNK" target="ROU">
      <data key="d0">27167</data>
    </edge>
    <edge source="DNK" target="RUS">
      <data key="d0">297347</data>
    </edge>
    <edge source="DNK" target="SAU">
      <data key="d0">25848</data>
    </edge>
    <edge source="DNK" target="SRB">
      <data key="d0">2559546</data>
    </edge>
    <edge source="DNK" target="IND">
      <data key="d0">284686</data>
    </edge>
    <edge source="DNK" target="SGP">
      <data key="d0">87953</data>
    </edge>
    <edge source="DNK" target="SVK">
      <data key="d0">287647</data>
    </edge>
    <edge source="DNK" target="VNM">
      <data key="d0">171437</data>
    </edge>
    <edge source="DNK" target="SVN">
      <data key="d0">57635</data>
    </edge>
    <edge source="DNK" target="ZAF">
      <data key="d0">97177</data>
    </edge>
    <edge source="DNK" target="ESP">
      <data key="d0">1130318</data>
    </edge>
    <edge source="DNK" target="SWE">
      <data key="d0">5190789</data>
    </edge>
    <edge source="DNK" target="CHE">
      <data key="d0">637212</data>
    </edge>
    <edge source="DNK" target="THA">
      <data key="d0">140233</data>
    </edge>
    <edge source="DNK" target="ARE">
      <data key="d0">34720</data>
    </edge>
    <edge source="DNK" target="TUR">
      <data key="d0">299314</data>
    </edge>
    <edge source="DNK" target="UKR">
      <data key="d0">2748268</data>
    </edge>
    <edge source="DNK" target="EGY">
      <data key="d0">15788</data>
    </edge>
    <edge source="DNK" target="GBR">
      <data key="d0">2837983</data>
    </edge>
    <edge source="DNK" target="USA">
      <data key="d0">3708347</data>
    </edge>
    <edge source="DNK" target="URY">
      <data key="d0">28010</data>
    </edge>
    <edge source="ECU" target="CHL">
      <data key="d0">110370</data>
    </edge>
    <edge source="ECU" target="CHN">
      <data key="d0">182047</data>
    </edge>
    <edge source="ECU" target="COL">
      <data key="d0">136473</data>
    </edge>
    <edge source="ECU" target="SLV">
      <data key="d0">78735</data>
    </edge>
    <edge source="ECU" target="GTM">
      <data key="d0">2248288</data>
    </edge>
    <edge source="ECU" target="HKG">
      <data key="d0">1220168</data>
    </edge>
    <edge source="ECU" target="ITA">
      <data key="d0">2189709</data>
    </edge>
    <edge source="ECU" target="MEX">
      <data key="d0">66000</data>
    </edge>
    <edge source="ECU" target="PER">
      <data key="d0">450918</data>
    </edge>
    <edge source="ECU" target="PRT">
      <data key="d0">126640</data>
    </edge>
    <edge source="ECU" target="IND">
      <data key="d0">261500</data>
    </edge>
    <edge source="ECU" target="ESP">
      <data key="d0">207333</data>
    </edge>
    <edge source="ECU" target="USA">
      <data key="d0">195712</data>
    </edge>
    <edge source="EST" target="HRV">
      <data key="d0">78519</data>
    </edge>
    <edge source="EST" target="DNK">
      <data key="d0">69696</data>
    </edge>
    <edge source="EST" target="FIN">
      <data key="d0">1905327</data>
    </edge>
    <edge source="EST" target="FRA">
      <data key="d0">291834</data>
    </edge>
    <edge source="EST" target="DEU">
      <data key="d0">82012</data>
    </edge>
    <edge source="EST" target="HKG">
      <data key="d0">110083</data>
    </edge>
    <edge source="EST" target="ITA">
      <data key="d0">721264</data>
    </edge>
    <edge source="EST" target="KOR">
      <data key="d0">96055</data>
    </edge>
    <edge source="EST" target="LVA">
      <data key="d0">278698</data>
    </edge>
    <edge source="EST" target="LTU">
      <data key="d0">240658</data>
    </edge>
    <edge source="EST" target="NOR">
      <data key="d0">83974</data>
    </edge>
    <edge source="EST" target="POL">
      <data key="d0">333906</data>
    </edge>
    <edge source="EST" target="PRT">
      <data key="d0">173414</data>
    </edge>
    <edge source="EST" target="RUS">
      <data key="d0">1673604</data>
    </edge>
    <edge source="EST" target="IND">
      <data key="d0">78029</data>
    </edge>
    <edge source="EST" target="ESP">
      <data key="d0">209518</data>
    </edge>
    <edge source="EST" target="SWE">
      <data key="d0">545219</data>
    </edge>
    <edge source="EST" target="THA">
      <data key="d0">40407</data>
    </edge>
    <edge source="EST" target="TUR">
      <data key="d0">13354</data>
    </edge>
    <edge source="EST" target="USA">
      <data key="d0">39586</data>
    </edge>
    <edge source="FIN" target="AUS">
      <data key="d0">140226</data>
    </edge>
    <edge source="FIN" target="AUT">
      <data key="d0">144718</data>
    </edge>
    <edge source="FIN" target="BEL">
      <data key="d0">76895</data>
    </edge>
    <edge source="FIN" target="CAN">
      <data key="d0">77739</data>
    </edge>
    <edge source="FIN" target="CHN">
      <data key="d0">854367</data>
    </edge>
    <edge source="FIN" target="COL">
      <data key="d0">58235</data>
    </edge>
    <edge source="FIN" target="CZE">
      <data key="d0">184220</data>
    </edge>
    <edge source="FIN" target="DNK">
      <data key="d0">446658</data>
    </edge>
    <edge source="FIN" target="EST">
      <data key="d0">1647582</data>
    </edge>
    <edge source="FIN" target="FRA">
      <data key="d0">321083</data>
    </edge>
    <edge source="FIN" target="DEU">
      <data key="d0">1791807</data>
    </edge>
    <edge source="FIN" target="GRC">
      <data key="d0">115404</data>
    </edge>
    <edge source="FIN" target="HKG">
      <data key="d0">713125</data>
    </edge>
    <edge source="FIN" target="HUN">
      <data key="d0">26531</data>
    </edge>
    <edge source="FIN" target="ITA">
      <data key="d0">450024</data>
    </edge>
    <edge source="FIN" target="JPN">
      <data key="d0">250830</data>
    </edge>
    <edge source="FIN" target="KOR">
      <data key="d0">966521</data>
    </edge>
    <edge source="FIN" target="LVA">
      <data key="d0">489914</data>
    </edge>
    <edge source="FIN" target="LTU">
      <data key="d0">17590</data>
    </edge>
    <edge source="FIN" target="NLD">
      <data key="d0">220315</data>
    </edge>
    <edge source="FIN" target="NZL">
      <data key="d0">144135</data>
    </edge>
    <edge source="FIN" target="NOR">
      <data key="d0">625987</data>
    </edge>
    <edge source="FIN" target="POL">
      <data key="d0">911761</data>
    </edge>
    <edge source="FIN" target="PRT">
      <data key="d0">10025</data>
    </edge>
    <edge source="FIN" target="RUS">
      <data key="d0">1086933</data>
    </edge>
    <edge source="FIN" target="IND">
      <data key="d0">1219606</data>
    </edge>
    <edge source="FIN" target="SVK">
      <data key="d0">58553</data>
    </edge>
    <edge source="FIN" target="SVN">
      <data key="d0">23916</data>
    </edge>
    <edge source="FIN" target="ESP">
      <data key="d0">49400</data>
    </edge>
    <edge source="FIN" target="SWE">
      <data key="d0">5449754</data>
    </edge>
    <edge source="FIN" target="CHE">
      <data key="d0">240688</data>
    </edge>
    <edge source="FIN" target="TUR">
      <data key="d0">1306286</data>
    </edge>
    <edge source="FIN" target="UKR">
      <data key="d0">55357</data>
    </edge>
    <edge source="FIN" target="GBR">
      <data key="d0">165170</data>
    </edge>
    <edge source="FIN" target="USA">
      <data key="d0">788120</data>
    </edge>
    <edge source="DEU" target="ALB">
      <data key="d0">6201019</data>
    </edge>
    <edge source="DEU" target="DZA">
      <data key="d0">323445</data>
    </edge>
    <edge source="DEU" target="AZE">
      <data key="d0">36681</data>
    </edge>
    <edge source="DEU" target="ARG">
      <data key="d0">419197</data>
    </edge>
    <edge source="DEU" target="AUS">
      <data key="d0">3782518</data>
    </edge>
    <edge source="DEU" target="AUT">
      <data key="d0">27409312</data>
    </edge>
    <edge source="DEU" target="ARM">
      <data key="d0">23396</data>
    </edge>
    <edge source="DEU" target="BEL">
      <data key="d0">11452262</data>
    </edge>
    <edge source="DEU" target="BRA">
      <data key="d0">3661350</data>
    </edge>
    <edge source="DEU" target="BGR">
      <data key="d0">16397594</data>
    </edge>
    <edge source="DEU" target="BLR">
      <data key="d0">512813</data>
    </edge>
    <edge source="DEU" target="KHM">
      <data key="d0">386027</data>
    </edge>
    <edge source="DEU" target="CAN">
      <data key="d0">3631352</data>
    </edge>
    <edge source="DEU" target="LKA">
      <data key="d0">629447</data>
    </edge>
    <edge source="DEU" target="CHL">
      <data key="d0">247736</data>
    </edge>
    <edge source="DEU" target="CHN">
      <data key="d0">14775242</data>
    </edge>
    <edge source="DEU" target="COL">
      <data key="d0">167132</data>
    </edge>
    <edge source="DEU" target="CRI">
      <data key="d0">36339</data>
    </edge>
    <edge source="DEU" target="HRV">
      <data key="d0">17068265</data>
    </edge>
    <edge source="DEU" target="CZE">
      <data key="d0">71543453</data>
    </edge>
    <edge source="DEU" target="DNK">
      <data key="d0">10683217</data>
    </edge>
    <edge source="DEU" target="EST">
      <data key="d0">561902</data>
    </edge>
    <edge source="DEU" target="FIN">
      <data key="d0">6625426</data>
    </edge>
    <edge source="DEU" target="FRA">
      <data key="d0">53732218</data>
    </edge>
    <edge source="DEU" target="GEO">
      <data key="d0">30962</data>
    </edge>
    <edge source="DEU" target="GHA">
      <data key="d0">102627</data>
    </edge>
    <edge source="DEU" target="GRC">
      <data key="d0">4657180</data>
    </edge>
    <edge source="DEU" target="GTM">
      <data key="d0">41902</data>
    </edge>
    <edge source="DEU" target="HKG">
      <data key="d0">26213939</data>
    </edge>
    <edge source="DEU" target="HUN">
      <data key="d0">93442253</data>
    </edge>
    <edge source="DEU" target="IDN">
      <data key="d0">3241743</data>
    </edge>
    <edge source="DEU" target="IRL">
      <data key="d0">1589454</data>
    </edge>
    <edge source="DEU" target="ISR">
      <data key="d0">794674</data>
    </edge>
    <edge source="DEU" target="ITA">
      <data key="d0">69280362</data>
    </edge>
    <edge source="DEU" target="JPN">
      <data key="d0">6614812</data>
    </edge>
    <edge source="DEU" target="KAZ">
      <data key="d0">89465</data>
    </edge>
    <edge source="DEU" target="JOR">
      <data key="d0">61641</data>
    </edge>
    <edge source="DEU" target="KOR">
      <data key="d0">12794007</data>
    </edge>
    <edge source="DEU" target="LBN">
      <data key="d0">403572</data>
    </edge>
    <edge source="DEU" target="LVA">
      <data key="d0">429046</data>
    </edge>
    <edge source="DEU" target="LTU">
      <data key="d0">2351039</data>
    </edge>
    <edge source="DEU" target="MYS">
      <data key="d0">670243</data>
    </edge>
    <edge source="DEU" target="MUS">
      <data key="d0">51205</data>
    </edge>
    <edge source="DEU" target="MEX">
      <data key="d0">6111848</data>
    </edge>
    <edge source="DEU" target="MDA">
      <data key="d0">3418324</data>
    </edge>
    <edge source="DEU" target="MAR">
      <data key="d0">1343526</data>
    </edge>
    <edge source="DEU" target="OMN">
      <data key="d0">20893</data>
    </edge>
    <edge source="DEU" target="NAM">
      <data key="d0">43032</data>
    </edge>
    <edge source="DEU" target="NLD">
      <data key="d0">25554262</data>
    </edge>
    <edge source="DEU" target="NZL">
      <data key="d0">381956</data>
    </edge>
    <edge source="DEU" target="NOR">
      <data key="d0">3124250</data>
    </edge>
    <edge source="DEU" target="PAK">
      <data key="d0">3363928</data>
    </edge>
    <edge source="DEU" target="PAN">
      <data key="d0">51911</data>
    </edge>
    <edge source="DEU" target="PRY">
      <data key="d0">345238</data>
    </edge>
    <edge source="DEU" target="PER">
      <data key="d0">90279</data>
    </edge>
    <edge source="DEU" target="PHL">
      <data key="d0">1246921</data>
    </edge>
    <edge source="DEU" target="POL">
      <data key="d0">114329663</data>
    </edge>
    <edge source="DEU" target="PRT">
      <data key="d0">28121078</data>
    </edge>
    <edge source="DEU" target="ROU">
      <data key="d0">48946273</data>
    </edge>
    <edge source="DEU" target="RUS">
      <data key="d0">12045367</data>
    </edge>
    <edge source="DEU" target="SAU">
      <data key="d0">372459</data>
    </edge>
    <edge source="DEU" target="SRB">
      <data key="d0">7104234</data>
    </edge>
    <edge source="DEU" target="IND">
      <data key="d0">9748835</data>
    </edge>
    <edge source="DEU" target="SGP">
      <data key="d0">989336</data>
    </edge>
    <edge source="DEU" target="SVK">
      <data key="d0">37498358</data>
    </edge>
    <edge source="DEU" target="VNM">
      <data key="d0">10648750</data>
    </edge>
    <edge source="DEU" target="SVN">
      <data key="d0">8679372</data>
    </edge>
    <edge source="DEU" target="ZAF">
      <data key="d0">932722</data>
    </edge>
    <edge source="DEU" target="ESP">
      <data key="d0">18559585</data>
    </edge>
    <edge source="DEU" target="SWE">
      <data key="d0">7332783</data>
    </edge>
    <edge source="DEU" target="CHE">
      <data key="d0">21125840</data>
    </edge>
    <edge source="DEU" target="THA">
      <data key="d0">2796174</data>
    </edge>
    <edge source="DEU" target="ARE">
      <data key="d0">1932415</data>
    </edge>
    <edge source="DEU" target="TUN">
      <data key="d0">5280007</data>
    </edge>
    <edge source="DEU" target="TUR">
      <data key="d0">13444840</data>
    </edge>
    <edge source="DEU" target="UKR">
      <data key="d0">2125274</data>
    </edge>
    <edge source="DEU" target="MKD">
      <data key="d0">2030043</data>
    </edge>
    <edge source="DEU" target="EGY">
      <data key="d0">503260</data>
    </edge>
    <edge source="DEU" target="GBR">
      <data key="d0">36672676</data>
    </edge>
    <edge source="DEU" target="USA">
      <data key="d0">45104129</data>
    </edge>
    <edge source="DEU" target="URY">
      <data key="d0">283227</data>
    </edge>
    <edge source="GTM" target="CRI">
      <data key="d0">379392</data>
    </edge>
    <edge source="GTM" target="SLV">
      <data key="d0">174412</data>
    </edge>
    <edge source="GTM" target="HND">
      <data key="d0">2363145</data>
    </edge>
    <edge source="GTM" target="MEX">
      <data key="d0">98820</data>
    </edge>
    <edge source="GTM" target="NIC">
      <data key="d0">596477</data>
    </edge>
    <edge source="GTM" target="PAN">
      <data key="d0">38661</data>
    </edge>
    <edge source="HKG" target="ALB">
      <data key="d0">28104</data>
    </edge>
    <edge source="HKG" target="ARG">
      <data key="d0">434960</data>
    </edge>
    <edge source="HKG" target="AUS">
      <data key="d0">1201848</data>
    </edge>
    <edge source="HKG" target="AUT">
      <data key="d0">1408018</data>
    </edge>
    <edge source="HKG" target="BEL">
      <data key="d0">189364</data>
    </edge>
    <edge source="HKG" target="BRA">
      <data key="d0">187184</data>
    </edge>
    <edge source="HKG" target="KHM">
      <data key="d0">13727142</data>
    </edge>
    <edge source="HKG" target="CAN">
      <data key="d0">2292725</data>
    </edge>
    <edge source="HKG" target="LKA">
      <data key="d0">863484</data>
    </edge>
    <edge source="HKG" target="CHN">
      <data key="d0">1355754063</data>
    </edge>
    <edge source="HKG" target="COL">
      <data key="d0">241773</data>
    </edge>
    <edge source="HKG" target="HRV">
      <data key="d0">65729</data>
    </edge>
    <edge source="HKG" target="DNK">
      <data key="d0">184264</data>
    </edge>
    <edge source="HKG" target="ECU">
      <data key="d0">58456</data>
    </edge>
    <edge source="HKG" target="ETH">
      <data key="d0">2119392</data>
    </edge>
    <edge source="HKG" target="EST">
      <data key="d0">360467</data>
    </edge>
    <edge source="HKG" target="FIN">
      <data key="d0">100081</data>
    </edge>
    <edge source="HKG" target="FRA">
      <data key="d0">10944615</data>
    </edge>
    <edge source="HKG" target="DEU">
      <data key="d0">7967144</data>
    </edge>
    <edge source="HKG" target="GRC">
      <data key="d0">447021</data>
    </edge>
    <edge source="HKG" target="GTM">
      <data key="d0">64703</data>
    </edge>
    <edge source="HKG" target="IDN">
      <data key="d0">27868524</data>
    </edge>
    <edge source="HKG" target="ISR">
      <data key="d0">18128</data>
    </edge>
    <edge source="HKG" target="ITA">
      <data key="d0">17584380</data>
    </edge>
    <edge source="HKG" target="JPN">
      <data key="d0">14388255</data>
    </edge>
    <edge source="HKG" target="JOR">
      <data key="d0">13314</data>
    </edge>
    <edge source="HKG" target="KOR">
      <data key="d0">2778157</data>
    </edge>
    <edge source="HKG" target="MYS">
      <data key="d0">1910812</data>
    </edge>
    <edge source="HKG" target="MUS">
      <data key="d0">325235</data>
    </edge>
    <edge source="HKG" target="MEX">
      <data key="d0">606085</data>
    </edge>
    <edge source="HKG" target="MAR">
      <data key="d0">15532</data>
    </edge>
    <edge source="HKG" target="NLD">
      <data key="d0">1058196</data>
    </edge>
    <edge source="HKG" target="NZL">
      <data key="d0">145251</data>
    </edge>
    <edge source="HKG" target="NIC">
      <data key="d0">194750</data>
    </edge>
    <edge source="HKG" target="NOR">
      <data key="d0">44806</data>
    </edge>
    <edge source="HKG" target="PAK">
      <data key="d0">2108839</data>
    </edge>
    <edge source="HKG" target="PAN">
      <data key="d0">37814</data>
    </edge>
    <edge source="HKG" target="PHL">
      <data key="d0">5986394</data>
    </edge>
    <edge source="HKG" target="POL">
      <data key="d0">252937</data>
    </edge>
    <edge source="HKG" target="PRT">
      <data key="d0">145517</data>
    </edge>
    <edge source="HKG" target="ROU">
      <data key="d0">14262</data>
    </edge>
    <edge source="HKG" target="RUS">
      <data key="d0">125529</data>
    </edge>
    <edge source="HKG" target="IND">
      <data key="d0">23955771</data>
    </edge>
    <edge source="HKG" target="SGP">
      <data key="d0">1219077</data>
    </edge>
    <edge source="HKG" target="VNM">
      <data key="d0">180222247</data>
    </edge>
    <edge source="HKG" target="SVN">
      <data key="d0">53782</data>
    </edge>
    <edge source="HKG" target="ZAF">
      <data key="d0">671202</data>
    </edge>
    <edge source="HKG" target="ESP">
      <data key="d0">2844231</data>
    </edge>
    <edge source="HKG" target="SWE">
      <data key="d0">413773</data>
    </edge>
    <edge source="HKG" target="CHE">
      <data key="d0">718332</data>
    </edge>
    <edge source="HKG" target="THA">
      <data key="d0">8551097</data>
    </edge>
    <edge source="HKG" target="ARE">
      <data key="d0">248086</data>
    </edge>
    <edge source="HKG" target="TUN">
      <data key="d0">316143</data>
    </edge>
    <edge source="HKG" target="TUR">
      <data key="d0">1134399</data>
    </edge>
    <edge source="HKG" target="UKR">
      <data key="d0">338979</data>
    </edge>
    <edge source="HKG" target="GBR">
      <data key="d0">3733825</data>
    </edge>
    <edge source="HKG" target="USA">
      <data key="d0">14358333</data>
    </edge>
    <edge source="IDN" target="AUS">
      <data key="d0">58367</data>
    </edge>
    <edge source="IDN" target="BRA">
      <data key="d0">141483</data>
    </edge>
    <edge source="IDN" target="KHM">
      <data key="d0">1225541</data>
    </edge>
    <edge source="IDN" target="LKA">
      <data key="d0">135115</data>
    </edge>
    <edge source="IDN" target="CHN">
      <data key="d0">22389605</data>
    </edge>
    <edge source="IDN" target="DNK">
      <data key="d0">77875</data>
    </edge>
    <edge source="IDN" target="FRA">
      <data key="d0">438219</data>
    </edge>
    <edge source="IDN" target="DEU">
      <data key="d0">5083419</data>
    </edge>
    <edge source="IDN" target="GRC">
      <data key="d0">39012</data>
    </edge>
    <edge source="IDN" target="HKG">
      <data key="d0">12474472</data>
    </edge>
    <edge source="IDN" target="ITA">
      <data key="d0">4165809</data>
    </edge>
    <edge source="IDN" target="JPN">
      <data key="d0">3169511</data>
    </edge>
    <edge source="IDN" target="KOR">
      <data key="d0">1170548</data>
    </edge>
    <edge source="IDN" target="MYS">
      <data key="d0">6267365</data>
    </edge>
    <edge source="IDN" target="MEX">
      <data key="d0">273734</data>
    </edge>
    <edge source="IDN" target="MAR">
      <data key="d0">41637</data>
    </edge>
    <edge source="IDN" target="NLD">
      <data key="d0">141111</data>
    </edge>
    <edge source="IDN" target="NZL">
      <data key="d0">50603</data>
    </edge>
    <edge source="IDN" target="PAK">
      <data key="d0">52067</data>
    </edge>
    <edge source="IDN" target="PHL">
      <data key="d0">2686962</data>
    </edge>
    <edge source="IDN" target="PRT">
      <data key="d0">446116</data>
    </edge>
    <edge source="IDN" target="ROU">
      <data key="d0">13892</data>
    </edge>
    <edge source="IDN" target="SAU">
      <data key="d0">88670</data>
    </edge>
    <edge source="IDN" target="IND">
      <data key="d0">11816226</data>
    </edge>
    <edge source="IDN" target="SGP">
      <data key="d0">11971611</data>
    </edge>
    <edge source="IDN" target="SVK">
      <data key="d0">13573</data>
    </edge>
    <edge source="IDN" target="VNM">
      <data key="d0">17350874</data>
    </edge>
    <edge source="IDN" target="ESP">
      <data key="d0">541777</data>
    </edge>
    <edge source="IDN" target="SWE">
      <data key="d0">101326</data>
    </edge>
    <edge source="IDN" target="CHE">
      <data key="d0">84801</data>
    </edge>
    <edge source="IDN" target="THA">
      <data key="d0">4114346</data>
    </edge>
    <edge source="IDN" target="ARE">
      <data key="d0">82177</data>
    </edge>
    <edge source="IDN" target="TUR">
      <data key="d0">73719</data>
    </edge>
    <edge source="IDN" target="GBR">
      <data key="d0">83340</data>
    </edge>
    <edge source="IDN" target="USA">
      <data key="d0">360817</data>
    </edge>
    <edge source="IRL" target="AUS">
      <data key="d0">141258</data>
    </edge>
    <edge source="IRL" target="AUT">
      <data key="d0">294601</data>
    </edge>
    <edge source="IRL" target="BEL">
      <data key="d0">1497037</data>
    </edge>
    <edge source="IRL" target="CAN">
      <data key="d0">47060</data>
    </edge>
    <edge source="IRL" target="CHN">
      <data key="d0">12190</data>
    </edge>
    <edge source="IRL" target="CZE">
      <data key="d0">151252</data>
    </edge>
    <edge source="IRL" target="DNK">
      <data key="d0">1900069</data>
    </edge>
    <edge source="IRL" target="EST">
      <data key="d0">33810</data>
    </edge>
    <edge source="IRL" target="FIN">
      <data key="d0">913439</data>
    </edge>
    <edge source="IRL" target="FRA">
      <data key="d0">1875651</data>
    </edge>
    <edge source="IRL" target="DEU">
      <data key="d0">12243039</data>
    </edge>
    <edge source="IRL" target="ITA">
      <data key="d0">715376</data>
    </edge>
    <edge source="IRL" target="JPN">
      <data key="d0">224938</data>
    </edge>
    <edge source="IRL" target="MYS">
      <data key="d0">11212</data>
    </edge>
    <edge source="IRL" target="NLD">
      <data key="d0">3430538</data>
    </edge>
    <edge source="IRL" target="NZL">
      <data key="d0">37991</data>
    </edge>
    <edge source="IRL" target="NOR">
      <data key="d0">652418</data>
    </edge>
    <edge source="IRL" target="POL">
      <data key="d0">55594</data>
    </edge>
    <edge source="IRL" target="ROU">
      <data key="d0">13694</data>
    </edge>
    <edge source="IRL" target="SEN">
      <data key="d0">25106</data>
    </edge>
    <edge source="IRL" target="ZAF">
      <data key="d0">25401</data>
    </edge>
    <edge source="IRL" target="ESP">
      <data key="d0">276997</data>
    </edge>
    <edge source="IRL" target="SWE">
      <data key="d0">3905259</data>
    </edge>
    <edge source="IRL" target="CHE">
      <data key="d0">395273</data>
    </edge>
    <edge source="IRL" target="TGO">
      <data key="d0">28113</data>
    </edge>
    <edge source="IRL" target="ARE">
      <data key="d0">10118</data>
    </edge>
    <edge source="IRL" target="GBR">
      <data key="d0">12985184</data>
    </edge>
    <edge source="IRL" target="USA">
      <data key="d0">1073059</data>
    </edge>
    <edge source="ISR" target="AUS">
      <data key="d0">93000</data>
    </edge>
    <edge source="ISR" target="CAN">
      <data key="d0">67000</data>
    </edge>
    <edge source="ISR" target="CHN">
      <data key="d0">299000</data>
    </edge>
    <edge source="ISR" target="ETH">
      <data key="d0">135000</data>
    </edge>
    <edge source="ISR" target="FRA">
      <data key="d0">75000</data>
    </edge>
    <edge source="ISR" target="DEU">
      <data key="d0">37000</data>
    </edge>
    <edge source="ISR" target="HKG">
      <data key="d0">77000</data>
    </edge>
    <edge source="ISR" target="ITA">
      <data key="d0">109000</data>
    </edge>
    <edge source="ISR" target="JPN">
      <data key="d0">15000</data>
    </edge>
    <edge source="ISR" target="POL">
      <data key="d0">181000</data>
    </edge>
    <edge source="ISR" target="PRT">
      <data key="d0">41000</data>
    </edge>
    <edge source="ISR" target="IND">
      <data key="d0">15000</data>
    </edge>
    <edge source="ISR" target="ZAF">
      <data key="d0">45000</data>
    </edge>
    <edge source="ISR" target="THA">
      <data key="d0">46000</data>
    </edge>
    <edge source="ISR" target="TUR">
      <data key="d0">264000</data>
    </edge>
    <edge source="ISR" target="UKR">
      <data key="d0">13000</data>
    </edge>
    <edge source="ISR" target="USA">
      <data key="d0">2675000</data>
    </edge>
    <edge source="JPN" target="AUS">
      <data key="d0">130138</data>
    </edge>
    <edge source="JPN" target="KHM">
      <data key="d0">2852040</data>
    </edge>
    <edge source="JPN" target="CAN">
      <data key="d0">162846</data>
    </edge>
    <edge source="JPN" target="LKA">
      <data key="d0">627497</data>
    </edge>
    <edge source="JPN" target="CHN">
      <data key="d0">41775979</data>
    </edge>
    <edge source="JPN" target="DNK">
      <data key="d0">112413</data>
    </edge>
    <edge source="JPN" target="FIN">
      <data key="d0">50341</data>
    </edge>
    <edge source="JPN" target="FRA">
      <data key="d0">114549</data>
    </edge>
    <edge source="JPN" target="DEU">
      <data key="d0">109282</data>
    </edge>
    <edge source="JPN" target="GRC">
      <data key="d0">51823</data>
    </edge>
    <edge source="JPN" target="HKG">
      <data key="d0">16380509</data>
    </edge>
    <edge source="JPN" target="IDN">
      <data key="d0">2070612</data>
    </edge>
    <edge source="JPN" target="ITA">
      <data key="d0">97182</data>
    </edge>
    <edge source="JPN" target="KOR">
      <data key="d0">2336745</data>
    </edge>
    <edge source="JPN" target="PHL">
      <data key="d0">5130166</data>
    </edge>
    <edge source="JPN" target="POL">
      <data key="d0">14917</data>
    </edge>
    <edge source="JPN" target="IND">
      <data key="d0">139558</data>
    </edge>
    <edge source="JPN" target="SGP">
      <data key="d0">115645</data>
    </edge>
    <edge source="JPN" target="VNM">
      <data key="d0">14218903</data>
    </edge>
    <edge source="JPN" target="SVN">
      <data key="d0">30479</data>
    </edge>
    <edge source="JPN" target="SWE">
      <data key="d0">96087</data>
    </edge>
    <edge source="JPN" target="THA">
      <data key="d0">6552029</data>
    </edge>
    <edge source="JPN" target="GBR">
      <data key="d0">164825</data>
    </edge>
    <edge source="JPN" target="USA">
      <data key="d0">212174</data>
    </edge>
    <edge source="KOR" target="AUS">
      <data key="d0">660619</data>
    </edge>
    <edge source="KOR" target="AUT">
      <data key="d0">645016</data>
    </edge>
    <edge source="KOR" target="BEL">
      <data key="d0">18462</data>
    </edge>
    <edge source="KOR" target="BRA">
      <data key="d0">27919</data>
    </edge>
    <edge source="KOR" target="BLR">
      <data key="d0">33410</data>
    </edge>
    <edge source="KOR" target="KHM">
      <data key="d0">2654701</data>
    </edge>
    <edge source="KOR" target="CMR">
      <data key="d0">19157</data>
    </edge>
    <edge source="KOR" target="CAN">
      <data key="d0">867601</data>
    </edge>
    <edge source="KOR" target="LKA">
      <data key="d0">256346</data>
    </edge>
    <edge source="KOR" target="CHL">
      <data key="d0">26396</data>
    </edge>
    <edge source="KOR" target="CHN">
      <data key="d0">184644051</data>
    </edge>
    <edge source="KOR" target="CZE">
      <data key="d0">45350</data>
    </edge>
    <edge source="KOR" target="DNK">
      <data key="d0">37034</data>
    </edge>
    <edge source="KOR" target="SLV">
      <data key="d0">10021</data>
    </edge>
    <edge source="KOR" target="EST">
      <data key="d0">109900</data>
    </edge>
    <edge source="KOR" target="FIN">
      <data key="d0">71876</data>
    </edge>
    <edge source="KOR" target="FRA">
      <data key="d0">253751</data>
    </edge>
    <edge source="KOR" target="GEO">
      <data key="d0">695795</data>
    </edge>
    <edge source="KOR" target="DEU">
      <data key="d0">2182286</data>
    </edge>
    <edge source="KOR" target="GRC">
      <data key="d0">84158</data>
    </edge>
    <edge source="KOR" target="HKG">
      <data key="d0">149468323</data>
    </edge>
    <edge source="KOR" target="HUN">
      <data key="d0">294139</data>
    </edge>
    <edge source="KOR" target="IDN">
      <data key="d0">59444283</data>
    </edge>
    <edge source="KOR" target="ISR">
      <data key="d0">136516</data>
    </edge>
    <edge source="KOR" target="ITA">
      <data key="d0">5281380</data>
    </edge>
    <edge source="KOR" target="JAM">
      <data key="d0">408166</data>
    </edge>
    <edge source="KOR" target="JPN">
      <data key="d0">12048668</data>
    </edge>
    <edge source="KOR" target="LBN">
      <data key="d0">34637</data>
    </edge>
    <edge source="KOR" target="LTU">
      <data key="d0">545468</data>
    </edge>
    <edge source="KOR" target="MYS">
      <data key="d0">420021</data>
    </edge>
    <edge source="KOR" target="MEX">
      <data key="d0">2825794</data>
    </edge>
    <edge source="KOR" target="NLD">
      <data key="d0">1421480</data>
    </edge>
    <edge source="KOR" target="NZL">
      <data key="d0">78409</data>
    </edge>
    <edge source="KOR" target="NOR">
      <data key="d0">112448</data>
    </edge>
    <edge source="KOR" target="PAK">
      <data key="d0">278432</data>
    </edge>
    <edge source="KOR" target="PHL">
      <data key="d0">32120235</data>
    </edge>
    <edge source="KOR" target="POL">
      <data key="d0">510156</data>
    </edge>
    <edge source="KOR" target="PRT">
      <data key="d0">67068</data>
    </edge>
    <edge source="KOR" target="ROU">
      <data key="d0">2457665</data>
    </edge>
    <edge source="KOR" target="RUS">
      <data key="d0">6709184</data>
    </edge>
    <edge source="KOR" target="IND">
      <data key="d0">8672136</data>
    </edge>
    <edge source="KOR" target="SGP">
      <data key="d0">167263</data>
    </edge>
    <edge source="KOR" target="SVK">
      <data key="d0">20104403</data>
    </edge>
    <edge source="KOR" target="VNM">
      <data key="d0">189737513</data>
    </edge>
    <edge source="KOR" target="ESP">
      <data key="d0">215570</data>
    </edge>
    <edge source="KOR" target="SWE">
      <data key="d0">36118</data>
    </edge>
    <edge source="KOR" target="CHE">
      <data key="d0">229772</data>
    </edge>
    <edge source="KOR" target="THA">
      <data key="d0">3576952</data>
    </edge>
    <edge source="KOR" target="ARE">
      <data key="d0">10733</data>
    </edge>
    <edge source="KOR" target="TUN">
      <data key="d0">101978</data>
    </edge>
    <edge source="KOR" target="TUR">
      <data key="d0">743501</data>
    </edge>
    <edge source="KOR" target="UKR">
      <data key="d0">25665</data>
    </edge>
    <edge source="KOR" target="GBR">
      <data key="d0">788632</data>
    </edge>
    <edge source="KOR" target="USA">
      <data key="d0">6546611</data>
    </edge>
    <edge source="MYS" target="AUS">
      <data key="d0">1587197</data>
    </edge>
    <edge source="MYS" target="BEL">
      <data key="d0">11973</data>
    </edge>
    <edge source="MYS" target="BRA">
      <data key="d0">337401</data>
    </edge>
    <edge source="MYS" target="CHN">
      <data key="d0">9501288</data>
    </edge>
    <edge source="MYS" target="DNK">
      <data key="d0">468209</data>
    </edge>
    <edge source="MYS" target="DEU">
      <data key="d0">978374</data>
    </edge>
    <edge source="MYS" target="HKG">
      <data key="d0">4322864</data>
    </edge>
    <edge source="MYS" target="IDN">
      <data key="d0">1387879</data>
    </edge>
    <edge source="MYS" target="IRL">
      <data key="d0">334339</data>
    </edge>
    <edge source="MYS" target="ITA">
      <data key="d0">1252564</data>
    </edge>
    <edge source="MYS" target="JPN">
      <data key="d0">213332</data>
    </edge>
    <edge source="MYS" target="KOR">
      <data key="d0">70957</data>
    </edge>
    <edge source="MYS" target="MUS">
      <data key="d0">99116</data>
    </edge>
    <edge source="MYS" target="NLD">
      <data key="d0">1419283</data>
    </edge>
    <edge source="MYS" target="NZL">
      <data key="d0">1426820</data>
    </edge>
    <edge source="MYS" target="PHL">
      <data key="d0">201260</data>
    </edge>
    <edge source="MYS" target="IND">
      <data key="d0">556482</data>
    </edge>
    <edge source="MYS" target="SGP">
      <data key="d0">3626187</data>
    </edge>
    <edge source="MYS" target="VNM">
      <data key="d0">1151584</data>
    </edge>
    <edge source="MYS" target="SWE">
      <data key="d0">216777</data>
    </edge>
    <edge source="MYS" target="THA">
      <data key="d0">5854687</data>
    </edge>
    <edge source="MYS" target="TUR">
      <data key="d0">101074</data>
    </edge>
    <edge source="MYS" target="GBR">
      <data key="d0">1219473</data>
    </edge>
    <edge source="MYS" target="USA">
      <data key="d0">295400</data>
    </edge>
    <edge source="MYS" target="URY">
      <data key="d0">57728</data>
    </edge>
    <edge source="MEX" target="ARG">
      <data key="d0">109896</data>
    </edge>
    <edge source="MEX" target="AUS">
      <data key="d0">1385627</data>
    </edge>
    <edge source="MEX" target="AUT">
      <data key="d0">15397687</data>
    </edge>
    <edge source="MEX" target="BEL">
      <data key="d0">34745</data>
    </edge>
    <edge source="MEX" target="BOL">
      <data key="d0">47017</data>
    </edge>
    <edge source="MEX" target="BRA">
      <data key="d0">635907</data>
    </edge>
    <edge source="MEX" target="CAN">
      <data key="d0">4933904</data>
    </edge>
    <edge source="MEX" target="CHL">
      <data key="d0">407031</data>
    </edge>
    <edge source="MEX" target="CHN">
      <data key="d0">23682023</data>
    </edge>
    <edge source="MEX" target="COL">
      <data key="d0">43937</data>
    </edge>
    <edge source="MEX" target="CRI">
      <data key="d0">548653</data>
    </edge>
    <edge source="MEX" target="HRV">
      <data key="d0">693388</data>
    </edge>
    <edge source="MEX" target="CZE">
      <data key="d0">20926</data>
    </edge>
    <edge source="MEX" target="DNK">
      <data key="d0">146865</data>
    </edge>
    <edge source="MEX" target="SLV">
      <data key="d0">5785391</data>
    </edge>
    <edge source="MEX" target="FIN">
      <data key="d0">134003</data>
    </edge>
    <edge source="MEX" target="FRA">
      <data key="d0">183030</data>
    </edge>
    <edge source="MEX" target="DEU">
      <data key="d0">3953146</data>
    </edge>
    <edge source="MEX" target="GTM">
      <data key="d0">5804751</data>
    </edge>
    <edge source="MEX" target="HND">
      <data key="d0">519109</data>
    </edge>
    <edge source="MEX" target="HKG">
      <data key="d0">13653147</data>
    </edge>
    <edge source="MEX" target="HUN">
      <data key="d0">3357776</data>
    </edge>
    <edge source="MEX" target="IDN">
      <data key="d0">1241921</data>
    </edge>
    <edge source="MEX" target="ISR">
      <data key="d0">35740</data>
    </edge>
    <edge source="MEX" target="ITA">
      <data key="d0">16759940</data>
    </edge>
    <edge source="MEX" target="JAM">
      <data key="d0">67578</data>
    </edge>
    <edge source="MEX" target="JPN">
      <data key="d0">12415980</data>
    </edge>
    <edge source="MEX" target="KOR">
      <data key="d0">6388638</data>
    </edge>
    <edge source="MEX" target="MYS">
      <data key="d0">49813</data>
    </edge>
    <edge source="MEX" target="NLD">
      <data key="d0">125450</data>
    </edge>
    <edge source="MEX" target="NZL">
      <data key="d0">46923</data>
    </edge>
    <edge source="MEX" target="NIC">
      <data key="d0">1448212</data>
    </edge>
    <edge source="MEX" target="PAN">
      <data key="d0">49546</data>
    </edge>
    <edge source="MEX" target="PER">
      <data key="d0">227197</data>
    </edge>
    <edge source="MEX" target="POL">
      <data key="d0">759952</data>
    </edge>
    <edge source="MEX" target="PRT">
      <data key="d0">486151</data>
    </edge>
    <edge source="MEX" target="ROU">
      <data key="d0">31151</data>
    </edge>
    <edge source="MEX" target="IND">
      <data key="d0">3878099</data>
    </edge>
    <edge source="MEX" target="SGP">
      <data key="d0">236321</data>
    </edge>
    <edge source="MEX" target="VNM">
      <data key="d0">8994946</data>
    </edge>
    <edge source="MEX" target="ZAF">
      <data key="d0">58767</data>
    </edge>
    <edge source="MEX" target="ESP">
      <data key="d0">7085586</data>
    </edge>
    <edge source="MEX" target="SWE">
      <data key="d0">177533</data>
    </edge>
    <edge source="MEX" target="THA">
      <data key="d0">2318856</data>
    </edge>
    <edge source="MEX" target="GBR">
      <data key="d0">3908123</data>
    </edge>
    <edge source="MEX" target="USA">
      <data key="d0">239962564</data>
    </edge>
    <edge source="MEX" target="URY">
      <data key="d0">204760</data>
    </edge>
    <edge source="MAR" target="AUS">
      <data key="d0">311270</data>
    </edge>
    <edge source="MAR" target="BEL">
      <data key="d0">27722</data>
    </edge>
    <edge source="MAR" target="KHM">
      <data key="d0">56722</data>
    </edge>
    <edge source="MAR" target="CAN">
      <data key="d0">116293</data>
    </edge>
    <edge source="MAR" target="CHN">
      <data key="d0">120064</data>
    </edge>
    <edge source="MAR" target="CZE">
      <data key="d0">26703</data>
    </edge>
    <edge source="MAR" target="DNK">
      <data key="d0">20044</data>
    </edge>
    <edge source="MAR" target="FRA">
      <data key="d0">14412059</data>
    </edge>
    <edge source="MAR" target="DEU">
      <data key="d0">85059</data>
    </edge>
    <edge source="MAR" target="HKG">
      <data key="d0">118960</data>
    </edge>
    <edge source="MAR" target="ITA">
      <data key="d0">25735774</data>
    </edge>
    <edge source="MAR" target="CIV">
      <data key="d0">12624</data>
    </edge>
    <edge source="MAR" target="KOR">
      <data key="d0">404594</data>
    </edge>
    <edge source="MAR" target="NLD">
      <data key="d0">220714</data>
    </edge>
    <edge source="MAR" target="PRT">
      <data key="d0">3543841</data>
    </edge>
    <edge source="MAR" target="VNM">
      <data key="d0">466683</data>
    </edge>
    <edge source="MAR" target="ESP">
      <data key="d0">5766611</data>
    </edge>
    <edge source="MAR" target="SWE">
      <data key="d0">16037</data>
    </edge>
    <edge source="MAR" target="CHE">
      <data key="d0">659087</data>
    </edge>
    <edge source="MAR" target="TGO">
      <data key="d0">25181</data>
    </edge>
    <edge source="MAR" target="ARE">
      <data key="d0">18638</data>
    </edge>
    <edge source="MAR" target="TUN">
      <data key="d0">156376</data>
    </edge>
    <edge source="MAR" target="TUR">
      <data key="d0">120709</data>
    </edge>
    <edge source="MAR" target="GBR">
      <data key="d0">10144</data>
    </edge>
    <edge source="MAR" target="USA">
      <data key="d0">175547</data>
    </edge>
    <edge source="NLD" target="DZA">
      <data key="d0">21851</data>
    </edge>
    <edge source="NLD" target="AZE">
      <data key="d0">15159</data>
    </edge>
    <edge source="NLD" target="AUS">
      <data key="d0">1005448</data>
    </edge>
    <edge source="NLD" target="AUT">
      <data key="d0">2035261</data>
    </edge>
    <edge source="NLD" target="BEL">
      <data key="d0">29335385</data>
    </edge>
    <edge source="NLD" target="BGR">
      <data key="d0">410816</data>
    </edge>
    <edge source="NLD" target="BLR">
      <data key="d0">43142</data>
    </edge>
    <edge source="NLD" target="KHM">
      <data key="d0">16764</data>
    </edge>
    <edge source="NLD" target="CAN">
      <data key="d0">750410</data>
    </edge>
    <edge source="NLD" target="CHL">
      <data key="d0">30890</data>
    </edge>
    <edge source="NLD" target="CHN">
      <data key="d0">25815833</data>
    </edge>
    <edge source="NLD" target="HRV">
      <data key="d0">108425</data>
    </edge>
    <edge source="NLD" target="CZE">
      <data key="d0">922896</data>
    </edge>
    <edge source="NLD" target="DNK">
      <data key="d0">24700890</data>
    </edge>
    <edge source="NLD" target="EST">
      <data key="d0">500901</data>
    </edge>
    <edge source="NLD" target="FIN">
      <data key="d0">8636037</data>
    </edge>
    <edge source="NLD" target="FRA">
      <data key="d0">25782781</data>
    </edge>
    <edge source="NLD" target="DEU">
      <data key="d0">57146730</data>
    </edge>
    <edge source="NLD" target="GHA">
      <data key="d0">246735</data>
    </edge>
    <edge source="NLD" target="GRC">
      <data key="d0">463798</data>
    </edge>
    <edge source="NLD" target="HKG">
      <data key="d0">11913999</data>
    </edge>
    <edge source="NLD" target="HUN">
      <data key="d0">784602</data>
    </edge>
    <edge source="NLD" target="IDN">
      <data key="d0">1842420</data>
    </edge>
    <edge source="NLD" target="IRL">
      <data key="d0">3444460</data>
    </edge>
    <edge source="NLD" target="ISR">
      <data key="d0">782797</data>
    </edge>
    <edge source="NLD" target="ITA">
      <data key="d0">24609448</data>
    </edge>
    <edge source="NLD" target="JPN">
      <data key="d0">420056</data>
    </edge>
    <edge source="NLD" target="KOR">
      <data key="d0">114278</data>
    </edge>
    <edge source="NLD" target="LVA">
      <data key="d0">159158</data>
    </edge>
    <edge source="NLD" target="LTU">
      <data key="d0">1094731</data>
    </edge>
    <edge source="NLD" target="MYS">
      <data key="d0">13680</data>
    </edge>
    <edge source="NLD" target="MEX">
      <data key="d0">47253</data>
    </edge>
    <edge source="NLD" target="MDA">
      <data key="d0">21575</data>
    </edge>
    <edge source="NLD" target="MAR">
      <data key="d0">835645</data>
    </edge>
    <edge source="NLD" target="NZL">
      <data key="d0">350256</data>
    </edge>
    <edge source="NLD" target="NOR">
      <data key="d0">5645099</data>
    </edge>
    <edge source="NLD" target="PAK">
      <data key="d0">56096</data>
    </edge>
    <edge source="NLD" target="PHL">
      <data key="d0">59941</data>
    </edge>
    <edge source="NLD" target="POL">
      <data key="d0">17629971</data>
    </edge>
    <edge source="NLD" target="PRT">
      <data key="d0">9789770</data>
    </edge>
    <edge source="NLD" target="ROU">
      <data key="d0">5712162</data>
    </edge>
    <edge source="NLD" target="RUS">
      <data key="d0">963783</data>
    </edge>
    <edge source="NLD" target="SAU">
      <data key="d0">23737</data>
    </edge>
    <edge source="NLD" target="SEN">
      <data key="d0">13618</data>
    </edge>
    <edge source="NLD" target="SRB">
      <data key="d0">389404</data>
    </edge>
    <edge source="NLD" target="IND">
      <data key="d0">4290273</data>
    </edge>
    <edge source="NLD" target="SGP">
      <data key="d0">88460</data>
    </edge>
    <edge source="NLD" target="SVK">
      <data key="d0">1013818</data>
    </edge>
    <edge source="NLD" target="VNM">
      <data key="d0">220996</data>
    </edge>
    <edge source="NLD" target="SVN">
      <data key="d0">466040</data>
    </edge>
    <edge source="NLD" target="ZAF">
      <data key="d0">160860</data>
    </edge>
    <edge source="NLD" target="ESP">
      <data key="d0">5770984</data>
    </edge>
    <edge source="NLD" target="SWE">
      <data key="d0">4616354</data>
    </edge>
    <edge source="NLD" target="CHE">
      <data key="d0">2615207</data>
    </edge>
    <edge source="NLD" target="THA">
      <data key="d0">8268707</data>
    </edge>
    <edge source="NLD" target="ARE">
      <data key="d0">623793</data>
    </edge>
    <edge source="NLD" target="TUN">
      <data key="d0">4198174</data>
    </edge>
    <edge source="NLD" target="TUR">
      <data key="d0">2451369</data>
    </edge>
    <edge source="NLD" target="UKR">
      <data key="d0">76720</data>
    </edge>
    <edge source="NLD" target="MKD">
      <data key="d0">107003</data>
    </edge>
    <edge source="NLD" target="EGY">
      <data key="d0">36521</data>
    </edge>
    <edge source="NLD" target="GBR">
      <data key="d0">11343606</data>
    </edge>
    <edge source="NLD" target="USA">
      <data key="d0">4737745</data>
    </edge>
    <edge source="NLD" target="URY">
      <data key="d0">10261</data>
    </edge>
    <edge source="NZL" target="AUS">
      <data key="d0">13878751</data>
    </edge>
    <edge source="NZL" target="AUT">
      <data key="d0">22814</data>
    </edge>
    <edge source="NZL" target="BEL">
      <data key="d0">142404</data>
    </edge>
    <edge source="NZL" target="BRA">
      <data key="d0">53106</data>
    </edge>
    <edge source="NZL" target="CAN">
      <data key="d0">66043</data>
    </edge>
    <edge source="NZL" target="LKA">
      <data key="d0">12532</data>
    </edge>
    <edge source="NZL" target="CHN">
      <data key="d0">17079469</data>
    </edge>
    <edge source="NZL" target="FRA">
      <data key="d0">26849</data>
    </edge>
    <edge source="NZL" target="DEU">
      <data key="d0">4381749</data>
    </edge>
    <edge source="NZL" target="HKG">
      <data key="d0">4882742</data>
    </edge>
    <edge source="NZL" target="HUN">
      <data key="d0">31966</data>
    </edge>
    <edge source="NZL" target="IDN">
      <data key="d0">6531843</data>
    </edge>
    <edge source="NZL" target="ITA">
      <data key="d0">89539444</data>
    </edge>
    <edge source="NZL" target="JPN">
      <data key="d0">867375</data>
    </edge>
    <edge source="NZL" target="KOR">
      <data key="d0">306434</data>
    </edge>
    <edge source="NZL" target="LBN">
      <data key="d0">26712</data>
    </edge>
    <edge source="NZL" target="PAK">
      <data key="d0">217497</data>
    </edge>
    <edge source="NZL" target="PHL">
      <data key="d0">553499</data>
    </edge>
    <edge source="NZL" target="PRT">
      <data key="d0">93050</data>
    </edge>
    <edge source="NZL" target="IND">
      <data key="d0">8008194</data>
    </edge>
    <edge source="NZL" target="SGP">
      <data key="d0">20568</data>
    </edge>
    <edge source="NZL" target="SVK">
      <data key="d0">284368</data>
    </edge>
    <edge source="NZL" target="VNM">
      <data key="d0">24950780</data>
    </edge>
    <edge source="NZL" target="ESP">
      <data key="d0">15267</data>
    </edge>
    <edge source="NZL" target="SWE">
      <data key="d0">94039</data>
    </edge>
    <edge source="NZL" target="CHE">
      <data key="d0">11335</data>
    </edge>
    <edge source="NZL" target="THA">
      <data key="d0">484578</data>
    </edge>
    <edge source="NZL" target="ARE">
      <data key="d0">48952</data>
    </edge>
    <edge source="NZL" target="TUR">
      <data key="d0">249251</data>
    </edge>
    <edge source="NZL" target="GBR">
      <data key="d0">282605</data>
    </edge>
    <edge source="NZL" target="USA">
      <data key="d0">1996832</data>
    </edge>
    <edge source="NIC" target="CHN">
      <data key="d0">1258670</data>
    </edge>
    <edge source="NIC" target="CRI">
      <data key="d0">518521</data>
    </edge>
    <edge source="NIC" target="SLV">
      <data key="d0">368043</data>
    </edge>
    <edge source="NIC" target="GTM">
      <data key="d0">3135142</data>
    </edge>
    <edge source="NIC" target="HND">
      <data key="d0">422092</data>
    </edge>
    <edge source="NIC" target="HKG">
      <data key="d0">19310</data>
    </edge>
    <edge source="NIC" target="ITA">
      <data key="d0">6780090</data>
    </edge>
    <edge source="NIC" target="KOR">
      <data key="d0">18010</data>
    </edge>
    <edge source="NIC" target="MEX">
      <data key="d0">2141550</data>
    </edge>
    <edge source="NIC" target="NLD">
      <data key="d0">165753</data>
    </edge>
    <edge source="NIC" target="PAN">
      <data key="d0">363211</data>
    </edge>
    <edge source="NIC" target="PRY">
      <data key="d0">136800</data>
    </edge>
    <edge source="NIC" target="USA">
      <data key="d0">1287051</data>
    </edge>
    <edge source="PAK" target="ALB">
      <data key="d0">119627</data>
    </edge>
    <edge source="PAK" target="ARG">
      <data key="d0">263531</data>
    </edge>
    <edge source="PAK" target="AUS">
      <data key="d0">500842</data>
    </edge>
    <edge source="PAK" target="AUT">
      <data key="d0">3427069</data>
    </edge>
    <edge source="PAK" target="BEL">
      <data key="d0">448082</data>
    </edge>
    <edge source="PAK" target="BGR">
      <data key="d0">90444</data>
    </edge>
    <edge source="PAK" target="BLR">
      <data key="d0">37932</data>
    </edge>
    <edge source="PAK" target="KHM">
      <data key="d0">5975207</data>
    </edge>
    <edge source="PAK" target="CAN">
      <data key="d0">843656</data>
    </edge>
    <edge source="PAK" target="LKA">
      <data key="d0">693060</data>
    </edge>
    <edge source="PAK" target="CHL">
      <data key="d0">28902</data>
    </edge>
    <edge source="PAK" target="CHN">
      <data key="d0">36587760</data>
    </edge>
    <edge source="PAK" target="COL">
      <data key="d0">57920</data>
    </edge>
    <edge source="PAK" target="HRV">
      <data key="d0">203683</data>
    </edge>
    <edge source="PAK" target="CZE">
      <data key="d0">32351</data>
    </edge>
    <edge source="PAK" target="DNK">
      <data key="d0">337059</data>
    </edge>
    <edge source="PAK" target="ETH">
      <data key="d0">106064</data>
    </edge>
    <edge source="PAK" target="FIN">
      <data key="d0">127106</data>
    </edge>
    <edge source="PAK" target="FRA">
      <data key="d0">4811431</data>
    </edge>
    <edge source="PAK" target="DEU">
      <data key="d0">16406272</data>
    </edge>
    <edge source="PAK" target="GRC">
      <data key="d0">46657</data>
    </edge>
    <edge source="PAK" target="HKG">
      <data key="d0">53778653</data>
    </edge>
    <edge source="PAK" target="HUN">
      <data key="d0">1143437</data>
    </edge>
    <edge source="PAK" target="IDN">
      <data key="d0">8262626</data>
    </edge>
    <edge source="PAK" target="IRL">
      <data key="d0">12447</data>
    </edge>
    <edge source="PAK" target="ITA">
      <data key="d0">52990716</data>
    </edge>
    <edge source="PAK" target="JPN">
      <data key="d0">5109854</data>
    </edge>
    <edge source="PAK" target="KAZ">
      <data key="d0">68178</data>
    </edge>
    <edge source="PAK" target="JOR">
      <data key="d0">29516</data>
    </edge>
    <edge source="PAK" target="KOR">
      <data key="d0">21640301</data>
    </edge>
    <edge source="PAK" target="LBN">
      <data key="d0">45174</data>
    </edge>
    <edge source="PAK" target="MYS">
      <data key="d0">993665</data>
    </edge>
    <edge source="PAK" target="MUS">
      <data key="d0">837397</data>
    </edge>
    <edge source="PAK" target="MEX">
      <data key="d0">129075</data>
    </edge>
    <edge source="PAK" target="MAR">
      <data key="d0">45388</data>
    </edge>
    <edge source="PAK" target="OMN">
      <data key="d0">98496</data>
    </edge>
    <edge source="PAK" target="NLD">
      <data key="d0">5644454</data>
    </edge>
    <edge source="PAK" target="NZL">
      <data key="d0">74114</data>
    </edge>
    <edge source="PAK" target="NOR">
      <data key="d0">55589</data>
    </edge>
    <edge source="PAK" target="PHL">
      <data key="d0">3521690</data>
    </edge>
    <edge source="PAK" target="POL">
      <data key="d0">2542205</data>
    </edge>
    <edge source="PAK" target="PRT">
      <data key="d0">3326861</data>
    </edge>
    <edge source="PAK" target="ROU">
      <data key="d0">260552</data>
    </edge>
    <edge source="PAK" target="RUS">
      <data key="d0">1238576</data>
    </edge>
    <edge source="PAK" target="SAU">
      <data key="d0">135882</data>
    </edge>
    <edge source="PAK" target="SRB">
      <data key="d0">13574</data>
    </edge>
    <edge source="PAK" target="IND">
      <data key="d0">28610358</data>
    </edge>
    <edge source="PAK" target="SGP">
      <data key="d0">478701</data>
    </edge>
    <edge source="PAK" target="SVK">
      <data key="d0">44796</data>
    </edge>
    <edge source="PAK" target="VNM">
      <data key="d0">23173043</data>
    </edge>
    <edge source="PAK" target="SVN">
      <data key="d0">2362254</data>
    </edge>
    <edge source="PAK" target="ZAF">
      <data key="d0">8731433</data>
    </edge>
    <edge source="PAK" target="ESP">
      <data key="d0">15868026</data>
    </edge>
    <edge source="PAK" target="SWE">
      <data key="d0">448818</data>
    </edge>
    <edge source="PAK" target="CHE">
      <data key="d0">89692</data>
    </edge>
    <edge source="PAK" target="THA">
      <data key="d0">3580493</data>
    </edge>
    <edge source="PAK" target="ARE">
      <data key="d0">4376623</data>
    </edge>
    <edge source="PAK" target="TUN">
      <data key="d0">690136</data>
    </edge>
    <edge source="PAK" target="TUR">
      <data key="d0">3997455</data>
    </edge>
    <edge source="PAK" target="GBR">
      <data key="d0">1963151</data>
    </edge>
    <edge source="PAK" target="USA">
      <data key="d0">8051037</data>
    </edge>
    <edge source="PAK" target="URY">
      <data key="d0">33588</data>
    </edge>
    <edge source="PRY" target="ARG">
      <data key="d0">2300022</data>
    </edge>
    <edge source="PRY" target="BEL">
      <data key="d0">17878</data>
    </edge>
    <edge source="PRY" target="BOL">
      <data key="d0">20000</data>
    </edge>
    <edge source="PRY" target="BRA">
      <data key="d0">11512139</data>
    </edge>
    <edge source="PRY" target="CHL">
      <data key="d0">143491</data>
    </edge>
    <edge source="PRY" target="CHN">
      <data key="d0">8231742</data>
    </edge>
    <edge source="PRY" target="FRA">
      <data key="d0">1548312</data>
    </edge>
    <edge source="PRY" target="DEU">
      <data key="d0">2615560</data>
    </edge>
    <edge source="PRY" target="GTM">
      <data key="d0">377327</data>
    </edge>
    <edge source="PRY" target="HKG">
      <data key="d0">177879</data>
    </edge>
    <edge source="PRY" target="IDN">
      <data key="d0">167361</data>
    </edge>
    <edge source="PRY" target="ITA">
      <data key="d0">61149123</data>
    </edge>
    <edge source="PRY" target="MEX">
      <data key="d0">6102653</data>
    </edge>
    <edge source="PRY" target="NZL">
      <data key="d0">28506</data>
    </edge>
    <edge source="PRY" target="PRT">
      <data key="d0">459576</data>
    </edge>
    <edge source="PRY" target="IND">
      <data key="d0">463846</data>
    </edge>
    <edge source="PRY" target="VNM">
      <data key="d0">2567452</data>
    </edge>
    <edge source="PRY" target="ESP">
      <data key="d0">277464</data>
    </edge>
    <edge source="PRY" target="SWE">
      <data key="d0">312511</data>
    </edge>
    <edge source="PRY" target="THA">
      <data key="d0">15245146</data>
    </edge>
    <edge source="PRY" target="TUR">
      <data key="d0">158484</data>
    </edge>
    <edge source="PRY" target="GBR">
      <data key="d0">41985</data>
    </edge>
    <edge source="PRY" target="USA">
      <data key="d0">9930415</data>
    </edge>
    <edge source="PRY" target="URY">
      <data key="d0">8956801</data>
    </edge>
    <edge source="PER" target="BOL">
      <data key="d0">24920</data>
    </edge>
    <edge source="PER" target="CAN">
      <data key="d0">13171</data>
    </edge>
    <edge source="PER" target="CHL">
      <data key="d0">130788</data>
    </edge>
    <edge source="PER" target="CHN">
      <data key="d0">11850618</data>
    </edge>
    <edge source="PER" target="COL">
      <data key="d0">26872</data>
    </edge>
    <edge source="PER" target="CRI">
      <data key="d0">44245</data>
    </edge>
    <edge source="PER" target="ECU">
      <data key="d0">30113</data>
    </edge>
    <edge source="PER" target="DEU">
      <data key="d0">383385</data>
    </edge>
    <edge source="PER" target="HKG">
      <data key="d0">232807</data>
    </edge>
    <edge source="PER" target="HUN">
      <data key="d0">80560</data>
    </edge>
    <edge source="PER" target="ITA">
      <data key="d0">357887</data>
    </edge>
    <edge source="PER" target="JPN">
      <data key="d0">24700</data>
    </edge>
    <edge source="PER" target="KOR">
      <data key="d0">40633</data>
    </edge>
    <edge source="PER" target="MEX">
      <data key="d0">106070</data>
    </edge>
    <edge source="PER" target="NLD">
      <data key="d0">48231</data>
    </edge>
    <edge source="PER" target="PAK">
      <data key="d0">75090</data>
    </edge>
    <edge source="PER" target="PAN">
      <data key="d0">79644</data>
    </edge>
    <edge source="PER" target="PRT">
      <data key="d0">124286</data>
    </edge>
    <edge source="PER" target="IND">
      <data key="d0">116680</data>
    </edge>
    <edge source="PER" target="VNM">
      <data key="d0">42795</data>
    </edge>
    <edge source="PER" target="ESP">
      <data key="d0">4758331</data>
    </edge>
    <edge source="PER" target="ARE">
      <data key="d0">49000</data>
    </edge>
    <edge source="PER" target="USA">
      <data key="d0">371296</data>
    </edge>
    <edge source="PER" target="URY">
      <data key="d0">27017</data>
    </edge>
    <edge source="POL" target="AUS">
      <data key="d0">195443</data>
    </edge>
    <edge source="POL" target="AUT">
      <data key="d0">1648356</data>
    </edge>
    <edge source="POL" target="BEL">
      <data key="d0">3273394</data>
    </edge>
    <edge source="POL" target="BRA">
      <data key="d0">12491</data>
    </edge>
    <edge source="POL" target="BGR">
      <data key="d0">10134327</data>
    </edge>
    <edge source="POL" target="BLR">
      <data key="d0">5202135</data>
    </edge>
    <edge source="POL" target="CAN">
      <data key="d0">307253</data>
    </edge>
    <edge source="POL" target="CHN">
      <data key="d0">1538426</data>
    </edge>
    <edge source="POL" target="COL">
      <data key="d0">25961</data>
    </edge>
    <edge source="POL" target="HRV">
      <data key="d0">68994</data>
    </edge>
    <edge source="POL" target="CZE">
      <data key="d0">7372901</data>
    </edge>
    <edge source="POL" target="DNK">
      <data key="d0">6094995</data>
    </edge>
    <edge source="POL" target="EST">
      <data key="d0">1628711</data>
    </edge>
    <edge source="POL" target="FIN">
      <data key="d0">2519804</data>
    </edge>
    <edge source="POL" target="FRA">
      <data key="d0">2818817</data>
    </edge>
    <edge source="POL" target="DEU">
      <data key="d0">71908449</data>
    </edge>
    <edge source="POL" target="GRC">
      <data key="d0">437369</data>
    </edge>
    <edge source="POL" target="HKG">
      <data key="d0">3590616</data>
    </edge>
    <edge source="POL" target="HUN">
      <data key="d0">15801394</data>
    </edge>
    <edge source="POL" target="IRL">
      <data key="d0">43039</data>
    </edge>
    <edge source="POL" target="ISR">
      <data key="d0">357764</data>
    </edge>
    <edge source="POL" target="ITA">
      <data key="d0">17935743</data>
    </edge>
    <edge source="POL" target="JPN">
      <data key="d0">53343</data>
    </edge>
    <edge source="POL" target="KAZ">
      <data key="d0">45514</data>
    </edge>
    <edge source="POL" target="KOR">
      <data key="d0">344901</data>
    </edge>
    <edge source="POL" target="LBN">
      <data key="d0">13501</data>
    </edge>
    <edge source="POL" target="LVA">
      <data key="d0">166404</data>
    </edge>
    <edge source="POL" target="LTU">
      <data key="d0">1181987</data>
    </edge>
    <edge source="POL" target="MDA">
      <data key="d0">1521673</data>
    </edge>
    <edge source="POL" target="MAR">
      <data key="d0">787978</data>
    </edge>
    <edge source="POL" target="NLD">
      <data key="d0">13209387</data>
    </edge>
    <edge source="POL" target="NZL">
      <data key="d0">12544</data>
    </edge>
    <edge source="POL" target="NOR">
      <data key="d0">1044213</data>
    </edge>
    <edge source="POL" target="PAK">
      <data key="d0">428754</data>
    </edge>
    <edge source="POL" target="PRT">
      <data key="d0">19100827</data>
    </edge>
    <edge source="POL" target="ROU">
      <data key="d0">37069577</data>
    </edge>
    <edge source="POL" target="RUS">
      <data key="d0">2333402</data>
    </edge>
    <edge source="POL" target="SRB">
      <data key="d0">2293682</data>
    </edge>
    <edge source="POL" target="IND">
      <data key="d0">948333</data>
    </edge>
    <edge source="POL" target="SGP">
      <data key="d0">25109</data>
    </edge>
    <edge source="POL" target="SVK">
      <data key="d0">17709215</data>
    </edge>
    <edge source="POL" target="VNM">
      <data key="d0">165746</data>
    </edge>
    <edge source="POL" target="SVN">
      <data key="d0">1714780</data>
    </edge>
    <edge source="POL" target="ZAF">
      <data key="d0">130007</data>
    </edge>
    <edge source="POL" target="ESP">
      <data key="d0">3851115</data>
    </edge>
    <edge source="POL" target="SWE">
      <data key="d0">1546004</data>
    </edge>
    <edge source="POL" target="CHE">
      <data key="d0">1068435</data>
    </edge>
    <edge source="POL" target="THA">
      <data key="d0">904560</data>
    </edge>
    <edge source="POL" target="ARE">
      <data key="d0">44072</data>
    </edge>
    <edge source="POL" target="TUR">
      <data key="d0">8665501</data>
    </edge>
    <edge source="POL" target="UKR">
      <data key="d0">84531895</data>
    </edge>
    <edge source="POL" target="MKD">
      <data key="d0">897911</data>
    </edge>
    <edge source="POL" target="GBR">
      <data key="d0">9191491</data>
    </edge>
    <edge source="POL" target="USA">
      <data key="d0">1459206</data>
    </edge>
    <edge source="RUS" target="ALB">
      <data key="d0">544543</data>
    </edge>
    <edge source="RUS" target="AZE">
      <data key="d0">124321</data>
    </edge>
    <edge source="RUS" target="AUT">
      <data key="d0">6537679</data>
    </edge>
    <edge source="RUS" target="ARM">
      <data key="d0">460313</data>
    </edge>
    <edge source="RUS" target="BLR">
      <data key="d0">23088424</data>
    </edge>
    <edge source="RUS" target="CAN">
      <data key="d0">13380</data>
    </edge>
    <edge source="RUS" target="CHN">
      <data key="d0">7910931</data>
    </edge>
    <edge source="RUS" target="EST">
      <data key="d0">96196</data>
    </edge>
    <edge source="RUS" target="FIN">
      <data key="d0">26265</data>
    </edge>
    <edge source="RUS" target="FRA">
      <data key="d0">26932</data>
    </edge>
    <edge source="RUS" target="DEU">
      <data key="d0">5403787</data>
    </edge>
    <edge source="RUS" target="GRC">
      <data key="d0">159467</data>
    </edge>
    <edge source="RUS" target="HKG">
      <data key="d0">11776950</data>
    </edge>
    <edge source="RUS" target="HUN">
      <data key="d0">293971</data>
    </edge>
    <edge source="RUS" target="ITA">
      <data key="d0">45050461</data>
    </edge>
    <edge source="RUS" target="KAZ">
      <data key="d0">3111818</data>
    </edge>
    <edge source="RUS" target="LTU">
      <data key="d0">433028</data>
    </edge>
    <edge source="RUS" target="MDA">
      <data key="d0">1143425</data>
    </edge>
    <edge source="RUS" target="PAK">
      <data key="d0">58337</data>
    </edge>
    <edge source="RUS" target="POL">
      <data key="d0">5011579</data>
    </edge>
    <edge source="RUS" target="PRT">
      <data key="d0">3228259</data>
    </edge>
    <edge source="RUS" target="ROU">
      <data key="d0">55852</data>
    </edge>
    <edge source="RUS" target="SRB">
      <data key="d0">160246</data>
    </edge>
    <edge source="RUS" target="IND">
      <data key="d0">9393728</data>
    </edge>
    <edge source="RUS" target="SVK">
      <data key="d0">693828</data>
    </edge>
    <edge source="RUS" target="VNM">
      <data key="d0">933313</data>
    </edge>
    <edge source="RUS" target="ESP">
      <data key="d0">18693552</data>
    </edge>
    <edge source="RUS" target="TUR">
      <data key="d0">2232940</data>
    </edge>
    <edge source="RUS" target="UKR">
      <data key="d0">3964072</data>
    </edge>
    <edge source="RUS" target="MKD">
      <data key="d0">11774</data>
    </edge>
    <edge source="RUS" target="USA">
      <data key="d0">48077</data>
    </edge>
    <edge source="SGP" target="AUS">
      <data key="d0">12068742</data>
    </edge>
    <edge source="SGP" target="AUT">
      <data key="d0">17690</data>
    </edge>
    <edge source="SGP" target="BRA">
      <data key="d0">168955</data>
    </edge>
    <edge source="SGP" target="KHM">
      <data key="d0">323499</data>
    </edge>
    <edge source="SGP" target="CAN">
      <data key="d0">64816</data>
    </edge>
    <edge source="SGP" target="CHN">
      <data key="d0">8728506</data>
    </edge>
    <edge source="SGP" target="DNK">
      <data key="d0">29501</data>
    </edge>
    <edge source="SGP" target="FRA">
      <data key="d0">33075179</data>
    </edge>
    <edge source="SGP" target="DEU">
      <data key="d0">764611</data>
    </edge>
    <edge source="SGP" target="HKG">
      <data key="d0">4355193</data>
    </edge>
    <edge source="SGP" target="IDN">
      <data key="d0">15622347</data>
    </edge>
    <edge source="SGP" target="ITA">
      <data key="d0">15599554</data>
    </edge>
    <edge source="SGP" target="JPN">
      <data key="d0">17274042</data>
    </edge>
    <edge source="SGP" target="KAZ">
      <data key="d0">17387</data>
    </edge>
    <edge source="SGP" target="KOR">
      <data key="d0">26421741</data>
    </edge>
    <edge source="SGP" target="MYS">
      <data key="d0">21603551</data>
    </edge>
    <edge source="SGP" target="MUS">
      <data key="d0">200972</data>
    </edge>
    <edge source="SGP" target="MEX">
      <data key="d0">1136023</data>
    </edge>
    <edge source="SGP" target="MOZ">
      <data key="d0">25384</data>
    </edge>
    <edge source="SGP" target="NLD">
      <data key="d0">13831</data>
    </edge>
    <edge source="SGP" target="NZL">
      <data key="d0">1214030</data>
    </edge>
    <edge source="SGP" target="PHL">
      <data key="d0">1219969</data>
    </edge>
    <edge source="SGP" target="RUS">
      <data key="d0">108129</data>
    </edge>
    <edge source="SGP" target="IND">
      <data key="d0">1250639</data>
    </edge>
    <edge source="SGP" target="VNM">
      <data key="d0">6277687</data>
    </edge>
    <edge source="SGP" target="ZAF">
      <data key="d0">23401</data>
    </edge>
    <edge source="SGP" target="ESP">
      <data key="d0">194432</data>
    </edge>
    <edge source="SGP" target="CHE">
      <data key="d0">5283665</data>
    </edge>
    <edge source="SGP" target="THA">
      <data key="d0">12932724</data>
    </edge>
    <edge source="SGP" target="ARE">
      <data key="d0">106931</data>
    </edge>
    <edge source="SGP" target="TUR">
      <data key="d0">380432</data>
    </edge>
    <edge source="SGP" target="GBR">
      <data key="d0">1104662</data>
    </edge>
    <edge source="SGP" target="USA">
      <data key="d0">1360301</data>
    </edge>
    <edge source="SVK" target="AUS">
      <data key="d0">432545</data>
    </edge>
    <edge source="SVK" target="AUT">
      <data key="d0">1826142</data>
    </edge>
    <edge source="SVK" target="BEL">
      <data key="d0">1551281</data>
    </edge>
    <edge source="SVK" target="BGR">
      <data key="d0">3520648</data>
    </edge>
    <edge source="SVK" target="CHN">
      <data key="d0">440104</data>
    </edge>
    <edge source="SVK" target="HRV">
      <data key="d0">1455836</data>
    </edge>
    <edge source="SVK" target="CZE">
      <data key="d0">25614542</data>
    </edge>
    <edge source="SVK" target="DNK">
      <data key="d0">178155</data>
    </edge>
    <edge source="SVK" target="EST">
      <data key="d0">96767</data>
    </edge>
    <edge source="SVK" target="FIN">
      <data key="d0">14752</data>
    </edge>
    <edge source="SVK" target="FRA">
      <data key="d0">274898</data>
    </edge>
    <edge source="SVK" target="DEU">
      <data key="d0">73363344</data>
    </edge>
    <edge source="SVK" target="GRC">
      <data key="d0">151891</data>
    </edge>
    <edge source="SVK" target="HKG">
      <data key="d0">281734</data>
    </edge>
    <edge source="SVK" target="HUN">
      <data key="d0">3279188</data>
    </edge>
    <edge source="SVK" target="IDN">
      <data key="d0">553954</data>
    </edge>
    <edge source="SVK" target="IRL">
      <data key="d0">1298666</data>
    </edge>
    <edge source="SVK" target="ITA">
      <data key="d0">38090387</data>
    </edge>
    <edge source="SVK" target="JPN">
      <data key="d0">456143</data>
    </edge>
    <edge source="SVK" target="KOR">
      <data key="d0">209918</data>
    </edge>
    <edge source="SVK" target="MAR">
      <data key="d0">1489998</data>
    </edge>
    <edge source="SVK" target="NLD">
      <data key="d0">975983</data>
    </edge>
    <edge source="SVK" target="NOR">
      <data key="d0">18836</data>
    </edge>
    <edge source="SVK" target="POL">
      <data key="d0">32736455</data>
    </edge>
    <edge source="SVK" target="PRT">
      <data key="d0">25119981</data>
    </edge>
    <edge source="SVK" target="ROU">
      <data key="d0">10104221</data>
    </edge>
    <edge source="SVK" target="RUS">
      <data key="d0">748009</data>
    </edge>
    <edge source="SVK" target="SRB">
      <data key="d0">589389</data>
    </edge>
    <edge source="SVK" target="VNM">
      <data key="d0">9168690</data>
    </edge>
    <edge source="SVK" target="SVN">
      <data key="d0">1051922</data>
    </edge>
    <edge source="SVK" target="ESP">
      <data key="d0">1784797</data>
    </edge>
    <edge source="SVK" target="SWE">
      <data key="d0">55922</data>
    </edge>
    <edge source="SVK" target="CHE">
      <data key="d0">2616520</data>
    </edge>
    <edge source="SVK" target="TUN">
      <data key="d0">1586021</data>
    </edge>
    <edge source="SVK" target="TUR">
      <data key="d0">310438</data>
    </edge>
    <edge source="SVK" target="UKR">
      <data key="d0">611924</data>
    </edge>
    <edge source="SVK" target="GBR">
      <data key="d0">4025235</data>
    </edge>
    <edge source="SVK" target="USA">
      <data key="d0">935091</data>
    </edge>
    <edge source="VNM" target="ARG">
      <data key="d0">101743</data>
    </edge>
    <edge source="VNM" target="AUS">
      <data key="d0">2295805</data>
    </edge>
    <edge source="VNM" target="AUT">
      <data key="d0">264509</data>
    </edge>
    <edge source="VNM" target="BEL">
      <data key="d0">817514</data>
    </edge>
    <edge source="VNM" target="BRA">
      <data key="d0">555454</data>
    </edge>
    <edge source="VNM" target="KHM">
      <data key="d0">16042037</data>
    </edge>
    <edge source="VNM" target="CAN">
      <data key="d0">506900</data>
    </edge>
    <edge source="VNM" target="LKA">
      <data key="d0">33236</data>
    </edge>
    <edge source="VNM" target="CHL">
      <data key="d0">29303</data>
    </edge>
    <edge source="VNM" target="CHN">
      <data key="d0">218840339</data>
    </edge>
    <edge source="VNM" target="DNK">
      <data key="d0">783194</data>
    </edge>
    <edge source="VNM" target="FIN">
      <data key="d0">164945</data>
    </edge>
    <edge source="VNM" target="FRA">
      <data key="d0">1109795</data>
    </edge>
    <edge source="VNM" target="DEU">
      <data key="d0">2188028</data>
    </edge>
    <edge source="VNM" target="GRC">
      <data key="d0">16135</data>
    </edge>
    <edge source="VNM" target="HKG">
      <data key="d0">114935313</data>
    </edge>
    <edge source="VNM" target="IDN">
      <data key="d0">67187073</data>
    </edge>
    <edge source="VNM" target="ISR">
      <data key="d0">97646</data>
    </edge>
    <edge source="VNM" target="ITA">
      <data key="d0">3814536</data>
    </edge>
    <edge source="VNM" target="JPN">
      <data key="d0">3506782</data>
    </edge>
    <edge source="VNM" target="KOR">
      <data key="d0">16872318</data>
    </edge>
    <edge source="VNM" target="MYS">
      <data key="d0">3319817</data>
    </edge>
    <edge source="VNM" target="MEX">
      <data key="d0">67046</data>
    </edge>
    <edge source="VNM" target="MAR">
      <data key="d0">87404</data>
    </edge>
    <edge source="VNM" target="NLD">
      <data key="d0">1794629</data>
    </edge>
    <edge source="VNM" target="NZL">
      <data key="d0">190080</data>
    </edge>
    <edge source="VNM" target="PAK">
      <data key="d0">494740</data>
    </edge>
    <edge source="VNM" target="PHL">
      <data key="d0">18064591</data>
    </edge>
    <edge source="VNM" target="POL">
      <data key="d0">10052</data>
    </edge>
    <edge source="VNM" target="RUS">
      <data key="d0">288428</data>
    </edge>
    <edge source="VNM" target="IND">
      <data key="d0">14767047</data>
    </edge>
    <edge source="VNM" target="SGP">
      <data key="d0">340102</data>
    </edge>
    <edge source="VNM" target="SVK">
      <data key="d0">1000963</data>
    </edge>
    <edge source="VNM" target="ZAF">
      <data key="d0">146900</data>
    </edge>
    <edge source="VNM" target="ESP">
      <data key="d0">533714</data>
    </edge>
    <edge source="VNM" target="SWE">
      <data key="d0">227538</data>
    </edge>
    <edge source="VNM" target="CHE">
      <data key="d0">123440</data>
    </edge>
    <edge source="VNM" target="THA">
      <data key="d0">9089274</data>
    </edge>
    <edge source="VNM" target="ARE">
      <data key="d0">531964</data>
    </edge>
    <edge source="VNM" target="TUR">
      <data key="d0">79842</data>
    </edge>
    <edge source="VNM" target="UKR">
      <data key="d0">26342</data>
    </edge>
    <edge source="VNM" target="GBR">
      <data key="d0">1102597</data>
    </edge>
    <edge source="VNM" target="USA">
      <data key="d0">80920328</data>
    </edge>
    <edge source="ZAF" target="AUS">
      <data key="d0">1352460</data>
    </edge>
    <edge source="ZAF" target="AUT">
      <data key="d0">6710024</data>
    </edge>
    <edge source="ZAF" target="BEL">
      <data key="d0">68099</data>
    </edge>
    <edge source="ZAF" target="BWA">
      <data key="d0">471013</data>
    </edge>
    <edge source="ZAF" target="BRA">
      <data key="d0">108531</data>
    </edge>
    <edge source="ZAF" target="BGR">
      <data key="d0">4079489</data>
    </edge>
    <edge source="ZAF" target="KHM">
      <data key="d0">90536</data>
    </edge>
    <edge source="ZAF" target="CAN">
      <data key="d0">650561</data>
    </edge>
    <edge source="ZAF" target="CHN">
      <data key="d0">17445951</data>
    </edge>
    <edge source="ZAF" target="COL">
      <data key="d0">18437</data>
    </edge>
    <edge source="ZAF" target="HRV">
      <data key="d0">157768</data>
    </edge>
    <edge source="ZAF" target="CZE">
      <data key="d0">36538</data>
    </edge>
    <edge source="ZAF" target="DNK">
      <data key="d0">402806</data>
    </edge>
    <edge source="ZAF" target="FRA">
      <data key="d0">7611633</data>
    </edge>
    <edge source="ZAF" target="DEU">
      <data key="d0">14371883</data>
    </edge>
    <edge source="ZAF" target="GHA">
      <data key="d0">12381</data>
    </edge>
    <edge source="ZAF" target="GRC">
      <data key="d0">252214</data>
    </edge>
    <edge source="ZAF" target="HKG">
      <data key="d0">3441525</data>
    </edge>
    <edge source="ZAF" target="HUN">
      <data key="d0">14601074</data>
    </edge>
    <edge source="ZAF" target="ISR">
      <data key="d0">25684</data>
    </edge>
    <edge source="ZAF" target="ITA">
      <data key="d0">26510734</data>
    </edge>
    <edge source="ZAF" target="JPN">
      <data key="d0">2495753</data>
    </edge>
    <edge source="ZAF" target="KOR">
      <data key="d0">3724482</data>
    </edge>
    <edge source="ZAF" target="LBN">
      <data key="d0">27973</data>
    </edge>
    <edge source="ZAF" target="MDG">
      <data key="d0">22240</data>
    </edge>
    <edge source="ZAF" target="MWI">
      <data key="d0">15137</data>
    </edge>
    <edge source="ZAF" target="MYS">
      <data key="d0">13009</data>
    </edge>
    <edge source="ZAF" target="MUS">
      <data key="d0">34226</data>
    </edge>
    <edge source="ZAF" target="MEX">
      <data key="d0">15473863</data>
    </edge>
    <edge source="ZAF" target="MAR">
      <data key="d0">16128</data>
    </edge>
    <edge source="ZAF" target="MOZ">
      <data key="d0">83960</data>
    </edge>
    <edge source="ZAF" target="NAM">
      <data key="d0">1651870</data>
    </edge>
    <edge source="ZAF" target="NLD">
      <data key="d0">2108271</data>
    </edge>
    <edge source="ZAF" target="NZL">
      <data key="d0">13640</data>
    </edge>
    <edge source="ZAF" target="NOR">
      <data key="d0">54854</data>
    </edge>
    <edge source="ZAF" target="PAK">
      <data key="d0">141379</data>
    </edge>
    <edge source="ZAF" target="PER">
      <data key="d0">65798</data>
    </edge>
    <edge source="ZAF" target="POL">
      <data key="d0">16859740</data>
    </edge>
    <edge source="ZAF" target="PRT">
      <data key="d0">99031</data>
    </edge>
    <edge source="ZAF" target="ROU">
      <data key="d0">3327686</data>
    </edge>
    <edge source="ZAF" target="RUS">
      <data key="d0">51127</data>
    </edge>
    <edge source="ZAF" target="SAU">
      <data key="d0">67450</data>
    </edge>
    <edge source="ZAF" target="IND">
      <data key="d0">933768</data>
    </edge>
    <edge source="ZAF" target="SGP">
      <data key="d0">372393</data>
    </edge>
    <edge source="ZAF" target="VNM">
      <data key="d0">8020488</data>
    </edge>
    <edge source="ZAF" target="SVN">
      <data key="d0">289234</data>
    </edge>
    <edge source="ZAF" target="ZWE">
      <data key="d0">737776</data>
    </edge>
    <edge source="ZAF" target="ESP">
      <data key="d0">1718053</data>
    </edge>
    <edge source="ZAF" target="CHE">
      <data key="d0">411093</data>
    </edge>
    <edge source="ZAF" target="THA">
      <data key="d0">2929529</data>
    </edge>
    <edge source="ZAF" target="ARE">
      <data key="d0">521459</data>
    </edge>
    <edge source="ZAF" target="TUR">
      <data key="d0">61280</data>
    </edge>
    <edge source="ZAF" target="UGA">
      <data key="d0">76384</data>
    </edge>
    <edge source="ZAF" target="GBR">
      <data key="d0">620893</data>
    </edge>
    <edge source="ZAF" target="TZA">
      <data key="d0">39392</data>
    </edge>
    <edge source="ZAF" target="USA">
      <data key="d0">10786989</data>
    </edge>
    <edge source="ZAF" target="URY">
      <data key="d0">15912930</data>
    </edge>
    <edge source="SWE" target="ARG">
      <data key="d0">40461</data>
    </edge>
    <edge source="SWE" target="AUS">
      <data key="d0">494304</data>
    </edge>
    <edge source="SWE" target="AUT">
      <data key="d0">244521</data>
    </edge>
    <edge source="SWE" target="BEL">
      <data key="d0">323338</data>
    </edge>
    <edge source="SWE" target="BLR">
      <data key="d0">23505</data>
    </edge>
    <edge source="SWE" target="CAN">
      <data key="d0">508220</data>
    </edge>
    <edge source="SWE" target="CHN">
      <data key="d0">1413450</data>
    </edge>
    <edge source="SWE" target="HRV">
      <data key="d0">25727</data>
    </edge>
    <edge source="SWE" target="CZE">
      <data key="d0">1349367</data>
    </edge>
    <edge source="SWE" target="DNK">
      <data key="d0">6591772</data>
    </edge>
    <edge source="SWE" target="EST">
      <data key="d0">696843</data>
    </edge>
    <edge source="SWE" target="FIN">
      <data key="d0">4773477</data>
    </edge>
    <edge source="SWE" target="FRA">
      <data key="d0">1117242</data>
    </edge>
    <edge source="SWE" target="DEU">
      <data key="d0">2050888</data>
    </edge>
    <edge source="SWE" target="HKG">
      <data key="d0">680355</data>
    </edge>
    <edge source="SWE" target="HUN">
      <data key="d0">522019</data>
    </edge>
    <edge source="SWE" target="IRL">
      <data key="d0">12045</data>
    </edge>
    <edge source="SWE" target="ISR">
      <data key="d0">13097</data>
    </edge>
    <edge source="SWE" target="ITA">
      <data key="d0">16851591</data>
    </edge>
    <edge source="SWE" target="JPN">
      <data key="d0">455480</data>
    </edge>
    <edge source="SWE" target="KOR">
      <data key="d0">218560</data>
    </edge>
    <edge source="SWE" target="LVA">
      <data key="d0">54143</data>
    </edge>
    <edge source="SWE" target="LTU">
      <data key="d0">550669</data>
    </edge>
    <edge source="SWE" target="MYS">
      <data key="d0">16488</data>
    </edge>
    <edge source="SWE" target="MEX">
      <data key="d0">30287</data>
    </edge>
    <edge source="SWE" target="NLD">
      <data key="d0">758354</data>
    </edge>
    <edge source="SWE" target="NZL">
      <data key="d0">24674</data>
    </edge>
    <edge source="SWE" target="NOR">
      <data key="d0">11356830</data>
    </edge>
    <edge source="SWE" target="POL">
      <data key="d0">3981328</data>
    </edge>
    <edge source="SWE" target="PRT">
      <data key="d0">2363117</data>
    </edge>
    <edge source="SWE" target="ROU">
      <data key="d0">2370718</data>
    </edge>
    <edge source="SWE" target="RUS">
      <data key="d0">22569</data>
    </edge>
    <edge source="SWE" target="SAU">
      <data key="d0">20581</data>
    </edge>
    <edge source="SWE" target="IND">
      <data key="d0">11226</data>
    </edge>
    <edge source="SWE" target="SGP">
      <data key="d0">118811</data>
    </edge>
    <edge source="SWE" target="SVK">
      <data key="d0">1380824</data>
    </edge>
    <edge source="SWE" target="VNM">
      <data key="d0">18126</data>
    </edge>
    <edge source="SWE" target="SVN">
      <data key="d0">325677</data>
    </edge>
    <edge source="SWE" target="ZAF">
      <data key="d0">19529</data>
    </edge>
    <edge source="SWE" target="ESP">
      <data key="d0">101036</data>
    </edge>
    <edge source="SWE" target="CHE">
      <data key="d0">215754</data>
    </edge>
    <edge source="SWE" target="ARE">
      <data key="d0">49349</data>
    </edge>
    <edge source="SWE" target="TUR">
      <data key="d0">26896</data>
    </edge>
    <edge source="SWE" target="GBR">
      <data key="d0">656616</data>
    </edge>
    <edge source="SWE" target="USA">
      <data key="d0">6945281</data>
    </edge>
    <edge source="CHE" target="DZA">
      <data key="d0">28200</data>
    </edge>
    <edge source="CHE" target="AUS">
      <data key="d0">189834</data>
    </edge>
    <edge source="CHE" target="AUT">
      <data key="d0">1773107</data>
    </edge>
    <edge source="CHE" target="BEL">
      <data key="d0">416311</data>
    </edge>
    <edge source="CHE" target="CAN">
      <data key="d0">62218</data>
    </edge>
    <edge source="CHE" target="CHN">
      <data key="d0">2313864</data>
    </edge>
    <edge source="CHE" target="CZE">
      <data key="d0">2102685</data>
    </edge>
    <edge source="CHE" target="DNK">
      <data key="d0">349404</data>
    </edge>
    <edge source="CHE" target="ETH">
      <data key="d0">23824</data>
    </edge>
    <edge source="CHE" target="EST">
      <data key="d0">46038</data>
    </edge>
    <edge source="CHE" target="FIN">
      <data key="d0">98909</data>
    </edge>
    <edge source="CHE" target="FRA">
      <data key="d0">5765257</data>
    </edge>
    <edge source="CHE" target="DEU">
      <data key="d0">4421983</data>
    </edge>
    <edge source="CHE" target="GRC">
      <data key="d0">18952</data>
    </edge>
    <edge source="CHE" target="HKG">
      <data key="d0">969151</data>
    </edge>
    <edge source="CHE" target="HUN">
      <data key="d0">188887</data>
    </edge>
    <edge source="CHE" target="IDN">
      <data key="d0">66539</data>
    </edge>
    <edge source="CHE" target="IRL">
      <data key="d0">10536</data>
    </edge>
    <edge source="CHE" target="ISR">
      <data key="d0">35535</data>
    </edge>
    <edge source="CHE" target="ITA">
      <data key="d0">3748809</data>
    </edge>
    <edge source="CHE" target="JPN">
      <data key="d0">307864</data>
    </edge>
    <edge source="CHE" target="JOR">
      <data key="d0">93707</data>
    </edge>
    <edge source="CHE" target="KOR">
      <data key="d0">119789</data>
    </edge>
    <edge source="CHE" target="LBN">
      <data key="d0">10226</data>
    </edge>
    <edge source="CHE" target="LVA">
      <data key="d0">19866</data>
    </edge>
    <edge source="CHE" target="LTU">
      <data key="d0">59555</data>
    </edge>
    <edge source="CHE" target="MYS">
      <data key="d0">18607</data>
    </edge>
    <edge source="CHE" target="MUS">
      <data key="d0">215911</data>
    </edge>
    <edge source="CHE" target="MAR">
      <data key="d0">30060</data>
    </edge>
    <edge source="CHE" target="OMN">
      <data key="d0">31767</data>
    </edge>
    <edge source="CHE" target="NLD">
      <data key="d0">119835</data>
    </edge>
    <edge source="CHE" target="NZL">
      <data key="d0">112150</data>
    </edge>
    <edge source="CHE" target="NOR">
      <data key="d0">35078</data>
    </edge>
    <edge source="CHE" target="PHL">
      <data key="d0">136969</data>
    </edge>
    <edge source="CHE" target="POL">
      <data key="d0">264679</data>
    </edge>
    <edge source="CHE" target="PRT">
      <data key="d0">2087318</data>
    </edge>
    <edge source="CHE" target="ROU">
      <data key="d0">731137</data>
    </edge>
    <edge source="CHE" target="RUS">
      <data key="d0">122529</data>
    </edge>
    <edge source="CHE" target="SAU">
      <data key="d0">135655</data>
    </edge>
    <edge source="CHE" target="IND">
      <data key="d0">1264695</data>
    </edge>
    <edge source="CHE" target="SGP">
      <data key="d0">109856</data>
    </edge>
    <edge source="CHE" target="SVK">
      <data key="d0">371917</data>
    </edge>
    <edge source="CHE" target="SVN">
      <data key="d0">312557</data>
    </edge>
    <edge source="CHE" target="ZAF">
      <data key="d0">214763</data>
    </edge>
    <edge source="CHE" target="ESP">
      <data key="d0">129181</data>
    </edge>
    <edge source="CHE" target="SWE">
      <data key="d0">157970</data>
    </edge>
    <edge source="CHE" target="THA">
      <data key="d0">3388576</data>
    </edge>
    <edge source="CHE" target="ARE">
      <data key="d0">109832</data>
    </edge>
    <edge source="CHE" target="TUR">
      <data key="d0">516341</data>
    </edge>
    <edge source="CHE" target="UKR">
      <data key="d0">88793</data>
    </edge>
    <edge source="CHE" target="MKD">
      <data key="d0">134461</data>
    </edge>
    <edge source="CHE" target="EGY">
      <data key="d0">56432</data>
    </edge>
    <edge source="CHE" target="GBR">
      <data key="d0">1687148</data>
    </edge>
    <edge source="CHE" target="USA">
      <data key="d0">5009471</data>
    </edge>
    <edge source="THA" target="ARG">
      <data key="d0">94745</data>
    </edge>
    <edge source="THA" target="AUS">
      <data key="d0">2098920</data>
    </edge>
    <edge source="THA" target="AUT">
      <data key="d0">11894</data>
    </edge>
    <edge source="THA" target="BEL">
      <data key="d0">399625</data>
    </edge>
    <edge source="THA" target="BGR">
      <data key="d0">50194</data>
    </edge>
    <edge source="THA" target="BLR">
      <data key="d0">15614</data>
    </edge>
    <edge source="THA" target="KHM">
      <data key="d0">19513930</data>
    </edge>
    <edge source="THA" target="CAN">
      <data key="d0">1747890</data>
    </edge>
    <edge source="THA" target="LKA">
      <data key="d0">23028</data>
    </edge>
    <edge source="THA" target="CHN">
      <data key="d0">93272563</data>
    </edge>
    <edge source="THA" target="DNK">
      <data key="d0">75377</data>
    </edge>
    <edge source="THA" target="FIN">
      <data key="d0">149123</data>
    </edge>
    <edge source="THA" target="FRA">
      <data key="d0">1368809</data>
    </edge>
    <edge source="THA" target="GEO">
      <data key="d0">226315</data>
    </edge>
    <edge source="THA" target="DEU">
      <data key="d0">12792282</data>
    </edge>
    <edge source="THA" target="GRC">
      <data key="d0">37405</data>
    </edge>
    <edge source="THA" target="HKG">
      <data key="d0">122707340</data>
    </edge>
    <edge source="THA" target="HUN">
      <data key="d0">7452740</data>
    </edge>
    <edge source="THA" target="IDN">
      <data key="d0">51501416</data>
    </edge>
    <edge source="THA" target="ISR">
      <data key="d0">447131</data>
    </edge>
    <edge source="THA" target="ITA">
      <data key="d0">6979939</data>
    </edge>
    <edge source="THA" target="JPN">
      <data key="d0">28024468</data>
    </edge>
    <edge source="THA" target="KOR">
      <data key="d0">6543886</data>
    </edge>
    <edge source="THA" target="LBN">
      <data key="d0">11883</data>
    </edge>
    <edge source="THA" target="LVA">
      <data key="d0">18130</data>
    </edge>
    <edge source="THA" target="MDG">
      <data key="d0">27495</data>
    </edge>
    <edge source="THA" target="MYS">
      <data key="d0">9123846</data>
    </edge>
    <edge source="THA" target="MEX">
      <data key="d0">9968691</data>
    </edge>
    <edge source="THA" target="MAR">
      <data key="d0">225807</data>
    </edge>
    <edge source="THA" target="NLD">
      <data key="d0">7439991</data>
    </edge>
    <edge source="THA" target="NZL">
      <data key="d0">309599</data>
    </edge>
    <edge source="THA" target="NIC">
      <data key="d0">50606</data>
    </edge>
    <edge source="THA" target="PAK">
      <data key="d0">384671</data>
    </edge>
    <edge source="THA" target="PER">
      <data key="d0">22903</data>
    </edge>
    <edge source="THA" target="PHL">
      <data key="d0">16650798</data>
    </edge>
    <edge source="THA" target="POL">
      <data key="d0">9670355</data>
    </edge>
    <edge source="THA" target="PRT">
      <data key="d0">1753124</data>
    </edge>
    <edge source="THA" target="ROU">
      <data key="d0">209789</data>
    </edge>
    <edge source="THA" target="RUS">
      <data key="d0">840203</data>
    </edge>
    <edge source="THA" target="SAU">
      <data key="d0">16981</data>
    </edge>
    <edge source="THA" target="IND">
      <data key="d0">37806928</data>
    </edge>
    <edge source="THA" target="SGP">
      <data key="d0">1245826</data>
    </edge>
    <edge source="THA" target="VNM">
      <data key="d0">156476167</data>
    </edge>
    <edge source="THA" target="SVN">
      <data key="d0">125002</data>
    </edge>
    <edge source="THA" target="ZAF">
      <data key="d0">319203</data>
    </edge>
    <edge source="THA" target="ESP">
      <data key="d0">6012836</data>
    </edge>
    <edge source="THA" target="SWE">
      <data key="d0">327718</data>
    </edge>
    <edge source="THA" target="CHE">
      <data key="d0">281537</data>
    </edge>
    <edge source="THA" target="ARE">
      <data key="d0">957091</data>
    </edge>
    <edge source="THA" target="TUR">
      <data key="d0">49573</data>
    </edge>
    <edge source="THA" target="UKR">
      <data key="d0">298678</data>
    </edge>
    <edge source="THA" target="GBR">
      <data key="d0">3045134</data>
    </edge>
    <edge source="THA" target="USA">
      <data key="d0">11944231</data>
    </edge>
    <edge source="THA" target="URY">
      <data key="d0">2670007</data>
    </edge>
    <edge source="GBR" target="AZE">
      <data key="d0">94611</data>
    </edge>
    <edge source="GBR" target="ARG">
      <data key="d0">19194</data>
    </edge>
    <edge source="GBR" target="AUS">
      <data key="d0">2689603</data>
    </edge>
    <edge source="GBR" target="AUT">
      <data key="d0">684258</data>
    </edge>
    <edge source="GBR" target="BEL">
      <data key="d0">1998681</data>
    </edge>
    <edge source="GBR" target="BRA">
      <data key="d0">183603</data>
    </edge>
    <edge source="GBR" target="BGR">
      <data key="d0">205835</data>
    </edge>
    <edge source="GBR" target="BLR">
      <data key="d0">282756</data>
    </edge>
    <edge source="GBR" target="KHM">
      <data key="d0">582406</data>
    </edge>
    <edge source="GBR" target="CAN">
      <data key="d0">2207208</data>
    </edge>
    <edge source="GBR" target="LKA">
      <data key="d0">59004</data>
    </edge>
    <edge source="GBR" target="CHL">
      <data key="d0">42184</data>
    </edge>
    <edge source="GBR" target="CHN">
      <data key="d0">5415630</data>
    </edge>
    <edge source="GBR" target="CRI">
      <data key="d0">35954</data>
    </edge>
    <edge source="GBR" target="CZE">
      <data key="d0">8842079</data>
    </edge>
    <edge source="GBR" target="DNK">
      <data key="d0">1605818</data>
    </edge>
    <edge source="GBR" target="ETH">
      <data key="d0">108434</data>
    </edge>
    <edge source="GBR" target="EST">
      <data key="d0">142544</data>
    </edge>
    <edge source="GBR" target="FIN">
      <data key="d0">913165</data>
    </edge>
    <edge source="GBR" target="FRA">
      <data key="d0">8753492</data>
    </edge>
    <edge source="GBR" target="DEU">
      <data key="d0">38298684</data>
    </edge>
    <edge source="GBR" target="GHA">
      <data key="d0">70742</data>
    </edge>
    <edge source="GBR" target="GRC">
      <data key="d0">639200</data>
    </edge>
    <edge source="GBR" target="HKG">
      <data key="d0">30207259</data>
    </edge>
    <edge source="GBR" target="HUN">
      <data key="d0">3163892</data>
    </edge>
    <edge source="GBR" target="IDN">
      <data key="d0">978934</data>
    </edge>
    <edge source="GBR" target="IRL">
      <data key="d0">7180840</data>
    </edge>
    <edge source="GBR" target="ISR">
      <data key="d0">463378</data>
    </edge>
    <edge source="GBR" target="ITA">
      <data key="d0">33177344</data>
    </edge>
    <edge source="GBR" target="JPN">
      <data key="d0">5298196</data>
    </edge>
    <edge source="GBR" target="JOR">
      <data key="d0">21311</data>
    </edge>
    <edge source="GBR" target="KOR">
      <data key="d0">4196390</data>
    </edge>
    <edge source="GBR" target="LBN">
      <data key="d0">25026</data>
    </edge>
    <edge source="GBR" target="LVA">
      <data key="d0">66034</data>
    </edge>
    <edge source="GBR" target="LTU">
      <data key="d0">154338</data>
    </edge>
    <edge source="GBR" target="MYS">
      <data key="d0">1137737</data>
    </edge>
    <edge source="GBR" target="MUS">
      <data key="d0">23435</data>
    </edge>
    <edge source="GBR" target="MEX">
      <data key="d0">1171248</data>
    </edge>
    <edge source="GBR" target="MDA">
      <data key="d0">20396</data>
    </edge>
    <edge source="GBR" target="MAR">
      <data key="d0">60828</data>
    </edge>
    <edge source="GBR" target="OMN">
      <data key="d0">19899</data>
    </edge>
    <edge source="GBR" target="NLD">
      <data key="d0">7683967</data>
    </edge>
    <edge source="GBR" target="NZL">
      <data key="d0">986913</data>
    </edge>
    <edge source="GBR" target="NOR">
      <data key="d0">665221</data>
    </edge>
    <edge source="GBR" target="PAK">
      <data key="d0">596458</data>
    </edge>
    <edge source="GBR" target="PHL">
      <data key="d0">686186</data>
    </edge>
    <edge source="GBR" target="POL">
      <data key="d0">16469005</data>
    </edge>
    <edge source="GBR" target="PRT">
      <data key="d0">6010865</data>
    </edge>
    <edge source="GBR" target="ROU">
      <data key="d0">1174485</data>
    </edge>
    <edge source="GBR" target="RUS">
      <data key="d0">744448</data>
    </edge>
    <edge source="GBR" target="SAU">
      <data key="d0">236762</data>
    </edge>
    <edge source="GBR" target="SRB">
      <data key="d0">66858</data>
    </edge>
    <edge source="GBR" target="IND">
      <data key="d0">7837825</data>
    </edge>
    <edge source="GBR" target="SGP">
      <data key="d0">305135</data>
    </edge>
    <edge source="GBR" target="SVK">
      <data key="d0">636005</data>
    </edge>
    <edge source="GBR" target="VNM">
      <data key="d0">7125004</data>
    </edge>
    <edge source="GBR" target="SVN">
      <data key="d0">4078953</data>
    </edge>
    <edge source="GBR" target="ZAF">
      <data key="d0">284548</data>
    </edge>
    <edge source="GBR" target="ESP">
      <data key="d0">4039694</data>
    </edge>
    <edge source="GBR" target="SWE">
      <data key="d0">8966536</data>
    </edge>
    <edge source="GBR" target="CHE">
      <data key="d0">1469039</data>
    </edge>
    <edge source="GBR" target="THA">
      <data key="d0">3429724</data>
    </edge>
    <edge source="GBR" target="ARE">
      <data key="d0">3694646</data>
    </edge>
    <edge source="GBR" target="TUN">
      <data key="d0">12883</data>
    </edge>
    <edge source="GBR" target="TUR">
      <data key="d0">6104932</data>
    </edge>
    <edge source="GBR" target="UKR">
      <data key="d0">72037</data>
    </edge>
    <edge source="GBR" target="EGY">
      <data key="d0">94904</data>
    </edge>
    <edge source="GBR" target="USA">
      <data key="d0">93482272</data>
    </edge>
    <edge source="USA" target="ARG">
      <data key="d0">2330179</data>
    </edge>
    <edge source="USA" target="AUS">
      <data key="d0">5542453</data>
    </edge>
    <edge source="USA" target="AUT">
      <data key="d0">2519583</data>
    </edge>
    <edge source="USA" target="BEL">
      <data key="d0">768419</data>
    </edge>
    <edge source="USA" target="BOL">
      <data key="d0">133670</data>
    </edge>
    <edge source="USA" target="BRA">
      <data key="d0">4878804</data>
    </edge>
    <edge source="USA" target="BGR">
      <data key="d0">12510</data>
    </edge>
    <edge source="USA" target="BLR">
      <data key="d0">11715</data>
    </edge>
    <edge source="USA" target="KHM">
      <data key="d0">364694</data>
    </edge>
    <edge source="USA" target="CAN">
      <data key="d0">73716650</data>
    </edge>
    <edge source="USA" target="LKA">
      <data key="d0">638888</data>
    </edge>
    <edge source="USA" target="CHL">
      <data key="d0">946595</data>
    </edge>
    <edge source="USA" target="CHN">
      <data key="d0">280512662</data>
    </edge>
    <edge source="USA" target="COL">
      <data key="d0">1232982</data>
    </edge>
    <edge source="USA" target="CRI">
      <data key="d0">5137427</data>
    </edge>
    <edge source="USA" target="CZE">
      <data key="d0">201939</data>
    </edge>
    <edge source="USA" target="DNK">
      <data key="d0">548542</data>
    </edge>
    <edge source="USA" target="ECU">
      <data key="d0">548802</data>
    </edge>
    <edge source="USA" target="SLV">
      <data key="d0">523968</data>
    </edge>
    <edge source="USA" target="ETH">
      <data key="d0">395051</data>
    </edge>
    <edge source="USA" target="EST">
      <data key="d0">87629</data>
    </edge>
    <edge source="USA" target="FIN">
      <data key="d0">72986</data>
    </edge>
    <edge source="USA" target="FRA">
      <data key="d0">4694541</data>
    </edge>
    <edge source="USA" target="DEU">
      <data key="d0">11097995</data>
    </edge>
    <edge source="USA" target="GHA">
      <data key="d0">204087</data>
    </edge>
    <edge source="USA" target="GRC">
      <data key="d0">4237631</data>
    </edge>
    <edge source="USA" target="GTM">
      <data key="d0">680487</data>
    </edge>
    <edge source="USA" target="HND">
      <data key="d0">298308</data>
    </edge>
    <edge source="USA" target="HKG">
      <data key="d0">34981422</data>
    </edge>
    <edge source="USA" target="HUN">
      <data key="d0">113984</data>
    </edge>
    <edge source="USA" target="IDN">
      <data key="d0">2642786</data>
    </edge>
    <edge source="USA" target="IRL">
      <data key="d0">983359</data>
    </edge>
    <edge source="USA" target="ISR">
      <data key="d0">837128</data>
    </edge>
    <edge source="USA" target="ITA">
      <data key="d0">175813035</data>
    </edge>
    <edge source="USA" target="JAM">
      <data key="d0">302509</data>
    </edge>
    <edge source="USA" target="JPN">
      <data key="d0">16275791</data>
    </edge>
    <edge source="USA" target="JOR">
      <data key="d0">130889</data>
    </edge>
    <edge source="USA" target="KOR">
      <data key="d0">29274912</data>
    </edge>
    <edge source="USA" target="LBN">
      <data key="d0">19697</data>
    </edge>
    <edge source="USA" target="LVA">
      <data key="d0">134412</data>
    </edge>
    <edge source="USA" target="LTU">
      <data key="d0">16923</data>
    </edge>
    <edge source="USA" target="MYS">
      <data key="d0">612033</data>
    </edge>
    <edge source="USA" target="MRT">
      <data key="d0">15000</data>
    </edge>
    <edge source="USA" target="MUS">
      <data key="d0">32258</data>
    </edge>
    <edge source="USA" target="MEX">
      <data key="d0">408565880</data>
    </edge>
    <edge source="USA" target="MDA">
      <data key="d0">12860</data>
    </edge>
    <edge source="USA" target="MAR">
      <data key="d0">78731</data>
    </edge>
    <edge source="USA" target="OMN">
      <data key="d0">452385</data>
    </edge>
    <edge source="USA" target="NLD">
      <data key="d0">1871472</data>
    </edge>
    <edge source="USA" target="NZL">
      <data key="d0">505275</data>
    </edge>
    <edge source="USA" target="NIC">
      <data key="d0">348450</data>
    </edge>
    <edge source="USA" target="NOR">
      <data key="d0">111860</data>
    </edge>
    <edge source="USA" target="PAK">
      <data key="d0">4135577</data>
    </edge>
    <edge source="USA" target="PAN">
      <data key="d0">672007</data>
    </edge>
    <edge source="USA" target="PRY">
      <data key="d0">68793</data>
    </edge>
    <edge source="USA" target="PER">
      <data key="d0">438815</data>
    </edge>
    <edge source="USA" target="PHL">
      <data key="d0">2926776</data>
    </edge>
    <edge source="USA" target="POL">
      <data key="d0">199289</data>
    </edge>
    <edge source="USA" target="PRT">
      <data key="d0">287728</data>
    </edge>
    <edge source="USA" target="RUS">
      <data key="d0">143701</data>
    </edge>
    <edge source="USA" target="SAU">
      <data key="d0">1788683</data>
    </edge>
    <edge source="USA" target="IND">
      <data key="d0">17922843</data>
    </edge>
    <edge source="USA" target="SGP">
      <data key="d0">1512749</data>
    </edge>
    <edge source="USA" target="SVK">
      <data key="d0">39409</data>
    </edge>
    <edge source="USA" target="VNM">
      <data key="d0">121909485</data>
    </edge>
    <edge source="USA" target="SVN">
      <data key="d0">105552</data>
    </edge>
    <edge source="USA" target="ZAF">
      <data key="d0">131395</data>
    </edge>
    <edge source="USA" target="ESP">
      <data key="d0">2139026</data>
    </edge>
    <edge source="USA" target="SWE">
      <data key="d0">629173</data>
    </edge>
    <edge source="USA" target="CHE">
      <data key="d0">2327401</data>
    </edge>
    <edge source="USA" target="THA">
      <data key="d0">39843567</data>
    </edge>
    <edge source="USA" target="ARE">
      <data key="d0">3451810</data>
    </edge>
    <edge source="USA" target="TUN">
      <data key="d0">58931</data>
    </edge>
    <edge source="USA" target="TUR">
      <data key="d0">984936</data>
    </edge>
    <edge source="USA" target="UKR">
      <data key="d0">173657</data>
    </edge>
    <edge source="USA" target="EGY">
      <data key="d0">319786</data>
    </edge>
    <edge source="USA" target="GBR">
      <data key="d0">12452258</data>
    </edge>
    <edge source="USA" target="TZA">
      <data key="d0">20227</data>
    </edge>
    <edge source="USA" target="URY">
      <data key="d0">707091</data>
    </edge>
    <edge source="URY" target="ARG">
      <data key="d0">7095795</data>
    </edge>
    <edge source="URY" target="AUT">
      <data key="d0">49582</data>
    </edge>
    <edge source="URY" target="BOL">
      <data key="d0">40176</data>
    </edge>
    <edge source="URY" target="BRA">
      <data key="d0">2523125</data>
    </edge>
    <edge source="URY" target="KHM">
      <data key="d0">15474</data>
    </edge>
    <edge source="URY" target="CAN">
      <data key="d0">474582</data>
    </edge>
    <edge source="URY" target="CHL">
      <data key="d0">1684177</data>
    </edge>
    <edge source="URY" target="CHN">
      <data key="d0">8580895</data>
    </edge>
    <edge source="URY" target="COL">
      <data key="d0">1125297</data>
    </edge>
    <edge source="URY" target="FRA">
      <data key="d0">2457485</data>
    </edge>
    <edge source="URY" target="DEU">
      <data key="d0">55761641</data>
    </edge>
    <edge source="URY" target="HKG">
      <data key="d0">851816</data>
    </edge>
    <edge source="URY" target="HUN">
      <data key="d0">3712610</data>
    </edge>
    <edge source="URY" target="IDN">
      <data key="d0">1881593</data>
    </edge>
    <edge source="URY" target="ISR">
      <data key="d0">86435</data>
    </edge>
    <edge source="URY" target="ITA">
      <data key="d0">2249428</data>
    </edge>
    <edge source="URY" target="KOR">
      <data key="d0">137041</data>
    </edge>
    <edge source="URY" target="LBN">
      <data key="d0">66168</data>
    </edge>
    <edge source="URY" target="MYS">
      <data key="d0">7448981</data>
    </edge>
    <edge source="URY" target="MEX">
      <data key="d0">57159366</data>
    </edge>
    <edge source="URY" target="NLD">
      <data key="d0">261950</data>
    </edge>
    <edge source="URY" target="NZL">
      <data key="d0">18541</data>
    </edge>
    <edge source="URY" target="PAK">
      <data key="d0">42389</data>
    </edge>
    <edge source="URY" target="PRY">
      <data key="d0">88779</data>
    </edge>
    <edge source="URY" target="PER">
      <data key="d0">200130</data>
    </edge>
    <edge source="URY" target="PHL">
      <data key="d0">3764730</data>
    </edge>
    <edge source="URY" target="POL">
      <data key="d0">14101213</data>
    </edge>
    <edge source="URY" target="PRT">
      <data key="d0">9415710</data>
    </edge>
    <edge source="URY" target="IND">
      <data key="d0">188346</data>
    </edge>
    <edge source="URY" target="SGP">
      <data key="d0">51120</data>
    </edge>
    <edge source="URY" target="SVK">
      <data key="d0">215487</data>
    </edge>
    <edge source="URY" target="VNM">
      <data key="d0">9073127</data>
    </edge>
    <edge source="URY" target="ZAF">
      <data key="d0">17790</data>
    </edge>
    <edge source="URY" target="ESP">
      <data key="d0">3737719</data>
    </edge>
    <edge source="URY" target="THA">
      <data key="d0">40279375</data>
    </edge>
    <edge source="URY" target="GBR">
      <data key="d0">787207</data>
    </edge>
    <edge source="URY" target="USA">
      <data key="d0">43611900</data>
    </edge>
    <edge source="BGR" target="ALB">
      <data key="d0">1504253</data>
    </edge>
    <edge source="BGR" target="BEL">
      <data key="d0">18806</data>
    </edge>
    <edge source="BGR" target="BLR">
      <data key="d0">263997</data>
    </edge>
    <edge source="BGR" target="HRV">
      <data key="d0">268828</data>
    </edge>
    <edge source="BGR" target="CZE">
      <data key="d0">38047</data>
    </edge>
    <edge source="BGR" target="FRA">
      <data key="d0">57864</data>
    </edge>
    <edge source="BGR" target="DEU">
      <data key="d0">249954</data>
    </edge>
    <edge source="BGR" target="GRC">
      <data key="d0">429259</data>
    </edge>
    <edge source="BGR" target="ISR">
      <data key="d0">17261</data>
    </edge>
    <edge source="BGR" target="ITA">
      <data key="d0">5241188</data>
    </edge>
    <edge source="BGR" target="NLD">
      <data key="d0">33940</data>
    </edge>
    <edge source="BGR" target="POL">
      <data key="d0">1016611</data>
    </edge>
    <edge source="BGR" target="ROU">
      <data key="d0">40226</data>
    </edge>
    <edge source="BGR" target="SRB">
      <data key="d0">310464</data>
    </edge>
    <edge source="BGR" target="SVN">
      <data key="d0">3889293</data>
    </edge>
    <edge source="BGR" target="ESP">
      <data key="d0">76785</data>
    </edge>
    <edge source="BGR" target="SWE">
      <data key="d0">177498</data>
    </edge>
    <edge source="BGR" target="TUR">
      <data key="d0">133552</data>
    </edge>
    <edge source="BGR" target="MKD">
      <data key="d0">549333</data>
    </edge>
    <edge source="BGR" target="GBR">
      <data key="d0">156119</data>
    </edge>
    <edge source="BGR" target="USA">
      <data key="d0">13401</data>
    </edge>
    <edge source="LKA" target="AUS">
      <data key="d0">48458</data>
    </edge>
    <edge source="LKA" target="CHN">
      <data key="d0">98361</data>
    </edge>
    <edge source="LKA" target="HKG">
      <data key="d0">205215</data>
    </edge>
    <edge source="LKA" target="IRL">
      <data key="d0">121235</data>
    </edge>
    <edge source="LKA" target="ITA">
      <data key="d0">206612</data>
    </edge>
    <edge source="LKA" target="IND">
      <data key="d0">136107</data>
    </edge>
    <edge source="NOR" target="AUS">
      <data key="d0">16080</data>
    </edge>
    <edge source="NOR" target="BRA">
      <data key="d0">47882</data>
    </edge>
    <edge source="NOR" target="CHN">
      <data key="d0">20167</data>
    </edge>
    <edge source="NOR" target="CZE">
      <data key="d0">19149</data>
    </edge>
    <edge source="NOR" target="DNK">
      <data key="d0">120676</data>
    </edge>
    <edge source="NOR" target="EST">
      <data key="d0">145604</data>
    </edge>
    <edge source="NOR" target="FIN">
      <data key="d0">102128</data>
    </edge>
    <edge source="NOR" target="FRA">
      <data key="d0">36135</data>
    </edge>
    <edge source="NOR" target="DEU">
      <data key="d0">119915</data>
    </edge>
    <edge source="NOR" target="ITA">
      <data key="d0">1300367</data>
    </edge>
    <edge source="NOR" target="LTU">
      <data key="d0">3468024</data>
    </edge>
    <edge source="NOR" target="NLD">
      <data key="d0">41059</data>
    </edge>
    <edge source="NOR" target="POL">
      <data key="d0">41359</data>
    </edge>
    <edge source="NOR" target="IND">
      <data key="d0">431212</data>
    </edge>
    <edge source="NOR" target="VNM">
      <data key="d0">56887</data>
    </edge>
    <edge source="NOR" target="SWE">
      <data key="d0">828937</data>
    </edge>
    <edge source="NOR" target="CHE">
      <data key="d0">48391</data>
    </edge>
    <edge source="NOR" target="THA">
      <data key="d0">14945</data>
    </edge>
    <edge source="NOR" target="GBR">
      <data key="d0">299119</data>
    </edge>
    <edge source="NOR" target="USA">
      <data key="d0">2441909</data>
    </edge>
    <edge source="PHL" target="BEL">
      <data key="d0">1052296</data>
    </edge>
    <edge source="PHL" target="KHM">
      <data key="d0">1436056</data>
    </edge>
    <edge source="PHL" target="LKA">
      <data key="d0">445789</data>
    </edge>
    <edge source="PHL" target="CHL">
      <data key="d0">50667</data>
    </edge>
    <edge source="PHL" target="CHN">
      <data key="d0">706610</data>
    </edge>
    <edge source="PHL" target="ETH">
      <data key="d0">134674</data>
    </edge>
    <edge source="PHL" target="DEU">
      <data key="d0">177337</data>
    </edge>
    <edge source="PHL" target="HKG">
      <data key="d0">467300</data>
    </edge>
    <edge source="PHL" target="IDN">
      <data key="d0">45078</data>
    </edge>
    <edge source="PHL" target="ITA">
      <data key="d0">50483</data>
    </edge>
    <edge source="PHL" target="JPN">
      <data key="d0">8706645</data>
    </edge>
    <edge source="PHL" target="KOR">
      <data key="d0">340051</data>
    </edge>
    <edge source="PHL" target="MYS">
      <data key="d0">31004</data>
    </edge>
    <edge source="PHL" target="NLD">
      <data key="d0">15533</data>
    </edge>
    <edge source="PHL" target="PAK">
      <data key="d0">56363</data>
    </edge>
    <edge source="PHL" target="IND">
      <data key="d0">45564</data>
    </edge>
    <edge source="PHL" target="SGP">
      <data key="d0">12600</data>
    </edge>
    <edge source="PHL" target="VNM">
      <data key="d0">29365</data>
    </edge>
    <edge source="PHL" target="THA">
      <data key="d0">73718</data>
    </edge>
    <edge source="PHL" target="ARE">
      <data key="d0">53720</data>
    </edge>
    <edge source="PHL" target="GBR">
      <data key="d0">202772</data>
    </edge>
    <edge source="PHL" target="USA">
      <data key="d0">31754</data>
    </edge>
    <edge source="PHL" target="URY">
      <data key="d0">42690</data>
    </edge>
    <edge source="SAU" target="CHN">
      <data key="d0">10638612</data>
    </edge>
    <edge source="SAU" target="ETH">
      <data key="d0">295502</data>
    </edge>
    <edge source="SAU" target="HKG">
      <data key="d0">693683</data>
    </edge>
    <edge source="SAU" target="IDN">
      <data key="d0">870504</data>
    </edge>
    <edge source="SAU" target="ITA">
      <data key="d0">2680055</data>
    </edge>
    <edge source="SAU" target="JPN">
      <data key="d0">468056</data>
    </edge>
    <edge source="SAU" target="KOR">
      <data key="d0">488058</data>
    </edge>
    <edge source="SAU" target="MYS">
      <data key="d0">92544</data>
    </edge>
    <edge source="SAU" target="MAR">
      <data key="d0">76009</data>
    </edge>
    <edge source="SAU" target="PAK">
      <data key="d0">6387434</data>
    </edge>
    <edge source="SAU" target="PRT">
      <data key="d0">269899</data>
    </edge>
    <edge source="SAU" target="IND">
      <data key="d0">34431072</data>
    </edge>
    <edge source="SAU" target="ESP">
      <data key="d0">252563</data>
    </edge>
    <edge source="SAU" target="ARE">
      <data key="d0">188289</data>
    </edge>
    <edge source="SAU" target="TUR">
      <data key="d0">931845</data>
    </edge>
    <edge source="SAU" target="EGY">
      <data key="d0">137083</data>
    </edge>
    <edge source="SAU" target="USA">
      <data key="d0">100812</data>
    </edge>
    <edge source="ARM" target="BLR">
      <data key="d0">17508</data>
    </edge>
    <edge source="ARM" target="CHN">
      <data key="d0">30352</data>
    </edge>
    <edge source="ARM" target="FRA">
      <data key="d0">902245</data>
    </edge>
    <edge source="ARM" target="GEO">
      <data key="d0">365954</data>
    </edge>
    <edge source="ARM" target="HKG">
      <data key="d0">229125</data>
    </edge>
    <edge source="ARM" target="RUS">
      <data key="d0">56946</data>
    </edge>
    <edge source="CZE" target="AUS">
      <data key="d0">81324</data>
    </edge>
    <edge source="CZE" target="AUT">
      <data key="d0">2333322</data>
    </edge>
    <edge source="CZE" target="BEL">
      <data key="d0">242816</data>
    </edge>
    <edge source="CZE" target="BRA">
      <data key="d0">94493</data>
    </edge>
    <edge source="CZE" target="BGR">
      <data key="d0">16649</data>
    </edge>
    <edge source="CZE" target="BLR">
      <data key="d0">13606</data>
    </edge>
    <edge source="CZE" target="CAN">
      <data key="d0">87030</data>
    </edge>
    <edge source="CZE" target="CHN">
      <data key="d0">6247154</data>
    </edge>
    <edge source="CZE" target="HRV">
      <data key="d0">44634</data>
    </edge>
    <edge source="CZE" target="DNK">
      <data key="d0">402552</data>
    </edge>
    <edge source="CZE" target="SLV">
      <data key="d0">1844102</data>
    </edge>
    <edge source="CZE" target="EST">
      <data key="d0">204632</data>
    </edge>
    <edge source="CZE" target="FIN">
      <data key="d0">138514</data>
    </edge>
    <edge source="CZE" target="FRA">
      <data key="d0">352940</data>
    </edge>
    <edge source="CZE" target="DEU">
      <data key="d0">28794901</data>
    </edge>
    <edge source="CZE" target="GRC">
      <data key="d0">414594</data>
    </edge>
    <edge source="CZE" target="HKG">
      <data key="d0">292723</data>
    </edge>
    <edge source="CZE" target="HUN">
      <data key="d0">1849128</data>
    </edge>
    <edge source="CZE" target="ITA">
      <data key="d0">4542753</data>
    </edge>
    <edge source="CZE" target="JPN">
      <data key="d0">54271</data>
    </edge>
    <edge source="CZE" target="KAZ">
      <data key="d0">10126</data>
    </edge>
    <edge source="CZE" target="KOR">
      <data key="d0">1349345</data>
    </edge>
    <edge source="CZE" target="LVA">
      <data key="d0">91385</data>
    </edge>
    <edge source="CZE" target="LTU">
      <data key="d0">380060</data>
    </edge>
    <edge source="CZE" target="MEX">
      <data key="d0">78669</data>
    </edge>
    <edge source="CZE" target="NLD">
      <data key="d0">1626202</data>
    </edge>
    <edge source="CZE" target="NZL">
      <data key="d0">36467</data>
    </edge>
    <edge source="CZE" target="NOR">
      <data key="d0">69386</data>
    </edge>
    <edge source="CZE" target="PHL">
      <data key="d0">307885</data>
    </edge>
    <edge source="CZE" target="POL">
      <data key="d0">8807465</data>
    </edge>
    <edge source="CZE" target="PRT">
      <data key="d0">63111</data>
    </edge>
    <edge source="CZE" target="ROU">
      <data key="d0">820779</data>
    </edge>
    <edge source="CZE" target="RUS">
      <data key="d0">403275</data>
    </edge>
    <edge source="CZE" target="SRB">
      <data key="d0">10497610</data>
    </edge>
    <edge source="CZE" target="IND">
      <data key="d0">211815</data>
    </edge>
    <edge source="CZE" target="SVK">
      <data key="d0">4329395</data>
    </edge>
    <edge source="CZE" target="VNM">
      <data key="d0">2338384</data>
    </edge>
    <edge source="CZE" target="SVN">
      <data key="d0">106525</data>
    </edge>
    <edge source="CZE" target="ESP">
      <data key="d0">97868</data>
    </edge>
    <edge source="CZE" target="SWE">
      <data key="d0">319657</data>
    </edge>
    <edge source="CZE" target="CHE">
      <data key="d0">1336303</data>
    </edge>
    <edge source="CZE" target="THA">
      <data key="d0">44387</data>
    </edge>
    <edge source="CZE" target="TUR">
      <data key="d0">74213</data>
    </edge>
    <edge source="CZE" target="UKR">
      <data key="d0">378956</data>
    </edge>
    <edge source="CZE" target="MKD">
      <data key="d0">27965</data>
    </edge>
    <edge source="CZE" target="GBR">
      <data key="d0">558971</data>
    </edge>
    <edge source="CZE" target="USA">
      <data key="d0">111868</data>
    </edge>
    <edge source="HUN" target="AUS">
      <data key="d0">25345</data>
    </edge>
    <edge source="HUN" target="AUT">
      <data key="d0">1040729</data>
    </edge>
    <edge source="HUN" target="BEL">
      <data key="d0">102527</data>
    </edge>
    <edge source="HUN" target="BRA">
      <data key="d0">256959</data>
    </edge>
    <edge source="HUN" target="BGR">
      <data key="d0">25400179</data>
    </edge>
    <edge source="HUN" target="CAN">
      <data key="d0">38617</data>
    </edge>
    <edge source="HUN" target="CHN">
      <data key="d0">2758727</data>
    </edge>
    <edge source="HUN" target="HRV">
      <data key="d0">5339564</data>
    </edge>
    <edge source="HUN" target="CZE">
      <data key="d0">66519137</data>
    </edge>
    <edge source="HUN" target="DNK">
      <data key="d0">210125</data>
    </edge>
    <edge source="HUN" target="ETH">
      <data key="d0">323301</data>
    </edge>
    <edge source="HUN" target="FIN">
      <data key="d0">48122</data>
    </edge>
    <edge source="HUN" target="FRA">
      <data key="d0">850145</data>
    </edge>
    <edge source="HUN" target="DEU">
      <data key="d0">27856706</data>
    </edge>
    <edge source="HUN" target="GRC">
      <data key="d0">629077</data>
    </edge>
    <edge source="HUN" target="HKG">
      <data key="d0">3035382</data>
    </edge>
    <edge source="HUN" target="ITA">
      <data key="d0">2341405</data>
    </edge>
    <edge source="HUN" target="JPN">
      <data key="d0">142228</data>
    </edge>
    <edge source="HUN" target="KOR">
      <data key="d0">3095387</data>
    </edge>
    <edge source="HUN" target="LBN">
      <data key="d0">21705</data>
    </edge>
    <edge source="HUN" target="LTU">
      <data key="d0">47434</data>
    </edge>
    <edge source="HUN" target="MYS">
      <data key="d0">93915</data>
    </edge>
    <edge source="HUN" target="MEX">
      <data key="d0">45215</data>
    </edge>
    <edge source="HUN" target="MDA">
      <data key="d0">17466404</data>
    </edge>
    <edge source="HUN" target="MAR">
      <data key="d0">29480229</data>
    </edge>
    <edge source="HUN" target="OMN">
      <data key="d0">55685</data>
    </edge>
    <edge source="HUN" target="NLD">
      <data key="d0">185049</data>
    </edge>
    <edge source="HUN" target="NZL">
      <data key="d0">27047</data>
    </edge>
    <edge source="HUN" target="PAK">
      <data key="d0">86839</data>
    </edge>
    <edge source="HUN" target="POL">
      <data key="d0">33681345</data>
    </edge>
    <edge source="HUN" target="PRT">
      <data key="d0">12632983</data>
    </edge>
    <edge source="HUN" target="ROU">
      <data key="d0">74044755</data>
    </edge>
    <edge source="HUN" target="RUS">
      <data key="d0">26079</data>
    </edge>
    <edge source="HUN" target="SRB">
      <data key="d0">20775673</data>
    </edge>
    <edge source="HUN" target="IND">
      <data key="d0">1950555</data>
    </edge>
    <edge source="HUN" target="SVK">
      <data key="d0">11683085</data>
    </edge>
    <edge source="HUN" target="SVN">
      <data key="d0">406365</data>
    </edge>
    <edge source="HUN" target="ZAF">
      <data key="d0">1009683</data>
    </edge>
    <edge source="HUN" target="ESP">
      <data key="d0">2389474</data>
    </edge>
    <edge source="HUN" target="SWE">
      <data key="d0">42128</data>
    </edge>
    <edge source="HUN" target="CHE">
      <data key="d0">117732</data>
    </edge>
    <edge source="HUN" target="THA">
      <data key="d0">532231</data>
    </edge>
    <edge source="HUN" target="TUN">
      <data key="d0">95897</data>
    </edge>
    <edge source="HUN" target="TUR">
      <data key="d0">17019200</data>
    </edge>
    <edge source="HUN" target="UKR">
      <data key="d0">4102360</data>
    </edge>
    <edge source="HUN" target="MKD">
      <data key="d0">798333</data>
    </edge>
    <edge source="HUN" target="GBR">
      <data key="d0">2986387</data>
    </edge>
    <edge source="HUN" target="USA">
      <data key="d0">506324</data>
    </edge>
    <edge source="LBN" target="DEU">
      <data key="d0">31499</data>
    </edge>
    <edge source="LBN" target="HKG">
      <data key="d0">23939</data>
    </edge>
    <edge source="LBN" target="ITA">
      <data key="d0">283323</data>
    </edge>
    <edge source="LBN" target="PRT">
      <data key="d0">660437</data>
    </edge>
    <edge source="LBN" target="ROU">
      <data key="d0">17577</data>
    </edge>
    <edge source="LBN" target="SAU">
      <data key="d0">298249</data>
    </edge>
    <edge source="LBN" target="IND">
      <data key="d0">693336</data>
    </edge>
    <edge source="LBN" target="VNM">
      <data key="d0">20186</data>
    </edge>
    <edge source="LBN" target="ESP">
      <data key="d0">112300</data>
    </edge>
    <edge source="LBN" target="ARE">
      <data key="d0">408179</data>
    </edge>
    <edge source="LBN" target="TUR">
      <data key="d0">18833</data>
    </edge>
    <edge source="LBN" target="EGY">
      <data key="d0">14480</data>
    </edge>
    <edge source="ROU" target="ALB">
      <data key="d0">676296</data>
    </edge>
    <edge source="ROU" target="AUT">
      <data key="d0">3815704</data>
    </edge>
    <edge source="ROU" target="BEL">
      <data key="d0">186236</data>
    </edge>
    <edge source="ROU" target="BRA">
      <data key="d0">15997</data>
    </edge>
    <edge source="ROU" target="BGR">
      <data key="d0">643423</data>
    </edge>
    <edge source="ROU" target="CHN">
      <data key="d0">219707</data>
    </edge>
    <edge source="ROU" target="FIN">
      <data key="d0">53654</data>
    </edge>
    <edge source="ROU" target="FRA">
      <data key="d0">25669507</data>
    </edge>
    <edge source="ROU" target="DEU">
      <data key="d0">12021638</data>
    </edge>
    <edge source="ROU" target="HKG">
      <data key="d0">169097</data>
    </edge>
    <edge source="ROU" target="HUN">
      <data key="d0">2334718</data>
    </edge>
    <edge source="ROU" target="ITA">
      <data key="d0">68884785</data>
    </edge>
    <edge source="ROU" target="MEX">
      <data key="d0">19794</data>
    </edge>
    <edge source="ROU" target="MDA">
      <data key="d0">6522384</data>
    </edge>
    <edge source="ROU" target="MAR">
      <data key="d0">1302343</data>
    </edge>
    <edge source="ROU" target="OMN">
      <data key="d0">19878</data>
    </edge>
    <edge source="ROU" target="NLD">
      <data key="d0">249944</data>
    </edge>
    <edge source="ROU" target="POL">
      <data key="d0">11966256</data>
    </edge>
    <edge source="ROU" target="PRT">
      <data key="d0">4274383</data>
    </edge>
    <edge source="ROU" target="RUS">
      <data key="d0">603183</data>
    </edge>
    <edge source="ROU" target="SAU">
      <data key="d0">18737</data>
    </edge>
    <edge source="ROU" target="SRB">
      <data key="d0">1432330</data>
    </edge>
    <edge source="ROU" target="IND">
      <data key="d0">503035</data>
    </edge>
    <edge source="ROU" target="SVK">
      <data key="d0">2677079</data>
    </edge>
    <edge source="ROU" target="SVN">
      <data key="d0">716664</data>
    </edge>
    <edge source="ROU" target="ZAF">
      <data key="d0">77480</data>
    </edge>
    <edge source="ROU" target="ESP">
      <data key="d0">2987870</data>
    </edge>
    <edge source="ROU" target="SWE">
      <data key="d0">11399</data>
    </edge>
    <edge source="ROU" target="CHE">
      <data key="d0">62099</data>
    </edge>
    <edge source="ROU" target="THA">
      <data key="d0">64714</data>
    </edge>
    <edge source="ROU" target="ARE">
      <data key="d0">212252</data>
    </edge>
    <edge source="ROU" target="TUN">
      <data key="d0">318683</data>
    </edge>
    <edge source="ROU" target="TUR">
      <data key="d0">1738138</data>
    </edge>
    <edge source="ROU" target="UKR">
      <data key="d0">14560808</data>
    </edge>
    <edge source="ROU" target="MKD">
      <data key="d0">6266133</data>
    </edge>
    <edge source="ROU" target="GBR">
      <data key="d0">762662</data>
    </edge>
    <edge source="ROU" target="USA">
      <data key="d0">18204</data>
    </edge>
    <edge source="SVN" target="ALB">
      <data key="d0">59029</data>
    </edge>
    <edge source="SVN" target="AUT">
      <data key="d0">6953126</data>
    </edge>
    <edge source="SVN" target="BGR">
      <data key="d0">710564</data>
    </edge>
    <edge source="SVN" target="BLR">
      <data key="d0">279470</data>
    </edge>
    <edge source="SVN" target="CAN">
      <data key="d0">35751</data>
    </edge>
    <edge source="SVN" target="CHN">
      <data key="d0">429458</data>
    </edge>
    <edge source="SVN" target="HRV">
      <data key="d0">6976571</data>
    </edge>
    <edge source="SVN" target="CZE">
      <data key="d0">6228721</data>
    </edge>
    <edge source="SVN" target="EST">
      <data key="d0">320037</data>
    </edge>
    <edge source="SVN" target="FRA">
      <data key="d0">18315</data>
    </edge>
    <edge source="SVN" target="DEU">
      <data key="d0">10532044</data>
    </edge>
    <edge source="SVN" target="GRC">
      <data key="d0">52352</data>
    </edge>
    <edge source="SVN" target="HKG">
      <data key="d0">2329348</data>
    </edge>
    <edge source="SVN" target="HUN">
      <data key="d0">497264</data>
    </edge>
    <edge source="SVN" target="ITA">
      <data key="d0">9453857</data>
    </edge>
    <edge source="SVN" target="KOR">
      <data key="d0">23855</data>
    </edge>
    <edge source="SVN" target="MEX">
      <data key="d0">520839</data>
    </edge>
    <edge source="SVN" target="NLD">
      <data key="d0">31521</data>
    </edge>
    <edge source="SVN" target="NOR">
      <data key="d0">10899</data>
    </edge>
    <edge source="SVN" target="PAK">
      <data key="d0">37601</data>
    </edge>
    <edge source="SVN" target="POL">
      <data key="d0">307578</data>
    </edge>
    <edge source="SVN" target="PRT">
      <data key="d0">3733053</data>
    </edge>
    <edge source="SVN" target="ROU">
      <data key="d0">199188</data>
    </edge>
    <edge source="SVN" target="SRB">
      <data key="d0">17874343</data>
    </edge>
    <edge source="SVN" target="IND">
      <data key="d0">289529</data>
    </edge>
    <edge source="SVN" target="SVK">
      <data key="d0">2015974</data>
    </edge>
    <edge source="SVN" target="ZAF">
      <data key="d0">12409</data>
    </edge>
    <edge source="SVN" target="ESP">
      <data key="d0">52250</data>
    </edge>
    <edge source="SVN" target="SWE">
      <data key="d0">40174</data>
    </edge>
    <edge source="SVN" target="CHE">
      <data key="d0">448953</data>
    </edge>
    <edge source="SVN" target="TUR">
      <data key="d0">1258518</data>
    </edge>
    <edge source="SVN" target="MKD">
      <data key="d0">150527</data>
    </edge>
    <edge source="SVN" target="GBR">
      <data key="d0">728691</data>
    </edge>
    <edge source="SVN" target="USA">
      <data key="d0">318101</data>
    </edge>
    <edge source="GEO" target="ARM">
      <data key="d0">64053</data>
    </edge>
    <edge source="GEO" target="ITA">
      <data key="d0">2086340</data>
    </edge>
    <edge source="GEO" target="PAK">
      <data key="d0">13089</data>
    </edge>
    <edge source="GEO" target="RUS">
      <data key="d0">10646</data>
    </edge>
    <edge source="GEO" target="ESP">
      <data key="d0">60539</data>
    </edge>
    <edge source="GEO" target="TUR">
      <data key="d0">781306</data>
    </edge>
    <edge source="GHA" target="CHN">
      <data key="d0">19974</data>
    </edge>
    <edge source="GHA" target="HKG">
      <data key="d0">573267</data>
    </edge>
    <edge source="GHA" target="VNM">
      <data key="d0">66141</data>
    </edge>
    <edge source="LVA" target="DNK">
      <data key="d0">467323</data>
    </edge>
    <edge source="LVA" target="EST">
      <data key="d0">23201</data>
    </edge>
    <edge source="LVA" target="DEU">
      <data key="d0">602161</data>
    </edge>
    <edge source="LVA" target="LTU">
      <data key="d0">85292</data>
    </edge>
    <edge source="LVA" target="RUS">
      <data key="d0">18201</data>
    </edge>
    <edge source="OMN" target="PAK">
      <data key="d0">311568</data>
    </edge>
    <edge source="OMN" target="IND">
      <data key="d0">380208</data>
    </edge>
    <edge source="OMN" target="THA">
      <data key="d0">17092</data>
    </edge>
    <edge source="OMN" target="ARE">
      <data key="d0">617513</data>
    </edge>
    <edge source="MKD" target="BGR">
      <data key="d0">168252</data>
    </edge>
    <edge source="MKD" target="DEU">
      <data key="d0">135943</data>
    </edge>
    <edge source="MKD" target="GRC">
      <data key="d0">21360</data>
    </edge>
    <edge source="MKD" target="ITA">
      <data key="d0">420957</data>
    </edge>
    <edge source="MKD" target="NLD">
      <data key="d0">114177</data>
    </edge>
    <edge source="MKD" target="ROU">
      <data key="d0">33920</data>
    </edge>
    <edge source="MKD" target="SRB">
      <data key="d0">162670</data>
    </edge>
    <edge source="MKD" target="SVN">
      <data key="d0">33120</data>
    </edge>
    <edge source="MKD" target="ESP">
      <data key="d0">49436</data>
    </edge>
    <edge source="MKD" target="SWE">
      <data key="d0">68378</data>
    </edge>
    <edge source="BOL" target="ARG">
      <data key="d0">1871461</data>
    </edge>
    <edge source="BOL" target="BRA">
      <data key="d0">234901</data>
    </edge>
    <edge source="BOL" target="LKA">
      <data key="d0">123092</data>
    </edge>
    <edge source="BOL" target="CHL">
      <data key="d0">1326333</data>
    </edge>
    <edge source="BOL" target="CHN">
      <data key="d0">1157002</data>
    </edge>
    <edge source="BOL" target="FRA">
      <data key="d0">19350</data>
    </edge>
    <edge source="BOL" target="DEU">
      <data key="d0">1907442</data>
    </edge>
    <edge source="BOL" target="GTM">
      <data key="d0">363965</data>
    </edge>
    <edge source="BOL" target="HKG">
      <data key="d0">13750</data>
    </edge>
    <edge source="BOL" target="ITA">
      <data key="d0">19126836</data>
    </edge>
    <edge source="BOL" target="JPN">
      <data key="d0">72769</data>
    </edge>
    <edge source="BOL" target="MEX">
      <data key="d0">2362442</data>
    </edge>
    <edge source="BOL" target="PRY">
      <data key="d0">1234781</data>
    </edge>
    <edge source="BOL" target="PER">
      <data key="d0">702528</data>
    </edge>
    <edge source="BOL" target="PRT">
      <data key="d0">620210</data>
    </edge>
    <edge source="BOL" target="IND">
      <data key="d0">413281</data>
    </edge>
    <edge source="BOL" target="VNM">
      <data key="d0">941589</data>
    </edge>
    <edge source="BOL" target="ESP">
      <data key="d0">930378</data>
    </edge>
    <edge source="BOL" target="CHE">
      <data key="d0">189153</data>
    </edge>
    <edge source="BOL" target="THA">
      <data key="d0">585825</data>
    </edge>
    <edge source="BOL" target="USA">
      <data key="d0">261031</data>
    </edge>
    <edge source="BOL" target="URY">
      <data key="d0">24702</data>
    </edge>
    <edge source="EGY" target="ALB">
      <data key="d0">799106</data>
    </edge>
    <edge source="EGY" target="BEL">
      <data key="d0">26995</data>
    </edge>
    <edge source="EGY" target="CHN">
      <data key="d0">5856027</data>
    </edge>
    <edge source="EGY" target="HRV">
      <data key="d0">847773</data>
    </edge>
    <edge source="EGY" target="PSE">
      <data key="d0">48483</data>
    </edge>
    <edge source="EGY" target="DEU">
      <data key="d0">161563</data>
    </edge>
    <edge source="EGY" target="GRC">
      <data key="d0">2177010</data>
    </edge>
    <edge source="EGY" target="HKG">
      <data key="d0">6176116</data>
    </edge>
    <edge source="EGY" target="ITA">
      <data key="d0">20598133</data>
    </edge>
    <edge source="EGY" target="JPN">
      <data key="d0">38356</data>
    </edge>
    <edge source="EGY" target="JOR">
      <data key="d0">1073323</data>
    </edge>
    <edge source="EGY" target="KOR">
      <data key="d0">19841</data>
    </edge>
    <edge source="EGY" target="LBN">
      <data key="d0">345004</data>
    </edge>
    <edge source="EGY" target="MEX">
      <data key="d0">40919</data>
    </edge>
    <edge source="EGY" target="NAM">
      <data key="d0">19086</data>
    </edge>
    <edge source="EGY" target="NLD">
      <data key="d0">113981</data>
    </edge>
    <edge source="EGY" target="POL">
      <data key="d0">44514</data>
    </edge>
    <edge source="EGY" target="PRT">
      <data key="d0">40570516</data>
    </edge>
    <edge source="EGY" target="ROU">
      <data key="d0">189624</data>
    </edge>
    <edge source="EGY" target="RUS">
      <data key="d0">32336</data>
    </edge>
    <edge source="EGY" target="SAU">
      <data key="d0">22884</data>
    </edge>
    <edge source="EGY" target="IND">
      <data key="d0">7643680</data>
    </edge>
    <edge source="EGY" target="VNM">
      <data key="d0">2874845</data>
    </edge>
    <edge source="EGY" target="SVN">
      <data key="d0">1233638</data>
    </edge>
    <edge source="EGY" target="ESP">
      <data key="d0">20565190</data>
    </edge>
    <edge source="EGY" target="THA">
      <data key="d0">170559</data>
    </edge>
    <edge source="EGY" target="ARE">
      <data key="d0">993078</data>
    </edge>
    <edge source="EGY" target="TUN">
      <data key="d0">394966</data>
    </edge>
    <edge source="EGY" target="TUR">
      <data key="d0">5050065</data>
    </edge>
    <edge source="EGY" target="UGA">
      <data key="d0">13177</data>
    </edge>
    <edge source="EGY" target="GBR">
      <data key="d0">15554</data>
    </edge>
    <edge source="EGY" target="USA">
      <data key="d0">100409</data>
    </edge>
    <edge source="BDI" target="ITA">
      <data key="d0">517065</data>
    </edge>
    <edge source="MDA" target="BLR">
      <data key="d0">420635</data>
    </edge>
    <edge source="MDA" target="HUN">
      <data key="d0">365220</data>
    </edge>
    <edge source="MDA" target="ITA">
      <data key="d0">786556</data>
    </edge>
    <edge source="MDA" target="NLD">
      <data key="d0">13118</data>
    </edge>
    <edge source="MDA" target="POL">
      <data key="d0">45049</data>
    </edge>
    <edge source="MDA" target="ROU">
      <data key="d0">156263</data>
    </edge>
    <edge source="MDA" target="RUS">
      <data key="d0">120277</data>
    </edge>
    <edge source="MDA" target="UKR">
      <data key="d0">425012</data>
    </edge>
    <edge source="CMR" target="CHN">
      <data key="d0">21915</data>
    </edge>
    <edge source="CMR" target="ITA">
      <data key="d0">14078</data>
    </edge>
    <edge source="CRI" target="SLV">
      <data key="d0">15646</data>
    </edge>
    <edge source="CRI" target="HND">
      <data key="d0">124348</data>
    </edge>
    <edge source="CRI" target="ITA">
      <data key="d0">136806</data>
    </edge>
    <edge source="CRI" target="MEX">
      <data key="d0">23012</data>
    </edge>
    <edge source="CRI" target="NIC">
      <data key="d0">10811</data>
    </edge>
    <edge source="CRI" target="PAN">
      <data key="d0">17649</data>
    </edge>
    <edge source="SLV" target="CRI">
      <data key="d0">262009</data>
    </edge>
    <edge source="SLV" target="GTM">
      <data key="d0">958550</data>
    </edge>
    <edge source="SLV" target="HND">
      <data key="d0">235921</data>
    </edge>
    <edge source="SLV" target="MEX">
      <data key="d0">63089</data>
    </edge>
    <edge source="SLV" target="NIC">
      <data key="d0">199135</data>
    </edge>
    <edge source="SLV" target="PAN">
      <data key="d0">240919</data>
    </edge>
    <edge source="SLV" target="USA">
      <data key="d0">91198</data>
    </edge>
    <edge source="HND" target="GTM">
      <data key="d0">24132</data>
    </edge>
    <edge source="KGZ" target="CHN">
      <data key="d0">5930579</data>
    </edge>
    <edge source="KGZ" target="IDN">
      <data key="d0">31305</data>
    </edge>
    <edge source="KGZ" target="PAK">
      <data key="d0">53476</data>
    </edge>
    <edge source="KGZ" target="TUR">
      <data key="d0">60331</data>
    </edge>
    <edge source="KGZ" target="GBR">
      <data key="d0">20424</data>
    </edge>
    <edge source="ETH" target="KHM">
      <data key="d0">28778</data>
    </edge>
    <edge source="ETH" target="LKA">
      <data key="d0">121623</data>
    </edge>
    <edge source="ETH" target="CHN">
      <data key="d0">34284409</data>
    </edge>
    <edge source="ETH" target="CZE">
      <data key="d0">12283</data>
    </edge>
    <edge source="ETH" target="FIN">
      <data key="d0">22640</data>
    </edge>
    <edge source="ETH" target="FRA">
      <data key="d0">340225</data>
    </edge>
    <edge source="ETH" target="HKG">
      <data key="d0">15763097</data>
    </edge>
    <edge source="ETH" target="HUN">
      <data key="d0">575395</data>
    </edge>
    <edge source="ETH" target="IDN">
      <data key="d0">1942532</data>
    </edge>
    <edge source="ETH" target="ITA">
      <data key="d0">6102065</data>
    </edge>
    <edge source="ETH" target="JPN">
      <data key="d0">281081</data>
    </edge>
    <edge source="ETH" target="KOR">
      <data key="d0">200327</data>
    </edge>
    <edge source="ETH" target="PHL">
      <data key="d0">829949</data>
    </edge>
    <edge source="ETH" target="POL">
      <data key="d0">51789</data>
    </edge>
    <edge source="ETH" target="PRT">
      <data key="d0">31508</data>
    </edge>
    <edge source="ETH" target="ROU">
      <data key="d0">631619</data>
    </edge>
    <edge source="ETH" target="RUS">
      <data key="d0">92854</data>
    </edge>
    <edge source="ETH" target="IND">
      <data key="d0">4063882</data>
    </edge>
    <edge source="ETH" target="SVK">
      <data key="d0">72005</data>
    </edge>
    <edge source="ETH" target="VNM">
      <data key="d0">2259454</data>
    </edge>
    <edge source="ETH" target="SVN">
      <data key="d0">53743</data>
    </edge>
    <edge source="ETH" target="ZWE">
      <data key="d0">108489</data>
    </edge>
    <edge source="ETH" target="ESP">
      <data key="d0">102891</data>
    </edge>
    <edge source="ETH" target="SWE">
      <data key="d0">485099</data>
    </edge>
    <edge source="ETH" target="THA">
      <data key="d0">5107456</data>
    </edge>
    <edge source="ETH" target="TUR">
      <data key="d0">24419</data>
    </edge>
    <edge source="ETH" target="GBR">
      <data key="d0">4280530</data>
    </edge>
    <edge source="ETH" target="USA">
      <data key="d0">248660</data>
    </edge>
    <edge source="PSE" target="ISR">
      <data key="d0">1570658</data>
    </edge>
    <edge source="PSE" target="JOR">
      <data key="d0">13500</data>
    </edge>
    <edge source="PSE" target="THA">
      <data key="d0">19500</data>
    </edge>
    <edge source="CIV" target="HKG">
      <data key="d0">40049</data>
    </edge>
    <edge source="CIV" target="ITA">
      <data key="d0">2731385</data>
    </edge>
    <edge source="JOR" target="CHN">
      <data key="d0">210906</data>
    </edge>
    <edge source="JOR" target="FRA">
      <data key="d0">38742</data>
    </edge>
    <edge source="JOR" target="GHA">
      <data key="d0">473873</data>
    </edge>
    <edge source="JOR" target="HKG">
      <data key="d0">21127</data>
    </edge>
    <edge source="JOR" target="ITA">
      <data key="d0">419409</data>
    </edge>
    <edge source="JOR" target="LBN">
      <data key="d0">144407</data>
    </edge>
    <edge source="JOR" target="PAK">
      <data key="d0">244127</data>
    </edge>
    <edge source="JOR" target="IND">
      <data key="d0">193649</data>
    </edge>
    <edge source="JOR" target="THA">
      <data key="d0">70423</data>
    </edge>
    <edge source="JOR" target="TUR">
      <data key="d0">862261</data>
    </edge>
    <edge source="JOR" target="EGY">
      <data key="d0">1045896</data>
    </edge>
    <edge source="MDG" target="FRA">
      <data key="d0">1459635</data>
    </edge>
    <edge source="MDG" target="ITA">
      <data key="d0">490934</data>
    </edge>
    <edge source="MWI" target="JPN">
      <data key="d0">46999</data>
    </edge>
    <edge source="MRT" target="TUR">
      <data key="d0">36653</data>
    </edge>
    <edge source="MUS" target="FRA">
      <data key="d0">76126</data>
    </edge>
    <edge source="MUS" target="ITA">
      <data key="d0">248352</data>
    </edge>
    <edge source="MUS" target="SGP">
      <data key="d0">99801</data>
    </edge>
    <edge source="MOZ" target="ITA">
      <data key="d0">83721</data>
    </edge>
    <edge source="MOZ" target="JPN">
      <data key="d0">164563</data>
    </edge>
    <edge source="MOZ" target="ZAF">
      <data key="d0">103037</data>
    </edge>
    <edge source="PAN" target="BOL">
      <data key="d0">28695</data>
    </edge>
    <edge source="PAN" target="BRA">
      <data key="d0">17290</data>
    </edge>
    <edge source="PAN" target="CHL">
      <data key="d0">14279</data>
    </edge>
    <edge source="PAN" target="CHN">
      <data key="d0">1128159</data>
    </edge>
    <edge source="PAN" target="COL">
      <data key="d0">905803</data>
    </edge>
    <edge source="PAN" target="CRI">
      <data key="d0">20929</data>
    </edge>
    <edge source="PAN" target="GTM">
      <data key="d0">626589</data>
    </edge>
    <edge source="PAN" target="HND">
      <data key="d0">206452</data>
    </edge>
    <edge source="PAN" target="ITA">
      <data key="d0">3359597</data>
    </edge>
    <edge source="PAN" target="MEX">
      <data key="d0">241586</data>
    </edge>
    <edge source="PAN" target="NIC">
      <data key="d0">133096</data>
    </edge>
    <edge source="PAN" target="PRY">
      <data key="d0">32845</data>
    </edge>
    <edge source="PAN" target="PER">
      <data key="d0">18081</data>
    </edge>
    <edge source="PAN" target="PRT">
      <data key="d0">79389</data>
    </edge>
    <edge source="PAN" target="ESP">
      <data key="d0">410642</data>
    </edge>
    <edge source="PAN" target="USA">
      <data key="d0">34248</data>
    </edge>
    <edge source="PAN" target="URY">
      <data key="d0">19347</data>
    </edge>
    <edge source="SEN" target="CHN">
      <data key="d0">482742</data>
    </edge>
    <edge source="SEN" target="DNK">
      <data key="d0">14225</data>
    </edge>
    <edge source="SEN" target="ITA">
      <data key="d0">5361110</data>
    </edge>
    <edge source="SEN" target="PAK">
      <data key="d0">102966</data>
    </edge>
    <edge source="SEN" target="SAU">
      <data key="d0">139027</data>
    </edge>
    <edge source="SEN" target="IND">
      <data key="d0">303276</data>
    </edge>
    <edge source="SEN" target="ESP">
      <data key="d0">84442</data>
    </edge>
    <edge source="SEN" target="ARE">
      <data key="d0">433898</data>
    </edge>
    <edge source="SEN" target="TUN">
      <data key="d0">1249216</data>
    </edge>
    <edge source="SEN" target="UGA">
      <data key="d0">180037</data>
    </edge>
    <edge source="TGO" target="CHN">
      <data key="d0">175192</data>
    </edge>
    <edge source="TGO" target="HKG">
      <data key="d0">78630</data>
    </edge>
    <edge source="UGA" target="CHN">
      <data key="d0">11715514</data>
    </edge>
    <edge source="UGA" target="HKG">
      <data key="d0">758083</data>
    </edge>
    <edge source="UGA" target="ITA">
      <data key="d0">7871920</data>
    </edge>
    <edge source="UGA" target="NLD">
      <data key="d0">77869</data>
    </edge>
    <edge source="UGA" target="PAK">
      <data key="d0">720637</data>
    </edge>
    <edge source="UGA" target="IND">
      <data key="d0">1428546</data>
    </edge>
    <edge source="UGA" target="ESP">
      <data key="d0">1469999</data>
    </edge>
    <edge source="UGA" target="CHE">
      <data key="d0">25215567</data>
    </edge>
    <edge source="UGA" target="ARE">
      <data key="d0">336248</data>
    </edge>
    <edge source="UGA" target="TUR">
      <data key="d0">332724</data>
    </edge>
    <edge source="UGA" target="GBR">
      <data key="d0">246929</data>
    </edge>
    <edge source="TZA" target="CAN">
      <data key="d0">27462</data>
    </edge>
    <edge source="TZA" target="CHN">
      <data key="d0">952037</data>
    </edge>
    <edge source="TZA" target="DNK">
      <data key="d0">12685</data>
    </edge>
    <edge source="TZA" target="ETH">
      <data key="d0">112205</data>
    </edge>
    <edge source="TZA" target="FRA">
      <data key="d0">25396</data>
    </edge>
    <edge source="TZA" target="DEU">
      <data key="d0">101553</data>
    </edge>
    <edge source="TZA" target="HKG">
      <data key="d0">19935</data>
    </edge>
    <edge source="TZA" target="ITA">
      <data key="d0">336828</data>
    </edge>
    <edge source="TZA" target="MEX">
      <data key="d0">17212</data>
    </edge>
    <edge source="TZA" target="PAK">
      <data key="d0">69521</data>
    </edge>
    <edge source="TZA" target="POL">
      <data key="d0">15732</data>
    </edge>
    <edge source="TZA" target="RUS">
      <data key="d0">11286</data>
    </edge>
    <edge source="TZA" target="IND">
      <data key="d0">655483</data>
    </edge>
    <edge source="TZA" target="ZAF">
      <data key="d0">84606</data>
    </edge>
    <edge source="TZA" target="ESP">
      <data key="d0">15280</data>
    </edge>
    <edge source="TZA" target="CHE">
      <data key="d0">43028</data>
    </edge>
    <edge source="TZA" target="TUR">
      <data key="d0">127145</data>
    </edge>
    <edge source="TZA" target="GBR">
      <data key="d0">32252</data>
    </edge>
    <edge source="TZA" target="USA">
      <data key="d0">982821</data>
    </edge>
    <edge source="ZWE" target="HKG">
      <data key="d0">14674</data>
    </edge>
    <edge source="ZWE" target="MOZ">
      <data key="d0">142850</data>
    </edge>
    <edge source="ZWE" target="ZAF">
      <data key="d0">3818949</data>
    </edge>
    <edge source="NAM" target="AUS">
      <data key="d0">24619</data>
    </edge>
    <edge source="NAM" target="AUT">
      <data key="d0">15541</data>
    </edge>
    <edge source="NAM" target="BRA">
      <data key="d0">17399</data>
    </edge>
    <edge source="NAM" target="CHN">
      <data key="d0">392170</data>
    </edge>
    <edge source="NAM" target="DNK">
      <data key="d0">64260</data>
    </edge>
    <edge source="NAM" target="DEU">
      <data key="d0">1729827</data>
    </edge>
    <edge source="NAM" target="GRC">
      <data key="d0">34955</data>
    </edge>
    <edge source="NAM" target="HKG">
      <data key="d0">125699</data>
    </edge>
    <edge source="NAM" target="ITA">
      <data key="d0">8325820</data>
    </edge>
    <edge source="NAM" target="JPN">
      <data key="d0">61522</data>
    </edge>
    <edge source="NAM" target="NOR">
      <data key="d0">12408</data>
    </edge>
    <edge source="NAM" target="ZAF">
      <data key="d0">7103613</data>
    </edge>
    <edge source="NAM" target="ZWE">
      <data key="d0">156735</data>
    </edge>
    <edge source="NAM" target="SWE">
      <data key="d0">18290</data>
    </edge>
    <edge source="NAM" target="CHE">
      <data key="d0">10666</data>
    </edge>
    <edge source="NAM" target="GBR">
      <data key="d0">928919</data>
    </edge>
    <edge source="NAM" target="USA">
      <data key="d0">101214</data>
    </edge>
    <edge source="NER" target="BFA">
      <data key="d0">10038</data>
    </edge>
  </graph>
</graphml>
