# Supplementary material for: Core-periphery structure in sectoral international trade networks: A new approach to an old theory
Source: PLoS One. 2020 Apr 2;15(4):e0229547. doi: 10.1371/journal.pone.0229547 (PMC7117750; doi:10.1371/journal.pone.0229547)
Supplement: S8 File — (ZIP) [file pone.0229547.s008.zip › S8_File/Networks 2016/62-RUBBER MANUFACTURES, NES.graphml]

<?xml version='1.0' encoding='utf-8'?>
<graphml xmlns="http://graphml.graphdrawing.org/xmlns" xmlns:xsi="http://www.w3.org/2001/XMLSchema-instance" xsi:schemaLocation="http://graphml.graphdrawing.org/xmlns http://graphml.graphdrawing.org/xmlns/1.0/graphml.xsd">
  <key attr.name="weight" attr.type="long" for="edge" id="d0" />
  <graph edgedefault="directed">
    <node id="ALB" />
    <node id="DEU" />
    <node id="GRC" />
    <node id="ITA" />
    <node id="SRB" />
    <node id="DZA" />
    <node id="USA" />
    <node id="AZE" />
    <node id="BEL" />
    <node id="GEO" />
    <node id="KAZ" />
    <node id="MYS" />
    <node id="NOR" />
    <node id="ARE" />
    <node id="GBR" />
    <node id="ARG" />
    <node id="AUS" />
    <node id="BOL" />
    <node id="BRA" />
    <node id="CAN" />
    <node id="CHL" />
    <node id="CHN" />
    <node id="COL" />
    <node id="CRI" />
    <node id="ECU" />
    <node id="SLV" />
    <node id="FIN" />
    <node id="FRA" />
    <node id="GTM" />
    <node id="HND" />
    <node id="IDN" />
    <node id="ISR" />
    <node id="LBN" />
    <node id="MEX" />
    <node id="MDA" />
    <node id="OMN" />
    <node id="NLD" />
    <node id="NIC" />
    <node id="PAK" />
    <node id="PAN" />
    <node id="PRY" />
    <node id="PER" />
    <node id="RUS" />
    <node id="SAU" />
    <node id="IND" />
    <node id="SGP" />
    <node id="VNM" />
    <node id="ZAF" />
    <node id="ESP" />
    <node id="SWE" />
    <node id="THA" />
    <node id="TUR" />
    <node id="UKR" />
    <node id="URY" />
    <node id="AUT" />
    <node id="CMR" />
    <node id="LKA" />
    <node id="DNK" />
    <node id="ETH" />
    <node id="EST" />
    <node id="GMB" />
    <node id="GHA" />
    <node id="HKG" />
    <node id="HUN" />
    <node id="IRL" />
    <node id="CIV" />
    <node id="JAM" />
    <node id="JPN" />
    <node id="JOR" />
    <node id="KOR" />
    <node id="KGZ" />
    <node id="LVA" />
    <node id="LTU" />
    <node id="MRT" />
    <node id="MAR" />
    <node id="MOZ" />
    <node id="NAM" />
    <node id="NZL" />
    <node id="PHL" />
    <node id="POL" />
    <node id="PRT" />
    <node id="ROU" />
    <node id="SEN" />
    <node id="CHE" />
    <node id="TGO" />
    <node id="EGY" />
    <node id="TZA" />
    <node id="BFA" />
    <node id="ARM" />
    <node id="BGR" />
    <node id="BLR" />
    <node id="CAF" />
    <node id="HRV" />
    <node id="CZE" />
    <node id="BEN" />
    <node id="MWI" />
    <node id="SVK" />
    <node id="SVN" />
    <node id="TUN" />
    <node id="UGA" />
    <node id="MKD" />
    <node id="BWA" />
    <node id="BDI" />
    <node id="PSE" />
    <node id="MDG" />
    <node id="MUS" />
    <node id="NER" />
    <node id="ZWE" />
    <node id="KHM" />
    <edge source="ALB" target="DEU">
      <data key="d0">10421</data>
    </edge>
    <edge source="ALB" target="GRC">
      <data key="d0">39806</data>
    </edge>
    <edge source="ALB" target="ITA">
      <data key="d0">2537298</data>
    </edge>
    <edge source="ALB" target="SRB">
      <data key="d0">54295</data>
    </edge>
    <edge source="DEU" target="ALB">
      <data key="d0">1523463</data>
    </edge>
    <edge source="DEU" target="DZA">
      <data key="d0">19884391</data>
    </edge>
    <edge source="DEU" target="AZE">
      <data key="d0">5841578</data>
    </edge>
    <edge source="DEU" target="ARG">
      <data key="d0">37994030</data>
    </edge>
    <edge source="DEU" target="AUS">
      <data key="d0">81761794</data>
    </edge>
    <edge source="DEU" target="AUT">
      <data key="d0">603509991</data>
    </edge>
    <edge source="DEU" target="ARM">
      <data key="d0">545276</data>
    </edge>
    <edge source="DEU" target="BEL">
      <data key="d0">414079778</data>
    </edge>
    <edge source="DEU" target="BOL">
      <data key="d0">1332157</data>
    </edge>
    <edge source="DEU" target="BWA">
      <data key="d0">1663444</data>
    </edge>
    <edge source="DEU" target="BRA">
      <data key="d0">95674763</data>
    </edge>
    <edge source="DEU" target="BGR">
      <data key="d0">38694887</data>
    </edge>
    <edge source="DEU" target="BDI">
      <data key="d0">138955</data>
    </edge>
    <edge source="DEU" target="BLR">
      <data key="d0">13741492</data>
    </edge>
    <edge source="DEU" target="KHM">
      <data key="d0">352401</data>
    </edge>
    <edge source="DEU" target="CMR">
      <data key="d0">1546124</data>
    </edge>
    <edge source="DEU" target="CAN">
      <data key="d0">77571144</data>
    </edge>
    <edge source="DEU" target="LKA">
      <data key="d0">1315052</data>
    </edge>
    <edge source="DEU" target="CHL">
      <data key="d0">21598359</data>
    </edge>
    <edge source="DEU" target="CHN">
      <data key="d0">751722089</data>
    </edge>
    <edge source="DEU" target="COL">
      <data key="d0">15080535</data>
    </edge>
    <edge source="DEU" target="CRI">
      <data key="d0">2895180</data>
    </edge>
    <edge source="DEU" target="HRV">
      <data key="d0">24204822</data>
    </edge>
    <edge source="DEU" target="CZE">
      <data key="d0">561069410</data>
    </edge>
    <edge source="DEU" target="BEN">
      <data key="d0">372077</data>
    </edge>
    <edge source="DEU" target="DNK">
      <data key="d0">252966778</data>
    </edge>
    <edge source="DEU" target="ECU">
      <data key="d0">4468246</data>
    </edge>
    <edge source="DEU" target="SLV">
      <data key="d0">3568780</data>
    </edge>
    <edge source="DEU" target="ETH">
      <data key="d0">1520684</data>
    </edge>
    <edge source="DEU" target="EST">
      <data key="d0">27919620</data>
    </edge>
    <edge source="DEU" target="FIN">
      <data key="d0">108568051</data>
    </edge>
    <edge source="DEU" target="FRA">
      <data key="d0">1408890284</data>
    </edge>
    <edge source="DEU" target="GEO">
      <data key="d0">10614877</data>
    </edge>
    <edge source="DEU" target="GMB">
      <data key="d0">281296</data>
    </edge>
    <edge source="DEU" target="PSE">
      <data key="d0">641493</data>
    </edge>
    <edge source="DEU" target="GHA">
      <data key="d0">4347248</data>
    </edge>
    <edge source="DEU" target="GRC">
      <data key="d0">54389697</data>
    </edge>
    <edge source="DEU" target="GTM">
      <data key="d0">2126720</data>
    </edge>
    <edge source="DEU" target="HND">
      <data key="d0">3028824</data>
    </edge>
    <edge source="DEU" target="HKG">
      <data key="d0">72926200</data>
    </edge>
    <edge source="DEU" target="HUN">
      <data key="d0">403739598</data>
    </edge>
    <edge source="DEU" target="IDN">
      <data key="d0">11633837</data>
    </edge>
    <edge source="DEU" target="IRL">
      <data key="d0">33252885</data>
    </edge>
    <edge source="DEU" target="ISR">
      <data key="d0">41319568</data>
    </edge>
    <edge source="DEU" target="ITA">
      <data key="d0">696693973</data>
    </edge>
    <edge source="DEU" target="CIV">
      <data key="d0">2839265</data>
    </edge>
    <edge source="DEU" target="JAM">
      <data key="d0">1303549</data>
    </edge>
    <edge source="DEU" target="JPN">
      <data key="d0">105582886</data>
    </edge>
    <edge source="DEU" target="KAZ">
      <data key="d0">8727340</data>
    </edge>
    <edge source="DEU" target="JOR">
      <data key="d0">7349725</data>
    </edge>
    <edge source="DEU" target="KOR">
      <data key="d0">108108485</data>
    </edge>
    <edge source="DEU" target="KGZ">
      <data key="d0">440757</data>
    </edge>
    <edge source="DEU" target="LBN">
      <data key="d0">7427502</data>
    </edge>
    <edge source="DEU" target="LVA">
      <data key="d0">19098370</data>
    </edge>
    <edge source="DEU" target="LTU">
      <data key="d0">28206140</data>
    </edge>
    <edge source="DEU" target="MDG">
      <data key="d0">267064</data>
    </edge>
    <edge source="DEU" target="MWI">
      <data key="d0">66904</data>
    </edge>
    <edge source="DEU" target="MYS">
      <data key="d0">40057367</data>
    </edge>
    <edge source="DEU" target="MRT">
      <data key="d0">1637671</data>
    </edge>
    <edge source="DEU" target="MUS">
      <data key="d0">760879</data>
    </edge>
    <edge source="DEU" target="MEX">
      <data key="d0">179603330</data>
    </edge>
    <edge source="DEU" target="MDA">
      <data key="d0">2897583</data>
    </edge>
    <edge source="DEU" target="MAR">
      <data key="d0">29152300</data>
    </edge>
    <edge source="DEU" target="MOZ">
      <data key="d0">184419</data>
    </edge>
    <edge source="DEU" target="OMN">
      <data key="d0">6835302</data>
    </edge>
    <edge source="DEU" target="NAM">
      <data key="d0">344469</data>
    </edge>
    <edge source="DEU" target="NLD">
      <data key="d0">664773227</data>
    </edge>
    <edge source="DEU" target="NZL">
      <data key="d0">11335908</data>
    </edge>
    <edge source="DEU" target="NIC">
      <data key="d0">1085624</data>
    </edge>
    <edge source="DEU" target="NER">
      <data key="d0">38127</data>
    </edge>
    <edge source="DEU" target="NOR">
      <data key="d0">114023182</data>
    </edge>
    <edge source="DEU" target="PAK">
      <data key="d0">7787090</data>
    </edge>
    <edge source="DEU" target="PAN">
      <data key="d0">14992257</data>
    </edge>
    <edge source="DEU" target="PRY">
      <data key="d0">2548283</data>
    </edge>
    <edge source="DEU" target="PER">
      <data key="d0">9871961</data>
    </edge>
    <edge source="DEU" target="PHL">
      <data key="d0">6756431</data>
    </edge>
    <edge source="DEU" target="POL">
      <data key="d0">740829483</data>
    </edge>
    <edge source="DEU" target="PRT">
      <data key="d0">54811150</data>
    </edge>
    <edge source="DEU" target="ROU">
      <data key="d0">191305784</data>
    </edge>
    <edge source="DEU" target="RUS">
      <data key="d0">287022644</data>
    </edge>
    <edge source="DEU" target="SAU">
      <data key="d0">56660672</data>
    </edge>
    <edge source="DEU" target="SEN">
      <data key="d0">1595455</data>
    </edge>
    <edge source="DEU" target="SRB">
      <data key="d0">39396811</data>
    </edge>
    <edge source="DEU" target="IND">
      <data key="d0">99646201</data>
    </edge>
    <edge source="DEU" target="SGP">
      <data key="d0">89711166</data>
    </edge>
    <edge source="DEU" target="SVK">
      <data key="d0">225392993</data>
    </edge>
    <edge source="DEU" target="VNM">
      <data key="d0">12129846</data>
    </edge>
    <edge source="DEU" target="SVN">
      <data key="d0">63309157</data>
    </edge>
    <edge source="DEU" target="ZAF">
      <data key="d0">147995695</data>
    </edge>
    <edge source="DEU" target="ZWE">
      <data key="d0">154997</data>
    </edge>
    <edge source="DEU" target="ESP">
      <data key="d0">644194232</data>
    </edge>
    <edge source="DEU" target="SWE">
      <data key="d0">259372664</data>
    </edge>
    <edge source="DEU" target="CHE">
      <data key="d0">515168526</data>
    </edge>
    <edge source="DEU" target="THA">
      <data key="d0">51295368</data>
    </edge>
    <edge source="DEU" target="TGO">
      <data key="d0">1492381</data>
    </edge>
    <edge source="DEU" target="ARE">
      <data key="d0">85979606</data>
    </edge>
    <edge source="DEU" target="TUN">
      <data key="d0">15006291</data>
    </edge>
    <edge source="DEU" target="TUR">
      <data key="d0">220565167</data>
    </edge>
    <edge source="DEU" target="UGA">
      <data key="d0">284418</data>
    </edge>
    <edge source="DEU" target="UKR">
      <data key="d0">30748601</data>
    </edge>
    <edge source="DEU" target="MKD">
      <data key="d0">2181542</data>
    </edge>
    <edge source="DEU" target="EGY">
      <data key="d0">33779177</data>
    </edge>
    <edge source="DEU" target="GBR">
      <data key="d0">928492290</data>
    </edge>
    <edge source="DEU" target="TZA">
      <data key="d0">900319</data>
    </edge>
    <edge source="DEU" target="USA">
      <data key="d0">962043046</data>
    </edge>
    <edge source="DEU" target="BFA">
      <data key="d0">456601</data>
    </edge>
    <edge source="DEU" target="URY">
      <data key="d0">3998346</data>
    </edge>
    <edge source="GRC" target="ALB">
      <data key="d0">3393093</data>
    </edge>
    <edge source="GRC" target="ARG">
      <data key="d0">26404</data>
    </edge>
    <edge source="GRC" target="AUS">
      <data key="d0">544988</data>
    </edge>
    <edge source="GRC" target="BEL">
      <data key="d0">327772</data>
    </edge>
    <edge source="GRC" target="BGR">
      <data key="d0">3844994</data>
    </edge>
    <edge source="GRC" target="CAN">
      <data key="d0">11854</data>
    </edge>
    <edge source="GRC" target="CHN">
      <data key="d0">11554</data>
    </edge>
    <edge source="GRC" target="CZE">
      <data key="d0">11891</data>
    </edge>
    <edge source="GRC" target="DNK">
      <data key="d0">26035</data>
    </edge>
    <edge source="GRC" target="FIN">
      <data key="d0">38775</data>
    </edge>
    <edge source="GRC" target="FRA">
      <data key="d0">533009</data>
    </edge>
    <edge source="GRC" target="GEO">
      <data key="d0">129739</data>
    </edge>
    <edge source="GRC" target="DEU">
      <data key="d0">1477522</data>
    </edge>
    <edge source="GRC" target="GHA">
      <data key="d0">74776</data>
    </edge>
    <edge source="GRC" target="HKG">
      <data key="d0">11538</data>
    </edge>
    <edge source="GRC" target="HUN">
      <data key="d0">380808</data>
    </edge>
    <edge source="GRC" target="ISR">
      <data key="d0">756399</data>
    </edge>
    <edge source="GRC" target="ITA">
      <data key="d0">833721</data>
    </edge>
    <edge source="GRC" target="JOR">
      <data key="d0">231092</data>
    </edge>
    <edge source="GRC" target="KOR">
      <data key="d0">22370</data>
    </edge>
    <edge source="GRC" target="LBN">
      <data key="d0">163544</data>
    </edge>
    <edge source="GRC" target="LTU">
      <data key="d0">13505</data>
    </edge>
    <edge source="GRC" target="MUS">
      <data key="d0">40210</data>
    </edge>
    <edge source="GRC" target="MEX">
      <data key="d0">517296</data>
    </edge>
    <edge source="GRC" target="MAR">
      <data key="d0">309521</data>
    </edge>
    <edge source="GRC" target="NLD">
      <data key="d0">1167825</data>
    </edge>
    <edge source="GRC" target="NZL">
      <data key="d0">164013</data>
    </edge>
    <edge source="GRC" target="PAN">
      <data key="d0">158045</data>
    </edge>
    <edge source="GRC" target="PHL">
      <data key="d0">14434</data>
    </edge>
    <edge source="GRC" target="POL">
      <data key="d0">474714</data>
    </edge>
    <edge source="GRC" target="PRT">
      <data key="d0">52214</data>
    </edge>
    <edge source="GRC" target="ROU">
      <data key="d0">589866</data>
    </edge>
    <edge source="GRC" target="RUS">
      <data key="d0">57200</data>
    </edge>
    <edge source="GRC" target="SRB">
      <data key="d0">1006432</data>
    </edge>
    <edge source="GRC" target="IND">
      <data key="d0">11844</data>
    </edge>
    <edge source="GRC" target="SGP">
      <data key="d0">48468</data>
    </edge>
    <edge source="GRC" target="ZAF">
      <data key="d0">1668670</data>
    </edge>
    <edge source="GRC" target="ESP">
      <data key="d0">2639513</data>
    </edge>
    <edge source="GRC" target="SWE">
      <data key="d0">96458</data>
    </edge>
    <edge source="GRC" target="THA">
      <data key="d0">157373</data>
    </edge>
    <edge source="GRC" target="ARE">
      <data key="d0">124350</data>
    </edge>
    <edge source="GRC" target="TUN">
      <data key="d0">18162</data>
    </edge>
    <edge source="GRC" target="TUR">
      <data key="d0">734017</data>
    </edge>
    <edge source="GRC" target="UKR">
      <data key="d0">43102</data>
    </edge>
    <edge source="GRC" target="MKD">
      <data key="d0">878745</data>
    </edge>
    <edge source="GRC" target="EGY">
      <data key="d0">73561</data>
    </edge>
    <edge source="GRC" target="GBR">
      <data key="d0">441080</data>
    </edge>
    <edge source="GRC" target="USA">
      <data key="d0">499506</data>
    </edge>
    <edge source="ITA" target="ALB">
      <data key="d0">3224496</data>
    </edge>
    <edge source="ITA" target="DZA">
      <data key="d0">16705404</data>
    </edge>
    <edge source="ITA" target="AZE">
      <data key="d0">625968</data>
    </edge>
    <edge source="ITA" target="ARG">
      <data key="d0">9446850</data>
    </edge>
    <edge source="ITA" target="AUS">
      <data key="d0">25733449</data>
    </edge>
    <edge source="ITA" target="AUT">
      <data key="d0">58092235</data>
    </edge>
    <edge source="ITA" target="ARM">
      <data key="d0">20767</data>
    </edge>
    <edge source="ITA" target="BEL">
      <data key="d0">124965534</data>
    </edge>
    <edge source="ITA" target="BOL">
      <data key="d0">621143</data>
    </edge>
    <edge source="ITA" target="BRA">
      <data key="d0">42850825</data>
    </edge>
    <edge source="ITA" target="BGR">
      <data key="d0">16840420</data>
    </edge>
    <edge source="ITA" target="BLR">
      <data key="d0">2342605</data>
    </edge>
    <edge source="ITA" target="KHM">
      <data key="d0">142390</data>
    </edge>
    <edge source="ITA" target="CMR">
      <data key="d0">457280</data>
    </edge>
    <edge source="ITA" target="CAN">
      <data key="d0">36651453</data>
    </edge>
    <edge source="ITA" target="CAF">
      <data key="d0">12091</data>
    </edge>
    <edge source="ITA" target="LKA">
      <data key="d0">640583</data>
    </edge>
    <edge source="ITA" target="CHL">
      <data key="d0">6206604</data>
    </edge>
    <edge source="ITA" target="CHN">
      <data key="d0">81717242</data>
    </edge>
    <edge source="ITA" target="COL">
      <data key="d0">9726218</data>
    </edge>
    <edge source="ITA" target="CRI">
      <data key="d0">844130</data>
    </edge>
    <edge source="ITA" target="HRV">
      <data key="d0">14344577</data>
    </edge>
    <edge source="ITA" target="CZE">
      <data key="d0">60137814</data>
    </edge>
    <edge source="ITA" target="BEN">
      <data key="d0">107887</data>
    </edge>
    <edge source="ITA" target="DNK">
      <data key="d0">16364450</data>
    </edge>
    <edge source="ITA" target="ECU">
      <data key="d0">925110</data>
    </edge>
    <edge source="ITA" target="SLV">
      <data key="d0">2215478</data>
    </edge>
    <edge source="ITA" target="ETH">
      <data key="d0">3923639</data>
    </edge>
    <edge source="ITA" target="EST">
      <data key="d0">2308367</data>
    </edge>
    <edge source="ITA" target="FIN">
      <data key="d0">22024651</data>
    </edge>
    <edge source="ITA" target="FRA">
      <data key="d0">460112471</data>
    </edge>
    <edge source="ITA" target="GEO">
      <data key="d0">530993</data>
    </edge>
    <edge source="ITA" target="GMB">
      <data key="d0">46391</data>
    </edge>
    <edge source="ITA" target="PSE">
      <data key="d0">47975</data>
    </edge>
    <edge source="ITA" target="DEU">
      <data key="d0">929673226</data>
    </edge>
    <edge source="ITA" target="GHA">
      <data key="d0">1130970</data>
    </edge>
    <edge source="ITA" target="GRC">
      <data key="d0">31453121</data>
    </edge>
    <edge source="ITA" target="GTM">
      <data key="d0">849508</data>
    </edge>
    <edge source="ITA" target="HND">
      <data key="d0">98522</data>
    </edge>
    <edge source="ITA" target="HKG">
      <data key="d0">12667332</data>
    </edge>
    <edge source="ITA" target="HUN">
      <data key="d0">72721200</data>
    </edge>
    <edge source="ITA" target="IDN">
      <data key="d0">4088887</data>
    </edge>
    <edge source="ITA" target="IRL">
      <data key="d0">6380257</data>
    </edge>
    <edge source="ITA" target="ISR">
      <data key="d0">12343139</data>
    </edge>
    <edge source="ITA" target="CIV">
      <data key="d0">1573116</data>
    </edge>
    <edge source="ITA" target="JAM">
      <data key="d0">226790</data>
    </edge>
    <edge source="ITA" target="JPN">
      <data key="d0">24413894</data>
    </edge>
    <edge source="ITA" target="KAZ">
      <data key="d0">2501521</data>
    </edge>
    <edge source="ITA" target="JOR">
      <data key="d0">1303417</data>
    </edge>
    <edge source="ITA" target="KOR">
      <data key="d0">14758584</data>
    </edge>
    <edge source="ITA" target="LBN">
      <data key="d0">2846512</data>
    </edge>
    <edge source="ITA" target="LVA">
      <data key="d0">3484359</data>
    </edge>
    <edge source="ITA" target="LTU">
      <data key="d0">4890694</data>
    </edge>
    <edge source="ITA" target="MDG">
      <data key="d0">80871</data>
    </edge>
    <edge source="ITA" target="MYS">
      <data key="d0">6912071</data>
    </edge>
    <edge source="ITA" target="MUS">
      <data key="d0">393947</data>
    </edge>
    <edge source="ITA" target="MEX">
      <data key="d0">37947700</data>
    </edge>
    <edge source="ITA" target="MDA">
      <data key="d0">799293</data>
    </edge>
    <edge source="ITA" target="MAR">
      <data key="d0">17698439</data>
    </edge>
    <edge source="ITA" target="MOZ">
      <data key="d0">130516</data>
    </edge>
    <edge source="ITA" target="OMN">
      <data key="d0">4571920</data>
    </edge>
    <edge source="ITA" target="NAM">
      <data key="d0">113888</data>
    </edge>
    <edge source="ITA" target="NLD">
      <data key="d0">99505947</data>
    </edge>
    <edge source="ITA" target="NZL">
      <data key="d0">3771143</data>
    </edge>
    <edge source="ITA" target="NIC">
      <data key="d0">150377</data>
    </edge>
    <edge source="ITA" target="NOR">
      <data key="d0">13301186</data>
    </edge>
    <edge source="ITA" target="PAK">
      <data key="d0">5920849</data>
    </edge>
    <edge source="ITA" target="PAN">
      <data key="d0">4983695</data>
    </edge>
    <edge source="ITA" target="PRY">
      <data key="d0">1402194</data>
    </edge>
    <edge source="ITA" target="PER">
      <data key="d0">6923546</data>
    </edge>
    <edge source="ITA" target="PHL">
      <data key="d0">802769</data>
    </edge>
    <edge source="ITA" target="POL">
      <data key="d0">223690846</data>
    </edge>
    <edge source="ITA" target="PRT">
      <data key="d0">27283422</data>
    </edge>
    <edge source="ITA" target="ROU">
      <data key="d0">70727512</data>
    </edge>
    <edge source="ITA" target="RUS">
      <data key="d0">55703891</data>
    </edge>
    <edge source="ITA" target="SAU">
      <data key="d0">14076869</data>
    </edge>
    <edge source="ITA" target="SEN">
      <data key="d0">1863670</data>
    </edge>
    <edge source="ITA" target="SRB">
      <data key="d0">20438372</data>
    </edge>
    <edge source="ITA" target="IND">
      <data key="d0">41964601</data>
    </edge>
    <edge source="ITA" target="SGP">
      <data key="d0">7023796</data>
    </edge>
    <edge source="ITA" target="SVK">
      <data key="d0">39493514</data>
    </edge>
    <edge source="ITA" target="VNM">
      <data key="d0">3918468</data>
    </edge>
    <edge source="ITA" target="SVN">
      <data key="d0">20944209</data>
    </edge>
    <edge source="ITA" target="ZAF">
      <data key="d0">16310338</data>
    </edge>
    <edge source="ITA" target="ESP">
      <data key="d0">269486556</data>
    </edge>
    <edge source="ITA" target="SWE">
      <data key="d0">65429560</data>
    </edge>
    <edge source="ITA" target="CHE">
      <data key="d0">94380465</data>
    </edge>
    <edge source="ITA" target="THA">
      <data key="d0">8254627</data>
    </edge>
    <edge source="ITA" target="TGO">
      <data key="d0">317840</data>
    </edge>
    <edge source="ITA" target="ARE">
      <data key="d0">31974034</data>
    </edge>
    <edge source="ITA" target="TUN">
      <data key="d0">23664169</data>
    </edge>
    <edge source="ITA" target="TUR">
      <data key="d0">131582070</data>
    </edge>
    <edge source="ITA" target="UGA">
      <data key="d0">162551</data>
    </edge>
    <edge source="ITA" target="UKR">
      <data key="d0">6763101</data>
    </edge>
    <edge source="ITA" target="MKD">
      <data key="d0">3940066</data>
    </edge>
    <edge source="ITA" target="EGY">
      <data key="d0">14973049</data>
    </edge>
    <edge source="ITA" target="GBR">
      <data key="d0">181559920</data>
    </edge>
    <edge source="ITA" target="TZA">
      <data key="d0">407529</data>
    </edge>
    <edge source="ITA" target="USA">
      <data key="d0">233783765</data>
    </edge>
    <edge source="ITA" target="BFA">
      <data key="d0">389607</data>
    </edge>
    <edge source="ITA" target="URY">
      <data key="d0">757826</data>
    </edge>
    <edge source="SRB" target="ALB">
      <data key="d0">524761</data>
    </edge>
    <edge source="SRB" target="DZA">
      <data key="d0">2123801</data>
    </edge>
    <edge source="SRB" target="AZE">
      <data key="d0">234065</data>
    </edge>
    <edge source="SRB" target="ARG">
      <data key="d0">307663</data>
    </edge>
    <edge source="SRB" target="AUS">
      <data key="d0">29856</data>
    </edge>
    <edge source="SRB" target="AUT">
      <data key="d0">2396298</data>
    </edge>
    <edge source="SRB" target="BEL">
      <data key="d0">1564046</data>
    </edge>
    <edge source="SRB" target="BRA">
      <data key="d0">5706140</data>
    </edge>
    <edge source="SRB" target="BGR">
      <data key="d0">9299765</data>
    </edge>
    <edge source="SRB" target="BLR">
      <data key="d0">1345442</data>
    </edge>
    <edge source="SRB" target="CMR">
      <data key="d0">87842</data>
    </edge>
    <edge source="SRB" target="CAN">
      <data key="d0">34955</data>
    </edge>
    <edge source="SRB" target="CHL">
      <data key="d0">14813</data>
    </edge>
    <edge source="SRB" target="CHN">
      <data key="d0">759650</data>
    </edge>
    <edge source="SRB" target="COL">
      <data key="d0">860284</data>
    </edge>
    <edge source="SRB" target="HRV">
      <data key="d0">4717738</data>
    </edge>
    <edge source="SRB" target="CZE">
      <data key="d0">10170049</data>
    </edge>
    <edge source="SRB" target="DNK">
      <data key="d0">609945</data>
    </edge>
    <edge source="SRB" target="ETH">
      <data key="d0">35702</data>
    </edge>
    <edge source="SRB" target="FIN">
      <data key="d0">2144466</data>
    </edge>
    <edge source="SRB" target="FRA">
      <data key="d0">55062814</data>
    </edge>
    <edge source="SRB" target="GEO">
      <data key="d0">1571616</data>
    </edge>
    <edge source="SRB" target="DEU">
      <data key="d0">63222309</data>
    </edge>
    <edge source="SRB" target="GHA">
      <data key="d0">58861</data>
    </edge>
    <edge source="SRB" target="GRC">
      <data key="d0">7838271</data>
    </edge>
    <edge source="SRB" target="HKG">
      <data key="d0">157720</data>
    </edge>
    <edge source="SRB" target="HUN">
      <data key="d0">13406047</data>
    </edge>
    <edge source="SRB" target="IDN">
      <data key="d0">50025</data>
    </edge>
    <edge source="SRB" target="IRL">
      <data key="d0">2026837</data>
    </edge>
    <edge source="SRB" target="ISR">
      <data key="d0">1216687</data>
    </edge>
    <edge source="SRB" target="ITA">
      <data key="d0">49482962</data>
    </edge>
    <edge source="SRB" target="JOR">
      <data key="d0">425286</data>
    </edge>
    <edge source="SRB" target="KOR">
      <data key="d0">12600</data>
    </edge>
    <edge source="SRB" target="KGZ">
      <data key="d0">12329</data>
    </edge>
    <edge source="SRB" target="LBN">
      <data key="d0">470373</data>
    </edge>
    <edge source="SRB" target="LTU">
      <data key="d0">826540</data>
    </edge>
    <edge source="SRB" target="MDG">
      <data key="d0">32559</data>
    </edge>
    <edge source="SRB" target="MUS">
      <data key="d0">31053</data>
    </edge>
    <edge source="SRB" target="MEX">
      <data key="d0">750470</data>
    </edge>
    <edge source="SRB" target="MAR">
      <data key="d0">718084</data>
    </edge>
    <edge source="SRB" target="MOZ">
      <data key="d0">288649</data>
    </edge>
    <edge source="SRB" target="OMN">
      <data key="d0">609742</data>
    </edge>
    <edge source="SRB" target="NLD">
      <data key="d0">1929240</data>
    </edge>
    <edge source="SRB" target="NOR">
      <data key="d0">631057</data>
    </edge>
    <edge source="SRB" target="POL">
      <data key="d0">34630840</data>
    </edge>
    <edge source="SRB" target="PRT">
      <data key="d0">616753</data>
    </edge>
    <edge source="SRB" target="ROU">
      <data key="d0">26043480</data>
    </edge>
    <edge source="SRB" target="RUS">
      <data key="d0">33755924</data>
    </edge>
    <edge source="SRB" target="SAU">
      <data key="d0">236178</data>
    </edge>
    <edge source="SRB" target="IND">
      <data key="d0">32532</data>
    </edge>
    <edge source="SRB" target="SGP">
      <data key="d0">58214</data>
    </edge>
    <edge source="SRB" target="SVK">
      <data key="d0">4285411</data>
    </edge>
    <edge source="SRB" target="SVN">
      <data key="d0">3088357</data>
    </edge>
    <edge source="SRB" target="ZAF">
      <data key="d0">18562</data>
    </edge>
    <edge source="SRB" target="ESP">
      <data key="d0">52300357</data>
    </edge>
    <edge source="SRB" target="SWE">
      <data key="d0">6619170</data>
    </edge>
    <edge source="SRB" target="CHE">
      <data key="d0">3185861</data>
    </edge>
    <edge source="SRB" target="ARE">
      <data key="d0">585865</data>
    </edge>
    <edge source="SRB" target="TUN">
      <data key="d0">121304</data>
    </edge>
    <edge source="SRB" target="TUR">
      <data key="d0">23283404</data>
    </edge>
    <edge source="SRB" target="UKR">
      <data key="d0">5560064</data>
    </edge>
    <edge source="SRB" target="MKD">
      <data key="d0">4913468</data>
    </edge>
    <edge source="SRB" target="EGY">
      <data key="d0">1921499</data>
    </edge>
    <edge source="SRB" target="GBR">
      <data key="d0">49691057</data>
    </edge>
    <edge source="SRB" target="TZA">
      <data key="d0">29698</data>
    </edge>
    <edge source="SRB" target="USA">
      <data key="d0">22259317</data>
    </edge>
    <edge source="SRB" target="BFA">
      <data key="d0">44986</data>
    </edge>
    <edge source="SRB" target="URY">
      <data key="d0">35554</data>
    </edge>
    <edge source="DZA" target="USA">
      <data key="d0">106655</data>
    </edge>
    <edge source="USA" target="ALB">
      <data key="d0">19695</data>
    </edge>
    <edge source="USA" target="DZA">
      <data key="d0">2576724</data>
    </edge>
    <edge source="USA" target="AZE">
      <data key="d0">1716853</data>
    </edge>
    <edge source="USA" target="ARG">
      <data key="d0">33270446</data>
    </edge>
    <edge source="USA" target="AUS">
      <data key="d0">391916025</data>
    </edge>
    <edge source="USA" target="AUT">
      <data key="d0">6277902</data>
    </edge>
    <edge source="USA" target="ARM">
      <data key="d0">32380</data>
    </edge>
    <edge source="USA" target="BEL">
      <data key="d0">131168713</data>
    </edge>
    <edge source="USA" target="BOL">
      <data key="d0">4680062</data>
    </edge>
    <edge source="USA" target="BWA">
      <data key="d0">16472</data>
    </edge>
    <edge source="USA" target="BRA">
      <data key="d0">182417876</data>
    </edge>
    <edge source="USA" target="BGR">
      <data key="d0">1439566</data>
    </edge>
    <edge source="USA" target="BLR">
      <data key="d0">169985</data>
    </edge>
    <edge source="USA" target="KHM">
      <data key="d0">205151</data>
    </edge>
    <edge source="USA" target="CMR">
      <data key="d0">744872</data>
    </edge>
    <edge source="USA" target="CAN">
      <data key="d0">3374772317</data>
    </edge>
    <edge source="USA" target="CAF">
      <data key="d0">15263</data>
    </edge>
    <edge source="USA" target="LKA">
      <data key="d0">1566528</data>
    </edge>
    <edge source="USA" target="CHL">
      <data key="d0">115640269</data>
    </edge>
    <edge source="USA" target="CHN">
      <data key="d0">330218311</data>
    </edge>
    <edge source="USA" target="COL">
      <data key="d0">69239567</data>
    </edge>
    <edge source="USA" target="CRI">
      <data key="d0">21873194</data>
    </edge>
    <edge source="USA" target="HRV">
      <data key="d0">1612407</data>
    </edge>
    <edge source="USA" target="CZE">
      <data key="d0">13349778</data>
    </edge>
    <edge source="USA" target="BEN">
      <data key="d0">97481</data>
    </edge>
    <edge source="USA" target="DNK">
      <data key="d0">5695203</data>
    </edge>
    <edge source="USA" target="ECU">
      <data key="d0">11561269</data>
    </edge>
    <edge source="USA" target="SLV">
      <data key="d0">17993427</data>
    </edge>
    <edge source="USA" target="ETH">
      <data key="d0">510819</data>
    </edge>
    <edge source="USA" target="EST">
      <data key="d0">599310</data>
    </edge>
    <edge source="USA" target="FIN">
      <data key="d0">5631493</data>
    </edge>
    <edge source="USA" target="FRA">
      <data key="d0">71419224</data>
    </edge>
    <edge source="USA" target="GEO">
      <data key="d0">489848</data>
    </edge>
    <edge source="USA" target="GMB">
      <data key="d0">30207</data>
    </edge>
    <edge source="USA" target="DEU">
      <data key="d0">271535710</data>
    </edge>
    <edge source="USA" target="GHA">
      <data key="d0">11474217</data>
    </edge>
    <edge source="USA" target="GRC">
      <data key="d0">1278047</data>
    </edge>
    <edge source="USA" target="GTM">
      <data key="d0">17576397</data>
    </edge>
    <edge source="USA" target="HND">
      <data key="d0">22420358</data>
    </edge>
    <edge source="USA" target="HKG">
      <data key="d0">71169157</data>
    </edge>
    <edge source="USA" target="HUN">
      <data key="d0">9048863</data>
    </edge>
    <edge source="USA" target="IDN">
      <data key="d0">12525140</data>
    </edge>
    <edge source="USA" target="IRL">
      <data key="d0">24904122</data>
    </edge>
    <edge source="USA" target="ISR">
      <data key="d0">31581523</data>
    </edge>
    <edge source="USA" target="ITA">
      <data key="d0">35221332</data>
    </edge>
    <edge source="USA" target="CIV">
      <data key="d0">1686352</data>
    </edge>
    <edge source="USA" target="JAM">
      <data key="d0">7114387</data>
    </edge>
    <edge source="USA" target="JPN">
      <data key="d0">140421013</data>
    </edge>
    <edge source="USA" target="KAZ">
      <data key="d0">6302777</data>
    </edge>
    <edge source="USA" target="JOR">
      <data key="d0">10659322</data>
    </edge>
    <edge source="USA" target="KOR">
      <data key="d0">113955529</data>
    </edge>
    <edge source="USA" target="KGZ">
      <data key="d0">133525</data>
    </edge>
    <edge source="USA" target="LBN">
      <data key="d0">2883183</data>
    </edge>
    <edge source="USA" target="LVA">
      <data key="d0">918649</data>
    </edge>
    <edge source="USA" target="LTU">
      <data key="d0">1160836</data>
    </edge>
    <edge source="USA" target="MDG">
      <data key="d0">293466</data>
    </edge>
    <edge source="USA" target="MWI">
      <data key="d0">82474</data>
    </edge>
    <edge source="USA" target="MYS">
      <data key="d0">18236662</data>
    </edge>
    <edge source="USA" target="MRT">
      <data key="d0">622986</data>
    </edge>
    <edge source="USA" target="MUS">
      <data key="d0">79767</data>
    </edge>
    <edge source="USA" target="MEX">
      <data key="d0">2875664026</data>
    </edge>
    <edge source="USA" target="MAR">
      <data key="d0">3530864</data>
    </edge>
    <edge source="USA" target="MOZ">
      <data key="d0">696265</data>
    </edge>
    <edge source="USA" target="OMN">
      <data key="d0">8094277</data>
    </edge>
    <edge source="USA" target="NAM">
      <data key="d0">1888928</data>
    </edge>
    <edge source="USA" target="NLD">
      <data key="d0">125795515</data>
    </edge>
    <edge source="USA" target="NZL">
      <data key="d0">17889701</data>
    </edge>
    <edge source="USA" target="NIC">
      <data key="d0">9190256</data>
    </edge>
    <edge source="USA" target="NER">
      <data key="d0">166282</data>
    </edge>
    <edge source="USA" target="NOR">
      <data key="d0">14349076</data>
    </edge>
    <edge source="USA" target="PAK">
      <data key="d0">5328485</data>
    </edge>
    <edge source="USA" target="PAN">
      <data key="d0">31931118</data>
    </edge>
    <edge source="USA" target="PRY">
      <data key="d0">4662593</data>
    </edge>
    <edge source="USA" target="PER">
      <data key="d0">60732218</data>
    </edge>
    <edge source="USA" target="PHL">
      <data key="d0">12210231</data>
    </edge>
    <edge source="USA" target="POL">
      <data key="d0">16790941</data>
    </edge>
    <edge source="USA" target="PRT">
      <data key="d0">1797622</data>
    </edge>
    <edge source="USA" target="ROU">
      <data key="d0">4686231</data>
    </edge>
    <edge source="USA" target="RUS">
      <data key="d0">53253125</data>
    </edge>
    <edge source="USA" target="SAU">
      <data key="d0">79086420</data>
    </edge>
    <edge source="USA" target="SEN">
      <data key="d0">2174625</data>
    </edge>
    <edge source="USA" target="SRB">
      <data key="d0">851476</data>
    </edge>
    <edge source="USA" target="IND">
      <data key="d0">67345490</data>
    </edge>
    <edge source="USA" target="SGP">
      <data key="d0">99532756</data>
    </edge>
    <edge source="USA" target="SVK">
      <data key="d0">4873476</data>
    </edge>
    <edge source="USA" target="VNM">
      <data key="d0">6703166</data>
    </edge>
    <edge source="USA" target="SVN">
      <data key="d0">4242007</data>
    </edge>
    <edge source="USA" target="ZAF">
      <data key="d0">79409535</data>
    </edge>
    <edge source="USA" target="ZWE">
      <data key="d0">185686</data>
    </edge>
    <edge source="USA" target="ESP">
      <data key="d0">46377774</data>
    </edge>
    <edge source="USA" target="SWE">
      <data key="d0">14695765</data>
    </edge>
    <edge source="USA" target="CHE">
      <data key="d0">8310464</data>
    </edge>
    <edge source="USA" target="THA">
      <data key="d0">31826776</data>
    </edge>
    <edge source="USA" target="TGO">
      <data key="d0">302235</data>
    </edge>
    <edge source="USA" target="ARE">
      <data key="d0">88473320</data>
    </edge>
    <edge source="USA" target="TUN">
      <data key="d0">976721</data>
    </edge>
    <edge source="USA" target="TUR">
      <data key="d0">18603150</data>
    </edge>
    <edge source="USA" target="UGA">
      <data key="d0">99357</data>
    </edge>
    <edge source="USA" target="UKR">
      <data key="d0">5994752</data>
    </edge>
    <edge source="USA" target="EGY">
      <data key="d0">12774367</data>
    </edge>
    <edge source="USA" target="GBR">
      <data key="d0">167705757</data>
    </edge>
    <edge source="USA" target="TZA">
      <data key="d0">6692889</data>
    </edge>
    <edge source="USA" target="BFA">
      <data key="d0">568945</data>
    </edge>
    <edge source="USA" target="URY">
      <data key="d0">3480642</data>
    </edge>
    <edge source="AZE" target="BEL">
      <data key="d0">48893</data>
    </edge>
    <edge source="AZE" target="GEO">
      <data key="d0">15692</data>
    </edge>
    <edge source="AZE" target="KAZ">
      <data key="d0">397378</data>
    </edge>
    <edge source="AZE" target="MYS">
      <data key="d0">10111</data>
    </edge>
    <edge source="AZE" target="NOR">
      <data key="d0">34919</data>
    </edge>
    <edge source="AZE" target="ARE">
      <data key="d0">10088</data>
    </edge>
    <edge source="AZE" target="GBR">
      <data key="d0">26290</data>
    </edge>
    <edge source="AZE" target="USA">
      <data key="d0">69128</data>
    </edge>
    <edge source="BEL" target="ALB">
      <data key="d0">156428</data>
    </edge>
    <edge source="BEL" target="DZA">
      <data key="d0">5064348</data>
    </edge>
    <edge source="BEL" target="AZE">
      <data key="d0">1102166</data>
    </edge>
    <edge source="BEL" target="ARG">
      <data key="d0">3427576</data>
    </edge>
    <edge source="BEL" target="AUS">
      <data key="d0">14364920</data>
    </edge>
    <edge source="BEL" target="AUT">
      <data key="d0">30337018</data>
    </edge>
    <edge source="BEL" target="ARM">
      <data key="d0">113359</data>
    </edge>
    <edge source="BEL" target="BOL">
      <data key="d0">205244</data>
    </edge>
    <edge source="BEL" target="BWA">
      <data key="d0">25604</data>
    </edge>
    <edge source="BEL" target="BRA">
      <data key="d0">33989364</data>
    </edge>
    <edge source="BEL" target="BGR">
      <data key="d0">7751918</data>
    </edge>
    <edge source="BEL" target="BDI">
      <data key="d0">51207</data>
    </edge>
    <edge source="BEL" target="BLR">
      <data key="d0">428163</data>
    </edge>
    <edge source="BEL" target="CMR">
      <data key="d0">931665</data>
    </edge>
    <edge source="BEL" target="CAN">
      <data key="d0">12935081</data>
    </edge>
    <edge source="BEL" target="CAF">
      <data key="d0">25694</data>
    </edge>
    <edge source="BEL" target="LKA">
      <data key="d0">1210229</data>
    </edge>
    <edge source="BEL" target="CHL">
      <data key="d0">3885610</data>
    </edge>
    <edge source="BEL" target="CHN">
      <data key="d0">52247934</data>
    </edge>
    <edge source="BEL" target="COL">
      <data key="d0">1024061</data>
    </edge>
    <edge source="BEL" target="CRI">
      <data key="d0">238518</data>
    </edge>
    <edge source="BEL" target="HRV">
      <data key="d0">7040947</data>
    </edge>
    <edge source="BEL" target="CZE">
      <data key="d0">63062809</data>
    </edge>
    <edge source="BEL" target="BEN">
      <data key="d0">1260150</data>
    </edge>
    <edge source="BEL" target="DNK">
      <data key="d0">24249850</data>
    </edge>
    <edge source="BEL" target="ECU">
      <data key="d0">206903</data>
    </edge>
    <edge source="BEL" target="SLV">
      <data key="d0">41655</data>
    </edge>
    <edge source="BEL" target="ETH">
      <data key="d0">2630396</data>
    </edge>
    <edge source="BEL" target="EST">
      <data key="d0">3749931</data>
    </edge>
    <edge source="BEL" target="FIN">
      <data key="d0">27926855</data>
    </edge>
    <edge source="BEL" target="FRA">
      <data key="d0">409613273</data>
    </edge>
    <edge source="BEL" target="GEO">
      <data key="d0">602501</data>
    </edge>
    <edge source="BEL" target="GMB">
      <data key="d0">110677</data>
    </edge>
    <edge source="BEL" target="PSE">
      <data key="d0">49501</data>
    </edge>
    <edge source="BEL" target="DEU">
      <data key="d0">416469015</data>
    </edge>
    <edge source="BEL" target="GHA">
      <data key="d0">1668556</data>
    </edge>
    <edge source="BEL" target="GRC">
      <data key="d0">14105777</data>
    </edge>
    <edge source="BEL" target="GTM">
      <data key="d0">215332</data>
    </edge>
    <edge source="BEL" target="HND">
      <data key="d0">35816</data>
    </edge>
    <edge source="BEL" target="HKG">
      <data key="d0">24892289</data>
    </edge>
    <edge source="BEL" target="HUN">
      <data key="d0">12697698</data>
    </edge>
    <edge source="BEL" target="IDN">
      <data key="d0">6635909</data>
    </edge>
    <edge source="BEL" target="IRL">
      <data key="d0">17428324</data>
    </edge>
    <edge source="BEL" target="ISR">
      <data key="d0">6466046</data>
    </edge>
    <edge source="BEL" target="ITA">
      <data key="d0">147773076</data>
    </edge>
    <edge source="BEL" target="CIV">
      <data key="d0">1613969</data>
    </edge>
    <edge source="BEL" target="JAM">
      <data key="d0">96978</data>
    </edge>
    <edge source="BEL" target="JPN">
      <data key="d0">30597017</data>
    </edge>
    <edge source="BEL" target="KAZ">
      <data key="d0">1810100</data>
    </edge>
    <edge source="BEL" target="JOR">
      <data key="d0">485185</data>
    </edge>
    <edge source="BEL" target="KOR">
      <data key="d0">10554448</data>
    </edge>
    <edge source="BEL" target="KGZ">
      <data key="d0">156227</data>
    </edge>
    <edge source="BEL" target="LBN">
      <data key="d0">2026991</data>
    </edge>
    <edge source="BEL" target="LVA">
      <data key="d0">3828077</data>
    </edge>
    <edge source="BEL" target="LTU">
      <data key="d0">5038237</data>
    </edge>
    <edge source="BEL" target="MDG">
      <data key="d0">934951</data>
    </edge>
    <edge source="BEL" target="MWI">
      <data key="d0">12987</data>
    </edge>
    <edge source="BEL" target="MYS">
      <data key="d0">4364148</data>
    </edge>
    <edge source="BEL" target="MRT">
      <data key="d0">2446597</data>
    </edge>
    <edge source="BEL" target="MUS">
      <data key="d0">105321</data>
    </edge>
    <edge source="BEL" target="MEX">
      <data key="d0">9296312</data>
    </edge>
    <edge source="BEL" target="MDA">
      <data key="d0">411155</data>
    </edge>
    <edge source="BEL" target="MAR">
      <data key="d0">5165678</data>
    </edge>
    <edge source="BEL" target="MOZ">
      <data key="d0">44803</data>
    </edge>
    <edge source="BEL" target="OMN">
      <data key="d0">434724</data>
    </edge>
    <edge source="BEL" target="NAM">
      <data key="d0">101895</data>
    </edge>
    <edge source="BEL" target="NLD">
      <data key="d0">307353401</data>
    </edge>
    <edge source="BEL" target="NZL">
      <data key="d0">1956027</data>
    </edge>
    <edge source="BEL" target="NIC">
      <data key="d0">56135</data>
    </edge>
    <edge source="BEL" target="NER">
      <data key="d0">79753</data>
    </edge>
    <edge source="BEL" target="NOR">
      <data key="d0">14148992</data>
    </edge>
    <edge source="BEL" target="PAK">
      <data key="d0">323199</data>
    </edge>
    <edge source="BEL" target="PAN">
      <data key="d0">1755563</data>
    </edge>
    <edge source="BEL" target="PRY">
      <data key="d0">397472</data>
    </edge>
    <edge source="BEL" target="PER">
      <data key="d0">1831094</data>
    </edge>
    <edge source="BEL" target="PHL">
      <data key="d0">1588661</data>
    </edge>
    <edge source="BEL" target="POL">
      <data key="d0">84485482</data>
    </edge>
    <edge source="BEL" target="PRT">
      <data key="d0">18090764</data>
    </edge>
    <edge source="BEL" target="ROU">
      <data key="d0">19451926</data>
    </edge>
    <edge source="BEL" target="RUS">
      <data key="d0">37484449</data>
    </edge>
    <edge source="BEL" target="SAU">
      <data key="d0">7031410</data>
    </edge>
    <edge source="BEL" target="SEN">
      <data key="d0">2144619</data>
    </edge>
    <edge source="BEL" target="SRB">
      <data key="d0">5424652</data>
    </edge>
    <edge source="BEL" target="IND">
      <data key="d0">24192072</data>
    </edge>
    <edge source="BEL" target="SGP">
      <data key="d0">12995083</data>
    </edge>
    <edge source="BEL" target="SVK">
      <data key="d0">10736461</data>
    </edge>
    <edge source="BEL" target="VNM">
      <data key="d0">773612</data>
    </edge>
    <edge source="BEL" target="SVN">
      <data key="d0">6225753</data>
    </edge>
    <edge source="BEL" target="ZAF">
      <data key="d0">15162013</data>
    </edge>
    <edge source="BEL" target="ZWE">
      <data key="d0">70540</data>
    </edge>
    <edge source="BEL" target="ESP">
      <data key="d0">79606397</data>
    </edge>
    <edge source="BEL" target="SWE">
      <data key="d0">175167648</data>
    </edge>
    <edge source="BEL" target="CHE">
      <data key="d0">28560896</data>
    </edge>
    <edge source="BEL" target="THA">
      <data key="d0">11040479</data>
    </edge>
    <edge source="BEL" target="TGO">
      <data key="d0">322711</data>
    </edge>
    <edge source="BEL" target="ARE">
      <data key="d0">24099085</data>
    </edge>
    <edge source="BEL" target="TUN">
      <data key="d0">2330192</data>
    </edge>
    <edge source="BEL" target="TUR">
      <data key="d0">37861031</data>
    </edge>
    <edge source="BEL" target="UGA">
      <data key="d0">129493</data>
    </edge>
    <edge source="BEL" target="UKR">
      <data key="d0">7005749</data>
    </edge>
    <edge source="BEL" target="MKD">
      <data key="d0">2585262</data>
    </edge>
    <edge source="BEL" target="EGY">
      <data key="d0">4280030</data>
    </edge>
    <edge source="BEL" target="GBR">
      <data key="d0">151220065</data>
    </edge>
    <edge source="BEL" target="TZA">
      <data key="d0">378544</data>
    </edge>
    <edge source="BEL" target="USA">
      <data key="d0">124446668</data>
    </edge>
    <edge source="BEL" target="BFA">
      <data key="d0">581793</data>
    </edge>
    <edge source="BEL" target="URY">
      <data key="d0">609796</data>
    </edge>
    <edge source="GEO" target="DZA">
      <data key="d0">22760</data>
    </edge>
    <edge source="GEO" target="AZE">
      <data key="d0">3873173</data>
    </edge>
    <edge source="GEO" target="ARM">
      <data key="d0">289581</data>
    </edge>
    <edge source="GEO" target="BGR">
      <data key="d0">440088</data>
    </edge>
    <edge source="GEO" target="DNK">
      <data key="d0">17989</data>
    </edge>
    <edge source="GEO" target="DEU">
      <data key="d0">3444057</data>
    </edge>
    <edge source="GEO" target="NLD">
      <data key="d0">12116950</data>
    </edge>
    <edge source="GEO" target="POL">
      <data key="d0">43000</data>
    </edge>
    <edge source="GEO" target="RUS">
      <data key="d0">49399</data>
    </edge>
    <edge source="GEO" target="ARE">
      <data key="d0">290439</data>
    </edge>
    <edge source="GEO" target="TUR">
      <data key="d0">189541</data>
    </edge>
    <edge source="GEO" target="UKR">
      <data key="d0">93119</data>
    </edge>
    <edge source="KAZ" target="AZE">
      <data key="d0">53649</data>
    </edge>
    <edge source="KAZ" target="BEL">
      <data key="d0">837101</data>
    </edge>
    <edge source="KAZ" target="BRA">
      <data key="d0">10099</data>
    </edge>
    <edge source="KAZ" target="CHN">
      <data key="d0">124073</data>
    </edge>
    <edge source="KAZ" target="COL">
      <data key="d0">10901</data>
    </edge>
    <edge source="KAZ" target="FRA">
      <data key="d0">478119</data>
    </edge>
    <edge source="KAZ" target="DEU">
      <data key="d0">111790</data>
    </edge>
    <edge source="KAZ" target="ITA">
      <data key="d0">70153</data>
    </edge>
    <edge source="KAZ" target="KGZ">
      <data key="d0">2070104</data>
    </edge>
    <edge source="KAZ" target="LVA">
      <data key="d0">90849</data>
    </edge>
    <edge source="KAZ" target="NLD">
      <data key="d0">881761</data>
    </edge>
    <edge source="KAZ" target="RUS">
      <data key="d0">2023617</data>
    </edge>
    <edge source="KAZ" target="SAU">
      <data key="d0">122128</data>
    </edge>
    <edge source="KAZ" target="SVK">
      <data key="d0">42780</data>
    </edge>
    <edge source="KAZ" target="SWE">
      <data key="d0">158284</data>
    </edge>
    <edge source="KAZ" target="ARE">
      <data key="d0">348205</data>
    </edge>
    <edge source="KAZ" target="TUR">
      <data key="d0">347533</data>
    </edge>
    <edge source="KAZ" target="GBR">
      <data key="d0">205166</data>
    </edge>
    <edge source="KAZ" target="USA">
      <data key="d0">89571</data>
    </edge>
    <edge source="MYS" target="ALB">
      <data key="d0">19643</data>
    </edge>
    <edge source="MYS" target="DZA">
      <data key="d0">446570</data>
    </edge>
    <edge source="MYS" target="AZE">
      <data key="d0">20268</data>
    </edge>
    <edge source="MYS" target="ARG">
      <data key="d0">2927802</data>
    </edge>
    <edge source="MYS" target="AUS">
      <data key="d0">77343412</data>
    </edge>
    <edge source="MYS" target="AUT">
      <data key="d0">213942</data>
    </edge>
    <edge source="MYS" target="ARM">
      <data key="d0">43016</data>
    </edge>
    <edge source="MYS" target="BEL">
      <data key="d0">2222601</data>
    </edge>
    <edge source="MYS" target="BOL">
      <data key="d0">116372</data>
    </edge>
    <edge source="MYS" target="BWA">
      <data key="d0">586065</data>
    </edge>
    <edge source="MYS" target="BRA">
      <data key="d0">10591130</data>
    </edge>
    <edge source="MYS" target="BGR">
      <data key="d0">912777</data>
    </edge>
    <edge source="MYS" target="BLR">
      <data key="d0">24870</data>
    </edge>
    <edge source="MYS" target="KHM">
      <data key="d0">1869473</data>
    </edge>
    <edge source="MYS" target="CMR">
      <data key="d0">907374</data>
    </edge>
    <edge source="MYS" target="CAN">
      <data key="d0">11415892</data>
    </edge>
    <edge source="MYS" target="CAF">
      <data key="d0">548301</data>
    </edge>
    <edge source="MYS" target="LKA">
      <data key="d0">2174040</data>
    </edge>
    <edge source="MYS" target="CHL">
      <data key="d0">2173384</data>
    </edge>
    <edge source="MYS" target="CHN">
      <data key="d0">143176420</data>
    </edge>
    <edge source="MYS" target="COL">
      <data key="d0">3660291</data>
    </edge>
    <edge source="MYS" target="CRI">
      <data key="d0">133694</data>
    </edge>
    <edge source="MYS" target="HRV">
      <data key="d0">73411</data>
    </edge>
    <edge source="MYS" target="CZE">
      <data key="d0">1205836</data>
    </edge>
    <edge source="MYS" target="BEN">
      <data key="d0">295824</data>
    </edge>
    <edge source="MYS" target="DNK">
      <data key="d0">1318006</data>
    </edge>
    <edge source="MYS" target="ECU">
      <data key="d0">1463868</data>
    </edge>
    <edge source="MYS" target="SLV">
      <data key="d0">180650</data>
    </edge>
    <edge source="MYS" target="EST">
      <data key="d0">360787</data>
    </edge>
    <edge source="MYS" target="FIN">
      <data key="d0">656157</data>
    </edge>
    <edge source="MYS" target="FRA">
      <data key="d0">7223171</data>
    </edge>
    <edge source="MYS" target="GEO">
      <data key="d0">412509</data>
    </edge>
    <edge source="MYS" target="GMB">
      <data key="d0">46170</data>
    </edge>
    <edge source="MYS" target="DEU">
      <data key="d0">35375875</data>
    </edge>
    <edge source="MYS" target="GHA">
      <data key="d0">1285473</data>
    </edge>
    <edge source="MYS" target="GRC">
      <data key="d0">1750202</data>
    </edge>
    <edge source="MYS" target="GTM">
      <data key="d0">1100481</data>
    </edge>
    <edge source="MYS" target="HND">
      <data key="d0">37572</data>
    </edge>
    <edge source="MYS" target="HKG">
      <data key="d0">20983118</data>
    </edge>
    <edge source="MYS" target="HUN">
      <data key="d0">557765</data>
    </edge>
    <edge source="MYS" target="IDN">
      <data key="d0">36348402</data>
    </edge>
    <edge source="MYS" target="IRL">
      <data key="d0">1474551</data>
    </edge>
    <edge source="MYS" target="ITA">
      <data key="d0">20028141</data>
    </edge>
    <edge source="MYS" target="CIV">
      <data key="d0">117593</data>
    </edge>
    <edge source="MYS" target="JAM">
      <data key="d0">69244</data>
    </edge>
    <edge source="MYS" target="JPN">
      <data key="d0">50903269</data>
    </edge>
    <edge source="MYS" target="KAZ">
      <data key="d0">171158</data>
    </edge>
    <edge source="MYS" target="JOR">
      <data key="d0">1455593</data>
    </edge>
    <edge source="MYS" target="KOR">
      <data key="d0">20582954</data>
    </edge>
    <edge source="MYS" target="KGZ">
      <data key="d0">41643</data>
    </edge>
    <edge source="MYS" target="LBN">
      <data key="d0">1346968</data>
    </edge>
    <edge source="MYS" target="LVA">
      <data key="d0">691770</data>
    </edge>
    <edge source="MYS" target="LTU">
      <data key="d0">326726</data>
    </edge>
    <edge source="MYS" target="MDG">
      <data key="d0">70824</data>
    </edge>
    <edge source="MYS" target="MWI">
      <data key="d0">104384</data>
    </edge>
    <edge source="MYS" target="MRT">
      <data key="d0">49318</data>
    </edge>
    <edge source="MYS" target="MUS">
      <data key="d0">1045853</data>
    </edge>
    <edge source="MYS" target="MEX">
      <data key="d0">7406502</data>
    </edge>
    <edge source="MYS" target="MAR">
      <data key="d0">1712186</data>
    </edge>
    <edge source="MYS" target="MOZ">
      <data key="d0">1290904</data>
    </edge>
    <edge source="MYS" target="OMN">
      <data key="d0">379806</data>
    </edge>
    <edge source="MYS" target="NAM">
      <data key="d0">330460</data>
    </edge>
    <edge source="MYS" target="NLD">
      <data key="d0">9147353</data>
    </edge>
    <edge source="MYS" target="NZL">
      <data key="d0">7594433</data>
    </edge>
    <edge source="MYS" target="NIC">
      <data key="d0">74385</data>
    </edge>
    <edge source="MYS" target="NOR">
      <data key="d0">327585</data>
    </edge>
    <edge source="MYS" target="PAK">
      <data key="d0">4057692</data>
    </edge>
    <edge source="MYS" target="PAN">
      <data key="d0">1458805</data>
    </edge>
    <edge source="MYS" target="PRY">
      <data key="d0">136311</data>
    </edge>
    <edge source="MYS" target="PER">
      <data key="d0">2446365</data>
    </edge>
    <edge source="MYS" target="PHL">
      <data key="d0">18512624</data>
    </edge>
    <edge source="MYS" target="POL">
      <data key="d0">5361377</data>
    </edge>
    <edge source="MYS" target="PRT">
      <data key="d0">1565874</data>
    </edge>
    <edge source="MYS" target="ROU">
      <data key="d0">513324</data>
    </edge>
    <edge source="MYS" target="RUS">
      <data key="d0">13863521</data>
    </edge>
    <edge source="MYS" target="SAU">
      <data key="d0">4496116</data>
    </edge>
    <edge source="MYS" target="SEN">
      <data key="d0">58687</data>
    </edge>
    <edge source="MYS" target="SRB">
      <data key="d0">31252</data>
    </edge>
    <edge source="MYS" target="IND">
      <data key="d0">15650973</data>
    </edge>
    <edge source="MYS" target="SGP">
      <data key="d0">71611408</data>
    </edge>
    <edge source="MYS" target="SVK">
      <data key="d0">217025</data>
    </edge>
    <edge source="MYS" target="VNM">
      <data key="d0">31252191</data>
    </edge>
    <edge source="MYS" target="SVN">
      <data key="d0">11326</data>
    </edge>
    <edge source="MYS" target="ZAF">
      <data key="d0">17430133</data>
    </edge>
    <edge source="MYS" target="ZWE">
      <data key="d0">3609963</data>
    </edge>
    <edge source="MYS" target="ESP">
      <data key="d0">5364099</data>
    </edge>
    <edge source="MYS" target="SWE">
      <data key="d0">3856387</data>
    </edge>
    <edge source="MYS" target="CHE">
      <data key="d0">868100</data>
    </edge>
    <edge source="MYS" target="THA">
      <data key="d0">58556198</data>
    </edge>
    <edge source="MYS" target="TGO">
      <data key="d0">216113</data>
    </edge>
    <edge source="MYS" target="ARE">
      <data key="d0">13221789</data>
    </edge>
    <edge source="MYS" target="TUN">
      <data key="d0">553428</data>
    </edge>
    <edge source="MYS" target="TUR">
      <data key="d0">3739480</data>
    </edge>
    <edge source="MYS" target="UGA">
      <data key="d0">1752380</data>
    </edge>
    <edge source="MYS" target="UKR">
      <data key="d0">1221593</data>
    </edge>
    <edge source="MYS" target="EGY">
      <data key="d0">3628738</data>
    </edge>
    <edge source="MYS" target="GBR">
      <data key="d0">21465442</data>
    </edge>
    <edge source="MYS" target="TZA">
      <data key="d0">2595468</data>
    </edge>
    <edge source="MYS" target="USA">
      <data key="d0">129845575</data>
    </edge>
    <edge source="MYS" target="BFA">
      <data key="d0">27107</data>
    </edge>
    <edge source="MYS" target="URY">
      <data key="d0">1241483</data>
    </edge>
    <edge source="NOR" target="DZA">
      <data key="d0">48021</data>
    </edge>
    <edge source="NOR" target="AZE">
      <data key="d0">2649785</data>
    </edge>
    <edge source="NOR" target="ARG">
      <data key="d0">11360</data>
    </edge>
    <edge source="NOR" target="AUS">
      <data key="d0">559309</data>
    </edge>
    <edge source="NOR" target="AUT">
      <data key="d0">53696</data>
    </edge>
    <edge source="NOR" target="BEL">
      <data key="d0">517503</data>
    </edge>
    <edge source="NOR" target="BRA">
      <data key="d0">1916000</data>
    </edge>
    <edge source="NOR" target="BGR">
      <data key="d0">16203</data>
    </edge>
    <edge source="NOR" target="CAN">
      <data key="d0">2152175</data>
    </edge>
    <edge source="NOR" target="CHL">
      <data key="d0">65113</data>
    </edge>
    <edge source="NOR" target="CHN">
      <data key="d0">2157814</data>
    </edge>
    <edge source="NOR" target="HRV">
      <data key="d0">27716</data>
    </edge>
    <edge source="NOR" target="CZE">
      <data key="d0">43535</data>
    </edge>
    <edge source="NOR" target="DNK">
      <data key="d0">4119537</data>
    </edge>
    <edge source="NOR" target="ECU">
      <data key="d0">10377</data>
    </edge>
    <edge source="NOR" target="ETH">
      <data key="d0">10222</data>
    </edge>
    <edge source="NOR" target="EST">
      <data key="d0">166162</data>
    </edge>
    <edge source="NOR" target="FIN">
      <data key="d0">597497</data>
    </edge>
    <edge source="NOR" target="FRA">
      <data key="d0">741515</data>
    </edge>
    <edge source="NOR" target="DEU">
      <data key="d0">3255833</data>
    </edge>
    <edge source="NOR" target="GHA">
      <data key="d0">70850</data>
    </edge>
    <edge source="NOR" target="GRC">
      <data key="d0">697587</data>
    </edge>
    <edge source="NOR" target="HND">
      <data key="d0">174008</data>
    </edge>
    <edge source="NOR" target="HKG">
      <data key="d0">203247</data>
    </edge>
    <edge source="NOR" target="HUN">
      <data key="d0">73543</data>
    </edge>
    <edge source="NOR" target="IDN">
      <data key="d0">225359</data>
    </edge>
    <edge source="NOR" target="IRL">
      <data key="d0">89702</data>
    </edge>
    <edge source="NOR" target="ITA">
      <data key="d0">1131335</data>
    </edge>
    <edge source="NOR" target="CIV">
      <data key="d0">515644</data>
    </edge>
    <edge source="NOR" target="JPN">
      <data key="d0">313977</data>
    </edge>
    <edge source="NOR" target="KOR">
      <data key="d0">4206209</data>
    </edge>
    <edge source="NOR" target="LVA">
      <data key="d0">480249</data>
    </edge>
    <edge source="NOR" target="LTU">
      <data key="d0">220877</data>
    </edge>
    <edge source="NOR" target="MYS">
      <data key="d0">463464</data>
    </edge>
    <edge source="NOR" target="MRT">
      <data key="d0">22420</data>
    </edge>
    <edge source="NOR" target="MEX">
      <data key="d0">942431</data>
    </edge>
    <edge source="NOR" target="NAM">
      <data key="d0">128954</data>
    </edge>
    <edge source="NOR" target="NLD">
      <data key="d0">7547071</data>
    </edge>
    <edge source="NOR" target="NZL">
      <data key="d0">71319</data>
    </edge>
    <edge source="NOR" target="PAK">
      <data key="d0">85076</data>
    </edge>
    <edge source="NOR" target="PAN">
      <data key="d0">36485</data>
    </edge>
    <edge source="NOR" target="PHL">
      <data key="d0">60961</data>
    </edge>
    <edge source="NOR" target="POL">
      <data key="d0">1159279</data>
    </edge>
    <edge source="NOR" target="PRT">
      <data key="d0">890217</data>
    </edge>
    <edge source="NOR" target="ROU">
      <data key="d0">105058</data>
    </edge>
    <edge source="NOR" target="RUS">
      <data key="d0">1620200</data>
    </edge>
    <edge source="NOR" target="SAU">
      <data key="d0">141088</data>
    </edge>
    <edge source="NOR" target="IND">
      <data key="d0">143272</data>
    </edge>
    <edge source="NOR" target="SGP">
      <data key="d0">2423889</data>
    </edge>
    <edge source="NOR" target="VNM">
      <data key="d0">104694</data>
    </edge>
    <edge source="NOR" target="SVN">
      <data key="d0">32771</data>
    </edge>
    <edge source="NOR" target="ZAF">
      <data key="d0">135736</data>
    </edge>
    <edge source="NOR" target="ESP">
      <data key="d0">2174233</data>
    </edge>
    <edge source="NOR" target="SWE">
      <data key="d0">11402471</data>
    </edge>
    <edge source="NOR" target="CHE">
      <data key="d0">176615</data>
    </edge>
    <edge source="NOR" target="THA">
      <data key="d0">334570</data>
    </edge>
    <edge source="NOR" target="ARE">
      <data key="d0">960046</data>
    </edge>
    <edge source="NOR" target="TUN">
      <data key="d0">52557</data>
    </edge>
    <edge source="NOR" target="TUR">
      <data key="d0">286208</data>
    </edge>
    <edge source="NOR" target="UKR">
      <data key="d0">33440</data>
    </edge>
    <edge source="NOR" target="EGY">
      <data key="d0">142156</data>
    </edge>
    <edge source="NOR" target="GBR">
      <data key="d0">5672772</data>
    </edge>
    <edge source="NOR" target="USA">
      <data key="d0">4428621</data>
    </edge>
    <edge source="NOR" target="URY">
      <data key="d0">24995</data>
    </edge>
    <edge source="ARE" target="ALB">
      <data key="d0">21372</data>
    </edge>
    <edge source="ARE" target="DZA">
      <data key="d0">701642</data>
    </edge>
    <edge source="ARE" target="AZE">
      <data key="d0">1348793</data>
    </edge>
    <edge source="ARE" target="ARG">
      <data key="d0">158557</data>
    </edge>
    <edge source="ARE" target="AUS">
      <data key="d0">2991546</data>
    </edge>
    <edge source="ARE" target="AUT">
      <data key="d0">3439888</data>
    </edge>
    <edge source="ARE" target="ARM">
      <data key="d0">34041</data>
    </edge>
    <edge source="ARE" target="BEL">
      <data key="d0">2339233</data>
    </edge>
    <edge source="ARE" target="BWA">
      <data key="d0">109814</data>
    </edge>
    <edge source="ARE" target="BRA">
      <data key="d0">271435</data>
    </edge>
    <edge source="ARE" target="BGR">
      <data key="d0">14876</data>
    </edge>
    <edge source="ARE" target="BDI">
      <data key="d0">328668</data>
    </edge>
    <edge source="ARE" target="BLR">
      <data key="d0">71408</data>
    </edge>
    <edge source="ARE" target="CMR">
      <data key="d0">1474606</data>
    </edge>
    <edge source="ARE" target="CAN">
      <data key="d0">369773</data>
    </edge>
    <edge source="ARE" target="CAF">
      <data key="d0">171901</data>
    </edge>
    <edge source="ARE" target="LKA">
      <data key="d0">1474496</data>
    </edge>
    <edge source="ARE" target="CHL">
      <data key="d0">100482</data>
    </edge>
    <edge source="ARE" target="CHN">
      <data key="d0">58795057</data>
    </edge>
    <edge source="ARE" target="COL">
      <data key="d0">33068</data>
    </edge>
    <edge source="ARE" target="CRI">
      <data key="d0">177341</data>
    </edge>
    <edge source="ARE" target="HRV">
      <data key="d0">55628</data>
    </edge>
    <edge source="ARE" target="CZE">
      <data key="d0">29837</data>
    </edge>
    <edge source="ARE" target="BEN">
      <data key="d0">216326</data>
    </edge>
    <edge source="ARE" target="DNK">
      <data key="d0">13697</data>
    </edge>
    <edge source="ARE" target="ECU">
      <data key="d0">14863</data>
    </edge>
    <edge source="ARE" target="SLV">
      <data key="d0">121065</data>
    </edge>
    <edge source="ARE" target="ETH">
      <data key="d0">2708720</data>
    </edge>
    <edge source="ARE" target="FIN">
      <data key="d0">135497</data>
    </edge>
    <edge source="ARE" target="FRA">
      <data key="d0">2171883</data>
    </edge>
    <edge source="ARE" target="GEO">
      <data key="d0">1325841</data>
    </edge>
    <edge source="ARE" target="GMB">
      <data key="d0">49610</data>
    </edge>
    <edge source="ARE" target="DEU">
      <data key="d0">3432360</data>
    </edge>
    <edge source="ARE" target="GHA">
      <data key="d0">2017055</data>
    </edge>
    <edge source="ARE" target="GRC">
      <data key="d0">17096</data>
    </edge>
    <edge source="ARE" target="HKG">
      <data key="d0">9981017</data>
    </edge>
    <edge source="ARE" target="HUN">
      <data key="d0">224829</data>
    </edge>
    <edge source="ARE" target="IDN">
      <data key="d0">3918514</data>
    </edge>
    <edge source="ARE" target="IRL">
      <data key="d0">112637</data>
    </edge>
    <edge source="ARE" target="ITA">
      <data key="d0">1160535</data>
    </edge>
    <edge source="ARE" target="CIV">
      <data key="d0">452107</data>
    </edge>
    <edge source="ARE" target="JPN">
      <data key="d0">82262134</data>
    </edge>
    <edge source="ARE" target="KAZ">
      <data key="d0">8452870</data>
    </edge>
    <edge source="ARE" target="JOR">
      <data key="d0">7358135</data>
    </edge>
    <edge source="ARE" target="KOR">
      <data key="d0">18572300</data>
    </edge>
    <edge source="ARE" target="KGZ">
      <data key="d0">2692318</data>
    </edge>
    <edge source="ARE" target="LBN">
      <data key="d0">1862500</data>
    </edge>
    <edge source="ARE" target="LTU">
      <data key="d0">406186</data>
    </edge>
    <edge source="ARE" target="MDG">
      <data key="d0">595860</data>
    </edge>
    <edge source="ARE" target="MWI">
      <data key="d0">179845</data>
    </edge>
    <edge source="ARE" target="MYS">
      <data key="d0">283609</data>
    </edge>
    <edge source="ARE" target="MRT">
      <data key="d0">504335</data>
    </edge>
    <edge source="ARE" target="MUS">
      <data key="d0">264000</data>
    </edge>
    <edge source="ARE" target="MEX">
      <data key="d0">146968</data>
    </edge>
    <edge source="ARE" target="MAR">
      <data key="d0">914288</data>
    </edge>
    <edge source="ARE" target="MOZ">
      <data key="d0">1909166</data>
    </edge>
    <edge source="ARE" target="OMN">
      <data key="d0">19457321</data>
    </edge>
    <edge source="ARE" target="NAM">
      <data key="d0">118410</data>
    </edge>
    <edge source="ARE" target="NLD">
      <data key="d0">5451454</data>
    </edge>
    <edge source="ARE" target="NZL">
      <data key="d0">162099</data>
    </edge>
    <edge source="ARE" target="NER">
      <data key="d0">65517</data>
    </edge>
    <edge source="ARE" target="NOR">
      <data key="d0">62399</data>
    </edge>
    <edge source="ARE" target="PAK">
      <data key="d0">24928329</data>
    </edge>
    <edge source="ARE" target="PAN">
      <data key="d0">45045</data>
    </edge>
    <edge source="ARE" target="PRY">
      <data key="d0">35195</data>
    </edge>
    <edge source="ARE" target="PHL">
      <data key="d0">531400</data>
    </edge>
    <edge source="ARE" target="POL">
      <data key="d0">101160</data>
    </edge>
    <edge source="ARE" target="PRT">
      <data key="d0">559521</data>
    </edge>
    <edge source="ARE" target="ROU">
      <data key="d0">186120</data>
    </edge>
    <edge source="ARE" target="RUS">
      <data key="d0">330303</data>
    </edge>
    <edge source="ARE" target="SAU">
      <data key="d0">27093786</data>
    </edge>
    <edge source="ARE" target="SEN">
      <data key="d0">3224685</data>
    </edge>
    <edge source="ARE" target="SRB">
      <data key="d0">21661</data>
    </edge>
    <edge source="ARE" target="IND">
      <data key="d0">15346100</data>
    </edge>
    <edge source="ARE" target="SGP">
      <data key="d0">1944498</data>
    </edge>
    <edge source="ARE" target="VNM">
      <data key="d0">1152470</data>
    </edge>
    <edge source="ARE" target="ZAF">
      <data key="d0">671974</data>
    </edge>
    <edge source="ARE" target="ZWE">
      <data key="d0">424515</data>
    </edge>
    <edge source="ARE" target="ESP">
      <data key="d0">173559</data>
    </edge>
    <edge source="ARE" target="SWE">
      <data key="d0">140383</data>
    </edge>
    <edge source="ARE" target="CHE">
      <data key="d0">37753</data>
    </edge>
    <edge source="ARE" target="THA">
      <data key="d0">5289725</data>
    </edge>
    <edge source="ARE" target="TGO">
      <data key="d0">93383</data>
    </edge>
    <edge source="ARE" target="TUN">
      <data key="d0">30723</data>
    </edge>
    <edge source="ARE" target="TUR">
      <data key="d0">1487813</data>
    </edge>
    <edge source="ARE" target="UGA">
      <data key="d0">825130</data>
    </edge>
    <edge source="ARE" target="UKR">
      <data key="d0">735202</data>
    </edge>
    <edge source="ARE" target="MKD">
      <data key="d0">29180</data>
    </edge>
    <edge source="ARE" target="EGY">
      <data key="d0">2814328</data>
    </edge>
    <edge source="ARE" target="GBR">
      <data key="d0">4755845</data>
    </edge>
    <edge source="ARE" target="TZA">
      <data key="d0">22052843</data>
    </edge>
    <edge source="ARE" target="USA">
      <data key="d0">5862484</data>
    </edge>
    <edge source="ARE" target="BFA">
      <data key="d0">24994</data>
    </edge>
    <edge source="ARE" target="URY">
      <data key="d0">23252</data>
    </edge>
    <edge source="GBR" target="ALB">
      <data key="d0">27904</data>
    </edge>
    <edge source="GBR" target="DZA">
      <data key="d0">2636718</data>
    </edge>
    <edge source="GBR" target="AZE">
      <data key="d0">5765834</data>
    </edge>
    <edge source="GBR" target="ARG">
      <data key="d0">1581565</data>
    </edge>
    <edge source="GBR" target="AUS">
      <data key="d0">19258946</data>
    </edge>
    <edge source="GBR" target="AUT">
      <data key="d0">10317051</data>
    </edge>
    <edge source="GBR" target="ARM">
      <data key="d0">67808</data>
    </edge>
    <edge source="GBR" target="BEL">
      <data key="d0">186974869</data>
    </edge>
    <edge source="GBR" target="BOL">
      <data key="d0">301066</data>
    </edge>
    <edge source="GBR" target="BWA">
      <data key="d0">16758</data>
    </edge>
    <edge source="GBR" target="BRA">
      <data key="d0">22888595</data>
    </edge>
    <edge source="GBR" target="BGR">
      <data key="d0">2043116</data>
    </edge>
    <edge source="GBR" target="BLR">
      <data key="d0">83933</data>
    </edge>
    <edge source="GBR" target="KHM">
      <data key="d0">50922</data>
    </edge>
    <edge source="GBR" target="CMR">
      <data key="d0">378468</data>
    </edge>
    <edge source="GBR" target="CAN">
      <data key="d0">35953656</data>
    </edge>
    <edge source="GBR" target="CAF">
      <data key="d0">22186</data>
    </edge>
    <edge source="GBR" target="LKA">
      <data key="d0">577258</data>
    </edge>
    <edge source="GBR" target="CHL">
      <data key="d0">1134795</data>
    </edge>
    <edge source="GBR" target="CHN">
      <data key="d0">70207387</data>
    </edge>
    <edge source="GBR" target="COL">
      <data key="d0">3535102</data>
    </edge>
    <edge source="GBR" target="CRI">
      <data key="d0">97518</data>
    </edge>
    <edge source="GBR" target="HRV">
      <data key="d0">1034175</data>
    </edge>
    <edge source="GBR" target="CZE">
      <data key="d0">27191581</data>
    </edge>
    <edge source="GBR" target="BEN">
      <data key="d0">28022</data>
    </edge>
    <edge source="GBR" target="DNK">
      <data key="d0">19708672</data>
    </edge>
    <edge source="GBR" target="ECU">
      <data key="d0">241475</data>
    </edge>
    <edge source="GBR" target="ETH">
      <data key="d0">1353008</data>
    </edge>
    <edge source="GBR" target="EST">
      <data key="d0">1501787</data>
    </edge>
    <edge source="GBR" target="FIN">
      <data key="d0">9994814</data>
    </edge>
    <edge source="GBR" target="FRA">
      <data key="d0">254020466</data>
    </edge>
    <edge source="GBR" target="GEO">
      <data key="d0">457020</data>
    </edge>
    <edge source="GBR" target="GMB">
      <data key="d0">270056</data>
    </edge>
    <edge source="GBR" target="DEU">
      <data key="d0">336625213</data>
    </edge>
    <edge source="GBR" target="GHA">
      <data key="d0">4898451</data>
    </edge>
    <edge source="GBR" target="GRC">
      <data key="d0">6635158</data>
    </edge>
    <edge source="GBR" target="GTM">
      <data key="d0">176453</data>
    </edge>
    <edge source="GBR" target="HND">
      <data key="d0">221830</data>
    </edge>
    <edge source="GBR" target="HKG">
      <data key="d0">15017975</data>
    </edge>
    <edge source="GBR" target="HUN">
      <data key="d0">11153102</data>
    </edge>
    <edge source="GBR" target="IDN">
      <data key="d0">5113858</data>
    </edge>
    <edge source="GBR" target="IRL">
      <data key="d0">166162489</data>
    </edge>
    <edge source="GBR" target="ISR">
      <data key="d0">7288813</data>
    </edge>
    <edge source="GBR" target="ITA">
      <data key="d0">74303587</data>
    </edge>
    <edge source="GBR" target="CIV">
      <data key="d0">355312</data>
    </edge>
    <edge source="GBR" target="JAM">
      <data key="d0">275778</data>
    </edge>
    <edge source="GBR" target="JPN">
      <data key="d0">21868759</data>
    </edge>
    <edge source="GBR" target="KAZ">
      <data key="d0">2299345</data>
    </edge>
    <edge source="GBR" target="JOR">
      <data key="d0">876321</data>
    </edge>
    <edge source="GBR" target="KOR">
      <data key="d0">13689480</data>
    </edge>
    <edge source="GBR" target="LBN">
      <data key="d0">2207316</data>
    </edge>
    <edge source="GBR" target="LVA">
      <data key="d0">1120707</data>
    </edge>
    <edge source="GBR" target="LTU">
      <data key="d0">3126829</data>
    </edge>
    <edge source="GBR" target="MDG">
      <data key="d0">90474</data>
    </edge>
    <edge source="GBR" target="MWI">
      <data key="d0">364878</data>
    </edge>
    <edge source="GBR" target="MYS">
      <data key="d0">9690309</data>
    </edge>
    <edge source="GBR" target="MRT">
      <data key="d0">106196</data>
    </edge>
    <edge source="GBR" target="MUS">
      <data key="d0">244081</data>
    </edge>
    <edge source="GBR" target="MEX">
      <data key="d0">19286175</data>
    </edge>
    <edge source="GBR" target="MDA">
      <data key="d0">137112</data>
    </edge>
    <edge source="GBR" target="MAR">
      <data key="d0">4828780</data>
    </edge>
    <edge source="GBR" target="MOZ">
      <data key="d0">291980</data>
    </edge>
    <edge source="GBR" target="OMN">
      <data key="d0">5118939</data>
    </edge>
    <edge source="GBR" target="NAM">
      <data key="d0">262556</data>
    </edge>
    <edge source="GBR" target="NLD">
      <data key="d0">135181392</data>
    </edge>
    <edge source="GBR" target="NZL">
      <data key="d0">4102146</data>
    </edge>
    <edge source="GBR" target="NIC">
      <data key="d0">128265</data>
    </edge>
    <edge source="GBR" target="NOR">
      <data key="d0">25656209</data>
    </edge>
    <edge source="GBR" target="PAK">
      <data key="d0">2183908</data>
    </edge>
    <edge source="GBR" target="PAN">
      <data key="d0">526510</data>
    </edge>
    <edge source="GBR" target="PRY">
      <data key="d0">691900</data>
    </edge>
    <edge source="GBR" target="PER">
      <data key="d0">747551</data>
    </edge>
    <edge source="GBR" target="PHL">
      <data key="d0">2125163</data>
    </edge>
    <edge source="GBR" target="POL">
      <data key="d0">40884572</data>
    </edge>
    <edge source="GBR" target="PRT">
      <data key="d0">9155501</data>
    </edge>
    <edge source="GBR" target="ROU">
      <data key="d0">12924747</data>
    </edge>
    <edge source="GBR" target="RUS">
      <data key="d0">24585296</data>
    </edge>
    <edge source="GBR" target="SAU">
      <data key="d0">40388102</data>
    </edge>
    <edge source="GBR" target="SEN">
      <data key="d0">952309</data>
    </edge>
    <edge source="GBR" target="SRB">
      <data key="d0">1762460</data>
    </edge>
    <edge source="GBR" target="IND">
      <data key="d0">37728023</data>
    </edge>
    <edge source="GBR" target="SGP">
      <data key="d0">15609949</data>
    </edge>
    <edge source="GBR" target="SVK">
      <data key="d0">11639754</data>
    </edge>
    <edge source="GBR" target="VNM">
      <data key="d0">2313590</data>
    </edge>
    <edge source="GBR" target="SVN">
      <data key="d0">10075385</data>
    </edge>
    <edge source="GBR" target="ZAF">
      <data key="d0">10609078</data>
    </edge>
    <edge source="GBR" target="ZWE">
      <data key="d0">195598</data>
    </edge>
    <edge source="GBR" target="ESP">
      <data key="d0">70154602</data>
    </edge>
    <edge source="GBR" target="SWE">
      <data key="d0">32385392</data>
    </edge>
    <edge source="GBR" target="CHE">
      <data key="d0">24837569</data>
    </edge>
    <edge source="GBR" target="THA">
      <data key="d0">8059449</data>
    </edge>
    <edge source="GBR" target="TGO">
      <data key="d0">248523</data>
    </edge>
    <edge source="GBR" target="ARE">
      <data key="d0">28677547</data>
    </edge>
    <edge source="GBR" target="TUN">
      <data key="d0">1755416</data>
    </edge>
    <edge source="GBR" target="TUR">
      <data key="d0">30016043</data>
    </edge>
    <edge source="GBR" target="UGA">
      <data key="d0">503331</data>
    </edge>
    <edge source="GBR" target="UKR">
      <data key="d0">635935</data>
    </edge>
    <edge source="GBR" target="MKD">
      <data key="d0">138452</data>
    </edge>
    <edge source="GBR" target="EGY">
      <data key="d0">7714020</data>
    </edge>
    <edge source="GBR" target="TZA">
      <data key="d0">1256509</data>
    </edge>
    <edge source="GBR" target="USA">
      <data key="d0">269731228</data>
    </edge>
    <edge source="GBR" target="BFA">
      <data key="d0">24030</data>
    </edge>
    <edge source="GBR" target="URY">
      <data key="d0">1671480</data>
    </edge>
    <edge source="ARG" target="DZA">
      <data key="d0">13918</data>
    </edge>
    <edge source="ARG" target="AUS">
      <data key="d0">348725</data>
    </edge>
    <edge source="ARG" target="BEL">
      <data key="d0">343466</data>
    </edge>
    <edge source="ARG" target="BOL">
      <data key="d0">3797905</data>
    </edge>
    <edge source="ARG" target="BRA">
      <data key="d0">155579417</data>
    </edge>
    <edge source="ARG" target="CAN">
      <data key="d0">225163</data>
    </edge>
    <edge source="ARG" target="CHL">
      <data key="d0">7815229</data>
    </edge>
    <edge source="ARG" target="CHN">
      <data key="d0">571379</data>
    </edge>
    <edge source="ARG" target="COL">
      <data key="d0">1930967</data>
    </edge>
    <edge source="ARG" target="CRI">
      <data key="d0">111806</data>
    </edge>
    <edge source="ARG" target="ECU">
      <data key="d0">1355134</data>
    </edge>
    <edge source="ARG" target="SLV">
      <data key="d0">72730</data>
    </edge>
    <edge source="ARG" target="FIN">
      <data key="d0">33347</data>
    </edge>
    <edge source="ARG" target="FRA">
      <data key="d0">129811</data>
    </edge>
    <edge source="ARG" target="DEU">
      <data key="d0">2233359</data>
    </edge>
    <edge source="ARG" target="GTM">
      <data key="d0">31800</data>
    </edge>
    <edge source="ARG" target="HND">
      <data key="d0">26552</data>
    </edge>
    <edge source="ARG" target="IDN">
      <data key="d0">18984</data>
    </edge>
    <edge source="ARG" target="ISR">
      <data key="d0">108976</data>
    </edge>
    <edge source="ARG" target="ITA">
      <data key="d0">3540806</data>
    </edge>
    <edge source="ARG" target="LBN">
      <data key="d0">34510</data>
    </edge>
    <edge source="ARG" target="MYS">
      <data key="d0">62543</data>
    </edge>
    <edge source="ARG" target="MEX">
      <data key="d0">3424286</data>
    </edge>
    <edge source="ARG" target="MDA">
      <data key="d0">447098</data>
    </edge>
    <edge source="ARG" target="OMN">
      <data key="d0">52263</data>
    </edge>
    <edge source="ARG" target="NLD">
      <data key="d0">227509</data>
    </edge>
    <edge source="ARG" target="NIC">
      <data key="d0">41619</data>
    </edge>
    <edge source="ARG" target="PAK">
      <data key="d0">15053</data>
    </edge>
    <edge source="ARG" target="PAN">
      <data key="d0">273973</data>
    </edge>
    <edge source="ARG" target="PRY">
      <data key="d0">8732658</data>
    </edge>
    <edge source="ARG" target="PER">
      <data key="d0">1483679</data>
    </edge>
    <edge source="ARG" target="RUS">
      <data key="d0">187940</data>
    </edge>
    <edge source="ARG" target="SAU">
      <data key="d0">23270</data>
    </edge>
    <edge source="ARG" target="IND">
      <data key="d0">163205</data>
    </edge>
    <edge source="ARG" target="SGP">
      <data key="d0">380568</data>
    </edge>
    <edge source="ARG" target="VNM">
      <data key="d0">93412</data>
    </edge>
    <edge source="ARG" target="ZAF">
      <data key="d0">919597</data>
    </edge>
    <edge source="ARG" target="ESP">
      <data key="d0">75873</data>
    </edge>
    <edge source="ARG" target="SWE">
      <data key="d0">35422</data>
    </edge>
    <edge source="ARG" target="THA">
      <data key="d0">34886</data>
    </edge>
    <edge source="ARG" target="ARE">
      <data key="d0">541791</data>
    </edge>
    <edge source="ARG" target="TUR">
      <data key="d0">295798</data>
    </edge>
    <edge source="ARG" target="UKR">
      <data key="d0">10441</data>
    </edge>
    <edge source="ARG" target="GBR">
      <data key="d0">82239</data>
    </edge>
    <edge source="ARG" target="USA">
      <data key="d0">28329918</data>
    </edge>
    <edge source="ARG" target="URY">
      <data key="d0">6028077</data>
    </edge>
    <edge source="AUS" target="ARG">
      <data key="d0">86594</data>
    </edge>
    <edge source="AUS" target="AUT">
      <data key="d0">80396</data>
    </edge>
    <edge source="AUS" target="BEL">
      <data key="d0">7258449</data>
    </edge>
    <edge source="AUS" target="BRA">
      <data key="d0">376568</data>
    </edge>
    <edge source="AUS" target="CMR">
      <data key="d0">13285</data>
    </edge>
    <edge source="AUS" target="CAN">
      <data key="d0">830004</data>
    </edge>
    <edge source="AUS" target="LKA">
      <data key="d0">34872</data>
    </edge>
    <edge source="AUS" target="CHL">
      <data key="d0">718300</data>
    </edge>
    <edge source="AUS" target="CHN">
      <data key="d0">6353489</data>
    </edge>
    <edge source="AUS" target="COL">
      <data key="d0">227167</data>
    </edge>
    <edge source="AUS" target="DNK">
      <data key="d0">33735</data>
    </edge>
    <edge source="AUS" target="SLV">
      <data key="d0">383214</data>
    </edge>
    <edge source="AUS" target="ETH">
      <data key="d0">16829</data>
    </edge>
    <edge source="AUS" target="EST">
      <data key="d0">118784</data>
    </edge>
    <edge source="AUS" target="FIN">
      <data key="d0">23190</data>
    </edge>
    <edge source="AUS" target="FRA">
      <data key="d0">529200</data>
    </edge>
    <edge source="AUS" target="GMB">
      <data key="d0">12760</data>
    </edge>
    <edge source="AUS" target="DEU">
      <data key="d0">3623503</data>
    </edge>
    <edge source="AUS" target="GHA">
      <data key="d0">1223730</data>
    </edge>
    <edge source="AUS" target="GRC">
      <data key="d0">11742</data>
    </edge>
    <edge source="AUS" target="GTM">
      <data key="d0">82299</data>
    </edge>
    <edge source="AUS" target="HND">
      <data key="d0">166619</data>
    </edge>
    <edge source="AUS" target="HKG">
      <data key="d0">10695443</data>
    </edge>
    <edge source="AUS" target="HUN">
      <data key="d0">289159</data>
    </edge>
    <edge source="AUS" target="IDN">
      <data key="d0">6688199</data>
    </edge>
    <edge source="AUS" target="IRL">
      <data key="d0">46754</data>
    </edge>
    <edge source="AUS" target="ISR">
      <data key="d0">23809</data>
    </edge>
    <edge source="AUS" target="ITA">
      <data key="d0">1475896</data>
    </edge>
    <edge source="AUS" target="CIV">
      <data key="d0">178468</data>
    </edge>
    <edge source="AUS" target="JAM">
      <data key="d0">74866</data>
    </edge>
    <edge source="AUS" target="JPN">
      <data key="d0">2132433</data>
    </edge>
    <edge source="AUS" target="KAZ">
      <data key="d0">519003</data>
    </edge>
    <edge source="AUS" target="JOR">
      <data key="d0">68396</data>
    </edge>
    <edge source="AUS" target="KOR">
      <data key="d0">2686127</data>
    </edge>
    <edge source="AUS" target="KGZ">
      <data key="d0">16075</data>
    </edge>
    <edge source="AUS" target="LVA">
      <data key="d0">25512</data>
    </edge>
    <edge source="AUS" target="LTU">
      <data key="d0">188351</data>
    </edge>
    <edge source="AUS" target="MYS">
      <data key="d0">3527793</data>
    </edge>
    <edge source="AUS" target="MRT">
      <data key="d0">30210</data>
    </edge>
    <edge source="AUS" target="MEX">
      <data key="d0">1656859</data>
    </edge>
    <edge source="AUS" target="MAR">
      <data key="d0">22748</data>
    </edge>
    <edge source="AUS" target="MOZ">
      <data key="d0">117888</data>
    </edge>
    <edge source="AUS" target="OMN">
      <data key="d0">448685</data>
    </edge>
    <edge source="AUS" target="NAM">
      <data key="d0">159433</data>
    </edge>
    <edge source="AUS" target="NLD">
      <data key="d0">14960001</data>
    </edge>
    <edge source="AUS" target="NZL">
      <data key="d0">47631627</data>
    </edge>
    <edge source="AUS" target="NOR">
      <data key="d0">85427</data>
    </edge>
    <edge source="AUS" target="PAK">
      <data key="d0">52421</data>
    </edge>
    <edge source="AUS" target="PAN">
      <data key="d0">127868</data>
    </edge>
    <edge source="AUS" target="PRY">
      <data key="d0">41794</data>
    </edge>
    <edge source="AUS" target="PER">
      <data key="d0">18281</data>
    </edge>
    <edge source="AUS" target="PHL">
      <data key="d0">1648995</data>
    </edge>
    <edge source="AUS" target="POL">
      <data key="d0">22444</data>
    </edge>
    <edge source="AUS" target="PRT">
      <data key="d0">132256</data>
    </edge>
    <edge source="AUS" target="ROU">
      <data key="d0">18337</data>
    </edge>
    <edge source="AUS" target="RUS">
      <data key="d0">458697</data>
    </edge>
    <edge source="AUS" target="SAU">
      <data key="d0">2938729</data>
    </edge>
    <edge source="AUS" target="SEN">
      <data key="d0">650421</data>
    </edge>
    <edge source="AUS" target="IND">
      <data key="d0">1643197</data>
    </edge>
    <edge source="AUS" target="SGP">
      <data key="d0">10176523</data>
    </edge>
    <edge source="AUS" target="VNM">
      <data key="d0">1327430</data>
    </edge>
    <edge source="AUS" target="ZAF">
      <data key="d0">1968604</data>
    </edge>
    <edge source="AUS" target="ESP">
      <data key="d0">550542</data>
    </edge>
    <edge source="AUS" target="SWE">
      <data key="d0">351924</data>
    </edge>
    <edge source="AUS" target="CHE">
      <data key="d0">145943</data>
    </edge>
    <edge source="AUS" target="THA">
      <data key="d0">4108108</data>
    </edge>
    <edge source="AUS" target="TGO">
      <data key="d0">43512</data>
    </edge>
    <edge source="AUS" target="ARE">
      <data key="d0">1465828</data>
    </edge>
    <edge source="AUS" target="TUR">
      <data key="d0">164157</data>
    </edge>
    <edge source="AUS" target="EGY">
      <data key="d0">802834</data>
    </edge>
    <edge source="AUS" target="GBR">
      <data key="d0">2742348</data>
    </edge>
    <edge source="AUS" target="TZA">
      <data key="d0">243843</data>
    </edge>
    <edge source="AUS" target="USA">
      <data key="d0">11717239</data>
    </edge>
    <edge source="AUS" target="BFA">
      <data key="d0">68944</data>
    </edge>
    <edge source="AUS" target="URY">
      <data key="d0">110331</data>
    </edge>
    <edge source="BOL" target="ESP">
      <data key="d0">65462</data>
    </edge>
    <edge source="BOL" target="USA">
      <data key="d0">16838</data>
    </edge>
    <edge source="BRA" target="ALB">
      <data key="d0">18199</data>
    </edge>
    <edge source="BRA" target="DZA">
      <data key="d0">910643</data>
    </edge>
    <edge source="BRA" target="ARG">
      <data key="d0">375129606</data>
    </edge>
    <edge source="BRA" target="AUS">
      <data key="d0">12057738</data>
    </edge>
    <edge source="BRA" target="AUT">
      <data key="d0">1255198</data>
    </edge>
    <edge source="BRA" target="BEL">
      <data key="d0">2565827</data>
    </edge>
    <edge source="BRA" target="BOL">
      <data key="d0">14064386</data>
    </edge>
    <edge source="BRA" target="BWA">
      <data key="d0">66678</data>
    </edge>
    <edge source="BRA" target="BGR">
      <data key="d0">159259</data>
    </edge>
    <edge source="BRA" target="BDI">
      <data key="d0">75288</data>
    </edge>
    <edge source="BRA" target="KHM">
      <data key="d0">158947</data>
    </edge>
    <edge source="BRA" target="CMR">
      <data key="d0">492300</data>
    </edge>
    <edge source="BRA" target="CAN">
      <data key="d0">14606452</data>
    </edge>
    <edge source="BRA" target="LKA">
      <data key="d0">342759</data>
    </edge>
    <edge source="BRA" target="CHL">
      <data key="d0">63009216</data>
    </edge>
    <edge source="BRA" target="CHN">
      <data key="d0">18611214</data>
    </edge>
    <edge source="BRA" target="COL">
      <data key="d0">116262180</data>
    </edge>
    <edge source="BRA" target="CRI">
      <data key="d0">10374646</data>
    </edge>
    <edge source="BRA" target="CZE">
      <data key="d0">140672</data>
    </edge>
    <edge source="BRA" target="BEN">
      <data key="d0">157526</data>
    </edge>
    <edge source="BRA" target="DNK">
      <data key="d0">146505</data>
    </edge>
    <edge source="BRA" target="ECU">
      <data key="d0">14971929</data>
    </edge>
    <edge source="BRA" target="SLV">
      <data key="d0">1600376</data>
    </edge>
    <edge source="BRA" target="ETH">
      <data key="d0">1084690</data>
    </edge>
    <edge source="BRA" target="FIN">
      <data key="d0">58701</data>
    </edge>
    <edge source="BRA" target="FRA">
      <data key="d0">7834238</data>
    </edge>
    <edge source="BRA" target="PSE">
      <data key="d0">79340</data>
    </edge>
    <edge source="BRA" target="DEU">
      <data key="d0">25659779</data>
    </edge>
    <edge source="BRA" target="GHA">
      <data key="d0">2835730</data>
    </edge>
    <edge source="BRA" target="GRC">
      <data key="d0">767706</data>
    </edge>
    <edge source="BRA" target="GTM">
      <data key="d0">5474537</data>
    </edge>
    <edge source="BRA" target="HND">
      <data key="d0">3168348</data>
    </edge>
    <edge source="BRA" target="HKG">
      <data key="d0">1184460</data>
    </edge>
    <edge source="BRA" target="HUN">
      <data key="d0">10913</data>
    </edge>
    <edge source="BRA" target="IDN">
      <data key="d0">8515683</data>
    </edge>
    <edge source="BRA" target="ISR">
      <data key="d0">677635</data>
    </edge>
    <edge source="BRA" target="ITA">
      <data key="d0">21059019</data>
    </edge>
    <edge source="BRA" target="CIV">
      <data key="d0">2068143</data>
    </edge>
    <edge source="BRA" target="JAM">
      <data key="d0">274750</data>
    </edge>
    <edge source="BRA" target="JPN">
      <data key="d0">6162100</data>
    </edge>
    <edge source="BRA" target="KAZ">
      <data key="d0">52439</data>
    </edge>
    <edge source="BRA" target="JOR">
      <data key="d0">227907</data>
    </edge>
    <edge source="BRA" target="KOR">
      <data key="d0">1117971</data>
    </edge>
    <edge source="BRA" target="LBN">
      <data key="d0">160230</data>
    </edge>
    <edge source="BRA" target="MDG">
      <data key="d0">290398</data>
    </edge>
    <edge source="BRA" target="MWI">
      <data key="d0">25161</data>
    </edge>
    <edge source="BRA" target="MYS">
      <data key="d0">1003251</data>
    </edge>
    <edge source="BRA" target="MRT">
      <data key="d0">1186706</data>
    </edge>
    <edge source="BRA" target="MUS">
      <data key="d0">56712</data>
    </edge>
    <edge source="BRA" target="MEX">
      <data key="d0">123300828</data>
    </edge>
    <edge source="BRA" target="MAR">
      <data key="d0">1377320</data>
    </edge>
    <edge source="BRA" target="MOZ">
      <data key="d0">144945</data>
    </edge>
    <edge source="BRA" target="OMN">
      <data key="d0">622701</data>
    </edge>
    <edge source="BRA" target="NAM">
      <data key="d0">119523</data>
    </edge>
    <edge source="BRA" target="NLD">
      <data key="d0">5598156</data>
    </edge>
    <edge source="BRA" target="NZL">
      <data key="d0">1125929</data>
    </edge>
    <edge source="BRA" target="NIC">
      <data key="d0">1993716</data>
    </edge>
    <edge source="BRA" target="NER">
      <data key="d0">125448</data>
    </edge>
    <edge source="BRA" target="NOR">
      <data key="d0">1310788</data>
    </edge>
    <edge source="BRA" target="PAK">
      <data key="d0">445470</data>
    </edge>
    <edge source="BRA" target="PAN">
      <data key="d0">12653964</data>
    </edge>
    <edge source="BRA" target="PRY">
      <data key="d0">42807480</data>
    </edge>
    <edge source="BRA" target="PER">
      <data key="d0">34543529</data>
    </edge>
    <edge source="BRA" target="PHL">
      <data key="d0">1775881</data>
    </edge>
    <edge source="BRA" target="POL">
      <data key="d0">1365617</data>
    </edge>
    <edge source="BRA" target="PRT">
      <data key="d0">238020</data>
    </edge>
    <edge source="BRA" target="ROU">
      <data key="d0">690650</data>
    </edge>
    <edge source="BRA" target="RUS">
      <data key="d0">1000032</data>
    </edge>
    <edge source="BRA" target="SAU">
      <data key="d0">6342690</data>
    </edge>
    <edge source="BRA" target="SEN">
      <data key="d0">2175594</data>
    </edge>
    <edge source="BRA" target="IND">
      <data key="d0">7574093</data>
    </edge>
    <edge source="BRA" target="SGP">
      <data key="d0">6021125</data>
    </edge>
    <edge source="BRA" target="SVK">
      <data key="d0">119412</data>
    </edge>
    <edge source="BRA" target="VNM">
      <data key="d0">4745716</data>
    </edge>
    <edge source="BRA" target="SVN">
      <data key="d0">1857148</data>
    </edge>
    <edge source="BRA" target="ZAF">
      <data key="d0">14864479</data>
    </edge>
    <edge source="BRA" target="ZWE">
      <data key="d0">28445</data>
    </edge>
    <edge source="BRA" target="ESP">
      <data key="d0">6755729</data>
    </edge>
    <edge source="BRA" target="SWE">
      <data key="d0">950975</data>
    </edge>
    <edge source="BRA" target="CHE">
      <data key="d0">825916</data>
    </edge>
    <edge source="BRA" target="THA">
      <data key="d0">11614860</data>
    </edge>
    <edge source="BRA" target="TGO">
      <data key="d0">149332</data>
    </edge>
    <edge source="BRA" target="ARE">
      <data key="d0">9557536</data>
    </edge>
    <edge source="BRA" target="TUN">
      <data key="d0">120055</data>
    </edge>
    <edge source="BRA" target="TUR">
      <data key="d0">2939036</data>
    </edge>
    <edge source="BRA" target="UGA">
      <data key="d0">853064</data>
    </edge>
    <edge source="BRA" target="UKR">
      <data key="d0">304045</data>
    </edge>
    <edge source="BRA" target="EGY">
      <data key="d0">3100115</data>
    </edge>
    <edge source="BRA" target="GBR">
      <data key="d0">1991661</data>
    </edge>
    <edge source="BRA" target="TZA">
      <data key="d0">966704</data>
    </edge>
    <edge source="BRA" target="USA">
      <data key="d0">332422656</data>
    </edge>
    <edge source="BRA" target="URY">
      <data key="d0">20386880</data>
    </edge>
    <edge source="CAN" target="ALB">
      <data key="d0">19300</data>
    </edge>
    <edge source="CAN" target="DZA">
      <data key="d0">887867</data>
    </edge>
    <edge source="CAN" target="AZE">
      <data key="d0">33572</data>
    </edge>
    <edge source="CAN" target="ARG">
      <data key="d0">2971423</data>
    </edge>
    <edge source="CAN" target="AUS">
      <data key="d0">4765858</data>
    </edge>
    <edge source="CAN" target="AUT">
      <data key="d0">1465330</data>
    </edge>
    <edge source="CAN" target="ARM">
      <data key="d0">25098</data>
    </edge>
    <edge source="CAN" target="BEL">
      <data key="d0">4006844</data>
    </edge>
    <edge source="CAN" target="BOL">
      <data key="d0">83010</data>
    </edge>
    <edge source="CAN" target="BRA">
      <data key="d0">1905292</data>
    </edge>
    <edge source="CAN" target="BGR">
      <data key="d0">56256</data>
    </edge>
    <edge source="CAN" target="CMR">
      <data key="d0">173391</data>
    </edge>
    <edge source="CAN" target="LKA">
      <data key="d0">11605</data>
    </edge>
    <edge source="CAN" target="CHL">
      <data key="d0">2746068</data>
    </edge>
    <edge source="CAN" target="CHN">
      <data key="d0">8273156</data>
    </edge>
    <edge source="CAN" target="COL">
      <data key="d0">434409</data>
    </edge>
    <edge source="CAN" target="CRI">
      <data key="d0">248002</data>
    </edge>
    <edge source="CAN" target="HRV">
      <data key="d0">102176</data>
    </edge>
    <edge source="CAN" target="CZE">
      <data key="d0">869366</data>
    </edge>
    <edge source="CAN" target="DNK">
      <data key="d0">1228809</data>
    </edge>
    <edge source="CAN" target="ECU">
      <data key="d0">186789</data>
    </edge>
    <edge source="CAN" target="SLV">
      <data key="d0">643316</data>
    </edge>
    <edge source="CAN" target="ETH">
      <data key="d0">92442</data>
    </edge>
    <edge source="CAN" target="EST">
      <data key="d0">234060</data>
    </edge>
    <edge source="CAN" target="FIN">
      <data key="d0">1235924</data>
    </edge>
    <edge source="CAN" target="FRA">
      <data key="d0">11405815</data>
    </edge>
    <edge source="CAN" target="DEU">
      <data key="d0">4758512</data>
    </edge>
    <edge source="CAN" target="GHA">
      <data key="d0">629140</data>
    </edge>
    <edge source="CAN" target="GRC">
      <data key="d0">146505</data>
    </edge>
    <edge source="CAN" target="GTM">
      <data key="d0">160078</data>
    </edge>
    <edge source="CAN" target="HND">
      <data key="d0">169728</data>
    </edge>
    <edge source="CAN" target="HKG">
      <data key="d0">3909525</data>
    </edge>
    <edge source="CAN" target="HUN">
      <data key="d0">31895</data>
    </edge>
    <edge source="CAN" target="IDN">
      <data key="d0">863087</data>
    </edge>
    <edge source="CAN" target="IRL">
      <data key="d0">928840</data>
    </edge>
    <edge source="CAN" target="ISR">
      <data key="d0">866046</data>
    </edge>
    <edge source="CAN" target="ITA">
      <data key="d0">1031448</data>
    </edge>
    <edge source="CAN" target="CIV">
      <data key="d0">21579</data>
    </edge>
    <edge source="CAN" target="JAM">
      <data key="d0">239008</data>
    </edge>
    <edge source="CAN" target="JPN">
      <data key="d0">3742697</data>
    </edge>
    <edge source="CAN" target="KAZ">
      <data key="d0">232991</data>
    </edge>
    <edge source="CAN" target="JOR">
      <data key="d0">121304</data>
    </edge>
    <edge source="CAN" target="KOR">
      <data key="d0">917823</data>
    </edge>
    <edge source="CAN" target="KGZ">
      <data key="d0">14439</data>
    </edge>
    <edge source="CAN" target="LBN">
      <data key="d0">147627</data>
    </edge>
    <edge source="CAN" target="LVA">
      <data key="d0">177713</data>
    </edge>
    <edge source="CAN" target="LTU">
      <data key="d0">185160</data>
    </edge>
    <edge source="CAN" target="MDG">
      <data key="d0">337845</data>
    </edge>
    <edge source="CAN" target="MYS">
      <data key="d0">199536</data>
    </edge>
    <edge source="CAN" target="MRT">
      <data key="d0">132784</data>
    </edge>
    <edge source="CAN" target="MEX">
      <data key="d0">77057459</data>
    </edge>
    <edge source="CAN" target="MAR">
      <data key="d0">162091</data>
    </edge>
    <edge source="CAN" target="MOZ">
      <data key="d0">10096</data>
    </edge>
    <edge source="CAN" target="OMN">
      <data key="d0">416279</data>
    </edge>
    <edge source="CAN" target="NLD">
      <data key="d0">5256761</data>
    </edge>
    <edge source="CAN" target="NZL">
      <data key="d0">851761</data>
    </edge>
    <edge source="CAN" target="NIC">
      <data key="d0">129698</data>
    </edge>
    <edge source="CAN" target="NER">
      <data key="d0">80898</data>
    </edge>
    <edge source="CAN" target="NOR">
      <data key="d0">1148858</data>
    </edge>
    <edge source="CAN" target="PAK">
      <data key="d0">347758</data>
    </edge>
    <edge source="CAN" target="PAN">
      <data key="d0">4315498</data>
    </edge>
    <edge source="CAN" target="PRY">
      <data key="d0">71714</data>
    </edge>
    <edge source="CAN" target="PER">
      <data key="d0">747643</data>
    </edge>
    <edge source="CAN" target="PHL">
      <data key="d0">154419</data>
    </edge>
    <edge source="CAN" target="POL">
      <data key="d0">3042468</data>
    </edge>
    <edge source="CAN" target="PRT">
      <data key="d0">130478</data>
    </edge>
    <edge source="CAN" target="ROU">
      <data key="d0">153506</data>
    </edge>
    <edge source="CAN" target="RUS">
      <data key="d0">2577986</data>
    </edge>
    <edge source="CAN" target="SAU">
      <data key="d0">3105992</data>
    </edge>
    <edge source="CAN" target="SEN">
      <data key="d0">73379</data>
    </edge>
    <edge source="CAN" target="SRB">
      <data key="d0">17264</data>
    </edge>
    <edge source="CAN" target="IND">
      <data key="d0">1463727</data>
    </edge>
    <edge source="CAN" target="SGP">
      <data key="d0">1621774</data>
    </edge>
    <edge source="CAN" target="SVK">
      <data key="d0">580142</data>
    </edge>
    <edge source="CAN" target="VNM">
      <data key="d0">86178</data>
    </edge>
    <edge source="CAN" target="ZAF">
      <data key="d0">1632236</data>
    </edge>
    <edge source="CAN" target="ESP">
      <data key="d0">4036271</data>
    </edge>
    <edge source="CAN" target="SWE">
      <data key="d0">447898</data>
    </edge>
    <edge source="CAN" target="CHE">
      <data key="d0">469684</data>
    </edge>
    <edge source="CAN" target="THA">
      <data key="d0">1121077</data>
    </edge>
    <edge source="CAN" target="TGO">
      <data key="d0">30272</data>
    </edge>
    <edge source="CAN" target="ARE">
      <data key="d0">4013168</data>
    </edge>
    <edge source="CAN" target="TUN">
      <data key="d0">45723</data>
    </edge>
    <edge source="CAN" target="TUR">
      <data key="d0">1128536</data>
    </edge>
    <edge source="CAN" target="UGA">
      <data key="d0">14920</data>
    </edge>
    <edge source="CAN" target="UKR">
      <data key="d0">982536</data>
    </edge>
    <edge source="CAN" target="EGY">
      <data key="d0">358018</data>
    </edge>
    <edge source="CAN" target="GBR">
      <data key="d0">3203739</data>
    </edge>
    <edge source="CAN" target="TZA">
      <data key="d0">31833</data>
    </edge>
    <edge source="CAN" target="USA">
      <data key="d0">2681327635</data>
    </edge>
    <edge source="CAN" target="BFA">
      <data key="d0">915585</data>
    </edge>
    <edge source="CAN" target="URY">
      <data key="d0">204149</data>
    </edge>
    <edge source="CHL" target="ARG">
      <data key="d0">1602129</data>
    </edge>
    <edge source="CHL" target="AUS">
      <data key="d0">313884</data>
    </edge>
    <edge source="CHL" target="BEL">
      <data key="d0">81372</data>
    </edge>
    <edge source="CHL" target="BOL">
      <data key="d0">37923006</data>
    </edge>
    <edge source="CHL" target="BRA">
      <data key="d0">2790763</data>
    </edge>
    <edge source="CHL" target="CAN">
      <data key="d0">278053</data>
    </edge>
    <edge source="CHL" target="CHN">
      <data key="d0">12216</data>
    </edge>
    <edge source="CHL" target="COL">
      <data key="d0">684077</data>
    </edge>
    <edge source="CHL" target="DNK">
      <data key="d0">356504</data>
    </edge>
    <edge source="CHL" target="ECU">
      <data key="d0">222880</data>
    </edge>
    <edge source="CHL" target="SLV">
      <data key="d0">31476</data>
    </edge>
    <edge source="CHL" target="FRA">
      <data key="d0">24224</data>
    </edge>
    <edge source="CHL" target="DEU">
      <data key="d0">53948</data>
    </edge>
    <edge source="CHL" target="GHA">
      <data key="d0">14358</data>
    </edge>
    <edge source="CHL" target="GTM">
      <data key="d0">57347</data>
    </edge>
    <edge source="CHL" target="HND">
      <data key="d0">185865</data>
    </edge>
    <edge source="CHL" target="IRL">
      <data key="d0">90839</data>
    </edge>
    <edge source="CHL" target="MEX">
      <data key="d0">3463910</data>
    </edge>
    <edge source="CHL" target="NLD">
      <data key="d0">140223</data>
    </edge>
    <edge source="CHL" target="NIC">
      <data key="d0">29286</data>
    </edge>
    <edge source="CHL" target="NOR">
      <data key="d0">191972</data>
    </edge>
    <edge source="CHL" target="PAN">
      <data key="d0">50816</data>
    </edge>
    <edge source="CHL" target="PRY">
      <data key="d0">532698</data>
    </edge>
    <edge source="CHL" target="PER">
      <data key="d0">8154754</data>
    </edge>
    <edge source="CHL" target="ZAF">
      <data key="d0">13190</data>
    </edge>
    <edge source="CHL" target="ESP">
      <data key="d0">12560</data>
    </edge>
    <edge source="CHL" target="THA">
      <data key="d0">1434027</data>
    </edge>
    <edge source="CHL" target="GBR">
      <data key="d0">10096</data>
    </edge>
    <edge source="CHL" target="USA">
      <data key="d0">300513119</data>
    </edge>
    <edge source="CHL" target="URY">
      <data key="d0">310084</data>
    </edge>
    <edge source="CHN" target="ALB">
      <data key="d0">10615345</data>
    </edge>
    <edge source="CHN" target="DZA">
      <data key="d0">232958036</data>
    </edge>
    <edge source="CHN" target="AZE">
      <data key="d0">10326334</data>
    </edge>
    <edge source="CHN" target="ARG">
      <data key="d0">61373262</data>
    </edge>
    <edge source="CHN" target="AUS">
      <data key="d0">542220915</data>
    </edge>
    <edge source="CHN" target="AUT">
      <data key="d0">6191640</data>
    </edge>
    <edge source="CHN" target="ARM">
      <data key="d0">1688098</data>
    </edge>
    <edge source="CHN" target="BEL">
      <data key="d0">169679758</data>
    </edge>
    <edge source="CHN" target="BOL">
      <data key="d0">29771603</data>
    </edge>
    <edge source="CHN" target="BWA">
      <data key="d0">8343323</data>
    </edge>
    <edge source="CHN" target="BRA">
      <data key="d0">295641770</data>
    </edge>
    <edge source="CHN" target="BGR">
      <data key="d0">18980147</data>
    </edge>
    <edge source="CHN" target="BDI">
      <data key="d0">1903062</data>
    </edge>
    <edge source="CHN" target="BLR">
      <data key="d0">2102203</data>
    </edge>
    <edge source="CHN" target="KHM">
      <data key="d0">20404669</data>
    </edge>
    <edge source="CHN" target="CMR">
      <data key="d0">33129459</data>
    </edge>
    <edge source="CHN" target="CAN">
      <data key="d0">424781270</data>
    </edge>
    <edge source="CHN" target="CAF">
      <data key="d0">680085</data>
    </edge>
    <edge source="CHN" target="LKA">
      <data key="d0">32600281</data>
    </edge>
    <edge source="CHN" target="CHL">
      <data key="d0">224579836</data>
    </edge>
    <edge source="CHN" target="COL">
      <data key="d0">153711324</data>
    </edge>
    <edge source="CHN" target="CRI">
      <data key="d0">39947105</data>
    </edge>
    <edge source="CHN" target="HRV">
      <data key="d0">20020464</data>
    </edge>
    <edge source="CHN" target="CZE">
      <data key="d0">25379951</data>
    </edge>
    <edge source="CHN" target="BEN">
      <data key="d0">10475237</data>
    </edge>
    <edge source="CHN" target="DNK">
      <data key="d0">32381876</data>
    </edge>
    <edge source="CHN" target="ECU">
      <data key="d0">63257672</data>
    </edge>
    <edge source="CHN" target="SLV">
      <data key="d0">20348868</data>
    </edge>
    <edge source="CHN" target="ETH">
      <data key="d0">61996675</data>
    </edge>
    <edge source="CHN" target="EST">
      <data key="d0">15521086</data>
    </edge>
    <edge source="CHN" target="FIN">
      <data key="d0">63946985</data>
    </edge>
    <edge source="CHN" target="FRA">
      <data key="d0">201550114</data>
    </edge>
    <edge source="CHN" target="GEO">
      <data key="d0">22355684</data>
    </edge>
    <edge source="CHN" target="GMB">
      <data key="d0">2188605</data>
    </edge>
    <edge source="CHN" target="PSE">
      <data key="d0">2279070</data>
    </edge>
    <edge source="CHN" target="DEU">
      <data key="d0">542645565</data>
    </edge>
    <edge source="CHN" target="GHA">
      <data key="d0">88488883</data>
    </edge>
    <edge source="CHN" target="GRC">
      <data key="d0">44010472</data>
    </edge>
    <edge source="CHN" target="GTM">
      <data key="d0">66955179</data>
    </edge>
    <edge source="CHN" target="HND">
      <data key="d0">35959105</data>
    </edge>
    <edge source="CHN" target="HKG">
      <data key="d0">245752246</data>
    </edge>
    <edge source="CHN" target="HUN">
      <data key="d0">30566879</data>
    </edge>
    <edge source="CHN" target="IDN">
      <data key="d0">243536673</data>
    </edge>
    <edge source="CHN" target="IRL">
      <data key="d0">52131781</data>
    </edge>
    <edge source="CHN" target="ISR">
      <data key="d0">112565954</data>
    </edge>
    <edge source="CHN" target="ITA">
      <data key="d0">314010102</data>
    </edge>
    <edge source="CHN" target="CIV">
      <data key="d0">21695284</data>
    </edge>
    <edge source="CHN" target="JAM">
      <data key="d0">27639537</data>
    </edge>
    <edge source="CHN" target="JPN">
      <data key="d0">574646754</data>
    </edge>
    <edge source="CHN" target="KAZ">
      <data key="d0">70025510</data>
    </edge>
    <edge source="CHN" target="JOR">
      <data key="d0">46374565</data>
    </edge>
    <edge source="CHN" target="KOR">
      <data key="d0">330819047</data>
    </edge>
    <edge source="CHN" target="KGZ">
      <data key="d0">15406396</data>
    </edge>
    <edge source="CHN" target="LBN">
      <data key="d0">43307978</data>
    </edge>
    <edge source="CHN" target="LVA">
      <data key="d0">44012636</data>
    </edge>
    <edge source="CHN" target="LTU">
      <data key="d0">35618785</data>
    </edge>
    <edge source="CHN" target="MDG">
      <data key="d0">15983964</data>
    </edge>
    <edge source="CHN" target="MWI">
      <data key="d0">7370925</data>
    </edge>
    <edge source="CHN" target="MYS">
      <data key="d0">202649083</data>
    </edge>
    <edge source="CHN" target="MRT">
      <data key="d0">6745768</data>
    </edge>
    <edge source="CHN" target="MUS">
      <data key="d0">10609801</data>
    </edge>
    <edge source="CHN" target="MEX">
      <data key="d0">636401027</data>
    </edge>
    <edge source="CHN" target="MDA">
      <data key="d0">2076818</data>
    </edge>
    <edge source="CHN" target="MAR">
      <data key="d0">28813913</data>
    </edge>
    <edge source="CHN" target="MOZ">
      <data key="d0">33561732</data>
    </edge>
    <edge source="CHN" target="OMN">
      <data key="d0">47086059</data>
    </edge>
    <edge source="CHN" target="NAM">
      <data key="d0">5772774</data>
    </edge>
    <edge source="CHN" target="NLD">
      <data key="d0">313084597</data>
    </edge>
    <edge source="CHN" target="NZL">
      <data key="d0">78824057</data>
    </edge>
    <edge source="CHN" target="NIC">
      <data key="d0">14669959</data>
    </edge>
    <edge source="CHN" target="NER">
      <data key="d0">953723</data>
    </edge>
    <edge source="CHN" target="NOR">
      <data key="d0">35631984</data>
    </edge>
    <edge source="CHN" target="PAK">
      <data key="d0">266838536</data>
    </edge>
    <edge source="CHN" target="PAN">
      <data key="d0">102539570</data>
    </edge>
    <edge source="CHN" target="PRY">
      <data key="d0">137143828</data>
    </edge>
    <edge source="CHN" target="PER">
      <data key="d0">145511507</data>
    </edge>
    <edge source="CHN" target="PHL">
      <data key="d0">251333853</data>
    </edge>
    <edge source="CHN" target="POL">
      <data key="d0">146443659</data>
    </edge>
    <edge source="CHN" target="PRT">
      <data key="d0">46895621</data>
    </edge>
    <edge source="CHN" target="ROU">
      <data key="d0">39671504</data>
    </edge>
    <edge source="CHN" target="RUS">
      <data key="d0">292925611</data>
    </edge>
    <edge source="CHN" target="SAU">
      <data key="d0">433810677</data>
    </edge>
    <edge source="CHN" target="SEN">
      <data key="d0">32408256</data>
    </edge>
    <edge source="CHN" target="SRB">
      <data key="d0">6087810</data>
    </edge>
    <edge source="CHN" target="IND">
      <data key="d0">323791603</data>
    </edge>
    <edge source="CHN" target="SGP">
      <data key="d0">106341702</data>
    </edge>
    <edge source="CHN" target="SVK">
      <data key="d0">8716516</data>
    </edge>
    <edge source="CHN" target="VNM">
      <data key="d0">261922572</data>
    </edge>
    <edge source="CHN" target="SVN">
      <data key="d0">28035779</data>
    </edge>
    <edge source="CHN" target="ZAF">
      <data key="d0">237222349</data>
    </edge>
    <edge source="CHN" target="ZWE">
      <data key="d0">11641821</data>
    </edge>
    <edge source="CHN" target="ESP">
      <data key="d0">287402579</data>
    </edge>
    <edge source="CHN" target="SWE">
      <data key="d0">68191097</data>
    </edge>
    <edge source="CHN" target="CHE">
      <data key="d0">6773892</data>
    </edge>
    <edge source="CHN" target="THA">
      <data key="d0">218680237</data>
    </edge>
    <edge source="CHN" target="TGO">
      <data key="d0">27204738</data>
    </edge>
    <edge source="CHN" target="ARE">
      <data key="d0">462316043</data>
    </edge>
    <edge source="CHN" target="TUN">
      <data key="d0">12532408</data>
    </edge>
    <edge source="CHN" target="TUR">
      <data key="d0">111854452</data>
    </edge>
    <edge source="CHN" target="UGA">
      <data key="d0">9610618</data>
    </edge>
    <edge source="CHN" target="UKR">
      <data key="d0">84133088</data>
    </edge>
    <edge source="CHN" target="MKD">
      <data key="d0">3169308</data>
    </edge>
    <edge source="CHN" target="EGY">
      <data key="d0">144175663</data>
    </edge>
    <edge source="CHN" target="GBR">
      <data key="d0">663862783</data>
    </edge>
    <edge source="CHN" target="TZA">
      <data key="d0">90988861</data>
    </edge>
    <edge source="CHN" target="USA">
      <data key="d0">2967843023</data>
    </edge>
    <edge source="CHN" target="BFA">
      <data key="d0">2763097</data>
    </edge>
    <edge source="CHN" target="URY">
      <data key="d0">28980509</data>
    </edge>
    <edge source="COL" target="ARG">
      <data key="d0">69422</data>
    </edge>
    <edge source="COL" target="BEL">
      <data key="d0">35595</data>
    </edge>
    <edge source="COL" target="BOL">
      <data key="d0">245036</data>
    </edge>
    <edge source="COL" target="BRA">
      <data key="d0">2572590</data>
    </edge>
    <edge source="COL" target="CAN">
      <data key="d0">379260</data>
    </edge>
    <edge source="COL" target="CHL">
      <data key="d0">3845767</data>
    </edge>
    <edge source="COL" target="CRI">
      <data key="d0">1141230</data>
    </edge>
    <edge source="COL" target="ECU">
      <data key="d0">7255937</data>
    </edge>
    <edge source="COL" target="SLV">
      <data key="d0">157067</data>
    </edge>
    <edge source="COL" target="FRA">
      <data key="d0">20591</data>
    </edge>
    <edge source="COL" target="DEU">
      <data key="d0">56387</data>
    </edge>
    <edge source="COL" target="GTM">
      <data key="d0">851557</data>
    </edge>
    <edge source="COL" target="HND">
      <data key="d0">402168</data>
    </edge>
    <edge source="COL" target="CIV">
      <data key="d0">433612</data>
    </edge>
    <edge source="COL" target="JAM">
      <data key="d0">10447</data>
    </edge>
    <edge source="COL" target="KOR">
      <data key="d0">11568</data>
    </edge>
    <edge source="COL" target="MYS">
      <data key="d0">20794</data>
    </edge>
    <edge source="COL" target="MEX">
      <data key="d0">5749042</data>
    </edge>
    <edge source="COL" target="OMN">
      <data key="d0">24418</data>
    </edge>
    <edge source="COL" target="NIC">
      <data key="d0">99133</data>
    </edge>
    <edge source="COL" target="PAN">
      <data key="d0">946173</data>
    </edge>
    <edge source="COL" target="PRY">
      <data key="d0">58240</data>
    </edge>
    <edge source="COL" target="PER">
      <data key="d0">3237762</data>
    </edge>
    <edge source="COL" target="RUS">
      <data key="d0">26860</data>
    </edge>
    <edge source="COL" target="SAU">
      <data key="d0">33238</data>
    </edge>
    <edge source="COL" target="IND">
      <data key="d0">12090</data>
    </edge>
    <edge source="COL" target="ESP">
      <data key="d0">161920</data>
    </edge>
    <edge source="COL" target="CHE">
      <data key="d0">16920</data>
    </edge>
    <edge source="COL" target="THA">
      <data key="d0">43541</data>
    </edge>
    <edge source="COL" target="ARE">
      <data key="d0">37130</data>
    </edge>
    <edge source="COL" target="GBR">
      <data key="d0">18387</data>
    </edge>
    <edge source="COL" target="USA">
      <data key="d0">3297218</data>
    </edge>
    <edge source="CRI" target="ARG">
      <data key="d0">2616453</data>
    </edge>
    <edge source="CRI" target="AUS">
      <data key="d0">1040534</data>
    </edge>
    <edge source="CRI" target="BEL">
      <data key="d0">162126</data>
    </edge>
    <edge source="CRI" target="BOL">
      <data key="d0">383804</data>
    </edge>
    <edge source="CRI" target="BRA">
      <data key="d0">5295357</data>
    </edge>
    <edge source="CRI" target="CAN">
      <data key="d0">16668885</data>
    </edge>
    <edge source="CRI" target="LKA">
      <data key="d0">34649</data>
    </edge>
    <edge source="CRI" target="CHL">
      <data key="d0">2818141</data>
    </edge>
    <edge source="CRI" target="CHN">
      <data key="d0">365178</data>
    </edge>
    <edge source="CRI" target="COL">
      <data key="d0">4417755</data>
    </edge>
    <edge source="CRI" target="ECU">
      <data key="d0">1224550</data>
    </edge>
    <edge source="CRI" target="SLV">
      <data key="d0">5591555</data>
    </edge>
    <edge source="CRI" target="FRA">
      <data key="d0">2412516</data>
    </edge>
    <edge source="CRI" target="DEU">
      <data key="d0">268962</data>
    </edge>
    <edge source="CRI" target="GTM">
      <data key="d0">9501649</data>
    </edge>
    <edge source="CRI" target="HND">
      <data key="d0">6957057</data>
    </edge>
    <edge source="CRI" target="HKG">
      <data key="d0">43537</data>
    </edge>
    <edge source="CRI" target="ITA">
      <data key="d0">12379</data>
    </edge>
    <edge source="CRI" target="JAM">
      <data key="d0">1784577</data>
    </edge>
    <edge source="CRI" target="LVA">
      <data key="d0">276000</data>
    </edge>
    <edge source="CRI" target="MEX">
      <data key="d0">13607506</data>
    </edge>
    <edge source="CRI" target="MAR">
      <data key="d0">110726</data>
    </edge>
    <edge source="CRI" target="NLD">
      <data key="d0">772416</data>
    </edge>
    <edge source="CRI" target="NIC">
      <data key="d0">8666220</data>
    </edge>
    <edge source="CRI" target="PAN">
      <data key="d0">5775973</data>
    </edge>
    <edge source="CRI" target="PRY">
      <data key="d0">1269460</data>
    </edge>
    <edge source="CRI" target="PER">
      <data key="d0">1402300</data>
    </edge>
    <edge source="CRI" target="ZAF">
      <data key="d0">696035</data>
    </edge>
    <edge source="CRI" target="ESP">
      <data key="d0">1445200</data>
    </edge>
    <edge source="CRI" target="CHE">
      <data key="d0">264000</data>
    </edge>
    <edge source="CRI" target="ARE">
      <data key="d0">165633</data>
    </edge>
    <edge source="CRI" target="USA">
      <data key="d0">121755032</data>
    </edge>
    <edge source="ECU" target="ARG">
      <data key="d0">59621</data>
    </edge>
    <edge source="ECU" target="BEL">
      <data key="d0">72132</data>
    </edge>
    <edge source="ECU" target="BOL">
      <data key="d0">2707697</data>
    </edge>
    <edge source="ECU" target="CHL">
      <data key="d0">2890048</data>
    </edge>
    <edge source="ECU" target="COL">
      <data key="d0">17247217</data>
    </edge>
    <edge source="ECU" target="DEU">
      <data key="d0">240444</data>
    </edge>
    <edge source="ECU" target="MEX">
      <data key="d0">4618343</data>
    </edge>
    <edge source="ECU" target="PER">
      <data key="d0">3377829</data>
    </edge>
    <edge source="ECU" target="RUS">
      <data key="d0">12868</data>
    </edge>
    <edge source="ECU" target="SAU">
      <data key="d0">22938</data>
    </edge>
    <edge source="ECU" target="ESP">
      <data key="d0">35306</data>
    </edge>
    <edge source="ECU" target="ARE">
      <data key="d0">18393</data>
    </edge>
    <edge source="ECU" target="EGY">
      <data key="d0">11328</data>
    </edge>
    <edge source="ECU" target="USA">
      <data key="d0">1723751</data>
    </edge>
    <edge source="SLV" target="CRI">
      <data key="d0">180902</data>
    </edge>
    <edge source="SLV" target="DEU">
      <data key="d0">14002</data>
    </edge>
    <edge source="SLV" target="GTM">
      <data key="d0">585596</data>
    </edge>
    <edge source="SLV" target="HND">
      <data key="d0">471629</data>
    </edge>
    <edge source="SLV" target="HKG">
      <data key="d0">118897</data>
    </edge>
    <edge source="SLV" target="MEX">
      <data key="d0">12276</data>
    </edge>
    <edge source="SLV" target="NLD">
      <data key="d0">38849</data>
    </edge>
    <edge source="SLV" target="NIC">
      <data key="d0">672856</data>
    </edge>
    <edge source="SLV" target="USA">
      <data key="d0">61673</data>
    </edge>
    <edge source="FIN" target="AZE">
      <data key="d0">21182</data>
    </edge>
    <edge source="FIN" target="ARG">
      <data key="d0">278953</data>
    </edge>
    <edge source="FIN" target="AUS">
      <data key="d0">3811370</data>
    </edge>
    <edge source="FIN" target="AUT">
      <data key="d0">2015129</data>
    </edge>
    <edge source="FIN" target="ARM">
      <data key="d0">10586</data>
    </edge>
    <edge source="FIN" target="BEL">
      <data key="d0">19473094</data>
    </edge>
    <edge source="FIN" target="BRA">
      <data key="d0">2407411</data>
    </edge>
    <edge source="FIN" target="BGR">
      <data key="d0">956541</data>
    </edge>
    <edge source="FIN" target="CMR">
      <data key="d0">40135</data>
    </edge>
    <edge source="FIN" target="CAN">
      <data key="d0">9044815</data>
    </edge>
    <edge source="FIN" target="CHL">
      <data key="d0">3304462</data>
    </edge>
    <edge source="FIN" target="CHN">
      <data key="d0">4431550</data>
    </edge>
    <edge source="FIN" target="COL">
      <data key="d0">91021</data>
    </edge>
    <edge source="FIN" target="HRV">
      <data key="d0">231466</data>
    </edge>
    <edge source="FIN" target="CZE">
      <data key="d0">7922493</data>
    </edge>
    <edge source="FIN" target="DNK">
      <data key="d0">3067638</data>
    </edge>
    <edge source="FIN" target="EST">
      <data key="d0">10211308</data>
    </edge>
    <edge source="FIN" target="FRA">
      <data key="d0">8623984</data>
    </edge>
    <edge source="FIN" target="GEO">
      <data key="d0">18237</data>
    </edge>
    <edge source="FIN" target="GMB">
      <data key="d0">24702</data>
    </edge>
    <edge source="FIN" target="DEU">
      <data key="d0">76822955</data>
    </edge>
    <edge source="FIN" target="GHA">
      <data key="d0">53969</data>
    </edge>
    <edge source="FIN" target="GRC">
      <data key="d0">183997</data>
    </edge>
    <edge source="FIN" target="HKG">
      <data key="d0">24755</data>
    </edge>
    <edge source="FIN" target="HUN">
      <data key="d0">1167452</data>
    </edge>
    <edge source="FIN" target="IDN">
      <data key="d0">140258</data>
    </edge>
    <edge source="FIN" target="IRL">
      <data key="d0">251313</data>
    </edge>
    <edge source="FIN" target="ISR">
      <data key="d0">38695</data>
    </edge>
    <edge source="FIN" target="ITA">
      <data key="d0">4320815</data>
    </edge>
    <edge source="FIN" target="JPN">
      <data key="d0">721013</data>
    </edge>
    <edge source="FIN" target="KAZ">
      <data key="d0">2050211</data>
    </edge>
    <edge source="FIN" target="KOR">
      <data key="d0">642301</data>
    </edge>
    <edge source="FIN" target="LBN">
      <data key="d0">129538</data>
    </edge>
    <edge source="FIN" target="LVA">
      <data key="d0">3261203</data>
    </edge>
    <edge source="FIN" target="LTU">
      <data key="d0">2477747</data>
    </edge>
    <edge source="FIN" target="MYS">
      <data key="d0">115452</data>
    </edge>
    <edge source="FIN" target="MEX">
      <data key="d0">503063</data>
    </edge>
    <edge source="FIN" target="MAR">
      <data key="d0">23416</data>
    </edge>
    <edge source="FIN" target="OMN">
      <data key="d0">19037</data>
    </edge>
    <edge source="FIN" target="NLD">
      <data key="d0">15582652</data>
    </edge>
    <edge source="FIN" target="NZL">
      <data key="d0">559314</data>
    </edge>
    <edge source="FIN" target="NOR">
      <data key="d0">51250830</data>
    </edge>
    <edge source="FIN" target="PAK">
      <data key="d0">164662</data>
    </edge>
    <edge source="FIN" target="PER">
      <data key="d0">1646514</data>
    </edge>
    <edge source="FIN" target="PHL">
      <data key="d0">30493</data>
    </edge>
    <edge source="FIN" target="POL">
      <data key="d0">6271180</data>
    </edge>
    <edge source="FIN" target="PRT">
      <data key="d0">535789</data>
    </edge>
    <edge source="FIN" target="ROU">
      <data key="d0">847453</data>
    </edge>
    <edge source="FIN" target="RUS">
      <data key="d0">32893537</data>
    </edge>
    <edge source="FIN" target="SAU">
      <data key="d0">263089</data>
    </edge>
    <edge source="FIN" target="SRB">
      <data key="d0">261862</data>
    </edge>
    <edge source="FIN" target="IND">
      <data key="d0">819424</data>
    </edge>
    <edge source="FIN" target="SGP">
      <data key="d0">175666</data>
    </edge>
    <edge source="FIN" target="SVK">
      <data key="d0">215358</data>
    </edge>
    <edge source="FIN" target="VNM">
      <data key="d0">30004</data>
    </edge>
    <edge source="FIN" target="SVN">
      <data key="d0">449110</data>
    </edge>
    <edge source="FIN" target="ZAF">
      <data key="d0">1626160</data>
    </edge>
    <edge source="FIN" target="ESP">
      <data key="d0">2162548</data>
    </edge>
    <edge source="FIN" target="SWE">
      <data key="d0">117380116</data>
    </edge>
    <edge source="FIN" target="CHE">
      <data key="d0">4814242</data>
    </edge>
    <edge source="FIN" target="THA">
      <data key="d0">248914</data>
    </edge>
    <edge source="FIN" target="ARE">
      <data key="d0">78531</data>
    </edge>
    <edge source="FIN" target="TUN">
      <data key="d0">71772</data>
    </edge>
    <edge source="FIN" target="TUR">
      <data key="d0">4256191</data>
    </edge>
    <edge source="FIN" target="UKR">
      <data key="d0">2382460</data>
    </edge>
    <edge source="FIN" target="MKD">
      <data key="d0">102309</data>
    </edge>
    <edge source="FIN" target="EGY">
      <data key="d0">403746</data>
    </edge>
    <edge source="FIN" target="GBR">
      <data key="d0">6676412</data>
    </edge>
    <edge source="FIN" target="USA">
      <data key="d0">24713634</data>
    </edge>
    <edge source="FIN" target="BFA">
      <data key="d0">16916</data>
    </edge>
    <edge source="FIN" target="URY">
      <data key="d0">524443</data>
    </edge>
    <edge source="FRA" target="ALB">
      <data key="d0">433391</data>
    </edge>
    <edge source="FRA" target="DZA">
      <data key="d0">37690455</data>
    </edge>
    <edge source="FRA" target="AZE">
      <data key="d0">188937</data>
    </edge>
    <edge source="FRA" target="ARG">
      <data key="d0">15568122</data>
    </edge>
    <edge source="FRA" target="AUS">
      <data key="d0">25254799</data>
    </edge>
    <edge source="FRA" target="AUT">
      <data key="d0">48347861</data>
    </edge>
    <edge source="FRA" target="ARM">
      <data key="d0">28825</data>
    </edge>
    <edge source="FRA" target="BEL">
      <data key="d0">255738708</data>
    </edge>
    <edge source="FRA" target="BOL">
      <data key="d0">32300</data>
    </edge>
    <edge source="FRA" target="BWA">
      <data key="d0">26040</data>
    </edge>
    <edge source="FRA" target="BRA">
      <data key="d0">39362511</data>
    </edge>
    <edge source="FRA" target="BGR">
      <data key="d0">4981158</data>
    </edge>
    <edge source="FRA" target="BDI">
      <data key="d0">80680</data>
    </edge>
    <edge source="FRA" target="BLR">
      <data key="d0">255430</data>
    </edge>
    <edge source="FRA" target="KHM">
      <data key="d0">143618</data>
    </edge>
    <edge source="FRA" target="CMR">
      <data key="d0">5167046</data>
    </edge>
    <edge source="FRA" target="CAN">
      <data key="d0">49003327</data>
    </edge>
    <edge source="FRA" target="CAF">
      <data key="d0">159190</data>
    </edge>
    <edge source="FRA" target="LKA">
      <data key="d0">845890</data>
    </edge>
    <edge source="FRA" target="CHL">
      <data key="d0">7238094</data>
    </edge>
    <edge source="FRA" target="CHN">
      <data key="d0">122427316</data>
    </edge>
    <edge source="FRA" target="COL">
      <data key="d0">6224880</data>
    </edge>
    <edge source="FRA" target="CRI">
      <data key="d0">283594</data>
    </edge>
    <edge source="FRA" target="HRV">
      <data key="d0">5695737</data>
    </edge>
    <edge source="FRA" target="CZE">
      <data key="d0">87389618</data>
    </edge>
    <edge source="FRA" target="BEN">
      <data key="d0">1379139</data>
    </edge>
    <edge source="FRA" target="DNK">
      <data key="d0">17276133</data>
    </edge>
    <edge source="FRA" target="ECU">
      <data key="d0">362074</data>
    </edge>
    <edge source="FRA" target="SLV">
      <data key="d0">3655735</data>
    </edge>
    <edge source="FRA" target="ETH">
      <data key="d0">2347553</data>
    </edge>
    <edge source="FRA" target="EST">
      <data key="d0">1775603</data>
    </edge>
    <edge source="FRA" target="FIN">
      <data key="d0">17206380</data>
    </edge>
    <edge source="FRA" target="GEO">
      <data key="d0">207793</data>
    </edge>
    <edge source="FRA" target="PSE">
      <data key="d0">40058</data>
    </edge>
    <edge source="FRA" target="DEU">
      <data key="d0">1122420600</data>
    </edge>
    <edge source="FRA" target="GHA">
      <data key="d0">478977</data>
    </edge>
    <edge source="FRA" target="GRC">
      <data key="d0">17118635</data>
    </edge>
    <edge source="FRA" target="GTM">
      <data key="d0">347462</data>
    </edge>
    <edge source="FRA" target="HND">
      <data key="d0">235433</data>
    </edge>
    <edge source="FRA" target="HKG">
      <data key="d0">10836913</data>
    </edge>
    <edge source="FRA" target="HUN">
      <data key="d0">77459676</data>
    </edge>
    <edge source="FRA" target="IDN">
      <data key="d0">4444375</data>
    </edge>
    <edge source="FRA" target="IRL">
      <data key="d0">13638521</data>
    </edge>
    <edge source="FRA" target="ISR">
      <data key="d0">10239270</data>
    </edge>
    <edge source="FRA" target="ITA">
      <data key="d0">358712274</data>
    </edge>
    <edge source="FRA" target="CIV">
      <data key="d0">7693285</data>
    </edge>
    <edge source="FRA" target="JAM">
      <data key="d0">340791</data>
    </edge>
    <edge source="FRA" target="JPN">
      <data key="d0">45217224</data>
    </edge>
    <edge source="FRA" target="KAZ">
      <data key="d0">502057</data>
    </edge>
    <edge source="FRA" target="JOR">
      <data key="d0">3675245</data>
    </edge>
    <edge source="FRA" target="KOR">
      <data key="d0">31968465</data>
    </edge>
    <edge source="FRA" target="LBN">
      <data key="d0">1669971</data>
    </edge>
    <edge source="FRA" target="LVA">
      <data key="d0">1415096</data>
    </edge>
    <edge source="FRA" target="LTU">
      <data key="d0">1595531</data>
    </edge>
    <edge source="FRA" target="MDG">
      <data key="d0">1748082</data>
    </edge>
    <edge source="FRA" target="MWI">
      <data key="d0">11907</data>
    </edge>
    <edge source="FRA" target="MYS">
      <data key="d0">7850885</data>
    </edge>
    <edge source="FRA" target="MRT">
      <data key="d0">1074002</data>
    </edge>
    <edge source="FRA" target="MUS">
      <data key="d0">1049076</data>
    </edge>
    <edge source="FRA" target="MEX">
      <data key="d0">72978026</data>
    </edge>
    <edge source="FRA" target="MDA">
      <data key="d0">131295</data>
    </edge>
    <edge source="FRA" target="MAR">
      <data key="d0">33849735</data>
    </edge>
    <edge source="FRA" target="MOZ">
      <data key="d0">394190</data>
    </edge>
    <edge source="FRA" target="OMN">
      <data key="d0">3203542</data>
    </edge>
    <edge source="FRA" target="NAM">
      <data key="d0">34357</data>
    </edge>
    <edge source="FRA" target="NLD">
      <data key="d0">189616521</data>
    </edge>
    <edge source="FRA" target="NZL">
      <data key="d0">3032746</data>
    </edge>
    <edge source="FRA" target="NIC">
      <data key="d0">216959</data>
    </edge>
    <edge source="FRA" target="NER">
      <data key="d0">763756</data>
    </edge>
    <edge source="FRA" target="NOR">
      <data key="d0">9409442</data>
    </edge>
    <edge source="FRA" target="PAK">
      <data key="d0">3025926</data>
    </edge>
    <edge source="FRA" target="PAN">
      <data key="d0">7918382</data>
    </edge>
    <edge source="FRA" target="PRY">
      <data key="d0">277726</data>
    </edge>
    <edge source="FRA" target="PER">
      <data key="d0">2778445</data>
    </edge>
    <edge source="FRA" target="PHL">
      <data key="d0">2270183</data>
    </edge>
    <edge source="FRA" target="POL">
      <data key="d0">242507973</data>
    </edge>
    <edge source="FRA" target="PRT">
      <data key="d0">43731188</data>
    </edge>
    <edge source="FRA" target="ROU">
      <data key="d0">109051866</data>
    </edge>
    <edge source="FRA" target="RUS">
      <data key="d0">40717625</data>
    </edge>
    <edge source="FRA" target="SAU">
      <data key="d0">10590690</data>
    </edge>
    <edge source="FRA" target="SEN">
      <data key="d0">4232300</data>
    </edge>
    <edge source="FRA" target="SRB">
      <data key="d0">6778786</data>
    </edge>
    <edge source="FRA" target="IND">
      <data key="d0">30327318</data>
    </edge>
    <edge source="FRA" target="SGP">
      <data key="d0">11487703</data>
    </edge>
    <edge source="FRA" target="SVK">
      <data key="d0">24456267</data>
    </edge>
    <edge source="FRA" target="VNM">
      <data key="d0">2798722</data>
    </edge>
    <edge source="FRA" target="SVN">
      <data key="d0">19356923</data>
    </edge>
    <edge source="FRA" target="ZAF">
      <data key="d0">22118133</data>
    </edge>
    <edge source="FRA" target="ZWE">
      <data key="d0">11843</data>
    </edge>
    <edge source="FRA" target="ESP">
      <data key="d0">467515832</data>
    </edge>
    <edge source="FRA" target="SWE">
      <data key="d0">89591388</data>
    </edge>
    <edge source="FRA" target="CHE">
      <data key="d0">77561530</data>
    </edge>
    <edge source="FRA" target="THA">
      <data key="d0">17209332</data>
    </edge>
    <edge source="FRA" target="TGO">
      <data key="d0">942107</data>
    </edge>
    <edge source="FRA" target="ARE">
      <data key="d0">29211384</data>
    </edge>
    <edge source="FRA" target="TUN">
      <data key="d0">21012846</data>
    </edge>
    <edge source="FRA" target="TUR">
      <data key="d0">101009828</data>
    </edge>
    <edge source="FRA" target="UGA">
      <data key="d0">76273</data>
    </edge>
    <edge source="FRA" target="UKR">
      <data key="d0">1528583</data>
    </edge>
    <edge source="FRA" target="MKD">
      <data key="d0">206213</data>
    </edge>
    <edge source="FRA" target="EGY">
      <data key="d0">10968936</data>
    </edge>
    <edge source="FRA" target="GBR">
      <data key="d0">317882762</data>
    </edge>
    <edge source="FRA" target="TZA">
      <data key="d0">188819</data>
    </edge>
    <edge source="FRA" target="USA">
      <data key="d0">356803866</data>
    </edge>
    <edge source="FRA" target="BFA">
      <data key="d0">2055236</data>
    </edge>
    <edge source="FRA" target="URY">
      <data key="d0">294073</data>
    </edge>
    <edge source="GTM" target="CHN">
      <data key="d0">15166</data>
    </edge>
    <edge source="GTM" target="CRI">
      <data key="d0">918531</data>
    </edge>
    <edge source="GTM" target="ECU">
      <data key="d0">12695</data>
    </edge>
    <edge source="GTM" target="SLV">
      <data key="d0">2572431</data>
    </edge>
    <edge source="GTM" target="DEU">
      <data key="d0">38330</data>
    </edge>
    <edge source="GTM" target="HND">
      <data key="d0">2363955</data>
    </edge>
    <edge source="GTM" target="HKG">
      <data key="d0">45000</data>
    </edge>
    <edge source="GTM" target="KOR">
      <data key="d0">17810</data>
    </edge>
    <edge source="GTM" target="MEX">
      <data key="d0">573687</data>
    </edge>
    <edge source="GTM" target="NIC">
      <data key="d0">1816192</data>
    </edge>
    <edge source="GTM" target="PAN">
      <data key="d0">514449</data>
    </edge>
    <edge source="GTM" target="PER">
      <data key="d0">17337</data>
    </edge>
    <edge source="GTM" target="USA">
      <data key="d0">304708</data>
    </edge>
    <edge source="HND" target="BRA">
      <data key="d0">17306</data>
    </edge>
    <edge source="HND" target="CAN">
      <data key="d0">11844</data>
    </edge>
    <edge source="HND" target="CHN">
      <data key="d0">179581</data>
    </edge>
    <edge source="HND" target="CRI">
      <data key="d0">46518</data>
    </edge>
    <edge source="HND" target="SLV">
      <data key="d0">25916</data>
    </edge>
    <edge source="HND" target="FRA">
      <data key="d0">19967</data>
    </edge>
    <edge source="HND" target="DEU">
      <data key="d0">20563</data>
    </edge>
    <edge source="HND" target="GTM">
      <data key="d0">47858</data>
    </edge>
    <edge source="HND" target="MEX">
      <data key="d0">224581</data>
    </edge>
    <edge source="HND" target="THA">
      <data key="d0">11741</data>
    </edge>
    <edge source="HND" target="USA">
      <data key="d0">491710</data>
    </edge>
    <edge source="IDN" target="ALB">
      <data key="d0">288729</data>
    </edge>
    <edge source="IDN" target="DZA">
      <data key="d0">887845</data>
    </edge>
    <edge source="IDN" target="AZE">
      <data key="d0">22117</data>
    </edge>
    <edge source="IDN" target="ARG">
      <data key="d0">1187283</data>
    </edge>
    <edge source="IDN" target="AUS">
      <data key="d0">76607197</data>
    </edge>
    <edge source="IDN" target="BEL">
      <data key="d0">14670416</data>
    </edge>
    <edge source="IDN" target="BOL">
      <data key="d0">740521</data>
    </edge>
    <edge source="IDN" target="BRA">
      <data key="d0">12790266</data>
    </edge>
    <edge source="IDN" target="BGR">
      <data key="d0">1326600</data>
    </edge>
    <edge source="IDN" target="BLR">
      <data key="d0">157444</data>
    </edge>
    <edge source="IDN" target="KHM">
      <data key="d0">1240742</data>
    </edge>
    <edge source="IDN" target="CMR">
      <data key="d0">16886</data>
    </edge>
    <edge source="IDN" target="CAN">
      <data key="d0">18378906</data>
    </edge>
    <edge source="IDN" target="LKA">
      <data key="d0">5397385</data>
    </edge>
    <edge source="IDN" target="CHL">
      <data key="d0">1521880</data>
    </edge>
    <edge source="IDN" target="CHN">
      <data key="d0">44773716</data>
    </edge>
    <edge source="IDN" target="COL">
      <data key="d0">3537467</data>
    </edge>
    <edge source="IDN" target="CRI">
      <data key="d0">282124</data>
    </edge>
    <edge source="IDN" target="HRV">
      <data key="d0">392808</data>
    </edge>
    <edge source="IDN" target="CZE">
      <data key="d0">1960146</data>
    </edge>
    <edge source="IDN" target="BEN">
      <data key="d0">32025</data>
    </edge>
    <edge source="IDN" target="DNK">
      <data key="d0">1058422</data>
    </edge>
    <edge source="IDN" target="ECU">
      <data key="d0">115460</data>
    </edge>
    <edge source="IDN" target="SLV">
      <data key="d0">542111</data>
    </edge>
    <edge source="IDN" target="ETH">
      <data key="d0">169026</data>
    </edge>
    <edge source="IDN" target="EST">
      <data key="d0">506703</data>
    </edge>
    <edge source="IDN" target="FIN">
      <data key="d0">1623225</data>
    </edge>
    <edge source="IDN" target="FRA">
      <data key="d0">9203031</data>
    </edge>
    <edge source="IDN" target="GEO">
      <data key="d0">350328</data>
    </edge>
    <edge source="IDN" target="DEU">
      <data key="d0">71657001</data>
    </edge>
    <edge source="IDN" target="GHA">
      <data key="d0">554926</data>
    </edge>
    <edge source="IDN" target="GRC">
      <data key="d0">699068</data>
    </edge>
    <edge source="IDN" target="GTM">
      <data key="d0">862092</data>
    </edge>
    <edge source="IDN" target="HND">
      <data key="d0">220257</data>
    </edge>
    <edge source="IDN" target="HKG">
      <data key="d0">20423254</data>
    </edge>
    <edge source="IDN" target="HUN">
      <data key="d0">3393998</data>
    </edge>
    <edge source="IDN" target="IRL">
      <data key="d0">999313</data>
    </edge>
    <edge source="IDN" target="ISR">
      <data key="d0">418229</data>
    </edge>
    <edge source="IDN" target="ITA">
      <data key="d0">10196645</data>
    </edge>
    <edge source="IDN" target="CIV">
      <data key="d0">218405</data>
    </edge>
    <edge source="IDN" target="JAM">
      <data key="d0">175142</data>
    </edge>
    <edge source="IDN" target="JPN">
      <data key="d0">181748445</data>
    </edge>
    <edge source="IDN" target="KAZ">
      <data key="d0">24176</data>
    </edge>
    <edge source="IDN" target="JOR">
      <data key="d0">3661935</data>
    </edge>
    <edge source="IDN" target="KOR">
      <data key="d0">17543397</data>
    </edge>
    <edge source="IDN" target="LBN">
      <data key="d0">4161945</data>
    </edge>
    <edge source="IDN" target="LVA">
      <data key="d0">1419535</data>
    </edge>
    <edge source="IDN" target="LTU">
      <data key="d0">29566</data>
    </edge>
    <edge source="IDN" target="MDG">
      <data key="d0">17029</data>
    </edge>
    <edge source="IDN" target="MWI">
      <data key="d0">27146</data>
    </edge>
    <edge source="IDN" target="MYS">
      <data key="d0">76773340</data>
    </edge>
    <edge source="IDN" target="MRT">
      <data key="d0">74880</data>
    </edge>
    <edge source="IDN" target="MUS">
      <data key="d0">531532</data>
    </edge>
    <edge source="IDN" target="MEX">
      <data key="d0">9526755</data>
    </edge>
    <edge source="IDN" target="MDA">
      <data key="d0">124911</data>
    </edge>
    <edge source="IDN" target="MAR">
      <data key="d0">1797414</data>
    </edge>
    <edge source="IDN" target="OMN">
      <data key="d0">1807792</data>
    </edge>
    <edge source="IDN" target="NAM">
      <data key="d0">44815</data>
    </edge>
    <edge source="IDN" target="NLD">
      <data key="d0">28415809</data>
    </edge>
    <edge source="IDN" target="NZL">
      <data key="d0">16435499</data>
    </edge>
    <edge source="IDN" target="NIC">
      <data key="d0">150231</data>
    </edge>
    <edge source="IDN" target="NOR">
      <data key="d0">857666</data>
    </edge>
    <edge source="IDN" target="PAK">
      <data key="d0">10146250</data>
    </edge>
    <edge source="IDN" target="PAN">
      <data key="d0">405693</data>
    </edge>
    <edge source="IDN" target="PRY">
      <data key="d0">652170</data>
    </edge>
    <edge source="IDN" target="PER">
      <data key="d0">1599196</data>
    </edge>
    <edge source="IDN" target="PHL">
      <data key="d0">76723012</data>
    </edge>
    <edge source="IDN" target="POL">
      <data key="d0">8556675</data>
    </edge>
    <edge source="IDN" target="PRT">
      <data key="d0">995408</data>
    </edge>
    <edge source="IDN" target="ROU">
      <data key="d0">959408</data>
    </edge>
    <edge source="IDN" target="RUS">
      <data key="d0">7546383</data>
    </edge>
    <edge source="IDN" target="SAU">
      <data key="d0">54892113</data>
    </edge>
    <edge source="IDN" target="SEN">
      <data key="d0">103356</data>
    </edge>
    <edge source="IDN" target="IND">
      <data key="d0">13602408</data>
    </edge>
    <edge source="IDN" target="SGP">
      <data key="d0">36673220</data>
    </edge>
    <edge source="IDN" target="SVK">
      <data key="d0">108908</data>
    </edge>
    <edge source="IDN" target="VNM">
      <data key="d0">65697973</data>
    </edge>
    <edge source="IDN" target="SVN">
      <data key="d0">308396</data>
    </edge>
    <edge source="IDN" target="ZAF">
      <data key="d0">8298615</data>
    </edge>
    <edge source="IDN" target="ZWE">
      <data key="d0">65270</data>
    </edge>
    <edge source="IDN" target="ESP">
      <data key="d0">5943214</data>
    </edge>
    <edge source="IDN" target="SWE">
      <data key="d0">2564629</data>
    </edge>
    <edge source="IDN" target="CHE">
      <data key="d0">16385</data>
    </edge>
    <edge source="IDN" target="THA">
      <data key="d0">43009457</data>
    </edge>
    <edge source="IDN" target="TGO">
      <data key="d0">100837</data>
    </edge>
    <edge source="IDN" target="ARE">
      <data key="d0">32011154</data>
    </edge>
    <edge source="IDN" target="TUN">
      <data key="d0">512936</data>
    </edge>
    <edge source="IDN" target="TUR">
      <data key="d0">12123904</data>
    </edge>
    <edge source="IDN" target="UGA">
      <data key="d0">209611</data>
    </edge>
    <edge source="IDN" target="UKR">
      <data key="d0">1302983</data>
    </edge>
    <edge source="IDN" target="EGY">
      <data key="d0">33569815</data>
    </edge>
    <edge source="IDN" target="GBR">
      <data key="d0">31865910</data>
    </edge>
    <edge source="IDN" target="TZA">
      <data key="d0">448333</data>
    </edge>
    <edge source="IDN" target="USA">
      <data key="d0">777798255</data>
    </edge>
    <edge source="IDN" target="URY">
      <data key="d0">705580</data>
    </edge>
    <edge source="ISR" target="AZE">
      <data key="d0">400000</data>
    </edge>
    <edge source="ISR" target="ARG">
      <data key="d0">310000</data>
    </edge>
    <edge source="ISR" target="AUS">
      <data key="d0">2615000</data>
    </edge>
    <edge source="ISR" target="AUT">
      <data key="d0">764000</data>
    </edge>
    <edge source="ISR" target="BEL">
      <data key="d0">9083000</data>
    </edge>
    <edge source="ISR" target="BRA">
      <data key="d0">459000</data>
    </edge>
    <edge source="ISR" target="BGR">
      <data key="d0">1158000</data>
    </edge>
    <edge source="ISR" target="CAN">
      <data key="d0">4104000</data>
    </edge>
    <edge source="ISR" target="CHL">
      <data key="d0">163000</data>
    </edge>
    <edge source="ISR" target="CHN">
      <data key="d0">546000</data>
    </edge>
    <edge source="ISR" target="COL">
      <data key="d0">35000</data>
    </edge>
    <edge source="ISR" target="CRI">
      <data key="d0">132000</data>
    </edge>
    <edge source="ISR" target="HRV">
      <data key="d0">121000</data>
    </edge>
    <edge source="ISR" target="CZE">
      <data key="d0">519000</data>
    </edge>
    <edge source="ISR" target="DNK">
      <data key="d0">4280000</data>
    </edge>
    <edge source="ISR" target="ECU">
      <data key="d0">34000</data>
    </edge>
    <edge source="ISR" target="SLV">
      <data key="d0">28000</data>
    </edge>
    <edge source="ISR" target="ETH">
      <data key="d0">1111000</data>
    </edge>
    <edge source="ISR" target="FIN">
      <data key="d0">2174000</data>
    </edge>
    <edge source="ISR" target="FRA">
      <data key="d0">16603000</data>
    </edge>
    <edge source="ISR" target="GEO">
      <data key="d0">42000</data>
    </edge>
    <edge source="ISR" target="DEU">
      <data key="d0">24127000</data>
    </edge>
    <edge source="ISR" target="GHA">
      <data key="d0">441000</data>
    </edge>
    <edge source="ISR" target="GRC">
      <data key="d0">1252000</data>
    </edge>
    <edge source="ISR" target="GTM">
      <data key="d0">110000</data>
    </edge>
    <edge source="ISR" target="HND">
      <data key="d0">41000</data>
    </edge>
    <edge source="ISR" target="HKG">
      <data key="d0">164000</data>
    </edge>
    <edge source="ISR" target="HUN">
      <data key="d0">16000</data>
    </edge>
    <edge source="ISR" target="IRL">
      <data key="d0">162000</data>
    </edge>
    <edge source="ISR" target="ITA">
      <data key="d0">2914000</data>
    </edge>
    <edge source="ISR" target="CIV">
      <data key="d0">77000</data>
    </edge>
    <edge source="ISR" target="JPN">
      <data key="d0">633000</data>
    </edge>
    <edge source="ISR" target="KAZ">
      <data key="d0">34000</data>
    </edge>
    <edge source="ISR" target="JOR">
      <data key="d0">66000</data>
    </edge>
    <edge source="ISR" target="KOR">
      <data key="d0">231000</data>
    </edge>
    <edge source="ISR" target="LVA">
      <data key="d0">882000</data>
    </edge>
    <edge source="ISR" target="LTU">
      <data key="d0">620000</data>
    </edge>
    <edge source="ISR" target="MEX">
      <data key="d0">892000</data>
    </edge>
    <edge source="ISR" target="NLD">
      <data key="d0">9784000</data>
    </edge>
    <edge source="ISR" target="NZL">
      <data key="d0">528000</data>
    </edge>
    <edge source="ISR" target="NIC">
      <data key="d0">27000</data>
    </edge>
    <edge source="ISR" target="NOR">
      <data key="d0">703000</data>
    </edge>
    <edge source="ISR" target="PAN">
      <data key="d0">13000</data>
    </edge>
    <edge source="ISR" target="PER">
      <data key="d0">64000</data>
    </edge>
    <edge source="ISR" target="PHL">
      <data key="d0">1604000</data>
    </edge>
    <edge source="ISR" target="POL">
      <data key="d0">806000</data>
    </edge>
    <edge source="ISR" target="PRT">
      <data key="d0">328000</data>
    </edge>
    <edge source="ISR" target="ROU">
      <data key="d0">1001000</data>
    </edge>
    <edge source="ISR" target="RUS">
      <data key="d0">1471000</data>
    </edge>
    <edge source="ISR" target="SRB">
      <data key="d0">129000</data>
    </edge>
    <edge source="ISR" target="IND">
      <data key="d0">411000</data>
    </edge>
    <edge source="ISR" target="SGP">
      <data key="d0">150000</data>
    </edge>
    <edge source="ISR" target="SVK">
      <data key="d0">1940000</data>
    </edge>
    <edge source="ISR" target="SVN">
      <data key="d0">448000</data>
    </edge>
    <edge source="ISR" target="ZAF">
      <data key="d0">124000</data>
    </edge>
    <edge source="ISR" target="ESP">
      <data key="d0">5367000</data>
    </edge>
    <edge source="ISR" target="SWE">
      <data key="d0">2655000</data>
    </edge>
    <edge source="ISR" target="CHE">
      <data key="d0">371000</data>
    </edge>
    <edge source="ISR" target="THA">
      <data key="d0">119000</data>
    </edge>
    <edge source="ISR" target="TUR">
      <data key="d0">1162000</data>
    </edge>
    <edge source="ISR" target="UGA">
      <data key="d0">12000</data>
    </edge>
    <edge source="ISR" target="UKR">
      <data key="d0">324000</data>
    </edge>
    <edge source="ISR" target="GBR">
      <data key="d0">3379000</data>
    </edge>
    <edge source="ISR" target="TZA">
      <data key="d0">488000</data>
    </edge>
    <edge source="ISR" target="USA">
      <data key="d0">30814000</data>
    </edge>
    <edge source="ISR" target="URY">
      <data key="d0">113000</data>
    </edge>
    <edge source="LBN" target="DZA">
      <data key="d0">27449</data>
    </edge>
    <edge source="LBN" target="AUS">
      <data key="d0">118586</data>
    </edge>
    <edge source="LBN" target="CMR">
      <data key="d0">23334</data>
    </edge>
    <edge source="LBN" target="CAN">
      <data key="d0">11605</data>
    </edge>
    <edge source="LBN" target="BEN">
      <data key="d0">29857</data>
    </edge>
    <edge source="LBN" target="FRA">
      <data key="d0">270903</data>
    </edge>
    <edge source="LBN" target="GMB">
      <data key="d0">15171</data>
    </edge>
    <edge source="LBN" target="CIV">
      <data key="d0">121944</data>
    </edge>
    <edge source="LBN" target="KAZ">
      <data key="d0">14889</data>
    </edge>
    <edge source="LBN" target="JOR">
      <data key="d0">31411</data>
    </edge>
    <edge source="LBN" target="LTU">
      <data key="d0">23569</data>
    </edge>
    <edge source="LBN" target="SAU">
      <data key="d0">113285</data>
    </edge>
    <edge source="LBN" target="SEN">
      <data key="d0">18797</data>
    </edge>
    <edge source="LBN" target="IND">
      <data key="d0">42374</data>
    </edge>
    <edge source="LBN" target="ARE">
      <data key="d0">158803</data>
    </edge>
    <edge source="LBN" target="TUR">
      <data key="d0">12976</data>
    </edge>
    <edge source="LBN" target="EGY">
      <data key="d0">38699</data>
    </edge>
    <edge source="LBN" target="TZA">
      <data key="d0">21414</data>
    </edge>
    <edge source="MEX" target="ARG">
      <data key="d0">13082147</data>
    </edge>
    <edge source="MEX" target="AUS">
      <data key="d0">1732481</data>
    </edge>
    <edge source="MEX" target="AUT">
      <data key="d0">25482</data>
    </edge>
    <edge source="MEX" target="BEL">
      <data key="d0">12210783</data>
    </edge>
    <edge source="MEX" target="BOL">
      <data key="d0">1603426</data>
    </edge>
    <edge source="MEX" target="BRA">
      <data key="d0">32834197</data>
    </edge>
    <edge source="MEX" target="KHM">
      <data key="d0">129983</data>
    </edge>
    <edge source="MEX" target="CAN">
      <data key="d0">70061939</data>
    </edge>
    <edge source="MEX" target="CHL">
      <data key="d0">6899821</data>
    </edge>
    <edge source="MEX" target="CHN">
      <data key="d0">28533682</data>
    </edge>
    <edge source="MEX" target="COL">
      <data key="d0">20271090</data>
    </edge>
    <edge source="MEX" target="CRI">
      <data key="d0">10647717</data>
    </edge>
    <edge source="MEX" target="CZE">
      <data key="d0">638624</data>
    </edge>
    <edge source="MEX" target="DNK">
      <data key="d0">25121</data>
    </edge>
    <edge source="MEX" target="ECU">
      <data key="d0">10870647</data>
    </edge>
    <edge source="MEX" target="SLV">
      <data key="d0">5907604</data>
    </edge>
    <edge source="MEX" target="ETH">
      <data key="d0">30390</data>
    </edge>
    <edge source="MEX" target="FRA">
      <data key="d0">1026169</data>
    </edge>
    <edge source="MEX" target="DEU">
      <data key="d0">9352982</data>
    </edge>
    <edge source="MEX" target="GHA">
      <data key="d0">13688</data>
    </edge>
    <edge source="MEX" target="GRC">
      <data key="d0">33910</data>
    </edge>
    <edge source="MEX" target="GTM">
      <data key="d0">13410148</data>
    </edge>
    <edge source="MEX" target="HND">
      <data key="d0">3669411</data>
    </edge>
    <edge source="MEX" target="HKG">
      <data key="d0">1732601</data>
    </edge>
    <edge source="MEX" target="HUN">
      <data key="d0">36199</data>
    </edge>
    <edge source="MEX" target="IDN">
      <data key="d0">41705</data>
    </edge>
    <edge source="MEX" target="IRL">
      <data key="d0">82129</data>
    </edge>
    <edge source="MEX" target="ISR">
      <data key="d0">70974</data>
    </edge>
    <edge source="MEX" target="ITA">
      <data key="d0">1678680</data>
    </edge>
    <edge source="MEX" target="CIV">
      <data key="d0">16182</data>
    </edge>
    <edge source="MEX" target="JAM">
      <data key="d0">139373</data>
    </edge>
    <edge source="MEX" target="JPN">
      <data key="d0">1984070</data>
    </edge>
    <edge source="MEX" target="JOR">
      <data key="d0">11217</data>
    </edge>
    <edge source="MEX" target="KOR">
      <data key="d0">14594631</data>
    </edge>
    <edge source="MEX" target="LBN">
      <data key="d0">84229</data>
    </edge>
    <edge source="MEX" target="MYS">
      <data key="d0">169391</data>
    </edge>
    <edge source="MEX" target="MAR">
      <data key="d0">42646</data>
    </edge>
    <edge source="MEX" target="OMN">
      <data key="d0">45039</data>
    </edge>
    <edge source="MEX" target="NLD">
      <data key="d0">463135</data>
    </edge>
    <edge source="MEX" target="NZL">
      <data key="d0">85885</data>
    </edge>
    <edge source="MEX" target="NIC">
      <data key="d0">23392035</data>
    </edge>
    <edge source="MEX" target="NOR">
      <data key="d0">106934</data>
    </edge>
    <edge source="MEX" target="PAN">
      <data key="d0">4239172</data>
    </edge>
    <edge source="MEX" target="PRY">
      <data key="d0">965551</data>
    </edge>
    <edge source="MEX" target="PER">
      <data key="d0">4207712</data>
    </edge>
    <edge source="MEX" target="PHL">
      <data key="d0">918433</data>
    </edge>
    <edge source="MEX" target="POL">
      <data key="d0">762900</data>
    </edge>
    <edge source="MEX" target="PRT">
      <data key="d0">217306</data>
    </edge>
    <edge source="MEX" target="ROU">
      <data key="d0">287484</data>
    </edge>
    <edge source="MEX" target="RUS">
      <data key="d0">683771</data>
    </edge>
    <edge source="MEX" target="SAU">
      <data key="d0">870460</data>
    </edge>
    <edge source="MEX" target="IND">
      <data key="d0">1139757</data>
    </edge>
    <edge source="MEX" target="SGP">
      <data key="d0">600670</data>
    </edge>
    <edge source="MEX" target="SVK">
      <data key="d0">4936262</data>
    </edge>
    <edge source="MEX" target="VNM">
      <data key="d0">239085</data>
    </edge>
    <edge source="MEX" target="SVN">
      <data key="d0">21019</data>
    </edge>
    <edge source="MEX" target="ZAF">
      <data key="d0">1145696</data>
    </edge>
    <edge source="MEX" target="ESP">
      <data key="d0">3370336</data>
    </edge>
    <edge source="MEX" target="SWE">
      <data key="d0">37862</data>
    </edge>
    <edge source="MEX" target="CHE">
      <data key="d0">167881</data>
    </edge>
    <edge source="MEX" target="THA">
      <data key="d0">3655128</data>
    </edge>
    <edge source="MEX" target="ARE">
      <data key="d0">1492164</data>
    </edge>
    <edge source="MEX" target="TUN">
      <data key="d0">43292</data>
    </edge>
    <edge source="MEX" target="TUR">
      <data key="d0">568737</data>
    </edge>
    <edge source="MEX" target="UKR">
      <data key="d0">72677</data>
    </edge>
    <edge source="MEX" target="EGY">
      <data key="d0">85111</data>
    </edge>
    <edge source="MEX" target="GBR">
      <data key="d0">4451706</data>
    </edge>
    <edge source="MEX" target="USA">
      <data key="d0">1940114229</data>
    </edge>
    <edge source="MEX" target="URY">
      <data key="d0">1337221</data>
    </edge>
    <edge source="MDA" target="BLR">
      <data key="d0">15041</data>
    </edge>
    <edge source="MDA" target="GEO">
      <data key="d0">14521</data>
    </edge>
    <edge source="MDA" target="DEU">
      <data key="d0">14092</data>
    </edge>
    <edge source="MDA" target="ITA">
      <data key="d0">13222</data>
    </edge>
    <edge source="MDA" target="KGZ">
      <data key="d0">22580</data>
    </edge>
    <edge source="MDA" target="POL">
      <data key="d0">26641</data>
    </edge>
    <edge source="MDA" target="ROU">
      <data key="d0">1622593</data>
    </edge>
    <edge source="MDA" target="RUS">
      <data key="d0">10503236</data>
    </edge>
    <edge source="MDA" target="TUR">
      <data key="d0">41322</data>
    </edge>
    <edge source="MDA" target="UKR">
      <data key="d0">20440</data>
    </edge>
    <edge source="OMN" target="BOL">
      <data key="d0">14377</data>
    </edge>
    <edge source="OMN" target="CMR">
      <data key="d0">20827</data>
    </edge>
    <edge source="OMN" target="LKA">
      <data key="d0">58729</data>
    </edge>
    <edge source="OMN" target="CHN">
      <data key="d0">119655</data>
    </edge>
    <edge source="OMN" target="DEU">
      <data key="d0">18804</data>
    </edge>
    <edge source="OMN" target="HKG">
      <data key="d0">362406</data>
    </edge>
    <edge source="OMN" target="IDN">
      <data key="d0">14536</data>
    </edge>
    <edge source="OMN" target="JOR">
      <data key="d0">345025</data>
    </edge>
    <edge source="OMN" target="LBN">
      <data key="d0">111020</data>
    </edge>
    <edge source="OMN" target="MYS">
      <data key="d0">135338</data>
    </edge>
    <edge source="OMN" target="MAR">
      <data key="d0">35067</data>
    </edge>
    <edge source="OMN" target="NER">
      <data key="d0">92901</data>
    </edge>
    <edge source="OMN" target="PAK">
      <data key="d0">12812</data>
    </edge>
    <edge source="OMN" target="PAN">
      <data key="d0">29675</data>
    </edge>
    <edge source="OMN" target="RUS">
      <data key="d0">91850</data>
    </edge>
    <edge source="OMN" target="SAU">
      <data key="d0">127590</data>
    </edge>
    <edge source="OMN" target="IND">
      <data key="d0">512735</data>
    </edge>
    <edge source="OMN" target="SGP">
      <data key="d0">525115</data>
    </edge>
    <edge source="OMN" target="THA">
      <data key="d0">14112</data>
    </edge>
    <edge source="OMN" target="ARE">
      <data key="d0">13909544</data>
    </edge>
    <edge source="OMN" target="TUR">
      <data key="d0">24760</data>
    </edge>
    <edge source="OMN" target="EGY">
      <data key="d0">24812</data>
    </edge>
    <edge source="OMN" target="GBR">
      <data key="d0">466560</data>
    </edge>
    <edge source="OMN" target="TZA">
      <data key="d0">38944</data>
    </edge>
    <edge source="OMN" target="USA">
      <data key="d0">131887</data>
    </edge>
    <edge source="NLD" target="ALB">
      <data key="d0">1087620</data>
    </edge>
    <edge source="NLD" target="DZA">
      <data key="d0">1178466</data>
    </edge>
    <edge source="NLD" target="AZE">
      <data key="d0">2911771</data>
    </edge>
    <edge source="NLD" target="ARG">
      <data key="d0">3218030</data>
    </edge>
    <edge source="NLD" target="AUS">
      <data key="d0">21115195</data>
    </edge>
    <edge source="NLD" target="AUT">
      <data key="d0">52953055</data>
    </edge>
    <edge source="NLD" target="ARM">
      <data key="d0">12653</data>
    </edge>
    <edge source="NLD" target="BEL">
      <data key="d0">365299789</data>
    </edge>
    <edge source="NLD" target="BOL">
      <data key="d0">199282</data>
    </edge>
    <edge source="NLD" target="BRA">
      <data key="d0">5444504</data>
    </edge>
    <edge source="NLD" target="BGR">
      <data key="d0">13845540</data>
    </edge>
    <edge source="NLD" target="BDI">
      <data key="d0">76757</data>
    </edge>
    <edge source="NLD" target="BLR">
      <data key="d0">600759</data>
    </edge>
    <edge source="NLD" target="KHM">
      <data key="d0">193073</data>
    </edge>
    <edge source="NLD" target="CMR">
      <data key="d0">2977126</data>
    </edge>
    <edge source="NLD" target="CAN">
      <data key="d0">6098496</data>
    </edge>
    <edge source="NLD" target="CAF">
      <data key="d0">19230</data>
    </edge>
    <edge source="NLD" target="LKA">
      <data key="d0">5292898</data>
    </edge>
    <edge source="NLD" target="CHL">
      <data key="d0">3726324</data>
    </edge>
    <edge source="NLD" target="CHN">
      <data key="d0">35666747</data>
    </edge>
    <edge source="NLD" target="COL">
      <data key="d0">1418525</data>
    </edge>
    <edge source="NLD" target="CRI">
      <data key="d0">83501</data>
    </edge>
    <edge source="NLD" target="HRV">
      <data key="d0">6492370</data>
    </edge>
    <edge source="NLD" target="CZE">
      <data key="d0">47594750</data>
    </edge>
    <edge source="NLD" target="BEN">
      <data key="d0">494258</data>
    </edge>
    <edge source="NLD" target="DNK">
      <data key="d0">35147607</data>
    </edge>
    <edge source="NLD" target="ECU">
      <data key="d0">1872714</data>
    </edge>
    <edge source="NLD" target="SLV">
      <data key="d0">439132</data>
    </edge>
    <edge source="NLD" target="ETH">
      <data key="d0">936295</data>
    </edge>
    <edge source="NLD" target="EST">
      <data key="d0">4858267</data>
    </edge>
    <edge source="NLD" target="FIN">
      <data key="d0">39913381</data>
    </edge>
    <edge source="NLD" target="FRA">
      <data key="d0">353509550</data>
    </edge>
    <edge source="NLD" target="GEO">
      <data key="d0">944513</data>
    </edge>
    <edge source="NLD" target="GMB">
      <data key="d0">48192</data>
    </edge>
    <edge source="NLD" target="DEU">
      <data key="d0">972773272</data>
    </edge>
    <edge source="NLD" target="GHA">
      <data key="d0">5552960</data>
    </edge>
    <edge source="NLD" target="GRC">
      <data key="d0">22235685</data>
    </edge>
    <edge source="NLD" target="GTM">
      <data key="d0">322983</data>
    </edge>
    <edge source="NLD" target="HND">
      <data key="d0">281808</data>
    </edge>
    <edge source="NLD" target="HKG">
      <data key="d0">41036201</data>
    </edge>
    <edge source="NLD" target="HUN">
      <data key="d0">18570678</data>
    </edge>
    <edge source="NLD" target="IDN">
      <data key="d0">1951217</data>
    </edge>
    <edge source="NLD" target="IRL">
      <data key="d0">28896732</data>
    </edge>
    <edge source="NLD" target="ISR">
      <data key="d0">6878705</data>
    </edge>
    <edge source="NLD" target="ITA">
      <data key="d0">172399718</data>
    </edge>
    <edge source="NLD" target="CIV">
      <data key="d0">2461079</data>
    </edge>
    <edge source="NLD" target="JAM">
      <data key="d0">190628</data>
    </edge>
    <edge source="NLD" target="JPN">
      <data key="d0">10998309</data>
    </edge>
    <edge source="NLD" target="KAZ">
      <data key="d0">2793071</data>
    </edge>
    <edge source="NLD" target="JOR">
      <data key="d0">2863485</data>
    </edge>
    <edge source="NLD" target="KOR">
      <data key="d0">13905312</data>
    </edge>
    <edge source="NLD" target="KGZ">
      <data key="d0">80359</data>
    </edge>
    <edge source="NLD" target="LBN">
      <data key="d0">2821343</data>
    </edge>
    <edge source="NLD" target="LVA">
      <data key="d0">2950187</data>
    </edge>
    <edge source="NLD" target="LTU">
      <data key="d0">6413918</data>
    </edge>
    <edge source="NLD" target="MDG">
      <data key="d0">464599</data>
    </edge>
    <edge source="NLD" target="MWI">
      <data key="d0">134692</data>
    </edge>
    <edge source="NLD" target="MYS">
      <data key="d0">5689787</data>
    </edge>
    <edge source="NLD" target="MRT">
      <data key="d0">3310406</data>
    </edge>
    <edge source="NLD" target="MUS">
      <data key="d0">2484824</data>
    </edge>
    <edge source="NLD" target="MEX">
      <data key="d0">4241977</data>
    </edge>
    <edge source="NLD" target="MDA">
      <data key="d0">130382</data>
    </edge>
    <edge source="NLD" target="MAR">
      <data key="d0">9814657</data>
    </edge>
    <edge source="NLD" target="MOZ">
      <data key="d0">617956</data>
    </edge>
    <edge source="NLD" target="OMN">
      <data key="d0">1799486</data>
    </edge>
    <edge source="NLD" target="NAM">
      <data key="d0">558065</data>
    </edge>
    <edge source="NLD" target="NZL">
      <data key="d0">1627042</data>
    </edge>
    <edge source="NLD" target="NIC">
      <data key="d0">44176</data>
    </edge>
    <edge source="NLD" target="NER">
      <data key="d0">1918589</data>
    </edge>
    <edge source="NLD" target="NOR">
      <data key="d0">36464827</data>
    </edge>
    <edge source="NLD" target="PAK">
      <data key="d0">1736880</data>
    </edge>
    <edge source="NLD" target="PAN">
      <data key="d0">745380</data>
    </edge>
    <edge source="NLD" target="PRY">
      <data key="d0">1537119</data>
    </edge>
    <edge source="NLD" target="PER">
      <data key="d0">1839159</data>
    </edge>
    <edge source="NLD" target="PHL">
      <data key="d0">2243226</data>
    </edge>
    <edge source="NLD" target="POL">
      <data key="d0">68685584</data>
    </edge>
    <edge source="NLD" target="PRT">
      <data key="d0">35553504</data>
    </edge>
    <edge source="NLD" target="ROU">
      <data key="d0">33506630</data>
    </edge>
    <edge source="NLD" target="RUS">
      <data key="d0">15098396</data>
    </edge>
    <edge source="NLD" target="SAU">
      <data key="d0">10001558</data>
    </edge>
    <edge source="NLD" target="SEN">
      <data key="d0">3419588</data>
    </edge>
    <edge source="NLD" target="SRB">
      <data key="d0">2010228</data>
    </edge>
    <edge source="NLD" target="IND">
      <data key="d0">6927559</data>
    </edge>
    <edge source="NLD" target="SGP">
      <data key="d0">21042708</data>
    </edge>
    <edge source="NLD" target="SVK">
      <data key="d0">71343880</data>
    </edge>
    <edge source="NLD" target="VNM">
      <data key="d0">1150620</data>
    </edge>
    <edge source="NLD" target="SVN">
      <data key="d0">21539763</data>
    </edge>
    <edge source="NLD" target="ZAF">
      <data key="d0">6722310</data>
    </edge>
    <edge source="NLD" target="ZWE">
      <data key="d0">91581</data>
    </edge>
    <edge source="NLD" target="ESP">
      <data key="d0">113461278</data>
    </edge>
    <edge source="NLD" target="SWE">
      <data key="d0">70307449</data>
    </edge>
    <edge source="NLD" target="CHE">
      <data key="d0">23961145</data>
    </edge>
    <edge source="NLD" target="THA">
      <data key="d0">5355309</data>
    </edge>
    <edge source="NLD" target="TGO">
      <data key="d0">4062365</data>
    </edge>
    <edge source="NLD" target="ARE">
      <data key="d0">21645246</data>
    </edge>
    <edge source="NLD" target="TUN">
      <data key="d0">1069134</data>
    </edge>
    <edge source="NLD" target="TUR">
      <data key="d0">16036377</data>
    </edge>
    <edge source="NLD" target="UGA">
      <data key="d0">268592</data>
    </edge>
    <edge source="NLD" target="UKR">
      <data key="d0">2159832</data>
    </edge>
    <edge source="NLD" target="MKD">
      <data key="d0">532740</data>
    </edge>
    <edge source="NLD" target="EGY">
      <data key="d0">5161761</data>
    </edge>
    <edge source="NLD" target="GBR">
      <data key="d0">207065654</data>
    </edge>
    <edge source="NLD" target="TZA">
      <data key="d0">1984729</data>
    </edge>
    <edge source="NLD" target="USA">
      <data key="d0">43653155</data>
    </edge>
    <edge source="NLD" target="BFA">
      <data key="d0">2436529</data>
    </edge>
    <edge source="NLD" target="URY">
      <data key="d0">1420875</data>
    </edge>
    <edge source="NIC" target="CRI">
      <data key="d0">17962</data>
    </edge>
    <edge source="NIC" target="GTM">
      <data key="d0">21663</data>
    </edge>
    <edge source="NIC" target="HND">
      <data key="d0">13550</data>
    </edge>
    <edge source="NIC" target="USA">
      <data key="d0">110493</data>
    </edge>
    <edge source="PAK" target="ARG">
      <data key="d0">62235</data>
    </edge>
    <edge source="PAK" target="AUS">
      <data key="d0">30347</data>
    </edge>
    <edge source="PAK" target="BEL">
      <data key="d0">159888</data>
    </edge>
    <edge source="PAK" target="BRA">
      <data key="d0">137912</data>
    </edge>
    <edge source="PAK" target="LKA">
      <data key="d0">47048</data>
    </edge>
    <edge source="PAK" target="CHL">
      <data key="d0">15179</data>
    </edge>
    <edge source="PAK" target="COL">
      <data key="d0">190706</data>
    </edge>
    <edge source="PAK" target="FRA">
      <data key="d0">17041</data>
    </edge>
    <edge source="PAK" target="DEU">
      <data key="d0">148005</data>
    </edge>
    <edge source="PAK" target="GRC">
      <data key="d0">66499</data>
    </edge>
    <edge source="PAK" target="IRL">
      <data key="d0">12615</data>
    </edge>
    <edge source="PAK" target="ITA">
      <data key="d0">325817</data>
    </edge>
    <edge source="PAK" target="JPN">
      <data key="d0">107471</data>
    </edge>
    <edge source="PAK" target="LBN">
      <data key="d0">21889</data>
    </edge>
    <edge source="PAK" target="OMN">
      <data key="d0">99967</data>
    </edge>
    <edge source="PAK" target="NLD">
      <data key="d0">127173</data>
    </edge>
    <edge source="PAK" target="PAN">
      <data key="d0">18549</data>
    </edge>
    <edge source="PAK" target="PER">
      <data key="d0">50243</data>
    </edge>
    <edge source="PAK" target="POL">
      <data key="d0">149596</data>
    </edge>
    <edge source="PAK" target="PRT">
      <data key="d0">11162</data>
    </edge>
    <edge source="PAK" target="SAU">
      <data key="d0">305934</data>
    </edge>
    <edge source="PAK" target="IND">
      <data key="d0">359391</data>
    </edge>
    <edge source="PAK" target="ESP">
      <data key="d0">277090</data>
    </edge>
    <edge source="PAK" target="ARE">
      <data key="d0">552817</data>
    </edge>
    <edge source="PAK" target="TUR">
      <data key="d0">1805095</data>
    </edge>
    <edge source="PAK" target="EGY">
      <data key="d0">1196679</data>
    </edge>
    <edge source="PAK" target="GBR">
      <data key="d0">791391</data>
    </edge>
    <edge source="PAK" target="TZA">
      <data key="d0">41107</data>
    </edge>
    <edge source="PAK" target="USA">
      <data key="d0">753328</data>
    </edge>
    <edge source="PAN" target="ARG">
      <data key="d0">141466</data>
    </edge>
    <edge source="PAN" target="AUS">
      <data key="d0">448765</data>
    </edge>
    <edge source="PAN" target="BEL">
      <data key="d0">1647322</data>
    </edge>
    <edge source="PAN" target="BOL">
      <data key="d0">147953</data>
    </edge>
    <edge source="PAN" target="BRA">
      <data key="d0">127573</data>
    </edge>
    <edge source="PAN" target="CHL">
      <data key="d0">2042226</data>
    </edge>
    <edge source="PAN" target="CHN">
      <data key="d0">37488</data>
    </edge>
    <edge source="PAN" target="COL">
      <data key="d0">11344584</data>
    </edge>
    <edge source="PAN" target="CRI">
      <data key="d0">13751331</data>
    </edge>
    <edge source="PAN" target="ECU">
      <data key="d0">2098705</data>
    </edge>
    <edge source="PAN" target="SLV">
      <data key="d0">1206887</data>
    </edge>
    <edge source="PAN" target="GTM">
      <data key="d0">1673350</data>
    </edge>
    <edge source="PAN" target="HND">
      <data key="d0">1390458</data>
    </edge>
    <edge source="PAN" target="HKG">
      <data key="d0">201056</data>
    </edge>
    <edge source="PAN" target="IRL">
      <data key="d0">191490</data>
    </edge>
    <edge source="PAN" target="ITA">
      <data key="d0">54126</data>
    </edge>
    <edge source="PAN" target="JAM">
      <data key="d0">767987</data>
    </edge>
    <edge source="PAN" target="JPN">
      <data key="d0">130324</data>
    </edge>
    <edge source="PAN" target="MEX">
      <data key="d0">196263</data>
    </edge>
    <edge source="PAN" target="NLD">
      <data key="d0">82184548</data>
    </edge>
    <edge source="PAN" target="NIC">
      <data key="d0">12630733</data>
    </edge>
    <edge source="PAN" target="PRY">
      <data key="d0">98452</data>
    </edge>
    <edge source="PAN" target="PER">
      <data key="d0">224310</data>
    </edge>
    <edge source="PAN" target="PHL">
      <data key="d0">47523</data>
    </edge>
    <edge source="PAN" target="ZAF">
      <data key="d0">101798</data>
    </edge>
    <edge source="PAN" target="ESP">
      <data key="d0">815900</data>
    </edge>
    <edge source="PAN" target="THA">
      <data key="d0">268088</data>
    </edge>
    <edge source="PAN" target="ARE">
      <data key="d0">4224068</data>
    </edge>
    <edge source="PAN" target="TUR">
      <data key="d0">13156</data>
    </edge>
    <edge source="PAN" target="GBR">
      <data key="d0">35625</data>
    </edge>
    <edge source="PAN" target="USA">
      <data key="d0">3744299</data>
    </edge>
    <edge source="PAN" target="URY">
      <data key="d0">144970</data>
    </edge>
    <edge source="PRY" target="ARG">
      <data key="d0">76292</data>
    </edge>
    <edge source="PRY" target="BOL">
      <data key="d0">12534</data>
    </edge>
    <edge source="PRY" target="BRA">
      <data key="d0">1209094</data>
    </edge>
    <edge source="PRY" target="COL">
      <data key="d0">28499</data>
    </edge>
    <edge source="PRY" target="FRA">
      <data key="d0">34813</data>
    </edge>
    <edge source="PRY" target="GTM">
      <data key="d0">92105</data>
    </edge>
    <edge source="PRY" target="GBR">
      <data key="d0">23248</data>
    </edge>
    <edge source="PRY" target="USA">
      <data key="d0">25643</data>
    </edge>
    <edge source="PRY" target="URY">
      <data key="d0">88163</data>
    </edge>
    <edge source="PER" target="ARG">
      <data key="d0">2413511</data>
    </edge>
    <edge source="PER" target="AUS">
      <data key="d0">72292</data>
    </edge>
    <edge source="PER" target="BEL">
      <data key="d0">33997</data>
    </edge>
    <edge source="PER" target="BOL">
      <data key="d0">3672576</data>
    </edge>
    <edge source="PER" target="BRA">
      <data key="d0">1434269</data>
    </edge>
    <edge source="PER" target="CAN">
      <data key="d0">529062</data>
    </edge>
    <edge source="PER" target="CHL">
      <data key="d0">11993849</data>
    </edge>
    <edge source="PER" target="COL">
      <data key="d0">18046218</data>
    </edge>
    <edge source="PER" target="CRI">
      <data key="d0">514293</data>
    </edge>
    <edge source="PER" target="ECU">
      <data key="d0">8874316</data>
    </edge>
    <edge source="PER" target="SLV">
      <data key="d0">144440</data>
    </edge>
    <edge source="PER" target="FIN">
      <data key="d0">10378</data>
    </edge>
    <edge source="PER" target="FRA">
      <data key="d0">17703</data>
    </edge>
    <edge source="PER" target="DEU">
      <data key="d0">31769</data>
    </edge>
    <edge source="PER" target="GTM">
      <data key="d0">1572742</data>
    </edge>
    <edge source="PER" target="HND">
      <data key="d0">470743</data>
    </edge>
    <edge source="PER" target="MEX">
      <data key="d0">16535310</data>
    </edge>
    <edge source="PER" target="NLD">
      <data key="d0">134263</data>
    </edge>
    <edge source="PER" target="NIC">
      <data key="d0">685696</data>
    </edge>
    <edge source="PER" target="PAN">
      <data key="d0">568509</data>
    </edge>
    <edge source="PER" target="PRY">
      <data key="d0">67148</data>
    </edge>
    <edge source="PER" target="PRT">
      <data key="d0">236932</data>
    </edge>
    <edge source="PER" target="ESP">
      <data key="d0">33748</data>
    </edge>
    <edge source="PER" target="CHE">
      <data key="d0">12748</data>
    </edge>
    <edge source="PER" target="ARE">
      <data key="d0">25809</data>
    </edge>
    <edge source="PER" target="USA">
      <data key="d0">833237</data>
    </edge>
    <edge source="PER" target="URY">
      <data key="d0">147464</data>
    </edge>
    <edge source="RUS" target="ALB">
      <data key="d0">35746</data>
    </edge>
    <edge source="RUS" target="DZA">
      <data key="d0">5627358</data>
    </edge>
    <edge source="RUS" target="AZE">
      <data key="d0">10080343</data>
    </edge>
    <edge source="RUS" target="ARG">
      <data key="d0">46627</data>
    </edge>
    <edge source="RUS" target="AUS">
      <data key="d0">169111</data>
    </edge>
    <edge source="RUS" target="AUT">
      <data key="d0">953390</data>
    </edge>
    <edge source="RUS" target="ARM">
      <data key="d0">14711450</data>
    </edge>
    <edge source="RUS" target="BEL">
      <data key="d0">13948477</data>
    </edge>
    <edge source="RUS" target="BRA">
      <data key="d0">3398519</data>
    </edge>
    <edge source="RUS" target="BGR">
      <data key="d0">13688467</data>
    </edge>
    <edge source="RUS" target="BLR">
      <data key="d0">121996436</data>
    </edge>
    <edge source="RUS" target="KHM">
      <data key="d0">27757</data>
    </edge>
    <edge source="RUS" target="CAN">
      <data key="d0">46617661</data>
    </edge>
    <edge source="RUS" target="LKA">
      <data key="d0">77380</data>
    </edge>
    <edge source="RUS" target="CHL">
      <data key="d0">13759</data>
    </edge>
    <edge source="RUS" target="CHN">
      <data key="d0">11324904</data>
    </edge>
    <edge source="RUS" target="COL">
      <data key="d0">2671908</data>
    </edge>
    <edge source="RUS" target="HRV">
      <data key="d0">295158</data>
    </edge>
    <edge source="RUS" target="CZE">
      <data key="d0">36182992</data>
    </edge>
    <edge source="RUS" target="DNK">
      <data key="d0">227707</data>
    </edge>
    <edge source="RUS" target="ECU">
      <data key="d0">51281</data>
    </edge>
    <edge source="RUS" target="ETH">
      <data key="d0">113010</data>
    </edge>
    <edge source="RUS" target="EST">
      <data key="d0">3560186</data>
    </edge>
    <edge source="RUS" target="FIN">
      <data key="d0">89884438</data>
    </edge>
    <edge source="RUS" target="FRA">
      <data key="d0">14536405</data>
    </edge>
    <edge source="RUS" target="GEO">
      <data key="d0">7565417</data>
    </edge>
    <edge source="RUS" target="DEU">
      <data key="d0">143200016</data>
    </edge>
    <edge source="RUS" target="GRC">
      <data key="d0">4314269</data>
    </edge>
    <edge source="RUS" target="GTM">
      <data key="d0">54459</data>
    </edge>
    <edge source="RUS" target="HKG">
      <data key="d0">351565</data>
    </edge>
    <edge source="RUS" target="HUN">
      <data key="d0">3903290</data>
    </edge>
    <edge source="RUS" target="IDN">
      <data key="d0">35271</data>
    </edge>
    <edge source="RUS" target="ISR">
      <data key="d0">248882</data>
    </edge>
    <edge source="RUS" target="ITA">
      <data key="d0">38954033</data>
    </edge>
    <edge source="RUS" target="CIV">
      <data key="d0">190336</data>
    </edge>
    <edge source="RUS" target="JPN">
      <data key="d0">5058304</data>
    </edge>
    <edge source="RUS" target="KAZ">
      <data key="d0">204047350</data>
    </edge>
    <edge source="RUS" target="JOR">
      <data key="d0">27280</data>
    </edge>
    <edge source="RUS" target="KOR">
      <data key="d0">1311217</data>
    </edge>
    <edge source="RUS" target="KGZ">
      <data key="d0">13899608</data>
    </edge>
    <edge source="RUS" target="LVA">
      <data key="d0">4702993</data>
    </edge>
    <edge source="RUS" target="LTU">
      <data key="d0">8450578</data>
    </edge>
    <edge source="RUS" target="MYS">
      <data key="d0">246315</data>
    </edge>
    <edge source="RUS" target="MEX">
      <data key="d0">126695</data>
    </edge>
    <edge source="RUS" target="MDA">
      <data key="d0">11590293</data>
    </edge>
    <edge source="RUS" target="MAR">
      <data key="d0">391449</data>
    </edge>
    <edge source="RUS" target="OMN">
      <data key="d0">75995</data>
    </edge>
    <edge source="RUS" target="NLD">
      <data key="d0">3859711</data>
    </edge>
    <edge source="RUS" target="NZL">
      <data key="d0">111304</data>
    </edge>
    <edge source="RUS" target="NIC">
      <data key="d0">385738</data>
    </edge>
    <edge source="RUS" target="NOR">
      <data key="d0">23919235</data>
    </edge>
    <edge source="RUS" target="PAK">
      <data key="d0">826587</data>
    </edge>
    <edge source="RUS" target="PER">
      <data key="d0">397728</data>
    </edge>
    <edge source="RUS" target="PHL">
      <data key="d0">11965</data>
    </edge>
    <edge source="RUS" target="POL">
      <data key="d0">31652393</data>
    </edge>
    <edge source="RUS" target="PRT">
      <data key="d0">1207861</data>
    </edge>
    <edge source="RUS" target="ROU">
      <data key="d0">6924474</data>
    </edge>
    <edge source="RUS" target="SAU">
      <data key="d0">159319</data>
    </edge>
    <edge source="RUS" target="SRB">
      <data key="d0">6735306</data>
    </edge>
    <edge source="RUS" target="IND">
      <data key="d0">21264600</data>
    </edge>
    <edge source="RUS" target="SGP">
      <data key="d0">277740</data>
    </edge>
    <edge source="RUS" target="SVK">
      <data key="d0">15918046</data>
    </edge>
    <edge source="RUS" target="VNM">
      <data key="d0">3043935</data>
    </edge>
    <edge source="RUS" target="SVN">
      <data key="d0">656230</data>
    </edge>
    <edge source="RUS" target="ZAF">
      <data key="d0">1015804</data>
    </edge>
    <edge source="RUS" target="ESP">
      <data key="d0">9923960</data>
    </edge>
    <edge source="RUS" target="SWE">
      <data key="d0">62647873</data>
    </edge>
    <edge source="RUS" target="CHE">
      <data key="d0">6897190</data>
    </edge>
    <edge source="RUS" target="THA">
      <data key="d0">32708</data>
    </edge>
    <edge source="RUS" target="ARE">
      <data key="d0">3324598</data>
    </edge>
    <edge source="RUS" target="TUN">
      <data key="d0">85754</data>
    </edge>
    <edge source="RUS" target="TUR">
      <data key="d0">4105125</data>
    </edge>
    <edge source="RUS" target="UKR">
      <data key="d0">83877178</data>
    </edge>
    <edge source="RUS" target="EGY">
      <data key="d0">4958460</data>
    </edge>
    <edge source="RUS" target="GBR">
      <data key="d0">8533742</data>
    </edge>
    <edge source="RUS" target="USA">
      <data key="d0">47136715</data>
    </edge>
    <edge source="SAU" target="AUS">
      <data key="d0">118414</data>
    </edge>
    <edge source="SAU" target="BEL">
      <data key="d0">1080929</data>
    </edge>
    <edge source="SAU" target="BRA">
      <data key="d0">389646</data>
    </edge>
    <edge source="SAU" target="CHN">
      <data key="d0">220026</data>
    </edge>
    <edge source="SAU" target="FRA">
      <data key="d0">993452</data>
    </edge>
    <edge source="SAU" target="DEU">
      <data key="d0">795295</data>
    </edge>
    <edge source="SAU" target="GHA">
      <data key="d0">61340</data>
    </edge>
    <edge source="SAU" target="IRL">
      <data key="d0">46672</data>
    </edge>
    <edge source="SAU" target="ITA">
      <data key="d0">986785</data>
    </edge>
    <edge source="SAU" target="CIV">
      <data key="d0">111213</data>
    </edge>
    <edge source="SAU" target="JOR">
      <data key="d0">397914</data>
    </edge>
    <edge source="SAU" target="LBN">
      <data key="d0">622208</data>
    </edge>
    <edge source="SAU" target="MRT">
      <data key="d0">113613</data>
    </edge>
    <edge source="SAU" target="MAR">
      <data key="d0">90677</data>
    </edge>
    <edge source="SAU" target="OMN">
      <data key="d0">583003</data>
    </edge>
    <edge source="SAU" target="NLD">
      <data key="d0">322438</data>
    </edge>
    <edge source="SAU" target="POL">
      <data key="d0">148284</data>
    </edge>
    <edge source="SAU" target="SEN">
      <data key="d0">530730</data>
    </edge>
    <edge source="SAU" target="SGP">
      <data key="d0">329372</data>
    </edge>
    <edge source="SAU" target="VNM">
      <data key="d0">65607</data>
    </edge>
    <edge source="SAU" target="SVN">
      <data key="d0">64274</data>
    </edge>
    <edge source="SAU" target="ESP">
      <data key="d0">767025</data>
    </edge>
    <edge source="SAU" target="ARE">
      <data key="d0">5200891</data>
    </edge>
    <edge source="SAU" target="TUR">
      <data key="d0">178688</data>
    </edge>
    <edge source="SAU" target="EGY">
      <data key="d0">6141805</data>
    </edge>
    <edge source="SAU" target="GBR">
      <data key="d0">172554</data>
    </edge>
    <edge source="SAU" target="USA">
      <data key="d0">723820</data>
    </edge>
    <edge source="IND" target="ALB">
      <data key="d0">714820</data>
    </edge>
    <edge source="IND" target="DZA">
      <data key="d0">5316930</data>
    </edge>
    <edge source="IND" target="AZE">
      <data key="d0">13158</data>
    </edge>
    <edge source="IND" target="ARG">
      <data key="d0">12134510</data>
    </edge>
    <edge source="IND" target="AUS">
      <data key="d0">45870929</data>
    </edge>
    <edge source="IND" target="AUT">
      <data key="d0">15190369</data>
    </edge>
    <edge source="IND" target="ARM">
      <data key="d0">35097</data>
    </edge>
    <edge source="IND" target="BEL">
      <data key="d0">26949562</data>
    </edge>
    <edge source="IND" target="BOL">
      <data key="d0">3950863</data>
    </edge>
    <edge source="IND" target="BWA">
      <data key="d0">443152</data>
    </edge>
    <edge source="IND" target="BRA">
      <data key="d0">24756347</data>
    </edge>
    <edge source="IND" target="BGR">
      <data key="d0">2432754</data>
    </edge>
    <edge source="IND" target="BDI">
      <data key="d0">1171111</data>
    </edge>
    <edge source="IND" target="BLR">
      <data key="d0">399770</data>
    </edge>
    <edge source="IND" target="KHM">
      <data key="d0">2302119</data>
    </edge>
    <edge source="IND" target="CMR">
      <data key="d0">2199408</data>
    </edge>
    <edge source="IND" target="CAN">
      <data key="d0">28329758</data>
    </edge>
    <edge source="IND" target="LKA">
      <data key="d0">24326524</data>
    </edge>
    <edge source="IND" target="CHL">
      <data key="d0">10880937</data>
    </edge>
    <edge source="IND" target="CHN">
      <data key="d0">13415178</data>
    </edge>
    <edge source="IND" target="COL">
      <data key="d0">12896561</data>
    </edge>
    <edge source="IND" target="CRI">
      <data key="d0">1586485</data>
    </edge>
    <edge source="IND" target="HRV">
      <data key="d0">2133214</data>
    </edge>
    <edge source="IND" target="CZE">
      <data key="d0">3167720</data>
    </edge>
    <edge source="IND" target="BEN">
      <data key="d0">137712</data>
    </edge>
    <edge source="IND" target="DNK">
      <data key="d0">11773266</data>
    </edge>
    <edge source="IND" target="ECU">
      <data key="d0">4323217</data>
    </edge>
    <edge source="IND" target="SLV">
      <data key="d0">1053498</data>
    </edge>
    <edge source="IND" target="ETH">
      <data key="d0">28093494</data>
    </edge>
    <edge source="IND" target="EST">
      <data key="d0">871231</data>
    </edge>
    <edge source="IND" target="FIN">
      <data key="d0">10377421</data>
    </edge>
    <edge source="IND" target="FRA">
      <data key="d0">65252268</data>
    </edge>
    <edge source="IND" target="GEO">
      <data key="d0">150908</data>
    </edge>
    <edge source="IND" target="GMB">
      <data key="d0">418405</data>
    </edge>
    <edge source="IND" target="DEU">
      <data key="d0">138698521</data>
    </edge>
    <edge source="IND" target="GHA">
      <data key="d0">9903592</data>
    </edge>
    <edge source="IND" target="GRC">
      <data key="d0">5030537</data>
    </edge>
    <edge source="IND" target="GTM">
      <data key="d0">6514544</data>
    </edge>
    <edge source="IND" target="HND">
      <data key="d0">7284839</data>
    </edge>
    <edge source="IND" target="HKG">
      <data key="d0">4160851</data>
    </edge>
    <edge source="IND" target="HUN">
      <data key="d0">5528588</data>
    </edge>
    <edge source="IND" target="IDN">
      <data key="d0">60142384</data>
    </edge>
    <edge source="IND" target="IRL">
      <data key="d0">19027563</data>
    </edge>
    <edge source="IND" target="ISR">
      <data key="d0">6314908</data>
    </edge>
    <edge source="IND" target="ITA">
      <data key="d0">71489084</data>
    </edge>
    <edge source="IND" target="CIV">
      <data key="d0">5392474</data>
    </edge>
    <edge source="IND" target="JAM">
      <data key="d0">235572</data>
    </edge>
    <edge source="IND" target="JPN">
      <data key="d0">14364865</data>
    </edge>
    <edge source="IND" target="KAZ">
      <data key="d0">2273785</data>
    </edge>
    <edge source="IND" target="JOR">
      <data key="d0">2815544</data>
    </edge>
    <edge source="IND" target="KOR">
      <data key="d0">9862195</data>
    </edge>
    <edge source="IND" target="LBN">
      <data key="d0">1379890</data>
    </edge>
    <edge source="IND" target="LVA">
      <data key="d0">10567994</data>
    </edge>
    <edge source="IND" target="LTU">
      <data key="d0">2068116</data>
    </edge>
    <edge source="IND" target="MDG">
      <data key="d0">996016</data>
    </edge>
    <edge source="IND" target="MWI">
      <data key="d0">1824995</data>
    </edge>
    <edge source="IND" target="MYS">
      <data key="d0">10718447</data>
    </edge>
    <edge source="IND" target="MRT">
      <data key="d0">244972</data>
    </edge>
    <edge source="IND" target="MUS">
      <data key="d0">3038621</data>
    </edge>
    <edge source="IND" target="MEX">
      <data key="d0">31396640</data>
    </edge>
    <edge source="IND" target="MDA">
      <data key="d0">124370</data>
    </edge>
    <edge source="IND" target="MAR">
      <data key="d0">3511249</data>
    </edge>
    <edge source="IND" target="MOZ">
      <data key="d0">4319903</data>
    </edge>
    <edge source="IND" target="OMN">
      <data key="d0">6803636</data>
    </edge>
    <edge source="IND" target="NLD">
      <data key="d0">73646188</data>
    </edge>
    <edge source="IND" target="NZL">
      <data key="d0">7299605</data>
    </edge>
    <edge source="IND" target="NIC">
      <data key="d0">2385687</data>
    </edge>
    <edge source="IND" target="NER">
      <data key="d0">105852</data>
    </edge>
    <edge source="IND" target="NOR">
      <data key="d0">5543610</data>
    </edge>
    <edge source="IND" target="PAK">
      <data key="d0">20302007</data>
    </edge>
    <edge source="IND" target="PAN">
      <data key="d0">1555926</data>
    </edge>
    <edge source="IND" target="PRY">
      <data key="d0">110704</data>
    </edge>
    <edge source="IND" target="PER">
      <data key="d0">18171487</data>
    </edge>
    <edge source="IND" target="PHL">
      <data key="d0">72582303</data>
    </edge>
    <edge source="IND" target="POL">
      <data key="d0">34592241</data>
    </edge>
    <edge source="IND" target="PRT">
      <data key="d0">16279757</data>
    </edge>
    <edge source="IND" target="ROU">
      <data key="d0">8056331</data>
    </edge>
    <edge source="IND" target="RUS">
      <data key="d0">22414685</data>
    </edge>
    <edge source="IND" target="SAU">
      <data key="d0">33923791</data>
    </edge>
    <edge source="IND" target="SEN">
      <data key="d0">2455064</data>
    </edge>
    <edge source="IND" target="SRB">
      <data key="d0">422937</data>
    </edge>
    <edge source="IND" target="SGP">
      <data key="d0">14142577</data>
    </edge>
    <edge source="IND" target="SVK">
      <data key="d0">5649027</data>
    </edge>
    <edge source="IND" target="VNM">
      <data key="d0">13684585</data>
    </edge>
    <edge source="IND" target="SVN">
      <data key="d0">6935665</data>
    </edge>
    <edge source="IND" target="ZAF">
      <data key="d0">31456872</data>
    </edge>
    <edge source="IND" target="ZWE">
      <data key="d0">1752159</data>
    </edge>
    <edge source="IND" target="ESP">
      <data key="d0">29644897</data>
    </edge>
    <edge source="IND" target="SWE">
      <data key="d0">15559268</data>
    </edge>
    <edge source="IND" target="CHE">
      <data key="d0">3251888</data>
    </edge>
    <edge source="IND" target="THA">
      <data key="d0">37942568</data>
    </edge>
    <edge source="IND" target="TGO">
      <data key="d0">775051</data>
    </edge>
    <edge source="IND" target="ARE">
      <data key="d0">107512435</data>
    </edge>
    <edge source="IND" target="TUN">
      <data key="d0">1628862</data>
    </edge>
    <edge source="IND" target="TUR">
      <data key="d0">35948252</data>
    </edge>
    <edge source="IND" target="UGA">
      <data key="d0">16367084</data>
    </edge>
    <edge source="IND" target="UKR">
      <data key="d0">8000222</data>
    </edge>
    <edge source="IND" target="MKD">
      <data key="d0">459151</data>
    </edge>
    <edge source="IND" target="EGY">
      <data key="d0">34193349</data>
    </edge>
    <edge source="IND" target="GBR">
      <data key="d0">92897290</data>
    </edge>
    <edge source="IND" target="TZA">
      <data key="d0">12695983</data>
    </edge>
    <edge source="IND" target="USA">
      <data key="d0">321464553</data>
    </edge>
    <edge source="IND" target="BFA">
      <data key="d0">4988261</data>
    </edge>
    <edge source="IND" target="URY">
      <data key="d0">1455828</data>
    </edge>
    <edge source="SGP" target="DZA">
      <data key="d0">392924</data>
    </edge>
    <edge source="SGP" target="AZE">
      <data key="d0">207215</data>
    </edge>
    <edge source="SGP" target="ARG">
      <data key="d0">535087</data>
    </edge>
    <edge source="SGP" target="AUS">
      <data key="d0">22154297</data>
    </edge>
    <edge source="SGP" target="AUT">
      <data key="d0">17233</data>
    </edge>
    <edge source="SGP" target="BEL">
      <data key="d0">8227542</data>
    </edge>
    <edge source="SGP" target="BOL">
      <data key="d0">628283</data>
    </edge>
    <edge source="SGP" target="BWA">
      <data key="d0">71597</data>
    </edge>
    <edge source="SGP" target="BRA">
      <data key="d0">2520386</data>
    </edge>
    <edge source="SGP" target="BLR">
      <data key="d0">19486</data>
    </edge>
    <edge source="SGP" target="KHM">
      <data key="d0">3521222</data>
    </edge>
    <edge source="SGP" target="CMR">
      <data key="d0">96292</data>
    </edge>
    <edge source="SGP" target="CAN">
      <data key="d0">451668</data>
    </edge>
    <edge source="SGP" target="LKA">
      <data key="d0">2209699</data>
    </edge>
    <edge source="SGP" target="CHL">
      <data key="d0">456229</data>
    </edge>
    <edge source="SGP" target="CHN">
      <data key="d0">76520876</data>
    </edge>
    <edge source="SGP" target="COL">
      <data key="d0">746447</data>
    </edge>
    <edge source="SGP" target="CRI">
      <data key="d0">55664</data>
    </edge>
    <edge source="SGP" target="CZE">
      <data key="d0">114378</data>
    </edge>
    <edge source="SGP" target="DNK">
      <data key="d0">176402</data>
    </edge>
    <edge source="SGP" target="ECU">
      <data key="d0">78683</data>
    </edge>
    <edge source="SGP" target="SLV">
      <data key="d0">38419</data>
    </edge>
    <edge source="SGP" target="ETH">
      <data key="d0">613480</data>
    </edge>
    <edge source="SGP" target="EST">
      <data key="d0">552540</data>
    </edge>
    <edge source="SGP" target="FIN">
      <data key="d0">37420</data>
    </edge>
    <edge source="SGP" target="FRA">
      <data key="d0">1082416</data>
    </edge>
    <edge source="SGP" target="GEO">
      <data key="d0">37523</data>
    </edge>
    <edge source="SGP" target="DEU">
      <data key="d0">16923575</data>
    </edge>
    <edge source="SGP" target="GHA">
      <data key="d0">1198954</data>
    </edge>
    <edge source="SGP" target="GRC">
      <data key="d0">137889</data>
    </edge>
    <edge source="SGP" target="GTM">
      <data key="d0">22566</data>
    </edge>
    <edge source="SGP" target="HND">
      <data key="d0">348160</data>
    </edge>
    <edge source="SGP" target="HKG">
      <data key="d0">35277907</data>
    </edge>
    <edge source="SGP" target="HUN">
      <data key="d0">823816</data>
    </edge>
    <edge source="SGP" target="IDN">
      <data key="d0">106270071</data>
    </edge>
    <edge source="SGP" target="IRL">
      <data key="d0">277541</data>
    </edge>
    <edge source="SGP" target="ISR">
      <data key="d0">663220</data>
    </edge>
    <edge source="SGP" target="ITA">
      <data key="d0">2890564</data>
    </edge>
    <edge source="SGP" target="CIV">
      <data key="d0">969562</data>
    </edge>
    <edge source="SGP" target="JAM">
      <data key="d0">479559</data>
    </edge>
    <edge source="SGP" target="JPN">
      <data key="d0">17095957</data>
    </edge>
    <edge source="SGP" target="KAZ">
      <data key="d0">27048</data>
    </edge>
    <edge source="SGP" target="JOR">
      <data key="d0">731622</data>
    </edge>
    <edge source="SGP" target="KOR">
      <data key="d0">18448840</data>
    </edge>
    <edge source="SGP" target="LBN">
      <data key="d0">394258</data>
    </edge>
    <edge source="SGP" target="LVA">
      <data key="d0">21621</data>
    </edge>
    <edge source="SGP" target="LTU">
      <data key="d0">689386</data>
    </edge>
    <edge source="SGP" target="MDG">
      <data key="d0">70156</data>
    </edge>
    <edge source="SGP" target="MWI">
      <data key="d0">200282</data>
    </edge>
    <edge source="SGP" target="MYS">
      <data key="d0">83134111</data>
    </edge>
    <edge source="SGP" target="MUS">
      <data key="d0">538956</data>
    </edge>
    <edge source="SGP" target="MEX">
      <data key="d0">2411482</data>
    </edge>
    <edge source="SGP" target="MAR">
      <data key="d0">192554</data>
    </edge>
    <edge source="SGP" target="MOZ">
      <data key="d0">415226</data>
    </edge>
    <edge source="SGP" target="OMN">
      <data key="d0">366472</data>
    </edge>
    <edge source="SGP" target="NAM">
      <data key="d0">44419</data>
    </edge>
    <edge source="SGP" target="NLD">
      <data key="d0">52660244</data>
    </edge>
    <edge source="SGP" target="NZL">
      <data key="d0">2294914</data>
    </edge>
    <edge source="SGP" target="NIC">
      <data key="d0">558523</data>
    </edge>
    <edge source="SGP" target="NOR">
      <data key="d0">1888949</data>
    </edge>
    <edge source="SGP" target="PAK">
      <data key="d0">11549799</data>
    </edge>
    <edge source="SGP" target="PAN">
      <data key="d0">375628</data>
    </edge>
    <edge source="SGP" target="PRY">
      <data key="d0">447178</data>
    </edge>
    <edge source="SGP" target="PER">
      <data key="d0">298734</data>
    </edge>
    <edge source="SGP" target="PHL">
      <data key="d0">21455633</data>
    </edge>
    <edge source="SGP" target="POL">
      <data key="d0">146035</data>
    </edge>
    <edge source="SGP" target="PRT">
      <data key="d0">91736</data>
    </edge>
    <edge source="SGP" target="ROU">
      <data key="d0">71243</data>
    </edge>
    <edge source="SGP" target="RUS">
      <data key="d0">4514830</data>
    </edge>
    <edge source="SGP" target="SAU">
      <data key="d0">4590823</data>
    </edge>
    <edge source="SGP" target="SEN">
      <data key="d0">371886</data>
    </edge>
    <edge source="SGP" target="IND">
      <data key="d0">27124511</data>
    </edge>
    <edge source="SGP" target="VNM">
      <data key="d0">18773438</data>
    </edge>
    <edge source="SGP" target="SVN">
      <data key="d0">49721</data>
    </edge>
    <edge source="SGP" target="ZAF">
      <data key="d0">1695513</data>
    </edge>
    <edge source="SGP" target="ESP">
      <data key="d0">2240184</data>
    </edge>
    <edge source="SGP" target="SWE">
      <data key="d0">206388</data>
    </edge>
    <edge source="SGP" target="CHE">
      <data key="d0">225702</data>
    </edge>
    <edge source="SGP" target="THA">
      <data key="d0">41845460</data>
    </edge>
    <edge source="SGP" target="TGO">
      <data key="d0">310618</data>
    </edge>
    <edge source="SGP" target="ARE">
      <data key="d0">23882020</data>
    </edge>
    <edge source="SGP" target="TUN">
      <data key="d0">36714</data>
    </edge>
    <edge source="SGP" target="TUR">
      <data key="d0">1468653</data>
    </edge>
    <edge source="SGP" target="UGA">
      <data key="d0">18519</data>
    </edge>
    <edge source="SGP" target="UKR">
      <data key="d0">705729</data>
    </edge>
    <edge source="SGP" target="EGY">
      <data key="d0">3609294</data>
    </edge>
    <edge source="SGP" target="GBR">
      <data key="d0">2775085</data>
    </edge>
    <edge source="SGP" target="TZA">
      <data key="d0">594850</data>
    </edge>
    <edge source="SGP" target="USA">
      <data key="d0">19622835</data>
    </edge>
    <edge source="SGP" target="BFA">
      <data key="d0">342834</data>
    </edge>
    <edge source="SGP" target="URY">
      <data key="d0">1137481</data>
    </edge>
    <edge source="VNM" target="DZA">
      <data key="d0">2569297</data>
    </edge>
    <edge source="VNM" target="ARG">
      <data key="d0">5992091</data>
    </edge>
    <edge source="VNM" target="AUS">
      <data key="d0">24550954</data>
    </edge>
    <edge source="VNM" target="AUT">
      <data key="d0">309988</data>
    </edge>
    <edge source="VNM" target="BEL">
      <data key="d0">30818392</data>
    </edge>
    <edge source="VNM" target="BOL">
      <data key="d0">155151</data>
    </edge>
    <edge source="VNM" target="BRA">
      <data key="d0">29936329</data>
    </edge>
    <edge source="VNM" target="BGR">
      <data key="d0">3483805</data>
    </edge>
    <edge source="VNM" target="KHM">
      <data key="d0">20190799</data>
    </edge>
    <edge source="VNM" target="CMR">
      <data key="d0">576932</data>
    </edge>
    <edge source="VNM" target="CAN">
      <data key="d0">10267849</data>
    </edge>
    <edge source="VNM" target="LKA">
      <data key="d0">2696614</data>
    </edge>
    <edge source="VNM" target="CHL">
      <data key="d0">3076582</data>
    </edge>
    <edge source="VNM" target="CHN">
      <data key="d0">85833226</data>
    </edge>
    <edge source="VNM" target="COL">
      <data key="d0">8721027</data>
    </edge>
    <edge source="VNM" target="CRI">
      <data key="d0">1480668</data>
    </edge>
    <edge source="VNM" target="HRV">
      <data key="d0">156610</data>
    </edge>
    <edge source="VNM" target="CZE">
      <data key="d0">942044</data>
    </edge>
    <edge source="VNM" target="BEN">
      <data key="d0">995609</data>
    </edge>
    <edge source="VNM" target="DNK">
      <data key="d0">1092339</data>
    </edge>
    <edge source="VNM" target="ECU">
      <data key="d0">2683277</data>
    </edge>
    <edge source="VNM" target="SLV">
      <data key="d0">147210</data>
    </edge>
    <edge source="VNM" target="FIN">
      <data key="d0">388954</data>
    </edge>
    <edge source="VNM" target="FRA">
      <data key="d0">3938367</data>
    </edge>
    <edge source="VNM" target="GMB">
      <data key="d0">45643</data>
    </edge>
    <edge source="VNM" target="DEU">
      <data key="d0">41849718</data>
    </edge>
    <edge source="VNM" target="GHA">
      <data key="d0">2342773</data>
    </edge>
    <edge source="VNM" target="GRC">
      <data key="d0">1193297</data>
    </edge>
    <edge source="VNM" target="GTM">
      <data key="d0">108556</data>
    </edge>
    <edge source="VNM" target="HND">
      <data key="d0">735526</data>
    </edge>
    <edge source="VNM" target="HKG">
      <data key="d0">6021587</data>
    </edge>
    <edge source="VNM" target="HUN">
      <data key="d0">302621</data>
    </edge>
    <edge source="VNM" target="IDN">
      <data key="d0">18592082</data>
    </edge>
    <edge source="VNM" target="IRL">
      <data key="d0">87561</data>
    </edge>
    <edge source="VNM" target="ISR">
      <data key="d0">234993</data>
    </edge>
    <edge source="VNM" target="ITA">
      <data key="d0">6655700</data>
    </edge>
    <edge source="VNM" target="CIV">
      <data key="d0">536378</data>
    </edge>
    <edge source="VNM" target="JAM">
      <data key="d0">1724129</data>
    </edge>
    <edge source="VNM" target="JPN">
      <data key="d0">99611517</data>
    </edge>
    <edge source="VNM" target="KAZ">
      <data key="d0">34097</data>
    </edge>
    <edge source="VNM" target="JOR">
      <data key="d0">235904</data>
    </edge>
    <edge source="VNM" target="KOR">
      <data key="d0">31448175</data>
    </edge>
    <edge source="VNM" target="LBN">
      <data key="d0">743980</data>
    </edge>
    <edge source="VNM" target="MDG">
      <data key="d0">144113</data>
    </edge>
    <edge source="VNM" target="MYS">
      <data key="d0">43141298</data>
    </edge>
    <edge source="VNM" target="MRT">
      <data key="d0">6519744</data>
    </edge>
    <edge source="VNM" target="MUS">
      <data key="d0">58802</data>
    </edge>
    <edge source="VNM" target="MEX">
      <data key="d0">6638005</data>
    </edge>
    <edge source="VNM" target="MAR">
      <data key="d0">1967349</data>
    </edge>
    <edge source="VNM" target="MOZ">
      <data key="d0">33022</data>
    </edge>
    <edge source="VNM" target="OMN">
      <data key="d0">2170897</data>
    </edge>
    <edge source="VNM" target="NLD">
      <data key="d0">10927557</data>
    </edge>
    <edge source="VNM" target="NZL">
      <data key="d0">4171069</data>
    </edge>
    <edge source="VNM" target="NIC">
      <data key="d0">376384</data>
    </edge>
    <edge source="VNM" target="NOR">
      <data key="d0">43568</data>
    </edge>
    <edge source="VNM" target="PAK">
      <data key="d0">4698813</data>
    </edge>
    <edge source="VNM" target="PAN">
      <data key="d0">1453222</data>
    </edge>
    <edge source="VNM" target="PRY">
      <data key="d0">1927464</data>
    </edge>
    <edge source="VNM" target="PER">
      <data key="d0">4033582</data>
    </edge>
    <edge source="VNM" target="PHL">
      <data key="d0">13454023</data>
    </edge>
    <edge source="VNM" target="POL">
      <data key="d0">1204736</data>
    </edge>
    <edge source="VNM" target="PRT">
      <data key="d0">1762132</data>
    </edge>
    <edge source="VNM" target="ROU">
      <data key="d0">573100</data>
    </edge>
    <edge source="VNM" target="RUS">
      <data key="d0">1950255</data>
    </edge>
    <edge source="VNM" target="SAU">
      <data key="d0">13215635</data>
    </edge>
    <edge source="VNM" target="SEN">
      <data key="d0">5562425</data>
    </edge>
    <edge source="VNM" target="IND">
      <data key="d0">22572511</data>
    </edge>
    <edge source="VNM" target="SGP">
      <data key="d0">3676950</data>
    </edge>
    <edge source="VNM" target="SVK">
      <data key="d0">73398</data>
    </edge>
    <edge source="VNM" target="SVN">
      <data key="d0">1016979</data>
    </edge>
    <edge source="VNM" target="ZAF">
      <data key="d0">2365046</data>
    </edge>
    <edge source="VNM" target="ESP">
      <data key="d0">8682015</data>
    </edge>
    <edge source="VNM" target="SWE">
      <data key="d0">291766</data>
    </edge>
    <edge source="VNM" target="CHE">
      <data key="d0">184640</data>
    </edge>
    <edge source="VNM" target="THA">
      <data key="d0">34725952</data>
    </edge>
    <edge source="VNM" target="TGO">
      <data key="d0">1456424</data>
    </edge>
    <edge source="VNM" target="ARE">
      <data key="d0">12495223</data>
    </edge>
    <edge source="VNM" target="TUN">
      <data key="d0">1038092</data>
    </edge>
    <edge source="VNM" target="TUR">
      <data key="d0">6226358</data>
    </edge>
    <edge source="VNM" target="UKR">
      <data key="d0">865511</data>
    </edge>
    <edge source="VNM" target="EGY">
      <data key="d0">9791920</data>
    </edge>
    <edge source="VNM" target="GBR">
      <data key="d0">8423267</data>
    </edge>
    <edge source="VNM" target="TZA">
      <data key="d0">192953</data>
    </edge>
    <edge source="VNM" target="USA">
      <data key="d0">343311030</data>
    </edge>
    <edge source="VNM" target="URY">
      <data key="d0">192225</data>
    </edge>
    <edge source="ZAF" target="ALB">
      <data key="d0">24447</data>
    </edge>
    <edge source="ZAF" target="DZA">
      <data key="d0">575312</data>
    </edge>
    <edge source="ZAF" target="ARG">
      <data key="d0">404828</data>
    </edge>
    <edge source="ZAF" target="AUS">
      <data key="d0">1974550</data>
    </edge>
    <edge source="ZAF" target="BEL">
      <data key="d0">3707557</data>
    </edge>
    <edge source="ZAF" target="BWA">
      <data key="d0">54275339</data>
    </edge>
    <edge source="ZAF" target="BRA">
      <data key="d0">312754</data>
    </edge>
    <edge source="ZAF" target="CMR">
      <data key="d0">222694</data>
    </edge>
    <edge source="ZAF" target="CAN">
      <data key="d0">983615</data>
    </edge>
    <edge source="ZAF" target="CHL">
      <data key="d0">1569909</data>
    </edge>
    <edge source="ZAF" target="CHN">
      <data key="d0">731117</data>
    </edge>
    <edge source="ZAF" target="COL">
      <data key="d0">18228</data>
    </edge>
    <edge source="ZAF" target="CZE">
      <data key="d0">214648</data>
    </edge>
    <edge source="ZAF" target="BEN">
      <data key="d0">37135</data>
    </edge>
    <edge source="ZAF" target="DNK">
      <data key="d0">29153</data>
    </edge>
    <edge source="ZAF" target="ETH">
      <data key="d0">266148</data>
    </edge>
    <edge source="ZAF" target="FIN">
      <data key="d0">40816</data>
    </edge>
    <edge source="ZAF" target="FRA">
      <data key="d0">543360</data>
    </edge>
    <edge source="ZAF" target="DEU">
      <data key="d0">28786644</data>
    </edge>
    <edge source="ZAF" target="GHA">
      <data key="d0">3489641</data>
    </edge>
    <edge source="ZAF" target="HND">
      <data key="d0">25434</data>
    </edge>
    <edge source="ZAF" target="HKG">
      <data key="d0">143932</data>
    </edge>
    <edge source="ZAF" target="IDN">
      <data key="d0">29975</data>
    </edge>
    <edge source="ZAF" target="ISR">
      <data key="d0">244855</data>
    </edge>
    <edge source="ZAF" target="ITA">
      <data key="d0">682316</data>
    </edge>
    <edge source="ZAF" target="CIV">
      <data key="d0">5192630</data>
    </edge>
    <edge source="ZAF" target="JPN">
      <data key="d0">356232</data>
    </edge>
    <edge source="ZAF" target="KAZ">
      <data key="d0">10542</data>
    </edge>
    <edge source="ZAF" target="JOR">
      <data key="d0">204566</data>
    </edge>
    <edge source="ZAF" target="KOR">
      <data key="d0">40848</data>
    </edge>
    <edge source="ZAF" target="LBN">
      <data key="d0">11050</data>
    </edge>
    <edge source="ZAF" target="MDG">
      <data key="d0">2402593</data>
    </edge>
    <edge source="ZAF" target="MWI">
      <data key="d0">5564013</data>
    </edge>
    <edge source="ZAF" target="MYS">
      <data key="d0">851366</data>
    </edge>
    <edge source="ZAF" target="MRT">
      <data key="d0">134823</data>
    </edge>
    <edge source="ZAF" target="MUS">
      <data key="d0">2350299</data>
    </edge>
    <edge source="ZAF" target="MEX">
      <data key="d0">101594</data>
    </edge>
    <edge source="ZAF" target="MAR">
      <data key="d0">449272</data>
    </edge>
    <edge source="ZAF" target="MOZ">
      <data key="d0">17020686</data>
    </edge>
    <edge source="ZAF" target="OMN">
      <data key="d0">1100424</data>
    </edge>
    <edge source="ZAF" target="NAM">
      <data key="d0">57529246</data>
    </edge>
    <edge source="ZAF" target="NLD">
      <data key="d0">8199575</data>
    </edge>
    <edge source="ZAF" target="NZL">
      <data key="d0">109706</data>
    </edge>
    <edge source="ZAF" target="NOR">
      <data key="d0">11153</data>
    </edge>
    <edge source="ZAF" target="PAK">
      <data key="d0">25686</data>
    </edge>
    <edge source="ZAF" target="PAN">
      <data key="d0">23812</data>
    </edge>
    <edge source="ZAF" target="PER">
      <data key="d0">113355</data>
    </edge>
    <edge source="ZAF" target="PHL">
      <data key="d0">38555</data>
    </edge>
    <edge source="ZAF" target="POL">
      <data key="d0">11061</data>
    </edge>
    <edge source="ZAF" target="PRT">
      <data key="d0">134903</data>
    </edge>
    <edge source="ZAF" target="RUS">
      <data key="d0">220937</data>
    </edge>
    <edge source="ZAF" target="SAU">
      <data key="d0">740269</data>
    </edge>
    <edge source="ZAF" target="SEN">
      <data key="d0">1226127</data>
    </edge>
    <edge source="ZAF" target="IND">
      <data key="d0">610981</data>
    </edge>
    <edge source="ZAF" target="SGP">
      <data key="d0">656852</data>
    </edge>
    <edge source="ZAF" target="VNM">
      <data key="d0">478790</data>
    </edge>
    <edge source="ZAF" target="SVN">
      <data key="d0">354315</data>
    </edge>
    <edge source="ZAF" target="ZWE">
      <data key="d0">31628619</data>
    </edge>
    <edge source="ZAF" target="ESP">
      <data key="d0">3232975</data>
    </edge>
    <edge source="ZAF" target="SWE">
      <data key="d0">218882</data>
    </edge>
    <edge source="ZAF" target="CHE">
      <data key="d0">84372</data>
    </edge>
    <edge source="ZAF" target="THA">
      <data key="d0">236776</data>
    </edge>
    <edge source="ZAF" target="TGO">
      <data key="d0">466925</data>
    </edge>
    <edge source="ZAF" target="ARE">
      <data key="d0">10054673</data>
    </edge>
    <edge source="ZAF" target="TUR">
      <data key="d0">79591</data>
    </edge>
    <edge source="ZAF" target="UGA">
      <data key="d0">947574</data>
    </edge>
    <edge source="ZAF" target="EGY">
      <data key="d0">3749369</data>
    </edge>
    <edge source="ZAF" target="GBR">
      <data key="d0">3199462</data>
    </edge>
    <edge source="ZAF" target="TZA">
      <data key="d0">8429355</data>
    </edge>
    <edge source="ZAF" target="USA">
      <data key="d0">12682163</data>
    </edge>
    <edge source="ZAF" target="BFA">
      <data key="d0">686087</data>
    </edge>
    <edge source="ESP" target="ALB">
      <data key="d0">17036</data>
    </edge>
    <edge source="ESP" target="DZA">
      <data key="d0">10768760</data>
    </edge>
    <edge source="ESP" target="ARG">
      <data key="d0">11498904</data>
    </edge>
    <edge source="ESP" target="AUS">
      <data key="d0">38521396</data>
    </edge>
    <edge source="ESP" target="AUT">
      <data key="d0">20189859</data>
    </edge>
    <edge source="ESP" target="ARM">
      <data key="d0">22326</data>
    </edge>
    <edge source="ESP" target="BEL">
      <data key="d0">156031557</data>
    </edge>
    <edge source="ESP" target="BOL">
      <data key="d0">173884</data>
    </edge>
    <edge source="ESP" target="BWA">
      <data key="d0">18386</data>
    </edge>
    <edge source="ESP" target="BRA">
      <data key="d0">28780769</data>
    </edge>
    <edge source="ESP" target="BGR">
      <data key="d0">9054617</data>
    </edge>
    <edge source="ESP" target="BLR">
      <data key="d0">344486</data>
    </edge>
    <edge source="ESP" target="CMR">
      <data key="d0">77004</data>
    </edge>
    <edge source="ESP" target="CAN">
      <data key="d0">16957625</data>
    </edge>
    <edge source="ESP" target="LKA">
      <data key="d0">11003</data>
    </edge>
    <edge source="ESP" target="CHL">
      <data key="d0">23007795</data>
    </edge>
    <edge source="ESP" target="CHN">
      <data key="d0">41529123</data>
    </edge>
    <edge source="ESP" target="COL">
      <data key="d0">14825113</data>
    </edge>
    <edge source="ESP" target="CRI">
      <data key="d0">917858</data>
    </edge>
    <edge source="ESP" target="HRV">
      <data key="d0">1296816</data>
    </edge>
    <edge source="ESP" target="CZE">
      <data key="d0">92766227</data>
    </edge>
    <edge source="ESP" target="DNK">
      <data key="d0">12715466</data>
    </edge>
    <edge source="ESP" target="ECU">
      <data key="d0">926868</data>
    </edge>
    <edge source="ESP" target="SLV">
      <data key="d0">2915342</data>
    </edge>
    <edge source="ESP" target="ETH">
      <data key="d0">41785</data>
    </edge>
    <edge source="ESP" target="EST">
      <data key="d0">901664</data>
    </edge>
    <edge source="ESP" target="FIN">
      <data key="d0">8736673</data>
    </edge>
    <edge source="ESP" target="FRA">
      <data key="d0">555186162</data>
    </edge>
    <edge source="ESP" target="GEO">
      <data key="d0">61591</data>
    </edge>
    <edge source="ESP" target="GMB">
      <data key="d0">37620</data>
    </edge>
    <edge source="ESP" target="DEU">
      <data key="d0">550822215</data>
    </edge>
    <edge source="ESP" target="GHA">
      <data key="d0">1199729</data>
    </edge>
    <edge source="ESP" target="GRC">
      <data key="d0">15592492</data>
    </edge>
    <edge source="ESP" target="GTM">
      <data key="d0">323661</data>
    </edge>
    <edge source="ESP" target="HND">
      <data key="d0">145080</data>
    </edge>
    <edge source="ESP" target="HKG">
      <data key="d0">11914123</data>
    </edge>
    <edge source="ESP" target="HUN">
      <data key="d0">29758803</data>
    </edge>
    <edge source="ESP" target="IDN">
      <data key="d0">4948967</data>
    </edge>
    <edge source="ESP" target="IRL">
      <data key="d0">12212428</data>
    </edge>
    <edge source="ESP" target="ISR">
      <data key="d0">4112531</data>
    </edge>
    <edge source="ESP" target="ITA">
      <data key="d0">258111421</data>
    </edge>
    <edge source="ESP" target="CIV">
      <data key="d0">660672</data>
    </edge>
    <edge source="ESP" target="JAM">
      <data key="d0">72737</data>
    </edge>
    <edge source="ESP" target="JPN">
      <data key="d0">25959670</data>
    </edge>
    <edge source="ESP" target="KAZ">
      <data key="d0">5193113</data>
    </edge>
    <edge source="ESP" target="JOR">
      <data key="d0">1848866</data>
    </edge>
    <edge source="ESP" target="KOR">
      <data key="d0">9311017</data>
    </edge>
    <edge source="ESP" target="KGZ">
      <data key="d0">1281863</data>
    </edge>
    <edge source="ESP" target="LBN">
      <data key="d0">445357</data>
    </edge>
    <edge source="ESP" target="LVA">
      <data key="d0">1096852</data>
    </edge>
    <edge source="ESP" target="LTU">
      <data key="d0">889970</data>
    </edge>
    <edge source="ESP" target="MYS">
      <data key="d0">1049820</data>
    </edge>
    <edge source="ESP" target="MRT">
      <data key="d0">484837</data>
    </edge>
    <edge source="ESP" target="MUS">
      <data key="d0">62583</data>
    </edge>
    <edge source="ESP" target="MEX">
      <data key="d0">43164808</data>
    </edge>
    <edge source="ESP" target="MDA">
      <data key="d0">66460</data>
    </edge>
    <edge source="ESP" target="MAR">
      <data key="d0">81318522</data>
    </edge>
    <edge source="ESP" target="MOZ">
      <data key="d0">241443</data>
    </edge>
    <edge source="ESP" target="OMN">
      <data key="d0">7284609</data>
    </edge>
    <edge source="ESP" target="NAM">
      <data key="d0">530360</data>
    </edge>
    <edge source="ESP" target="NLD">
      <data key="d0">58490251</data>
    </edge>
    <edge source="ESP" target="NZL">
      <data key="d0">1910225</data>
    </edge>
    <edge source="ESP" target="NIC">
      <data key="d0">107692</data>
    </edge>
    <edge source="ESP" target="NER">
      <data key="d0">448269</data>
    </edge>
    <edge source="ESP" target="NOR">
      <data key="d0">14583065</data>
    </edge>
    <edge source="ESP" target="PAK">
      <data key="d0">1815491</data>
    </edge>
    <edge source="ESP" target="PAN">
      <data key="d0">5908329</data>
    </edge>
    <edge source="ESP" target="PRY">
      <data key="d0">1639274</data>
    </edge>
    <edge source="ESP" target="PER">
      <data key="d0">18435647</data>
    </edge>
    <edge source="ESP" target="PHL">
      <data key="d0">1177412</data>
    </edge>
    <edge source="ESP" target="POL">
      <data key="d0">95739645</data>
    </edge>
    <edge source="ESP" target="PRT">
      <data key="d0">318916047</data>
    </edge>
    <edge source="ESP" target="ROU">
      <data key="d0">38143627</data>
    </edge>
    <edge source="ESP" target="RUS">
      <data key="d0">56963665</data>
    </edge>
    <edge source="ESP" target="SAU">
      <data key="d0">23956805</data>
    </edge>
    <edge source="ESP" target="SEN">
      <data key="d0">1340941</data>
    </edge>
    <edge source="ESP" target="SRB">
      <data key="d0">3745457</data>
    </edge>
    <edge source="ESP" target="IND">
      <data key="d0">17724561</data>
    </edge>
    <edge source="ESP" target="SGP">
      <data key="d0">1788336</data>
    </edge>
    <edge source="ESP" target="SVK">
      <data key="d0">61713258</data>
    </edge>
    <edge source="ESP" target="VNM">
      <data key="d0">3451153</data>
    </edge>
    <edge source="ESP" target="SVN">
      <data key="d0">1853783</data>
    </edge>
    <edge source="ESP" target="ZAF">
      <data key="d0">32055769</data>
    </edge>
    <edge source="ESP" target="SWE">
      <data key="d0">40528126</data>
    </edge>
    <edge source="ESP" target="CHE">
      <data key="d0">14565227</data>
    </edge>
    <edge source="ESP" target="THA">
      <data key="d0">5382922</data>
    </edge>
    <edge source="ESP" target="TGO">
      <data key="d0">91983</data>
    </edge>
    <edge source="ESP" target="ARE">
      <data key="d0">7952681</data>
    </edge>
    <edge source="ESP" target="TUN">
      <data key="d0">1733856</data>
    </edge>
    <edge source="ESP" target="TUR">
      <data key="d0">52475869</data>
    </edge>
    <edge source="ESP" target="UKR">
      <data key="d0">2035727</data>
    </edge>
    <edge source="ESP" target="MKD">
      <data key="d0">79367</data>
    </edge>
    <edge source="ESP" target="EGY">
      <data key="d0">2972484</data>
    </edge>
    <edge source="ESP" target="GBR">
      <data key="d0">184259877</data>
    </edge>
    <edge source="ESP" target="TZA">
      <data key="d0">2666518</data>
    </edge>
    <edge source="ESP" target="USA">
      <data key="d0">160013668</data>
    </edge>
    <edge source="ESP" target="BFA">
      <data key="d0">1912774</data>
    </edge>
    <edge source="ESP" target="URY">
      <data key="d0">281713</data>
    </edge>
    <edge source="SWE" target="DZA">
      <data key="d0">396893</data>
    </edge>
    <edge source="SWE" target="AZE">
      <data key="d0">275393</data>
    </edge>
    <edge source="SWE" target="ARG">
      <data key="d0">1058187</data>
    </edge>
    <edge source="SWE" target="AUS">
      <data key="d0">13212312</data>
    </edge>
    <edge source="SWE" target="AUT">
      <data key="d0">7048656</data>
    </edge>
    <edge source="SWE" target="ARM">
      <data key="d0">113548</data>
    </edge>
    <edge source="SWE" target="BEL">
      <data key="d0">26627046</data>
    </edge>
    <edge source="SWE" target="BOL">
      <data key="d0">175760</data>
    </edge>
    <edge source="SWE" target="BRA">
      <data key="d0">9191809</data>
    </edge>
    <edge source="SWE" target="BGR">
      <data key="d0">1301539</data>
    </edge>
    <edge source="SWE" target="BLR">
      <data key="d0">19061</data>
    </edge>
    <edge source="SWE" target="CMR">
      <data key="d0">18243</data>
    </edge>
    <edge source="SWE" target="CAN">
      <data key="d0">7446367</data>
    </edge>
    <edge source="SWE" target="LKA">
      <data key="d0">6553182</data>
    </edge>
    <edge source="SWE" target="CHL">
      <data key="d0">6842023</data>
    </edge>
    <edge source="SWE" target="CHN">
      <data key="d0">45225599</data>
    </edge>
    <edge source="SWE" target="COL">
      <data key="d0">565637</data>
    </edge>
    <edge source="SWE" target="CRI">
      <data key="d0">48296</data>
    </edge>
    <edge source="SWE" target="HRV">
      <data key="d0">703977</data>
    </edge>
    <edge source="SWE" target="CZE">
      <data key="d0">6541020</data>
    </edge>
    <edge source="SWE" target="BEN">
      <data key="d0">18944</data>
    </edge>
    <edge source="SWE" target="DNK">
      <data key="d0">44933951</data>
    </edge>
    <edge source="SWE" target="ECU">
      <data key="d0">96943</data>
    </edge>
    <edge source="SWE" target="ETH">
      <data key="d0">33796</data>
    </edge>
    <edge source="SWE" target="EST">
      <data key="d0">7528927</data>
    </edge>
    <edge source="SWE" target="FIN">
      <data key="d0">81182442</data>
    </edge>
    <edge source="SWE" target="FRA">
      <data key="d0">30149853</data>
    </edge>
    <edge source="SWE" target="GEO">
      <data key="d0">12045</data>
    </edge>
    <edge source="SWE" target="GMB">
      <data key="d0">16021</data>
    </edge>
    <edge source="SWE" target="DEU">
      <data key="d0">77039270</data>
    </edge>
    <edge source="SWE" target="GHA">
      <data key="d0">2145258</data>
    </edge>
    <edge source="SWE" target="GRC">
      <data key="d0">1664870</data>
    </edge>
    <edge source="SWE" target="GTM">
      <data key="d0">209556</data>
    </edge>
    <edge source="SWE" target="HND">
      <data key="d0">10642</data>
    </edge>
    <edge source="SWE" target="HKG">
      <data key="d0">1765321</data>
    </edge>
    <edge source="SWE" target="HUN">
      <data key="d0">4123410</data>
    </edge>
    <edge source="SWE" target="IDN">
      <data key="d0">882310</data>
    </edge>
    <edge source="SWE" target="IRL">
      <data key="d0">1461161</data>
    </edge>
    <edge source="SWE" target="ISR">
      <data key="d0">1252073</data>
    </edge>
    <edge source="SWE" target="ITA">
      <data key="d0">33427555</data>
    </edge>
    <edge source="SWE" target="CIV">
      <data key="d0">54026</data>
    </edge>
    <edge source="SWE" target="JPN">
      <data key="d0">8983189</data>
    </edge>
    <edge source="SWE" target="KAZ">
      <data key="d0">3963787</data>
    </edge>
    <edge source="SWE" target="JOR">
      <data key="d0">108520</data>
    </edge>
    <edge source="SWE" target="KOR">
      <data key="d0">10959001</data>
    </edge>
    <edge source="SWE" target="KGZ">
      <data key="d0">36953</data>
    </edge>
    <edge source="SWE" target="LBN">
      <data key="d0">70982</data>
    </edge>
    <edge source="SWE" target="LVA">
      <data key="d0">6159212</data>
    </edge>
    <edge source="SWE" target="LTU">
      <data key="d0">11885748</data>
    </edge>
    <edge source="SWE" target="MYS">
      <data key="d0">1504195</data>
    </edge>
    <edge source="SWE" target="MRT">
      <data key="d0">10408</data>
    </edge>
    <edge source="SWE" target="MUS">
      <data key="d0">60224</data>
    </edge>
    <edge source="SWE" target="MEX">
      <data key="d0">11186332</data>
    </edge>
    <edge source="SWE" target="MDA">
      <data key="d0">43034</data>
    </edge>
    <edge source="SWE" target="MAR">
      <data key="d0">1568395</data>
    </edge>
    <edge source="SWE" target="OMN">
      <data key="d0">291998</data>
    </edge>
    <edge source="SWE" target="NAM">
      <data key="d0">31574</data>
    </edge>
    <edge source="SWE" target="NLD">
      <data key="d0">31244175</data>
    </edge>
    <edge source="SWE" target="NZL">
      <data key="d0">495707</data>
    </edge>
    <edge source="SWE" target="NIC">
      <data key="d0">140561</data>
    </edge>
    <edge source="SWE" target="NOR">
      <data key="d0">119216953</data>
    </edge>
    <edge source="SWE" target="PAK">
      <data key="d0">710292</data>
    </edge>
    <edge source="SWE" target="PAN">
      <data key="d0">42449</data>
    </edge>
    <edge source="SWE" target="PRY">
      <data key="d0">54494</data>
    </edge>
    <edge source="SWE" target="PER">
      <data key="d0">2813919</data>
    </edge>
    <edge source="SWE" target="PHL">
      <data key="d0">422503</data>
    </edge>
    <edge source="SWE" target="POL">
      <data key="d0">30130792</data>
    </edge>
    <edge source="SWE" target="PRT">
      <data key="d0">4483350</data>
    </edge>
    <edge source="SWE" target="ROU">
      <data key="d0">4170653</data>
    </edge>
    <edge source="SWE" target="RUS">
      <data key="d0">14721184</data>
    </edge>
    <edge source="SWE" target="SAU">
      <data key="d0">2417260</data>
    </edge>
    <edge source="SWE" target="SEN">
      <data key="d0">481791</data>
    </edge>
    <edge source="SWE" target="SRB">
      <data key="d0">872487</data>
    </edge>
    <edge source="SWE" target="IND">
      <data key="d0">7964995</data>
    </edge>
    <edge source="SWE" target="SGP">
      <data key="d0">17525164</data>
    </edge>
    <edge source="SWE" target="SVK">
      <data key="d0">2587407</data>
    </edge>
    <edge source="SWE" target="VNM">
      <data key="d0">648664</data>
    </edge>
    <edge source="SWE" target="SVN">
      <data key="d0">673689</data>
    </edge>
    <edge source="SWE" target="ZAF">
      <data key="d0">4206086</data>
    </edge>
    <edge source="SWE" target="ZWE">
      <data key="d0">148747</data>
    </edge>
    <edge source="SWE" target="ESP">
      <data key="d0">21658864</data>
    </edge>
    <edge source="SWE" target="CHE">
      <data key="d0">6312988</data>
    </edge>
    <edge source="SWE" target="THA">
      <data key="d0">3087558</data>
    </edge>
    <edge source="SWE" target="TGO">
      <data key="d0">32392</data>
    </edge>
    <edge source="SWE" target="ARE">
      <data key="d0">5928257</data>
    </edge>
    <edge source="SWE" target="TUN">
      <data key="d0">292934</data>
    </edge>
    <edge source="SWE" target="TUR">
      <data key="d0">8151747</data>
    </edge>
    <edge source="SWE" target="UKR">
      <data key="d0">968962</data>
    </edge>
    <edge source="SWE" target="MKD">
      <data key="d0">252941</data>
    </edge>
    <edge source="SWE" target="EGY">
      <data key="d0">370699</data>
    </edge>
    <edge source="SWE" target="GBR">
      <data key="d0">37734210</data>
    </edge>
    <edge source="SWE" target="TZA">
      <data key="d0">394321</data>
    </edge>
    <edge source="SWE" target="USA">
      <data key="d0">77054355</data>
    </edge>
    <edge source="SWE" target="BFA">
      <data key="d0">305446</data>
    </edge>
    <edge source="SWE" target="URY">
      <data key="d0">111093</data>
    </edge>
    <edge source="THA" target="ALB">
      <data key="d0">611088</data>
    </edge>
    <edge source="THA" target="DZA">
      <data key="d0">8173284</data>
    </edge>
    <edge source="THA" target="AZE">
      <data key="d0">25817</data>
    </edge>
    <edge source="THA" target="ARG">
      <data key="d0">35864955</data>
    </edge>
    <edge source="THA" target="AUS">
      <data key="d0">207858321</data>
    </edge>
    <edge source="THA" target="AUT">
      <data key="d0">1047066</data>
    </edge>
    <edge source="THA" target="ARM">
      <data key="d0">106724</data>
    </edge>
    <edge source="THA" target="BEL">
      <data key="d0">26208522</data>
    </edge>
    <edge source="THA" target="BOL">
      <data key="d0">85257</data>
    </edge>
    <edge source="THA" target="BWA">
      <data key="d0">66422</data>
    </edge>
    <edge source="THA" target="BRA">
      <data key="d0">47856538</data>
    </edge>
    <edge source="THA" target="BGR">
      <data key="d0">904108</data>
    </edge>
    <edge source="THA" target="BDI">
      <data key="d0">22638</data>
    </edge>
    <edge source="THA" target="BLR">
      <data key="d0">45573</data>
    </edge>
    <edge source="THA" target="KHM">
      <data key="d0">75421940</data>
    </edge>
    <edge source="THA" target="CMR">
      <data key="d0">768689</data>
    </edge>
    <edge source="THA" target="CAN">
      <data key="d0">56504238</data>
    </edge>
    <edge source="THA" target="LKA">
      <data key="d0">6224421</data>
    </edge>
    <edge source="THA" target="CHL">
      <data key="d0">10153244</data>
    </edge>
    <edge source="THA" target="CHN">
      <data key="d0">592046994</data>
    </edge>
    <edge source="THA" target="COL">
      <data key="d0">33845616</data>
    </edge>
    <edge source="THA" target="CRI">
      <data key="d0">3818490</data>
    </edge>
    <edge source="THA" target="HRV">
      <data key="d0">579849</data>
    </edge>
    <edge source="THA" target="CZE">
      <data key="d0">6255109</data>
    </edge>
    <edge source="THA" target="BEN">
      <data key="d0">822866</data>
    </edge>
    <edge source="THA" target="DNK">
      <data key="d0">3930924</data>
    </edge>
    <edge source="THA" target="ECU">
      <data key="d0">6777173</data>
    </edge>
    <edge source="THA" target="SLV">
      <data key="d0">3340613</data>
    </edge>
    <edge source="THA" target="ETH">
      <data key="d0">3249915</data>
    </edge>
    <edge source="THA" target="EST">
      <data key="d0">968365</data>
    </edge>
    <edge source="THA" target="FIN">
      <data key="d0">20993667</data>
    </edge>
    <edge source="THA" target="FRA">
      <data key="d0">61542216</data>
    </edge>
    <edge source="THA" target="GEO">
      <data key="d0">636221</data>
    </edge>
    <edge source="THA" target="GMB">
      <data key="d0">48778</data>
    </edge>
    <edge source="THA" target="DEU">
      <data key="d0">125053774</data>
    </edge>
    <edge source="THA" target="GHA">
      <data key="d0">4745448</data>
    </edge>
    <edge source="THA" target="GRC">
      <data key="d0">8490512</data>
    </edge>
    <edge source="THA" target="GTM">
      <data key="d0">5140850</data>
    </edge>
    <edge source="THA" target="HND">
      <data key="d0">2135641</data>
    </edge>
    <edge source="THA" target="HKG">
      <data key="d0">40560640</data>
    </edge>
    <edge source="THA" target="HUN">
      <data key="d0">8334751</data>
    </edge>
    <edge source="THA" target="IDN">
      <data key="d0">142843805</data>
    </edge>
    <edge source="THA" target="IRL">
      <data key="d0">800913</data>
    </edge>
    <edge source="THA" target="ISR">
      <data key="d0">9229190</data>
    </edge>
    <edge source="THA" target="ITA">
      <data key="d0">55253170</data>
    </edge>
    <edge source="THA" target="CIV">
      <data key="d0">970929</data>
    </edge>
    <edge source="THA" target="JAM">
      <data key="d0">1065760</data>
    </edge>
    <edge source="THA" target="JPN">
      <data key="d0">347935069</data>
    </edge>
    <edge source="THA" target="KAZ">
      <data key="d0">346885</data>
    </edge>
    <edge source="THA" target="JOR">
      <data key="d0">2700501</data>
    </edge>
    <edge source="THA" target="KOR">
      <data key="d0">58135518</data>
    </edge>
    <edge source="THA" target="KGZ">
      <data key="d0">67727</data>
    </edge>
    <edge source="THA" target="LBN">
      <data key="d0">5413266</data>
    </edge>
    <edge source="THA" target="LVA">
      <data key="d0">3145022</data>
    </edge>
    <edge source="THA" target="LTU">
      <data key="d0">1027001</data>
    </edge>
    <edge source="THA" target="MDG">
      <data key="d0">301107</data>
    </edge>
    <edge source="THA" target="MWI">
      <data key="d0">694997</data>
    </edge>
    <edge source="THA" target="MYS">
      <data key="d0">263156361</data>
    </edge>
    <edge source="THA" target="MRT">
      <data key="d0">102412</data>
    </edge>
    <edge source="THA" target="MUS">
      <data key="d0">600819</data>
    </edge>
    <edge source="THA" target="MEX">
      <data key="d0">90447202</data>
    </edge>
    <edge source="THA" target="MDA">
      <data key="d0">67938</data>
    </edge>
    <edge source="THA" target="MAR">
      <data key="d0">2277732</data>
    </edge>
    <edge source="THA" target="MOZ">
      <data key="d0">366215</data>
    </edge>
    <edge source="THA" target="OMN">
      <data key="d0">8755979</data>
    </edge>
    <edge source="THA" target="NAM">
      <data key="d0">20682</data>
    </edge>
    <edge source="THA" target="NLD">
      <data key="d0">61796206</data>
    </edge>
    <edge source="THA" target="NZL">
      <data key="d0">31122730</data>
    </edge>
    <edge source="THA" target="NIC">
      <data key="d0">1209002</data>
    </edge>
    <edge source="THA" target="NER">
      <data key="d0">249733</data>
    </edge>
    <edge source="THA" target="NOR">
      <data key="d0">2987201</data>
    </edge>
    <edge source="THA" target="PAK">
      <data key="d0">60642930</data>
    </edge>
    <edge source="THA" target="PAN">
      <data key="d0">3417213</data>
    </edge>
    <edge source="THA" target="PRY">
      <data key="d0">1433106</data>
    </edge>
    <edge source="THA" target="PER">
      <data key="d0">17023655</data>
    </edge>
    <edge source="THA" target="PHL">
      <data key="d0">105709746</data>
    </edge>
    <edge source="THA" target="POL">
      <data key="d0">14135796</data>
    </edge>
    <edge source="THA" target="PRT">
      <data key="d0">9149552</data>
    </edge>
    <edge source="THA" target="ROU">
      <data key="d0">4898024</data>
    </edge>
    <edge source="THA" target="RUS">
      <data key="d0">43516260</data>
    </edge>
    <edge source="THA" target="SAU">
      <data key="d0">104019203</data>
    </edge>
    <edge source="THA" target="SEN">
      <data key="d0">334793</data>
    </edge>
    <edge source="THA" target="IND">
      <data key="d0">121178441</data>
    </edge>
    <edge source="THA" target="SGP">
      <data key="d0">49093946</data>
    </edge>
    <edge source="THA" target="SVK">
      <data key="d0">121578</data>
    </edge>
    <edge source="THA" target="VNM">
      <data key="d0">220518746</data>
    </edge>
    <edge source="THA" target="SVN">
      <data key="d0">808278</data>
    </edge>
    <edge source="THA" target="ZAF">
      <data key="d0">95930289</data>
    </edge>
    <edge source="THA" target="ZWE">
      <data key="d0">343302</data>
    </edge>
    <edge source="THA" target="ESP">
      <data key="d0">97069591</data>
    </edge>
    <edge source="THA" target="SWE">
      <data key="d0">4633192</data>
    </edge>
    <edge source="THA" target="CHE">
      <data key="d0">2384631</data>
    </edge>
    <edge source="THA" target="TGO">
      <data key="d0">682655</data>
    </edge>
    <edge source="THA" target="ARE">
      <data key="d0">78131140</data>
    </edge>
    <edge source="THA" target="TUN">
      <data key="d0">2159808</data>
    </edge>
    <edge source="THA" target="TUR">
      <data key="d0">56191824</data>
    </edge>
    <edge source="THA" target="UGA">
      <data key="d0">209624</data>
    </edge>
    <edge source="THA" target="UKR">
      <data key="d0">2645402</data>
    </edge>
    <edge source="THA" target="MKD">
      <data key="d0">11026</data>
    </edge>
    <edge source="THA" target="EGY">
      <data key="d0">84011597</data>
    </edge>
    <edge source="THA" target="GBR">
      <data key="d0">60424314</data>
    </edge>
    <edge source="THA" target="TZA">
      <data key="d0">2396808</data>
    </edge>
    <edge source="THA" target="USA">
      <data key="d0">1500428030</data>
    </edge>
    <edge source="THA" target="BFA">
      <data key="d0">809584</data>
    </edge>
    <edge source="THA" target="URY">
      <data key="d0">1104608</data>
    </edge>
    <edge source="TUR" target="ALB">
      <data key="d0">3202527</data>
    </edge>
    <edge source="TUR" target="DZA">
      <data key="d0">22300391</data>
    </edge>
    <edge source="TUR" target="AZE">
      <data key="d0">12645556</data>
    </edge>
    <edge source="TUR" target="ARG">
      <data key="d0">5072309</data>
    </edge>
    <edge source="TUR" target="AUS">
      <data key="d0">15991023</data>
    </edge>
    <edge source="TUR" target="AUT">
      <data key="d0">23783924</data>
    </edge>
    <edge source="TUR" target="BEL">
      <data key="d0">56749100</data>
    </edge>
    <edge source="TUR" target="BOL">
      <data key="d0">545846</data>
    </edge>
    <edge source="TUR" target="BRA">
      <data key="d0">7435253</data>
    </edge>
    <edge source="TUR" target="BGR">
      <data key="d0">76664974</data>
    </edge>
    <edge source="TUR" target="BLR">
      <data key="d0">7363825</data>
    </edge>
    <edge source="TUR" target="KHM">
      <data key="d0">157330</data>
    </edge>
    <edge source="TUR" target="CMR">
      <data key="d0">389375</data>
    </edge>
    <edge source="TUR" target="CAN">
      <data key="d0">8976237</data>
    </edge>
    <edge source="TUR" target="LKA">
      <data key="d0">1033556</data>
    </edge>
    <edge source="TUR" target="CHL">
      <data key="d0">3611491</data>
    </edge>
    <edge source="TUR" target="CHN">
      <data key="d0">24345128</data>
    </edge>
    <edge source="TUR" target="COL">
      <data key="d0">2929917</data>
    </edge>
    <edge source="TUR" target="CRI">
      <data key="d0">488137</data>
    </edge>
    <edge source="TUR" target="HRV">
      <data key="d0">3745905</data>
    </edge>
    <edge source="TUR" target="CZE">
      <data key="d0">33173093</data>
    </edge>
    <edge source="TUR" target="BEN">
      <data key="d0">58206</data>
    </edge>
    <edge source="TUR" target="DNK">
      <data key="d0">3330990</data>
    </edge>
    <edge source="TUR" target="ECU">
      <data key="d0">1174676</data>
    </edge>
    <edge source="TUR" target="SLV">
      <data key="d0">32105</data>
    </edge>
    <edge source="TUR" target="ETH">
      <data key="d0">6944986</data>
    </edge>
    <edge source="TUR" target="EST">
      <data key="d0">1040217</data>
    </edge>
    <edge source="TUR" target="FIN">
      <data key="d0">7306324</data>
    </edge>
    <edge source="TUR" target="FRA">
      <data key="d0">86226163</data>
    </edge>
    <edge source="TUR" target="GEO">
      <data key="d0">11611960</data>
    </edge>
    <edge source="TUR" target="PSE">
      <data key="d0">291822</data>
    </edge>
    <edge source="TUR" target="DEU">
      <data key="d0">422496762</data>
    </edge>
    <edge source="TUR" target="GHA">
      <data key="d0">3177498</data>
    </edge>
    <edge source="TUR" target="GRC">
      <data key="d0">18405882</data>
    </edge>
    <edge source="TUR" target="GTM">
      <data key="d0">192570</data>
    </edge>
    <edge source="TUR" target="HND">
      <data key="d0">87412</data>
    </edge>
    <edge source="TUR" target="HKG">
      <data key="d0">5138250</data>
    </edge>
    <edge source="TUR" target="HUN">
      <data key="d0">24135701</data>
    </edge>
    <edge source="TUR" target="IDN">
      <data key="d0">974547</data>
    </edge>
    <edge source="TUR" target="IRL">
      <data key="d0">5802531</data>
    </edge>
    <edge source="TUR" target="ISR">
      <data key="d0">18036335</data>
    </edge>
    <edge source="TUR" target="ITA">
      <data key="d0">168013146</data>
    </edge>
    <edge source="TUR" target="CIV">
      <data key="d0">889003</data>
    </edge>
    <edge source="TUR" target="JAM">
      <data key="d0">27362</data>
    </edge>
    <edge source="TUR" target="JPN">
      <data key="d0">1826583</data>
    </edge>
    <edge source="TUR" target="KAZ">
      <data key="d0">5073225</data>
    </edge>
    <edge source="TUR" target="JOR">
      <data key="d0">7611999</data>
    </edge>
    <edge source="TUR" target="KOR">
      <data key="d0">4330212</data>
    </edge>
    <edge source="TUR" target="KGZ">
      <data key="d0">634148</data>
    </edge>
    <edge source="TUR" target="LBN">
      <data key="d0">5137739</data>
    </edge>
    <edge source="TUR" target="LVA">
      <data key="d0">2561117</data>
    </edge>
    <edge source="TUR" target="LTU">
      <data key="d0">3907631</data>
    </edge>
    <edge source="TUR" target="MDG">
      <data key="d0">277015</data>
    </edge>
    <edge source="TUR" target="MYS">
      <data key="d0">1726914</data>
    </edge>
    <edge source="TUR" target="MRT">
      <data key="d0">32233</data>
    </edge>
    <edge source="TUR" target="MUS">
      <data key="d0">76792</data>
    </edge>
    <edge source="TUR" target="MEX">
      <data key="d0">11990867</data>
    </edge>
    <edge source="TUR" target="MDA">
      <data key="d0">1765206</data>
    </edge>
    <edge source="TUR" target="MAR">
      <data key="d0">42863549</data>
    </edge>
    <edge source="TUR" target="MOZ">
      <data key="d0">78056</data>
    </edge>
    <edge source="TUR" target="OMN">
      <data key="d0">2277174</data>
    </edge>
    <edge source="TUR" target="NLD">
      <data key="d0">79376130</data>
    </edge>
    <edge source="TUR" target="NZL">
      <data key="d0">2454210</data>
    </edge>
    <edge source="TUR" target="NIC">
      <data key="d0">46187</data>
    </edge>
    <edge source="TUR" target="NER">
      <data key="d0">59059</data>
    </edge>
    <edge source="TUR" target="NOR">
      <data key="d0">4633402</data>
    </edge>
    <edge source="TUR" target="PAK">
      <data key="d0">4660608</data>
    </edge>
    <edge source="TUR" target="PAN">
      <data key="d0">306429</data>
    </edge>
    <edge source="TUR" target="PRY">
      <data key="d0">296779</data>
    </edge>
    <edge source="TUR" target="PER">
      <data key="d0">1829381</data>
    </edge>
    <edge source="TUR" target="PHL">
      <data key="d0">1876805</data>
    </edge>
    <edge source="TUR" target="POL">
      <data key="d0">78097703</data>
    </edge>
    <edge source="TUR" target="PRT">
      <data key="d0">8883435</data>
    </edge>
    <edge source="TUR" target="ROU">
      <data key="d0">56588028</data>
    </edge>
    <edge source="TUR" target="RUS">
      <data key="d0">25815889</data>
    </edge>
    <edge source="TUR" target="SAU">
      <data key="d0">28575493</data>
    </edge>
    <edge source="TUR" target="SEN">
      <data key="d0">2210939</data>
    </edge>
    <edge source="TUR" target="SRB">
      <data key="d0">11325099</data>
    </edge>
    <edge source="TUR" target="IND">
      <data key="d0">8002752</data>
    </edge>
    <edge source="TUR" target="SGP">
      <data key="d0">4560792</data>
    </edge>
    <edge source="TUR" target="SVK">
      <data key="d0">26928312</data>
    </edge>
    <edge source="TUR" target="VNM">
      <data key="d0">1222320</data>
    </edge>
    <edge source="TUR" target="SVN">
      <data key="d0">13969070</data>
    </edge>
    <edge source="TUR" target="ZAF">
      <data key="d0">35606225</data>
    </edge>
    <edge source="TUR" target="ZWE">
      <data key="d0">115177</data>
    </edge>
    <edge source="TUR" target="ESP">
      <data key="d0">86317674</data>
    </edge>
    <edge source="TUR" target="SWE">
      <data key="d0">27659821</data>
    </edge>
    <edge source="TUR" target="CHE">
      <data key="d0">14811045</data>
    </edge>
    <edge source="TUR" target="THA">
      <data key="d0">9425540</data>
    </edge>
    <edge source="TUR" target="TGO">
      <data key="d0">1317660</data>
    </edge>
    <edge source="TUR" target="ARE">
      <data key="d0">17370673</data>
    </edge>
    <edge source="TUR" target="TUN">
      <data key="d0">14601007</data>
    </edge>
    <edge source="TUR" target="UGA">
      <data key="d0">378522</data>
    </edge>
    <edge source="TUR" target="UKR">
      <data key="d0">12465716</data>
    </edge>
    <edge source="TUR" target="MKD">
      <data key="d0">3450310</data>
    </edge>
    <edge source="TUR" target="EGY">
      <data key="d0">59931599</data>
    </edge>
    <edge source="TUR" target="GBR">
      <data key="d0">83009161</data>
    </edge>
    <edge source="TUR" target="TZA">
      <data key="d0">1124688</data>
    </edge>
    <edge source="TUR" target="USA">
      <data key="d0">92641991</data>
    </edge>
    <edge source="TUR" target="BFA">
      <data key="d0">116409</data>
    </edge>
    <edge source="TUR" target="URY">
      <data key="d0">211605</data>
    </edge>
    <edge source="UKR" target="DZA">
      <data key="d0">139173</data>
    </edge>
    <edge source="UKR" target="AZE">
      <data key="d0">5039800</data>
    </edge>
    <edge source="UKR" target="AUT">
      <data key="d0">18098</data>
    </edge>
    <edge source="UKR" target="ARM">
      <data key="d0">1801822</data>
    </edge>
    <edge source="UKR" target="BEL">
      <data key="d0">679169</data>
    </edge>
    <edge source="UKR" target="BGR">
      <data key="d0">1123701</data>
    </edge>
    <edge source="UKR" target="BLR">
      <data key="d0">6780589</data>
    </edge>
    <edge source="UKR" target="CAN">
      <data key="d0">61315</data>
    </edge>
    <edge source="UKR" target="CHN">
      <data key="d0">315813</data>
    </edge>
    <edge source="UKR" target="COL">
      <data key="d0">45161</data>
    </edge>
    <edge source="UKR" target="CZE">
      <data key="d0">872307</data>
    </edge>
    <edge source="UKR" target="DNK">
      <data key="d0">19595</data>
    </edge>
    <edge source="UKR" target="ETH">
      <data key="d0">28190</data>
    </edge>
    <edge source="UKR" target="EST">
      <data key="d0">291999</data>
    </edge>
    <edge source="UKR" target="FIN">
      <data key="d0">28276</data>
    </edge>
    <edge source="UKR" target="FRA">
      <data key="d0">351420</data>
    </edge>
    <edge source="UKR" target="GEO">
      <data key="d0">1022440</data>
    </edge>
    <edge source="UKR" target="DEU">
      <data key="d0">3041262</data>
    </edge>
    <edge source="UKR" target="GRC">
      <data key="d0">97042</data>
    </edge>
    <edge source="UKR" target="HUN">
      <data key="d0">1486838</data>
    </edge>
    <edge source="UKR" target="ISR">
      <data key="d0">12012</data>
    </edge>
    <edge source="UKR" target="ITA">
      <data key="d0">166326</data>
    </edge>
    <edge source="UKR" target="KAZ">
      <data key="d0">8143547</data>
    </edge>
    <edge source="UKR" target="JOR">
      <data key="d0">19143</data>
    </edge>
    <edge source="UKR" target="KOR">
      <data key="d0">21331</data>
    </edge>
    <edge source="UKR" target="KGZ">
      <data key="d0">187635</data>
    </edge>
    <edge source="UKR" target="LBN">
      <data key="d0">46300</data>
    </edge>
    <edge source="UKR" target="LVA">
      <data key="d0">343170</data>
    </edge>
    <edge source="UKR" target="LTU">
      <data key="d0">1501681</data>
    </edge>
    <edge source="UKR" target="MYS">
      <data key="d0">25289</data>
    </edge>
    <edge source="UKR" target="MDA">
      <data key="d0">2957731</data>
    </edge>
    <edge source="UKR" target="NLD">
      <data key="d0">162132</data>
    </edge>
    <edge source="UKR" target="NIC">
      <data key="d0">29106</data>
    </edge>
    <edge source="UKR" target="NOR">
      <data key="d0">32668</data>
    </edge>
    <edge source="UKR" target="PAK">
      <data key="d0">60424</data>
    </edge>
    <edge source="UKR" target="PAN">
      <data key="d0">67540</data>
    </edge>
    <edge source="UKR" target="POL">
      <data key="d0">2109732</data>
    </edge>
    <edge source="UKR" target="ROU">
      <data key="d0">677859</data>
    </edge>
    <edge source="UKR" target="RUS">
      <data key="d0">18205138</data>
    </edge>
    <edge source="UKR" target="SRB">
      <data key="d0">148676</data>
    </edge>
    <edge source="UKR" target="IND">
      <data key="d0">1312585</data>
    </edge>
    <edge source="UKR" target="SVK">
      <data key="d0">2507646</data>
    </edge>
    <edge source="UKR" target="ESP">
      <data key="d0">97355</data>
    </edge>
    <edge source="UKR" target="CHE">
      <data key="d0">2837504</data>
    </edge>
    <edge source="UKR" target="ARE">
      <data key="d0">60947</data>
    </edge>
    <edge source="UKR" target="TUR">
      <data key="d0">1811920</data>
    </edge>
    <edge source="UKR" target="UGA">
      <data key="d0">13635</data>
    </edge>
    <edge source="UKR" target="MKD">
      <data key="d0">100419</data>
    </edge>
    <edge source="UKR" target="EGY">
      <data key="d0">787429</data>
    </edge>
    <edge source="UKR" target="GBR">
      <data key="d0">240798</data>
    </edge>
    <edge source="UKR" target="USA">
      <data key="d0">1064831</data>
    </edge>
    <edge source="URY" target="ARG">
      <data key="d0">9152161</data>
    </edge>
    <edge source="URY" target="BOL">
      <data key="d0">249768</data>
    </edge>
    <edge source="URY" target="BRA">
      <data key="d0">43160531</data>
    </edge>
    <edge source="URY" target="CHL">
      <data key="d0">851543</data>
    </edge>
    <edge source="URY" target="CHN">
      <data key="d0">56240</data>
    </edge>
    <edge source="URY" target="ECU">
      <data key="d0">150304</data>
    </edge>
    <edge source="URY" target="PRY">
      <data key="d0">150801</data>
    </edge>
    <edge source="URY" target="PER">
      <data key="d0">968778</data>
    </edge>
    <edge source="URY" target="ZAF">
      <data key="d0">12350</data>
    </edge>
    <edge source="URY" target="ESP">
      <data key="d0">59114</data>
    </edge>
    <edge source="URY" target="USA">
      <data key="d0">68811</data>
    </edge>
    <edge source="AUT" target="ALB">
      <data key="d0">52311</data>
    </edge>
    <edge source="AUT" target="DZA">
      <data key="d0">168887</data>
    </edge>
    <edge source="AUT" target="AZE">
      <data key="d0">146541</data>
    </edge>
    <edge source="AUT" target="ARG">
      <data key="d0">471398</data>
    </edge>
    <edge source="AUT" target="AUS">
      <data key="d0">1532006</data>
    </edge>
    <edge source="AUT" target="ARM">
      <data key="d0">10024</data>
    </edge>
    <edge source="AUT" target="BEL">
      <data key="d0">4010175</data>
    </edge>
    <edge source="AUT" target="BOL">
      <data key="d0">132063</data>
    </edge>
    <edge source="AUT" target="BRA">
      <data key="d0">1819871</data>
    </edge>
    <edge source="AUT" target="BGR">
      <data key="d0">3663699</data>
    </edge>
    <edge source="AUT" target="BLR">
      <data key="d0">353403</data>
    </edge>
    <edge source="AUT" target="CMR">
      <data key="d0">233880</data>
    </edge>
    <edge source="AUT" target="CAN">
      <data key="d0">2181130</data>
    </edge>
    <edge source="AUT" target="CAF">
      <data key="d0">194830</data>
    </edge>
    <edge source="AUT" target="LKA">
      <data key="d0">83229</data>
    </edge>
    <edge source="AUT" target="CHL">
      <data key="d0">1857319</data>
    </edge>
    <edge source="AUT" target="CHN">
      <data key="d0">9453523</data>
    </edge>
    <edge source="AUT" target="COL">
      <data key="d0">247184</data>
    </edge>
    <edge source="AUT" target="CRI">
      <data key="d0">24510</data>
    </edge>
    <edge source="AUT" target="HRV">
      <data key="d0">5613931</data>
    </edge>
    <edge source="AUT" target="CZE">
      <data key="d0">34532536</data>
    </edge>
    <edge source="AUT" target="BEN">
      <data key="d0">13315</data>
    </edge>
    <edge source="AUT" target="DNK">
      <data key="d0">3666980</data>
    </edge>
    <edge source="AUT" target="ECU">
      <data key="d0">57289</data>
    </edge>
    <edge source="AUT" target="SLV">
      <data key="d0">41837</data>
    </edge>
    <edge source="AUT" target="EST">
      <data key="d0">604191</data>
    </edge>
    <edge source="AUT" target="FIN">
      <data key="d0">2628503</data>
    </edge>
    <edge source="AUT" target="FRA">
      <data key="d0">24719924</data>
    </edge>
    <edge source="AUT" target="GEO">
      <data key="d0">497479</data>
    </edge>
    <edge source="AUT" target="GMB">
      <data key="d0">27249</data>
    </edge>
    <edge source="AUT" target="DEU">
      <data key="d0">226069330</data>
    </edge>
    <edge source="AUT" target="GHA">
      <data key="d0">249046</data>
    </edge>
    <edge source="AUT" target="GRC">
      <data key="d0">740165</data>
    </edge>
    <edge source="AUT" target="GTM">
      <data key="d0">37808</data>
    </edge>
    <edge source="AUT" target="HND">
      <data key="d0">53790</data>
    </edge>
    <edge source="AUT" target="HKG">
      <data key="d0">1972613</data>
    </edge>
    <edge source="AUT" target="HUN">
      <data key="d0">30210333</data>
    </edge>
    <edge source="AUT" target="IDN">
      <data key="d0">505338</data>
    </edge>
    <edge source="AUT" target="IRL">
      <data key="d0">400927</data>
    </edge>
    <edge source="AUT" target="ISR">
      <data key="d0">1144581</data>
    </edge>
    <edge source="AUT" target="ITA">
      <data key="d0">31037776</data>
    </edge>
    <edge source="AUT" target="CIV">
      <data key="d0">113075</data>
    </edge>
    <edge source="AUT" target="JAM">
      <data key="d0">12564</data>
    </edge>
    <edge source="AUT" target="JPN">
      <data key="d0">2361451</data>
    </edge>
    <edge source="AUT" target="KAZ">
      <data key="d0">552643</data>
    </edge>
    <edge source="AUT" target="JOR">
      <data key="d0">180885</data>
    </edge>
    <edge source="AUT" target="KOR">
      <data key="d0">2571439</data>
    </edge>
    <edge source="AUT" target="KGZ">
      <data key="d0">39861</data>
    </edge>
    <edge source="AUT" target="LBN">
      <data key="d0">75249</data>
    </edge>
    <edge source="AUT" target="LVA">
      <data key="d0">847540</data>
    </edge>
    <edge source="AUT" target="LTU">
      <data key="d0">563549</data>
    </edge>
    <edge source="AUT" target="MWI">
      <data key="d0">78337</data>
    </edge>
    <edge source="AUT" target="MYS">
      <data key="d0">358072</data>
    </edge>
    <edge source="AUT" target="MEX">
      <data key="d0">4951647</data>
    </edge>
    <edge source="AUT" target="MDA">
      <data key="d0">156825</data>
    </edge>
    <edge source="AUT" target="MAR">
      <data key="d0">1043211</data>
    </edge>
    <edge source="AUT" target="OMN">
      <data key="d0">109273</data>
    </edge>
    <edge source="AUT" target="NLD">
      <data key="d0">18026399</data>
    </edge>
    <edge source="AUT" target="NZL">
      <data key="d0">794180</data>
    </edge>
    <edge source="AUT" target="NIC">
      <data key="d0">22685</data>
    </edge>
    <edge source="AUT" target="NOR">
      <data key="d0">1616383</data>
    </edge>
    <edge source="AUT" target="PAK">
      <data key="d0">147815</data>
    </edge>
    <edge source="AUT" target="PAN">
      <data key="d0">35668</data>
    </edge>
    <edge source="AUT" target="PRY">
      <data key="d0">18192</data>
    </edge>
    <edge source="AUT" target="PER">
      <data key="d0">300180</data>
    </edge>
    <edge source="AUT" target="PHL">
      <data key="d0">130622</data>
    </edge>
    <edge source="AUT" target="POL">
      <data key="d0">17125747</data>
    </edge>
    <edge source="AUT" target="PRT">
      <data key="d0">1587917</data>
    </edge>
    <edge source="AUT" target="ROU">
      <data key="d0">9880643</data>
    </edge>
    <edge source="AUT" target="RUS">
      <data key="d0">4507245</data>
    </edge>
    <edge source="AUT" target="SAU">
      <data key="d0">694722</data>
    </edge>
    <edge source="AUT" target="SRB">
      <data key="d0">3555596</data>
    </edge>
    <edge source="AUT" target="IND">
      <data key="d0">5223578</data>
    </edge>
    <edge source="AUT" target="SGP">
      <data key="d0">1135563</data>
    </edge>
    <edge source="AUT" target="SVK">
      <data key="d0">20455032</data>
    </edge>
    <edge source="AUT" target="VNM">
      <data key="d0">485630</data>
    </edge>
    <edge source="AUT" target="SVN">
      <data key="d0">11162743</data>
    </edge>
    <edge source="AUT" target="ZAF">
      <data key="d0">1153778</data>
    </edge>
    <edge source="AUT" target="ESP">
      <data key="d0">8720823</data>
    </edge>
    <edge source="AUT" target="SWE">
      <data key="d0">7668875</data>
    </edge>
    <edge source="AUT" target="CHE">
      <data key="d0">19843373</data>
    </edge>
    <edge source="AUT" target="THA">
      <data key="d0">1503954</data>
    </edge>
    <edge source="AUT" target="TGO">
      <data key="d0">37760</data>
    </edge>
    <edge source="AUT" target="ARE">
      <data key="d0">1722369</data>
    </edge>
    <edge source="AUT" target="TUN">
      <data key="d0">738442</data>
    </edge>
    <edge source="AUT" target="TUR">
      <data key="d0">4786065</data>
    </edge>
    <edge source="AUT" target="UGA">
      <data key="d0">750563</data>
    </edge>
    <edge source="AUT" target="UKR">
      <data key="d0">971597</data>
    </edge>
    <edge source="AUT" target="MKD">
      <data key="d0">181525</data>
    </edge>
    <edge source="AUT" target="EGY">
      <data key="d0">2761626</data>
    </edge>
    <edge source="AUT" target="GBR">
      <data key="d0">14051499</data>
    </edge>
    <edge source="AUT" target="USA">
      <data key="d0">11780928</data>
    </edge>
    <edge source="AUT" target="URY">
      <data key="d0">92436</data>
    </edge>
    <edge source="CMR" target="CAF">
      <data key="d0">239457</data>
    </edge>
    <edge source="CMR" target="FRA">
      <data key="d0">23303</data>
    </edge>
    <edge source="CMR" target="ROU">
      <data key="d0">21709</data>
    </edge>
    <edge source="CMR" target="TGO">
      <data key="d0">16614</data>
    </edge>
    <edge source="CMR" target="ARE">
      <data key="d0">12042</data>
    </edge>
    <edge source="LKA" target="DZA">
      <data key="d0">174301</data>
    </edge>
    <edge source="LKA" target="AZE">
      <data key="d0">227235</data>
    </edge>
    <edge source="LKA" target="ARG">
      <data key="d0">2601135</data>
    </edge>
    <edge source="LKA" target="AUS">
      <data key="d0">13331054</data>
    </edge>
    <edge source="LKA" target="AUT">
      <data key="d0">1268737</data>
    </edge>
    <edge source="LKA" target="BEL">
      <data key="d0">27816728</data>
    </edge>
    <edge source="LKA" target="BOL">
      <data key="d0">35530</data>
    </edge>
    <edge source="LKA" target="BRA">
      <data key="d0">6740236</data>
    </edge>
    <edge source="LKA" target="BGR">
      <data key="d0">176437</data>
    </edge>
    <edge source="LKA" target="BLR">
      <data key="d0">51000</data>
    </edge>
    <edge source="LKA" target="KHM">
      <data key="d0">11044</data>
    </edge>
    <edge source="LKA" target="CMR">
      <data key="d0">123858</data>
    </edge>
    <edge source="LKA" target="CAN">
      <data key="d0">23366955</data>
    </edge>
    <edge source="LKA" target="CHL">
      <data key="d0">1609640</data>
    </edge>
    <edge source="LKA" target="CHN">
      <data key="d0">12261826</data>
    </edge>
    <edge source="LKA" target="COL">
      <data key="d0">990505</data>
    </edge>
    <edge source="LKA" target="CRI">
      <data key="d0">210149</data>
    </edge>
    <edge source="LKA" target="HRV">
      <data key="d0">92293</data>
    </edge>
    <edge source="LKA" target="CZE">
      <data key="d0">1878106</data>
    </edge>
    <edge source="LKA" target="DNK">
      <data key="d0">997162</data>
    </edge>
    <edge source="LKA" target="ECU">
      <data key="d0">1076540</data>
    </edge>
    <edge source="LKA" target="SLV">
      <data key="d0">178072</data>
    </edge>
    <edge source="LKA" target="ETH">
      <data key="d0">15476</data>
    </edge>
    <edge source="LKA" target="EST">
      <data key="d0">18609</data>
    </edge>
    <edge source="LKA" target="FIN">
      <data key="d0">1049937</data>
    </edge>
    <edge source="LKA" target="FRA">
      <data key="d0">23324689</data>
    </edge>
    <edge source="LKA" target="GMB">
      <data key="d0">189950</data>
    </edge>
    <edge source="LKA" target="DEU">
      <data key="d0">74739161</data>
    </edge>
    <edge source="LKA" target="GHA">
      <data key="d0">56792</data>
    </edge>
    <edge source="LKA" target="GRC">
      <data key="d0">149363</data>
    </edge>
    <edge source="LKA" target="GTM">
      <data key="d0">182704</data>
    </edge>
    <edge source="LKA" target="HND">
      <data key="d0">335713</data>
    </edge>
    <edge source="LKA" target="HKG">
      <data key="d0">1234635</data>
    </edge>
    <edge source="LKA" target="HUN">
      <data key="d0">1384178</data>
    </edge>
    <edge source="LKA" target="IDN">
      <data key="d0">1403984</data>
    </edge>
    <edge source="LKA" target="IRL">
      <data key="d0">7165162</data>
    </edge>
    <edge source="LKA" target="ISR">
      <data key="d0">1673689</data>
    </edge>
    <edge source="LKA" target="ITA">
      <data key="d0">26755710</data>
    </edge>
    <edge source="LKA" target="CIV">
      <data key="d0">247129</data>
    </edge>
    <edge source="LKA" target="JAM">
      <data key="d0">183019</data>
    </edge>
    <edge source="LKA" target="JPN">
      <data key="d0">9890297</data>
    </edge>
    <edge source="LKA" target="KAZ">
      <data key="d0">36372</data>
    </edge>
    <edge source="LKA" target="JOR">
      <data key="d0">243540</data>
    </edge>
    <edge source="LKA" target="KOR">
      <data key="d0">2727701</data>
    </edge>
    <edge source="LKA" target="LBN">
      <data key="d0">358266</data>
    </edge>
    <edge source="LKA" target="LVA">
      <data key="d0">4772868</data>
    </edge>
    <edge source="LKA" target="LTU">
      <data key="d0">143072</data>
    </edge>
    <edge source="LKA" target="MYS">
      <data key="d0">3422962</data>
    </edge>
    <edge source="LKA" target="MUS">
      <data key="d0">235155</data>
    </edge>
    <edge source="LKA" target="MEX">
      <data key="d0">9240830</data>
    </edge>
    <edge source="LKA" target="MAR">
      <data key="d0">559935</data>
    </edge>
    <edge source="LKA" target="MOZ">
      <data key="d0">128358</data>
    </edge>
    <edge source="LKA" target="OMN">
      <data key="d0">57334</data>
    </edge>
    <edge source="LKA" target="NLD">
      <data key="d0">4065091</data>
    </edge>
    <edge source="LKA" target="NZL">
      <data key="d0">2881755</data>
    </edge>
    <edge source="LKA" target="NIC">
      <data key="d0">25569</data>
    </edge>
    <edge source="LKA" target="NOR">
      <data key="d0">2029674</data>
    </edge>
    <edge source="LKA" target="PAK">
      <data key="d0">635043</data>
    </edge>
    <edge source="LKA" target="PAN">
      <data key="d0">165527</data>
    </edge>
    <edge source="LKA" target="PRY">
      <data key="d0">36001</data>
    </edge>
    <edge source="LKA" target="PER">
      <data key="d0">956826</data>
    </edge>
    <edge source="LKA" target="PHL">
      <data key="d0">1437010</data>
    </edge>
    <edge source="LKA" target="POL">
      <data key="d0">4372823</data>
    </edge>
    <edge source="LKA" target="PRT">
      <data key="d0">1830203</data>
    </edge>
    <edge source="LKA" target="ROU">
      <data key="d0">2960235</data>
    </edge>
    <edge source="LKA" target="RUS">
      <data key="d0">3108270</data>
    </edge>
    <edge source="LKA" target="SAU">
      <data key="d0">5014865</data>
    </edge>
    <edge source="LKA" target="SEN">
      <data key="d0">36395</data>
    </edge>
    <edge source="LKA" target="SRB">
      <data key="d0">130302</data>
    </edge>
    <edge source="LKA" target="IND">
      <data key="d0">10057664</data>
    </edge>
    <edge source="LKA" target="SGP">
      <data key="d0">2888299</data>
    </edge>
    <edge source="LKA" target="SVK">
      <data key="d0">471182</data>
    </edge>
    <edge source="LKA" target="VNM">
      <data key="d0">2525599</data>
    </edge>
    <edge source="LKA" target="SVN">
      <data key="d0">524124</data>
    </edge>
    <edge source="LKA" target="ZAF">
      <data key="d0">5311523</data>
    </edge>
    <edge source="LKA" target="ZWE">
      <data key="d0">164758</data>
    </edge>
    <edge source="LKA" target="ESP">
      <data key="d0">5891971</data>
    </edge>
    <edge source="LKA" target="SWE">
      <data key="d0">9215010</data>
    </edge>
    <edge source="LKA" target="CHE">
      <data key="d0">213061</data>
    </edge>
    <edge source="LKA" target="THA">
      <data key="d0">613095</data>
    </edge>
    <edge source="LKA" target="ARE">
      <data key="d0">5335493</data>
    </edge>
    <edge source="LKA" target="TUN">
      <data key="d0">485775</data>
    </edge>
    <edge source="LKA" target="TUR">
      <data key="d0">6526979</data>
    </edge>
    <edge source="LKA" target="UGA">
      <data key="d0">352812</data>
    </edge>
    <edge source="LKA" target="UKR">
      <data key="d0">167559</data>
    </edge>
    <edge source="LKA" target="EGY">
      <data key="d0">5598613</data>
    </edge>
    <edge source="LKA" target="GBR">
      <data key="d0">20324608</data>
    </edge>
    <edge source="LKA" target="TZA">
      <data key="d0">6372627</data>
    </edge>
    <edge source="LKA" target="USA">
      <data key="d0">202049352</data>
    </edge>
    <edge source="LKA" target="BFA">
      <data key="d0">32542</data>
    </edge>
    <edge source="LKA" target="URY">
      <data key="d0">352625</data>
    </edge>
    <edge source="DNK" target="DZA">
      <data key="d0">13562</data>
    </edge>
    <edge source="DNK" target="AZE">
      <data key="d0">397670</data>
    </edge>
    <edge source="DNK" target="ARG">
      <data key="d0">238488</data>
    </edge>
    <edge source="DNK" target="AUS">
      <data key="d0">1266578</data>
    </edge>
    <edge source="DNK" target="AUT">
      <data key="d0">2311924</data>
    </edge>
    <edge source="DNK" target="BEL">
      <data key="d0">2997694</data>
    </edge>
    <edge source="DNK" target="BOL">
      <data key="d0">10317</data>
    </edge>
    <edge source="DNK" target="BRA">
      <data key="d0">889533</data>
    </edge>
    <edge source="DNK" target="BGR">
      <data key="d0">211382</data>
    </edge>
    <edge source="DNK" target="BLR">
      <data key="d0">127517</data>
    </edge>
    <edge source="DNK" target="CMR">
      <data key="d0">46430</data>
    </edge>
    <edge source="DNK" target="CAN">
      <data key="d0">865491</data>
    </edge>
    <edge source="DNK" target="LKA">
      <data key="d0">59953</data>
    </edge>
    <edge source="DNK" target="CHL">
      <data key="d0">509308</data>
    </edge>
    <edge source="DNK" target="CHN">
      <data key="d0">13886240</data>
    </edge>
    <edge source="DNK" target="COL">
      <data key="d0">79158</data>
    </edge>
    <edge source="DNK" target="CRI">
      <data key="d0">11506</data>
    </edge>
    <edge source="DNK" target="HRV">
      <data key="d0">370519</data>
    </edge>
    <edge source="DNK" target="CZE">
      <data key="d0">1964408</data>
    </edge>
    <edge source="DNK" target="BEN">
      <data key="d0">47133</data>
    </edge>
    <edge source="DNK" target="ECU">
      <data key="d0">23220</data>
    </edge>
    <edge source="DNK" target="SLV">
      <data key="d0">11392</data>
    </edge>
    <edge source="DNK" target="ETH">
      <data key="d0">57929</data>
    </edge>
    <edge source="DNK" target="EST">
      <data key="d0">728453</data>
    </edge>
    <edge source="DNK" target="FIN">
      <data key="d0">4761259</data>
    </edge>
    <edge source="DNK" target="FRA">
      <data key="d0">7040747</data>
    </edge>
    <edge source="DNK" target="GEO">
      <data key="d0">26646</data>
    </edge>
    <edge source="DNK" target="DEU">
      <data key="d0">43750625</data>
    </edge>
    <edge source="DNK" target="GHA">
      <data key="d0">142745</data>
    </edge>
    <edge source="DNK" target="GRC">
      <data key="d0">421767</data>
    </edge>
    <edge source="DNK" target="HKG">
      <data key="d0">469063</data>
    </edge>
    <edge source="DNK" target="HUN">
      <data key="d0">4168463</data>
    </edge>
    <edge source="DNK" target="IDN">
      <data key="d0">230139</data>
    </edge>
    <edge source="DNK" target="IRL">
      <data key="d0">540427</data>
    </edge>
    <edge source="DNK" target="ISR">
      <data key="d0">366841</data>
    </edge>
    <edge source="DNK" target="ITA">
      <data key="d0">3763554</data>
    </edge>
    <edge source="DNK" target="JAM">
      <data key="d0">58955</data>
    </edge>
    <edge source="DNK" target="JPN">
      <data key="d0">1800626</data>
    </edge>
    <edge source="DNK" target="KAZ">
      <data key="d0">40625</data>
    </edge>
    <edge source="DNK" target="JOR">
      <data key="d0">31802</data>
    </edge>
    <edge source="DNK" target="KOR">
      <data key="d0">1717145</data>
    </edge>
    <edge source="DNK" target="LVA">
      <data key="d0">1667937</data>
    </edge>
    <edge source="DNK" target="LTU">
      <data key="d0">4060897</data>
    </edge>
    <edge source="DNK" target="MYS">
      <data key="d0">340726</data>
    </edge>
    <edge source="DNK" target="MUS">
      <data key="d0">50234</data>
    </edge>
    <edge source="DNK" target="MEX">
      <data key="d0">400070</data>
    </edge>
    <edge source="DNK" target="MDA">
      <data key="d0">121275</data>
    </edge>
    <edge source="DNK" target="MAR">
      <data key="d0">66910</data>
    </edge>
    <edge source="DNK" target="OMN">
      <data key="d0">47427</data>
    </edge>
    <edge source="DNK" target="NLD">
      <data key="d0">13995979</data>
    </edge>
    <edge source="DNK" target="NZL">
      <data key="d0">118894</data>
    </edge>
    <edge source="DNK" target="NOR">
      <data key="d0">13902739</data>
    </edge>
    <edge source="DNK" target="PAK">
      <data key="d0">31385</data>
    </edge>
    <edge source="DNK" target="PAN">
      <data key="d0">134876</data>
    </edge>
    <edge source="DNK" target="PER">
      <data key="d0">215546</data>
    </edge>
    <edge source="DNK" target="PHL">
      <data key="d0">115297</data>
    </edge>
    <edge source="DNK" target="POL">
      <data key="d0">13358393</data>
    </edge>
    <edge source="DNK" target="PRT">
      <data key="d0">453315</data>
    </edge>
    <edge source="DNK" target="ROU">
      <data key="d0">1276570</data>
    </edge>
    <edge source="DNK" target="RUS">
      <data key="d0">5142604</data>
    </edge>
    <edge source="DNK" target="SAU">
      <data key="d0">720690</data>
    </edge>
    <edge source="DNK" target="SEN">
      <data key="d0">39487</data>
    </edge>
    <edge source="DNK" target="SRB">
      <data key="d0">149210</data>
    </edge>
    <edge source="DNK" target="IND">
      <data key="d0">1733964</data>
    </edge>
    <edge source="DNK" target="SGP">
      <data key="d0">3440124</data>
    </edge>
    <edge source="DNK" target="SVK">
      <data key="d0">2859835</data>
    </edge>
    <edge source="DNK" target="VNM">
      <data key="d0">192974</data>
    </edge>
    <edge source="DNK" target="SVN">
      <data key="d0">198440</data>
    </edge>
    <edge source="DNK" target="ZAF">
      <data key="d0">632426</data>
    </edge>
    <edge source="DNK" target="ESP">
      <data key="d0">4313827</data>
    </edge>
    <edge source="DNK" target="SWE">
      <data key="d0">23694787</data>
    </edge>
    <edge source="DNK" target="CHE">
      <data key="d0">1649088</data>
    </edge>
    <edge source="DNK" target="THA">
      <data key="d0">409698</data>
    </edge>
    <edge source="DNK" target="ARE">
      <data key="d0">1547952</data>
    </edge>
    <edge source="DNK" target="TUN">
      <data key="d0">17118</data>
    </edge>
    <edge source="DNK" target="TUR">
      <data key="d0">1118043</data>
    </edge>
    <edge source="DNK" target="UKR">
      <data key="d0">1479607</data>
    </edge>
    <edge source="DNK" target="MKD">
      <data key="d0">11982</data>
    </edge>
    <edge source="DNK" target="EGY">
      <data key="d0">193343</data>
    </edge>
    <edge source="DNK" target="GBR">
      <data key="d0">10262825</data>
    </edge>
    <edge source="DNK" target="TZA">
      <data key="d0">33566</data>
    </edge>
    <edge source="DNK" target="USA">
      <data key="d0">17701071</data>
    </edge>
    <edge source="DNK" target="URY">
      <data key="d0">125608</data>
    </edge>
    <edge source="ETH" target="CHN">
      <data key="d0">57818</data>
    </edge>
    <edge source="ETH" target="DEU">
      <data key="d0">78631</data>
    </edge>
    <edge source="ETH" target="ITA">
      <data key="d0">12904</data>
    </edge>
    <edge source="ETH" target="UGA">
      <data key="d0">11922</data>
    </edge>
    <edge source="EST" target="ALB">
      <data key="d0">22018</data>
    </edge>
    <edge source="EST" target="AZE">
      <data key="d0">14042</data>
    </edge>
    <edge source="EST" target="AUS">
      <data key="d0">81195</data>
    </edge>
    <edge source="EST" target="BEL">
      <data key="d0">64632</data>
    </edge>
    <edge source="EST" target="BOL">
      <data key="d0">155517</data>
    </edge>
    <edge source="EST" target="BRA">
      <data key="d0">1059319</data>
    </edge>
    <edge source="EST" target="BGR">
      <data key="d0">207741</data>
    </edge>
    <edge source="EST" target="BLR">
      <data key="d0">537450</data>
    </edge>
    <edge source="EST" target="CAN">
      <data key="d0">50874</data>
    </edge>
    <edge source="EST" target="CHN">
      <data key="d0">25909</data>
    </edge>
    <edge source="EST" target="COL">
      <data key="d0">2141802</data>
    </edge>
    <edge source="EST" target="CZE">
      <data key="d0">31839</data>
    </edge>
    <edge source="EST" target="DNK">
      <data key="d0">120716</data>
    </edge>
    <edge source="EST" target="ETH">
      <data key="d0">58195</data>
    </edge>
    <edge source="EST" target="FIN">
      <data key="d0">21912041</data>
    </edge>
    <edge source="EST" target="FRA">
      <data key="d0">89821</data>
    </edge>
    <edge source="EST" target="GEO">
      <data key="d0">137058</data>
    </edge>
    <edge source="EST" target="DEU">
      <data key="d0">9271279</data>
    </edge>
    <edge source="EST" target="GRC">
      <data key="d0">36916</data>
    </edge>
    <edge source="EST" target="HUN">
      <data key="d0">33044</data>
    </edge>
    <edge source="EST" target="IRL">
      <data key="d0">64882</data>
    </edge>
    <edge source="EST" target="KAZ">
      <data key="d0">2045489</data>
    </edge>
    <edge source="EST" target="KOR">
      <data key="d0">66409</data>
    </edge>
    <edge source="EST" target="LVA">
      <data key="d0">9336364</data>
    </edge>
    <edge source="EST" target="LTU">
      <data key="d0">7449712</data>
    </edge>
    <edge source="EST" target="MEX">
      <data key="d0">48166</data>
    </edge>
    <edge source="EST" target="MDA">
      <data key="d0">117070</data>
    </edge>
    <edge source="EST" target="NLD">
      <data key="d0">35622</data>
    </edge>
    <edge source="EST" target="NIC">
      <data key="d0">345222</data>
    </edge>
    <edge source="EST" target="NOR">
      <data key="d0">428345</data>
    </edge>
    <edge source="EST" target="POL">
      <data key="d0">2099924</data>
    </edge>
    <edge source="EST" target="PRT">
      <data key="d0">13180</data>
    </edge>
    <edge source="EST" target="RUS">
      <data key="d0">11505140</data>
    </edge>
    <edge source="EST" target="SRB">
      <data key="d0">18698</data>
    </edge>
    <edge source="EST" target="IND">
      <data key="d0">20270</data>
    </edge>
    <edge source="EST" target="SVK">
      <data key="d0">122038</data>
    </edge>
    <edge source="EST" target="ZAF">
      <data key="d0">33891</data>
    </edge>
    <edge source="EST" target="ZWE">
      <data key="d0">92280</data>
    </edge>
    <edge source="EST" target="ESP">
      <data key="d0">25761</data>
    </edge>
    <edge source="EST" target="SWE">
      <data key="d0">10772216</data>
    </edge>
    <edge source="EST" target="ARE">
      <data key="d0">198649</data>
    </edge>
    <edge source="EST" target="TUR">
      <data key="d0">68605</data>
    </edge>
    <edge source="EST" target="UKR">
      <data key="d0">6030477</data>
    </edge>
    <edge source="EST" target="EGY">
      <data key="d0">48678</data>
    </edge>
    <edge source="EST" target="GBR">
      <data key="d0">383426</data>
    </edge>
    <edge source="EST" target="USA">
      <data key="d0">512682</data>
    </edge>
    <edge source="GHA" target="BEN">
      <data key="d0">76898</data>
    </edge>
    <edge source="GHA" target="FRA">
      <data key="d0">39323</data>
    </edge>
    <edge source="GHA" target="CIV">
      <data key="d0">62906</data>
    </edge>
    <edge source="GHA" target="KAZ">
      <data key="d0">19221</data>
    </edge>
    <edge source="GHA" target="MEX">
      <data key="d0">85631</data>
    </edge>
    <edge source="GHA" target="NOR">
      <data key="d0">17487</data>
    </edge>
    <edge source="GHA" target="SEN">
      <data key="d0">17490</data>
    </edge>
    <edge source="GHA" target="TGO">
      <data key="d0">18542</data>
    </edge>
    <edge source="GHA" target="GBR">
      <data key="d0">20771</data>
    </edge>
    <edge source="GHA" target="BFA">
      <data key="d0">1806697</data>
    </edge>
    <edge source="HKG" target="ARG">
      <data key="d0">377255</data>
    </edge>
    <edge source="HKG" target="AUS">
      <data key="d0">2977880</data>
    </edge>
    <edge source="HKG" target="AUT">
      <data key="d0">29992</data>
    </edge>
    <edge source="HKG" target="BEL">
      <data key="d0">285988</data>
    </edge>
    <edge source="HKG" target="BRA">
      <data key="d0">152405</data>
    </edge>
    <edge source="HKG" target="BGR">
      <data key="d0">47728</data>
    </edge>
    <edge source="HKG" target="KHM">
      <data key="d0">4301010</data>
    </edge>
    <edge source="HKG" target="CAN">
      <data key="d0">1174773</data>
    </edge>
    <edge source="HKG" target="LKA">
      <data key="d0">1139400</data>
    </edge>
    <edge source="HKG" target="CHL">
      <data key="d0">31677</data>
    </edge>
    <edge source="HKG" target="CHN">
      <data key="d0">247125526</data>
    </edge>
    <edge source="HKG" target="COL">
      <data key="d0">81643</data>
    </edge>
    <edge source="HKG" target="CZE">
      <data key="d0">1999969</data>
    </edge>
    <edge source="HKG" target="DNK">
      <data key="d0">832757</data>
    </edge>
    <edge source="HKG" target="EST">
      <data key="d0">15266</data>
    </edge>
    <edge source="HKG" target="FIN">
      <data key="d0">46531</data>
    </edge>
    <edge source="HKG" target="FRA">
      <data key="d0">3138752</data>
    </edge>
    <edge source="HKG" target="DEU">
      <data key="d0">4369179</data>
    </edge>
    <edge source="HKG" target="GHA">
      <data key="d0">84264</data>
    </edge>
    <edge source="HKG" target="HUN">
      <data key="d0">1365490</data>
    </edge>
    <edge source="HKG" target="IDN">
      <data key="d0">8674348</data>
    </edge>
    <edge source="HKG" target="IRL">
      <data key="d0">129375</data>
    </edge>
    <edge source="HKG" target="ISR">
      <data key="d0">581056</data>
    </edge>
    <edge source="HKG" target="ITA">
      <data key="d0">1203081</data>
    </edge>
    <edge source="HKG" target="JAM">
      <data key="d0">34588</data>
    </edge>
    <edge source="HKG" target="JPN">
      <data key="d0">8079733</data>
    </edge>
    <edge source="HKG" target="KAZ">
      <data key="d0">16414</data>
    </edge>
    <edge source="HKG" target="JOR">
      <data key="d0">150082</data>
    </edge>
    <edge source="HKG" target="KOR">
      <data key="d0">14992577</data>
    </edge>
    <edge source="HKG" target="LVA">
      <data key="d0">11990</data>
    </edge>
    <edge source="HKG" target="LTU">
      <data key="d0">19483</data>
    </edge>
    <edge source="HKG" target="MDG">
      <data key="d0">16859</data>
    </edge>
    <edge source="HKG" target="MYS">
      <data key="d0">4240226</data>
    </edge>
    <edge source="HKG" target="MUS">
      <data key="d0">17735</data>
    </edge>
    <edge source="HKG" target="MEX">
      <data key="d0">1263323</data>
    </edge>
    <edge source="HKG" target="MAR">
      <data key="d0">949498</data>
    </edge>
    <edge source="HKG" target="MOZ">
      <data key="d0">12175</data>
    </edge>
    <edge source="HKG" target="OMN">
      <data key="d0">17953</data>
    </edge>
    <edge source="HKG" target="NLD">
      <data key="d0">4009615</data>
    </edge>
    <edge source="HKG" target="NZL">
      <data key="d0">598436</data>
    </edge>
    <edge source="HKG" target="NOR">
      <data key="d0">22154</data>
    </edge>
    <edge source="HKG" target="PAK">
      <data key="d0">597090</data>
    </edge>
    <edge source="HKG" target="PER">
      <data key="d0">14580</data>
    </edge>
    <edge source="HKG" target="PHL">
      <data key="d0">9091156</data>
    </edge>
    <edge source="HKG" target="POL">
      <data key="d0">485740</data>
    </edge>
    <edge source="HKG" target="PRT">
      <data key="d0">45969</data>
    </edge>
    <edge source="HKG" target="ROU">
      <data key="d0">322307</data>
    </edge>
    <edge source="HKG" target="RUS">
      <data key="d0">121479</data>
    </edge>
    <edge source="HKG" target="SAU">
      <data key="d0">57381</data>
    </edge>
    <edge source="HKG" target="IND">
      <data key="d0">12074984</data>
    </edge>
    <edge source="HKG" target="SGP">
      <data key="d0">11257635</data>
    </edge>
    <edge source="HKG" target="VNM">
      <data key="d0">39144973</data>
    </edge>
    <edge source="HKG" target="ZAF">
      <data key="d0">244174</data>
    </edge>
    <edge source="HKG" target="ESP">
      <data key="d0">408914</data>
    </edge>
    <edge source="HKG" target="SWE">
      <data key="d0">425855</data>
    </edge>
    <edge source="HKG" target="CHE">
      <data key="d0">433464</data>
    </edge>
    <edge source="HKG" target="THA">
      <data key="d0">7321435</data>
    </edge>
    <edge source="HKG" target="ARE">
      <data key="d0">244118</data>
    </edge>
    <edge source="HKG" target="TUN">
      <data key="d0">13322</data>
    </edge>
    <edge source="HKG" target="TUR">
      <data key="d0">361099</data>
    </edge>
    <edge source="HKG" target="UKR">
      <data key="d0">74092</data>
    </edge>
    <edge source="HKG" target="EGY">
      <data key="d0">260133</data>
    </edge>
    <edge source="HKG" target="GBR">
      <data key="d0">3999120</data>
    </edge>
    <edge source="HKG" target="USA">
      <data key="d0">30306388</data>
    </edge>
    <edge source="HUN" target="ALB">
      <data key="d0">1296037</data>
    </edge>
    <edge source="HUN" target="DZA">
      <data key="d0">4839602</data>
    </edge>
    <edge source="HUN" target="AZE">
      <data key="d0">643721</data>
    </edge>
    <edge source="HUN" target="ARG">
      <data key="d0">964116</data>
    </edge>
    <edge source="HUN" target="AUS">
      <data key="d0">2110304</data>
    </edge>
    <edge source="HUN" target="AUT">
      <data key="d0">182251171</data>
    </edge>
    <edge source="HUN" target="BEL">
      <data key="d0">33149561</data>
    </edge>
    <edge source="HUN" target="BOL">
      <data key="d0">279063</data>
    </edge>
    <edge source="HUN" target="BRA">
      <data key="d0">7477207</data>
    </edge>
    <edge source="HUN" target="BGR">
      <data key="d0">18872972</data>
    </edge>
    <edge source="HUN" target="BLR">
      <data key="d0">5577296</data>
    </edge>
    <edge source="HUN" target="CMR">
      <data key="d0">11003</data>
    </edge>
    <edge source="HUN" target="CAN">
      <data key="d0">3065155</data>
    </edge>
    <edge source="HUN" target="LKA">
      <data key="d0">25207</data>
    </edge>
    <edge source="HUN" target="CHL">
      <data key="d0">740901</data>
    </edge>
    <edge source="HUN" target="CHN">
      <data key="d0">25041020</data>
    </edge>
    <edge source="HUN" target="COL">
      <data key="d0">3431898</data>
    </edge>
    <edge source="HUN" target="CRI">
      <data key="d0">25441</data>
    </edge>
    <edge source="HUN" target="HRV">
      <data key="d0">20766244</data>
    </edge>
    <edge source="HUN" target="CZE">
      <data key="d0">136322956</data>
    </edge>
    <edge source="HUN" target="DNK">
      <data key="d0">16778757</data>
    </edge>
    <edge source="HUN" target="SLV">
      <data key="d0">2224431</data>
    </edge>
    <edge source="HUN" target="EST">
      <data key="d0">568005</data>
    </edge>
    <edge source="HUN" target="FIN">
      <data key="d0">7742973</data>
    </edge>
    <edge source="HUN" target="FRA">
      <data key="d0">179028388</data>
    </edge>
    <edge source="HUN" target="GEO">
      <data key="d0">98411</data>
    </edge>
    <edge source="HUN" target="PSE">
      <data key="d0">126580</data>
    </edge>
    <edge source="HUN" target="DEU">
      <data key="d0">651720952</data>
    </edge>
    <edge source="HUN" target="GHA">
      <data key="d0">187849</data>
    </edge>
    <edge source="HUN" target="GRC">
      <data key="d0">9831309</data>
    </edge>
    <edge source="HUN" target="HND">
      <data key="d0">39200</data>
    </edge>
    <edge source="HUN" target="HKG">
      <data key="d0">268983</data>
    </edge>
    <edge source="HUN" target="IDN">
      <data key="d0">1651021</data>
    </edge>
    <edge source="HUN" target="IRL">
      <data key="d0">6028579</data>
    </edge>
    <edge source="HUN" target="ISR">
      <data key="d0">2382369</data>
    </edge>
    <edge source="HUN" target="ITA">
      <data key="d0">113456668</data>
    </edge>
    <edge source="HUN" target="CIV">
      <data key="d0">105766</data>
    </edge>
    <edge source="HUN" target="JAM">
      <data key="d0">160403</data>
    </edge>
    <edge source="HUN" target="JPN">
      <data key="d0">2660822</data>
    </edge>
    <edge source="HUN" target="KAZ">
      <data key="d0">107854</data>
    </edge>
    <edge source="HUN" target="JOR">
      <data key="d0">288866</data>
    </edge>
    <edge source="HUN" target="KOR">
      <data key="d0">7078789</data>
    </edge>
    <edge source="HUN" target="LBN">
      <data key="d0">11814</data>
    </edge>
    <edge source="HUN" target="LVA">
      <data key="d0">1685205</data>
    </edge>
    <edge source="HUN" target="LTU">
      <data key="d0">1306072</data>
    </edge>
    <edge source="HUN" target="MYS">
      <data key="d0">528829</data>
    </edge>
    <edge source="HUN" target="MEX">
      <data key="d0">2164521</data>
    </edge>
    <edge source="HUN" target="MDA">
      <data key="d0">542378</data>
    </edge>
    <edge source="HUN" target="MAR">
      <data key="d0">7401506</data>
    </edge>
    <edge source="HUN" target="MOZ">
      <data key="d0">506192</data>
    </edge>
    <edge source="HUN" target="OMN">
      <data key="d0">497209</data>
    </edge>
    <edge source="HUN" target="NLD">
      <data key="d0">62239929</data>
    </edge>
    <edge source="HUN" target="NZL">
      <data key="d0">205606</data>
    </edge>
    <edge source="HUN" target="NOR">
      <data key="d0">5373005</data>
    </edge>
    <edge source="HUN" target="PAK">
      <data key="d0">103218</data>
    </edge>
    <edge source="HUN" target="PAN">
      <data key="d0">6122380</data>
    </edge>
    <edge source="HUN" target="PER">
      <data key="d0">885055</data>
    </edge>
    <edge source="HUN" target="PHL">
      <data key="d0">908885</data>
    </edge>
    <edge source="HUN" target="POL">
      <data key="d0">78283516</data>
    </edge>
    <edge source="HUN" target="PRT">
      <data key="d0">4982486</data>
    </edge>
    <edge source="HUN" target="ROU">
      <data key="d0">73165266</data>
    </edge>
    <edge source="HUN" target="RUS">
      <data key="d0">21374431</data>
    </edge>
    <edge source="HUN" target="SAU">
      <data key="d0">4662969</data>
    </edge>
    <edge source="HUN" target="SEN">
      <data key="d0">59152</data>
    </edge>
    <edge source="HUN" target="SRB">
      <data key="d0">21435773</data>
    </edge>
    <edge source="HUN" target="IND">
      <data key="d0">1116011</data>
    </edge>
    <edge source="HUN" target="SGP">
      <data key="d0">4205862</data>
    </edge>
    <edge source="HUN" target="SVK">
      <data key="d0">98064207</data>
    </edge>
    <edge source="HUN" target="VNM">
      <data key="d0">547672</data>
    </edge>
    <edge source="HUN" target="SVN">
      <data key="d0">23813569</data>
    </edge>
    <edge source="HUN" target="ZAF">
      <data key="d0">2602133</data>
    </edge>
    <edge source="HUN" target="ESP">
      <data key="d0">97474881</data>
    </edge>
    <edge source="HUN" target="SWE">
      <data key="d0">18501738</data>
    </edge>
    <edge source="HUN" target="CHE">
      <data key="d0">9065267</data>
    </edge>
    <edge source="HUN" target="THA">
      <data key="d0">298103</data>
    </edge>
    <edge source="HUN" target="TGO">
      <data key="d0">259127</data>
    </edge>
    <edge source="HUN" target="ARE">
      <data key="d0">10942957</data>
    </edge>
    <edge source="HUN" target="TUN">
      <data key="d0">1054031</data>
    </edge>
    <edge source="HUN" target="TUR">
      <data key="d0">53777876</data>
    </edge>
    <edge source="HUN" target="UKR">
      <data key="d0">8178217</data>
    </edge>
    <edge source="HUN" target="MKD">
      <data key="d0">5636909</data>
    </edge>
    <edge source="HUN" target="EGY">
      <data key="d0">799126</data>
    </edge>
    <edge source="HUN" target="GBR">
      <data key="d0">103825470</data>
    </edge>
    <edge source="HUN" target="USA">
      <data key="d0">49332093</data>
    </edge>
    <edge source="HUN" target="BFA">
      <data key="d0">101621</data>
    </edge>
    <edge source="HUN" target="URY">
      <data key="d0">23139</data>
    </edge>
    <edge source="IRL" target="DZA">
      <data key="d0">13988</data>
    </edge>
    <edge source="IRL" target="AZE">
      <data key="d0">69496</data>
    </edge>
    <edge source="IRL" target="ARG">
      <data key="d0">14039</data>
    </edge>
    <edge source="IRL" target="AUS">
      <data key="d0">424817</data>
    </edge>
    <edge source="IRL" target="AUT">
      <data key="d0">161942</data>
    </edge>
    <edge source="IRL" target="BEL">
      <data key="d0">1166033</data>
    </edge>
    <edge source="IRL" target="BRA">
      <data key="d0">119083</data>
    </edge>
    <edge source="IRL" target="BGR">
      <data key="d0">28020</data>
    </edge>
    <edge source="IRL" target="CAN">
      <data key="d0">501430</data>
    </edge>
    <edge source="IRL" target="CHL">
      <data key="d0">71135</data>
    </edge>
    <edge source="IRL" target="CHN">
      <data key="d0">104353</data>
    </edge>
    <edge source="IRL" target="CRI">
      <data key="d0">12052</data>
    </edge>
    <edge source="IRL" target="HRV">
      <data key="d0">15274</data>
    </edge>
    <edge source="IRL" target="CZE">
      <data key="d0">611996</data>
    </edge>
    <edge source="IRL" target="DNK">
      <data key="d0">856522</data>
    </edge>
    <edge source="IRL" target="EST">
      <data key="d0">18200</data>
    </edge>
    <edge source="IRL" target="FIN">
      <data key="d0">130302</data>
    </edge>
    <edge source="IRL" target="FRA">
      <data key="d0">1430830</data>
    </edge>
    <edge source="IRL" target="GEO">
      <data key="d0">12174</data>
    </edge>
    <edge source="IRL" target="DEU">
      <data key="d0">16532628</data>
    </edge>
    <edge source="IRL" target="GRC">
      <data key="d0">222778</data>
    </edge>
    <edge source="IRL" target="HND">
      <data key="d0">49406</data>
    </edge>
    <edge source="IRL" target="HUN">
      <data key="d0">358646</data>
    </edge>
    <edge source="IRL" target="IDN">
      <data key="d0">37202</data>
    </edge>
    <edge source="IRL" target="ISR">
      <data key="d0">67660</data>
    </edge>
    <edge source="IRL" target="ITA">
      <data key="d0">866076</data>
    </edge>
    <edge source="IRL" target="JPN">
      <data key="d0">79017</data>
    </edge>
    <edge source="IRL" target="JOR">
      <data key="d0">70393</data>
    </edge>
    <edge source="IRL" target="KOR">
      <data key="d0">93224</data>
    </edge>
    <edge source="IRL" target="KGZ">
      <data key="d0">35114</data>
    </edge>
    <edge source="IRL" target="LBN">
      <data key="d0">25779</data>
    </edge>
    <edge source="IRL" target="LVA">
      <data key="d0">136007</data>
    </edge>
    <edge source="IRL" target="LTU">
      <data key="d0">239815</data>
    </edge>
    <edge source="IRL" target="MYS">
      <data key="d0">38298</data>
    </edge>
    <edge source="IRL" target="MEX">
      <data key="d0">1474273</data>
    </edge>
    <edge source="IRL" target="MAR">
      <data key="d0">17467</data>
    </edge>
    <edge source="IRL" target="OMN">
      <data key="d0">83948</data>
    </edge>
    <edge source="IRL" target="NLD">
      <data key="d0">3073739</data>
    </edge>
    <edge source="IRL" target="NZL">
      <data key="d0">112356</data>
    </edge>
    <edge source="IRL" target="NOR">
      <data key="d0">728038</data>
    </edge>
    <edge source="IRL" target="PAK">
      <data key="d0">43947</data>
    </edge>
    <edge source="IRL" target="PAN">
      <data key="d0">22320</data>
    </edge>
    <edge source="IRL" target="PHL">
      <data key="d0">107808</data>
    </edge>
    <edge source="IRL" target="POL">
      <data key="d0">684629</data>
    </edge>
    <edge source="IRL" target="PRT">
      <data key="d0">13290</data>
    </edge>
    <edge source="IRL" target="ROU">
      <data key="d0">83059</data>
    </edge>
    <edge source="IRL" target="RUS">
      <data key="d0">3522911</data>
    </edge>
    <edge source="IRL" target="SAU">
      <data key="d0">808386</data>
    </edge>
    <edge source="IRL" target="SRB">
      <data key="d0">25200</data>
    </edge>
    <edge source="IRL" target="IND">
      <data key="d0">173046</data>
    </edge>
    <edge source="IRL" target="SGP">
      <data key="d0">484335</data>
    </edge>
    <edge source="IRL" target="SVK">
      <data key="d0">12263</data>
    </edge>
    <edge source="IRL" target="ZAF">
      <data key="d0">168681</data>
    </edge>
    <edge source="IRL" target="ESP">
      <data key="d0">913952</data>
    </edge>
    <edge source="IRL" target="SWE">
      <data key="d0">279664</data>
    </edge>
    <edge source="IRL" target="CHE">
      <data key="d0">196418</data>
    </edge>
    <edge source="IRL" target="THA">
      <data key="d0">12492</data>
    </edge>
    <edge source="IRL" target="ARE">
      <data key="d0">451807</data>
    </edge>
    <edge source="IRL" target="TUR">
      <data key="d0">380026</data>
    </edge>
    <edge source="IRL" target="UKR">
      <data key="d0">159316</data>
    </edge>
    <edge source="IRL" target="GBR">
      <data key="d0">31872968</data>
    </edge>
    <edge source="IRL" target="USA">
      <data key="d0">1907144</data>
    </edge>
    <edge source="IRL" target="URY">
      <data key="d0">12176</data>
    </edge>
    <edge source="CIV" target="BRA">
      <data key="d0">22995</data>
    </edge>
    <edge source="CIV" target="COL">
      <data key="d0">2110896</data>
    </edge>
    <edge source="CIV" target="BEN">
      <data key="d0">13873</data>
    </edge>
    <edge source="CIV" target="FRA">
      <data key="d0">280617</data>
    </edge>
    <edge source="CIV" target="GHA">
      <data key="d0">111479</data>
    </edge>
    <edge source="CIV" target="NER">
      <data key="d0">12048</data>
    </edge>
    <edge source="CIV" target="SEN">
      <data key="d0">67646</data>
    </edge>
    <edge source="CIV" target="SGP">
      <data key="d0">99202</data>
    </edge>
    <edge source="CIV" target="ZAF">
      <data key="d0">10393</data>
    </edge>
    <edge source="CIV" target="ESP">
      <data key="d0">54323</data>
    </edge>
    <edge source="CIV" target="ARE">
      <data key="d0">10174</data>
    </edge>
    <edge source="CIV" target="GBR">
      <data key="d0">112026</data>
    </edge>
    <edge source="CIV" target="USA">
      <data key="d0">50705</data>
    </edge>
    <edge source="CIV" target="BFA">
      <data key="d0">118708</data>
    </edge>
    <edge source="JAM" target="AUS">
      <data key="d0">69472</data>
    </edge>
    <edge source="JAM" target="BEL">
      <data key="d0">759339</data>
    </edge>
    <edge source="JAM" target="CAN">
      <data key="d0">35324</data>
    </edge>
    <edge source="JAM" target="CHL">
      <data key="d0">32010</data>
    </edge>
    <edge source="JAM" target="CHN">
      <data key="d0">70731</data>
    </edge>
    <edge source="JAM" target="FRA">
      <data key="d0">30773</data>
    </edge>
    <edge source="JAM" target="DEU">
      <data key="d0">2181293</data>
    </edge>
    <edge source="JAM" target="GHA">
      <data key="d0">27932</data>
    </edge>
    <edge source="JAM" target="HKG">
      <data key="d0">523974</data>
    </edge>
    <edge source="JAM" target="NLD">
      <data key="d0">1263151</data>
    </edge>
    <edge source="JAM" target="ESP">
      <data key="d0">10258</data>
    </edge>
    <edge source="JAM" target="ARE">
      <data key="d0">58526</data>
    </edge>
    <edge source="JAM" target="USA">
      <data key="d0">724398</data>
    </edge>
    <edge source="JPN" target="ALB">
      <data key="d0">48094</data>
    </edge>
    <edge source="JPN" target="DZA">
      <data key="d0">19741436</data>
    </edge>
    <edge source="JPN" target="AZE">
      <data key="d0">642754</data>
    </edge>
    <edge source="JPN" target="ARG">
      <data key="d0">16091540</data>
    </edge>
    <edge source="JPN" target="AUS">
      <data key="d0">428876265</data>
    </edge>
    <edge source="JPN" target="AUT">
      <data key="d0">4478010</data>
    </edge>
    <edge source="JPN" target="ARM">
      <data key="d0">3390945</data>
    </edge>
    <edge source="JPN" target="BEL">
      <data key="d0">208350492</data>
    </edge>
    <edge source="JPN" target="BOL">
      <data key="d0">7759425</data>
    </edge>
    <edge source="JPN" target="BWA">
      <data key="d0">39678</data>
    </edge>
    <edge source="JPN" target="BRA">
      <data key="d0">68476958</data>
    </edge>
    <edge source="JPN" target="BGR">
      <data key="d0">1182212</data>
    </edge>
    <edge source="JPN" target="BDI">
      <data key="d0">35313</data>
    </edge>
    <edge source="JPN" target="BLR">
      <data key="d0">1892978</data>
    </edge>
    <edge source="JPN" target="KHM">
      <data key="d0">2376533</data>
    </edge>
    <edge source="JPN" target="CMR">
      <data key="d0">2446257</data>
    </edge>
    <edge source="JPN" target="CAN">
      <data key="d0">173105059</data>
    </edge>
    <edge source="JPN" target="CAF">
      <data key="d0">13020</data>
    </edge>
    <edge source="JPN" target="LKA">
      <data key="d0">5556143</data>
    </edge>
    <edge source="JPN" target="CHL">
      <data key="d0">135681768</data>
    </edge>
    <edge source="JPN" target="CHN">
      <data key="d0">578024171</data>
    </edge>
    <edge source="JPN" target="COL">
      <data key="d0">76088721</data>
    </edge>
    <edge source="JPN" target="CRI">
      <data key="d0">4457955</data>
    </edge>
    <edge source="JPN" target="HRV">
      <data key="d0">1038915</data>
    </edge>
    <edge source="JPN" target="CZE">
      <data key="d0">51740850</data>
    </edge>
    <edge source="JPN" target="BEN">
      <data key="d0">734099</data>
    </edge>
    <edge source="JPN" target="DNK">
      <data key="d0">4158341</data>
    </edge>
    <edge source="JPN" target="ECU">
      <data key="d0">3650799</data>
    </edge>
    <edge source="JPN" target="SLV">
      <data key="d0">5467911</data>
    </edge>
    <edge source="JPN" target="ETH">
      <data key="d0">1622701</data>
    </edge>
    <edge source="JPN" target="EST">
      <data key="d0">365710</data>
    </edge>
    <edge source="JPN" target="FIN">
      <data key="d0">22442537</data>
    </edge>
    <edge source="JPN" target="FRA">
      <data key="d0">106383924</data>
    </edge>
    <edge source="JPN" target="GEO">
      <data key="d0">5326990</data>
    </edge>
    <edge source="JPN" target="GMB">
      <data key="d0">76114</data>
    </edge>
    <edge source="JPN" target="DEU">
      <data key="d0">173585493</data>
    </edge>
    <edge source="JPN" target="GHA">
      <data key="d0">12680097</data>
    </edge>
    <edge source="JPN" target="GRC">
      <data key="d0">7397518</data>
    </edge>
    <edge source="JPN" target="GTM">
      <data key="d0">9383590</data>
    </edge>
    <edge source="JPN" target="HND">
      <data key="d0">3571848</data>
    </edge>
    <edge source="JPN" target="HKG">
      <data key="d0">153104544</data>
    </edge>
    <edge source="JPN" target="HUN">
      <data key="d0">14329584</data>
    </edge>
    <edge source="JPN" target="IDN">
      <data key="d0">301195607</data>
    </edge>
    <edge source="JPN" target="IRL">
      <data key="d0">640102</data>
    </edge>
    <edge source="JPN" target="ISR">
      <data key="d0">13017888</data>
    </edge>
    <edge source="JPN" target="ITA">
      <data key="d0">56739441</data>
    </edge>
    <edge source="JPN" target="CIV">
      <data key="d0">6134100</data>
    </edge>
    <edge source="JPN" target="JAM">
      <data key="d0">1706053</data>
    </edge>
    <edge source="JPN" target="KAZ">
      <data key="d0">9888830</data>
    </edge>
    <edge source="JPN" target="JOR">
      <data key="d0">14376159</data>
    </edge>
    <edge source="JPN" target="KOR">
      <data key="d0">158847068</data>
    </edge>
    <edge source="JPN" target="KGZ">
      <data key="d0">4941335</data>
    </edge>
    <edge source="JPN" target="LBN">
      <data key="d0">12483338</data>
    </edge>
    <edge source="JPN" target="LVA">
      <data key="d0">2413927</data>
    </edge>
    <edge source="JPN" target="LTU">
      <data key="d0">1089155</data>
    </edge>
    <edge source="JPN" target="MDG">
      <data key="d0">739476</data>
    </edge>
    <edge source="JPN" target="MWI">
      <data key="d0">30893</data>
    </edge>
    <edge source="JPN" target="MYS">
      <data key="d0">87162941</data>
    </edge>
    <edge source="JPN" target="MRT">
      <data key="d0">4063175</data>
    </edge>
    <edge source="JPN" target="MUS">
      <data key="d0">1118796</data>
    </edge>
    <edge source="JPN" target="MEX">
      <data key="d0">164044877</data>
    </edge>
    <edge source="JPN" target="MDA">
      <data key="d0">234964</data>
    </edge>
    <edge source="JPN" target="MAR">
      <data key="d0">20887340</data>
    </edge>
    <edge source="JPN" target="MOZ">
      <data key="d0">1155803</data>
    </edge>
    <edge source="JPN" target="OMN">
      <data key="d0">55388361</data>
    </edge>
    <edge source="JPN" target="NAM">
      <data key="d0">4153691</data>
    </edge>
    <edge source="JPN" target="NLD">
      <data key="d0">78387611</data>
    </edge>
    <edge source="JPN" target="NZL">
      <data key="d0">29013543</data>
    </edge>
    <edge source="JPN" target="NIC">
      <data key="d0">1049652</data>
    </edge>
    <edge source="JPN" target="NER">
      <data key="d0">423389</data>
    </edge>
    <edge source="JPN" target="NOR">
      <data key="d0">13129591</data>
    </edge>
    <edge source="JPN" target="PAK">
      <data key="d0">21634257</data>
    </edge>
    <edge source="JPN" target="PAN">
      <data key="d0">13865578</data>
    </edge>
    <edge source="JPN" target="PRY">
      <data key="d0">2764526</data>
    </edge>
    <edge source="JPN" target="PER">
      <data key="d0">75841051</data>
    </edge>
    <edge source="JPN" target="PHL">
      <data key="d0">83446129</data>
    </edge>
    <edge source="JPN" target="POL">
      <data key="d0">18230540</data>
    </edge>
    <edge source="JPN" target="PRT">
      <data key="d0">10574237</data>
    </edge>
    <edge source="JPN" target="ROU">
      <data key="d0">6131669</data>
    </edge>
    <edge source="JPN" target="RUS">
      <data key="d0">310386738</data>
    </edge>
    <edge source="JPN" target="SAU">
      <data key="d0">234423754</data>
    </edge>
    <edge source="JPN" target="SEN">
      <data key="d0">4450082</data>
    </edge>
    <edge source="JPN" target="SRB">
      <data key="d0">3040779</data>
    </edge>
    <edge source="JPN" target="IND">
      <data key="d0">78063430</data>
    </edge>
    <edge source="JPN" target="SGP">
      <data key="d0">80349899</data>
    </edge>
    <edge source="JPN" target="SVK">
      <data key="d0">1027120</data>
    </edge>
    <edge source="JPN" target="VNM">
      <data key="d0">139374132</data>
    </edge>
    <edge source="JPN" target="SVN">
      <data key="d0">1316025</data>
    </edge>
    <edge source="JPN" target="ZAF">
      <data key="d0">82698245</data>
    </edge>
    <edge source="JPN" target="ZWE">
      <data key="d0">715314</data>
    </edge>
    <edge source="JPN" target="ESP">
      <data key="d0">34933784</data>
    </edge>
    <edge source="JPN" target="SWE">
      <data key="d0">36939856</data>
    </edge>
    <edge source="JPN" target="CHE">
      <data key="d0">17148116</data>
    </edge>
    <edge source="JPN" target="THA">
      <data key="d0">242032865</data>
    </edge>
    <edge source="JPN" target="TGO">
      <data key="d0">1680307</data>
    </edge>
    <edge source="JPN" target="ARE">
      <data key="d0">354265069</data>
    </edge>
    <edge source="JPN" target="TUN">
      <data key="d0">4185118</data>
    </edge>
    <edge source="JPN" target="TUR">
      <data key="d0">49976712</data>
    </edge>
    <edge source="JPN" target="UGA">
      <data key="d0">597533</data>
    </edge>
    <edge source="JPN" target="UKR">
      <data key="d0">11464837</data>
    </edge>
    <edge source="JPN" target="MKD">
      <data key="d0">70755</data>
    </edge>
    <edge source="JPN" target="EGY">
      <data key="d0">74026508</data>
    </edge>
    <edge source="JPN" target="GBR">
      <data key="d0">111477792</data>
    </edge>
    <edge source="JPN" target="TZA">
      <data key="d0">2644600</data>
    </edge>
    <edge source="JPN" target="USA">
      <data key="d0">1744137468</data>
    </edge>
    <edge source="JPN" target="BFA">
      <data key="d0">1033344</data>
    </edge>
    <edge source="JPN" target="URY">
      <data key="d0">2234866</data>
    </edge>
    <edge source="JOR" target="LKA">
      <data key="d0">39738</data>
    </edge>
    <edge source="JOR" target="CHN">
      <data key="d0">16673</data>
    </edge>
    <edge source="JOR" target="PSE">
      <data key="d0">14580</data>
    </edge>
    <edge source="JOR" target="OMN">
      <data key="d0">28372</data>
    </edge>
    <edge source="JOR" target="NLD">
      <data key="d0">23497</data>
    </edge>
    <edge source="JOR" target="PAK">
      <data key="d0">89404</data>
    </edge>
    <edge source="JOR" target="SAU">
      <data key="d0">566733</data>
    </edge>
    <edge source="JOR" target="SWE">
      <data key="d0">13980</data>
    </edge>
    <edge source="JOR" target="ARE">
      <data key="d0">120511</data>
    </edge>
    <edge source="JOR" target="USA">
      <data key="d0">268138</data>
    </edge>
    <edge source="KOR" target="ALB">
      <data key="d0">548068</data>
    </edge>
    <edge source="KOR" target="DZA">
      <data key="d0">6137894</data>
    </edge>
    <edge source="KOR" target="AZE">
      <data key="d0">1920861</data>
    </edge>
    <edge source="KOR" target="ARG">
      <data key="d0">11509188</data>
    </edge>
    <edge source="KOR" target="AUS">
      <data key="d0">82999933</data>
    </edge>
    <edge source="KOR" target="AUT">
      <data key="d0">2439957</data>
    </edge>
    <edge source="KOR" target="ARM">
      <data key="d0">118583</data>
    </edge>
    <edge source="KOR" target="BEL">
      <data key="d0">5434533</data>
    </edge>
    <edge source="KOR" target="BOL">
      <data key="d0">234064</data>
    </edge>
    <edge source="KOR" target="BWA">
      <data key="d0">21496</data>
    </edge>
    <edge source="KOR" target="BRA">
      <data key="d0">56662799</data>
    </edge>
    <edge source="KOR" target="BGR">
      <data key="d0">6119749</data>
    </edge>
    <edge source="KOR" target="BLR">
      <data key="d0">2092026</data>
    </edge>
    <edge source="KOR" target="KHM">
      <data key="d0">4276639</data>
    </edge>
    <edge source="KOR" target="CMR">
      <data key="d0">116434</data>
    </edge>
    <edge source="KOR" target="CAN">
      <data key="d0">110296946</data>
    </edge>
    <edge source="KOR" target="CAF">
      <data key="d0">16724</data>
    </edge>
    <edge source="KOR" target="LKA">
      <data key="d0">5597139</data>
    </edge>
    <edge source="KOR" target="CHL">
      <data key="d0">25389399</data>
    </edge>
    <edge source="KOR" target="CHN">
      <data key="d0">336787999</data>
    </edge>
    <edge source="KOR" target="COL">
      <data key="d0">41724872</data>
    </edge>
    <edge source="KOR" target="CRI">
      <data key="d0">2875964</data>
    </edge>
    <edge source="KOR" target="HRV">
      <data key="d0">746909</data>
    </edge>
    <edge source="KOR" target="CZE">
      <data key="d0">44196503</data>
    </edge>
    <edge source="KOR" target="BEN">
      <data key="d0">97807</data>
    </edge>
    <edge source="KOR" target="DNK">
      <data key="d0">5993731</data>
    </edge>
    <edge source="KOR" target="ECU">
      <data key="d0">10616352</data>
    </edge>
    <edge source="KOR" target="SLV">
      <data key="d0">4789111</data>
    </edge>
    <edge source="KOR" target="ETH">
      <data key="d0">2250206</data>
    </edge>
    <edge source="KOR" target="EST">
      <data key="d0">3486499</data>
    </edge>
    <edge source="KOR" target="FIN">
      <data key="d0">21792123</data>
    </edge>
    <edge source="KOR" target="FRA">
      <data key="d0">22532353</data>
    </edge>
    <edge source="KOR" target="GEO">
      <data key="d0">1757630</data>
    </edge>
    <edge source="KOR" target="GMB">
      <data key="d0">43286</data>
    </edge>
    <edge source="KOR" target="DEU">
      <data key="d0">124985686</data>
    </edge>
    <edge source="KOR" target="GHA">
      <data key="d0">2028349</data>
    </edge>
    <edge source="KOR" target="GRC">
      <data key="d0">3763597</data>
    </edge>
    <edge source="KOR" target="GTM">
      <data key="d0">6803126</data>
    </edge>
    <edge source="KOR" target="HND">
      <data key="d0">3901403</data>
    </edge>
    <edge source="KOR" target="HKG">
      <data key="d0">15809812</data>
    </edge>
    <edge source="KOR" target="HUN">
      <data key="d0">20494964</data>
    </edge>
    <edge source="KOR" target="IDN">
      <data key="d0">24743151</data>
    </edge>
    <edge source="KOR" target="IRL">
      <data key="d0">1204024</data>
    </edge>
    <edge source="KOR" target="ISR">
      <data key="d0">4782957</data>
    </edge>
    <edge source="KOR" target="ITA">
      <data key="d0">81298738</data>
    </edge>
    <edge source="KOR" target="CIV">
      <data key="d0">557470</data>
    </edge>
    <edge source="KOR" target="JAM">
      <data key="d0">1499293</data>
    </edge>
    <edge source="KOR" target="JPN">
      <data key="d0">169806814</data>
    </edge>
    <edge source="KOR" target="KAZ">
      <data key="d0">4230326</data>
    </edge>
    <edge source="KOR" target="JOR">
      <data key="d0">4925559</data>
    </edge>
    <edge source="KOR" target="KGZ">
      <data key="d0">1107980</data>
    </edge>
    <edge source="KOR" target="LBN">
      <data key="d0">8437466</data>
    </edge>
    <edge source="KOR" target="LVA">
      <data key="d0">13742551</data>
    </edge>
    <edge source="KOR" target="LTU">
      <data key="d0">13166741</data>
    </edge>
    <edge source="KOR" target="MDG">
      <data key="d0">554070</data>
    </edge>
    <edge source="KOR" target="MWI">
      <data key="d0">17568</data>
    </edge>
    <edge source="KOR" target="MYS">
      <data key="d0">25244611</data>
    </edge>
    <edge source="KOR" target="MRT">
      <data key="d0">85593</data>
    </edge>
    <edge source="KOR" target="MUS">
      <data key="d0">824452</data>
    </edge>
    <edge source="KOR" target="MEX">
      <data key="d0">148423916</data>
    </edge>
    <edge source="KOR" target="MDA">
      <data key="d0">377428</data>
    </edge>
    <edge source="KOR" target="MAR">
      <data key="d0">12109735</data>
    </edge>
    <edge source="KOR" target="MOZ">
      <data key="d0">265766</data>
    </edge>
    <edge source="KOR" target="OMN">
      <data key="d0">4936381</data>
    </edge>
    <edge source="KOR" target="NAM">
      <data key="d0">328618</data>
    </edge>
    <edge source="KOR" target="NLD">
      <data key="d0">77779782</data>
    </edge>
    <edge source="KOR" target="NZL">
      <data key="d0">16144305</data>
    </edge>
    <edge source="KOR" target="NIC">
      <data key="d0">1824769</data>
    </edge>
    <edge source="KOR" target="NOR">
      <data key="d0">10272259</data>
    </edge>
    <edge source="KOR" target="PAK">
      <data key="d0">3572626</data>
    </edge>
    <edge source="KOR" target="PAN">
      <data key="d0">17119612</data>
    </edge>
    <edge source="KOR" target="PRY">
      <data key="d0">4511960</data>
    </edge>
    <edge source="KOR" target="PER">
      <data key="d0">16185226</data>
    </edge>
    <edge source="KOR" target="PHL">
      <data key="d0">18844364</data>
    </edge>
    <edge source="KOR" target="POL">
      <data key="d0">35261930</data>
    </edge>
    <edge source="KOR" target="PRT">
      <data key="d0">4013791</data>
    </edge>
    <edge source="KOR" target="ROU">
      <data key="d0">8189701</data>
    </edge>
    <edge source="KOR" target="RUS">
      <data key="d0">123714486</data>
    </edge>
    <edge source="KOR" target="SAU">
      <data key="d0">213393894</data>
    </edge>
    <edge source="KOR" target="SEN">
      <data key="d0">452237</data>
    </edge>
    <edge source="KOR" target="SRB">
      <data key="d0">3469853</data>
    </edge>
    <edge source="KOR" target="IND">
      <data key="d0">59129073</data>
    </edge>
    <edge source="KOR" target="SGP">
      <data key="d0">24934328</data>
    </edge>
    <edge source="KOR" target="SVK">
      <data key="d0">31156015</data>
    </edge>
    <edge source="KOR" target="VNM">
      <data key="d0">50119462</data>
    </edge>
    <edge source="KOR" target="SVN">
      <data key="d0">38926537</data>
    </edge>
    <edge source="KOR" target="ZAF">
      <data key="d0">11013118</data>
    </edge>
    <edge source="KOR" target="ZWE">
      <data key="d0">177811</data>
    </edge>
    <edge source="KOR" target="ESP">
      <data key="d0">45573325</data>
    </edge>
    <edge source="KOR" target="SWE">
      <data key="d0">30544894</data>
    </edge>
    <edge source="KOR" target="CHE">
      <data key="d0">10395986</data>
    </edge>
    <edge source="KOR" target="THA">
      <data key="d0">33284930</data>
    </edge>
    <edge source="KOR" target="TGO">
      <data key="d0">106648</data>
    </edge>
    <edge source="KOR" target="ARE">
      <data key="d0">145497134</data>
    </edge>
    <edge source="KOR" target="TUN">
      <data key="d0">3110657</data>
    </edge>
    <edge source="KOR" target="TUR">
      <data key="d0">78289001</data>
    </edge>
    <edge source="KOR" target="UGA">
      <data key="d0">144996</data>
    </edge>
    <edge source="KOR" target="UKR">
      <data key="d0">16391300</data>
    </edge>
    <edge source="KOR" target="MKD">
      <data key="d0">1109128</data>
    </edge>
    <edge source="KOR" target="EGY">
      <data key="d0">27048601</data>
    </edge>
    <edge source="KOR" target="GBR">
      <data key="d0">75407979</data>
    </edge>
    <edge source="KOR" target="TZA">
      <data key="d0">1097925</data>
    </edge>
    <edge source="KOR" target="USA">
      <data key="d0">1672249833</data>
    </edge>
    <edge source="KOR" target="BFA">
      <data key="d0">202516</data>
    </edge>
    <edge source="KOR" target="URY">
      <data key="d0">1615889</data>
    </edge>
    <edge source="KGZ" target="KAZ">
      <data key="d0">15235</data>
    </edge>
    <edge source="KGZ" target="UKR">
      <data key="d0">29980</data>
    </edge>
    <edge source="KGZ" target="GBR">
      <data key="d0">52691</data>
    </edge>
    <edge source="LVA" target="AZE">
      <data key="d0">45199</data>
    </edge>
    <edge source="LVA" target="AUT">
      <data key="d0">47738</data>
    </edge>
    <edge source="LVA" target="BEL">
      <data key="d0">1303146</data>
    </edge>
    <edge source="LVA" target="BGR">
      <data key="d0">16810</data>
    </edge>
    <edge source="LVA" target="BLR">
      <data key="d0">783609</data>
    </edge>
    <edge source="LVA" target="CAN">
      <data key="d0">61164</data>
    </edge>
    <edge source="LVA" target="CHN">
      <data key="d0">26209</data>
    </edge>
    <edge source="LVA" target="CZE">
      <data key="d0">746164</data>
    </edge>
    <edge source="LVA" target="DNK">
      <data key="d0">209554</data>
    </edge>
    <edge source="LVA" target="EST">
      <data key="d0">18172963</data>
    </edge>
    <edge source="LVA" target="FIN">
      <data key="d0">1499497</data>
    </edge>
    <edge source="LVA" target="FRA">
      <data key="d0">537327</data>
    </edge>
    <edge source="LVA" target="GEO">
      <data key="d0">310259</data>
    </edge>
    <edge source="LVA" target="DEU">
      <data key="d0">6510484</data>
    </edge>
    <edge source="LVA" target="GRC">
      <data key="d0">15520</data>
    </edge>
    <edge source="LVA" target="HUN">
      <data key="d0">26400</data>
    </edge>
    <edge source="LVA" target="ITA">
      <data key="d0">103620</data>
    </edge>
    <edge source="LVA" target="JPN">
      <data key="d0">151204</data>
    </edge>
    <edge source="LVA" target="KAZ">
      <data key="d0">131755</data>
    </edge>
    <edge source="LVA" target="KOR">
      <data key="d0">14201</data>
    </edge>
    <edge source="LVA" target="LTU">
      <data key="d0">20548300</data>
    </edge>
    <edge source="LVA" target="MDA">
      <data key="d0">269015</data>
    </edge>
    <edge source="LVA" target="NLD">
      <data key="d0">3379718</data>
    </edge>
    <edge source="LVA" target="NOR">
      <data key="d0">116085</data>
    </edge>
    <edge source="LVA" target="POL">
      <data key="d0">4302135</data>
    </edge>
    <edge source="LVA" target="ROU">
      <data key="d0">45017</data>
    </edge>
    <edge source="LVA" target="RUS">
      <data key="d0">9189885</data>
    </edge>
    <edge source="LVA" target="SRB">
      <data key="d0">22095</data>
    </edge>
    <edge source="LVA" target="SGP">
      <data key="d0">57498</data>
    </edge>
    <edge source="LVA" target="SVK">
      <data key="d0">182508</data>
    </edge>
    <edge source="LVA" target="ESP">
      <data key="d0">102696</data>
    </edge>
    <edge source="LVA" target="SWE">
      <data key="d0">3932542</data>
    </edge>
    <edge source="LVA" target="CHE">
      <data key="d0">10193</data>
    </edge>
    <edge source="LVA" target="THA">
      <data key="d0">67408</data>
    </edge>
    <edge source="LVA" target="ARE">
      <data key="d0">37214</data>
    </edge>
    <edge source="LVA" target="UKR">
      <data key="d0">3047557</data>
    </edge>
    <edge source="LVA" target="GBR">
      <data key="d0">671952</data>
    </edge>
    <edge source="LTU" target="AZE">
      <data key="d0">27302</data>
    </edge>
    <edge source="LTU" target="AUS">
      <data key="d0">110575</data>
    </edge>
    <edge source="LTU" target="AUT">
      <data key="d0">41298</data>
    </edge>
    <edge source="LTU" target="ARM">
      <data key="d0">13858</data>
    </edge>
    <edge source="LTU" target="BEL">
      <data key="d0">882084</data>
    </edge>
    <edge source="LTU" target="BRA">
      <data key="d0">72644</data>
    </edge>
    <edge source="LTU" target="BGR">
      <data key="d0">3701667</data>
    </edge>
    <edge source="LTU" target="BLR">
      <data key="d0">6378311</data>
    </edge>
    <edge source="LTU" target="KHM">
      <data key="d0">12371</data>
    </edge>
    <edge source="LTU" target="LKA">
      <data key="d0">39448</data>
    </edge>
    <edge source="LTU" target="CHL">
      <data key="d0">104713</data>
    </edge>
    <edge source="LTU" target="CHN">
      <data key="d0">24576</data>
    </edge>
    <edge source="LTU" target="COL">
      <data key="d0">12408</data>
    </edge>
    <edge source="LTU" target="HRV">
      <data key="d0">188359</data>
    </edge>
    <edge source="LTU" target="CZE">
      <data key="d0">2452046</data>
    </edge>
    <edge source="LTU" target="DNK">
      <data key="d0">576951</data>
    </edge>
    <edge source="LTU" target="EST">
      <data key="d0">6673308</data>
    </edge>
    <edge source="LTU" target="FIN">
      <data key="d0">657386</data>
    </edge>
    <edge source="LTU" target="FRA">
      <data key="d0">699426</data>
    </edge>
    <edge source="LTU" target="GEO">
      <data key="d0">44191</data>
    </edge>
    <edge source="LTU" target="DEU">
      <data key="d0">5788038</data>
    </edge>
    <edge source="LTU" target="GHA">
      <data key="d0">11214</data>
    </edge>
    <edge source="LTU" target="GRC">
      <data key="d0">280089</data>
    </edge>
    <edge source="LTU" target="HKG">
      <data key="d0">25001</data>
    </edge>
    <edge source="LTU" target="HUN">
      <data key="d0">2332093</data>
    </edge>
    <edge source="LTU" target="IDN">
      <data key="d0">28065</data>
    </edge>
    <edge source="LTU" target="IRL">
      <data key="d0">1215758</data>
    </edge>
    <edge source="LTU" target="ISR">
      <data key="d0">15897</data>
    </edge>
    <edge source="LTU" target="ITA">
      <data key="d0">1295920</data>
    </edge>
    <edge source="LTU" target="KAZ">
      <data key="d0">2356509</data>
    </edge>
    <edge source="LTU" target="KOR">
      <data key="d0">94914</data>
    </edge>
    <edge source="LTU" target="KGZ">
      <data key="d0">71795</data>
    </edge>
    <edge source="LTU" target="LVA">
      <data key="d0">22965773</data>
    </edge>
    <edge source="LTU" target="MYS">
      <data key="d0">77381</data>
    </edge>
    <edge source="LTU" target="MEX">
      <data key="d0">26509</data>
    </edge>
    <edge source="LTU" target="MDA">
      <data key="d0">184879</data>
    </edge>
    <edge source="LTU" target="NLD">
      <data key="d0">1192417</data>
    </edge>
    <edge source="LTU" target="NZL">
      <data key="d0">89243</data>
    </edge>
    <edge source="LTU" target="NOR">
      <data key="d0">1098023</data>
    </edge>
    <edge source="LTU" target="PAK">
      <data key="d0">56733</data>
    </edge>
    <edge source="LTU" target="POL">
      <data key="d0">11380080</data>
    </edge>
    <edge source="LTU" target="PRT">
      <data key="d0">101418</data>
    </edge>
    <edge source="LTU" target="ROU">
      <data key="d0">4862920</data>
    </edge>
    <edge source="LTU" target="RUS">
      <data key="d0">26089169</data>
    </edge>
    <edge source="LTU" target="SRB">
      <data key="d0">55446</data>
    </edge>
    <edge source="LTU" target="IND">
      <data key="d0">22687</data>
    </edge>
    <edge source="LTU" target="SGP">
      <data key="d0">81453</data>
    </edge>
    <edge source="LTU" target="SVK">
      <data key="d0">1121663</data>
    </edge>
    <edge source="LTU" target="SVN">
      <data key="d0">81165</data>
    </edge>
    <edge source="LTU" target="ZAF">
      <data key="d0">32338</data>
    </edge>
    <edge source="LTU" target="ESP">
      <data key="d0">516078</data>
    </edge>
    <edge source="LTU" target="SWE">
      <data key="d0">6796142</data>
    </edge>
    <edge source="LTU" target="CHE">
      <data key="d0">24044</data>
    </edge>
    <edge source="LTU" target="ARE">
      <data key="d0">36274</data>
    </edge>
    <edge source="LTU" target="TUR">
      <data key="d0">58270</data>
    </edge>
    <edge source="LTU" target="UKR">
      <data key="d0">1019866</data>
    </edge>
    <edge source="LTU" target="EGY">
      <data key="d0">163619</data>
    </edge>
    <edge source="LTU" target="GBR">
      <data key="d0">1198650</data>
    </edge>
    <edge source="LTU" target="USA">
      <data key="d0">94072</data>
    </edge>
    <edge source="LTU" target="URY">
      <data key="d0">46698</data>
    </edge>
    <edge source="MAR" target="DZA">
      <data key="d0">22867</data>
    </edge>
    <edge source="MAR" target="ARG">
      <data key="d0">26923</data>
    </edge>
    <edge source="MAR" target="BEL">
      <data key="d0">274535</data>
    </edge>
    <edge source="MAR" target="CMR">
      <data key="d0">15338</data>
    </edge>
    <edge source="MAR" target="CHN">
      <data key="d0">415272</data>
    </edge>
    <edge source="MAR" target="CZE">
      <data key="d0">66525</data>
    </edge>
    <edge source="MAR" target="FRA">
      <data key="d0">1032667</data>
    </edge>
    <edge source="MAR" target="DEU">
      <data key="d0">693490</data>
    </edge>
    <edge source="MAR" target="ITA">
      <data key="d0">2045192</data>
    </edge>
    <edge source="MAR" target="CIV">
      <data key="d0">193067</data>
    </edge>
    <edge source="MAR" target="KOR">
      <data key="d0">26566</data>
    </edge>
    <edge source="MAR" target="MRT">
      <data key="d0">39162</data>
    </edge>
    <edge source="MAR" target="NLD">
      <data key="d0">16609</data>
    </edge>
    <edge source="MAR" target="NER">
      <data key="d0">249859</data>
    </edge>
    <edge source="MAR" target="PHL">
      <data key="d0">74703</data>
    </edge>
    <edge source="MAR" target="ROU">
      <data key="d0">225808</data>
    </edge>
    <edge source="MAR" target="SEN">
      <data key="d0">128964</data>
    </edge>
    <edge source="MAR" target="ESP">
      <data key="d0">49877109</data>
    </edge>
    <edge source="MAR" target="ARE">
      <data key="d0">115742</data>
    </edge>
    <edge source="MAR" target="TUN">
      <data key="d0">667085</data>
    </edge>
    <edge source="MAR" target="EGY">
      <data key="d0">11171</data>
    </edge>
    <edge source="MAR" target="GBR">
      <data key="d0">54336</data>
    </edge>
    <edge source="MAR" target="USA">
      <data key="d0">913129</data>
    </edge>
    <edge source="MAR" target="BFA">
      <data key="d0">29612</data>
    </edge>
    <edge source="MOZ" target="BEL">
      <data key="d0">16066</data>
    </edge>
    <edge source="MOZ" target="CIV">
      <data key="d0">184153</data>
    </edge>
    <edge source="MOZ" target="MWI">
      <data key="d0">18881</data>
    </edge>
    <edge source="MOZ" target="ZAF">
      <data key="d0">12399</data>
    </edge>
    <edge source="MOZ" target="ESP">
      <data key="d0">32313</data>
    </edge>
    <edge source="NAM" target="CMR">
      <data key="d0">12811</data>
    </edge>
    <edge source="NAM" target="GHA">
      <data key="d0">141193</data>
    </edge>
    <edge source="NAM" target="PAN">
      <data key="d0">18530</data>
    </edge>
    <edge source="NAM" target="SGP">
      <data key="d0">18644</data>
    </edge>
    <edge source="NAM" target="ZAF">
      <data key="d0">537621</data>
    </edge>
    <edge source="NAM" target="CHE">
      <data key="d0">14924</data>
    </edge>
    <edge source="NAM" target="GBR">
      <data key="d0">31464</data>
    </edge>
    <edge source="NAM" target="TZA">
      <data key="d0">22499</data>
    </edge>
    <edge source="NAM" target="USA">
      <data key="d0">17240</data>
    </edge>
    <edge source="NZL" target="ARG">
      <data key="d0">183344</data>
    </edge>
    <edge source="NZL" target="AUS">
      <data key="d0">8885516</data>
    </edge>
    <edge source="NZL" target="BEL">
      <data key="d0">183068</data>
    </edge>
    <edge source="NZL" target="BRA">
      <data key="d0">182402</data>
    </edge>
    <edge source="NZL" target="CAN">
      <data key="d0">299012</data>
    </edge>
    <edge source="NZL" target="CHL">
      <data key="d0">147353</data>
    </edge>
    <edge source="NZL" target="CHN">
      <data key="d0">962082</data>
    </edge>
    <edge source="NZL" target="COL">
      <data key="d0">12780</data>
    </edge>
    <edge source="NZL" target="CZE">
      <data key="d0">12542</data>
    </edge>
    <edge source="NZL" target="DNK">
      <data key="d0">924055</data>
    </edge>
    <edge source="NZL" target="FRA">
      <data key="d0">15969</data>
    </edge>
    <edge source="NZL" target="DEU">
      <data key="d0">1818966</data>
    </edge>
    <edge source="NZL" target="GRC">
      <data key="d0">10948</data>
    </edge>
    <edge source="NZL" target="HKG">
      <data key="d0">476652</data>
    </edge>
    <edge source="NZL" target="IDN">
      <data key="d0">40820</data>
    </edge>
    <edge source="NZL" target="IRL">
      <data key="d0">1137064</data>
    </edge>
    <edge source="NZL" target="ISR">
      <data key="d0">76016</data>
    </edge>
    <edge source="NZL" target="ITA">
      <data key="d0">59566</data>
    </edge>
    <edge source="NZL" target="JPN">
      <data key="d0">100816</data>
    </edge>
    <edge source="NZL" target="KOR">
      <data key="d0">19431</data>
    </edge>
    <edge source="NZL" target="MYS">
      <data key="d0">13643</data>
    </edge>
    <edge source="NZL" target="MEX">
      <data key="d0">17267</data>
    </edge>
    <edge source="NZL" target="NLD">
      <data key="d0">3356184</data>
    </edge>
    <edge source="NZL" target="NOR">
      <data key="d0">37309</data>
    </edge>
    <edge source="NZL" target="PHL">
      <data key="d0">20979</data>
    </edge>
    <edge source="NZL" target="POL">
      <data key="d0">84639</data>
    </edge>
    <edge source="NZL" target="IND">
      <data key="d0">74893</data>
    </edge>
    <edge source="NZL" target="SGP">
      <data key="d0">194034</data>
    </edge>
    <edge source="NZL" target="VNM">
      <data key="d0">158229</data>
    </edge>
    <edge source="NZL" target="ZAF">
      <data key="d0">92860</data>
    </edge>
    <edge source="NZL" target="ESP">
      <data key="d0">72923</data>
    </edge>
    <edge source="NZL" target="SWE">
      <data key="d0">35204</data>
    </edge>
    <edge source="NZL" target="THA">
      <data key="d0">549476</data>
    </edge>
    <edge source="NZL" target="ARE">
      <data key="d0">161131</data>
    </edge>
    <edge source="NZL" target="TUR">
      <data key="d0">30603</data>
    </edge>
    <edge source="NZL" target="GBR">
      <data key="d0">2009538</data>
    </edge>
    <edge source="NZL" target="USA">
      <data key="d0">10128474</data>
    </edge>
    <edge source="NZL" target="URY">
      <data key="d0">42027</data>
    </edge>
    <edge source="PHL" target="AUS">
      <data key="d0">893726</data>
    </edge>
    <edge source="PHL" target="AUT">
      <data key="d0">630393</data>
    </edge>
    <edge source="PHL" target="BRA">
      <data key="d0">194806</data>
    </edge>
    <edge source="PHL" target="CAN">
      <data key="d0">11244</data>
    </edge>
    <edge source="PHL" target="CHN">
      <data key="d0">18273297</data>
    </edge>
    <edge source="PHL" target="CZE">
      <data key="d0">2093183</data>
    </edge>
    <edge source="PHL" target="FRA">
      <data key="d0">119082</data>
    </edge>
    <edge source="PHL" target="DEU">
      <data key="d0">1751810</data>
    </edge>
    <edge source="PHL" target="HKG">
      <data key="d0">770595</data>
    </edge>
    <edge source="PHL" target="HUN">
      <data key="d0">1042052</data>
    </edge>
    <edge source="PHL" target="IDN">
      <data key="d0">2312690</data>
    </edge>
    <edge source="PHL" target="ITA">
      <data key="d0">2616759</data>
    </edge>
    <edge source="PHL" target="JPN">
      <data key="d0">41968656</data>
    </edge>
    <edge source="PHL" target="KOR">
      <data key="d0">1036217</data>
    </edge>
    <edge source="PHL" target="MYS">
      <data key="d0">73526</data>
    </edge>
    <edge source="PHL" target="MEX">
      <data key="d0">1639113</data>
    </edge>
    <edge source="PHL" target="NLD">
      <data key="d0">240188</data>
    </edge>
    <edge source="PHL" target="IND">
      <data key="d0">441539</data>
    </edge>
    <edge source="PHL" target="SGP">
      <data key="d0">375458</data>
    </edge>
    <edge source="PHL" target="SVK">
      <data key="d0">123821</data>
    </edge>
    <edge source="PHL" target="VNM">
      <data key="d0">1439197</data>
    </edge>
    <edge source="PHL" target="THA">
      <data key="d0">7565781</data>
    </edge>
    <edge source="PHL" target="TUR">
      <data key="d0">3360292</data>
    </edge>
    <edge source="PHL" target="USA">
      <data key="d0">7969997</data>
    </edge>
    <edge source="POL" target="ALB">
      <data key="d0">72166</data>
    </edge>
    <edge source="POL" target="DZA">
      <data key="d0">5726860</data>
    </edge>
    <edge source="POL" target="AZE">
      <data key="d0">191551</data>
    </edge>
    <edge source="POL" target="ARG">
      <data key="d0">2024435</data>
    </edge>
    <edge source="POL" target="AUS">
      <data key="d0">4957704</data>
    </edge>
    <edge source="POL" target="AUT">
      <data key="d0">24526288</data>
    </edge>
    <edge source="POL" target="ARM">
      <data key="d0">11398</data>
    </edge>
    <edge source="POL" target="BEL">
      <data key="d0">117714351</data>
    </edge>
    <edge source="POL" target="BOL">
      <data key="d0">35676</data>
    </edge>
    <edge source="POL" target="BWA">
      <data key="d0">11535</data>
    </edge>
    <edge source="POL" target="BRA">
      <data key="d0">7028621</data>
    </edge>
    <edge source="POL" target="BGR">
      <data key="d0">9523071</data>
    </edge>
    <edge source="POL" target="BLR">
      <data key="d0">15609495</data>
    </edge>
    <edge source="POL" target="CMR">
      <data key="d0">1153676</data>
    </edge>
    <edge source="POL" target="CAN">
      <data key="d0">42113073</data>
    </edge>
    <edge source="POL" target="LKA">
      <data key="d0">26420</data>
    </edge>
    <edge source="POL" target="CHL">
      <data key="d0">2964518</data>
    </edge>
    <edge source="POL" target="CHN">
      <data key="d0">47692702</data>
    </edge>
    <edge source="POL" target="COL">
      <data key="d0">4637844</data>
    </edge>
    <edge source="POL" target="CRI">
      <data key="d0">248397</data>
    </edge>
    <edge source="POL" target="HRV">
      <data key="d0">11385679</data>
    </edge>
    <edge source="POL" target="CZE">
      <data key="d0">165456200</data>
    </edge>
    <edge source="POL" target="BEN">
      <data key="d0">54819</data>
    </edge>
    <edge source="POL" target="DNK">
      <data key="d0">11394677</data>
    </edge>
    <edge source="POL" target="ECU">
      <data key="d0">166536</data>
    </edge>
    <edge source="POL" target="SLV">
      <data key="d0">1261968</data>
    </edge>
    <edge source="POL" target="ETH">
      <data key="d0">2350219</data>
    </edge>
    <edge source="POL" target="EST">
      <data key="d0">16888017</data>
    </edge>
    <edge source="POL" target="FIN">
      <data key="d0">14747096</data>
    </edge>
    <edge source="POL" target="FRA">
      <data key="d0">386546132</data>
    </edge>
    <edge source="POL" target="GEO">
      <data key="d0">948788</data>
    </edge>
    <edge source="POL" target="DEU">
      <data key="d0">1299888837</data>
    </edge>
    <edge source="POL" target="GHA">
      <data key="d0">118705</data>
    </edge>
    <edge source="POL" target="GRC">
      <data key="d0">34956601</data>
    </edge>
    <edge source="POL" target="HKG">
      <data key="d0">1116933</data>
    </edge>
    <edge source="POL" target="HUN">
      <data key="d0">127158845</data>
    </edge>
    <edge source="POL" target="IDN">
      <data key="d0">681437</data>
    </edge>
    <edge source="POL" target="IRL">
      <data key="d0">8889659</data>
    </edge>
    <edge source="POL" target="ISR">
      <data key="d0">4102944</data>
    </edge>
    <edge source="POL" target="ITA">
      <data key="d0">267290403</data>
    </edge>
    <edge source="POL" target="CIV">
      <data key="d0">281567</data>
    </edge>
    <edge source="POL" target="JPN">
      <data key="d0">14649382</data>
    </edge>
    <edge source="POL" target="KAZ">
      <data key="d0">2943345</data>
    </edge>
    <edge source="POL" target="JOR">
      <data key="d0">1679371</data>
    </edge>
    <edge source="POL" target="KOR">
      <data key="d0">5343065</data>
    </edge>
    <edge source="POL" target="KGZ">
      <data key="d0">48963</data>
    </edge>
    <edge source="POL" target="LBN">
      <data key="d0">150801</data>
    </edge>
    <edge source="POL" target="LVA">
      <data key="d0">24622758</data>
    </edge>
    <edge source="POL" target="LTU">
      <data key="d0">34091761</data>
    </edge>
    <edge source="POL" target="MDG">
      <data key="d0">38647</data>
    </edge>
    <edge source="POL" target="MYS">
      <data key="d0">308509</data>
    </edge>
    <edge source="POL" target="MRT">
      <data key="d0">33267</data>
    </edge>
    <edge source="POL" target="MEX">
      <data key="d0">29192896</data>
    </edge>
    <edge source="POL" target="MDA">
      <data key="d0">1448747</data>
    </edge>
    <edge source="POL" target="MAR">
      <data key="d0">21973892</data>
    </edge>
    <edge source="POL" target="MOZ">
      <data key="d0">23545</data>
    </edge>
    <edge source="POL" target="OMN">
      <data key="d0">373946</data>
    </edge>
    <edge source="POL" target="NAM">
      <data key="d0">19605</data>
    </edge>
    <edge source="POL" target="NLD">
      <data key="d0">125225890</data>
    </edge>
    <edge source="POL" target="NZL">
      <data key="d0">926499</data>
    </edge>
    <edge source="POL" target="NIC">
      <data key="d0">214415</data>
    </edge>
    <edge source="POL" target="NOR">
      <data key="d0">11865682</data>
    </edge>
    <edge source="POL" target="PAK">
      <data key="d0">147494</data>
    </edge>
    <edge source="POL" target="PAN">
      <data key="d0">4566160</data>
    </edge>
    <edge source="POL" target="PRY">
      <data key="d0">59845</data>
    </edge>
    <edge source="POL" target="PER">
      <data key="d0">1917069</data>
    </edge>
    <edge source="POL" target="PHL">
      <data key="d0">79213</data>
    </edge>
    <edge source="POL" target="PRT">
      <data key="d0">5814815</data>
    </edge>
    <edge source="POL" target="ROU">
      <data key="d0">80350279</data>
    </edge>
    <edge source="POL" target="RUS">
      <data key="d0">145828176</data>
    </edge>
    <edge source="POL" target="SAU">
      <data key="d0">7046547</data>
    </edge>
    <edge source="POL" target="SEN">
      <data key="d0">72771</data>
    </edge>
    <edge source="POL" target="SRB">
      <data key="d0">15038083</data>
    </edge>
    <edge source="POL" target="IND">
      <data key="d0">2879428</data>
    </edge>
    <edge source="POL" target="SGP">
      <data key="d0">1089714</data>
    </edge>
    <edge source="POL" target="SVK">
      <data key="d0">79661869</data>
    </edge>
    <edge source="POL" target="VNM">
      <data key="d0">312953</data>
    </edge>
    <edge source="POL" target="SVN">
      <data key="d0">32731875</data>
    </edge>
    <edge source="POL" target="ZAF">
      <data key="d0">10924542</data>
    </edge>
    <edge source="POL" target="ZWE">
      <data key="d0">23428</data>
    </edge>
    <edge source="POL" target="ESP">
      <data key="d0">209181503</data>
    </edge>
    <edge source="POL" target="SWE">
      <data key="d0">81979101</data>
    </edge>
    <edge source="POL" target="CHE">
      <data key="d0">13648938</data>
    </edge>
    <edge source="POL" target="THA">
      <data key="d0">5078281</data>
    </edge>
    <edge source="POL" target="TGO">
      <data key="d0">28746</data>
    </edge>
    <edge source="POL" target="ARE">
      <data key="d0">3560511</data>
    </edge>
    <edge source="POL" target="TUN">
      <data key="d0">2298962</data>
    </edge>
    <edge source="POL" target="TUR">
      <data key="d0">69057192</data>
    </edge>
    <edge source="POL" target="UKR">
      <data key="d0">78469355</data>
    </edge>
    <edge source="POL" target="MKD">
      <data key="d0">845349</data>
    </edge>
    <edge source="POL" target="EGY">
      <data key="d0">2789054</data>
    </edge>
    <edge source="POL" target="GBR">
      <data key="d0">271855898</data>
    </edge>
    <edge source="POL" target="USA">
      <data key="d0">92416464</data>
    </edge>
    <edge source="POL" target="BFA">
      <data key="d0">29435</data>
    </edge>
    <edge source="POL" target="URY">
      <data key="d0">64768</data>
    </edge>
    <edge source="PRT" target="DZA">
      <data key="d0">3482095</data>
    </edge>
    <edge source="PRT" target="AUS">
      <data key="d0">1595960</data>
    </edge>
    <edge source="PRT" target="AUT">
      <data key="d0">6528804</data>
    </edge>
    <edge source="PRT" target="BEL">
      <data key="d0">43585552</data>
    </edge>
    <edge source="PRT" target="BRA">
      <data key="d0">3226474</data>
    </edge>
    <edge source="PRT" target="BGR">
      <data key="d0">703614</data>
    </edge>
    <edge source="PRT" target="CMR">
      <data key="d0">74204</data>
    </edge>
    <edge source="PRT" target="CAN">
      <data key="d0">15725512</data>
    </edge>
    <edge source="PRT" target="LKA">
      <data key="d0">141681</data>
    </edge>
    <edge source="PRT" target="CHL">
      <data key="d0">192137</data>
    </edge>
    <edge source="PRT" target="CHN">
      <data key="d0">13469747</data>
    </edge>
    <edge source="PRT" target="COL">
      <data key="d0">151787</data>
    </edge>
    <edge source="PRT" target="HRV">
      <data key="d0">3980951</data>
    </edge>
    <edge source="PRT" target="CZE">
      <data key="d0">19466247</data>
    </edge>
    <edge source="PRT" target="DNK">
      <data key="d0">188887</data>
    </edge>
    <edge source="PRT" target="ECU">
      <data key="d0">115053</data>
    </edge>
    <edge source="PRT" target="EST">
      <data key="d0">105585</data>
    </edge>
    <edge source="PRT" target="FIN">
      <data key="d0">1157534</data>
    </edge>
    <edge source="PRT" target="FRA">
      <data key="d0">106447594</data>
    </edge>
    <edge source="PRT" target="DEU">
      <data key="d0">299293356</data>
    </edge>
    <edge source="PRT" target="GHA">
      <data key="d0">148725</data>
    </edge>
    <edge source="PRT" target="GRC">
      <data key="d0">3804609</data>
    </edge>
    <edge source="PRT" target="HKG">
      <data key="d0">6477599</data>
    </edge>
    <edge source="PRT" target="HUN">
      <data key="d0">23586751</data>
    </edge>
    <edge source="PRT" target="IDN">
      <data key="d0">20261</data>
    </edge>
    <edge source="PRT" target="IRL">
      <data key="d0">1150130</data>
    </edge>
    <edge source="PRT" target="ISR">
      <data key="d0">1200480</data>
    </edge>
    <edge source="PRT" target="ITA">
      <data key="d0">33475702</data>
    </edge>
    <edge source="PRT" target="CIV">
      <data key="d0">93615</data>
    </edge>
    <edge source="PRT" target="JPN">
      <data key="d0">3194061</data>
    </edge>
    <edge source="PRT" target="JOR">
      <data key="d0">220610</data>
    </edge>
    <edge source="PRT" target="KOR">
      <data key="d0">42072458</data>
    </edge>
    <edge source="PRT" target="LBN">
      <data key="d0">245042</data>
    </edge>
    <edge source="PRT" target="LVA">
      <data key="d0">42873</data>
    </edge>
    <edge source="PRT" target="LTU">
      <data key="d0">236918</data>
    </edge>
    <edge source="PRT" target="MDG">
      <data key="d0">32356</data>
    </edge>
    <edge source="PRT" target="MWI">
      <data key="d0">64683</data>
    </edge>
    <edge source="PRT" target="MYS">
      <data key="d0">3909351</data>
    </edge>
    <edge source="PRT" target="MRT">
      <data key="d0">69682</data>
    </edge>
    <edge source="PRT" target="MUS">
      <data key="d0">24294</data>
    </edge>
    <edge source="PRT" target="MEX">
      <data key="d0">6926829</data>
    </edge>
    <edge source="PRT" target="MAR">
      <data key="d0">19673384</data>
    </edge>
    <edge source="PRT" target="MOZ">
      <data key="d0">800363</data>
    </edge>
    <edge source="PRT" target="OMN">
      <data key="d0">672806</data>
    </edge>
    <edge source="PRT" target="NLD">
      <data key="d0">44243421</data>
    </edge>
    <edge source="PRT" target="NZL">
      <data key="d0">45243</data>
    </edge>
    <edge source="PRT" target="NIC">
      <data key="d0">17387</data>
    </edge>
    <edge source="PRT" target="NOR">
      <data key="d0">1978214</data>
    </edge>
    <edge source="PRT" target="PAK">
      <data key="d0">240799</data>
    </edge>
    <edge source="PRT" target="PAN">
      <data key="d0">61472</data>
    </edge>
    <edge source="PRT" target="PRY">
      <data key="d0">26505</data>
    </edge>
    <edge source="PRT" target="PER">
      <data key="d0">50517</data>
    </edge>
    <edge source="PRT" target="PHL">
      <data key="d0">134205</data>
    </edge>
    <edge source="PRT" target="POL">
      <data key="d0">24960453</data>
    </edge>
    <edge source="PRT" target="ROU">
      <data key="d0">13437293</data>
    </edge>
    <edge source="PRT" target="RUS">
      <data key="d0">356207</data>
    </edge>
    <edge source="PRT" target="SAU">
      <data key="d0">942742</data>
    </edge>
    <edge source="PRT" target="SEN">
      <data key="d0">44900</data>
    </edge>
    <edge source="PRT" target="SRB">
      <data key="d0">174106</data>
    </edge>
    <edge source="PRT" target="IND">
      <data key="d0">1150802</data>
    </edge>
    <edge source="PRT" target="SGP">
      <data key="d0">1390717</data>
    </edge>
    <edge source="PRT" target="SVK">
      <data key="d0">19951392</data>
    </edge>
    <edge source="PRT" target="VNM">
      <data key="d0">67682</data>
    </edge>
    <edge source="PRT" target="SVN">
      <data key="d0">942440</data>
    </edge>
    <edge source="PRT" target="ZAF">
      <data key="d0">4165129</data>
    </edge>
    <edge source="PRT" target="ESP">
      <data key="d0">173680047</data>
    </edge>
    <edge source="PRT" target="SWE">
      <data key="d0">3384899</data>
    </edge>
    <edge source="PRT" target="CHE">
      <data key="d0">25464929</data>
    </edge>
    <edge source="PRT" target="THA">
      <data key="d0">277094</data>
    </edge>
    <edge source="PRT" target="ARE">
      <data key="d0">8895651</data>
    </edge>
    <edge source="PRT" target="TUN">
      <data key="d0">1631482</data>
    </edge>
    <edge source="PRT" target="TUR">
      <data key="d0">10095898</data>
    </edge>
    <edge source="PRT" target="UGA">
      <data key="d0">14130</data>
    </edge>
    <edge source="PRT" target="UKR">
      <data key="d0">14588</data>
    </edge>
    <edge source="PRT" target="EGY">
      <data key="d0">1596922</data>
    </edge>
    <edge source="PRT" target="GBR">
      <data key="d0">95275719</data>
    </edge>
    <edge source="PRT" target="USA">
      <data key="d0">123889176</data>
    </edge>
    <edge source="ROU" target="ALB">
      <data key="d0">222198</data>
    </edge>
    <edge source="ROU" target="DZA">
      <data key="d0">6491641</data>
    </edge>
    <edge source="ROU" target="AZE">
      <data key="d0">15314</data>
    </edge>
    <edge source="ROU" target="ARG">
      <data key="d0">697825</data>
    </edge>
    <edge source="ROU" target="AUS">
      <data key="d0">4584536</data>
    </edge>
    <edge source="ROU" target="AUT">
      <data key="d0">11277128</data>
    </edge>
    <edge source="ROU" target="BEL">
      <data key="d0">55928661</data>
    </edge>
    <edge source="ROU" target="BRA">
      <data key="d0">4205482</data>
    </edge>
    <edge source="ROU" target="BGR">
      <data key="d0">59578444</data>
    </edge>
    <edge source="ROU" target="KHM">
      <data key="d0">185661</data>
    </edge>
    <edge source="ROU" target="CMR">
      <data key="d0">801068</data>
    </edge>
    <edge source="ROU" target="CAN">
      <data key="d0">9200692</data>
    </edge>
    <edge source="ROU" target="LKA">
      <data key="d0">21829</data>
    </edge>
    <edge source="ROU" target="CHL">
      <data key="d0">40111</data>
    </edge>
    <edge source="ROU" target="CHN">
      <data key="d0">37692328</data>
    </edge>
    <edge source="ROU" target="COL">
      <data key="d0">1715683</data>
    </edge>
    <edge source="ROU" target="CRI">
      <data key="d0">30540</data>
    </edge>
    <edge source="ROU" target="HRV">
      <data key="d0">4249099</data>
    </edge>
    <edge source="ROU" target="CZE">
      <data key="d0">56068437</data>
    </edge>
    <edge source="ROU" target="BEN">
      <data key="d0">14682</data>
    </edge>
    <edge source="ROU" target="DNK">
      <data key="d0">2265509</data>
    </edge>
    <edge source="ROU" target="ECU">
      <data key="d0">16597</data>
    </edge>
    <edge source="ROU" target="ETH">
      <data key="d0">44801</data>
    </edge>
    <edge source="ROU" target="EST">
      <data key="d0">207796</data>
    </edge>
    <edge source="ROU" target="FIN">
      <data key="d0">3843765</data>
    </edge>
    <edge source="ROU" target="FRA">
      <data key="d0">188306572</data>
    </edge>
    <edge source="ROU" target="GEO">
      <data key="d0">593854</data>
    </edge>
    <edge source="ROU" target="DEU">
      <data key="d0">522911147</data>
    </edge>
    <edge source="ROU" target="GHA">
      <data key="d0">52704</data>
    </edge>
    <edge source="ROU" target="GRC">
      <data key="d0">5427860</data>
    </edge>
    <edge source="ROU" target="HKG">
      <data key="d0">2549026</data>
    </edge>
    <edge source="ROU" target="HUN">
      <data key="d0">247882253</data>
    </edge>
    <edge source="ROU" target="IDN">
      <data key="d0">99887</data>
    </edge>
    <edge source="ROU" target="IRL">
      <data key="d0">1494236</data>
    </edge>
    <edge source="ROU" target="ISR">
      <data key="d0">1870490</data>
    </edge>
    <edge source="ROU" target="ITA">
      <data key="d0">129302774</data>
    </edge>
    <edge source="ROU" target="CIV">
      <data key="d0">282704</data>
    </edge>
    <edge source="ROU" target="JPN">
      <data key="d0">4618033</data>
    </edge>
    <edge source="ROU" target="KAZ">
      <data key="d0">248389</data>
    </edge>
    <edge source="ROU" target="JOR">
      <data key="d0">630672</data>
    </edge>
    <edge source="ROU" target="KOR">
      <data key="d0">16948391</data>
    </edge>
    <edge source="ROU" target="LBN">
      <data key="d0">953797</data>
    </edge>
    <edge source="ROU" target="LVA">
      <data key="d0">222417</data>
    </edge>
    <edge source="ROU" target="LTU">
      <data key="d0">299704</data>
    </edge>
    <edge source="ROU" target="MDG">
      <data key="d0">146517</data>
    </edge>
    <edge source="ROU" target="MYS">
      <data key="d0">857271</data>
    </edge>
    <edge source="ROU" target="MRT">
      <data key="d0">43868</data>
    </edge>
    <edge source="ROU" target="MUS">
      <data key="d0">88234</data>
    </edge>
    <edge source="ROU" target="MEX">
      <data key="d0">12382793</data>
    </edge>
    <edge source="ROU" target="MDA">
      <data key="d0">9696129</data>
    </edge>
    <edge source="ROU" target="MAR">
      <data key="d0">8504838</data>
    </edge>
    <edge source="ROU" target="OMN">
      <data key="d0">314750</data>
    </edge>
    <edge source="ROU" target="NLD">
      <data key="d0">42054848</data>
    </edge>
    <edge source="ROU" target="NZL">
      <data key="d0">600477</data>
    </edge>
    <edge source="ROU" target="NOR">
      <data key="d0">3995143</data>
    </edge>
    <edge source="ROU" target="PAK">
      <data key="d0">101878</data>
    </edge>
    <edge source="ROU" target="PRY">
      <data key="d0">99307</data>
    </edge>
    <edge source="ROU" target="PHL">
      <data key="d0">55068</data>
    </edge>
    <edge source="ROU" target="POL">
      <data key="d0">98628329</data>
    </edge>
    <edge source="ROU" target="PRT">
      <data key="d0">8562635</data>
    </edge>
    <edge source="ROU" target="RUS">
      <data key="d0">28343131</data>
    </edge>
    <edge source="ROU" target="SAU">
      <data key="d0">4911361</data>
    </edge>
    <edge source="ROU" target="SEN">
      <data key="d0">14618</data>
    </edge>
    <edge source="ROU" target="SRB">
      <data key="d0">8593794</data>
    </edge>
    <edge source="ROU" target="IND">
      <data key="d0">2297339</data>
    </edge>
    <edge source="ROU" target="SGP">
      <data key="d0">2872419</data>
    </edge>
    <edge source="ROU" target="SVK">
      <data key="d0">30499776</data>
    </edge>
    <edge source="ROU" target="VNM">
      <data key="d0">696532</data>
    </edge>
    <edge source="ROU" target="SVN">
      <data key="d0">2855342</data>
    </edge>
    <edge source="ROU" target="ZAF">
      <data key="d0">8877578</data>
    </edge>
    <edge source="ROU" target="ESP">
      <data key="d0">121127082</data>
    </edge>
    <edge source="ROU" target="SWE">
      <data key="d0">17597523</data>
    </edge>
    <edge source="ROU" target="CHE">
      <data key="d0">18360597</data>
    </edge>
    <edge source="ROU" target="THA">
      <data key="d0">859371</data>
    </edge>
    <edge source="ROU" target="ARE">
      <data key="d0">2790066</data>
    </edge>
    <edge source="ROU" target="TUN">
      <data key="d0">2273272</data>
    </edge>
    <edge source="ROU" target="TUR">
      <data key="d0">117547154</data>
    </edge>
    <edge source="ROU" target="UGA">
      <data key="d0">78417</data>
    </edge>
    <edge source="ROU" target="UKR">
      <data key="d0">3032922</data>
    </edge>
    <edge source="ROU" target="MKD">
      <data key="d0">224951</data>
    </edge>
    <edge source="ROU" target="EGY">
      <data key="d0">3008814</data>
    </edge>
    <edge source="ROU" target="GBR">
      <data key="d0">97181149</data>
    </edge>
    <edge source="ROU" target="TZA">
      <data key="d0">369563</data>
    </edge>
    <edge source="ROU" target="USA">
      <data key="d0">137094481</data>
    </edge>
    <edge source="ROU" target="BFA">
      <data key="d0">39862</data>
    </edge>
    <edge source="SEN" target="BEL">
      <data key="d0">12718</data>
    </edge>
    <edge source="SEN" target="CMR">
      <data key="d0">47356</data>
    </edge>
    <edge source="SEN" target="BEN">
      <data key="d0">516654</data>
    </edge>
    <edge source="SEN" target="CIV">
      <data key="d0">487522</data>
    </edge>
    <edge source="SEN" target="MRT">
      <data key="d0">540249</data>
    </edge>
    <edge source="SEN" target="NER">
      <data key="d0">62556</data>
    </edge>
    <edge source="SEN" target="PRT">
      <data key="d0">15814</data>
    </edge>
    <edge source="SEN" target="ESP">
      <data key="d0">69062</data>
    </edge>
    <edge source="SEN" target="ARE">
      <data key="d0">27757</data>
    </edge>
    <edge source="SEN" target="GBR">
      <data key="d0">17461</data>
    </edge>
    <edge source="SEN" target="TZA">
      <data key="d0">65971</data>
    </edge>
    <edge source="CHE" target="ALB">
      <data key="d0">64211</data>
    </edge>
    <edge source="CHE" target="DZA">
      <data key="d0">188108</data>
    </edge>
    <edge source="CHE" target="AZE">
      <data key="d0">37268</data>
    </edge>
    <edge source="CHE" target="ARG">
      <data key="d0">356980</data>
    </edge>
    <edge source="CHE" target="AUS">
      <data key="d0">2183268</data>
    </edge>
    <edge source="CHE" target="AUT">
      <data key="d0">21530750</data>
    </edge>
    <edge source="CHE" target="ARM">
      <data key="d0">10645</data>
    </edge>
    <edge source="CHE" target="BEL">
      <data key="d0">4552456</data>
    </edge>
    <edge source="CHE" target="BOL">
      <data key="d0">63125</data>
    </edge>
    <edge source="CHE" target="BWA">
      <data key="d0">16383</data>
    </edge>
    <edge source="CHE" target="BRA">
      <data key="d0">3504382</data>
    </edge>
    <edge source="CHE" target="BGR">
      <data key="d0">445230</data>
    </edge>
    <edge source="CHE" target="BLR">
      <data key="d0">96684</data>
    </edge>
    <edge source="CHE" target="KHM">
      <data key="d0">11367</data>
    </edge>
    <edge source="CHE" target="CMR">
      <data key="d0">83583</data>
    </edge>
    <edge source="CHE" target="CAN">
      <data key="d0">2867680</data>
    </edge>
    <edge source="CHE" target="LKA">
      <data key="d0">101180</data>
    </edge>
    <edge source="CHE" target="CHL">
      <data key="d0">407074</data>
    </edge>
    <edge source="CHE" target="CHN">
      <data key="d0">17906206</data>
    </edge>
    <edge source="CHE" target="COL">
      <data key="d0">135967</data>
    </edge>
    <edge source="CHE" target="CRI">
      <data key="d0">35891</data>
    </edge>
    <edge source="CHE" target="HRV">
      <data key="d0">368931</data>
    </edge>
    <edge source="CHE" target="CZE">
      <data key="d0">23257692</data>
    </edge>
    <edge source="CHE" target="BEN">
      <data key="d0">219375</data>
    </edge>
    <edge source="CHE" target="DNK">
      <data key="d0">1572584</data>
    </edge>
    <edge source="CHE" target="ECU">
      <data key="d0">186237</data>
    </edge>
    <edge source="CHE" target="SLV">
      <data key="d0">54637</data>
    </edge>
    <edge source="CHE" target="ETH">
      <data key="d0">88484</data>
    </edge>
    <edge source="CHE" target="EST">
      <data key="d0">235735</data>
    </edge>
    <edge source="CHE" target="FIN">
      <data key="d0">909664</data>
    </edge>
    <edge source="CHE" target="FRA">
      <data key="d0">21897308</data>
    </edge>
    <edge source="CHE" target="GEO">
      <data key="d0">2100589</data>
    </edge>
    <edge source="CHE" target="GMB">
      <data key="d0">195055</data>
    </edge>
    <edge source="CHE" target="DEU">
      <data key="d0">117078552</data>
    </edge>
    <edge source="CHE" target="GHA">
      <data key="d0">172409</data>
    </edge>
    <edge source="CHE" target="GRC">
      <data key="d0">220833</data>
    </edge>
    <edge source="CHE" target="GTM">
      <data key="d0">35431</data>
    </edge>
    <edge source="CHE" target="HND">
      <data key="d0">16635</data>
    </edge>
    <edge source="CHE" target="HKG">
      <data key="d0">1833260</data>
    </edge>
    <edge source="CHE" target="HUN">
      <data key="d0">1814048</data>
    </edge>
    <edge source="CHE" target="IDN">
      <data key="d0">961943</data>
    </edge>
    <edge source="CHE" target="IRL">
      <data key="d0">565133</data>
    </edge>
    <edge source="CHE" target="ISR">
      <data key="d0">920834</data>
    </edge>
    <edge source="CHE" target="ITA">
      <data key="d0">17046671</data>
    </edge>
    <edge source="CHE" target="CIV">
      <data key="d0">120592</data>
    </edge>
    <edge source="CHE" target="JPN">
      <data key="d0">6889941</data>
    </edge>
    <edge source="CHE" target="KAZ">
      <data key="d0">87686</data>
    </edge>
    <edge source="CHE" target="JOR">
      <data key="d0">67327</data>
    </edge>
    <edge source="CHE" target="KOR">
      <data key="d0">2377650</data>
    </edge>
    <edge source="CHE" target="LBN">
      <data key="d0">305819</data>
    </edge>
    <edge source="CHE" target="LVA">
      <data key="d0">463216</data>
    </edge>
    <edge source="CHE" target="LTU">
      <data key="d0">380341</data>
    </edge>
    <edge source="CHE" target="MYS">
      <data key="d0">759749</data>
    </edge>
    <edge source="CHE" target="MRT">
      <data key="d0">42060</data>
    </edge>
    <edge source="CHE" target="MUS">
      <data key="d0">110394</data>
    </edge>
    <edge source="CHE" target="MEX">
      <data key="d0">6213454</data>
    </edge>
    <edge source="CHE" target="MDA">
      <data key="d0">51734</data>
    </edge>
    <edge source="CHE" target="MAR">
      <data key="d0">728015</data>
    </edge>
    <edge source="CHE" target="OMN">
      <data key="d0">287099</data>
    </edge>
    <edge source="CHE" target="NLD">
      <data key="d0">12210340</data>
    </edge>
    <edge source="CHE" target="NZL">
      <data key="d0">259959</data>
    </edge>
    <edge source="CHE" target="NER">
      <data key="d0">40885</data>
    </edge>
    <edge source="CHE" target="NOR">
      <data key="d0">786604</data>
    </edge>
    <edge source="CHE" target="PAK">
      <data key="d0">346469</data>
    </edge>
    <edge source="CHE" target="PAN">
      <data key="d0">22624</data>
    </edge>
    <edge source="CHE" target="PRY">
      <data key="d0">17343</data>
    </edge>
    <edge source="CHE" target="PER">
      <data key="d0">213257</data>
    </edge>
    <edge source="CHE" target="PHL">
      <data key="d0">331720</data>
    </edge>
    <edge source="CHE" target="POL">
      <data key="d0">8380530</data>
    </edge>
    <edge source="CHE" target="PRT">
      <data key="d0">2168967</data>
    </edge>
    <edge source="CHE" target="ROU">
      <data key="d0">2914867</data>
    </edge>
    <edge source="CHE" target="RUS">
      <data key="d0">1641818</data>
    </edge>
    <edge source="CHE" target="SAU">
      <data key="d0">1966005</data>
    </edge>
    <edge source="CHE" target="SEN">
      <data key="d0">163412</data>
    </edge>
    <edge source="CHE" target="SRB">
      <data key="d0">636695</data>
    </edge>
    <edge source="CHE" target="IND">
      <data key="d0">5379946</data>
    </edge>
    <edge source="CHE" target="SGP">
      <data key="d0">2824968</data>
    </edge>
    <edge source="CHE" target="SVK">
      <data key="d0">2029598</data>
    </edge>
    <edge source="CHE" target="VNM">
      <data key="d0">810952</data>
    </edge>
    <edge source="CHE" target="SVN">
      <data key="d0">1271702</data>
    </edge>
    <edge source="CHE" target="ZAF">
      <data key="d0">1207906</data>
    </edge>
    <edge source="CHE" target="ZWE">
      <data key="d0">31300</data>
    </edge>
    <edge source="CHE" target="ESP">
      <data key="d0">5562583</data>
    </edge>
    <edge source="CHE" target="SWE">
      <data key="d0">2525811</data>
    </edge>
    <edge source="CHE" target="THA">
      <data key="d0">722342</data>
    </edge>
    <edge source="CHE" target="TGO">
      <data key="d0">201574</data>
    </edge>
    <edge source="CHE" target="ARE">
      <data key="d0">1058835</data>
    </edge>
    <edge source="CHE" target="TUN">
      <data key="d0">433778</data>
    </edge>
    <edge source="CHE" target="TUR">
      <data key="d0">2779777</data>
    </edge>
    <edge source="CHE" target="UKR">
      <data key="d0">1636731</data>
    </edge>
    <edge source="CHE" target="MKD">
      <data key="d0">135675</data>
    </edge>
    <edge source="CHE" target="EGY">
      <data key="d0">532530</data>
    </edge>
    <edge source="CHE" target="GBR">
      <data key="d0">8410586</data>
    </edge>
    <edge source="CHE" target="TZA">
      <data key="d0">43903</data>
    </edge>
    <edge source="CHE" target="USA">
      <data key="d0">36393071</data>
    </edge>
    <edge source="CHE" target="BFA">
      <data key="d0">30711</data>
    </edge>
    <edge source="CHE" target="URY">
      <data key="d0">20037</data>
    </edge>
    <edge source="TGO" target="BEN">
      <data key="d0">91379</data>
    </edge>
    <edge source="TGO" target="DNK">
      <data key="d0">21070</data>
    </edge>
    <edge source="TGO" target="GHA">
      <data key="d0">14870</data>
    </edge>
    <edge source="TGO" target="CIV">
      <data key="d0">35074</data>
    </edge>
    <edge source="TGO" target="NER">
      <data key="d0">20888</data>
    </edge>
    <edge source="TGO" target="SEN">
      <data key="d0">23684</data>
    </edge>
    <edge source="TGO" target="CHE">
      <data key="d0">23020</data>
    </edge>
    <edge source="TGO" target="GBR">
      <data key="d0">44961</data>
    </edge>
    <edge source="TGO" target="USA">
      <data key="d0">110372</data>
    </edge>
    <edge source="TGO" target="BFA">
      <data key="d0">90134</data>
    </edge>
    <edge source="EGY" target="ALB">
      <data key="d0">113147</data>
    </edge>
    <edge source="EGY" target="DZA">
      <data key="d0">2612099</data>
    </edge>
    <edge source="EGY" target="AUT">
      <data key="d0">26552</data>
    </edge>
    <edge source="EGY" target="BEL">
      <data key="d0">42002</data>
    </edge>
    <edge source="EGY" target="BOL">
      <data key="d0">10248</data>
    </edge>
    <edge source="EGY" target="BRA">
      <data key="d0">510958</data>
    </edge>
    <edge source="EGY" target="BDI">
      <data key="d0">170840</data>
    </edge>
    <edge source="EGY" target="CMR">
      <data key="d0">662877</data>
    </edge>
    <edge source="EGY" target="CHL">
      <data key="d0">36305</data>
    </edge>
    <edge source="EGY" target="CHN">
      <data key="d0">22915</data>
    </edge>
    <edge source="EGY" target="COL">
      <data key="d0">126051</data>
    </edge>
    <edge source="EGY" target="CZE">
      <data key="d0">1107929</data>
    </edge>
    <edge source="EGY" target="BEN">
      <data key="d0">179336</data>
    </edge>
    <edge source="EGY" target="ETH">
      <data key="d0">4133049</data>
    </edge>
    <edge source="EGY" target="FRA">
      <data key="d0">136323</data>
    </edge>
    <edge source="EGY" target="PSE">
      <data key="d0">204433</data>
    </edge>
    <edge source="EGY" target="DEU">
      <data key="d0">2262235</data>
    </edge>
    <edge source="EGY" target="GHA">
      <data key="d0">718759</data>
    </edge>
    <edge source="EGY" target="GRC">
      <data key="d0">119553</data>
    </edge>
    <edge source="EGY" target="IDN">
      <data key="d0">192458</data>
    </edge>
    <edge source="EGY" target="ITA">
      <data key="d0">9999109</data>
    </edge>
    <edge source="EGY" target="CIV">
      <data key="d0">729505</data>
    </edge>
    <edge source="EGY" target="JOR">
      <data key="d0">737500</data>
    </edge>
    <edge source="EGY" target="LBN">
      <data key="d0">1058747</data>
    </edge>
    <edge source="EGY" target="MWI">
      <data key="d0">59879</data>
    </edge>
    <edge source="EGY" target="MUS">
      <data key="d0">14274</data>
    </edge>
    <edge source="EGY" target="MAR">
      <data key="d0">3640834</data>
    </edge>
    <edge source="EGY" target="OMN">
      <data key="d0">1465019</data>
    </edge>
    <edge source="EGY" target="NLD">
      <data key="d0">107678</data>
    </edge>
    <edge source="EGY" target="PAK">
      <data key="d0">3027452</data>
    </edge>
    <edge source="EGY" target="PHL">
      <data key="d0">139334</data>
    </edge>
    <edge source="EGY" target="POL">
      <data key="d0">660769</data>
    </edge>
    <edge source="EGY" target="ROU">
      <data key="d0">52399</data>
    </edge>
    <edge source="EGY" target="SAU">
      <data key="d0">7652978</data>
    </edge>
    <edge source="EGY" target="SEN">
      <data key="d0">1041752</data>
    </edge>
    <edge source="EGY" target="IND">
      <data key="d0">206696</data>
    </edge>
    <edge source="EGY" target="SGP">
      <data key="d0">112785</data>
    </edge>
    <edge source="EGY" target="VNM">
      <data key="d0">72527</data>
    </edge>
    <edge source="EGY" target="SVN">
      <data key="d0">121917</data>
    </edge>
    <edge source="EGY" target="ZAF">
      <data key="d0">160285</data>
    </edge>
    <edge source="EGY" target="ZWE">
      <data key="d0">381162</data>
    </edge>
    <edge source="EGY" target="ESP">
      <data key="d0">2432751</data>
    </edge>
    <edge source="EGY" target="CHE">
      <data key="d0">281623</data>
    </edge>
    <edge source="EGY" target="THA">
      <data key="d0">33784</data>
    </edge>
    <edge source="EGY" target="ARE">
      <data key="d0">2267655</data>
    </edge>
    <edge source="EGY" target="TUN">
      <data key="d0">492654</data>
    </edge>
    <edge source="EGY" target="TUR">
      <data key="d0">19170717</data>
    </edge>
    <edge source="EGY" target="UGA">
      <data key="d0">854384</data>
    </edge>
    <edge source="EGY" target="GBR">
      <data key="d0">1004682</data>
    </edge>
    <edge source="EGY" target="TZA">
      <data key="d0">79797</data>
    </edge>
    <edge source="EGY" target="USA">
      <data key="d0">103639</data>
    </edge>
    <edge source="EGY" target="BFA">
      <data key="d0">173374</data>
    </edge>
    <edge source="TZA" target="BDI">
      <data key="d0">112159</data>
    </edge>
    <edge source="TZA" target="MWI">
      <data key="d0">888216</data>
    </edge>
    <edge source="TZA" target="ZAF">
      <data key="d0">253124</data>
    </edge>
    <edge source="TZA" target="UGA">
      <data key="d0">11995</data>
    </edge>
    <edge source="BFA" target="CIV">
      <data key="d0">219865</data>
    </edge>
    <edge source="BFA" target="SEN">
      <data key="d0">49994</data>
    </edge>
    <edge source="ARM" target="GEO">
      <data key="d0">54079</data>
    </edge>
    <edge source="ARM" target="RUS">
      <data key="d0">47546</data>
    </edge>
    <edge source="BGR" target="ALB">
      <data key="d0">215706</data>
    </edge>
    <edge source="BGR" target="ARG">
      <data key="d0">536406</data>
    </edge>
    <edge source="BGR" target="AUS">
      <data key="d0">221926</data>
    </edge>
    <edge source="BGR" target="AUT">
      <data key="d0">1008041</data>
    </edge>
    <edge source="BGR" target="ARM">
      <data key="d0">23234</data>
    </edge>
    <edge source="BGR" target="BEL">
      <data key="d0">993738</data>
    </edge>
    <edge source="BGR" target="BRA">
      <data key="d0">508448</data>
    </edge>
    <edge source="BGR" target="BLR">
      <data key="d0">67714</data>
    </edge>
    <edge source="BGR" target="CAN">
      <data key="d0">256367</data>
    </edge>
    <edge source="BGR" target="LKA">
      <data key="d0">11470</data>
    </edge>
    <edge source="BGR" target="CHL">
      <data key="d0">30781</data>
    </edge>
    <edge source="BGR" target="CHN">
      <data key="d0">734615</data>
    </edge>
    <edge source="BGR" target="HRV">
      <data key="d0">397320</data>
    </edge>
    <edge source="BGR" target="CZE">
      <data key="d0">8061192</data>
    </edge>
    <edge source="BGR" target="DNK">
      <data key="d0">1090138</data>
    </edge>
    <edge source="BGR" target="EST">
      <data key="d0">206442</data>
    </edge>
    <edge source="BGR" target="FIN">
      <data key="d0">442313</data>
    </edge>
    <edge source="BGR" target="FRA">
      <data key="d0">6006337</data>
    </edge>
    <edge source="BGR" target="GEO">
      <data key="d0">285126</data>
    </edge>
    <edge source="BGR" target="DEU">
      <data key="d0">100961828</data>
    </edge>
    <edge source="BGR" target="GRC">
      <data key="d0">9314870</data>
    </edge>
    <edge source="BGR" target="HUN">
      <data key="d0">6667430</data>
    </edge>
    <edge source="BGR" target="ISR">
      <data key="d0">176926</data>
    </edge>
    <edge source="BGR" target="ITA">
      <data key="d0">12355814</data>
    </edge>
    <edge source="BGR" target="KAZ">
      <data key="d0">42078</data>
    </edge>
    <edge source="BGR" target="KOR">
      <data key="d0">458344</data>
    </edge>
    <edge source="BGR" target="LBN">
      <data key="d0">25205</data>
    </edge>
    <edge source="BGR" target="LVA">
      <data key="d0">118175</data>
    </edge>
    <edge source="BGR" target="LTU">
      <data key="d0">68302</data>
    </edge>
    <edge source="BGR" target="MYS">
      <data key="d0">10378</data>
    </edge>
    <edge source="BGR" target="MEX">
      <data key="d0">2990819</data>
    </edge>
    <edge source="BGR" target="MDA">
      <data key="d0">541710</data>
    </edge>
    <edge source="BGR" target="NLD">
      <data key="d0">6076197</data>
    </edge>
    <edge source="BGR" target="POL">
      <data key="d0">28595526</data>
    </edge>
    <edge source="BGR" target="PRT">
      <data key="d0">254706</data>
    </edge>
    <edge source="BGR" target="ROU">
      <data key="d0">10227534</data>
    </edge>
    <edge source="BGR" target="RUS">
      <data key="d0">8668467</data>
    </edge>
    <edge source="BGR" target="SAU">
      <data key="d0">31434</data>
    </edge>
    <edge source="BGR" target="SRB">
      <data key="d0">10440133</data>
    </edge>
    <edge source="BGR" target="IND">
      <data key="d0">210531</data>
    </edge>
    <edge source="BGR" target="SGP">
      <data key="d0">75926</data>
    </edge>
    <edge source="BGR" target="SVK">
      <data key="d0">663180</data>
    </edge>
    <edge source="BGR" target="SVN">
      <data key="d0">402199</data>
    </edge>
    <edge source="BGR" target="ZAF">
      <data key="d0">29757</data>
    </edge>
    <edge source="BGR" target="ESP">
      <data key="d0">25202138</data>
    </edge>
    <edge source="BGR" target="SWE">
      <data key="d0">8951027</data>
    </edge>
    <edge source="BGR" target="CHE">
      <data key="d0">261578</data>
    </edge>
    <edge source="BGR" target="TUN">
      <data key="d0">12348</data>
    </edge>
    <edge source="BGR" target="TUR">
      <data key="d0">12064156</data>
    </edge>
    <edge source="BGR" target="UKR">
      <data key="d0">1655899</data>
    </edge>
    <edge source="BGR" target="MKD">
      <data key="d0">4646694</data>
    </edge>
    <edge source="BGR" target="EGY">
      <data key="d0">32777</data>
    </edge>
    <edge source="BGR" target="GBR">
      <data key="d0">14463696</data>
    </edge>
    <edge source="BGR" target="USA">
      <data key="d0">3705432</data>
    </edge>
    <edge source="BLR" target="AZE">
      <data key="d0">1146900</data>
    </edge>
    <edge source="BLR" target="AUS">
      <data key="d0">33600</data>
    </edge>
    <edge source="BLR" target="ARM">
      <data key="d0">5378200</data>
    </edge>
    <edge source="BLR" target="BEL">
      <data key="d0">20732000</data>
    </edge>
    <edge source="BLR" target="BOL">
      <data key="d0">154800</data>
    </edge>
    <edge source="BLR" target="BGR">
      <data key="d0">3288200</data>
    </edge>
    <edge source="BLR" target="KHM">
      <data key="d0">99400</data>
    </edge>
    <edge source="BLR" target="CHL">
      <data key="d0">40300</data>
    </edge>
    <edge source="BLR" target="CHN">
      <data key="d0">731000</data>
    </edge>
    <edge source="BLR" target="COL">
      <data key="d0">494900</data>
    </edge>
    <edge source="BLR" target="CZE">
      <data key="d0">446300</data>
    </edge>
    <edge source="BLR" target="ETH">
      <data key="d0">171800</data>
    </edge>
    <edge source="BLR" target="EST">
      <data key="d0">16200</data>
    </edge>
    <edge source="BLR" target="FIN">
      <data key="d0">81400</data>
    </edge>
    <edge source="BLR" target="FRA">
      <data key="d0">702400</data>
    </edge>
    <edge source="BLR" target="GEO">
      <data key="d0">915000</data>
    </edge>
    <edge source="BLR" target="DEU">
      <data key="d0">10268800</data>
    </edge>
    <edge source="BLR" target="HUN">
      <data key="d0">677000</data>
    </edge>
    <edge source="BLR" target="IDN">
      <data key="d0">1477400</data>
    </edge>
    <edge source="BLR" target="ITA">
      <data key="d0">83500</data>
    </edge>
    <edge source="BLR" target="KAZ">
      <data key="d0">17306300</data>
    </edge>
    <edge source="BLR" target="KGZ">
      <data key="d0">1693500</data>
    </edge>
    <edge source="BLR" target="LVA">
      <data key="d0">609100</data>
    </edge>
    <edge source="BLR" target="LTU">
      <data key="d0">9051800</data>
    </edge>
    <edge source="BLR" target="MDA">
      <data key="d0">2924300</data>
    </edge>
    <edge source="BLR" target="MOZ">
      <data key="d0">26000</data>
    </edge>
    <edge source="BLR" target="NLD">
      <data key="d0">15326200</data>
    </edge>
    <edge source="BLR" target="NIC">
      <data key="d0">214100</data>
    </edge>
    <edge source="BLR" target="PAK">
      <data key="d0">5104100</data>
    </edge>
    <edge source="BLR" target="PHL">
      <data key="d0">247600</data>
    </edge>
    <edge source="BLR" target="POL">
      <data key="d0">4179500</data>
    </edge>
    <edge source="BLR" target="ROU">
      <data key="d0">913500</data>
    </edge>
    <edge source="BLR" target="RUS">
      <data key="d0">153016300</data>
    </edge>
    <edge source="BLR" target="SAU">
      <data key="d0">68500</data>
    </edge>
    <edge source="BLR" target="SRB">
      <data key="d0">508100</data>
    </edge>
    <edge source="BLR" target="IND">
      <data key="d0">19600</data>
    </edge>
    <edge source="BLR" target="SVK">
      <data key="d0">350100</data>
    </edge>
    <edge source="BLR" target="VNM">
      <data key="d0">552600</data>
    </edge>
    <edge source="BLR" target="ZAF">
      <data key="d0">387200</data>
    </edge>
    <edge source="BLR" target="ESP">
      <data key="d0">168500</data>
    </edge>
    <edge source="BLR" target="SWE">
      <data key="d0">926400</data>
    </edge>
    <edge source="BLR" target="THA">
      <data key="d0">52400</data>
    </edge>
    <edge source="BLR" target="TUR">
      <data key="d0">660900</data>
    </edge>
    <edge source="BLR" target="UKR">
      <data key="d0">61470400</data>
    </edge>
    <edge source="BLR" target="MKD">
      <data key="d0">207700</data>
    </edge>
    <edge source="BLR" target="EGY">
      <data key="d0">2616900</data>
    </edge>
    <edge source="BLR" target="GBR">
      <data key="d0">66300</data>
    </edge>
    <edge source="BLR" target="USA">
      <data key="d0">78400</data>
    </edge>
    <edge source="CAF" target="FRA">
      <data key="d0">100685</data>
    </edge>
    <edge source="HRV" target="ALB">
      <data key="d0">1556758</data>
    </edge>
    <edge source="HRV" target="DZA">
      <data key="d0">12433</data>
    </edge>
    <edge source="HRV" target="AUS">
      <data key="d0">32255</data>
    </edge>
    <edge source="HRV" target="AUT">
      <data key="d0">834116</data>
    </edge>
    <edge source="HRV" target="BEL">
      <data key="d0">79171</data>
    </edge>
    <edge source="HRV" target="BGR">
      <data key="d0">25465</data>
    </edge>
    <edge source="HRV" target="CAN">
      <data key="d0">199354</data>
    </edge>
    <edge source="HRV" target="CHN">
      <data key="d0">339217</data>
    </edge>
    <edge source="HRV" target="CZE">
      <data key="d0">988115</data>
    </edge>
    <edge source="HRV" target="DNK">
      <data key="d0">33332</data>
    </edge>
    <edge source="HRV" target="FIN">
      <data key="d0">28538</data>
    </edge>
    <edge source="HRV" target="FRA">
      <data key="d0">153650</data>
    </edge>
    <edge source="HRV" target="DEU">
      <data key="d0">17095462</data>
    </edge>
    <edge source="HRV" target="HUN">
      <data key="d0">365361</data>
    </edge>
    <edge source="HRV" target="IRL">
      <data key="d0">315483</data>
    </edge>
    <edge source="HRV" target="ISR">
      <data key="d0">10274</data>
    </edge>
    <edge source="HRV" target="ITA">
      <data key="d0">1911927</data>
    </edge>
    <edge source="HRV" target="KAZ">
      <data key="d0">32937</data>
    </edge>
    <edge source="HRV" target="LTU">
      <data key="d0">38837</data>
    </edge>
    <edge source="HRV" target="MAR">
      <data key="d0">14548</data>
    </edge>
    <edge source="HRV" target="NLD">
      <data key="d0">1124246</data>
    </edge>
    <edge source="HRV" target="NOR">
      <data key="d0">37525</data>
    </edge>
    <edge source="HRV" target="PAK">
      <data key="d0">18573</data>
    </edge>
    <edge source="HRV" target="POL">
      <data key="d0">732115</data>
    </edge>
    <edge source="HRV" target="ROU">
      <data key="d0">1187732</data>
    </edge>
    <edge source="HRV" target="RUS">
      <data key="d0">22574</data>
    </edge>
    <edge source="HRV" target="SRB">
      <data key="d0">5411046</data>
    </edge>
    <edge source="HRV" target="SVK">
      <data key="d0">422973</data>
    </edge>
    <edge source="HRV" target="SVN">
      <data key="d0">14753001</data>
    </edge>
    <edge source="HRV" target="ESP">
      <data key="d0">737762</data>
    </edge>
    <edge source="HRV" target="SWE">
      <data key="d0">53642</data>
    </edge>
    <edge source="HRV" target="CHE">
      <data key="d0">80852</data>
    </edge>
    <edge source="HRV" target="TUR">
      <data key="d0">38664</data>
    </edge>
    <edge source="HRV" target="UKR">
      <data key="d0">22510</data>
    </edge>
    <edge source="HRV" target="MKD">
      <data key="d0">2130906</data>
    </edge>
    <edge source="HRV" target="GBR">
      <data key="d0">91215</data>
    </edge>
    <edge source="HRV" target="USA">
      <data key="d0">292546</data>
    </edge>
    <edge source="CZE" target="ALB">
      <data key="d0">331959</data>
    </edge>
    <edge source="CZE" target="DZA">
      <data key="d0">5053145</data>
    </edge>
    <edge source="CZE" target="AZE">
      <data key="d0">702957</data>
    </edge>
    <edge source="CZE" target="ARG">
      <data key="d0">1926787</data>
    </edge>
    <edge source="CZE" target="AUS">
      <data key="d0">4256999</data>
    </edge>
    <edge source="CZE" target="AUT">
      <data key="d0">117892338</data>
    </edge>
    <edge source="CZE" target="ARM">
      <data key="d0">56024</data>
    </edge>
    <edge source="CZE" target="BEL">
      <data key="d0">92372088</data>
    </edge>
    <edge source="CZE" target="BRA">
      <data key="d0">6518108</data>
    </edge>
    <edge source="CZE" target="BGR">
      <data key="d0">6957577</data>
    </edge>
    <edge source="CZE" target="BLR">
      <data key="d0">3805695</data>
    </edge>
    <edge source="CZE" target="CAN">
      <data key="d0">9686243</data>
    </edge>
    <edge source="CZE" target="CAF">
      <data key="d0">18886</data>
    </edge>
    <edge source="CZE" target="LKA">
      <data key="d0">110041</data>
    </edge>
    <edge source="CZE" target="CHL">
      <data key="d0">380534</data>
    </edge>
    <edge source="CZE" target="CHN">
      <data key="d0">49540492</data>
    </edge>
    <edge source="CZE" target="COL">
      <data key="d0">505023</data>
    </edge>
    <edge source="CZE" target="CRI">
      <data key="d0">96511</data>
    </edge>
    <edge source="CZE" target="HRV">
      <data key="d0">13406469</data>
    </edge>
    <edge source="CZE" target="DNK">
      <data key="d0">7256716</data>
    </edge>
    <edge source="CZE" target="ECU">
      <data key="d0">177473</data>
    </edge>
    <edge source="CZE" target="SLV">
      <data key="d0">28526</data>
    </edge>
    <edge source="CZE" target="ETH">
      <data key="d0">59297</data>
    </edge>
    <edge source="CZE" target="EST">
      <data key="d0">4756980</data>
    </edge>
    <edge source="CZE" target="FIN">
      <data key="d0">14230446</data>
    </edge>
    <edge source="CZE" target="FRA">
      <data key="d0">199585439</data>
    </edge>
    <edge source="CZE" target="GEO">
      <data key="d0">649116</data>
    </edge>
    <edge source="CZE" target="DEU">
      <data key="d0">1073029923</data>
    </edge>
    <edge source="CZE" target="GHA">
      <data key="d0">55001</data>
    </edge>
    <edge source="CZE" target="GRC">
      <data key="d0">8631013</data>
    </edge>
    <edge source="CZE" target="GTM">
      <data key="d0">41101</data>
    </edge>
    <edge source="CZE" target="HND">
      <data key="d0">38456</data>
    </edge>
    <edge source="CZE" target="HKG">
      <data key="d0">1171182</data>
    </edge>
    <edge source="CZE" target="HUN">
      <data key="d0">93980331</data>
    </edge>
    <edge source="CZE" target="IDN">
      <data key="d0">977507</data>
    </edge>
    <edge source="CZE" target="IRL">
      <data key="d0">2062588</data>
    </edge>
    <edge source="CZE" target="ISR">
      <data key="d0">4883484</data>
    </edge>
    <edge source="CZE" target="ITA">
      <data key="d0">150342717</data>
    </edge>
    <edge source="CZE" target="JPN">
      <data key="d0">9670710</data>
    </edge>
    <edge source="CZE" target="KAZ">
      <data key="d0">451900</data>
    </edge>
    <edge source="CZE" target="JOR">
      <data key="d0">359575</data>
    </edge>
    <edge source="CZE" target="KOR">
      <data key="d0">12692432</data>
    </edge>
    <edge source="CZE" target="KGZ">
      <data key="d0">35750</data>
    </edge>
    <edge source="CZE" target="LBN">
      <data key="d0">239329</data>
    </edge>
    <edge source="CZE" target="LVA">
      <data key="d0">7164332</data>
    </edge>
    <edge source="CZE" target="LTU">
      <data key="d0">4250187</data>
    </edge>
    <edge source="CZE" target="MYS">
      <data key="d0">12249421</data>
    </edge>
    <edge source="CZE" target="MUS">
      <data key="d0">20755</data>
    </edge>
    <edge source="CZE" target="MEX">
      <data key="d0">22296622</data>
    </edge>
    <edge source="CZE" target="MDA">
      <data key="d0">371150</data>
    </edge>
[truncated: 22,897 more chars]
