# Supplementary material for: Core-periphery structure in sectoral international trade networks: A new approach to an old theory
Source: PLoS One. 2020 Apr 2;15(4):e0229547. doi: 10.1371/journal.pone.0229547 (PMC7117750; doi:10.1371/journal.pone.0229547)
Supplement: S8 File — (ZIP) [file pone.0229547.s008.zip › S8_File/Networks 2016/63-CORK, WOOD MANUFACTURES.graphml]

<?xml version='1.0' encoding='utf-8'?>
<graphml xmlns="http://graphml.graphdrawing.org/xmlns" xmlns:xsi="http://www.w3.org/2001/XMLSchema-instance" xsi:schemaLocation="http://graphml.graphdrawing.org/xmlns http://graphml.graphdrawing.org/xmlns/1.0/graphml.xsd">
  <key attr.name="weight" attr.type="long" for="edge" id="d0" />
  <graph edgedefault="directed">
    <node id="ALB" />
    <node id="BEL" />
    <node id="BGR" />
    <node id="HRV" />
    <node id="DNK" />
    <node id="FRA" />
    <node id="DEU" />
    <node id="GRC" />
    <node id="ISR" />
    <node id="ITA" />
    <node id="NLD" />
    <node id="SRB" />
    <node id="ESP" />
    <node id="TUR" />
    <node id="MKD" />
    <node id="GBR" />
    <node id="DZA" />
    <node id="CHN" />
    <node id="KOR" />
    <node id="PRT" />
    <node id="SAU" />
    <node id="AZE" />
    <node id="BLR" />
    <node id="GEO" />
    <node id="KAZ" />
    <node id="RUS" />
    <node id="ARG" />
    <node id="BOL" />
    <node id="BRA" />
    <node id="CAN" />
    <node id="CHL" />
    <node id="COL" />
    <node id="CRI" />
    <node id="ECU" />
    <node id="SLV" />
    <node id="GTM" />
    <node id="IDN" />
    <node id="IRL" />
    <node id="JPN" />
    <node id="MEX" />
    <node id="PAN" />
    <node id="PRY" />
    <node id="PER" />
    <node id="PHL" />
    <node id="VNM" />
    <node id="ZAF" />
    <node id="SWE" />
    <node id="ARE" />
    <node id="USA" />
    <node id="URY" />
    <node id="AUS" />
    <node id="HKG" />
    <node id="MYS" />
    <node id="MUS" />
    <node id="OMN" />
    <node id="NZL" />
    <node id="NOR" />
    <node id="IND" />
    <node id="SGP" />
    <node id="THA" />
    <node id="AUT" />
    <node id="ARM" />
    <node id="CZE" />
    <node id="ETH" />
    <node id="EST" />
    <node id="FIN" />
    <node id="GHA" />
    <node id="HND" />
    <node id="HUN" />
    <node id="CIV" />
    <node id="JOR" />
    <node id="KGZ" />
    <node id="LBN" />
    <node id="LVA" />
    <node id="LTU" />
    <node id="MDA" />
    <node id="MAR" />
    <node id="MOZ" />
    <node id="NAM" />
    <node id="NIC" />
    <node id="PAK" />
    <node id="POL" />
    <node id="ROU" />
    <node id="SEN" />
    <node id="SVK" />
    <node id="SVN" />
    <node id="CHE" />
    <node id="TGO" />
    <node id="TUN" />
    <node id="UGA" />
    <node id="UKR" />
    <node id="EGY" />
    <node id="KHM" />
    <node id="CMR" />
    <node id="LKA" />
    <node id="BEN" />
    <node id="GMB" />
    <node id="PSE" />
    <node id="MDG" />
    <node id="MRT" />
    <node id="BWA" />
    <node id="MWI" />
    <node id="ZWE" />
    <node id="JAM" />
    <node id="NER" />
    <node id="TZA" />
    <node id="BDI" />
    <node id="CAF" />
    <node id="BFA" />
    <edge source="ALB" target="BEL">
      <data key="d0">65444</data>
    </edge>
    <edge source="ALB" target="BGR">
      <data key="d0">51608</data>
    </edge>
    <edge source="ALB" target="HRV">
      <data key="d0">17294</data>
    </edge>
    <edge source="ALB" target="DNK">
      <data key="d0">180809</data>
    </edge>
    <edge source="ALB" target="FRA">
      <data key="d0">737240</data>
    </edge>
    <edge source="ALB" target="DEU">
      <data key="d0">671710</data>
    </edge>
    <edge source="ALB" target="GRC">
      <data key="d0">676829</data>
    </edge>
    <edge source="ALB" target="ISR">
      <data key="d0">40055</data>
    </edge>
    <edge source="ALB" target="ITA">
      <data key="d0">7232172</data>
    </edge>
    <edge source="ALB" target="NLD">
      <data key="d0">290598</data>
    </edge>
    <edge source="ALB" target="SRB">
      <data key="d0">770656</data>
    </edge>
    <edge source="ALB" target="ESP">
      <data key="d0">38413</data>
    </edge>
    <edge source="ALB" target="TUR">
      <data key="d0">186456</data>
    </edge>
    <edge source="ALB" target="MKD">
      <data key="d0">94576</data>
    </edge>
    <edge source="ALB" target="GBR">
      <data key="d0">113279</data>
    </edge>
    <edge source="BEL" target="ALB">
      <data key="d0">42570</data>
    </edge>
    <edge source="BEL" target="DZA">
      <data key="d0">1695276</data>
    </edge>
    <edge source="BEL" target="AZE">
      <data key="d0">122866</data>
    </edge>
    <edge source="BEL" target="ARG">
      <data key="d0">3736512</data>
    </edge>
    <edge source="BEL" target="AUS">
      <data key="d0">12663010</data>
    </edge>
    <edge source="BEL" target="AUT">
      <data key="d0">8530732</data>
    </edge>
    <edge source="BEL" target="ARM">
      <data key="d0">158084</data>
    </edge>
    <edge source="BEL" target="BOL">
      <data key="d0">337589</data>
    </edge>
    <edge source="BEL" target="BRA">
      <data key="d0">299226</data>
    </edge>
    <edge source="BEL" target="BGR">
      <data key="d0">785992</data>
    </edge>
    <edge source="BEL" target="BLR">
      <data key="d0">82289</data>
    </edge>
    <edge source="BEL" target="KHM">
      <data key="d0">27085</data>
    </edge>
    <edge source="BEL" target="CMR">
      <data key="d0">160155</data>
    </edge>
    <edge source="BEL" target="CAN">
      <data key="d0">7965071</data>
    </edge>
    <edge source="BEL" target="LKA">
      <data key="d0">373491</data>
    </edge>
    <edge source="BEL" target="CHL">
      <data key="d0">11954010</data>
    </edge>
    <edge source="BEL" target="CHN">
      <data key="d0">17152920</data>
    </edge>
    <edge source="BEL" target="COL">
      <data key="d0">581787</data>
    </edge>
    <edge source="BEL" target="CRI">
      <data key="d0">194228</data>
    </edge>
    <edge source="BEL" target="HRV">
      <data key="d0">1741963</data>
    </edge>
    <edge source="BEL" target="CZE">
      <data key="d0">11840863</data>
    </edge>
    <edge source="BEL" target="BEN">
      <data key="d0">109307</data>
    </edge>
    <edge source="BEL" target="DNK">
      <data key="d0">9096837</data>
    </edge>
    <edge source="BEL" target="ECU">
      <data key="d0">294331</data>
    </edge>
    <edge source="BEL" target="ETH">
      <data key="d0">15812</data>
    </edge>
    <edge source="BEL" target="EST">
      <data key="d0">1282825</data>
    </edge>
    <edge source="BEL" target="FIN">
      <data key="d0">8373767</data>
    </edge>
    <edge source="BEL" target="FRA">
      <data key="d0">459830524</data>
    </edge>
    <edge source="BEL" target="GEO">
      <data key="d0">906827</data>
    </edge>
    <edge source="BEL" target="GMB">
      <data key="d0">10523</data>
    </edge>
    <edge source="BEL" target="PSE">
      <data key="d0">175566</data>
    </edge>
    <edge source="BEL" target="DEU">
      <data key="d0">196272203</data>
    </edge>
    <edge source="BEL" target="GHA">
      <data key="d0">75135</data>
    </edge>
    <edge source="BEL" target="GRC">
      <data key="d0">1516552</data>
    </edge>
    <edge source="BEL" target="GTM">
      <data key="d0">191582</data>
    </edge>
    <edge source="BEL" target="HND">
      <data key="d0">72740</data>
    </edge>
    <edge source="BEL" target="HKG">
      <data key="d0">4509354</data>
    </edge>
    <edge source="BEL" target="HUN">
      <data key="d0">2301369</data>
    </edge>
    <edge source="BEL" target="IDN">
      <data key="d0">1581343</data>
    </edge>
    <edge source="BEL" target="IRL">
      <data key="d0">11917881</data>
    </edge>
    <edge source="BEL" target="ISR">
      <data key="d0">10971095</data>
    </edge>
    <edge source="BEL" target="ITA">
      <data key="d0">41111558</data>
    </edge>
    <edge source="BEL" target="CIV">
      <data key="d0">124953</data>
    </edge>
    <edge source="BEL" target="JPN">
      <data key="d0">8246658</data>
    </edge>
    <edge source="BEL" target="KAZ">
      <data key="d0">523704</data>
    </edge>
    <edge source="BEL" target="JOR">
      <data key="d0">90626</data>
    </edge>
    <edge source="BEL" target="KOR">
      <data key="d0">1767124</data>
    </edge>
    <edge source="BEL" target="KGZ">
      <data key="d0">17444</data>
    </edge>
    <edge source="BEL" target="LBN">
      <data key="d0">578533</data>
    </edge>
    <edge source="BEL" target="LVA">
      <data key="d0">1022485</data>
    </edge>
    <edge source="BEL" target="LTU">
      <data key="d0">4215719</data>
    </edge>
    <edge source="BEL" target="MDG">
      <data key="d0">54316</data>
    </edge>
    <edge source="BEL" target="MYS">
      <data key="d0">739254</data>
    </edge>
    <edge source="BEL" target="MRT">
      <data key="d0">40334</data>
    </edge>
    <edge source="BEL" target="MUS">
      <data key="d0">53563</data>
    </edge>
    <edge source="BEL" target="MEX">
      <data key="d0">1847303</data>
    </edge>
    <edge source="BEL" target="MDA">
      <data key="d0">400092</data>
    </edge>
    <edge source="BEL" target="MAR">
      <data key="d0">1044869</data>
    </edge>
    <edge source="BEL" target="OMN">
      <data key="d0">1427808</data>
    </edge>
    <edge source="BEL" target="NLD">
      <data key="d0">329998191</data>
    </edge>
    <edge source="BEL" target="NZL">
      <data key="d0">1916706</data>
    </edge>
    <edge source="BEL" target="NOR">
      <data key="d0">15073111</data>
    </edge>
    <edge source="BEL" target="PAK">
      <data key="d0">131908</data>
    </edge>
    <edge source="BEL" target="PAN">
      <data key="d0">114057</data>
    </edge>
    <edge source="BEL" target="PER">
      <data key="d0">412761</data>
    </edge>
    <edge source="BEL" target="PHL">
      <data key="d0">359228</data>
    </edge>
    <edge source="BEL" target="POL">
      <data key="d0">19321616</data>
    </edge>
    <edge source="BEL" target="PRT">
      <data key="d0">6467658</data>
    </edge>
    <edge source="BEL" target="ROU">
      <data key="d0">6190201</data>
    </edge>
    <edge source="BEL" target="RUS">
      <data key="d0">14571351</data>
    </edge>
    <edge source="BEL" target="SAU">
      <data key="d0">2604966</data>
    </edge>
    <edge source="BEL" target="SEN">
      <data key="d0">223501</data>
    </edge>
    <edge source="BEL" target="SRB">
      <data key="d0">1134574</data>
    </edge>
    <edge source="BEL" target="IND">
      <data key="d0">4989549</data>
    </edge>
    <edge source="BEL" target="SGP">
      <data key="d0">305986</data>
    </edge>
    <edge source="BEL" target="SVK">
      <data key="d0">1625161</data>
    </edge>
    <edge source="BEL" target="VNM">
      <data key="d0">755080</data>
    </edge>
    <edge source="BEL" target="SVN">
      <data key="d0">784506</data>
    </edge>
    <edge source="BEL" target="ZAF">
      <data key="d0">2150371</data>
    </edge>
    <edge source="BEL" target="ESP">
      <data key="d0">45388445</data>
    </edge>
    <edge source="BEL" target="SWE">
      <data key="d0">40449673</data>
    </edge>
    <edge source="BEL" target="CHE">
      <data key="d0">18761537</data>
    </edge>
    <edge source="BEL" target="THA">
      <data key="d0">169088</data>
    </edge>
    <edge source="BEL" target="TGO">
      <data key="d0">25335</data>
    </edge>
    <edge source="BEL" target="ARE">
      <data key="d0">2563574</data>
    </edge>
    <edge source="BEL" target="TUN">
      <data key="d0">248626</data>
    </edge>
    <edge source="BEL" target="TUR">
      <data key="d0">12627893</data>
    </edge>
    <edge source="BEL" target="UKR">
      <data key="d0">4692871</data>
    </edge>
    <edge source="BEL" target="MKD">
      <data key="d0">1322103</data>
    </edge>
    <edge source="BEL" target="EGY">
      <data key="d0">2591311</data>
    </edge>
    <edge source="BEL" target="GBR">
      <data key="d0">130233875</data>
    </edge>
    <edge source="BEL" target="USA">
      <data key="d0">58758562</data>
    </edge>
    <edge source="BEL" target="URY">
      <data key="d0">164489</data>
    </edge>
    <edge source="BGR" target="ALB">
      <data key="d0">515409</data>
    </edge>
    <edge source="BGR" target="DZA">
      <data key="d0">5144372</data>
    </edge>
    <edge source="BGR" target="AUT">
      <data key="d0">1081176</data>
    </edge>
    <edge source="BGR" target="ARM">
      <data key="d0">91635</data>
    </edge>
    <edge source="BGR" target="BEL">
      <data key="d0">344873</data>
    </edge>
    <edge source="BGR" target="CAN">
      <data key="d0">140448</data>
    </edge>
    <edge source="BGR" target="CHN">
      <data key="d0">65428</data>
    </edge>
    <edge source="BGR" target="COL">
      <data key="d0">11154</data>
    </edge>
    <edge source="BGR" target="HRV">
      <data key="d0">1253608</data>
    </edge>
    <edge source="BGR" target="CZE">
      <data key="d0">1329792</data>
    </edge>
    <edge source="BGR" target="DNK">
      <data key="d0">169747</data>
    </edge>
    <edge source="BGR" target="FIN">
      <data key="d0">41809</data>
    </edge>
    <edge source="BGR" target="FRA">
      <data key="d0">7561191</data>
    </edge>
    <edge source="BGR" target="GEO">
      <data key="d0">506372</data>
    </edge>
    <edge source="BGR" target="DEU">
      <data key="d0">10701232</data>
    </edge>
    <edge source="BGR" target="GRC">
      <data key="d0">49308957</data>
    </edge>
    <edge source="BGR" target="HUN">
      <data key="d0">674897</data>
    </edge>
    <edge source="BGR" target="IDN">
      <data key="d0">12595</data>
    </edge>
    <edge source="BGR" target="IRL">
      <data key="d0">38250</data>
    </edge>
    <edge source="BGR" target="ISR">
      <data key="d0">2675393</data>
    </edge>
    <edge source="BGR" target="ITA">
      <data key="d0">25009497</data>
    </edge>
    <edge source="BGR" target="JPN">
      <data key="d0">233112</data>
    </edge>
    <edge source="BGR" target="JOR">
      <data key="d0">28857</data>
    </edge>
    <edge source="BGR" target="KOR">
      <data key="d0">33325</data>
    </edge>
    <edge source="BGR" target="LBN">
      <data key="d0">959118</data>
    </edge>
    <edge source="BGR" target="LVA">
      <data key="d0">18049</data>
    </edge>
    <edge source="BGR" target="LTU">
      <data key="d0">38852</data>
    </edge>
    <edge source="BGR" target="MDA">
      <data key="d0">66118</data>
    </edge>
    <edge source="BGR" target="MAR">
      <data key="d0">1209753</data>
    </edge>
    <edge source="BGR" target="NLD">
      <data key="d0">1229918</data>
    </edge>
    <edge source="BGR" target="NIC">
      <data key="d0">67439</data>
    </edge>
    <edge source="BGR" target="POL">
      <data key="d0">2173421</data>
    </edge>
    <edge source="BGR" target="PRT">
      <data key="d0">739757</data>
    </edge>
    <edge source="BGR" target="ROU">
      <data key="d0">7894699</data>
    </edge>
    <edge source="BGR" target="RUS">
      <data key="d0">74016</data>
    </edge>
    <edge source="BGR" target="SAU">
      <data key="d0">74002</data>
    </edge>
    <edge source="BGR" target="SRB">
      <data key="d0">8284586</data>
    </edge>
    <edge source="BGR" target="IND">
      <data key="d0">54067</data>
    </edge>
    <edge source="BGR" target="SVK">
      <data key="d0">790237</data>
    </edge>
    <edge source="BGR" target="SVN">
      <data key="d0">233215</data>
    </edge>
    <edge source="BGR" target="ZAF">
      <data key="d0">593239</data>
    </edge>
    <edge source="BGR" target="ESP">
      <data key="d0">204717</data>
    </edge>
    <edge source="BGR" target="SWE">
      <data key="d0">508307</data>
    </edge>
    <edge source="BGR" target="CHE">
      <data key="d0">591202</data>
    </edge>
    <edge source="BGR" target="ARE">
      <data key="d0">28783</data>
    </edge>
    <edge source="BGR" target="TUN">
      <data key="d0">11868</data>
    </edge>
    <edge source="BGR" target="TUR">
      <data key="d0">29120211</data>
    </edge>
    <edge source="BGR" target="MKD">
      <data key="d0">8187762</data>
    </edge>
    <edge source="BGR" target="EGY">
      <data key="d0">411015</data>
    </edge>
    <edge source="BGR" target="GBR">
      <data key="d0">857058</data>
    </edge>
    <edge source="BGR" target="USA">
      <data key="d0">285670</data>
    </edge>
    <edge source="HRV" target="ALB">
      <data key="d0">35471</data>
    </edge>
    <edge source="HRV" target="AZE">
      <data key="d0">56516</data>
    </edge>
    <edge source="HRV" target="ARG">
      <data key="d0">58200</data>
    </edge>
    <edge source="HRV" target="AUT">
      <data key="d0">8311726</data>
    </edge>
    <edge source="HRV" target="ARM">
      <data key="d0">23120</data>
    </edge>
    <edge source="HRV" target="BEL">
      <data key="d0">11999850</data>
    </edge>
    <edge source="HRV" target="BGR">
      <data key="d0">482794</data>
    </edge>
    <edge source="HRV" target="CAN">
      <data key="d0">159808</data>
    </edge>
    <edge source="HRV" target="CHN">
      <data key="d0">554909</data>
    </edge>
    <edge source="HRV" target="CZE">
      <data key="d0">2004805</data>
    </edge>
    <edge source="HRV" target="DNK">
      <data key="d0">2623772</data>
    </edge>
    <edge source="HRV" target="EST">
      <data key="d0">478249</data>
    </edge>
    <edge source="HRV" target="FIN">
      <data key="d0">396002</data>
    </edge>
    <edge source="HRV" target="FRA">
      <data key="d0">8513879</data>
    </edge>
    <edge source="HRV" target="DEU">
      <data key="d0">37431157</data>
    </edge>
    <edge source="HRV" target="GRC">
      <data key="d0">70048</data>
    </edge>
    <edge source="HRV" target="HUN">
      <data key="d0">2860504</data>
    </edge>
    <edge source="HRV" target="IRL">
      <data key="d0">254112</data>
    </edge>
    <edge source="HRV" target="ISR">
      <data key="d0">57910</data>
    </edge>
    <edge source="HRV" target="ITA">
      <data key="d0">28988528</data>
    </edge>
    <edge source="HRV" target="JPN">
      <data key="d0">18888</data>
    </edge>
    <edge source="HRV" target="KOR">
      <data key="d0">59443</data>
    </edge>
    <edge source="HRV" target="LBN">
      <data key="d0">48204</data>
    </edge>
    <edge source="HRV" target="LVA">
      <data key="d0">42834</data>
    </edge>
    <edge source="HRV" target="LTU">
      <data key="d0">666833</data>
    </edge>
    <edge source="HRV" target="MEX">
      <data key="d0">23788</data>
    </edge>
    <edge source="HRV" target="OMN">
      <data key="d0">50420</data>
    </edge>
    <edge source="HRV" target="NLD">
      <data key="d0">1206277</data>
    </edge>
    <edge source="HRV" target="NOR">
      <data key="d0">760551</data>
    </edge>
    <edge source="HRV" target="POL">
      <data key="d0">2845135</data>
    </edge>
    <edge source="HRV" target="PRT">
      <data key="d0">151732</data>
    </edge>
    <edge source="HRV" target="ROU">
      <data key="d0">2383430</data>
    </edge>
    <edge source="HRV" target="RUS">
      <data key="d0">11871</data>
    </edge>
    <edge source="HRV" target="SRB">
      <data key="d0">5041204</data>
    </edge>
    <edge source="HRV" target="IND">
      <data key="d0">71197</data>
    </edge>
    <edge source="HRV" target="SVK">
      <data key="d0">2568389</data>
    </edge>
    <edge source="HRV" target="SVN">
      <data key="d0">20165177</data>
    </edge>
    <edge source="HRV" target="ESP">
      <data key="d0">2208899</data>
    </edge>
    <edge source="HRV" target="SWE">
      <data key="d0">1429435</data>
    </edge>
    <edge source="HRV" target="CHE">
      <data key="d0">8642396</data>
    </edge>
    <edge source="HRV" target="ARE">
      <data key="d0">197932</data>
    </edge>
    <edge source="HRV" target="TUR">
      <data key="d0">1475256</data>
    </edge>
    <edge source="HRV" target="UKR">
      <data key="d0">112140</data>
    </edge>
    <edge source="HRV" target="MKD">
      <data key="d0">697467</data>
    </edge>
    <edge source="HRV" target="EGY">
      <data key="d0">203156</data>
    </edge>
    <edge source="HRV" target="GBR">
      <data key="d0">2872716</data>
    </edge>
    <edge source="HRV" target="USA">
      <data key="d0">222008</data>
    </edge>
    <edge source="DNK" target="ALB">
      <data key="d0">14632</data>
    </edge>
    <edge source="DNK" target="DZA">
      <data key="d0">84733</data>
    </edge>
    <edge source="DNK" target="AUS">
      <data key="d0">1419606</data>
    </edge>
    <edge source="DNK" target="AUT">
      <data key="d0">1992449</data>
    </edge>
    <edge source="DNK" target="BEL">
      <data key="d0">12539974</data>
    </edge>
    <edge source="DNK" target="BRA">
      <data key="d0">328669</data>
    </edge>
    <edge source="DNK" target="BGR">
      <data key="d0">201179</data>
    </edge>
    <edge source="DNK" target="BLR">
      <data key="d0">241608</data>
    </edge>
    <edge source="DNK" target="CAN">
      <data key="d0">964700</data>
    </edge>
    <edge source="DNK" target="CHL">
      <data key="d0">13621</data>
    </edge>
    <edge source="DNK" target="CHN">
      <data key="d0">11095419</data>
    </edge>
    <edge source="DNK" target="HRV">
      <data key="d0">89414</data>
    </edge>
    <edge source="DNK" target="CZE">
      <data key="d0">2918678</data>
    </edge>
    <edge source="DNK" target="EST">
      <data key="d0">2099517</data>
    </edge>
    <edge source="DNK" target="FIN">
      <data key="d0">4028198</data>
    </edge>
    <edge source="DNK" target="FRA">
      <data key="d0">24038829</data>
    </edge>
    <edge source="DNK" target="DEU">
      <data key="d0">120004791</data>
    </edge>
    <edge source="DNK" target="GHA">
      <data key="d0">62537</data>
    </edge>
    <edge source="DNK" target="GRC">
      <data key="d0">511548</data>
    </edge>
    <edge source="DNK" target="HKG">
      <data key="d0">941840</data>
    </edge>
    <edge source="DNK" target="HUN">
      <data key="d0">13392518</data>
    </edge>
    <edge source="DNK" target="IDN">
      <data key="d0">241336</data>
    </edge>
    <edge source="DNK" target="IRL">
      <data key="d0">7919803</data>
    </edge>
    <edge source="DNK" target="ISR">
      <data key="d0">568273</data>
    </edge>
    <edge source="DNK" target="ITA">
      <data key="d0">7790664</data>
    </edge>
    <edge source="DNK" target="JPN">
      <data key="d0">1386031</data>
    </edge>
    <edge source="DNK" target="JOR">
      <data key="d0">23516</data>
    </edge>
    <edge source="DNK" target="KOR">
      <data key="d0">2552042</data>
    </edge>
    <edge source="DNK" target="LBN">
      <data key="d0">123523</data>
    </edge>
    <edge source="DNK" target="LVA">
      <data key="d0">3227838</data>
    </edge>
    <edge source="DNK" target="LTU">
      <data key="d0">1546021</data>
    </edge>
    <edge source="DNK" target="MYS">
      <data key="d0">67939</data>
    </edge>
    <edge source="DNK" target="MEX">
      <data key="d0">112047</data>
    </edge>
    <edge source="DNK" target="MAR">
      <data key="d0">94717</data>
    </edge>
    <edge source="DNK" target="MOZ">
      <data key="d0">61490</data>
    </edge>
    <edge source="DNK" target="OMN">
      <data key="d0">59907</data>
    </edge>
    <edge source="DNK" target="NLD">
      <data key="d0">14188330</data>
    </edge>
    <edge source="DNK" target="NZL">
      <data key="d0">677145</data>
    </edge>
    <edge source="DNK" target="NOR">
      <data key="d0">78687912</data>
    </edge>
    <edge source="DNK" target="PAK">
      <data key="d0">181165</data>
    </edge>
    <edge source="DNK" target="PER">
      <data key="d0">29985</data>
    </edge>
    <edge source="DNK" target="PHL">
      <data key="d0">82444</data>
    </edge>
    <edge source="DNK" target="POL">
      <data key="d0">29356703</data>
    </edge>
    <edge source="DNK" target="PRT">
      <data key="d0">1115427</data>
    </edge>
    <edge source="DNK" target="ROU">
      <data key="d0">236350</data>
    </edge>
    <edge source="DNK" target="RUS">
      <data key="d0">455197</data>
    </edge>
    <edge source="DNK" target="SAU">
      <data key="d0">1436598</data>
    </edge>
    <edge source="DNK" target="SRB">
      <data key="d0">624575</data>
    </edge>
    <edge source="DNK" target="IND">
      <data key="d0">401752</data>
    </edge>
    <edge source="DNK" target="SGP">
      <data key="d0">333092</data>
    </edge>
    <edge source="DNK" target="SVK">
      <data key="d0">268868</data>
    </edge>
    <edge source="DNK" target="VNM">
      <data key="d0">18031</data>
    </edge>
    <edge source="DNK" target="SVN">
      <data key="d0">195697</data>
    </edge>
    <edge source="DNK" target="ZAF">
      <data key="d0">206488</data>
    </edge>
    <edge source="DNK" target="ESP">
      <data key="d0">5424908</data>
    </edge>
    <edge source="DNK" target="SWE">
      <data key="d0">89987670</data>
    </edge>
    <edge source="DNK" target="CHE">
      <data key="d0">2405424</data>
    </edge>
    <edge source="DNK" target="THA">
      <data key="d0">173642</data>
    </edge>
    <edge source="DNK" target="TGO">
      <data key="d0">12694</data>
    </edge>
    <edge source="DNK" target="ARE">
      <data key="d0">336488</data>
    </edge>
    <edge source="DNK" target="TUR">
      <data key="d0">431268</data>
    </edge>
    <edge source="DNK" target="UKR">
      <data key="d0">231672</data>
    </edge>
    <edge source="DNK" target="GBR">
      <data key="d0">70087508</data>
    </edge>
    <edge source="DNK" target="USA">
      <data key="d0">8768707</data>
    </edge>
    <edge source="DNK" target="URY">
      <data key="d0">65609</data>
    </edge>
    <edge source="FRA" target="ALB">
      <data key="d0">166864</data>
    </edge>
    <edge source="FRA" target="DZA">
      <data key="d0">6658323</data>
    </edge>
    <edge source="FRA" target="AZE">
      <data key="d0">594754</data>
    </edge>
    <edge source="FRA" target="ARG">
      <data key="d0">4267379</data>
    </edge>
    <edge source="FRA" target="AUS">
      <data key="d0">43051470</data>
    </edge>
    <edge source="FRA" target="AUT">
      <data key="d0">14633088</data>
    </edge>
    <edge source="FRA" target="ARM">
      <data key="d0">2079868</data>
    </edge>
    <edge source="FRA" target="BEL">
      <data key="d0">257389377</data>
    </edge>
    <edge source="FRA" target="BOL">
      <data key="d0">95249</data>
    </edge>
    <edge source="FRA" target="BRA">
      <data key="d0">2700265</data>
    </edge>
    <edge source="FRA" target="BGR">
      <data key="d0">2002665</data>
    </edge>
    <edge source="FRA" target="CMR">
      <data key="d0">224745</data>
    </edge>
    <edge source="FRA" target="CAN">
      <data key="d0">7869686</data>
    </edge>
    <edge source="FRA" target="LKA">
      <data key="d0">10279</data>
    </edge>
    <edge source="FRA" target="CHL">
      <data key="d0">7724412</data>
    </edge>
    <edge source="FRA" target="CHN">
      <data key="d0">10340660</data>
    </edge>
    <edge source="FRA" target="COL">
      <data key="d0">217523</data>
    </edge>
    <edge source="FRA" target="CRI">
      <data key="d0">41976</data>
    </edge>
    <edge source="FRA" target="HRV">
      <data key="d0">910380</data>
    </edge>
    <edge source="FRA" target="CZE">
      <data key="d0">10192169</data>
    </edge>
    <edge source="FRA" target="BEN">
      <data key="d0">94717</data>
    </edge>
    <edge source="FRA" target="DNK">
      <data key="d0">7445512</data>
    </edge>
    <edge source="FRA" target="ECU">
      <data key="d0">37199</data>
    </edge>
    <edge source="FRA" target="ETH">
      <data key="d0">55503</data>
    </edge>
    <edge source="FRA" target="EST">
      <data key="d0">733642</data>
    </edge>
    <edge source="FRA" target="FIN">
      <data key="d0">2558485</data>
    </edge>
    <edge source="FRA" target="GEO">
      <data key="d0">435324</data>
    </edge>
    <edge source="FRA" target="DEU">
      <data key="d0">236356238</data>
    </edge>
    <edge source="FRA" target="GHA">
      <data key="d0">16047</data>
    </edge>
    <edge source="FRA" target="GRC">
      <data key="d0">5871793</data>
    </edge>
    <edge source="FRA" target="GTM">
      <data key="d0">256264</data>
    </edge>
    <edge source="FRA" target="HKG">
      <data key="d0">4160554</data>
    </edge>
    <edge source="FRA" target="HUN">
      <data key="d0">4888514</data>
    </edge>
    <edge source="FRA" target="IDN">
      <data key="d0">974627</data>
    </edge>
    <edge source="FRA" target="IRL">
      <data key="d0">2546710</data>
    </edge>
    <edge source="FRA" target="ISR">
      <data key="d0">5340794</data>
    </edge>
    <edge source="FRA" target="ITA">
      <data key="d0">207385751</data>
    </edge>
    <edge source="FRA" target="CIV">
      <data key="d0">1285171</data>
    </edge>
    <edge source="FRA" target="JPN">
      <data key="d0">6493644</data>
    </edge>
    <edge source="FRA" target="KAZ">
      <data key="d0">55440</data>
    </edge>
    <edge source="FRA" target="JOR">
      <data key="d0">189114</data>
    </edge>
    <edge source="FRA" target="KOR">
      <data key="d0">962606</data>
    </edge>
    <edge source="FRA" target="LBN">
      <data key="d0">4187194</data>
    </edge>
    <edge source="FRA" target="LVA">
      <data key="d0">236396</data>
    </edge>
    <edge source="FRA" target="LTU">
      <data key="d0">1744120</data>
    </edge>
    <edge source="FRA" target="MDG">
      <data key="d0">687506</data>
    </edge>
    <edge source="FRA" target="MYS">
      <data key="d0">763485</data>
    </edge>
    <edge source="FRA" target="MRT">
      <data key="d0">232727</data>
    </edge>
    <edge source="FRA" target="MUS">
      <data key="d0">839368</data>
    </edge>
    <edge source="FRA" target="MEX">
      <data key="d0">1394465</data>
    </edge>
    <edge source="FRA" target="MDA">
      <data key="d0">133535</data>
    </edge>
    <edge source="FRA" target="MAR">
      <data key="d0">9938956</data>
    </edge>
    <edge source="FRA" target="OMN">
      <data key="d0">765346</data>
    </edge>
    <edge source="FRA" target="NLD">
      <data key="d0">105434523</data>
    </edge>
    <edge source="FRA" target="NZL">
      <data key="d0">12084702</data>
    </edge>
    <edge source="FRA" target="NER">
      <data key="d0">38663</data>
    </edge>
    <edge source="FRA" target="NOR">
      <data key="d0">2471532</data>
    </edge>
    <edge source="FRA" target="PAK">
      <data key="d0">88257</data>
    </edge>
    <edge source="FRA" target="PAN">
      <data key="d0">733938</data>
    </edge>
    <edge source="FRA" target="PRY">
      <data key="d0">14891</data>
    </edge>
    <edge source="FRA" target="PER">
      <data key="d0">45300</data>
    </edge>
    <edge source="FRA" target="PHL">
      <data key="d0">95651</data>
    </edge>
    <edge source="FRA" target="POL">
      <data key="d0">16216751</data>
    </edge>
    <edge source="FRA" target="PRT">
      <data key="d0">36330476</data>
    </edge>
    <edge source="FRA" target="ROU">
      <data key="d0">3778650</data>
    </edge>
    <edge source="FRA" target="RUS">
      <data key="d0">15963899</data>
    </edge>
    <edge source="FRA" target="SAU">
      <data key="d0">2175795</data>
    </edge>
    <edge source="FRA" target="SEN">
      <data key="d0">1064801</data>
    </edge>
    <edge source="FRA" target="SRB">
      <data key="d0">524459</data>
    </edge>
    <edge source="FRA" target="IND">
      <data key="d0">772493</data>
    </edge>
    <edge source="FRA" target="SGP">
      <data key="d0">1504357</data>
    </edge>
    <edge source="FRA" target="SVK">
      <data key="d0">2303354</data>
    </edge>
    <edge source="FRA" target="VNM">
      <data key="d0">4387953</data>
    </edge>
    <edge source="FRA" target="SVN">
      <data key="d0">856878</data>
    </edge>
    <edge source="FRA" target="ZAF">
      <data key="d0">18411878</data>
    </edge>
    <edge source="FRA" target="ESP">
      <data key="d0">238749065</data>
    </edge>
    <edge source="FRA" target="SWE">
      <data key="d0">12232118</data>
    </edge>
    <edge source="FRA" target="CHE">
      <data key="d0">81675715</data>
    </edge>
    <edge source="FRA" target="THA">
      <data key="d0">325133</data>
    </edge>
    <edge source="FRA" target="TGO">
      <data key="d0">64037</data>
    </edge>
    <edge source="FRA" target="ARE">
      <data key="d0">6475551</data>
    </edge>
    <edge source="FRA" target="TUN">
      <data key="d0">7252497</data>
    </edge>
    <edge source="FRA" target="TUR">
      <data key="d0">6575931</data>
    </edge>
    <edge source="FRA" target="UKR">
      <data key="d0">924856</data>
    </edge>
    <edge source="FRA" target="MKD">
      <data key="d0">529345</data>
    </edge>
    <edge source="FRA" target="EGY">
      <data key="d0">481348</data>
    </edge>
    <edge source="FRA" target="GBR">
      <data key="d0">115156287</data>
    </edge>
    <edge source="FRA" target="USA">
      <data key="d0">208638785</data>
    </edge>
    <edge source="FRA" target="BFA">
      <data key="d0">171095</data>
    </edge>
    <edge source="FRA" target="URY">
      <data key="d0">115851</data>
    </edge>
    <edge source="DEU" target="ALB">
      <data key="d0">1972568</data>
    </edge>
    <edge source="DEU" target="DZA">
      <data key="d0">831309</data>
    </edge>
    <edge source="DEU" target="AZE">
      <data key="d0">1360822</data>
    </edge>
    <edge source="DEU" target="ARG">
      <data key="d0">7806541</data>
    </edge>
    <edge source="DEU" target="AUS">
      <data key="d0">29562788</data>
    </edge>
    <edge source="DEU" target="AUT">
      <data key="d0">421978484</data>
    </edge>
    <edge source="DEU" target="ARM">
      <data key="d0">502273</data>
    </edge>
    <edge source="DEU" target="BEL">
      <data key="d0">225726705</data>
    </edge>
    <edge source="DEU" target="BOL">
      <data key="d0">304911</data>
    </edge>
    <edge source="DEU" target="BWA">
      <data key="d0">11641</data>
    </edge>
    <edge source="DEU" target="BRA">
      <data key="d0">3040775</data>
    </edge>
    <edge source="DEU" target="BGR">
      <data key="d0">25422856</data>
    </edge>
    <edge source="DEU" target="BLR">
      <data key="d0">3726905</data>
    </edge>
    <edge source="DEU" target="KHM">
      <data key="d0">111723</data>
    </edge>
    <edge source="DEU" target="CMR">
      <data key="d0">39870</data>
    </edge>
    <edge source="DEU" target="CAN">
      <data key="d0">90760330</data>
    </edge>
    <edge source="DEU" target="LKA">
      <data key="d0">254620</data>
    </edge>
    <edge source="DEU" target="CHL">
      <data key="d0">30542104</data>
    </edge>
    <edge source="DEU" target="CHN">
      <data key="d0">93208035</data>
    </edge>
    <edge source="DEU" target="COL">
      <data key="d0">7942069</data>
    </edge>
    <edge source="DEU" target="CRI">
      <data key="d0">957432</data>
    </edge>
    <edge source="DEU" target="HRV">
      <data key="d0">18640013</data>
    </edge>
    <edge source="DEU" target="CZE">
      <data key="d0">114181497</data>
    </edge>
    <edge source="DEU" target="DNK">
      <data key="d0">239015361</data>
    </edge>
    <edge source="DEU" target="ECU">
      <data key="d0">2163384</data>
    </edge>
    <edge source="DEU" target="ETH">
      <data key="d0">97733</data>
    </edge>
    <edge source="DEU" target="EST">
      <data key="d0">12404317</data>
    </edge>
    <edge source="DEU" target="FIN">
      <data key="d0">45396393</data>
    </edge>
    <edge source="DEU" target="FRA">
      <data key="d0">467132690</data>
    </edge>
    <edge source="DEU" target="GEO">
      <data key="d0">2831251</data>
    </edge>
    <edge source="DEU" target="GMB">
      <data key="d0">29380</data>
    </edge>
    <edge source="DEU" target="PSE">
      <data key="d0">75609</data>
    </edge>
    <edge source="DEU" target="GHA">
      <data key="d0">249718</data>
    </edge>
    <edge source="DEU" target="GRC">
      <data key="d0">9428311</data>
    </edge>
    <edge source="DEU" target="GTM">
      <data key="d0">265554</data>
    </edge>
    <edge source="DEU" target="HND">
      <data key="d0">880059</data>
    </edge>
    <edge source="DEU" target="HKG">
      <data key="d0">4374361</data>
    </edge>
    <edge source="DEU" target="HUN">
      <data key="d0">73649484</data>
    </edge>
    <edge source="DEU" target="IDN">
      <data key="d0">6236628</data>
    </edge>
    <edge source="DEU" target="IRL">
      <data key="d0">20598783</data>
    </edge>
    <edge source="DEU" target="ISR">
      <data key="d0">20793651</data>
    </edge>
    <edge source="DEU" target="ITA">
      <data key="d0">232304127</data>
    </edge>
    <edge source="DEU" target="CIV">
      <data key="d0">81525</data>
    </edge>
    <edge source="DEU" target="JPN">
      <data key="d0">34608950</data>
    </edge>
    <edge source="DEU" target="KAZ">
      <data key="d0">2116956</data>
    </edge>
    <edge source="DEU" target="JOR">
      <data key="d0">1497783</data>
    </edge>
    <edge source="DEU" target="KOR">
      <data key="d0">8838315</data>
    </edge>
    <edge source="DEU" target="KGZ">
      <data key="d0">245834</data>
    </edge>
    <edge source="DEU" target="LBN">
      <data key="d0">4421023</data>
    </edge>
    <edge source="DEU" target="LVA">
      <data key="d0">9584264</data>
    </edge>
    <edge source="DEU" target="LTU">
      <data key="d0">19946134</data>
    </edge>
    <edge source="DEU" target="MDG">
      <data key="d0">54407</data>
    </edge>
    <edge source="DEU" target="MYS">
      <data key="d0">1918515</data>
    </edge>
    <edge source="DEU" target="MUS">
      <data key="d0">149943</data>
    </edge>
    <edge source="DEU" target="MEX">
      <data key="d0">21224742</data>
    </edge>
    <edge source="DEU" target="MDA">
      <data key="d0">1061269</data>
    </edge>
    <edge source="DEU" target="MAR">
      <data key="d0">6082653</data>
    </edge>
    <edge source="DEU" target="MOZ">
      <data key="d0">63794</data>
    </edge>
    <edge source="DEU" target="OMN">
      <data key="d0">1658583</data>
    </edge>
    <edge source="DEU" target="NAM">
      <data key="d0">261711</data>
    </edge>
    <edge source="DEU" target="NLD">
      <data key="d0">374411898</data>
    </edge>
    <edge source="DEU" target="NZL">
      <data key="d0">3869853</data>
    </edge>
    <edge source="DEU" target="NIC">
      <data key="d0">12817</data>
    </edge>
    <edge source="DEU" target="NOR">
      <data key="d0">56888007</data>
    </edge>
    <edge source="DEU" target="PAK">
      <data key="d0">1487975</data>
    </edge>
    <edge source="DEU" target="PAN">
      <data key="d0">499880</data>
    </edge>
    <edge source="DEU" target="PRY">
      <data key="d0">32963</data>
    </edge>
    <edge source="DEU" target="PER">
      <data key="d0">7355992</data>
    </edge>
    <edge source="DEU" target="PHL">
      <data key="d0">2070637</data>
    </edge>
    <edge source="DEU" target="POL">
      <data key="d0">233477264</data>
    </edge>
    <edge source="DEU" target="PRT">
      <data key="d0">30555558</data>
    </edge>
    <edge source="DEU" target="ROU">
      <data key="d0">64059519</data>
    </edge>
    <edge source="DEU" target="RUS">
      <data key="d0">68670072</data>
    </edge>
    <edge source="DEU" target="SAU">
      <data key="d0">22058726</data>
    </edge>
    <edge source="DEU" target="SEN">
      <data key="d0">16966</data>
    </edge>
    <edge source="DEU" target="SRB">
      <data key="d0">20156032</data>
    </edge>
    <edge source="DEU" target="IND">
      <data key="d0">12226565</data>
    </edge>
    <edge source="DEU" target="SGP">
      <data key="d0">3967192</data>
    </edge>
    <edge source="DEU" target="SVK">
      <data key="d0">52705550</data>
    </edge>
    <edge source="DEU" target="VNM">
      <data key="d0">6746689</data>
    </edge>
    <edge source="DEU" target="SVN">
      <data key="d0">47971689</data>
    </edge>
    <edge source="DEU" target="ZAF">
      <data key="d0">19595089</data>
    </edge>
    <edge source="DEU" target="ZWE">
      <data key="d0">102183</data>
    </edge>
    <edge source="DEU" target="ESP">
      <data key="d0">141901049</data>
    </edge>
    <edge source="DEU" target="SWE">
      <data key="d0">128371085</data>
    </edge>
    <edge source="DEU" target="CHE">
      <data key="d0">616159163</data>
    </edge>
    <edge source="DEU" target="THA">
      <data key="d0">2509519</data>
    </edge>
    <edge source="DEU" target="ARE">
      <data key="d0">27901007</data>
    </edge>
    <edge source="DEU" target="TUN">
      <data key="d0">1388925</data>
    </edge>
    <edge source="DEU" target="TUR">
      <data key="d0">42398203</data>
    </edge>
    <edge source="DEU" target="UGA">
      <data key="d0">18888</data>
    </edge>
    <edge source="DEU" target="UKR">
      <data key="d0">23997718</data>
    </edge>
    <edge source="DEU" target="MKD">
      <data key="d0">2371636</data>
    </edge>
    <edge source="DEU" target="EGY">
      <data key="d0">9263005</data>
    </edge>
    <edge source="DEU" target="GBR">
      <data key="d0">298278992</data>
    </edge>
    <edge source="DEU" target="TZA">
      <data key="d0">345765</data>
    </edge>
    <edge source="DEU" target="USA">
      <data key="d0">190236417</data>
    </edge>
    <edge source="DEU" target="URY">
      <data key="d0">957212</data>
    </edge>
    <edge source="GRC" target="ALB">
      <data key="d0">4157508</data>
    </edge>
    <edge source="GRC" target="DZA">
      <data key="d0">110474</data>
    </edge>
    <edge source="GRC" target="AUS">
      <data key="d0">436412</data>
    </edge>
    <edge source="GRC" target="AUT">
      <data key="d0">172504</data>
    </edge>
    <edge source="GRC" target="BEL">
      <data key="d0">1468069</data>
    </edge>
    <edge source="GRC" target="BGR">
      <data key="d0">8061638</data>
    </edge>
    <edge source="GRC" target="CAN">
      <data key="d0">33832</data>
    </edge>
    <edge source="GRC" target="HRV">
      <data key="d0">72201</data>
    </edge>
    <edge source="GRC" target="CZE">
      <data key="d0">63465</data>
    </edge>
    <edge source="GRC" target="DNK">
      <data key="d0">51530</data>
    </edge>
    <edge source="GRC" target="ETH">
      <data key="d0">215093</data>
    </edge>
    <edge source="GRC" target="FIN">
      <data key="d0">21324</data>
    </edge>
    <edge source="GRC" target="FRA">
      <data key="d0">506552</data>
    </edge>
    <edge source="GRC" target="GEO">
      <data key="d0">63212</data>
    </edge>
    <edge source="GRC" target="PSE">
      <data key="d0">264201</data>
    </edge>
    <edge source="GRC" target="DEU">
      <data key="d0">3842287</data>
    </edge>
    <edge source="GRC" target="HUN">
      <data key="d0">63478</data>
    </edge>
    <edge source="GRC" target="ISR">
      <data key="d0">250663</data>
    </edge>
    <edge source="GRC" target="ITA">
      <data key="d0">6957040</data>
    </edge>
    <edge source="GRC" target="JOR">
      <data key="d0">84127</data>
    </edge>
    <edge source="GRC" target="LBN">
      <data key="d0">2720199</data>
    </edge>
    <edge source="GRC" target="LVA">
      <data key="d0">118793</data>
    </edge>
    <edge source="GRC" target="LTU">
      <data key="d0">25860</data>
    </edge>
    <edge source="GRC" target="MDA">
      <data key="d0">23211</data>
    </edge>
    <edge source="GRC" target="NLD">
      <data key="d0">7841154</data>
    </edge>
    <edge source="GRC" target="NZL">
      <data key="d0">152406</data>
    </edge>
    <edge source="GRC" target="PAK">
      <data key="d0">16170</data>
    </edge>
    <edge source="GRC" target="POL">
      <data key="d0">214973</data>
    </edge>
    <edge source="GRC" target="PRT">
      <data key="d0">11414</data>
    </edge>
    <edge source="GRC" target="ROU">
      <data key="d0">1723995</data>
    </edge>
    <edge source="GRC" target="RUS">
      <data key="d0">118936</data>
    </edge>
    <edge source="GRC" target="SAU">
      <data key="d0">417784</data>
    </edge>
    <edge source="GRC" target="SRB">
      <data key="d0">825944</data>
    </edge>
    <edge source="GRC" target="SGP">
      <data key="d0">21422</data>
    </edge>
    <edge source="GRC" target="SVK">
      <data key="d0">127238</data>
    </edge>
    <edge source="GRC" target="SVN">
      <data key="d0">30192</data>
    </edge>
    <edge source="GRC" target="ZAF">
      <data key="d0">20585</data>
    </edge>
    <edge source="GRC" target="ESP">
      <data key="d0">167594</data>
    </edge>
    <edge source="GRC" target="SWE">
      <data key="d0">183745</data>
    </edge>
    <edge source="GRC" target="CHE">
      <data key="d0">471446</data>
    </edge>
    <edge source="GRC" target="ARE">
      <data key="d0">142579</data>
    </edge>
    <edge source="GRC" target="TUN">
      <data key="d0">521534</data>
    </edge>
    <edge source="GRC" target="TUR">
      <data key="d0">671292</data>
    </edge>
    <edge source="GRC" target="UKR">
      <data key="d0">27944</data>
    </edge>
    <edge source="GRC" target="MKD">
      <data key="d0">2720023</data>
    </edge>
    <edge source="GRC" target="EGY">
      <data key="d0">357588</data>
    </edge>
    <edge source="GRC" target="GBR">
      <data key="d0">1316529</data>
    </edge>
    <edge source="GRC" target="USA">
      <data key="d0">1393853</data>
    </edge>
    <edge source="ISR" target="AUS">
      <data key="d0">666000</data>
    </edge>
    <edge source="ISR" target="AUT">
      <data key="d0">38000</data>
    </edge>
    <edge source="ISR" target="BEL">
      <data key="d0">111000</data>
    </edge>
    <edge source="ISR" target="BRA">
      <data key="d0">81000</data>
    </edge>
    <edge source="ISR" target="CAN">
      <data key="d0">68000</data>
    </edge>
    <edge source="ISR" target="CHN">
      <data key="d0">266000</data>
    </edge>
    <edge source="ISR" target="CRI">
      <data key="d0">71000</data>
    </edge>
    <edge source="ISR" target="CZE">
      <data key="d0">50000</data>
    </edge>
    <edge source="ISR" target="ETH">
      <data key="d0">254000</data>
    </edge>
    <edge source="ISR" target="FRA">
      <data key="d0">376000</data>
    </edge>
    <edge source="ISR" target="DEU">
      <data key="d0">254000</data>
    </edge>
    <edge source="ISR" target="GHA">
      <data key="d0">1127000</data>
    </edge>
    <edge source="ISR" target="HKG">
      <data key="d0">18000</data>
    </edge>
    <edge source="ISR" target="IDN">
      <data key="d0">23000</data>
    </edge>
    <edge source="ISR" target="IRL">
      <data key="d0">15000</data>
    </edge>
    <edge source="ISR" target="ITA">
      <data key="d0">26000</data>
    </edge>
    <edge source="ISR" target="JPN">
      <data key="d0">13000</data>
    </edge>
    <edge source="ISR" target="JOR">
      <data key="d0">29000</data>
    </edge>
    <edge source="ISR" target="KOR">
      <data key="d0">41000</data>
    </edge>
    <edge source="ISR" target="MEX">
      <data key="d0">11000</data>
    </edge>
    <edge source="ISR" target="NLD">
      <data key="d0">615000</data>
    </edge>
    <edge source="ISR" target="NZL">
      <data key="d0">234000</data>
    </edge>
    <edge source="ISR" target="PAN">
      <data key="d0">12000</data>
    </edge>
    <edge source="ISR" target="PRT">
      <data key="d0">24000</data>
    </edge>
    <edge source="ISR" target="ROU">
      <data key="d0">115000</data>
    </edge>
    <edge source="ISR" target="RUS">
      <data key="d0">227000</data>
    </edge>
    <edge source="ISR" target="IND">
      <data key="d0">35000</data>
    </edge>
    <edge source="ISR" target="SVK">
      <data key="d0">18000</data>
    </edge>
    <edge source="ISR" target="SVN">
      <data key="d0">44000</data>
    </edge>
    <edge source="ISR" target="ZAF">
      <data key="d0">81000</data>
    </edge>
    <edge source="ISR" target="ESP">
      <data key="d0">139000</data>
    </edge>
    <edge source="ISR" target="SWE">
      <data key="d0">19000</data>
    </edge>
    <edge source="ISR" target="THA">
      <data key="d0">12000</data>
    </edge>
    <edge source="ISR" target="TUR">
      <data key="d0">60000</data>
    </edge>
    <edge source="ISR" target="UKR">
      <data key="d0">12000</data>
    </edge>
    <edge source="ISR" target="EGY">
      <data key="d0">72000</data>
    </edge>
    <edge source="ISR" target="GBR">
      <data key="d0">559000</data>
    </edge>
    <edge source="ISR" target="USA">
      <data key="d0">1928000</data>
    </edge>
    <edge source="ITA" target="ALB">
      <data key="d0">4021005</data>
    </edge>
    <edge source="ITA" target="DZA">
      <data key="d0">9120385</data>
    </edge>
    <edge source="ITA" target="AZE">
      <data key="d0">5103243</data>
    </edge>
    <edge source="ITA" target="ARG">
      <data key="d0">2882253</data>
    </edge>
    <edge source="ITA" target="AUS">
      <data key="d0">15633550</data>
    </edge>
    <edge source="ITA" target="AUT">
      <data key="d0">61576071</data>
    </edge>
    <edge source="ITA" target="ARM">
      <data key="d0">499551</data>
    </edge>
    <edge source="ITA" target="BEL">
      <data key="d0">25862014</data>
    </edge>
    <edge source="ITA" target="BRA">
      <data key="d0">2721429</data>
    </edge>
    <edge source="ITA" target="BGR">
      <data key="d0">6164843</data>
    </edge>
    <edge source="ITA" target="BLR">
      <data key="d0">1309170</data>
    </edge>
    <edge source="ITA" target="KHM">
      <data key="d0">354724</data>
    </edge>
    <edge source="ITA" target="CMR">
      <data key="d0">196632</data>
    </edge>
    <edge source="ITA" target="CAN">
      <data key="d0">11953729</data>
    </edge>
    <edge source="ITA" target="CAF">
      <data key="d0">47170</data>
    </edge>
    <edge source="ITA" target="LKA">
      <data key="d0">129015</data>
    </edge>
    <edge source="ITA" target="CHL">
      <data key="d0">1552723</data>
    </edge>
    <edge source="ITA" target="CHN">
      <data key="d0">32292446</data>
    </edge>
    <edge source="ITA" target="COL">
      <data key="d0">1977949</data>
    </edge>
    <edge source="ITA" target="CRI">
      <data key="d0">412193</data>
    </edge>
    <edge source="ITA" target="HRV">
      <data key="d0">12362330</data>
    </edge>
    <edge source="ITA" target="CZE">
      <data key="d0">10076226</data>
    </edge>
    <edge source="ITA" target="BEN">
      <data key="d0">10894</data>
    </edge>
    <edge source="ITA" target="DNK">
      <data key="d0">4929569</data>
    </edge>
    <edge source="ITA" target="ECU">
      <data key="d0">83235</data>
    </edge>
    <edge source="ITA" target="SLV">
      <data key="d0">12806</data>
    </edge>
    <edge source="ITA" target="ETH">
      <data key="d0">1587622</data>
    </edge>
    <edge source="ITA" target="EST">
      <data key="d0">1742870</data>
    </edge>
    <edge source="ITA" target="FIN">
      <data key="d0">3585517</data>
    </edge>
    <edge source="ITA" target="FRA">
      <data key="d0">196369532</data>
    </edge>
    <edge source="ITA" target="GEO">
      <data key="d0">1228598</data>
    </edge>
    <edge source="ITA" target="GMB">
      <data key="d0">164836</data>
    </edge>
    <edge source="ITA" target="PSE">
      <data key="d0">24715</data>
    </edge>
    <edge source="ITA" target="DEU">
      <data key="d0">212106159</data>
    </edge>
    <edge source="ITA" target="GHA">
      <data key="d0">1003509</data>
    </edge>
    <edge source="ITA" target="GRC">
      <data key="d0">18979445</data>
    </edge>
    <edge source="ITA" target="GTM">
      <data key="d0">276301</data>
    </edge>
    <edge source="ITA" target="HND">
      <data key="d0">74658</data>
    </edge>
    <edge source="ITA" target="HKG">
      <data key="d0">8396545</data>
    </edge>
    <edge source="ITA" target="HUN">
      <data key="d0">9764081</data>
    </edge>
    <edge source="ITA" target="IDN">
      <data key="d0">2427232</data>
    </edge>
    <edge source="ITA" target="IRL">
      <data key="d0">4619392</data>
    </edge>
    <edge source="ITA" target="ISR">
      <data key="d0">32848468</data>
    </edge>
    <edge source="ITA" target="CIV">
      <data key="d0">381928</data>
    </edge>
    <edge source="ITA" target="JAM">
      <data key="d0">11174</data>
    </edge>
    <edge source="ITA" target="JPN">
      <data key="d0">8012839</data>
    </edge>
    <edge source="ITA" target="KAZ">
      <data key="d0">4074183</data>
    </edge>
    <edge source="ITA" target="JOR">
      <data key="d0">1282110</data>
    </edge>
    <edge source="ITA" target="KOR">
      <data key="d0">6438200</data>
    </edge>
    <edge source="ITA" target="KGZ">
      <data key="d0">66828</data>
    </edge>
    <edge source="ITA" target="LBN">
      <data key="d0">9390709</data>
    </edge>
    <edge source="ITA" target="LVA">
      <data key="d0">1786075</data>
    </edge>
    <edge source="ITA" target="LTU">
      <data key="d0">3842508</data>
    </edge>
    <edge source="ITA" target="MDG">
      <data key="d0">118570</data>
    </edge>
    <edge source="ITA" target="MYS">
      <data key="d0">2111415</data>
    </edge>
    <edge source="ITA" target="MUS">
      <data key="d0">110345</data>
    </edge>
    <edge source="ITA" target="MEX">
      <data key="d0">7200996</data>
    </edge>
    <edge source="ITA" target="MDA">
      <data key="d0">510126</data>
    </edge>
    <edge source="ITA" target="MAR">
      <data key="d0">8777201</data>
    </edge>
    <edge source="ITA" target="MOZ">
      <data key="d0">84075</data>
    </edge>
    <edge source="ITA" target="OMN">
      <data key="d0">1064059</data>
    </edge>
    <edge source="ITA" target="NAM">
      <data key="d0">111606</data>
    </edge>
    <edge source="ITA" target="NLD">
      <data key="d0">37895218</data>
    </edge>
    <edge source="ITA" target="NZL">
      <data key="d0">1727281</data>
    </edge>
    <edge source="ITA" target="NIC">
      <data key="d0">268254</data>
    </edge>
    <edge source="ITA" target="NER">
      <data key="d0">29721</data>
    </edge>
    <edge source="ITA" target="NOR">
      <data key="d0">4883408</data>
    </edge>
    <edge source="ITA" target="PAK">
      <data key="d0">1036793</data>
    </edge>
    <edge source="ITA" target="PAN">
      <data key="d0">1575255</data>
    </edge>
    <edge source="ITA" target="PRY">
      <data key="d0">210859</data>
    </edge>
    <edge source="ITA" target="PER">
      <data key="d0">957000</data>
    </edge>
    <edge source="ITA" target="PHL">
      <data key="d0">2029788</data>
    </edge>
    <edge source="ITA" target="POL">
      <data key="d0">18581628</data>
    </edge>
    <edge source="ITA" target="PRT">
      <data key="d0">10405982</data>
    </edge>
    <edge source="ITA" target="ROU">
      <data key="d0">25496119</data>
    </edge>
    <edge source="ITA" target="RUS">
      <data key="d0">54759257</data>
    </edge>
    <edge source="ITA" target="SAU">
      <data key="d0">10474473</data>
    </edge>
    <edge source="ITA" target="SEN">
      <data key="d0">1105204</data>
    </edge>
    <edge source="ITA" target="SRB">
      <data key="d0">2544066</data>
    </edge>
    <edge source="ITA" target="IND">
      <data key="d0">12908236</data>
    </edge>
    <edge source="ITA" target="SGP">
      <data key="d0">1777108</data>
    </edge>
    <edge source="ITA" target="SVK">
      <data key="d0">11259545</data>
    </edge>
    <edge source="ITA" target="VNM">
      <data key="d0">1855061</data>
    </edge>
    <edge source="ITA" target="SVN">
      <data key="d0">31897175</data>
    </edge>
    <edge source="ITA" target="ZAF">
      <data key="d0">1861736</data>
    </edge>
    <edge source="ITA" target="ZWE">
      <data key="d0">98907</data>
    </edge>
    <edge source="ITA" target="ESP">
      <data key="d0">44277380</data>
    </edge>
    <edge source="ITA" target="SWE">
      <data key="d0">6765207</data>
    </edge>
    <edge source="ITA" target="CHE">
      <data key="d0">117193116</data>
    </edge>
    <edge source="ITA" target="THA">
      <data key="d0">3165637</data>
    </edge>
    <edge source="ITA" target="TGO">
      <data key="d0">13683</data>
    </edge>
    <edge source="ITA" target="ARE">
      <data key="d0">18522494</data>
    </edge>
    <edge source="ITA" target="TUN">
      <data key="d0">21323325</data>
    </edge>
    <edge source="ITA" target="TUR">
      <data key="d0">14186625</data>
    </edge>
    <edge source="ITA" target="UGA">
      <data key="d0">67842</data>
    </edge>
    <edge source="ITA" target="UKR">
      <data key="d0">6762720</data>
    </edge>
    <edge source="ITA" target="MKD">
      <data key="d0">906440</data>
    </edge>
    <edge source="ITA" target="EGY">
      <data key="d0">9698023</data>
    </edge>
    <edge source="ITA" target="GBR">
      <data key="d0">51145887</data>
    </edge>
    <edge source="ITA" target="TZA">
      <data key="d0">492051</data>
    </edge>
    <edge source="ITA" target="USA">
      <data key="d0">126982405</data>
    </edge>
    <edge source="ITA" target="BFA">
      <data key="d0">247786</data>
    </edge>
    <edge source="ITA" target="URY">
      <data key="d0">95832</data>
    </edge>
    <edge source="NLD" target="ALB">
      <data key="d0">51156</data>
    </edge>
    <edge source="NLD" target="DZA">
      <data key="d0">132785</data>
    </edge>
    <edge source="NLD" target="AZE">
      <data key="d0">114213</data>
    </edge>
    <edge source="NLD" target="ARG">
      <data key="d0">131332</data>
    </edge>
    <edge source="NLD" target="AUS">
      <data key="d0">3441845</data>
    </edge>
    <edge source="NLD" target="AUT">
      <data key="d0">10573889</data>
    </edge>
    <edge source="NLD" target="BEL">
      <data key="d0">209677935</data>
    </edge>
    <edge source="NLD" target="BOL">
      <data key="d0">15077</data>
    </edge>
    <edge source="NLD" target="BRA">
      <data key="d0">902880</data>
    </edge>
    <edge source="NLD" target="BGR">
      <data key="d0">1428903</data>
    </edge>
    <edge source="NLD" target="BLR">
      <data key="d0">54895</data>
    </edge>
    <edge source="NLD" target="CAN">
      <data key="d0">5420935</data>
    </edge>
    <edge source="NLD" target="LKA">
      <data key="d0">128784</data>
    </edge>
    <edge source="NLD" target="CHL">
      <data key="d0">763605</data>
    </edge>
    <edge source="NLD" target="CHN">
      <data key="d0">2873107</data>
    </edge>
    <edge source="NLD" target="COL">
      <data key="d0">425164</data>
    </edge>
    <edge source="NLD" target="CRI">
      <data key="d0">75041</data>
    </edge>
    <edge source="NLD" target="HRV">
      <data key="d0">604553</data>
    </edge>
    <edge source="NLD" target="CZE">
      <data key="d0">7802454</data>
    </edge>
    <edge source="NLD" target="DNK">
      <data key="d0">13003296</data>
    </edge>
    <edge source="NLD" target="ETH">
      <data key="d0">92999</data>
    </edge>
    <edge source="NLD" target="EST">
      <data key="d0">1053268</data>
    </edge>
    <edge source="NLD" target="FIN">
      <data key="d0">5122861</data>
    </edge>
    <edge source="NLD" target="FRA">
      <data key="d0">81092110</data>
    </edge>
    <edge source="NLD" target="GEO">
      <data key="d0">342951</data>
    </edge>
    <edge source="NLD" target="DEU">
      <data key="d0">257734703</data>
    </edge>
    <edge source="NLD" target="GHA">
      <data key="d0">354746</data>
    </edge>
    <edge source="NLD" target="GRC">
      <data key="d0">2782833</data>
    </edge>
    <edge source="NLD" target="HKG">
      <data key="d0">877048</data>
    </edge>
    <edge source="NLD" target="HUN">
      <data key="d0">3477647</data>
    </edge>
    <edge source="NLD" target="IDN">
      <data key="d0">142949</data>
    </edge>
    <edge source="NLD" target="IRL">
      <data key="d0">10414846</data>
    </edge>
    <edge source="NLD" target="ISR">
      <data key="d0">2262295</data>
    </edge>
    <edge source="NLD" target="ITA">
      <data key="d0">11424543</data>
    </edge>
    <edge source="NLD" target="JPN">
      <data key="d0">2059418</data>
    </edge>
    <edge source="NLD" target="KAZ">
      <data key="d0">137576</data>
    </edge>
    <edge source="NLD" target="JOR">
      <data key="d0">81392</data>
    </edge>
    <edge source="NLD" target="KOR">
      <data key="d0">831894</data>
    </edge>
    <edge source="NLD" target="LBN">
      <data key="d0">472555</data>
    </edge>
    <edge source="NLD" target="LVA">
      <data key="d0">1184032</data>
    </edge>
    <edge source="NLD" target="LTU">
      <data key="d0">1917827</data>
    </edge>
    <edge source="NLD" target="MYS">
      <data key="d0">117038</data>
    </edge>
    <edge source="NLD" target="MUS">
      <data key="d0">16089</data>
    </edge>
    <edge source="NLD" target="MEX">
      <data key="d0">570778</data>
    </edge>
    <edge source="NLD" target="MDA">
      <data key="d0">131384</data>
    </edge>
    <edge source="NLD" target="MAR">
      <data key="d0">207021</data>
    </edge>
    <edge source="NLD" target="OMN">
      <data key="d0">406289</data>
    </edge>
    <edge source="NLD" target="NAM">
      <data key="d0">106447</data>
    </edge>
    <edge source="NLD" target="NZL">
      <data key="d0">467599</data>
    </edge>
    <edge source="NLD" target="NOR">
      <data key="d0">9844647</data>
    </edge>
    <edge source="NLD" target="PAN">
      <data key="d0">1566067</data>
    </edge>
    <edge source="NLD" target="PRY">
      <data key="d0">94157</data>
    </edge>
    <edge source="NLD" target="PER">
      <data key="d0">812833</data>
    </edge>
    <edge source="NLD" target="PHL">
      <data key="d0">102988</data>
    </edge>
    <edge source="NLD" target="POL">
      <data key="d0">18721324</data>
    </edge>
    <edge source="NLD" target="PRT">
      <data key="d0">7508496</data>
    </edge>
    <edge source="NLD" target="ROU">
      <data key="d0">3214072</data>
    </edge>
    <edge source="NLD" target="RUS">
      <data key="d0">4287860</data>
    </edge>
    <edge source="NLD" target="SAU">
      <data key="d0">626389</data>
    </edge>
    <edge source="NLD" target="SEN">
      <data key="d0">485355</data>
    </edge>
    <edge source="NLD" target="SRB">
      <data key="d0">1271963</data>
    </edge>
    <edge source="NLD" target="IND">
      <data key="d0">256768</data>
    </edge>
    <edge source="NLD" target="SGP">
      <data key="d0">635634</data>
    </edge>
    <edge source="NLD" target="SVK">
      <data key="d0">1594820</data>
    </edge>
    <edge source="NLD" target="VNM">
      <data key="d0">1143901</data>
    </edge>
    <edge source="NLD" target="SVN">
      <data key="d0">1022592</data>
    </edge>
    <edge source="NLD" target="ZAF">
      <data key="d0">1324928</data>
    </edge>
    <edge source="NLD" target="ESP">
      <data key="d0">13860112</data>
    </edge>
    <edge source="NLD" target="SWE">
      <data key="d0">11533267</data>
    </edge>
    <edge source="NLD" target="CHE">
      <data key="d0">16392250</data>
    </edge>
    <edge source="NLD" target="THA">
      <data key="d0">137999</data>
    </edge>
    <edge source="NLD" target="ARE">
      <data key="d0">1565333</data>
    </edge>
    <edge source="NLD" target="TUN">
      <data key="d0">182421</data>
    </edge>
    <edge source="NLD" target="TUR">
      <data key="d0">4874368</data>
    </edge>
    <edge source="NLD" target="UKR">
      <data key="d0">662898</data>
    </edge>
    <edge source="NLD" target="MKD">
      <data key="d0">66652</data>
    </edge>
    <edge source="NLD" target="EGY">
      <data key="d0">495847</data>
    </edge>
    <edge source="NLD" target="GBR">
      <data key="d0">68703622</data>
    </edge>
    <edge source="NLD" target="TZA">
      <data key="d0">138481</data>
    </edge>
    <edge source="NLD" target="USA">
      <data key="d0">30161684</data>
    </edge>
    <edge source="NLD" target="URY">
      <data key="d0">41112</data>
    </edge>
    <edge source="SRB" target="ALB">
      <data key="d0">1910177</data>
    </edge>
    <edge source="SRB" target="DZA">
      <data key="d0">58613</data>
    </edge>
    <edge source="SRB" target="ARG">
      <data key="d0">14050</data>
    </edge>
    <edge source="SRB" target="AUS">
      <data key="d0">95167</data>
    </edge>
    <edge source="SRB" target="AUT">
      <data key="d0">2889336</data>
    </edge>
    <edge source="SRB" target="BEL">
      <data key="d0">4385162</data>
    </edge>
    <edge source="SRB" target="BGR">
      <data key="d0">4679744</data>
    </edge>
    <edge source="SRB" target="BLR">
      <data key="d0">199407</data>
    </edge>
    <edge source="SRB" target="CAN">
      <data key="d0">30787</data>
    </edge>
    <edge source="SRB" target="CHN">
      <data key="d0">46625</data>
    </edge>
    <edge source="SRB" target="HRV">
      <data key="d0">5436040</data>
    </edge>
    <edge source="SRB" target="CZE">
      <data key="d0">976596</data>
    </edge>
    <edge source="SRB" target="DNK">
      <data key="d0">338944</data>
    </edge>
    <edge source="SRB" target="EST">
      <data key="d0">15824</data>
    </edge>
    <edge source="SRB" target="FRA">
      <data key="d0">8496263</data>
    </edge>
    <edge source="SRB" target="GEO">
      <data key="d0">142037</data>
    </edge>
    <edge source="SRB" target="DEU">
      <data key="d0">9838927</data>
    </edge>
    <edge source="SRB" target="GRC">
      <data key="d0">3497269</data>
    </edge>
    <edge source="SRB" target="HUN">
      <data key="d0">865334</data>
    </edge>
    <edge source="SRB" target="ISR">
      <data key="d0">45162</data>
    </edge>
    <edge source="SRB" target="ITA">
      <data key="d0">15226948</data>
    </edge>
    <edge source="SRB" target="JPN">
      <data key="d0">18934</data>
    </edge>
    <edge source="SRB" target="KAZ">
      <data key="d0">1765554</data>
    </edge>
    <edge source="SRB" target="MDA">
      <data key="d0">375658</data>
    </edge>
    <edge source="SRB" target="NLD">
      <data key="d0">1263671</data>
    </edge>
    <edge source="SRB" target="NOR">
      <data key="d0">240604</data>
    </edge>
    <edge source="SRB" target="POL">
      <data key="d0">781406</data>
    </edge>
    <edge source="SRB" target="PRT">
      <data key="d0">11634</data>
    </edge>
    <edge source="SRB" target="ROU">
      <data key="d0">5698223</data>
    </edge>
    <edge source="SRB" target="RUS">
      <data key="d0">14637266</data>
    </edge>
    <edge source="SRB" target="SVK">
      <data key="d0">590259</data>
    </edge>
    <edge source="SRB" target="SVN">
      <data key="d0">4991373</data>
    </edge>
    <edge source="SRB" target="ESP">
      <data key="d0">1973575</data>
    </edge>
    <edge source="SRB" target="SWE">
      <data key="d0">4810301</data>
    </edge>
    <edge source="SRB" target="CHE">
      <data key="d0">1672258</data>
    </edge>
    <edge source="SRB" target="ARE">
      <data key="d0">1566053</data>
    </edge>
    <edge source="SRB" target="TUN">
      <data key="d0">39889</data>
    </edge>
    <edge source="SRB" target="TUR">
      <data key="d0">2480202</data>
    </edge>
    <edge source="SRB" target="UKR">
      <data key="d0">1629213</data>
    </edge>
    <edge source="SRB" target="MKD">
      <data key="d0">11530690</data>
    </edge>
    <edge source="SRB" target="GBR">
      <data key="d0">3019225</data>
    </edge>
    <edge source="SRB" target="USA">
      <data key="d0">70516</data>
    </edge>
    <edge source="ESP" target="ALB">
      <data key="d0">14143</data>
    </edge>
    <edge source="ESP" target="DZA">
      <data key="d0">35507494</data>
    </edge>
    <edge source="ESP" target="AZE">
      <data key="d0">169212</data>
    </edge>
    <edge source="ESP" target="ARG">
      <data key="d0">4568103</data>
    </edge>
    <edge source="ESP" target="AUS">
      <data key="d0">5200929</data>
    </edge>
    <edge source="ESP" target="AUT">
      <data key="d0">3794159</data>
    </edge>
    <edge source="ESP" target="ARM">
      <data key="d0">79892</data>
    </edge>
    <edge source="ESP" target="BEL">
      <data key="d0">13930742</data>
    </edge>
    <edge source="ESP" target="BOL">
      <data key="d0">219661</data>
    </edge>
    <edge source="ESP" target="BRA">
      <data key="d0">1659113</data>
    </edge>
    <edge source="ESP" target="BGR">
      <data key="d0">462318</data>
    </edge>
    <edge source="ESP" target="BLR">
      <data key="d0">86841</data>
    </edge>
    <edge source="ESP" target="KHM">
      <data key="d0">22344</data>
    </edge>
    <edge source="ESP" target="CMR">
      <data key="d0">62272</data>
    </edge>
    <edge source="ESP" target="CAN">
      <data key="d0">10300637</data>
    </edge>
    <edge source="ESP" target="LKA">
      <data key="d0">570667</data>
    </edge>
    <edge source="ESP" target="CHL">
      <data key="d0">14886161</data>
    </edge>
    <edge source="ESP" target="CHN">
      <data key="d0">12933264</data>
    </edge>
    <edge source="ESP" target="COL">
      <data key="d0">6055879</data>
    </edge>
    <edge source="ESP" target="CRI">
      <data key="d0">2755624</data>
    </edge>
    <edge source="ESP" target="HRV">
      <data key="d0">1331841</data>
    </edge>
    <edge source="ESP" target="CZE">
      <data key="d0">4280422</data>
    </edge>
    <edge source="ESP" target="BEN">
      <data key="d0">37001</data>
    </edge>
    <edge source="ESP" target="DNK">
      <data key="d0">2418396</data>
    </edge>
    <edge source="ESP" target="ECU">
      <data key="d0">1792898</data>
    </edge>
    <edge source="ESP" target="SLV">
      <data key="d0">378946</data>
    </edge>
    <edge source="ESP" target="ETH">
      <data key="d0">224116</data>
    </edge>
    <edge source="ESP" target="EST">
      <data key="d0">419336</data>
    </edge>
    <edge source="ESP" target="FIN">
      <data key="d0">1551170</data>
    </edge>
    <edge source="ESP" target="FRA">
      <data key="d0">256261081</data>
    </edge>
    <edge source="ESP" target="GEO">
      <data key="d0">406680</data>
    </edge>
    <edge source="ESP" target="GMB">
      <data key="d0">138952</data>
    </edge>
    <edge source="ESP" target="PSE">
      <data key="d0">49778</data>
    </edge>
    <edge source="ESP" target="DEU">
      <data key="d0">65871862</data>
    </edge>
    <edge source="ESP" target="GHA">
      <data key="d0">842684</data>
    </edge>
    <edge source="ESP" target="GRC">
      <data key="d0">4523560</data>
    </edge>
    <edge source="ESP" target="GTM">
      <data key="d0">1951461</data>
    </edge>
    <edge source="ESP" target="HND">
      <data key="d0">1307155</data>
    </edge>
    <edge source="ESP" target="HKG">
      <data key="d0">731717</data>
    </edge>
    <edge source="ESP" target="HUN">
      <data key="d0">1605569</data>
    </edge>
    <edge source="ESP" target="IDN">
      <data key="d0">673274</data>
    </edge>
    <edge source="ESP" target="IRL">
      <data key="d0">28895056</data>
    </edge>
    <edge source="ESP" target="ISR">
      <data key="d0">11115721</data>
    </edge>
    <edge source="ESP" target="ITA">
      <data key="d0">79699121</data>
    </edge>
    <edge source="ESP" target="CIV">
      <data key="d0">320283</data>
    </edge>
    <edge source="ESP" target="JAM">
      <data key="d0">300242</data>
    </edge>
    <edge source="ESP" target="JPN">
      <data key="d0">5105315</data>
    </edge>
    <edge source="ESP" target="KAZ">
      <data key="d0">941336</data>
    </edge>
    <edge source="ESP" target="JOR">
      <data key="d0">2356136</data>
    </edge>
    <edge source="ESP" target="KOR">
      <data key="d0">2180868</data>
    </edge>
    <edge source="ESP" target="KGZ">
      <data key="d0">37782</data>
    </edge>
    <edge source="ESP" target="LBN">
      <data key="d0">5646678</data>
    </edge>
    <edge source="ESP" target="LVA">
      <data key="d0">103269</data>
    </edge>
    <edge source="ESP" target="LTU">
      <data key="d0">512230</data>
    </edge>
    <edge source="ESP" target="MDG">
      <data key="d0">26604</data>
    </edge>
    <edge source="ESP" target="MYS">
      <data key="d0">536901</data>
    </edge>
    <edge source="ESP" target="MRT">
      <data key="d0">1134413</data>
    </edge>
    <edge source="ESP" target="MUS">
      <data key="d0">12536</data>
    </edge>
    <edge source="ESP" target="MEX">
      <data key="d0">19754605</data>
    </edge>
    <edge source="ESP" target="MDA">
      <data key="d0">221238</data>
    </edge>
    <edge source="ESP" target="MAR">
      <data key="d0">59978152</data>
    </edge>
    <edge source="ESP" target="OMN">
      <data key="d0">754013</data>
    </edge>
    <edge source="ESP" target="NLD">
      <data key="d0">60493611</data>
    </edge>
    <edge source="ESP" target="NZL">
      <data key="d0">1268589</data>
    </edge>
    <edge source="ESP" target="NIC">
      <data key="d0">924649</data>
    </edge>
    <edge source="ESP" target="NOR">
      <data key="d0">7791164</data>
    </edge>
    <edge source="ESP" target="PAK">
      <data key="d0">55709</data>
    </edge>
    <edge source="ESP" target="PAN">
      <data key="d0">4333528</data>
    </edge>
    <edge source="ESP" target="PRY">
      <data key="d0">99266</data>
    </edge>
    <edge source="ESP" target="PER">
      <data key="d0">12613873</data>
    </edge>
    <edge source="ESP" target="PHL">
      <data key="d0">555490</data>
    </edge>
    <edge source="ESP" target="POL">
      <data key="d0">15590786</data>
    </edge>
    <edge source="ESP" target="PRT">
      <data key="d0">184075426</data>
    </edge>
    <edge source="ESP" target="ROU">
      <data key="d0">4046329</data>
    </edge>
    <edge source="ESP" target="RUS">
      <data key="d0">2139724</data>
    </edge>
    <edge source="ESP" target="SAU">
      <data key="d0">5159363</data>
    </edge>
    <edge source="ESP" target="SEN">
      <data key="d0">918531</data>
    </edge>
    <edge source="ESP" target="SRB">
      <data key="d0">690194</data>
    </edge>
    <edge source="ESP" target="IND">
      <data key="d0">5725563</data>
    </edge>
    <edge source="ESP" target="SGP">
      <data key="d0">304615</data>
    </edge>
    <edge source="ESP" target="SVK">
      <data key="d0">1049501</data>
    </edge>
    <edge source="ESP" target="VNM">
      <data key="d0">1017915</data>
    </edge>
    <edge source="ESP" target="SVN">
      <data key="d0">825318</data>
    </edge>
    <edge source="ESP" target="ZAF">
      <data key="d0">4392957</data>
    </edge>
    <edge source="ESP" target="SWE">
      <data key="d0">4692890</data>
    </edge>
    <edge source="ESP" target="CHE">
      <data key="d0">6380277</data>
    </edge>
    <edge source="ESP" target="THA">
      <data key="d0">458550</data>
    </edge>
    <edge source="ESP" target="TGO">
      <data key="d0">12368</data>
    </edge>
    <edge source="ESP" target="ARE">
      <data key="d0">11244199</data>
    </edge>
    <edge source="ESP" target="TUN">
      <data key="d0">19089239</data>
    </edge>
    <edge source="ESP" target="TUR">
      <data key="d0">6949775</data>
    </edge>
    <edge source="ESP" target="UKR">
      <data key="d0">1520312</data>
    </edge>
    <edge source="ESP" target="MKD">
      <data key="d0">32768</data>
    </edge>
    <edge source="ESP" target="EGY">
      <data key="d0">4060052</data>
    </edge>
    <edge source="ESP" target="GBR">
      <data key="d0">147983568</data>
    </edge>
    <edge source="ESP" target="TZA">
      <data key="d0">75544</data>
    </edge>
    <edge source="ESP" target="USA">
      <data key="d0">83748841</data>
    </edge>
    <edge source="ESP" target="URY">
      <data key="d0">403243</data>
    </edge>
    <edge source="TUR" target="ALB">
      <data key="d0">19294231</data>
    </edge>
    <edge source="TUR" target="DZA">
      <data key="d0">18877262</data>
    </edge>
    <edge source="TUR" target="AZE">
      <data key="d0">18036140</data>
    </edge>
    <edge source="TUR" target="AUS">
      <data key="d0">815233</data>
    </edge>
    <edge source="TUR" target="AUT">
      <data key="d0">561032</data>
    </edge>
    <edge source="TUR" target="BEL">
      <data key="d0">1006753</data>
    </edge>
    <edge source="TUR" target="BOL">
      <data key="d0">31478</data>
    </edge>
    <edge source="TUR" target="BRA">
      <data key="d0">71239</data>
    </edge>
    <edge source="TUR" target="BGR">
      <data key="d0">13509516</data>
    </edge>
    <edge source="TUR" target="BLR">
      <data key="d0">2101435</data>
    </edge>
    <edge source="TUR" target="CMR">
      <data key="d0">134997</data>
    </edge>
    <edge source="TUR" target="CAN">
      <data key="d0">4298161</data>
    </edge>
    <edge source="TUR" target="LKA">
      <data key="d0">761820</data>
    </edge>
    <edge source="TUR" target="CHL">
      <data key="d0">57137</data>
    </edge>
    <edge source="TUR" target="CHN">
      <data key="d0">789517</data>
    </edge>
    <edge source="TUR" target="COL">
      <data key="d0">737825</data>
    </edge>
    <edge source="TUR" target="CRI">
      <data key="d0">312843</data>
    </edge>
    <edge source="TUR" target="HRV">
      <data key="d0">1326441</data>
    </edge>
    <edge source="TUR" target="CZE">
      <data key="d0">1226519</data>
    </edge>
    <edge source="TUR" target="BEN">
      <data key="d0">34567</data>
    </edge>
    <edge source="TUR" target="DNK">
      <data key="d0">260950</data>
    </edge>
    <edge source="TUR" target="SLV">
      <data key="d0">48051</data>
    </edge>
    <edge source="TUR" target="ETH">
      <data key="d0">1607430</data>
    </edge>
    <edge source="TUR" target="EST">
      <data key="d0">482155</data>
    </edge>
    <edge source="TUR" target="FIN">
      <data key="d0">67695</data>
    </edge>
    <edge source="TUR" target="FRA">
      <data key="d0">4904624</data>
    </edge>
    <edge source="TUR" target="GEO">
      <data key="d0">30891005</data>
    </edge>
    <edge source="TUR" target="GMB">
      <data key="d0">23526</data>
    </edge>
    <edge source="TUR" target="PSE">
      <data key="d0">197917</data>
    </edge>
    <edge source="TUR" target="DEU">
      <data key="d0">9139450</data>
    </edge>
    <edge source="TUR" target="GHA">
      <data key="d0">1278444</data>
    </edge>
    <edge source="TUR" target="GRC">
      <data key="d0">5294880</data>
    </edge>
    <edge source="TUR" target="GTM">
      <data key="d0">312192</data>
    </edge>
    <edge source="TUR" target="HKG">
      <data key="d0">25963</data>
    </edge>
    <edge source="TUR" target="HUN">
      <data key="d0">1052856</data>
    </edge>
    <edge source="TUR" target="IDN">
      <data key="d0">18892</data>
    </edge>
    <edge source="TUR" target="IRL">
      <data key="d0">1239766</data>
    </edge>
    <edge source="TUR" target="ISR">
      <data key="d0">6629953</data>
    </edge>
    <edge source="TUR" target="ITA">
      <data key="d0">7934973</data>
    </edge>
    <edge source="TUR" target="CIV">
      <data key="d0">315606</data>
    </edge>
    <edge source="TUR" target="JPN">
      <data key="d0">77804</data>
    </edge>
    <edge source="TUR" target="KAZ">
      <data key="d0">2146773</data>
    </edge>
    <edge source="TUR" target="JOR">
      <data key="d0">13853602</data>
    </edge>
    <edge source="TUR" target="KOR">
      <data key="d0">165412</data>
    </edge>
    <edge source="TUR" target="KGZ">
      <data key="d0">1276564</data>
    </edge>
    <edge source="TUR" target="LBN">
      <data key="d0">11671073</data>
    </edge>
    <edge source="TUR" target="LVA">
      <data key="d0">438700</data>
    </edge>
    <edge source="TUR" target="LTU">
      <data key="d0">1595478</data>
    </edge>
    <edge source="TUR" target="MYS">
      <data key="d0">70042</data>
    </edge>
    <edge source="TUR" target="MRT">
      <data key="d0">347676</data>
    </edge>
    <edge source="TUR" target="MEX">
      <data key="d0">1440356</data>
    </edge>
    <edge source="TUR" target="MDA">
      <data key="d0">1472296</data>
    </edge>
    <edge source="TUR" target="MAR">
      <data key="d0">7473779</data>
    </edge>
    <edge source="TUR" target="MOZ">
      <data key="d0">105796</data>
    </edge>
    <edge source="TUR" target="OMN">
      <data key="d0">1880901</data>
    </edge>
    <edge source="TUR" target="NLD">
      <data key="d0">1915865</data>
    </edge>
    <edge source="TUR" target="NZL">
      <data key="d0">150518</data>
    </edge>
    <edge source="TUR" target="NER">
      <data key="d0">107487</data>
    </edge>
    <edge source="TUR" target="NOR">
      <data key="d0">63497</data>
    </edge>
    <edge source="TUR" target="PAK">
      <data key="d0">1164393</data>
    </edge>
    <edge source="TUR" target="PAN">
      <data key="d0">89628</data>
    </edge>
    <edge source="TUR" target="PER">
      <data key="d0">3375464</data>
    </edge>
    <edge source="TUR" target="PHL">
      <data key="d0">24035</data>
    </edge>
    <edge source="TUR" target="POL">
      <data key="d0">446542</data>
    </edge>
    <edge source="TUR" target="PRT">
      <data key="d0">554141</data>
    </edge>
    <edge source="TUR" target="ROU">
      <data key="d0">12510207</data>
    </edge>
    <edge source="TUR" target="RUS">
      <data key="d0">2462709</data>
    </edge>
    <edge source="TUR" target="SAU">
      <data key="d0">12323960</data>
    </edge>
    <edge source="TUR" target="SEN">
      <data key="d0">412244</data>
    </edge>
    <edge source="TUR" target="SRB">
      <data key="d0">10286870</data>
    </edge>
    <edge source="TUR" target="IND">
      <data key="d0">2536991</data>
    </edge>
    <edge source="TUR" target="SGP">
      <data key="d0">95573</data>
    </edge>
    <edge source="TUR" target="SVK">
      <data key="d0">535823</data>
    </edge>
    <edge source="TUR" target="VNM">
      <data key="d0">113101</data>
    </edge>
    <edge source="TUR" target="SVN">
      <data key="d0">168589</data>
    </edge>
    <edge source="TUR" target="ZAF">
      <data key="d0">137788</data>
    </edge>
    <edge source="TUR" target="ZWE">
      <data key="d0">36652</data>
    </edge>
    <edge source="TUR" target="ESP">
      <data key="d0">628931</data>
    </edge>
    <edge source="TUR" target="SWE">
      <data key="d0">896745</data>
    </edge>
    <edge source="TUR" target="CHE">
      <data key="d0">902686</data>
    </edge>
    <edge source="TUR" target="THA">
      <data key="d0">94602</data>
    </edge>
    <edge source="TUR" target="TGO">
      <data key="d0">81449</data>
    </edge>
    <edge source="TUR" target="ARE">
      <data key="d0">9760067</data>
    </edge>
    <edge source="TUR" target="TUN">
      <data key="d0">3567430</data>
    </edge>
    <edge source="TUR" target="UGA">
      <data key="d0">286337</data>
    </edge>
    <edge source="TUR" target="UKR">
      <data key="d0">1920101</data>
    </edge>
    <edge source="TUR" target="MKD">
      <data key="d0">8134278</data>
    </edge>
    <edge source="TUR" target="EGY">
      <data key="d0">9143726</data>
    </edge>
    <edge source="TUR" target="GBR">
      <data key="d0">4806857</data>
    </edge>
    <edge source="TUR" target="TZA">
      <data key="d0">184361</data>
    </edge>
    <edge source="TUR" target="USA">
      <data key="d0">3404330</data>
    </edge>
    <edge source="TUR" target="BFA">
      <data key="d0">13473</data>
    </edge>
    <edge source="MKD" target="ALB">
      <data key="d0">37906</data>
    </edge>
    <edge source="MKD" target="AUS">
      <data key="d0">18989</data>
    </edge>
    <edge source="MKD" target="AUT">
      <data key="d0">16643</data>
    </edge>
    <edge source="MKD" target="BEL">
      <data key="d0">597072</data>
    </edge>
    <edge source="MKD" target="BGR">
      <data key="d0">233233</data>
    </edge>
    <edge source="MKD" target="HRV">
      <data key="d0">125163</data>
    </edge>
    <edge source="MKD" target="CZE">
      <data key="d0">16351</data>
    </edge>
    <edge source="MKD" target="DEU">
      <data key="d0">349977</data>
    </edge>
    <edge source="MKD" target="GRC">
      <data key="d0">491971</data>
    </edge>
    <edge source="MKD" target="ITA">
      <data key="d0">110729</data>
    </edge>
    <edge source="MKD" target="POL">
      <data key="d0">11459</data>
    </edge>
    <edge source="MKD" target="ROU">
      <data key="d0">106596</data>
    </edge>
    <edge source="MKD" target="SRB">
      <data key="d0">545166</data>
    </edge>
    <edge source="MKD" target="SVN">
      <data key="d0">359777</data>
    </edge>
    <edge source="MKD" target="SWE">
      <data key="d0">10746</data>
    </edge>
    <edge source="MKD" target="CHE">
      <data key="d0">1571209</data>
    </edge>
    <edge source="MKD" target="TUR">
      <data key="d0">218831</data>
    </edge>
    <edge source="GBR" target="ALB">
      <data key="d0">16552</data>
    </edge>
    <edge source="GBR" target="DZA">
      <data key="d0">124524</data>
    </edge>
    <edge source="GBR" target="AZE">
      <data key="d0">67588</data>
    </edge>
    <edge source="GBR" target="ARG">
      <data key="d0">50818</data>
    </edge>
    <edge source="GBR" target="AUS">
      <data key="d0">4207322</data>
    </edge>
    <edge source="GBR" target="AUT">
      <data key="d0">1865911</data>
    </edge>
    <edge source="GBR" target="ARM">
      <data key="d0">18969</data>
    </edge>
    <edge source="GBR" target="BEL">
      <data key="d0">28283978</data>
    </edge>
    <edge source="GBR" target="BWA">
      <data key="d0">58112</data>
    </edge>
    <edge source="GBR" target="BRA">
      <data key="d0">584583</data>
    </edge>
    <edge source="GBR" target="BGR">
      <data key="d0">225262</data>
    </edge>
    <edge source="GBR" target="CAN">
      <data key="d0">1947870</data>
    </edge>
    <edge source="GBR" target="LKA">
      <data key="d0">31224</data>
    </edge>
    <edge source="GBR" target="CHL">
      <data key="d0">38297</data>
    </edge>
    <edge source="GBR" target="CHN">
      <data key="d0">3475037</data>
    </edge>
    <edge source="GBR" target="COL">
      <data key="d0">52237</data>
    </edge>
    <edge source="GBR" target="CRI">
      <data key="d0">10533</data>
    </edge>
    <edge source="GBR" target="HRV">
      <data key="d0">149435</data>
    </edge>
    <edge source="GBR" target="CZE">
      <data key="d0">670943</data>
    </edge>
    <edge source="GBR" target="DNK">
      <data key="d0">3866266</data>
    </edge>
    <edge source="GBR" target="ECU">
      <data key="d0">18459</data>
    </edge>
    <edge source="GBR" target="EST">
      <data key="d0">217016</data>
    </edge>
    <edge source="GBR" target="FIN">
      <data key="d0">575671</data>
    </edge>
    <edge source="GBR" target="FRA">
      <data key="d0">35127678</data>
    </edge>
    <edge source="GBR" target="GEO">
      <data key="d0">791067</data>
    </edge>
    <edge source="GBR" target="GMB">
      <data key="d0">51677</data>
    </edge>
    <edge source="GBR" target="DEU">
      <data key="d0">17978481</data>
    </edge>
    <edge source="GBR" target="GHA">
      <data key="d0">167344</data>
    </edge>
    <edge source="GBR" target="GRC">
      <data key="d0">466447</data>
    </edge>
    <edge source="GBR" target="HKG">
      <data key="d0">4659050</data>
    </edge>
    <edge source="GBR" target="HUN">
      <data key="d0">1906844</data>
    </edge>
    <edge source="GBR" target="IDN">
      <data key="d0">959995</data>
    </edge>
    <edge source="GBR" target="IRL">
      <data key="d0">141207565</data>
    </edge>
    <edge source="GBR" target="ISR">
      <data key="d0">804587</data>
    </edge>
    <edge source="GBR" target="ITA">
      <data key="d0">6374810</data>
    </edge>
    <edge source="GBR" target="CIV">
      <data key="d0">43139</data>
    </edge>
    <edge source="GBR" target="JAM">
      <data key="d0">35802</data>
    </edge>
    <edge source="GBR" target="JPN">
      <data key="d0">5063143</data>
    </edge>
    <edge source="GBR" target="KAZ">
      <data key="d0">59389</data>
    </edge>
    <edge source="GBR" target="JOR">
      <data key="d0">511319</data>
    </edge>
    <edge source="GBR" target="KOR">
      <data key="d0">1341826</data>
    </edge>
    <edge source="GBR" target="LBN">
      <data key="d0">139602</data>
    </edge>
    <edge source="GBR" target="LVA">
      <data key="d0">233072</data>
    </edge>
    <edge source="GBR" target="LTU">
      <data key="d0">119191</data>
    </edge>
    <edge source="GBR" target="MYS">
      <data key="d0">662382</data>
    </edge>
    <edge source="GBR" target="MUS">
      <data key="d0">186817</data>
    </edge>
    <edge source="GBR" target="MEX">
      <data key="d0">212636</data>
    </edge>
    <edge source="GBR" target="MAR">
      <data key="d0">131612</data>
    </edge>
    <edge source="GBR" target="OMN">
      <data key="d0">699630</data>
    </edge>
    <edge source="GBR" target="NLD">
      <data key="d0">25822280</data>
    </edge>
    <edge source="GBR" target="NZL">
      <data key="d0">710015</data>
    </edge>
    <edge source="GBR" target="NOR">
      <data key="d0">6149321</data>
    </edge>
    <edge source="GBR" target="PAK">
      <data key="d0">46508</data>
    </edge>
    <edge source="GBR" target="PAN">
      <data key="d0">124351</data>
    </edge>
    <edge source="GBR" target="PRY">
      <data key="d0">58785</data>
    </edge>
    <edge source="GBR" target="PER">
      <data key="d0">52328</data>
    </edge>
    <edge source="GBR" target="PHL">
      <data key="d0">238135</data>
    </edge>
    <edge source="GBR" target="POL">
      <data key="d0">2262896</data>
    </edge>
    <edge source="GBR" target="PRT">
      <data key="d0">826452</data>
    </edge>
    <edge source="GBR" target="ROU">
      <data key="d0">425373</data>
    </edge>
    <edge source="GBR" target="RUS">
      <data key="d0">1112616</data>
    </edge>
    <edge source="GBR" target="SAU">
      <data key="d0">1625696</data>
    </edge>
    <edge source="GBR" target="SEN">
      <data key="d0">146912</data>
    </edge>
    <edge source="GBR" target="SRB">
      <data key="d0">126091</data>
    </edge>
    <edge source="GBR" target="IND">
      <data key="d0">2656344</data>
    </edge>
    <edge source="GBR" target="SGP">
      <data key="d0">1596482</data>
    </edge>
    <edge source="GBR" target="SVK">
      <data key="d0">309885</data>
    </edge>
    <edge source="GBR" target="VNM">
      <data key="d0">1122060</data>
    </edge>
    <edge source="GBR" target="SVN">
      <data key="d0">120894</data>
    </edge>
    <edge source="GBR" target="ZAF">
      <data key="d0">801711</data>
    </edge>
    <edge source="GBR" target="ESP">
      <data key="d0">5560612</data>
    </edge>
    <edge source="GBR" target="SWE">
      <data key="d0">5446909</data>
    </edge>
    <edge source="GBR" target="CHE">
      <data key="d0">1862613</data>
    </edge>
    <edge source="GBR" target="THA">
      <data key="d0">1043130</data>
    </edge>
    <edge source="GBR" target="ARE">
      <data key="d0">4104019</data>
    </edge>
    <edge source="GBR" target="TUR">
      <data key="d0">760006</data>
    </edge>
    <edge source="GBR" target="UGA">
      <data key="d0">71573</data>
    </edge>
    <edge source="GBR" target="UKR">
      <data key="d0">77272</data>
    </edge>
    <edge source="GBR" target="EGY">
      <data key="d0">624550</data>
    </edge>
    <edge source="GBR" target="TZA">
      <data key="d0">116940</data>
    </edge>
    <edge source="GBR" target="USA">
      <data key="d0">15629861</data>
    </edge>
    <edge source="GBR" target="URY">
      <data key="d0">10888</data>
    </edge>
    <edge source="DZA" target="CHN">
      <data key="d0">668608</data>
    </edge>
    <edge source="DZA" target="FRA">
      <data key="d0">37435</data>
    </edge>
    <edge source="DZA" target="ITA">
      <data key="d0">185353</data>
    </edge>
    <edge source="DZA" target="KOR">
      <data key="d0">10076</data>
    </edge>
    <edge source="DZA" target="PRT">
      <data key="d0">379567</data>
    </edge>
    <edge source="DZA" target="SAU">
      <data key="d0">22218</data>
    </edge>
    <edge source="DZA" target="ESP">
      <data key="d0">113643</data>
    </edge>
    <edge source="CHN" target="ALB">
      <data key="d0">4501094</data>
    </edge>
    <edge source="CHN" target="DZA">
      <data key="d0">85674588</data>
    </edge>
    <edge source="CHN" target="AZE">
      <data key="d0">2265513</data>
    </edge>
    <edge source="CHN" target="ARG">
      <data key="d0">20283341</data>
    </edge>
    <edge source="CHN" target="AUS">
      <data key="d0">346931650</data>
    </edge>
    <edge source="CHN" target="AUT">
      <data key="d0">5968365</data>
    </edge>
    <edge source="CHN" target="ARM">
      <data key="d0">1684514</data>
    </edge>
    <edge source="CHN" target="BEL">
      <data key="d0">189317424</data>
    </edge>
    <edge source="CHN" target="BOL">
      <data key="d0">2179085</data>
    </edge>
    <edge source="CHN" target="BWA">
      <data key="d0">1049754</data>
    </edge>
    <edge source="CHN" target="BRA">
      <data key="d0">35045283</data>
    </edge>
    <edge source="CHN" target="BGR">
      <data key="d0">14826793</data>
    </edge>
    <edge source="CHN" target="BDI">
      <data key="d0">57993</data>
    </edge>
    <edge source="CHN" target="BLR">
      <data key="d0">305641</data>
    </edge>
    <edge source="CHN" target="KHM">
      <data key="d0">37395349</data>
    </edge>
    <edge source="CHN" target="CMR">
      <data key="d0">1586379</data>
    </edge>
    <edge source="CHN" target="CAN">
      <data key="d0">418824133</data>
    </edge>
    <edge source="CHN" target="CAF">
      <data key="d0">95318</data>
    </edge>
    <edge source="CHN" target="LKA">
      <data key="d0">25283072</data>
    </edge>
    <edge source="CHN" target="CHL">
      <data key="d0">64441191</data>
    </edge>
    <edge source="CHN" target="COL">
      <data key="d0">29643791</data>
    </edge>
    <edge source="CHN" target="CRI">
      <data key="d0">7745096</data>
    </edge>
    <edge source="CHN" target="HRV">
      <data key="d0">5242839</data>
    </edge>
    <edge source="CHN" target="CZE">
      <data key="d0">3222658</data>
    </edge>
    <edge source="CHN" target="BEN">
      <data key="d0">3358428</data>
    </edge>
    <edge source="CHN" target="DNK">
      <data key="d0">32675364</data>
    </edge>
    <edge source="CHN" target="ECU">
      <data key="d0">9040618</data>
    </edge>
    <edge source="CHN" target="SLV">
      <data key="d0">3584019</data>
    </edge>
    <edge source="CHN" target="ETH">
      <data key="d0">16293786</data>
    </edge>
    <edge source="CHN" target="EST">
      <data key="d0">3442556</data>
    </edge>
    <edge source="CHN" target="FIN">
      <data key="d0">8154426</data>
    </edge>
    <edge source="CHN" target="FRA">
      <data key="d0">166568436</data>
    </edge>
    <edge source="CHN" target="GEO">
      <data key="d0">24551449</data>
    </edge>
    <edge source="CHN" target="GMB">
      <data key="d0">1605911</data>
    </edge>
    <edge source="CHN" target="PSE">
      <data key="d0">65882</data>
    </edge>
    <edge source="CHN" target="DEU">
      <data key="d0">382924108</data>
    </edge>
    <edge source="CHN" target="GHA">
      <data key="d0">9177870</data>
    </edge>
    <edge source="CHN" target="GRC">
      <data key="d0">20380136</data>
    </edge>
    <edge source="CHN" target="GTM">
      <data key="d0">12493592</data>
    </edge>
    <edge source="CHN" target="HND">
      <data key="d0">4105399</data>
    </edge>
    <edge source="CHN" target="HKG">
      <data key="d0">274798280</data>
    </edge>
    <edge source="CHN" target="HUN">
      <data key="d0">1397304</data>
    </edge>
    <edge source="CHN" target="IDN">
      <data key="d0">86088547</data>
    </edge>
    <edge source="CHN" target="IRL">
      <data key="d0">38658031</data>
    </edge>
    <edge source="CHN" target="ISR">
      <data key="d0">147946980</data>
    </edge>
    <edge source="CHN" target="ITA">
      <data key="d0">135122767</data>
    </edge>
    <edge source="CHN" target="CIV">
      <data key="d0">1624681</data>
    </edge>
    <edge source="CHN" target="JAM">
      <data key="d0">4017850</data>
    </edge>
    <edge source="CHN" target="JPN">
      <data key="d0">1062264015</data>
    </edge>
    <edge source="CHN" target="KAZ">
      <data key="d0">8199793</data>
    </edge>
    <edge source="CHN" target="JOR">
      <data key="d0">26427648</data>
    </edge>
    <edge source="CHN" target="KOR">
      <data key="d0">450463074</data>
    </edge>
    <edge source="CHN" target="KGZ">
      <data key="d0">3726775</data>
    </edge>
    <edge source="CHN" target="LBN">
      <data key="d0">17579991</data>
    </edge>
    <edge source="CHN" target="LVA">
      <data key="d0">2285964</data>
    </edge>
    <edge source="CHN" target="LTU">
      <data key="d0">3483880</data>
    </edge>
    <edge source="CHN" target="MDG">
      <data key="d0">2946051</data>
    </edge>
    <edge source="CHN" target="MWI">
      <data key="d0">698048</data>
    </edge>
    <edge source="CHN" target="MYS">
      <data key="d0">193161309</data>
    </edge>
    <edge source="CHN" target="MRT">
      <data key="d0">928387</data>
    </edge>
    <edge source="CHN" target="MUS">
      <data key="d0">14767280</data>
    </edge>
    <edge source="CHN" target="MEX">
      <data key="d0">148859474</data>
    </edge>
    <edge source="CHN" target="MDA">
      <data key="d0">2833766</data>
    </edge>
    <edge source="CHN" target="MAR">
      <data key="d0">10538442</data>
    </edge>
    <edge source="CHN" target="MOZ">
      <data key="d0">5297551</data>
    </edge>
    <edge source="CHN" target="OMN">
      <data key="d0">33675561</data>
    </edge>
    <edge source="CHN" target="NAM">
      <data key="d0">558312</data>
    </edge>
    <edge source="CHN" target="NLD">
      <data key="d0">276093149</data>
    </edge>
    <edge source="CHN" target="NZL">
      <data key="d0">34733211</data>
    </edge>
    <edge source="CHN" target="NIC">
      <data key="d0">5055758</data>
    </edge>
    <edge source="CHN" target="NER">
      <data key="d0">15069</data>
    </edge>
    <edge source="CHN" target="NOR">
      <data key="d0">15257962</data>
    </edge>
    <edge source="CHN" target="PAK">
      <data key="d0">46682741</data>
    </edge>
    <edge source="CHN" target="PAN">
      <data key="d0">33230376</data>
    </edge>
    <edge source="CHN" target="PRY">
      <data key="d0">732439</data>
    </edge>
    <edge source="CHN" target="PER">
      <data key="d0">23687971</data>
    </edge>
    <edge source="CHN" target="PHL">
      <data key="d0">358218302</data>
    </edge>
    <edge source="CHN" target="POL">
      <data key="d0">53676183</data>
    </edge>
    <edge source="CHN" target="PRT">
      <data key="d0">10900761</data>
    </edge>
    <edge source="CHN" target="ROU">
      <data key="d0">48164820</data>
    </edge>
    <edge source="CHN" target="RUS">
      <data key="d0">130090451</data>
    </edge>
    <edge source="CHN" target="SAU">
      <data key="d0">246572482</data>
    </edge>
    <edge source="CHN" target="SEN">
      <data key="d0">3619804</data>
    </edge>
    <edge source="CHN" target="SRB">
      <data key="d0">2160836</data>
    </edge>
    <edge source="CHN" target="IND">
      <data key="d0">209892523</data>
    </edge>
    <edge source="CHN" target="SGP">
      <data key="d0">184743528</data>
    </edge>
    <edge source="CHN" target="SVK">
      <data key="d0">1164202</data>
    </edge>
    <edge source="CHN" target="VNM">
      <data key="d0">247676199</data>
    </edge>
    <edge source="CHN" target="SVN">
      <data key="d0">11558420</data>
    </edge>
    <edge source="CHN" target="ZAF">
      <data key="d0">56705210</data>
    </edge>
    <edge source="CHN" target="ZWE">
      <data key="d0">509820</data>
    </edge>
    <edge source="CHN" target="ESP">
      <data key="d0">117972937</data>
    </edge>
    <edge source="CHN" target="SWE">
      <data key="d0">54623630</data>
    </edge>
    <edge source="CHN" target="CHE">
      <data key="d0">14979928</data>
    </edge>
    <edge source="CHN" target="THA">
      <data key="d0">175726300</data>
    </edge>
    <edge source="CHN" target="TGO">
      <data key="d0">1099115</data>
    </edge>
    <edge source="CHN" target="ARE">
      <data key="d0">363588208</data>
    </edge>
    <edge source="CHN" target="TUN">
      <data key="d0">3136159</data>
    </edge>
    <edge source="CHN" target="TUR">
      <data key="d0">38397636</data>
    </edge>
    <edge source="CHN" target="UGA">
      <data key="d0">1260723</data>
    </edge>
    <edge source="CHN" target="UKR">
      <data key="d0">11742583</data>
    </edge>
    <edge source="CHN" target="MKD">
      <data key="d0">944518</data>
    </edge>
    <edge source="CHN" target="EGY">
      <data key="d0">99204708</data>
    </edge>
    <edge source="CHN" target="GBR">
      <data key="d0">691950193</data>
    </edge>
    <edge source="CHN" target="TZA">
      <data key="d0">15709358</data>
    </edge>
    <edge source="CHN" target="USA">
      <data key="d0">3496973893</data>
    </edge>
    <edge source="CHN" target="BFA">
      <data key="d0">213735</data>
    </edge>
    <edge source="CHN" target="URY">
      <data key="d0">3898905</data>
    </edge>
    <edge source="KOR" target="DZA">
      <data key="d0">13181</data>
    </edge>
    <edge source="KOR" target="AUS">
      <data key="d0">852917</data>
    </edge>
    <edge source="KOR" target="BEL">
      <data key="d0">260777</data>
    </edge>
    <edge source="KOR" target="BRA">
      <data key="d0">184785</data>
    </edge>
    <edge source="KOR" target="KHM">
      <data key="d0">177014</data>
    </edge>
    <edge source="KOR" target="CAN">
      <data key="d0">235507</data>
    </edge>
    <edge source="KOR" target="LKA">
      <data key="d0">34942</data>
    </edge>
    <edge source="KOR" target="CHN">
      <data key="d0">4809634</data>
    </edge>
    <edge source="KOR" target="COL">
      <data key="d0">83992</data>
    </edge>
    <edge source="KOR" target="CZE">
      <data key="d0">14977</data>
    </edge>
    <edge source="KOR" target="DNK">
      <data key="d0">19229</data>
    </edge>
    <edge source="KOR" target="FIN">
      <data key="d0">11820</data>
    </edge>
    <edge source="KOR" target="FRA">
      <data key="d0">169567</data>
    </edge>
    <edge source="KOR" target="DEU">
      <data key="d0">1698691</data>
    </edge>
    <edge source="KOR" target="GHA">
      <data key="d0">124924</data>
    </edge>
    <edge source="KOR" target="GRC">
      <data key="d0">26911</data>
    </edge>
    <edge source="KOR" target="GTM">
      <data key="d0">49761</data>
    </edge>
    <edge source="KOR" target="HKG">
      <data key="d0">604846</data>
    </edge>
    <edge source="KOR" target="IDN">
      <data key="d0">1820582</data>
    </edge>
    <edge source="KOR" target="ISR">
      <data key="d0">12972</data>
    </edge>
    <edge source="KOR" target="ITA">
      <data key="d0">2308366</data>
    </edge>
    <edge source="KOR" target="JPN">
      <data key="d0">18746059</data>
    </edge>
    <edge source="KOR" target="KAZ">
      <data key="d0">4751126</data>
    </edge>
    <edge source="KOR" target="JOR">
      <data key="d0">27682</data>
    </edge>
    <edge source="KOR" target="MDG">
      <data key="d0">10491</data>
    </edge>
    <edge source="KOR" target="MYS">
      <data key="d0">1923319</data>
    </edge>
    <edge source="KOR" target="MEX">
      <data key="d0">3984413</data>
    </edge>
    <edge source="KOR" target="MAR">
      <data key="d0">25809</data>
    </edge>
    <edge source="KOR" target="MOZ">
      <data key="d0">19934</data>
    </edge>
    <edge source="KOR" target="OMN">
      <data key="d0">39321</data>
    </edge>
    <edge source="KOR" target="NLD">
      <data key="d0">89702</data>
    </edge>
    <edge source="KOR" target="NZL">
      <data key="d0">14869</data>
    </edge>
    <edge source="KOR" target="PAK">
      <data key="d0">100257</data>
    </edge>
    <edge source="KOR" target="PRY">
      <data key="d0">32519</data>
    </edge>
    <edge source="KOR" target="PHL">
      <data key="d0">1748894</data>
    </edge>
    <edge source="KOR" target="PRT">
      <data key="d0">70078</data>
    </edge>
    <edge source="KOR" target="RUS">
      <data key="d0">727918</data>
    </edge>
    <edge source="KOR" target="SAU">
      <data key="d0">288542</data>
    </edge>
    <edge source="KOR" target="IND">
      <data key="d0">742409</data>
    </edge>
    <edge source="KOR" target="SGP">
      <data key="d0">368918</data>
    </edge>
    <edge source="KOR" target="SVK">
      <data key="d0">194110</data>
    </edge>
    <edge source="KOR" target="VNM">
      <data key="d0">5501934</data>
    </edge>
    <edge source="KOR" target="ZAF">
      <data key="d0">79099</data>
    </edge>
    <edge source="KOR" target="ESP">
      <data key="d0">942013</data>
    </edge>
    <edge source="KOR" target="SWE">
      <data key="d0">26101</data>
    </edge>
    <edge source="KOR" target="THA">
      <data key="d0">332573</data>
    </edge>
    <edge source="KOR" target="ARE">
      <data key="d0">62033</data>
    </edge>
    <edge source="KOR" target="TUR">
      <data key="d0">12482</data>
    </edge>
    <edge source="KOR" target="GBR">
      <data key="d0">107445</data>
    </edge>
    <edge source="KOR" target="TZA">
      <data key="d0">330130</data>
    </edge>
    <edge source="KOR" target="USA">
      <data key="d0">6027485</data>
    </edge>
    <edge source="PRT" target="DZA">
      <data key="d0">3182422</data>
    </edge>
    <edge source="PRT" target="AZE">
      <data key="d0">362736</data>
    </edge>
    <edge source="PRT" target="ARG">
      <data key="d0">17863910</data>
    </edge>
    <edge source="PRT" target="AUS">
      <data key="d0">19066474</data>
    </edge>
    <edge source="PRT" target="AUT">
      <data key="d0">9625058</data>
    </edge>
    <edge source="PRT" target="ARM">
      <data key="d0">1020586</data>
    </edge>
    <edge source="PRT" target="BEL">
      <data key="d0">23880142</data>
    </edge>
    <edge source="PRT" target="BOL">
      <data key="d0">96447</data>
    </edge>
    <edge source="PRT" target="BRA">
      <data key="d0">3521866</data>
    </edge>
    <edge source="PRT" target="BGR">
      <data key="d0">2398415</data>
    </edge>
    <edge source="PRT" target="BLR">
      <data key="d0">1134116</data>
    </edge>
    <edge source="PRT" target="CAN">
      <data key="d0">11514269</data>
    </edge>
    <edge source="PRT" target="LKA">
      <data key="d0">77957</data>
    </edge>
    <edge source="PRT" target="CHL">
      <data key="d0">28957057</data>
    </edge>
    <edge source="PRT" target="CHN">
      <data key="d0">28166748</data>
    </edge>
    <edge source="PRT" target="COL">
      <data key="d0">578714</data>
    </edge>
    <edge source="PRT" target="CRI">
      <data key="d0">53698</data>
    </edge>
    <edge source="PRT" target="HRV">
      <data key="d0">573722</data>
    </edge>
    <edge source="PRT" target="CZE">
      <data key="d0">4547670</data>
    </edge>
    <edge source="PRT" target="DNK">
      <data key="d0">6929770</data>
    </edge>
    <edge source="PRT" target="ECU">
      <data key="d0">52530</data>
    </edge>
    <edge source="PRT" target="ETH">
      <data key="d0">314982</data>
    </edge>
    <edge source="PRT" target="EST">
      <data key="d0">1292106</data>
    </edge>
    <edge source="PRT" target="FIN">
      <data key="d0">5698935</data>
    </edge>
    <edge source="PRT" target="FRA">
      <data key="d0">254843133</data>
    </edge>
    <edge source="PRT" target="GEO">
      <data key="d0">4148985</data>
    </edge>
    <edge source="PRT" target="PSE">
      <data key="d0">78167</data>
    </edge>
    <edge source="PRT" target="DEU">
      <data key="d0">93165884</data>
    </edge>
    <edge source="PRT" target="GHA">
      <data key="d0">298919</data>
    </edge>
    <edge source="PRT" target="GRC">
      <data key="d0">4224899</data>
    </edge>
    <edge source="PRT" target="GTM">
      <data key="d0">920577</data>
    </edge>
    <edge source="PRT" target="HND">
      <data key="d0">21120</data>
    </edge>
    <edge source="PRT" target="HKG">
      <data key="d0">773797</data>
    </edge>
    <edge source="PRT" target="HUN">
      <data key="d0">4392225</data>
    </edge>
    <edge source="PRT" target="IDN">
      <data key="d0">774641</data>
    </edge>
    <edge source="PRT" target="IRL">
      <data key="d0">6953563</data>
    </edge>
    <edge source="PRT" target="ISR">
      <data key="d0">12213620</data>
    </edge>
    <edge source="PRT" target="ITA">
      <data key="d0">117453028</data>
    </edge>
    <edge source="PRT" target="CIV">
      <data key="d0">1289594</data>
    </edge>
    <edge source="PRT" target="JAM">
      <data key="d0">11018</data>
    </edge>
    <edge source="PRT" target="JPN">
      <data key="d0">5778664</data>
    </edge>
    <edge source="PRT" target="KAZ">
      <data key="d0">595366</data>
    </edge>
    <edge source="PRT" target="JOR">
      <data key="d0">41111</data>
    </edge>
    <edge source="PRT" target="KOR">
      <data key="d0">3090867</data>
    </edge>
    <edge source="PRT" target="KGZ">
      <data key="d0">57007</data>
    </edge>
    <edge source="PRT" target="LBN">
      <data key="d0">1139507</data>
    </edge>
    <edge source="PRT" target="LVA">
      <data key="d0">400913</data>
    </edge>
    <edge source="PRT" target="LTU">
      <data key="d0">560298</data>
    </edge>
    <edge source="PRT" target="MWI">
      <data key="d0">16311</data>
    </edge>
    <edge source="PRT" target="MYS">
      <data key="d0">412222</data>
    </edge>
    <edge source="PRT" target="MRT">
      <data key="d0">423053</data>
    </edge>
    <edge source="PRT" target="MUS">
      <data key="d0">54186</data>
    </edge>
    <edge source="PRT" target="MEX">
      <data key="d0">21095979</data>
    </edge>
    <edge source="PRT" target="MDA">
      <data key="d0">2385135</data>
    </edge>
    <edge source="PRT" target="MAR">
      <data key="d0">22561378</data>
    </edge>
    <edge source="PRT" target="MOZ">
      <data key="d0">3850714</data>
    </edge>
    <edge source="PRT" target="NAM">
      <data key="d0">12058</data>
    </edge>
    <edge source="PRT" target="NLD">
      <data key="d0">27541734</data>
    </edge>
    <edge source="PRT" target="NZL">
      <data key="d0">920574</data>
    </edge>
    <edge source="PRT" target="NIC">
      <data key="d0">62511</data>
    </edge>
    <edge source="PRT" target="NOR">
      <data key="d0">1530066</data>
    </edge>
    <edge source="PRT" target="PAK">
      <data key="d0">757312</data>
    </edge>
    <edge source="PRT" target="PAN">
      <data key="d0">1275428</data>
    </edge>
    <edge source="PRT" target="PRY">
      <data key="d0">10664</data>
    </edge>
    <edge source="PRT" target="PER">
      <data key="d0">779833</data>
    </edge>
    <edge source="PRT" target="PHL">
      <data key="d0">787226</data>
    </edge>
    <edge source="PRT" target="POL">
      <data key="d0">10959971</data>
    </edge>
    <edge source="PRT" target="ROU">
      <data key="d0">3136339</data>
    </edge>
    <edge source="PRT" target="RUS">
      <data key="d0">33815400</data>
    </edge>
    <edge source="PRT" target="SAU">
      <data key="d0">4339158</data>
    </edge>
    <edge source="PRT" target="SEN">
      <data key="d0">269903</data>
    </edge>
    <edge source="PRT" target="SRB">
      <data key="d0">583330</data>
    </edge>
    <edge source="PRT" target="IND">
      <data key="d0">1871505</data>
    </edge>
    <edge source="PRT" target="SGP">
      <data key="d0">604043</data>
    </edge>
    <edge source="PRT" target="SVK">
      <data key="d0">960465</data>
    </edge>
    <edge source="PRT" target="VNM">
      <data key="d0">545434</data>
    </edge>
    <edge source="PRT" target="SVN">
      <data key="d0">830604</data>
    </edge>
    <edge source="PRT" target="ZAF">
      <data key="d0">10047294</data>
    </edge>
    <edge source="PRT" target="ESP">
      <data key="d0">244037754</data>
    </edge>
    <edge source="PRT" target="SWE">
      <data key="d0">5385178</data>
    </edge>
    <edge source="PRT" target="CHE">
      <data key="d0">20563856</data>
    </edge>
    <edge source="PRT" target="THA">
      <data key="d0">534509</data>
    </edge>
    <edge source="PRT" target="ARE">
      <data key="d0">8386743</data>
    </edge>
    <edge source="PRT" target="TUN">
      <data key="d0">11830378</data>
    </edge>
    <edge source="PRT" target="TUR">
      <data key="d0">2826422</data>
    </edge>
    <edge source="PRT" target="UGA">
      <data key="d0">14678</data>
    </edge>
    <edge source="PRT" target="UKR">
      <data key="d0">4620731</data>
    </edge>
    <edge source="PRT" target="MKD">
      <data key="d0">14954</data>
    </edge>
    <edge source="PRT" target="EGY">
      <data key="d0">816157</data>
    </edge>
    <edge source="PRT" target="GBR">
      <data key="d0">93774377</data>
    </edge>
    <edge source="PRT" target="USA">
      <data key="d0">193884507</data>
    </edge>
    <edge source="PRT" target="URY">
      <data key="d0">374441</data>
    </edge>
    <edge source="SAU" target="BEL">
      <data key="d0">86677</data>
    </edge>
    <edge source="SAU" target="LKA">
      <data key="d0">267498</data>
    </edge>
    <edge source="SAU" target="BEN">
      <data key="d0">43738</data>
    </edge>
    <edge source="SAU" target="DNK">
      <data key="d0">281100</data>
    </edge>
    <edge source="SAU" target="DEU">
      <data key="d0">1462309</data>
    </edge>
    <edge source="SAU" target="IRL">
      <data key="d0">280833</data>
    </edge>
    <edge source="SAU" target="ITA">
      <data key="d0">51472</data>
    </edge>
    <edge source="SAU" target="JOR">
      <data key="d0">2333080</data>
    </edge>
    <edge source="SAU" target="LBN">
      <data key="d0">53339</data>
    </edge>
    <edge source="SAU" target="MYS">
      <data key="d0">62940</data>
    </edge>
    <edge source="SAU" target="OMN">
      <data key="d0">996653</data>
    </edge>
    <edge source="SAU" target="IND">
      <data key="d0">179754</data>
    </edge>
    <edge source="SAU" target="VNM">
      <data key="d0">62407</data>
    </edge>
    <edge source="SAU" target="ESP">
      <data key="d0">28003</data>
    </edge>
    <edge source="SAU" target="SWE">
      <data key="d0">92011</data>
    </edge>
    <edge source="SAU" target="CHE">
      <data key="d0">36271</data>
    </edge>
    <edge source="SAU" target="ARE">
      <data key="d0">4314918</data>
    </edge>
    <edge source="SAU" target="EGY">
      <data key="d0">1642864</data>
    </edge>
    <edge source="SAU" target="USA">
      <data key="d0">854502</data>
    </edge>
    <edge source="AZE" target="BLR">
      <data key="d0">14005</data>
    </edge>
    <edge source="AZE" target="GEO">
      <data key="d0">102019</data>
    </edge>
    <edge source="AZE" target="KAZ">
      <data key="d0">165076</data>
    </edge>
    <edge source="AZE" target="RUS">
      <data key="d0">36725</data>
    </edge>
    <edge source="BLR" target="AZE">
      <data key="d0">8412300</data>
    </edge>
    <edge source="BLR" target="AUS">
      <data key="d0">55200</data>
    </edge>
    <edge source="BLR" target="AUT">
      <data key="d0">702800</data>
    </edge>
    <edge source="BLR" target="ARM">
      <data key="d0">1020600</data>
    </edge>
    <edge source="BLR" target="BEL">
      <data key="d0">6622100</data>
    </edge>
    <edge source="BLR" target="BGR">
      <data key="d0">493200</data>
    </edge>
    <edge source="BLR" target="CAN">
      <data key="d0">938500</data>
    </edge>
    <edge source="BLR" target="CHN">
      <data key="d0">942900</data>
    </edge>
    <edge source="BLR" target="HRV">
      <data key="d0">684400</data>
    </edge>
    <edge source="BLR" target="CZE">
      <data key="d0">3198000</data>
    </edge>
    <edge source="BLR" target="DNK">
      <data key="d0">1012600</data>
    </edge>
    <edge source="BLR" target="EST">
      <data key="d0">1921700</data>
    </edge>
    <edge source="BLR" target="FRA">
      <data key="d0">3267000</data>
    </edge>
    <edge source="BLR" target="GEO">
      <data key="d0">1972000</data>
    </edge>
    <edge source="BLR" target="DEU">
      <data key="d0">29242100</data>
    </edge>
    <edge source="BLR" target="GRC">
      <data key="d0">200700</data>
    </edge>
    <edge source="BLR" target="GTM">
      <data key="d0">123300</data>
    </edge>
    <edge source="BLR" target="HND">
      <data key="d0">28000</data>
    </edge>
    <edge source="BLR" target="HUN">
      <data key="d0">4693200</data>
    </edge>
    <edge source="BLR" target="ISR">
      <data key="d0">107800</data>
    </edge>
    <edge source="BLR" target="ITA">
      <data key="d0">3840300</data>
    </edge>
    <edge source="BLR" target="KAZ">
      <data key="d0">18669800</data>
    </edge>
    <edge source="BLR" target="KGZ">
      <data key="d0">3966400</data>
    </edge>
    <edge source="BLR" target="LBN">
      <data key="d0">157500</data>
    </edge>
    <edge source="BLR" target="LVA">
      <data key="d0">21233300</data>
    </edge>
    <edge source="BLR" target="LTU">
      <data key="d0">29404200</data>
    </edge>
    <edge source="BLR" target="MDA">
      <data key="d0">3860200</data>
    </edge>
    <edge source="BLR" target="MAR">
      <data key="d0">18400</data>
    </edge>
    <edge source="BLR" target="OMN">
      <data key="d0">21700</data>
    </edge>
    <edge source="BLR" target="NLD">
      <data key="d0">6799700</data>
    </edge>
    <edge source="BLR" target="POL">
      <data key="d0">99112200</data>
    </edge>
    <edge source="BLR" target="ROU">
      <data key="d0">5012700</data>
    </edge>
    <edge source="BLR" target="RUS">
      <data key="d0">193562600</data>
    </edge>
    <edge source="BLR" target="SAU">
      <data key="d0">65700</data>
    </edge>
    <edge source="BLR" target="SRB">
      <data key="d0">325300</data>
    </edge>
    <edge source="BLR" target="SVK">
      <data key="d0">1962900</data>
    </edge>
    <edge source="BLR" target="VNM">
      <data key="d0">16400</data>
    </edge>
    <edge source="BLR" target="SVN">
      <data key="d0">218700</data>
    </edge>
    <edge source="BLR" target="ESP">
      <data key="d0">1129500</data>
    </edge>
    <edge source="BLR" target="SWE">
      <data key="d0">120000</data>
    </edge>
    <edge source="BLR" target="CHE">
      <data key="d0">151400</data>
    </edge>
    <edge source="BLR" target="THA">
      <data key="d0">60200</data>
    </edge>
    <edge source="BLR" target="ARE">
      <data key="d0">440600</data>
    </edge>
    <edge source="BLR" target="TUR">
      <data key="d0">2347800</data>
    </edge>
    <edge source="BLR" target="UKR">
      <data key="d0">31735100</data>
    </edge>
    <edge source="BLR" target="EGY">
      <data key="d0">622700</data>
    </edge>
    <edge source="BLR" target="GBR">
      <data key="d0">214000</data>
    </edge>
    <edge source="BLR" target="USA">
      <data key="d0">2446600</data>
    </edge>
    <edge source="GEO" target="AZE">
      <data key="d0">230640</data>
    </edge>
    <edge source="GEO" target="AUT">
      <data key="d0">14118</data>
    </edge>
    <edge source="GEO" target="ARM">
      <data key="d0">3933960</data>
    </edge>
    <edge source="GEO" target="BEL">
      <data key="d0">107942</data>
    </edge>
    <edge source="GEO" target="FRA">
      <data key="d0">74074</data>
    </edge>
    <edge source="GEO" target="DEU">
      <data key="d0">4121290</data>
    </edge>
    <edge source="GEO" target="GRC">
      <data key="d0">36386</data>
    </edge>
    <edge source="GEO" target="NLD">
      <data key="d0">3491451</data>
    </edge>
    <edge source="GEO" target="POL">
      <data key="d0">393432</data>
    </edge>
    <edge source="GEO" target="PRT">
      <data key="d0">38373</data>
    </edge>
    <edge source="GEO" target="ROU">
      <data key="d0">21960</data>
    </edge>
    <edge source="GEO" target="TUR">
      <data key="d0">144708</data>
    </edge>
    <edge source="KAZ" target="BLR">
      <data key="d0">103809</data>
    </edge>
    <edge source="KAZ" target="CHN">
      <data key="d0">25007</data>
    </edge>
    <edge source="KAZ" target="DEU">
      <data key="d0">14013</data>
    </edge>
    <edge source="KAZ" target="KGZ">
      <data key="d0">3332909</data>
    </edge>
    <edge source="KAZ" target="NLD">
      <data key="d0">16840</data>
    </edge>
    <edge source="KAZ" target="RUS">
      <data key="d0">168805</data>
    </edge>
    <edge source="KAZ" target="SVN">
      <data key="d0">14977</data>
    </edge>
    <edge source="KAZ" target="TUR">
      <data key="d0">19058</data>
    </edge>
    <edge source="KAZ" target="UKR">
      <data key="d0">13133</data>
    </edge>
    <edge source="RUS" target="ALB">
      <data key="d0">116739</data>
    </edge>
    <edge source="RUS" target="DZA">
      <data key="d0">18172</data>
    </edge>
    <edge source="RUS" target="AZE">
      <data key="d0">47069534</data>
    </edge>
    <edge source="RUS" target="ARG">
      <data key="d0">110159</data>
    </edge>
    <edge source="RUS" target="AUS">
      <data key="d0">26246811</data>
    </edge>
    <edge source="RUS" target="AUT">
      <data key="d0">11021304</data>
    </edge>
    <edge source="RUS" target="ARM">
      <data key="d0">8167170</data>
    </edge>
    <edge source="RUS" target="BEL">
      <data key="d0">11656186</data>
    </edge>
    <edge source="RUS" target="BRA">
      <data key="d0">1340767</data>
    </edge>
    <edge source="RUS" target="BGR">
      <data key="d0">5490715</data>
    </edge>
    <edge source="RUS" target="BLR">
      <data key="d0">53040268</data>
    </edge>
    <edge source="RUS" target="KHM">
      <data key="d0">383920</data>
    </edge>
    <edge source="RUS" target="CAN">
      <data key="d0">16032168</data>
    </edge>
    <edge source="RUS" target="CHL">
      <data key="d0">2645426</data>
    </edge>
    <edge source="RUS" target="CHN">
      <data key="d0">42111409</data>
    </edge>
    <edge source="RUS" target="COL">
      <data key="d0">404268</data>
    </edge>
    <edge source="RUS" target="CRI">
      <data key="d0">330731</data>
    </edge>
    <edge source="RUS" target="HRV">
      <data key="d0">615940</data>
    </edge>
    <edge source="RUS" target="CZE">
      <data key="d0">18800317</data>
    </edge>
    <edge source="RUS" target="DNK">
      <data key="d0">18314310</data>
    </edge>
    <edge source="RUS" target="ECU">
      <data key="d0">259043</data>
    </edge>
    <edge source="RUS" target="ETH">
      <data key="d0">1069748</data>
    </edge>
    <edge source="RUS" target="EST">
      <data key="d0">23117820</data>
    </edge>
    <edge source="RUS" target="FIN">
      <data key="d0">49357192</data>
    </edge>
    <edge source="RUS" target="FRA">
      <data key="d0">19327655</data>
    </edge>
    <edge source="RUS" target="GEO">
      <data key="d0">11274537</data>
    </edge>
    <edge source="RUS" target="DEU">
      <data key="d0">134099283</data>
    </edge>
    <edge source="RUS" target="GRC">
      <data key="d0">7435195</data>
    </edge>
    <edge source="RUS" target="GTM">
      <data key="d0">296518</data>
    </edge>
    <edge source="RUS" target="HND">
      <data key="d0">15231</data>
    </edge>
    <edge source="RUS" target="HKG">
      <data key="d0">651907</data>
    </edge>
    <edge source="RUS" target="HUN">
      <data key="d0">6501180</data>
    </edge>
    <edge source="RUS" target="IDN">
      <data key="d0">419058</data>
    </edge>
    <edge source="RUS" target="IRL">
      <data key="d0">1051556</data>
    </edge>
    <edge source="RUS" target="ISR">
      <data key="d0">13679735</data>
    </edge>
    <edge source="RUS" target="ITA">
      <data key="d0">50594956</data>
    </edge>
    <edge source="RUS" target="CIV">
      <data key="d0">25249</data>
    </edge>
    <edge source="RUS" target="JPN">
      <data key="d0">102620245</data>
    </edge>
    <edge source="RUS" target="KAZ">
      <data key="d0">145800011</data>
    </edge>
    <edge source="RUS" target="JOR">
      <data key="d0">1146469</data>
    </edge>
    <edge source="RUS" target="KOR">
      <data key="d0">21563784</data>
    </edge>
    <edge source="RUS" target="KGZ">
      <data key="d0">23283919</data>
    </edge>
    <edge source="RUS" target="LBN">
      <data key="d0">2593286</data>
    </edge>
    <edge source="RUS" target="LVA">
      <data key="d0">66300135</data>
    </edge>
    <edge source="RUS" target="LTU">
      <data key="d0">26930201</data>
    </edge>
    <edge source="RUS" target="MYS">
      <data key="d0">1243750</data>
    </edge>
    <edge source="RUS" target="MEX">
      <data key="d0">2510225</data>
    </edge>
    <edge source="RUS" target="MDA">
      <data key="d0">4185639</data>
    </edge>
    <edge source="RUS" target="MAR">
      <data key="d0">307285</data>
    </edge>
    <edge source="RUS" target="OMN">
      <data key="d0">2479049</data>
    </edge>
    <edge source="RUS" target="NAM">
      <data key="d0">14499</data>
    </edge>
    <edge source="RUS" target="NLD">
      <data key="d0">37007544</data>
    </edge>
    <edge source="RUS" target="NZL">
      <data key="d0">1029517</data>
    </edge>
    <edge source="RUS" target="NIC">
      <data key="d0">14450</data>
    </edge>
    <edge source="RUS" target="NOR">
      <data key="d0">11614776</data>
    </edge>
    <edge source="RUS" target="PAK">
      <data key="d0">69778</data>
    </edge>
    <edge source="RUS" target="PAN">
      <data key="d0">197055</data>
    </edge>
    <edge source="RUS" target="PRY">
      <data key="d0">253112</data>
    </edge>
    <edge source="RUS" target="PER">
      <data key="d0">185222</data>
    </edge>
    <edge source="RUS" target="PHL">
      <data key="d0">127502</data>
    </edge>
    <edge source="RUS" target="POL">
      <data key="d0">62675191</data>
    </edge>
    <edge source="RUS" target="PRT">
      <data key="d0">11444182</data>
    </edge>
    <edge source="RUS" target="ROU">
      <data key="d0">34191101</data>
    </edge>
    <edge source="RUS" target="SAU">
      <data key="d0">8983457</data>
    </edge>
    <edge source="RUS" target="SRB">
      <data key="d0">4809563</data>
    </edge>
    <edge source="RUS" target="IND">
      <data key="d0">5210489</data>
    </edge>
    <edge source="RUS" target="SGP">
      <data key="d0">802924</data>
    </edge>
    <edge source="RUS" target="SVK">
      <data key="d0">5447002</data>
    </edge>
    <edge source="RUS" target="VNM">
      <data key="d0">3084086</data>
    </edge>
    <edge source="RUS" target="SVN">
      <data key="d0">907035</data>
    </edge>
    <edge source="RUS" target="ZAF">
      <data key="d0">1986185</data>
    </edge>
    <edge source="RUS" target="ESP">
      <data key="d0">6713817</data>
    </edge>
    <edge source="RUS" target="SWE">
      <data key="d0">14056540</data>
    </edge>
    <edge source="RUS" target="CHE">
      <data key="d0">700629</data>
    </edge>
    <edge source="RUS" target="THA">
      <data key="d0">283811</data>
    </edge>
    <edge source="RUS" target="ARE">
      <data key="d0">7202588</data>
    </edge>
    <edge source="RUS" target="TUN">
      <data key="d0">76777</data>
    </edge>
    <edge source="RUS" target="TUR">
      <data key="d0">54986306</data>
    </edge>
    <edge source="RUS" target="UKR">
      <data key="d0">33657566</data>
    </edge>
    <edge source="RUS" target="MKD">
      <data key="d0">2108594</data>
    </edge>
    <edge source="RUS" target="EGY">
      <data key="d0">95840745</data>
    </edge>
    <edge source="RUS" target="GBR">
      <data key="d0">48520413</data>
    </edge>
    <edge source="RUS" target="TZA">
      <data key="d0">122723</data>
    </edge>
    <edge source="RUS" target="USA">
      <data key="d0">124168334</data>
    </edge>
    <edge source="ARG" target="BOL">
      <data key="d0">2260074</data>
    </edge>
    <edge source="ARG" target="BRA">
      <data key="d0">1194926</data>
    </edge>
    <edge source="ARG" target="CAN">
      <data key="d0">9835892</data>
    </edge>
    <edge source="ARG" target="CHL">
      <data key="d0">203184</data>
    </edge>
    <edge source="ARG" target="CHN">
      <data key="d0">529117</data>
    </edge>
    <edge source="ARG" target="COL">
      <data key="d0">123713</data>
    </edge>
    <edge source="ARG" target="CRI">
      <data key="d0">52266</data>
    </edge>
    <edge source="ARG" target="ECU">
      <data key="d0">58631</data>
    </edge>
    <edge source="ARG" target="SLV">
      <data key="d0">48311</data>
    </edge>
    <edge source="ARG" target="FRA">
      <data key="d0">199997</data>
    </edge>
    <edge source="ARG" target="DEU">
      <data key="d0">513038</data>
    </edge>
    <edge source="ARG" target="GTM">
      <data key="d0">91712</data>
    </edge>
    <edge source="ARG" target="IDN">
      <data key="d0">184227</data>
    </edge>
    <edge source="ARG" target="IRL">
      <data key="d0">78131</data>
    </edge>
    <edge source="ARG" target="ISR">
      <data key="d0">133098</data>
    </edge>
    <edge source="ARG" target="ITA">
      <data key="d0">465859</data>
    </edge>
    <edge source="ARG" target="JPN">
      <data key="d0">13166</data>
    </edge>
    <edge source="ARG" target="MEX">
      <data key="d0">1708003</data>
    </edge>
    <edge source="ARG" target="PAN">
      <data key="d0">43277</data>
    </edge>
    <edge source="ARG" target="PRY">
      <data key="d0">1983794</data>
    </edge>
    <edge source="ARG" target="PER">
      <data key="d0">29593</data>
    </edge>
    <edge source="ARG" target="PHL">
      <data key="d0">21360</data>
    </edge>
    <edge source="ARG" target="PRT">
      <data key="d0">205193</data>
    </edge>
    <edge source="ARG" target="VNM">
      <data key="d0">51556</data>
    </edge>
    <edge source="ARG" target="ZAF">
      <data key="d0">97937</data>
    </edge>
    <edge source="ARG" target="ESP">
      <data key="d0">217497</data>
    </edge>
    <edge source="ARG" target="SWE">
      <data key="d0">96169</data>
    </edge>
    <edge source="ARG" target="ARE">
      <data key="d0">45955</data>
    </edge>
    <edge source="ARG" target="GBR">
      <data key="d0">146474</data>
    </edge>
    <edge source="ARG" target="USA">
      <data key="d0">14087933</data>
    </edge>
    <edge source="ARG" target="URY">
      <data key="d0">8835646</data>
    </edge>
    <edge source="BOL" target="ARG">
      <data key="d0">68365</data>
    </edge>
    <edge source="BOL" target="BRA">
      <data key="d0">1424596</data>
    </edge>
    <edge source="BOL" target="CAN">
      <data key="d0">76780</data>
    </edge>
    <edge source="BOL" target="CHL">
      <data key="d0">1283233</data>
    </edge>
    <edge source="BOL" target="CHN">
      <data key="d0">585579</data>
    </edge>
    <edge source="BOL" target="FRA">
      <data key="d0">98416</data>
    </edge>
    <edge source="BOL" target="DEU">
      <data key="d0">848361</data>
    </edge>
    <edge source="BOL" target="ITA">
      <data key="d0">1662465</data>
    </edge>
    <edge source="BOL" target="JPN">
      <data key="d0">175801</data>
    </edge>
    <edge source="BOL" target="MEX">
      <data key="d0">49725</data>
    </edge>
    <edge source="BOL" target="PAN">
      <data key="d0">54418</data>
    </edge>
    <edge source="BOL" target="PER">
      <data key="d0">629502</data>
    </edge>
    <edge source="BOL" target="PRT">
      <data key="d0">430577</data>
    </edge>
    <edge source="BOL" target="ESP">
      <data key="d0">1763444</data>
    </edge>
    <edge source="BOL" target="USA">
      <data key="d0">5978707</data>
    </edge>
    <edge source="BOL" target="URY">
      <data key="d0">450776</data>
    </edge>
    <edge source="BRA" target="ALB">
      <data key="d0">13744</data>
    </edge>
    <edge source="BRA" target="DZA">
      <data key="d0">1370260</data>
    </edge>
    <edge source="BRA" target="ARG">
      <data key="d0">29318703</data>
    </edge>
    <edge source="BRA" target="AUS">
      <data key="d0">6575774</data>
    </edge>
    <edge source="BRA" target="AUT">
      <data key="d0">13288</data>
    </edge>
    <edge source="BRA" target="BEL">
      <data key="d0">55504445</data>
    </edge>
    <edge source="BRA" target="BOL">
      <data key="d0">14118368</data>
    </edge>
    <edge source="BRA" target="CAN">
      <data key="d0">18712406</data>
    </edge>
    <edge source="BRA" target="LKA">
      <data key="d0">21815</data>
    </edge>
    <edge source="BRA" target="CHL">
      <data key="d0">13508008</data>
    </edge>
    <edge source="BRA" target="CHN">
      <data key="d0">14857647</data>
    </edge>
    <edge source="BRA" target="COL">
      <data key="d0">22147024</data>
    </edge>
    <edge source="BRA" target="CRI">
      <data key="d0">2498944</data>
    </edge>
    <edge source="BRA" target="HRV">
      <data key="d0">530923</data>
    </edge>
    <edge source="BRA" target="CZE">
      <data key="d0">1034236</data>
    </edge>
    <edge source="BRA" target="BEN">
      <data key="d0">139631</data>
    </edge>
    <edge source="BRA" target="DNK">
      <data key="d0">12950172</data>
    </edge>
    <edge source="BRA" target="ECU">
      <data key="d0">7587203</data>
    </edge>
    <edge source="BRA" target="SLV">
      <data key="d0">38910</data>
    </edge>
    <edge source="BRA" target="EST">
      <data key="d0">1282113</data>
    </edge>
    <edge source="BRA" target="FIN">
      <data key="d0">2498331</data>
    </edge>
    <edge source="BRA" target="FRA">
      <data key="d0">15711854</data>
    </edge>
    <edge source="BRA" target="GMB">
      <data key="d0">429094</data>
    </edge>
    <edge source="BRA" target="PSE">
      <data key="d0">84672</data>
    </edge>
    <edge source="BRA" target="DEU">
      <data key="d0">43185059</data>
    </edge>
    <edge source="BRA" target="GHA">
      <data key="d0">37680</data>
    </edge>
    <edge source="BRA" target="GRC">
      <data key="d0">389019</data>
    </edge>
    <edge source="BRA" target="GTM">
      <data key="d0">5176111</data>
    </edge>
    <edge source="BRA" target="HND">
      <data key="d0">2874907</data>
    </edge>
    <edge source="BRA" target="HKG">
      <data key="d0">918737</data>
    </edge>
    <edge source="BRA" target="IDN">
      <data key="d0">2186860</data>
    </edge>
    <edge source="BRA" target="IRL">
      <data key="d0">5466135</data>
    </edge>
    <edge source="BRA" target="ISR">
      <data key="d0">16823233</data>
    </edge>
    <edge source="BRA" target="ITA">
      <data key="d0">23733175</data>
    </edge>
    <edge source="BRA" target="CIV">
      <data key="d0">39466</data>
    </edge>
    <edge source="BRA" target="JAM">
      <data key="d0">10995706</data>
    </edge>
    <edge source="BRA" target="JPN">
      <data key="d0">1203382</data>
    </edge>
    <edge source="BRA" target="JOR">
      <data key="d0">504768</data>
    </edge>
    <edge source="BRA" target="KOR">
      <data key="d0">9483909</data>
    </edge>
    <edge source="BRA" target="LBN">
      <data key="d0">321739</data>
    </edge>
    <edge source="BRA" target="LVA">
      <data key="d0">596421</data>
    </edge>
    <edge source="BRA" target="LTU">
      <data key="d0">145935</data>
    </edge>
    <edge source="BRA" target="MYS">
      <data key="d0">4533685</data>
    </edge>
    <edge source="BRA" target="MUS">
      <data key="d0">11604</data>
    </edge>
    <edge source="BRA" target="MEX">
      <data key="d0">81793788</data>
    </edge>
    <edge source="BRA" target="MAR">
      <data key="d0">1974614</data>
    </edge>
    <edge source="BRA" target="MOZ">
      <data key="d0">51919</data>
    </edge>
    <edge source="BRA" target="OMN">
      <data key="d0">96620</data>
    </edge>
    <edge source="BRA" target="NAM">
      <data key="d0">63952</data>
    </edge>
    <edge source="BRA" target="NLD">
      <data key="d0">13353397</data>
    </edge>
    <edge source="BRA" target="NZL">
      <data key="d0">401435</data>
    </edge>
    <edge source="BRA" target="NIC">
      <data key="d0">527641</data>
    </edge>
    <edge source="BRA" target="NER">
      <data key="d0">18660</data>
    </edge>
    <edge source="BRA" target="NOR">
      <data key="d0">698706</data>
    </edge>
    <edge source="BRA" target="PAK">
      <data key="d0">84844</data>
    </edge>
    <edge source="BRA" target="PAN">
      <data key="d0">4746568</data>
    </edge>
    <edge source="BRA" target="PRY">
      <data key="d0">9689492</data>
    </edge>
    <edge source="BRA" target="PER">
      <data key="d0">19863388</data>
    </edge>
    <edge source="BRA" target="PHL">
      <data key="d0">17456</data>
    </edge>
    <edge source="BRA" target="POL">
      <data key="d0">210302</data>
    </edge>
    <edge source="BRA" target="PRT">
      <data key="d0">2794802</data>
    </edge>
    <edge source="BRA" target="ROU">
      <data key="d0">48696</data>
    </edge>
    <edge source="BRA" target="RUS">
      <data key="d0">382375</data>
    </edge>
    <edge source="BRA" target="SAU">
      <data key="d0">6297713</data>
    </edge>
    <edge source="BRA" target="SEN">
      <data key="d0">85736</data>
    </edge>
    <edge source="BRA" target="IND">
      <data key="d0">2858736</data>
    </edge>
    <edge source="BRA" target="SGP">
      <data key="d0">562275</data>
    </edge>
    <edge source="BRA" target="SVK">
      <data key="d0">48806</data>
    </edge>
    <edge source="BRA" target="VNM">
      <data key="d0">618519</data>
    </edge>
    <edge source="BRA" target="ZAF">
      <data key="d0">16339157</data>
    </edge>
    <edge source="BRA" target="ESP">
      <data key="d0">8194525</data>
    </edge>
    <edge source="BRA" target="SWE">
      <data key="d0">4270412</data>
    </edge>
    <edge source="BRA" target="CHE">
      <data key="d0">117256</data>
    </edge>
    <edge source="BRA" target="THA">
      <data key="d0">124069</data>
    </edge>
    <edge source="BRA" target="TGO">
      <data key="d0">24386</data>
    </edge>
    <edge source="BRA" target="ARE">
      <data key="d0">5681496</data>
    </edge>
    <edge source="BRA" target="TUR">
      <data key="d0">5612164</data>
    </edge>
    <edge source="BRA" target="UGA">
      <data key="d0">11803</data>
    </edge>
    <edge source="BRA" target="UKR">
      <data key="d0">14940</data>
    </edge>
    <edge source="BRA" target="EGY">
      <data key="d0">9792627</data>
    </edge>
    <edge source="BRA" target="GBR">
      <data key="d0">89395111</data>
    </edge>
    <edge source="BRA" target="TZA">
      <data key="d0">401406</data>
    </edge>
    <edge source="BRA" target="USA">
      <data key="d0">482620316</data>
    </edge>
    <edge source="BRA" target="URY">
      <data key="d0">9073965</data>
    </edge>
    <edge source="CAN" target="DZA">
      <data key="d0">47536</data>
    </edge>
    <edge source="CAN" target="ARG">
      <data key="d0">69807</data>
    </edge>
    <edge source="CAN" target="AUS">
      <data key="d0">11681835</data>
    </edge>
    <edge source="CAN" target="AUT">
      <data key="d0">543041</data>
    </edge>
    <edge source="CAN" target="BEL">
      <data key="d0">2385528</data>
    </edge>
    <edge source="CAN" target="BRA">
      <data key="d0">102177</data>
    </edge>
    <edge source="CAN" target="CMR">
      <data key="d0">29849</data>
    </edge>
    <edge source="CAN" target="CHL">
      <data key="d0">5526497</data>
    </edge>
    <edge source="CAN" target="CHN">
      <data key="d0">14118629</data>
    </edge>
    <edge source="CAN" target="COL">
      <data key="d0">372663</data>
    </edge>
    <edge source="CAN" target="CRI">
      <data key="d0">19994</data>
    </edge>
    <edge source="CAN" target="CZE">
      <data key="d0">149876</data>
    </edge>
    <edge source="CAN" target="DNK">
      <data key="d0">704274</data>
    </edge>
    <edge source="CAN" target="ECU">
      <data key="d0">25710</data>
    </edge>
    <edge source="CAN" target="SLV">
      <data key="d0">137790</data>
    </edge>
    <edge source="CAN" target="FIN">
      <data key="d0">11972</data>
    </edge>
    <edge source="CAN" target="FRA">
      <data key="d0">7620676</data>
    </edge>
    <edge source="CAN" target="DEU">
      <data key="d0">1937581</data>
    </edge>
    <edge source="CAN" target="GHA">
      <data key="d0">60216</data>
    </edge>
    <edge source="CAN" target="GRC">
      <data key="d0">33583</data>
    </edge>
    <edge source="CAN" target="GTM">
      <data key="d0">106902</data>
    </edge>
    <edge source="CAN" target="HND">
      <data key="d0">69493</data>
    </edge>
    <edge source="CAN" target="HKG">
      <data key="d0">547591</data>
    </edge>
    <edge source="CAN" target="IDN">
      <data key="d0">893503</data>
    </edge>
    <edge source="CAN" target="IRL">
      <data key="d0">895938</data>
    </edge>
    <edge source="CAN" target="ISR">
      <data key="d0">223774</data>
    </edge>
    <edge source="CAN" target="ITA">
      <data key="d0">412394</data>
    </edge>
    <edge source="CAN" target="JAM">
      <data key="d0">820679</data>
    </edge>
    <edge source="CAN" target="JPN">
      <data key="d0">51624735</data>
    </edge>
    <edge source="CAN" target="KAZ">
      <data key="d0">93351</data>
    </edge>
    <edge source="CAN" target="JOR">
      <data key="d0">82040</data>
    </edge>
    <edge source="CAN" target="KOR">
      <data key="d0">15043434</data>
    </edge>
    <edge source="CAN" target="LBN">
      <data key="d0">40633</data>
    </edge>
    <edge source="CAN" target="LTU">
      <data key="d0">318762</data>
    </edge>
    <edge source="CAN" target="MYS">
      <data key="d0">50885</data>
    </edge>
    <edge source="CAN" target="MUS">
      <data key="d0">58447</data>
    </edge>
    <edge source="CAN" target="MEX">
      <data key="d0">4883031</data>
    </edge>
    <edge source="CAN" target="MAR">
      <data key="d0">74360</data>
    </edge>
    <edge source="CAN" target="OMN">
      <data key="d0">90205</data>
    </edge>
    <edge source="CAN" target="NLD">
      <data key="d0">1532429</data>
    </edge>
    <edge source="CAN" target="NZL">
      <data key="d0">1755199</data>
    </edge>
    <edge source="CAN" target="NIC">
      <data key="d0">33124</data>
    </edge>
    <edge source="CAN" target="NOR">
      <data key="d0">44807</data>
    </edge>
    <edge source="CAN" target="PAK">
      <data key="d0">222286</data>
    </edge>
    <edge source="CAN" target="PAN">
      <data key="d0">812941</data>
    </edge>
    <edge source="CAN" target="PER">
      <data key="d0">13774</data>
    </edge>
    <edge source="CAN" target="PHL">
      <data key="d0">97226</data>
    </edge>
    <edge source="CAN" target="POL">
      <data key="d0">68646</data>
    </edge>
    <edge source="CAN" target="PRT">
      <data key="d0">10516</data>
    </edge>
    <edge source="CAN" target="RUS">
      <data key="d0">178692</data>
    </edge>
    <edge source="CAN" target="SAU">
      <data key="d0">750281</data>
    </edge>
    <edge source="CAN" target="IND">
      <data key="d0">591736</data>
    </edge>
    <edge source="CAN" target="SGP">
      <data key="d0">183449</data>
    </edge>
    <edge source="CAN" target="VNM">
      <data key="d0">6632793</data>
    </edge>
    <edge source="CAN" target="ZAF">
      <data key="d0">36918</data>
    </edge>
    <edge source="CAN" target="ESP">
      <data key="d0">4169303</data>
    </edge>
    <edge source="CAN" target="SWE">
      <data key="d0">202617</data>
    </edge>
    <edge source="CAN" target="CHE">
      <data key="d0">119761</data>
    </edge>
    <edge source="CAN" target="THA">
      <data key="d0">2951484</data>
    </edge>
    <edge source="CAN" target="ARE">
      <data key="d0">937335</data>
    </edge>
    <edge source="CAN" target="TUN">
      <data key="d0">49848</data>
    </edge>
    <edge source="CAN" target="TUR">
      <data key="d0">100432</data>
    </edge>
    <edge source="CAN" target="EGY">
      <data key="d0">36352</data>
    </edge>
    <edge source="CAN" target="GBR">
      <data key="d0">24206257</data>
    </edge>
    <edge source="CAN" target="USA">
      <data key="d0">3948356246</data>
    </edge>
    <edge source="CHL" target="ARG">
      <data key="d0">18110762</data>
    </edge>
    <edge source="CHL" target="AUS">
      <data key="d0">15959649</data>
    </edge>
    <edge source="CHL" target="BEL">
      <data key="d0">5287724</data>
    </edge>
    <edge source="CHL" target="BOL">
      <data key="d0">2347501</data>
    </edge>
    <edge source="CHL" target="BRA">
      <data key="d0">907708</data>
    </edge>
    <edge source="CHL" target="CAN">
      <data key="d0">34498051</data>
    </edge>
    <edge source="CHL" target="CHN">
      <data key="d0">1833111</data>
    </edge>
    <edge source="CHL" target="COL">
      <data key="d0">33502286</data>
    </edge>
    <edge source="CHL" target="CRI">
      <data key="d0">6721983</data>
    </edge>
    <edge source="CHL" target="DNK">
      <data key="d0">7532693</data>
    </edge>
    <edge source="CHL" target="ECU">
      <data key="d0">6474585</data>
    </edge>
    <edge source="CHL" target="SLV">
      <data key="d0">1661002</data>
    </edge>
    <edge source="CHL" target="EST">
      <data key="d0">116874</data>
    </edge>
    <edge source="CHL" target="FIN">
      <data key="d0">268947</data>
    </edge>
    <edge source="CHL" target="FRA">
      <data key="d0">4670277</data>
    </edge>
    <edge source="CHL" target="GEO">
      <data key="d0">23853</data>
    </edge>
    <edge source="CHL" target="DEU">
      <data key="d0">3850547</data>
    </edge>
    <edge source="CHL" target="GTM">
      <data key="d0">7058688</data>
    </edge>
    <edge source="CHL" target="HND">
      <data key="d0">1052564</data>
    </edge>
    <edge source="CHL" target="HUN">
      <data key="d0">231884</data>
    </edge>
    <edge source="CHL" target="IDN">
      <data key="d0">60387</data>
    </edge>
    <edge source="CHL" target="IRL">
      <data key="d0">83765</data>
    </edge>
    <edge source="CHL" target="ISR">
      <data key="d0">279652</data>
    </edge>
    <edge source="CHL" target="ITA">
      <data key="d0">11799026</data>
    </edge>
    <edge source="CHL" target="JAM">
      <data key="d0">1478877</data>
    </edge>
    <edge source="CHL" target="JPN">
      <data key="d0">1602374</data>
    </edge>
    <edge source="CHL" target="KOR">
      <data key="d0">10926884</data>
    </edge>
    <edge source="CHL" target="LVA">
      <data key="d0">16409</data>
    </edge>
    <edge source="CHL" target="MYS">
      <data key="d0">22090</data>
    </edge>
    <edge source="CHL" target="MEX">
      <data key="d0">126560805</data>
    </edge>
    <edge source="CHL" target="NLD">
      <data key="d0">18531595</data>
    </edge>
    <edge source="CHL" target="NZL">
      <data key="d0">10414092</data>
    </edge>
    <edge source="CHL" target="NIC">
      <data key="d0">788552</data>
    </edge>
    <edge source="CHL" target="NOR">
      <data key="d0">5477033</data>
    </edge>
    <edge source="CHL" target="PAN">
      <data key="d0">5697141</data>
    </edge>
    <edge source="CHL" target="PRY">
      <data key="d0">124742</data>
    </edge>
    <edge source="CHL" target="PER">
      <data key="d0">53135216</data>
    </edge>
    <edge source="CHL" target="PHL">
      <data key="d0">56228</data>
    </edge>
    <edge source="CHL" target="POL">
      <data key="d0">227609</data>
    </edge>
    <edge source="CHL" target="PRT">
      <data key="d0">632641</data>
    </edge>
    <edge source="CHL" target="RUS">
      <data key="d0">288444</data>
    </edge>
    <edge source="CHL" target="IND">
      <data key="d0">228395</data>
    </edge>
    <edge source="CHL" target="SGP">
      <data key="d0">48922</data>
    </edge>
    <edge source="CHL" target="VNM">
      <data key="d0">143805</data>
    </edge>
    <edge source="CHL" target="ZAF">
      <data key="d0">810560</data>
    </edge>
    <edge source="CHL" target="ESP">
      <data key="d0">6726762</data>
    </edge>
    <edge source="CHL" target="SWE">
      <data key="d0">3653775</data>
    </edge>
    <edge source="CHL" target="THA">
      <data key="d0">181672</data>
    </edge>
    <edge source="CHL" target="TUR">
      <data key="d0">1233612</data>
    </edge>
    <edge source="CHL" target="GBR">
      <data key="d0">26138110</data>
    </edge>
    <edge source="CHL" target="USA">
      <data key="d0">410417878</data>
    </edge>
    <edge source="CHL" target="URY">
      <data key="d0">710477</data>
    </edge>
    <edge source="COL" target="CHL">
      <data key="d0">43182</data>
    </edge>
    <edge source="COL" target="CHN">
      <data key="d0">103658</data>
    </edge>
    <edge source="COL" target="CRI">
      <data key="d0">2499395</data>
    </edge>
    <edge source="COL" target="ECU">
      <data key="d0">175044</data>
    </edge>
    <edge source="COL" target="DEU">
      <data key="d0">63508</data>
    </edge>
    <edge source="COL" target="GTM">
      <data key="d0">737973</data>
    </edge>
    <edge source="COL" target="HND">
      <data key="d0">287805</data>
    </edge>
    <edge source="COL" target="ITA">
      <data key="d0">99894</data>
    </edge>
    <edge source="COL" target="MEX">
      <data key="d0">101051</data>
    </edge>
    <edge source="COL" target="PAN">
      <data key="d0">6405127</data>
    </edge>
    <edge source="COL" target="PER">
      <data key="d0">35751</data>
    </edge>
    <edge source="COL" target="IND">
      <data key="d0">593551</data>
    </edge>
    <edge source="COL" target="ESP">
      <data key="d0">80701</data>
    </edge>
    <edge source="COL" target="SWE">
      <data key="d0">33240</data>
    </edge>
    <edge source="COL" target="GBR">
      <data key="d0">25111</data>
    </edge>
    <edge source="COL" target="USA">
      <data key="d0">1249518</data>
    </edge>
    <edge source="CRI" target="CHL">
      <data key="d0">17242</data>
    </edge>
    <edge source="CRI" target="CHN">
      <data key="d0">234959</data>
    </edge>
    <edge source="CRI" target="SLV">
      <data key="d0">559778</data>
    </edge>
    <edge source="CRI" target="FRA">
      <data key="d0">95064</data>
    </edge>
    <edge source="CRI" target="GTM">
      <data key="d0">544735</data>
    </edge>
    <edge source="CRI" target="HND">
      <data key="d0">189930</data>
    </edge>
    <edge source="CRI" target="JAM">
      <data key="d0">26371</data>
    </edge>
    <edge source="CRI" target="MEX">
      <data key="d0">119655</data>
    </edge>
    <edge source="CRI" target="NIC">
      <data key="d0">451768</data>
    </edge>
    <edge source="CRI" target="PAN">
      <data key="d0">1299656</data>
    </edge>
    <edge source="CRI" target="GBR">
      <data key="d0">24282</data>
    </edge>
    <edge source="CRI" target="USA">
      <data key="d0">21332385</data>
    </edge>
    <edge source="ECU" target="ARG">
      <data key="d0">139105</data>
    </edge>
    <edge source="ECU" target="BEL">
      <data key="d0">36000</data>
    </edge>
    <edge source="ECU" target="BOL">
      <data key="d0">1611701</data>
    </edge>
    <edge source="ECU" target="BRA">
      <data key="d0">123454</data>
    </edge>
    <edge source="ECU" target="CAN">
      <data key="d0">39357</data>
    </edge>
    <edge source="ECU" target="CHL">
      <data key="d0">1593637</data>
    </edge>
    <edge source="ECU" target="CHN">
      <data key="d0">12288029</data>
    </edge>
    <edge source="ECU" target="COL">
      <data key="d0">54405671</data>
    </edge>
    <edge source="ECU" target="CRI">
      <data key="d0">82879</data>
    </edge>
    <edge source="ECU" target="DNK">
      <data key="d0">10630</data>
    </edge>
    <edge source="ECU" target="SLV">
      <data key="d0">578506</data>
    </edge>
    <edge source="ECU" target="FRA">
      <data key="d0">120667</data>
    </edge>
    <edge source="ECU" target="DEU">
      <data key="d0">2852595</data>
    </edge>
    <edge source="ECU" target="GTM">
      <data key="d0">655238</data>
    </edge>
    <edge source="ECU" target="HND">
      <data key="d0">524373</data>
    </edge>
    <edge source="ECU" target="ITA">
      <data key="d0">46450</data>
    </edge>
    <edge source="ECU" target="MEX">
      <data key="d0">557034</data>
    </edge>
    <edge source="ECU" target="NIC">
      <data key="d0">43863</data>
    </edge>
    <edge source="ECU" target="PAN">
      <data key="d0">3548210</data>
    </edge>
    <edge source="ECU" target="PER">
      <data key="d0">33525173</data>
    </edge>
    <edge source="ECU" target="POL">
      <data key="d0">2339442</data>
    </edge>
    <edge source="ECU" target="IND">
      <data key="d0">2453287</data>
    </edge>
    <edge source="ECU" target="ESP">
      <data key="d0">2683142</data>
    </edge>
    <edge source="ECU" target="ARE">
      <data key="d0">21080</data>
    </edge>
    <edge source="ECU" target="GBR">
      <data key="d0">198093</data>
    </edge>
    <edge source="ECU" target="USA">
      <data key="d0">47313558</data>
    </edge>
    <edge source="SLV" target="AUS">
      <data key="d0">25950</data>
    </edge>
    <edge source="SLV" target="AUT">
      <data key="d0">33922</data>
    </edge>
    <edge source="SLV" target="CAN">
      <data key="d0">21927</data>
    </edge>
    <edge source="SLV" target="CRI">
      <data key="d0">251278</data>
    </edge>
    <edge source="SLV" target="FRA">
      <data key="d0">27639</data>
    </edge>
    <edge source="SLV" target="DEU">
      <data key="d0">62932</data>
    </edge>
    <edge source="SLV" target="GTM">
      <data key="d0">293917</data>
    </edge>
    <edge source="SLV" target="HND">
      <data key="d0">329824</data>
    </edge>
    <edge source="SLV" target="ITA">
      <data key="d0">53505</data>
    </edge>
    <edge source="SLV" target="MEX">
      <data key="d0">574167</data>
    </edge>
    <edge source="SLV" target="NIC">
      <data key="d0">185135</data>
    </edge>
    <edge source="SLV" target="PAN">
      <data key="d0">195715</data>
    </edge>
    <edge source="SLV" target="SGP">
      <data key="d0">16290</data>
    </edge>
    <edge source="SLV" target="CHE">
      <data key="d0">50000</data>
    </edge>
    <edge source="SLV" target="TUR">
      <data key="d0">24940</data>
    </edge>
    <edge source="SLV" target="GBR">
      <data key="d0">366428</data>
    </edge>
    <edge source="SLV" target="USA">
      <data key="d0">348872</data>
    </edge>
    <edge source="GTM" target="AUS">
      <data key="d0">38165</data>
    </edge>
    <edge source="GTM" target="CAN">
      <data key="d0">271294</data>
    </edge>
    <edge source="GTM" target="CRI">
      <data key="d0">2949401</data>
    </edge>
    <edge source="GTM" target="SLV">
      <data key="d0">6909859</data>
    </edge>
    <edge source="GTM" target="FRA">
      <data key="d0">78302</data>
    </edge>
    <edge source="GTM" target="HND">
      <data key="d0">8473952</data>
    </edge>
    <edge source="GTM" target="ITA">
      <data key="d0">1745968</data>
    </edge>
    <edge source="GTM" target="JAM">
      <data key="d0">18816</data>
    </edge>
    <edge source="GTM" target="MEX">
      <data key="d0">2774403</data>
    </edge>
    <edge source="GTM" target="NLD">
      <data key="d0">153915</data>
    </edge>
    <edge source="GTM" target="NIC">
      <data key="d0">2593392</data>
    </edge>
    <edge source="GTM" target="PAN">
      <data key="d0">2131621</data>
    </edge>
    <edge source="GTM" target="SEN">
      <data key="d0">160588</data>
    </edge>
    <edge source="GTM" target="USA">
      <data key="d0">53014851</data>
    </edge>
    <edge source="IDN" target="ALB">
      <data key="d0">14439</data>
    </edge>
    <edge source="IDN" target="DZA">
      <data key="d0">9880804</data>
    </edge>
    <edge source="IDN" target="AZE">
      <data key="d0">191928</data>
    </edge>
    <edge source="IDN" target="ARG">
      <data key="d0">594123</data>
    </edge>
    <edge source="IDN" target="AUS">
      <data key="d0">75819439</data>
    </edge>
    <edge source="IDN" target="AUT">
      <data key="d0">115048</data>
    </edge>
    <edge source="IDN" target="ARM">
      <data key="d0">23277</data>
    </edge>
    <edge source="IDN" target="BEL">
      <data key="d0">29999971</data>
    </edge>
    <edge source="IDN" target="BWA">
      <data key="d0">91789</data>
    </edge>
    <edge source="IDN" target="BRA">
      <data key="d0">1085162</data>
    </edge>
    <edge source="IDN" target="BGR">
      <data key="d0">408475</data>
    </edge>
    <edge source="IDN" target="KHM">
      <data key="d0">31430</data>
    </edge>
    <edge source="IDN" target="CAN">
      <data key="d0">14944470</data>
    </edge>
    <edge source="IDN" target="LKA">
      <data key="d0">500129</data>
    </edge>
    <edge source="IDN" target="CHL">
      <data key="d0">881824</data>
    </edge>
    <edge source="IDN" target="CHN">
      <data key="d0">550871208</data>
    </edge>
    <edge source="IDN" target="COL">
      <data key="d0">383578</data>
    </edge>
    <edge source="IDN" target="CRI">
      <data key="d0">255714</data>
    </edge>
    <edge source="IDN" target="HRV">
      <data key="d0">738170</data>
    </edge>
    <edge source="IDN" target="CZE">
      <data key="d0">711592</data>
    </edge>
    <edge source="IDN" target="BEN">
      <data key="d0">36755</data>
    </edge>
    <edge source="IDN" target="DNK">
      <data key="d0">1732598</data>
    </edge>
    <edge source="IDN" target="ETH">
      <data key="d0">370782</data>
    </edge>
    <edge source="IDN" target="EST">
      <data key="d0">369954</data>
    </edge>
    <edge source="IDN" target="FIN">
      <data key="d0">762002</data>
    </edge>
    <edge source="IDN" target="FRA">
      <data key="d0">14340024</data>
    </edge>
    <edge source="IDN" target="GEO">
      <data key="d0">19158</data>
    </edge>
    <edge source="IDN" target="DEU">
      <data key="d0">66979667</data>
    </edge>
    <edge source="IDN" target="GRC">
      <data key="d0">1340724</data>
    </edge>
    <edge source="IDN" target="GTM">
      <data key="d0">79687</data>
    </edge>
    <edge source="IDN" target="HKG">
      <data key="d0">15234459</data>
    </edge>
    <edge source="IDN" target="HUN">
      <data key="d0">77157</data>
    </edge>
    <edge source="IDN" target="IRL">
      <data key="d0">851744</data>
    </edge>
    <edge source="IDN" target="ISR">
      <data key="d0">361335</data>
    </edge>
    <edge source="IDN" target="ITA">
      <data key="d0">15014407</data>
    </edge>
    <edge source="IDN" target="JAM">
      <data key="d0">1499571</data>
    </edge>
    <edge source="IDN" target="JPN">
      <data key="d0">674696954</data>
    </edge>
    <edge source="IDN" target="KAZ">
      <data key="d0">26792</data>
    </edge>
    <edge source="IDN" target="JOR">
      <data key="d0">35381345</data>
    </edge>
    <edge source="IDN" target="KOR">
      <data key="d0">232168368</data>
    </edge>
    <edge source="IDN" target="LBN">
      <data key="d0">11368732</data>
    </edge>
    <edge source="IDN" target="LVA">
      <data key="d0">32034</data>
    </edge>
    <edge source="IDN" target="LTU">
      <data key="d0">12662</data>
    </edge>
    <edge source="IDN" target="MYS">
      <data key="d0">67271628</data>
    </edge>
    <edge source="IDN" target="MUS">
      <data key="d0">361139</data>
    </edge>
    <edge source="IDN" target="MEX">
      <data key="d0">14349671</data>
    </edge>
    <edge source="IDN" target="MAR">
      <data key="d0">187082</data>
    </edge>
    <edge source="IDN" target="MOZ">
      <data key="d0">95434</data>
    </edge>
    <edge source="IDN" target="OMN">
      <data key="d0">23954032</data>
    </edge>
    <edge source="IDN" target="NAM">
      <data key="d0">13650</data>
    </edge>
    <edge source="IDN" target="NLD">
      <data key="d0">69828058</data>
    </edge>
    <edge source="IDN" target="NZL">
      <data key="d0">2079523</data>
    </edge>
    <edge source="IDN" target="NOR">
      <data key="d0">686311</data>
    </edge>
    <edge source="IDN" target="PAK">
      <data key="d0">897770</data>
    </edge>
    <edge source="IDN" target="PAN">
      <data key="d0">40225</data>
    </edge>
    <edge source="IDN" target="PRY">
      <data key="d0">14240</data>
    </edge>
    <edge source="IDN" target="PER">
      <data key="d0">162249</data>
    </edge>
    <edge source="IDN" target="PHL">
      <data key="d0">4171650</data>
    </edge>
    <edge source="IDN" target="POL">
      <data key="d0">3260644</data>
    </edge>
    <edge source="IDN" target="PRT">
      <data key="d0">509847</data>
    </edge>
    <edge source="IDN" target="ROU">
      <data key="d0">994518</data>
    </edge>
    <edge source="IDN" target="RUS">
      <data key="d0">885518</data>
    </edge>
    <edge source="IDN" target="SAU">
      <data key="d0">80820956</data>
    </edge>
    <edge source="IDN" target="SEN">
      <data key="d0">11093</data>
    </edge>
    <edge source="IDN" target="IND">
      <data key="d0">53612508</data>
    </edge>
    <edge source="IDN" target="SGP">
      <data key="d0">47137719</data>
    </edge>
    <edge source="IDN" target="SVK">
      <data key="d0">32945</data>
    </edge>
    <edge source="IDN" target="VNM">
      <data key="d0">18377416</data>
    </edge>
    <edge source="IDN" target="SVN">
      <data key="d0">154352</data>
    </edge>
    <edge source="IDN" target="ZAF">
      <data key="d0">11376588</data>
    </edge>
    <edge source="IDN" target="ESP">
      <data key="d0">8754414</data>
    </edge>
    <edge source="IDN" target="SWE">
      <data key="d0">2665257</data>
    </edge>
    <edge source="IDN" target="CHE">
      <data key="d0">442750</data>
    </edge>
    <edge source="IDN" target="THA">
      <data key="d0">12435616</data>
    </edge>
    <edge source="IDN" target="ARE">
      <data key="d0">29551608</data>
    </edge>
    <edge source="IDN" target="TUN">
      <data key="d0">10240</data>
    </edge>
    <edge source="IDN" target="TUR">
      <data key="d0">1038543</data>
    </edge>
    <edge source="IDN" target="UKR">
      <data key="d0">278190</data>
    </edge>
    <edge source="IDN" target="EGY">
      <data key="d0">17712960</data>
    </edge>
    <edge source="IDN" target="GBR">
      <data key="d0">128769634</data>
    </edge>
    <edge source="IDN" target="USA">
      <data key="d0">295440112</data>
    </edge>
    <edge source="IDN" target="URY">
      <data key="d0">267369</data>
    </edge>
    <edge source="IRL" target="DZA">
      <data key="d0">749217</data>
    </edge>
    <edge source="IRL" target="ARG">
      <data key="d0">120815</data>
    </edge>
    <edge source="IRL" target="AUS">
      <data key="d0">221026</data>
    </edge>
    <edge source="IRL" target="AUT">
      <data key="d0">170630</data>
    </edge>
    <edge source="IRL" target="BEL">
      <data key="d0">9056173</data>
    </edge>
    <edge source="IRL" target="CMR">
      <data key="d0">10362</data>
    </edge>
    <edge source="IRL" target="CAN">
      <data key="d0">2084289</data>
    </edge>
    <edge source="IRL" target="CHL">
      <data key="d0">556780</data>
    </edge>
    <edge source="IRL" target="CHN">
      <data key="d0">111227</data>
    </edge>
    <edge source="IRL" target="CRI">
      <data key="d0">42150</data>
    </edge>
    <edge source="IRL" target="CZE">
      <data key="d0">438144</data>
    </edge>
    <edge source="IRL" target="DNK">
      <data key="d0">758436</data>
    </edge>
    <edge source="IRL" target="EST">
      <data key="d0">1131050</data>
    </edge>
    <edge source="IRL" target="FIN">
      <data key="d0">184077</data>
    </edge>
    <edge source="IRL" target="FRA">
      <data key="d0">9681061</data>
    </edge>
    <edge source="IRL" target="DEU">
      <data key="d0">8819566</data>
    </edge>
    <edge source="IRL" target="HKG">
      <data key="d0">59402</data>
    </edge>
    <edge source="IRL" target="IDN">
      <data key="d0">252816</data>
    </edge>
    <edge source="IRL" target="ISR">
      <data key="d0">212890</data>
    </edge>
    <edge source="IRL" target="ITA">
      <data key="d0">1341969</data>
    </edge>
    <edge source="IRL" target="JPN">
      <data key="d0">51051</data>
    </edge>
    <edge source="IRL" target="JOR">
      <data key="d0">41169</data>
    </edge>
    <edge source="IRL" target="KOR">
      <data key="d0">46565</data>
    </edge>
    <edge source="IRL" target="LBN">
      <data key="d0">58476</data>
    </edge>
    <edge source="IRL" target="LVA">
      <data key="d0">40060</data>
    </edge>
    <edge source="IRL" target="LTU">
      <data key="d0">161141</data>
    </edge>
    <edge source="IRL" target="MYS">
      <data key="d0">212871</data>
    </edge>
    <edge source="IRL" target="MEX">
      <data key="d0">56291</data>
    </edge>
    <edge source="IRL" target="MAR">
      <data key="d0">50601</data>
    </edge>
    <edge source="IRL" target="OMN">
      <data key="d0">1026303</data>
    </edge>
    <edge source="IRL" target="NLD">
      <data key="d0">18796366</data>
    </edge>
    <edge source="IRL" target="NZL">
      <data key="d0">272452</data>
    </edge>
    <edge source="IRL" target="NOR">
      <data key="d0">887115</data>
    </edge>
    <edge source="IRL" target="PER">
      <data key="d0">16240</data>
    </edge>
    <edge source="IRL" target="POL">
      <data key="d0">783319</data>
    </edge>
    <edge source="IRL" target="PRT">
      <data key="d0">30990</data>
    </edge>
    <edge source="IRL" target="RUS">
      <data key="d0">165162</data>
    </edge>
    <edge source="IRL" target="SAU">
      <data key="d0">271051</data>
    </edge>
    <edge source="IRL" target="SEN">
      <data key="d0">575376</data>
    </edge>
    <edge source="IRL" target="IND">
      <data key="d0">12303</data>
    </edge>
    <edge source="IRL" target="SGP">
      <data key="d0">260962</data>
    </edge>
    <edge source="IRL" target="ZAF">
      <data key="d0">922709</data>
    </edge>
    <edge source="IRL" target="ESP">
      <data key="d0">628008</data>
    </edge>
    <edge source="IRL" target="SWE">
      <data key="d0">3647070</data>
    </edge>
    <edge source="IRL" target="CHE">
      <data key="d0">1735659</data>
    </edge>
    <edge source="IRL" target="ARE">
      <data key="d0">884704</data>
    </edge>
    <edge source="IRL" target="TUN">
      <data key="d0">33742</data>
    </edge>
    <edge source="IRL" target="TUR">
      <data key="d0">2760553</data>
    </edge>
    <edge source="IRL" target="EGY">
      <data key="d0">41978</data>
    </edge>
    <edge source="IRL" target="GBR">
      <data key="d0">178748025</data>
    </edge>
    <edge source="IRL" target="USA">
      <data key="d0">5908710</data>
    </edge>
    <edge source="JPN" target="ARG">
      <data key="d0">51289</data>
    </edge>
    <edge source="JPN" target="AUS">
      <data key="d0">830425</data>
    </edge>
    <edge source="JPN" target="BEL">
      <data key="d0">40608</data>
    </edge>
    <edge source="JPN" target="BRA">
      <data key="d0">152680</data>
    </edge>
    <edge source="JPN" target="KHM">
      <data key="d0">78361</data>
    </edge>
    <edge source="JPN" target="CAN">
      <data key="d0">154531</data>
    </edge>
    <edge source="JPN" target="LKA">
      <data key="d0">40368</data>
    </edge>
    <edge source="JPN" target="CHN">
      <data key="d0">16947398</data>
    </edge>
    <edge source="JPN" target="COL">
      <data key="d0">11179</data>
    </edge>
    <edge source="JPN" target="DNK">
      <data key="d0">30755</data>
    </edge>
    <edge source="JPN" target="FRA">
      <data key="d0">790416</data>
    </edge>
    <edge source="JPN" target="GEO">
      <data key="d0">33232</data>
    </edge>
    <edge source="JPN" target="DEU">
      <data key="d0">805066</data>
    </edge>
    <edge source="JPN" target="GHA">
      <data key="d0">38315</data>
    </edge>
    <edge source="JPN" target="HKG">
      <data key="d0">2795051</data>
    </edge>
    <edge source="JPN" target="IDN">
      <data key="d0">2525520</data>
    </edge>
    <edge source="JPN" target="ISR">
      <data key="d0">16317</data>
    </edge>
    <edge source="JPN" target="ITA">
      <data key="d0">265792</data>
    </edge>
    <edge source="JPN" target="KOR">
      <data key="d0">5798261</data>
    </edge>
    <edge source="JPN" target="LBN">
      <data key="d0">25092</data>
    </edge>
    <edge source="JPN" target="LTU">
      <data key="d0">15681</data>
    </edge>
    <edge source="JPN" target="MYS">
      <data key="d0">585379</data>
    </edge>
    <edge source="JPN" target="MEX">
      <data key="d0">80847</data>
    </edge>
    <edge source="JPN" target="OMN">
      <data key="d0">148407</data>
    </edge>
    <edge source="JPN" target="NLD">
      <data key="d0">868786</data>
    </edge>
    <edge source="JPN" target="NZL">
      <data key="d0">35451</data>
    </edge>
    <edge source="JPN" target="NOR">
      <data key="d0">31437</data>
    </edge>
    <edge source="JPN" target="PAK">
      <data key="d0">15875</data>
    </edge>
    <edge source="JPN" target="PRY">
      <data key="d0">171050</data>
    </edge>
    <edge source="JPN" target="PHL">
      <data key="d0">44134593</data>
    </edge>
    <edge source="JPN" target="POL">
      <data key="d0">15488</data>
    </edge>
    <edge source="JPN" target="PRT">
      <data key="d0">38637</data>
    </edge>
    <edge source="JPN" target="RUS">
      <data key="d0">135350</data>
    </edge>
    <edge source="JPN" target="SAU">
      <data key="d0">40249</data>
    </edge>
    <edge source="JPN" target="IND">
      <data key="d0">196888</data>
    </edge>
    <edge source="JPN" target="SGP">
      <data key="d0">1443308</data>
    </edge>
    <edge source="JPN" target="VNM">
      <data key="d0">3024250</data>
    </edge>
    <edge source="JPN" target="ZAF">
      <data key="d0">18158</data>
    </edge>
    <edge source="JPN" target="ESP">
      <data key="d0">121897</data>
    </edge>
    <edge source="JPN" target="SWE">
      <data key="d0">89834</data>
    </edge>
    <edge source="JPN" target="CHE">
      <data key="d0">164789</data>
    </edge>
    <edge source="JPN" target="THA">
      <data key="d0">2215464</data>
    </edge>
    <edge source="JPN" target="TGO">
      <data key="d0">21013</data>
    </edge>
    <edge source="JPN" target="ARE">
      <data key="d0">451925</data>
    </edge>
    <edge source="JPN" target="TUR">
      <data key="d0">59871</data>
    </edge>
    <edge source="JPN" target="GBR">
      <data key="d0">1627342</data>
    </edge>
    <edge source="JPN" target="TZA">
      <data key="d0">73472</data>
    </edge>
    <edge source="JPN" target="USA">
      <data key="d0">10823436</data>
    </edge>
    <edge source="MEX" target="ARG">
      <data key="d0">26630</data>
    </edge>
    <edge source="MEX" target="AUS">
      <data key="d0">203765</data>
    </edge>
    <edge source="MEX" target="BEL">
      <data key="d0">119323</data>
    </edge>
    <edge source="MEX" target="BRA">
      <data key="d0">46442</data>
    </edge>
    <edge source="MEX" target="CAN">
      <data key="d0">1987829</data>
    </edge>
    <edge source="MEX" target="CHL">
      <data key="d0">125018</data>
    </edge>
    <edge source="MEX" target="CHN">
      <data key="d0">1435560</data>
    </edge>
    <edge source="MEX" target="COL">
      <data key="d0">939774</data>
    </edge>
    <edge source="MEX" target="CRI">
      <data key="d0">1030518</data>
    </edge>
    <edge source="MEX" target="CZE">
      <data key="d0">78262</data>
    </edge>
    <edge source="MEX" target="DNK">
      <data key="d0">27047</data>
    </edge>
    <edge source="MEX" target="ECU">
      <data key="d0">49067</data>
    </edge>
    <edge source="MEX" target="SLV">
      <data key="d0">1014105</data>
    </edge>
    <edge source="MEX" target="FRA">
      <data key="d0">199820</data>
    </edge>
    <edge source="MEX" target="DEU">
      <data key="d0">557032</data>
    </edge>
    <edge source="MEX" target="GTM">
      <data key="d0">3618038</data>
    </edge>
    <edge source="MEX" target="HND">
      <data key="d0">518570</data>
    </edge>
    <edge source="MEX" target="HKG">
      <data key="d0">12109</data>
    </edge>
    <edge source="MEX" target="HUN">
      <data key="d0">11493</data>
    </edge>
    <edge source="MEX" target="IRL">
      <data key="d0">10673</data>
    </edge>
    <edge source="MEX" target="ITA">
      <data key="d0">3719533</data>
    </edge>
    <edge source="MEX" target="JAM">
      <data key="d0">1796765</data>
    </edge>
    <edge source="MEX" target="JPN">
      <data key="d0">38282</data>
    </edge>
    <edge source="MEX" target="KOR">
      <data key="d0">45128</data>
    </edge>
    <edge source="MEX" target="NLD">
      <data key="d0">51485</data>
    </edge>
    <edge source="MEX" target="NIC">
      <data key="d0">964788</data>
    </edge>
    <edge source="MEX" target="PAN">
      <data key="d0">1239856</data>
    </edge>
    <edge source="MEX" target="PRY">
      <data key="d0">17201</data>
    </edge>
    <edge source="MEX" target="PER">
      <data key="d0">262778</data>
    </edge>
    <edge source="MEX" target="POL">
      <data key="d0">10796</data>
    </edge>
    <edge source="MEX" target="ROU">
      <data key="d0">153376</data>
    </edge>
    <edge source="MEX" target="SAU">
      <data key="d0">20628</data>
    </edge>
    <edge source="MEX" target="IND">
      <data key="d0">74029</data>
    </edge>
    <edge source="MEX" target="SGP">
      <data key="d0">22062</data>
    </edge>
    <edge source="MEX" target="ZAF">
      <data key="d0">10192</data>
    </edge>
    <edge source="MEX" target="ESP">
      <data key="d0">201507</data>
    </edge>
    <edge source="MEX" target="SWE">
      <data key="d0">245969</data>
    </edge>
    <edge source="MEX" target="CHE">
      <data key="d0">155908</data>
    </edge>
    <edge source="MEX" target="ARE">
      <data key="d0">13052</data>
    </edge>
    <edge source="MEX" target="GBR">
      <data key="d0">84788</data>
    </edge>
    <edge source="MEX" target="USA">
      <data key="d0">247799377</data>
    </edge>
    <edge source="MEX" target="URY">
      <data key="d0">25368</data>
    </edge>
    <edge source="PAN" target="BOL">
      <data key="d0">35953</data>
    </edge>
    <edge source="PAN" target="BRA">
      <data key="d0">38823</data>
    </edge>
    <edge source="PAN" target="CAN">
      <data key="d0">28316</data>
    </edge>
    <edge source="PAN" target="CHL">
      <data key="d0">108515</data>
    </edge>
    <edge source="PAN" target="CHN">
      <data key="d0">276000</data>
    </edge>
    <edge source="PAN" target="COL">
      <data key="d0">1046647</data>
    </edge>
    <edge source="PAN" target="CRI">
      <data key="d0">413884</data>
    </edge>
    <edge source="PAN" target="ECU">
      <data key="d0">55085</data>
    </edge>
    <edge source="PAN" target="SLV">
      <data key="d0">93543</data>
    </edge>
    <edge source="PAN" target="GRC">
      <data key="d0">40629</data>
    </edge>
    <edge source="PAN" target="GTM">
      <data key="d0">187852</data>
    </edge>
    <edge source="PAN" target="HND">
      <data key="d0">137404</data>
    </edge>
    <edge source="PAN" target="JAM">
      <data key="d0">70500</data>
    </edge>
    <edge source="PAN" target="MEX">
      <data key="d0">90358</data>
    </edge>
    <edge source="PAN" target="NIC">
      <data key="d0">250138</data>
    </edge>
    <edge source="PAN" target="PRY">
      <data key="d0">123147</data>
    </edge>
    <edge source="PAN" target="PER">
      <data key="d0">53426</data>
    </edge>
    <edge source="PAN" target="USA">
      <data key="d0">172104</data>
    </edge>
    <edge source="PAN" target="URY">
      <data key="d0">37606</data>
    </edge>
    <edge source="PRY" target="ARG">
      <data key="d0">2323466</data>
    </edge>
    <edge source="PRY" target="BOL">
      <data key="d0">62884</data>
    </edge>
    <edge source="PRY" target="BRA">
      <data key="d0">256087</data>
    </edge>
    <edge source="PRY" target="CHL">
      <data key="d0">1424981</data>
    </edge>
    <edge source="PRY" target="CHN">
      <data key="d0">224878</data>
    </edge>
    <edge source="PRY" target="COL">
      <data key="d0">45730</data>
    </edge>
    <edge source="PRY" target="CRI">
      <data key="d0">28623</data>
    </edge>
    <edge source="PRY" target="FRA">
      <data key="d0">60728</data>
    </edge>
    <edge source="PRY" target="ITA">
      <data key="d0">465809</data>
    </edge>
    <edge source="PRY" target="LBN">
      <data key="d0">13900</data>
    </edge>
    <edge source="PRY" target="MEX">
      <data key="d0">123823</data>
    </edge>
    <edge source="PRY" target="NLD">
      <data key="d0">220677</data>
    </edge>
    <edge source="PRY" target="PAN">
      <data key="d0">43461</data>
    </edge>
    <edge source="PRY" target="POL">
      <data key="d0">63288</data>
    </edge>
    <edge source="PRY" target="GBR">
      <data key="d0">3850476</data>
    </edge>
    <edge source="PRY" target="USA">
      <data key="d0">8563559</data>
    </edge>
    <edge source="PRY" target="URY">
      <data key="d0">1006036</data>
    </edge>
    <edge source="PER" target="ARG">
      <data key="d0">23462</data>
    </edge>
    <edge source="PER" target="BEL">
      <data key="d0">55937</data>
    </edge>
    <edge source="PER" target="BOL">
      <data key="d0">1136555</data>
    </edge>
    <edge source="PER" target="CHL">
      <data key="d0">135466</data>
    </edge>
    <edge source="PER" target="CHN">
      <data key="d0">36210</data>
    </edge>
    <edge source="PER" target="COL">
      <data key="d0">84103</data>
    </edge>
    <edge source="PER" target="CRI">
      <data key="d0">146351</data>
    </edge>
    <edge source="PER" target="ECU">
      <data key="d0">505468</data>
    </edge>
    <edge source="PER" target="SLV">
      <data key="d0">233473</data>
    </edge>
    <edge source="PER" target="DEU">
      <data key="d0">209005</data>
    </edge>
    <edge source="PER" target="GTM">
      <data key="d0">37684</data>
    </edge>
    <edge source="PER" target="HKG">
      <data key="d0">30542</data>
    </edge>
    <edge source="PER" target="ITA">
      <data key="d0">74689</data>
    </edge>
    <edge source="PER" target="JPN">
      <data key="d0">27577</data>
    </edge>
    <edge source="PER" target="MEX">
      <data key="d0">8365347</data>
    </edge>
    <edge source="PER" target="NLD">
      <data key="d0">11040</data>
    </edge>
    <edge source="PER" target="PAN">
      <data key="d0">316682</data>
    </edge>
    <edge source="PER" target="ESP">
      <data key="d0">18492</data>
    </edge>
    <edge source="PER" target="ARE">
      <data key="d0">182841</data>
    </edge>
    <edge source="PER" target="TUR">
      <data key="d0">131639</data>
    </edge>
    <edge source="PER" target="USA">
      <data key="d0">11298229</data>
    </edge>
    <edge source="PHL" target="AUS">
      <data key="d0">807320</data>
    </edge>
    <edge source="PHL" target="AUT">
      <data key="d0">599479</data>
    </edge>
    <edge source="PHL" target="BEL">
      <data key="d0">1807787</data>
    </edge>
    <edge source="PHL" target="KHM">
      <data key="d0">49098</data>
    </edge>
    <edge source="PHL" target="CAN">
      <data key="d0">825926</data>
    </edge>
    <edge source="PHL" target="CHL">
      <data key="d0">198840</data>
    </edge>
    <edge source="PHL" target="CHN">
      <data key="d0">501095</data>
    </edge>
    <edge source="PHL" target="COL">
      <data key="d0">17918</data>
    </edge>
    <edge source="PHL" target="CRI">
      <data key="d0">112492</data>
    </edge>
    <edge source="PHL" target="DNK">
      <data key="d0">30005</data>
    </edge>
    <edge source="PHL" target="ECU">
      <data key="d0">11347</data>
    </edge>
    <edge source="PHL" target="EST">
      <data key="d0">15101</data>
    </edge>
    <edge source="PHL" target="FIN">
      <data key="d0">154341</data>
    </edge>
    <edge source="PHL" target="FRA">
      <data key="d0">2480057</data>
    </edge>
    <edge source="PHL" target="DEU">
      <data key="d0">812068</data>
    </edge>
    <edge source="PHL" target="GRC">
      <data key="d0">13334</data>
    </edge>
    <edge source="PHL" target="HKG">
      <data key="d0">451202</data>
    </edge>
    <edge source="PHL" target="IRL">
      <data key="d0">65392</data>
    </edge>
    <edge source="PHL" target="ISR">
      <data key="d0">130127</data>
    </edge>
    <edge source="PHL" target="ITA">
      <data key="d0">338560</data>
    </edge>
    <edge source="PHL" target="JAM">
      <data key="d0">34475</data>
    </edge>
    <edge source="PHL" target="JPN">
      <data key="d0">2764266259</data>
    </edge>
    <edge source="PHL" target="JOR">
      <data key="d0">470963</data>
    </edge>
    <edge source="PHL" target="KOR">
      <data key="d0">951642</data>
    </edge>
    <edge source="PHL" target="LBN">
      <data key="d0">14510</data>
    </edge>
    <edge source="PHL" target="LVA">
      <data key="d0">172531</data>
    </edge>
    <edge source="PHL" target="MYS">
      <data key="d0">63170</data>
    </edge>
    <edge source="PHL" target="MEX">
      <data key="d0">98520</data>
    </edge>
    <edge source="PHL" target="NLD">
      <data key="d0">754643</data>
    </edge>
    <edge source="PHL" target="NZL">
      <data key="d0">261081</data>
    </edge>
    <edge source="PHL" target="NOR">
      <data key="d0">26406</data>
    </edge>
    <edge source="PHL" target="PAN">
      <data key="d0">47495</data>
    </edge>
    <edge source="PHL" target="PRY">
      <data key="d0">10244</data>
    </edge>
    <edge source="PHL" target="PER">
      <data key="d0">52566</data>
    </edge>
    <edge source="PHL" target="POL">
      <data key="d0">14407</data>
    </edge>
    <edge source="PHL" target="PRT">
      <data key="d0">105932</data>
    </edge>
    <edge source="PHL" target="RUS">
      <data key="d0">379611</data>
    </edge>
    <edge source="PHL" target="SAU">
      <data key="d0">35698</data>
    </edge>
    <edge source="PHL" target="SRB">
      <data key="d0">18159</data>
    </edge>
    <edge source="PHL" target="IND">
      <data key="d0">60994</data>
    </edge>
    <edge source="PHL" target="SGP">
      <data key="d0">23005544</data>
    </edge>
    <edge source="PHL" target="SVK">
      <data key="d0">175808</data>
    </edge>
    <edge source="PHL" target="VNM">
      <data key="d0">170780</data>
    </edge>
    <edge source="PHL" target="ZAF">
      <data key="d0">136518</data>
    </edge>
    <edge source="PHL" target="ESP">
      <data key="d0">427002</data>
    </edge>
    <edge source="PHL" target="SWE">
      <data key="d0">98559</data>
    </edge>
    <edge source="PHL" target="CHE">
      <data key="d0">20679</data>
    </edge>
    <edge source="PHL" target="THA">
      <data key="d0">62062</data>
    </edge>
    <edge source="PHL" target="ARE">
      <data key="d0">375784</data>
    </edge>
    <edge source="PHL" target="TUR">
      <data key="d0">444068</data>
    </edge>
    <edge source="PHL" target="GBR">
      <data key="d0">1787874</data>
    </edge>
    <edge source="PHL" target="USA">
      <data key="d0">17087707</data>
    </edge>
    <edge source="PHL" target="URY">
      <data key="d0">114388</data>
    </edge>
    <edge source="VNM" target="DZA">
      <data key="d0">1824705</data>
    </edge>
    <edge source="VNM" target="ARG">
      <data key="d0">191185</data>
    </edge>
    <edge source="VNM" target="AUS">
      <data key="d0">11297547</data>
    </edge>
    <edge source="VNM" target="AUT">
      <data key="d0">1041573</data>
    </edge>
    <edge source="VNM" target="BEL">
      <data key="d0">8719803</data>
    </edge>
    <edge source="VNM" target="BOL">
      <data key="d0">13805</data>
    </edge>
    <edge source="VNM" target="BRA">
      <data key="d0">57037</data>
    </edge>
    <edge source="VNM" target="BGR">
      <data key="d0">219485</data>
    </edge>
    <edge source="VNM" target="KHM">
      <data key="d0">6030793</data>
    </edge>
    <edge source="VNM" target="CAN">
      <data key="d0">10457105</data>
    </edge>
    <edge source="VNM" target="LKA">
      <data key="d0">697662</data>
    </edge>
    <edge source="VNM" target="CHL">
      <data key="d0">260276</data>
    </edge>
    <edge source="VNM" target="CHN">
      <data key="d0">93338865</data>
    </edge>
    <edge source="VNM" target="COL">
      <data key="d0">39929</data>
    </edge>
    <edge source="VNM" target="HRV">
      <data key="d0">50639</data>
    </edge>
    <edge source="VNM" target="CZE">
      <data key="d0">318197</data>
    </edge>
    <edge source="VNM" target="DNK">
      <data key="d0">2169846</data>
    </edge>
    <edge source="VNM" target="ECU">
      <data key="d0">25042</data>
    </edge>
    <edge source="VNM" target="EST">
      <data key="d0">20341</data>
    </edge>
    <edge source="VNM" target="FIN">
      <data key="d0">469564</data>
    </edge>
    <edge source="VNM" target="FRA">
      <data key="d0">7766317</data>
    </edge>
    <edge source="VNM" target="GEO">
      <data key="d0">13140</data>
    </edge>
    <edge source="VNM" target="DEU">
      <data key="d0">21352772</data>
    </edge>
    <edge source="VNM" target="GHA">
      <data key="d0">130571</data>
    </edge>
    <edge source="VNM" target="GRC">
      <data key="d0">126213</data>
    </edge>
    <edge source="VNM" target="GTM">
      <data key="d0">81371</data>
    </edge>
    <edge source="VNM" target="HND">
      <data key="d0">20878</data>
    </edge>
    <edge source="VNM" target="HKG">
      <data key="d0">485820</data>
    </edge>
    <edge source="VNM" target="HUN">
      <data key="d0">29457</data>
    </edge>
    <edge source="VNM" target="IDN">
      <data key="d0">6156718</data>
    </edge>
    <edge source="VNM" target="IRL">
      <data key="d0">2607472</data>
    </edge>
    <edge source="VNM" target="ISR">
      <data key="d0">346901</data>
    </edge>
    <edge source="VNM" target="ITA">
      <data key="d0">2016752</data>
    </edge>
    <edge source="VNM" target="CIV">
      <data key="d0">18567</data>
    </edge>
    <edge source="VNM" target="JAM">
      <data key="d0">575776</data>
    </edge>
    <edge source="VNM" target="JPN">
      <data key="d0">150090598</data>
    </edge>
    <edge source="VNM" target="JOR">
      <data key="d0">346047</data>
    </edge>
    <edge source="VNM" target="KOR">
      <data key="d0">181672269</data>
    </edge>
    <edge source="VNM" target="LBN">
      <data key="d0">82834</data>
    </edge>
    <edge source="VNM" target="LVA">
      <data key="d0">283114</data>
    </edge>
    <edge source="VNM" target="LTU">
      <data key="d0">69082</data>
    </edge>
    <edge source="VNM" target="MYS">
      <data key="d0">32924573</data>
    </edge>
    <edge source="VNM" target="MUS">
      <data key="d0">76613</data>
    </edge>
    <edge source="VNM" target="MEX">
      <data key="d0">1115894</data>
    </edge>
    <edge source="VNM" target="MAR">
      <data key="d0">507372</data>
    </edge>
    <edge source="VNM" target="OMN">
      <data key="d0">11898</data>
    </edge>
    <edge source="VNM" target="NLD">
      <data key="d0">6116298</data>
    </edge>
    <edge source="VNM" target="NZL">
      <data key="d0">1016107</data>
    </edge>
    <edge source="VNM" target="NOR">
      <data key="d0">489498</data>
    </edge>
    <edge source="VNM" target="PAK">
      <data key="d0">502626</data>
    </edge>
    <edge source="VNM" target="PAN">
      <data key="d0">63611</data>
    </edge>
    <edge source="VNM" target="PER">
      <data key="d0">16857</data>
    </edge>
    <edge source="VNM" target="PHL">
      <data key="d0">8298537</data>
    </edge>
    <edge source="VNM" target="POL">
      <data key="d0">1076784</data>
    </edge>
    <edge source="VNM" target="PRT">
      <data key="d0">135795</data>
    </edge>
    <edge source="VNM" target="ROU">
      <data key="d0">44240</data>
    </edge>
    <edge source="VNM" target="RUS">
      <data key="d0">312831</data>
    </edge>
    <edge source="VNM" target="SAU">
      <data key="d0">9309860</data>
    </edge>
    <edge source="VNM" target="SEN">
      <data key="d0">98748</data>
    </edge>
    <edge source="VNM" target="IND">
      <data key="d0">35851332</data>
    </edge>
    <edge source="VNM" target="SGP">
      <data key="d0">11180106</data>
    </edge>
    <edge source="VNM" target="SVK">
      <data key="d0">119279</data>
    </edge>
    <edge source="VNM" target="SVN">
      <data key="d0">79538</data>
    </edge>
    <edge source="VNM" target="ZAF">
      <data key="d0">141371</data>
    </edge>
    <edge source="VNM" target="ZWE">
      <data key="d0">162022</data>
    </edge>
    <edge source="VNM" target="ESP">
      <data key="d0">2289785</data>
    </edge>
    <edge source="VNM" target="SWE">
      <data key="d0">5304890</data>
    </edge>
    <edge source="VNM" target="CHE">
      <data key="d0">439475</data>
    </edge>
    <edge source="VNM" target="THA">
      <data key="d0">20367025</data>
    </edge>
    <edge source="VNM" target="ARE">
      <data key="d0">4054970</data>
    </edge>
    <edge source="VNM" target="TUN">
      <data key="d0">22600</data>
    </edge>
    <edge source="VNM" target="TUR">
      <data key="d0">12507114</data>
    </edge>
    <edge source="VNM" target="UKR">
      <data key="d0">58986</data>
    </edge>
    <edge source="VNM" target="EGY">
      <data key="d0">2570897</data>
    </edge>
    <edge source="VNM" target="GBR">
      <data key="d0">9156591</data>
    </edge>
    <edge source="VNM" target="USA">
      <data key="d0">106919191</data>
    </edge>
    <edge source="VNM" target="URY">
      <data key="d0">29806</data>
    </edge>
    <edge source="ZAF" target="DZA">
      <data key="d0">37027</data>
    </edge>
    <edge source="ZAF" target="AUS">
      <data key="d0">10688846</data>
    </edge>
    <edge source="ZAF" target="AUT">
      <data key="d0">19665</data>
    </edge>
    <edge source="ZAF" target="BEL">
      <data key="d0">834437</data>
    </edge>
    <edge source="ZAF" target="BWA">
      <data key="d0">24329281</data>
    </edge>
    <edge source="ZAF" target="BRA">
      <data key="d0">48106</data>
    </edge>
    <edge source="ZAF" target="CMR">
      <data key="d0">59199</data>
    </edge>
    <edge source="ZAF" target="CAN">
      <data key="d0">30602</data>
    </edge>
    <edge source="ZAF" target="CHN">
      <data key="d0">1067461</data>
    </edge>
    <edge source="ZAF" target="CZE">
      <data key="d0">16576</data>
    </edge>
    <edge source="ZAF" target="DNK">
      <data key="d0">25325</data>
    </edge>
    <edge source="ZAF" target="ETH">
      <data key="d0">25758</data>
    </edge>
    <edge source="ZAF" target="FRA">
      <data key="d0">322864</data>
    </edge>
    <edge source="ZAF" target="DEU">
      <data key="d0">2115216</data>
    </edge>
    <edge source="ZAF" target="GHA">
      <data key="d0">667493</data>
    </edge>
    <edge source="ZAF" target="HKG">
      <data key="d0">14669</data>
    </edge>
    <edge source="ZAF" target="IRL">
      <data key="d0">1712181</data>
    </edge>
    <edge source="ZAF" target="ISR">
      <data key="d0">29130</data>
    </edge>
    <edge source="ZAF" target="ITA">
      <data key="d0">184637</data>
    </edge>
    <edge source="ZAF" target="JPN">
      <data key="d0">475957</data>
    </edge>
    <edge source="ZAF" target="KOR">
      <data key="d0">260235</data>
    </edge>
    <edge source="ZAF" target="MDG">
      <data key="d0">274787</data>
    </edge>
    <edge source="ZAF" target="MWI">
      <data key="d0">1961091</data>
    </edge>
    <edge source="ZAF" target="MYS">
      <data key="d0">761153</data>
    </edge>
    <edge source="ZAF" target="MUS">
      <data key="d0">1496681</data>
    </edge>
    <edge source="ZAF" target="MEX">
      <data key="d0">262123</data>
    </edge>
    <edge source="ZAF" target="MAR">
      <data key="d0">48965</data>
    </edge>
    <edge source="ZAF" target="MOZ">
      <data key="d0">8428098</data>
    </edge>
    <edge source="ZAF" target="OMN">
      <data key="d0">79660</data>
    </edge>
    <edge source="ZAF" target="NAM">
      <data key="d0">27029353</data>
    </edge>
    <edge source="ZAF" target="NLD">
      <data key="d0">341662</data>
    </edge>
    <edge source="ZAF" target="NZL">
      <data key="d0">1760667</data>
    </edge>
    <edge source="ZAF" target="POL">
      <data key="d0">13334</data>
    </edge>
    <edge source="ZAF" target="PRT">
      <data key="d0">152588</data>
    </edge>
    <edge source="ZAF" target="RUS">
      <data key="d0">29059</data>
    </edge>
    <edge source="ZAF" target="SEN">
      <data key="d0">11199</data>
    </edge>
    <edge source="ZAF" target="IND">
      <data key="d0">129656</data>
    </edge>
    <edge source="ZAF" target="SGP">
      <data key="d0">42785</data>
    </edge>
    <edge source="ZAF" target="VNM">
      <data key="d0">17430</data>
    </edge>
    <edge source="ZAF" target="ZWE">
      <data key="d0">13699108</data>
    </edge>
    <edge source="ZAF" target="ESP">
      <data key="d0">52430</data>
    </edge>
    <edge source="ZAF" target="SWE">
      <data key="d0">38329</data>
    </edge>
    <edge source="ZAF" target="CHE">
      <data key="d0">71446</data>
    </edge>
    <edge source="ZAF" target="THA">
      <data key="d0">20432</data>
    </edge>
    <edge source="ZAF" target="ARE">
      <data key="d0">290257</data>
    </edge>
    <edge source="ZAF" target="UGA">
      <data key="d0">192172</data>
    </edge>
    <edge source="ZAF" target="GBR">
      <data key="d0">15568353</data>
    </edge>
    <edge source="ZAF" target="TZA">
      <data key="d0">489169</data>
    </edge>
    <edge source="ZAF" target="USA">
      <data key="d0">6686596</data>
    </edge>
    <edge source="ZAF" target="BFA">
      <data key="d0">47703</data>
    </edge>
    <edge source="SWE" target="DZA">
      <data key="d0">50518</data>
    </edge>
    <edge source="SWE" target="ARG">
      <data key="d0">25610</data>
    </edge>
    <edge source="SWE" target="AUS">
      <data key="d0">580255</data>
    </edge>
    <edge source="SWE" target="AUT">
      <data key="d0">7489167</data>
    </edge>
    <edge source="SWE" target="BEL">
      <data key="d0">4620169</data>
    </edge>
    <edge source="SWE" target="BRA">
      <data key="d0">93201</data>
    </edge>
    <edge source="SWE" target="BGR">
      <data key="d0">101504</data>
    </edge>
    <edge source="SWE" target="BLR">
      <data key="d0">256098</data>
    </edge>
    <edge source="SWE" target="CAN">
      <data key="d0">433028</data>
    </edge>
    <edge source="SWE" target="LKA">
      <data key="d0">503308</data>
    </edge>
    <edge source="SWE" target="CHL">
      <data key="d0">93786</data>
    </edge>
    <edge source="SWE" target="CHN">
      <data key="d0">3873977</data>
    </edge>
    <edge source="SWE" target="COL">
      <data key="d0">54026</data>
    </edge>
    <edge source="SWE" target="CRI">
      <data key="d0">111210</data>
    </edge>
    <edge source="SWE" target="HRV">
      <data key="d0">968027</data>
    </edge>
    <edge source="SWE" target="CZE">
      <data key="d0">3662200</data>
    </edge>
    <edge source="SWE" target="DNK">
      <data key="d0">97632463</data>
    </edge>
    <edge source="SWE" target="ECU">
      <data key="d0">2350253</data>
    </edge>
    <edge source="SWE" target="ETH">
      <data key="d0">12863</data>
    </edge>
    <edge source="SWE" target="EST">
      <data key="d0">6300826</data>
    </edge>
    <edge source="SWE" target="FIN">
      <data key="d0">37073033</data>
    </edge>
    <edge source="SWE" target="FRA">
      <data key="d0">15526431</data>
    </edge>
    <edge source="SWE" target="GEO">
      <data key="d0">14267</data>
    </edge>
    <edge source="SWE" target="GMB">
      <data key="d0">34263</data>
    </edge>
    <edge source="SWE" target="DEU">
      <data key="d0">48566565</data>
    </edge>
    <edge source="SWE" target="GHA">
      <data key="d0">11928</data>
    </edge>
    <edge source="SWE" target="GRC">
      <data key="d0">794722</data>
    </edge>
    <edge source="SWE" target="HKG">
      <data key="d0">415370</data>
    </edge>
    <edge source="SWE" target="HUN">
      <data key="d0">1289026</data>
    </edge>
    <edge source="SWE" target="IDN">
      <data key="d0">20464</data>
    </edge>
    <edge source="SWE" target="IRL">
      <data key="d0">2815790</data>
    </edge>
    <edge source="SWE" target="ISR">
      <data key="d0">253408</data>
    </edge>
    <edge source="SWE" target="ITA">
      <data key="d0">5168149</data>
    </edge>
    <edge source="SWE" target="JPN">
      <data key="d0">11087752</data>
    </edge>
    <edge source="SWE" target="KAZ">
      <data key="d0">300652</data>
    </edge>
    <edge source="SWE" target="JOR">
      <data key="d0">58002</data>
    </edge>
    <edge source="SWE" target="KOR">
      <data key="d0">1594472</data>
    </edge>
    <edge source="SWE" target="LBN">
      <data key="d0">40929</data>
    </edge>
    <edge source="SWE" target="LVA">
      <data key="d0">781976</data>
    </edge>
    <edge source="SWE" target="LTU">
      <data key="d0">2809008</data>
    </edge>
    <edge source="SWE" target="MYS">
      <data key="d0">432209</data>
    </edge>
    <edge source="SWE" target="MEX">
      <data key="d0">149098</data>
    </edge>
    <edge source="SWE" target="MAR">
      <data key="d0">234581</data>
    </edge>
    <edge source="SWE" target="OMN">
      <data key="d0">934933</data>
    </edge>
    <edge source="SWE" target="NLD">
      <data key="d0">10922165</data>
    </edge>
    <edge source="SWE" target="NZL">
      <data key="d0">476412</data>
    </edge>
    <edge source="SWE" target="NOR">
      <data key="d0">289582499</data>
    </edge>
    <edge source="SWE" target="PAK">
      <data key="d0">17658</data>
    </edge>
    <edge source="SWE" target="PER">
      <data key="d0">202656</data>
    </edge>
    <edge source="SWE" target="POL">
      <data key="d0">10152819</data>
    </edge>
    <edge source="SWE" target="PRT">
      <data key="d0">6168217</data>
    </edge>
    <edge source="SWE" target="ROU">
      <data key="d0">1282010</data>
    </edge>
    <edge source="SWE" target="RUS">
      <data key="d0">7345215</data>
    </edge>
    <edge source="SWE" target="SAU">
      <data key="d0">123021</data>
    </edge>
    <edge source="SWE" target="SEN">
      <data key="d0">17541</data>
    </edge>
    <edge source="SWE" target="SRB">
      <data key="d0">1960143</data>
    </edge>
    <edge source="SWE" target="IND">
      <data key="d0">564936</data>
    </edge>
    <edge source="SWE" target="SGP">
      <data key="d0">213649</data>
    </edge>
    <edge source="SWE" target="SVK">
      <data key="d0">903359</data>
    </edge>
    <edge source="SWE" target="VNM">
      <data key="d0">265102</data>
    </edge>
    <edge source="SWE" target="SVN">
      <data key="d0">698364</data>
    </edge>
    <edge source="SWE" target="ZAF">
      <data key="d0">333629</data>
    </edge>
    <edge source="SWE" target="ESP">
      <data key="d0">5186157</data>
    </edge>
    <edge source="SWE" target="CHE">
      <data key="d0">7470457</data>
    </edge>
    <edge source="SWE" target="THA">
      <data key="d0">133779</data>
    </edge>
    <edge source="SWE" target="ARE">
      <data key="d0">3310328</data>
    </edge>
    <edge source="SWE" target="TUN">
      <data key="d0">22452</data>
    </edge>
    <edge source="SWE" target="TUR">
      <data key="d0">9018037</data>
    </edge>
    <edge source="SWE" target="UKR">
      <data key="d0">565169</data>
    </edge>
    <edge source="SWE" target="EGY">
      <data key="d0">27364</data>
    </edge>
    <edge source="SWE" target="GBR">
      <data key="d0">36610069</data>
    </edge>
    <edge source="SWE" target="USA">
      <data key="d0">16343021</data>
    </edge>
    <edge source="SWE" target="URY">
      <data key="d0">13097</data>
    </edge>
    <edge source="ARE" target="DZA">
      <data key="d0">176209</data>
    </edge>
    <edge source="ARE" target="AZE">
      <data key="d0">302725</data>
    </edge>
    <edge source="ARE" target="AUS">
      <data key="d0">18524</data>
    </edge>
    <edge source="ARE" target="ARM">
      <data key="d0">85270</data>
    </edge>
    <edge source="ARE" target="CMR">
      <data key="d0">96180</data>
    </edge>
    <edge source="ARE" target="CAN">
      <data key="d0">34503</data>
    </edge>
    <edge source="ARE" target="CAF">
      <data key="d0">13870</data>
    </edge>
    <edge source="ARE" target="LKA">
      <data key="d0">1090705</data>
    </edge>
    <edge source="ARE" target="CHN">
      <data key="d0">706290</data>
    </edge>
    <edge source="ARE" target="CZE">
      <data key="d0">20010</data>
    </edge>
    <edge source="ARE" target="BEN">
      <data key="d0">77688</data>
    </edge>
    <edge source="ARE" target="ETH">
      <data key="d0">174773</data>
    </edge>
    <edge source="ARE" target="EST">
      <data key="d0">31503</data>
    </edge>
    <edge source="ARE" target="FIN">
      <data key="d0">35107</data>
    </edge>
    <edge source="ARE" target="FRA">
      <data key="d0">113622</data>
    </edge>
    <edge source="ARE" target="GEO">
      <data key="d0">156051</data>
    </edge>
    <edge source="ARE" target="DEU">
      <data key="d0">140149</data>
    </edge>
    <edge source="ARE" target="GHA">
      <data key="d0">87904</data>
    </edge>
    <edge source="ARE" target="HKG">
      <data key="d0">312250</data>
    </edge>
    <edge source="ARE" target="IDN">
      <data key="d0">3546347</data>
    </edge>
    <edge source="ARE" target="ITA">
      <data key="d0">418903</data>
    </edge>
    <edge source="ARE" target="CIV">
      <data key="d0">39603</data>
    </edge>
    <edge source="ARE" target="JPN">
      <data key="d0">1017449</data>
    </edge>
    <edge source="ARE" target="KAZ">
      <data key="d0">246183</data>
    </edge>
    <edge source="ARE" target="JOR">
      <data key="d0">759726</data>
    </edge>
    <edge source="ARE" target="KGZ">
      <data key="d0">296035</data>
    </edge>
    <edge source="ARE" target="LBN">
      <data key="d0">381800</data>
    </edge>
    <edge source="ARE" target="LTU">
      <data key="d0">74562</data>
    </edge>
    <edge source="ARE" target="MYS">
      <data key="d0">187055</data>
    </edge>
    <edge source="ARE" target="MRT">
      <data key="d0">80751</data>
    </edge>
    <edge source="ARE" target="MUS">
      <data key="d0">42952</data>
    </edge>
    <edge source="ARE" target="MAR">
      <data key="d0">16885</data>
    </edge>
    <edge source="ARE" target="MOZ">
      <data key="d0">164135</data>
    </edge>
    <edge source="ARE" target="OMN">
      <data key="d0">34300926</data>
    </edge>
    <edge source="ARE" target="NLD">
      <data key="d0">272676</data>
    </edge>
    <edge source="ARE" target="NOR">
      <data key="d0">44762</data>
    </edge>
    <edge source="ARE" target="PAK">
      <data key="d0">551888</data>
    </edge>
    <edge source="ARE" target="PER">
      <data key="d0">24243</data>
    </edge>
    <edge source="ARE" target="ROU">
      <data key="d0">12734</data>
    </edge>
    <edge source="ARE" target="RUS">
      <data key="d0">2310652</data>
    </edge>
    <edge source="ARE" target="SAU">
      <data key="d0">5415657</data>
    </edge>
    <edge source="ARE" target="SEN">
      <data key="d0">66851</data>
    </edge>
    <edge source="ARE" target="IND">
      <data key="d0">2629820</data>
    </edge>
    <edge source="ARE" target="SGP">
      <data key="d0">120813</data>
    </edge>
    <edge source="ARE" target="ZAF">
      <data key="d0">148323</data>
    </edge>
    <edge source="ARE" target="ZWE">
      <data key="d0">24056</data>
    </edge>
    <edge source="ARE" target="CHE">
      <data key="d0">138613</data>
    </edge>
    <edge source="ARE" target="TUR">
      <data key="d0">97753</data>
    </edge>
    <edge source="ARE" target="UGA">
      <data key="d0">123745</data>
    </edge>
    <edge source="ARE" target="UKR">
      <data key="d0">246962</data>
    </edge>
    <edge source="ARE" target="EGY">
      <data key="d0">545153</data>
    </edge>
    <edge source="ARE" target="GBR">
      <data key="d0">1146581</data>
    </edge>
    <edge source="ARE" target="TZA">
      <data key="d0">1049771</data>
    </edge>
    <edge source="ARE" target="USA">
      <data key="d0">1126774</data>
    </edge>
    <edge source="USA" target="ALB">
      <data key="d0">153795</data>
    </edge>
    <edge source="USA" target="DZA">
      <data key="d0">27599</data>
    </edge>
    <edge source="USA" target="ARG">
      <data key="d0">1244854</data>
    </edge>
    <edge source="USA" target="AUS">
      <data key="d0">99651402</data>
    </edge>
    <edge source="USA" target="AUT">
      <data key="d0">5785950</data>
    </edge>
    <edge source="USA" target="BEL">
      <data key="d0">12901514</data>
    </edge>
    <edge source="USA" target="BOL">
      <data key="d0">58888</data>
    </edge>
    <edge source="USA" target="BRA">
      <data key="d0">6641039</data>
    </edge>
    <edge source="USA" target="BGR">
      <data key="d0">346740</data>
    </edge>
    <edge source="USA" target="KHM">
      <data key="d0">207499</data>
    </edge>
    <edge source="USA" target="CAN">
      <data key="d0">992232377</data>
    </edge>
    <edge source="USA" target="LKA">
      <data key="d0">60034</data>
    </edge>
    <edge source="USA" target="CHL">
      <data key="d0">11091520</data>
    </edge>
    <edge source="USA" target="CHN">
      <data key="d0">77929325</data>
    </edge>
    <edge source="USA" target="COL">
      <data key="d0">2731717</data>
    </edge>
    <edge source="USA" target="CRI">
      <data key="d0">2670174</data>
    </edge>
    <edge source="USA" target="CZE">
      <data key="d0">1275554</data>
    </edge>
    <edge source="USA" target="DNK">
      <data key="d0">1510883</data>
    </edge>
    <edge source="USA" target="ECU">
      <data key="d0">1716003</data>
    </edge>
    <edge source="USA" target="SLV">
      <data key="d0">505789</data>
    </edge>
    <edge source="USA" target="ETH">
      <data key="d0">157117</data>
    </edge>
    <edge source="USA" target="EST">
      <data key="d0">1257090</data>
    </edge>
    <edge source="USA" target="FIN">
      <data key="d0">1810040</data>
    </edge>
    <edge source="USA" target="FRA">
      <data key="d0">27382019</data>
    </edge>
    <edge source="USA" target="GMB">
      <data key="d0">13520</data>
    </edge>
    <edge source="USA" target="DEU">
      <data key="d0">38920405</data>
    </edge>
    <edge source="USA" target="GHA">
      <data key="d0">521062</data>
    </edge>
    <edge source="USA" target="GRC">
      <data key="d0">2250366</data>
    </edge>
    <edge source="USA" target="GTM">
      <data key="d0">6421025</data>
    </edge>
    <edge source="USA" target="HND">
      <data key="d0">3624037</data>
    </edge>
    <edge source="USA" target="HKG">
      <data key="d0">33546264</data>
    </edge>
    <edge source="USA" target="HUN">
      <data key="d0">1006880</data>
    </edge>
    <edge source="USA" target="IDN">
      <data key="d0">10560845</data>
    </edge>
    <edge source="USA" target="IRL">
      <data key="d0">31660030</data>
    </edge>
    <edge source="USA" target="ISR">
      <data key="d0">11149986</data>
    </edge>
    <edge source="USA" target="ITA">
      <data key="d0">18732994</data>
    </edge>
    <edge source="USA" target="CIV">
      <data key="d0">16705</data>
    </edge>
    <edge source="USA" target="JAM">
      <data key="d0">3928711</data>
    </edge>
    <edge source="USA" target="JPN">
      <data key="d0">55983441</data>
    </edge>
    <edge source="USA" target="KAZ">
      <data key="d0">332304</data>
    </edge>
    <edge source="USA" target="JOR">
      <data key="d0">549592</data>
    </edge>
    <edge source="USA" target="KOR">
      <data key="d0">40079793</data>
    </edge>
    <edge source="USA" target="KGZ">
      <data key="d0">24870</data>
    </edge>
    <edge source="USA" target="LBN">
      <data key="d0">3054007</data>
    </edge>
    <edge source="USA" target="LVA">
      <data key="d0">559558</data>
    </edge>
    <edge source="USA" target="LTU">
      <data key="d0">3539987</data>
    </edge>
    <edge source="USA" target="MDG">
      <data key="d0">13608</data>
    </edge>
    <edge source="USA" target="MYS">
      <data key="d0">7850206</data>
    </edge>
    <edge source="USA" target="MUS">
      <data key="d0">15690</data>
    </edge>
    <edge source="USA" target="MEX">
      <data key="d0">312227891</data>
    </edge>
    <edge source="USA" target="MAR">
      <data key="d0">151705</data>
    </edge>
    <edge source="USA" target="MOZ">
      <data key="d0">21790</data>
    </edge>
    <edge source="USA" target="OMN">
      <data key="d0">483971</data>
    </edge>
    <edge source="USA" target="NLD">
      <data key="d0">7131562</data>
    </edge>
    <edge source="USA" target="NZL">
      <data key="d0">5390973</data>
    </edge>
    <edge source="USA" target="NIC">
      <data key="d0">1682116</data>
    </edge>
    <edge source="USA" target="NER">
      <data key="d0">55096</data>
    </edge>
    <edge source="USA" target="NOR">
      <data key="d0">2110918</data>
    </edge>
    <edge source="USA" target="PAK">
      <data key="d0">504811</data>
    </edge>
    <edge source="USA" target="PAN">
      <data key="d0">4680344</data>
    </edge>
    <edge source="USA" target="PRY">
      <data key="d0">152567</data>
    </edge>
    <edge source="USA" target="PER">
      <data key="d0">2166353</data>
    </edge>
    <edge source="USA" target="PHL">
      <data key="d0">5895937</data>
    </edge>
    <edge source="USA" target="POL">
      <data key="d0">907961</data>
    </edge>
    <edge source="USA" target="PRT">
      <data key="d0">11975966</data>
    </edge>
    <edge source="USA" target="ROU">
      <data key="d0">91812</data>
    </edge>
    <edge source="USA" target="RUS">
      <data key="d0">2192293</data>
    </edge>
    <edge source="USA" target="SAU">
      <data key="d0">8622185</data>
    </edge>
    <edge source="USA" target="SEN">
      <data key="d0">20031</data>
    </edge>
    <edge source="USA" target="IND">
      <data key="d0">4750325</data>
    </edge>
    <edge source="USA" target="SGP">
      <data key="d0">13849255</data>
    </edge>
    <edge source="USA" target="SVK">
      <data key="d0">455512</data>
    </edge>
    <edge source="USA" target="VNM">
      <data key="d0">8399623</data>
    </edge>
    <edge source="USA" target="SVN">
      <data key="d0">169252</data>
    </edge>
    <edge source="USA" target="ZAF">
      <data key="d0">8552332</data>
    </edge>
    <edge source="USA" target="ESP">
      <data key="d0">37321094</data>
    </edge>
    <edge source="USA" target="SWE">
      <data key="d0">5520514</data>
    </edge>
    <edge source="USA" target="CHE">
      <data key="d0">15580124</data>
    </edge>
    <edge source="USA" target="THA">
      <data key="d0">2230791</data>
    </edge>
    <edge source="USA" target="ARE">
      <data key="d0">10947319</data>
    </edge>
    <edge source="USA" target="TUN">
      <data key="d0">34545</data>
    </edge>
    <edge source="USA" target="TUR">
      <data key="d0">7039540</data>
    </edge>
    <edge source="USA" target="UKR">
      <data key="d0">13335</data>
    </edge>
    <edge source="USA" target="EGY">
      <data key="d0">12242172</data>
    </edge>
    <edge source="USA" target="GBR">
      <data key="d0">104325488</data>
    </edge>
    <edge source="USA" target="BFA">
      <data key="d0">27289</data>
    </edge>
    <edge source="USA" target="URY">
      <data key="d0">327711</data>
    </edge>
    <edge source="URY" target="ARG">
      <data key="d0">1639498</data>
    </edge>
    <edge source="URY" target="AUS">
      <data key="d0">108742</data>
    </edge>
    <edge source="URY" target="BEL">
      <data key="d0">140969</data>
    </edge>
    <edge source="URY" target="BOL">
      <data key="d0">60913</data>
    </edge>
    <edge source="URY" target="CAN">
      <data key="d0">52903</data>
    </edge>
    <edge source="URY" target="CHL">
      <data key="d0">2458017</data>
    </edge>
    <edge source="URY" target="CRI">
      <data key="d0">15569</data>
    </edge>
    <edge source="URY" target="DEU">
      <data key="d0">186884</data>
    </edge>
    <edge source="URY" target="IRL">
      <data key="d0">1290926</data>
    </edge>
    <edge source="URY" target="MEX">
      <data key="d0">22158913</data>
    </edge>
    <edge source="URY" target="NOR">
      <data key="d0">18500</data>
    </edge>
    <edge source="URY" target="PRY">
      <data key="d0">64145</data>
    </edge>
    <edge source="URY" target="PER">
      <data key="d0">64046</data>
    </edge>
    <edge source="URY" target="IND">
      <data key="d0">28408</data>
    </edge>
    <edge source="URY" target="GBR">
      <data key="d0">6483908</data>
    </edge>
    <edge source="URY" target="USA">
      <data key="d0">23789357</data>
    </edge>
    <edge source="AUS" target="ARG">
      <data key="d0">43667</data>
    </edge>
    <edge source="AUS" target="BEL">
      <data key="d0">798208</data>
    </edge>
    <edge source="AUS" target="CAN">
      <data key="d0">190716</data>
    </edge>
    <edge source="AUS" target="CHL">
      <data key="d0">136928</data>
    </edge>
    <edge source="AUS" target="CHN">
      <data key="d0">12792579</data>
    </edge>
    <edge source="AUS" target="COL">
      <data key="d0">12336</data>
    </edge>
    <edge source="AUS" target="DNK">
      <data key="d0">14351</data>
    </edge>
    <edge source="AUS" target="FRA">
      <data key="d0">357787</data>
    </edge>
    <edge source="AUS" target="DEU">
      <data key="d0">698791</data>
    </edge>
    <edge source="AUS" target="HKG">
      <data key="d0">265822</data>
    </edge>
    <edge source="AUS" target="IDN">
      <data key="d0">941781</data>
    </edge>
    <edge source="AUS" target="ISR">
      <data key="d0">149440</data>
    </edge>
    <edge source="AUS" target="ITA">
      <data key="d0">30727</data>
    </edge>
    <edge source="AUS" target="JPN">
      <data key="d0">2925566</data>
    </edge>
    <edge source="AUS" target="KOR">
      <data key="d0">1852418</data>
    </edge>
    <edge source="AUS" target="MYS">
      <data key="d0">24411283</data>
    </edge>
    <edge source="AUS" target="MUS">
      <data key="d0">22809</data>
    </edge>
    <edge source="AUS" target="MEX">
      <data key="d0">72435</data>
    </edge>
    <edge source="AUS" target="OMN">
      <data key="d0">76845</data>
    </edge>
    <edge source="AUS" target="NLD">
      <data key="d0">1395318</data>
    </edge>
    <edge source="AUS" target="NZL">
      <data key="d0">16827213</data>
    </edge>
    <edge source="AUS" target="NOR">
      <data key="d0">12752</data>
    </edge>
    <edge source="AUS" target="PHL">
      <data key="d0">907337</data>
    </edge>
    <edge source="AUS" target="SAU">
      <data key="d0">85663</data>
    </edge>
    <edge source="AUS" target="IND">
      <data key="d0">272633</data>
    </edge>
    <edge source="AUS" target="SGP">
      <data key="d0">1040356</data>
    </edge>
    <edge source="AUS" target="VNM">
      <data key="d0">872690</data>
    </edge>
    <edge source="AUS" target="ZAF">
      <data key="d0">1087890</data>
    </edge>
    <edge source="AUS" target="ESP">
      <data key="d0">431068</data>
    </edge>
    <edge source="AUS" target="THA">
      <data key="d0">1973464</data>
    </edge>
    <edge source="AUS" target="ARE">
      <data key="d0">516743</data>
    </edge>
    <edge source="AUS" target="TUR">
      <data key="d0">82841</data>
    </edge>
    <edge source="AUS" target="GBR">
      <data key="d0">433409</data>
    </edge>
    <edge source="AUS" target="USA">
      <data key="d0">4041434</data>
    </edge>
    <edge source="AUS" target="URY">
      <data key="d0">10807</data>
    </edge>
    <edge source="HKG" target="AZE">
      <data key="d0">34361</data>
    </edge>
    <edge source="HKG" target="ARG">
      <data key="d0">245311</data>
    </edge>
    <edge source="HKG" target="AUS">
      <data key="d0">9361487</data>
    </edge>
    <edge source="HKG" target="AUT">
      <data key="d0">802037</data>
    </edge>
    <edge source="HKG" target="ARM">
      <data key="d0">22551</data>
    </edge>
    <edge source="HKG" target="BEL">
      <data key="d0">1098204</data>
    </edge>
    <edge source="HKG" target="BRA">
      <data key="d0">171295</data>
    </edge>
    <edge source="HKG" target="BGR">
      <data key="d0">55666</data>
    </edge>
    <edge source="HKG" target="KHM">
      <data key="d0">409639</data>
    </edge>
    <edge source="HKG" target="CMR">
      <data key="d0">42121</data>
    </edge>
    <edge source="HKG" target="CAN">
      <data key="d0">7467098</data>
    </edge>
    <edge source="HKG" target="LKA">
      <data key="d0">35270</data>
    </edge>
    <edge source="HKG" target="CHL">
      <data key="d0">130042</data>
    </edge>
    <edge source="HKG" target="CHN">
      <data key="d0">28061908</data>
    </edge>
    <edge source="HKG" target="COL">
      <data key="d0">17862</data>
    </edge>
    <edge source="HKG" target="HRV">
      <data key="d0">17616</data>
    </edge>
    <edge source="HKG" target="CZE">
      <data key="d0">120428</data>
    </edge>
    <edge source="HKG" target="DNK">
      <data key="d0">388399</data>
    </edge>
    <edge source="HKG" target="ETH">
      <data key="d0">160531</data>
    </edge>
    <edge source="HKG" target="EST">
      <data key="d0">12688</data>
    </edge>
    <edge source="HKG" target="FIN">
      <data key="d0">130248</data>
    </edge>
    <edge source="HKG" target="FRA">
      <data key="d0">2664290</data>
    </edge>
    <edge source="HKG" target="DEU">
      <data key="d0">11765308</data>
    </edge>
    <edge source="HKG" target="GRC">
      <data key="d0">141624</data>
    </edge>
    <edge source="HKG" target="HND">
      <data key="d0">14539</data>
    </edge>
    <edge source="HKG" target="HUN">
      <data key="d0">104218</data>
    </edge>
    <edge source="HKG" target="IDN">
      <data key="d0">395992</data>
    </edge>
    <edge source="HKG" target="IRL">
      <data key="d0">127088</data>
    </edge>
    <edge source="HKG" target="ISR">
      <data key="d0">179383</data>
    </edge>
    <edge source="HKG" target="ITA">
      <data key="d0">3767855</data>
    </edge>
    <edge source="HKG" target="JPN">
      <data key="d0">7105817</data>
    </edge>
    <edge source="HKG" target="JOR">
      <data key="d0">30908</data>
    </edge>
    <edge source="HKG" target="KOR">
      <data key="d0">1452827</data>
    </edge>
    <edge source="HKG" target="LBN">
      <data key="d0">144456</data>
    </edge>
    <edge source="HKG" target="LVA">
      <data key="d0">57262</data>
    </edge>
    <edge source="HKG" target="LTU">
      <data key="d0">114951</data>
    </edge>
    <edge source="HKG" target="MDG">
      <data key="d0">12179</data>
    </edge>
    <edge source="HKG" target="MYS">
      <data key="d0">1177282</data>
    </edge>
    <edge source="HKG" target="MUS">
      <data key="d0">43511</data>
    </edge>
    <edge source="HKG" target="MEX">
      <data key="d0">898733</data>
    </edge>
    <edge source="HKG" target="MAR">
      <data key="d0">22055</data>
    </edge>
    <edge source="HKG" target="NLD">
      <data key="d0">4425117</data>
    </edge>
    <edge source="HKG" target="NZL">
      <data key="d0">1376804</data>
    </edge>
    <edge source="HKG" target="NOR">
      <data key="d0">255275</data>
    </edge>
    <edge source="HKG" target="PAK">
      <data key="d0">47725</data>
    </edge>
    <edge source="HKG" target="PAN">
      <data key="d0">115429</data>
    </edge>
    <edge source="HKG" target="PER">
      <data key="d0">13834</data>
    </edge>
    <edge source="HKG" target="PHL">
      <data key="d0">1009029</data>
    </edge>
    <edge source="HKG" target="POL">
      <data key="d0">553463</data>
    </edge>
    <edge source="HKG" target="PRT">
      <data key="d0">78718</data>
    </edge>
    <edge source="HKG" target="ROU">
      <data key="d0">54054</data>
    </edge>
    <edge source="HKG" target="RUS">
      <data key="d0">550255</data>
    </edge>
    <edge source="HKG" target="SAU">
      <data key="d0">1726227</data>
    </edge>
    <edge source="HKG" target="SRB">
      <data key="d0">34897</data>
    </edge>
    <edge source="HKG" target="IND">
      <data key="d0">1518012</data>
    </edge>
    <edge source="HKG" target="SGP">
      <data key="d0">1596300</data>
    </edge>
    <edge source="HKG" target="SVK">
      <data key="d0">1674314</data>
    </edge>
    <edge source="HKG" target="VNM">
      <data key="d0">735154</data>
    </edge>
    <edge source="HKG" target="SVN">
      <data key="d0">385116</data>
    </edge>
    <edge source="HKG" target="ZAF">
      <data key="d0">272071</data>
    </edge>
    <edge source="HKG" target="ESP">
      <data key="d0">1429878</data>
    </edge>
    <edge source="HKG" target="SWE">
      <data key="d0">600004</data>
    </edge>
    <edge source="HKG" target="CHE">
      <data key="d0">8932309</data>
    </edge>
    <edge source="HKG" target="THA">
      <data key="d0">1077206</data>
    </edge>
    <edge source="HKG" target="ARE">
      <data key="d0">2082746</data>
    </edge>
    <edge source="HKG" target="TUN">
      <data key="d0">20271</data>
    </edge>
    <edge source="HKG" target="TUR">
      <data key="d0">362774</data>
    </edge>
    <edge source="HKG" target="EGY">
      <data key="d0">45892</data>
    </edge>
    <edge source="HKG" target="GBR">
      <data key="d0">28111312</data>
    </edge>
    <edge source="HKG" target="USA">
      <data key="d0">29382806</data>
    </edge>
    <edge source="MYS" target="DZA">
      <data key="d0">1627977</data>
    </edge>
    <edge source="MYS" target="ARG">
      <data key="d0">36706</data>
    </edge>
    <edge source="MYS" target="AUS">
      <data key="d0">99163670</data>
    </edge>
    <edge source="MYS" target="BEL">
      <data key="d0">14176158</data>
    </edge>
    <edge source="MYS" target="KHM">
      <data key="d0">234880</data>
    </edge>
    <edge source="MYS" target="CAN">
      <data key="d0">4599951</data>
    </edge>
    <edge source="MYS" target="LKA">
      <data key="d0">8610518</data>
    </edge>
    <edge source="MYS" target="CHL">
      <data key="d0">526765</data>
    </edge>
    <edge source="MYS" target="CHN">
      <data key="d0">56769053</data>
    </edge>
    <edge source="MYS" target="COL">
      <data key="d0">375484</data>
    </edge>
    <edge source="MYS" target="HRV">
      <data key="d0">1445965</data>
    </edge>
    <edge source="MYS" target="CZE">
      <data key="d0">1128778</data>
    </edge>
    <edge source="MYS" target="DNK">
      <data key="d0">6415832</data>
    </edge>
    <edge source="MYS" target="ETH">
      <data key="d0">18790</data>
    </edge>
    <edge source="MYS" target="FIN">
      <data key="d0">183443</data>
    </edge>
    <edge source="MYS" target="FRA">
      <data key="d0">6432228</data>
    </edge>
    <edge source="MYS" target="GEO">
      <data key="d0">350256</data>
    </edge>
    <edge source="MYS" target="DEU">
      <data key="d0">7367066</data>
    </edge>
    <edge source="MYS" target="GRC">
      <data key="d0">198524</data>
    </edge>
    <edge source="MYS" target="HKG">
      <data key="d0">21462886</data>
    </edge>
    <edge source="MYS" target="HUN">
      <data key="d0">12851</data>
    </edge>
    <edge source="MYS" target="IDN">
      <data key="d0">18216058</data>
    </edge>
    <edge source="MYS" target="IRL">
      <data key="d0">2357730</data>
    </edge>
    <edge source="MYS" target="ITA">
      <data key="d0">2943191</data>
    </edge>
    <edge source="MYS" target="JPN">
      <data key="d0">591904490</data>
    </edge>
    <edge source="MYS" target="JOR">
      <data key="d0">4315436</data>
    </edge>
    <edge source="MYS" target="KOR">
      <data key="d0">171107416</data>
    </edge>
    <edge source="MYS" target="LBN">
      <data key="d0">2866671</data>
    </edge>
    <edge source="MYS" target="LTU">
      <data key="d0">117796</data>
    </edge>
    <edge source="MYS" target="MUS">
      <data key="d0">1188083</data>
    </edge>
    <edge source="MYS" target="MEX">
      <data key="d0">29158319</data>
    </edge>
    <edge source="MYS" target="OMN">
      <data key="d0">11574193</data>
    </edge>
    <edge source="MYS" target="NLD">
      <data key="d0">6975125</data>
    </edge>
    <edge source="MYS" target="NZL">
      <data key="d0">3756941</data>
    </edge>
    <edge source="MYS" target="NOR">
      <data key="d0">232891</data>
    </edge>
    <edge source="MYS" target="PAK">
      <data key="d0">30394223</data>
    </edge>
    <edge source="MYS" target="PHL">
      <data key="d0">41734788</data>
    </edge>
    <edge source="MYS" target="POL">
      <data key="d0">680217</data>
    </edge>
    <edge source="MYS" target="PRT">
      <data key="d0">16990</data>
    </edge>
    <edge source="MYS" target="RUS">
      <data key="d0">266052</data>
    </edge>
    <edge source="MYS" target="SAU">
      <data key="d0">31852258</data>
    </edge>
    <edge source="MYS" target="SEN">
      <data key="d0">129330</data>
    </edge>
    <edge source="MYS" target="IND">
      <data key="d0">51229954</data>
    </edge>
    <edge source="MYS" target="SGP">
      <data key="d0">120798258</data>
    </edge>
    <edge source="MYS" target="VNM">
      <data key="d0">44340698</data>
    </edge>
    <edge source="MYS" target="ZAF">
      <data key="d0">8022156</data>
    </edge>
    <edge source="MYS" target="ESP">
      <data key="d0">1291727</data>
    </edge>
    <edge source="MYS" target="SWE">
      <data key="d0">1685411</data>
    </edge>
    <edge source="MYS" target="CHE">
      <data key="d0">20618</data>
    </edge>
    <edge source="MYS" target="THA">
      <data key="d0">34433320</data>
    </edge>
    <edge source="MYS" target="ARE">
      <data key="d0">57490880</data>
    </edge>
    <edge source="MYS" target="TUN">
      <data key="d0">14540</data>
    </edge>
    <edge source="MYS" target="TUR">
      <data key="d0">3399598</data>
    </edge>
    <edge source="MYS" target="UGA">
      <data key="d0">17984</data>
    </edge>
    <edge source="MYS" target="UKR">
      <data key="d0">83879</data>
    </edge>
    <edge source="MYS" target="EGY">
      <data key="d0">15022365</data>
    </edge>
    <edge source="MYS" target="GBR">
      <data key="d0">89136404</data>
    </edge>
    <edge source="MYS" target="TZA">
      <data key="d0">89515</data>
    </edge>
    <edge source="MYS" target="USA">
      <data key="d0">119907824</data>
    </edge>
    <edge source="MYS" target="URY">
      <data key="d0">33261</data>
    </edge>
    <edge source="MUS" target="CHN">
      <data key="d0">21103</data>
    </edge>
    <edge source="MUS" target="FRA">
      <data key="d0">1227955</data>
    </edge>
    <edge source="MUS" target="DEU">
      <data key="d0">32148</data>
    </edge>
    <edge source="MUS" target="KAZ">
      <data key="d0">15261</data>
    </edge>
    <edge source="MUS" target="MDG">
      <data key="d0">245516</data>
    </edge>
    <edge source="MUS" target="ZAF">
      <data key="d0">21714</data>
    </edge>
    <edge source="MUS" target="CHE">
      <data key="d0">52374</data>
    </edge>
    <edge source="MUS" target="ARE">
      <data key="d0">19735</data>
    </edge>
    <edge source="MUS" target="GBR">
      <data key="d0">66495</data>
    </edge>
    <edge source="MUS" target="USA">
      <data key="d0">31650</data>
    </edge>
    <edge source="OMN" target="BEL">
      <data key="d0">833312</data>
    </edge>
    <edge source="OMN" target="ITA">
      <data key="d0">10551</data>
    </edge>
    <edge source="OMN" target="SAU">
      <data key="d0">718593</data>
    </edge>
    <edge source="OMN" target="IND">
      <data key="d0">74261</data>
    </edge>
    <edge source="OMN" target="ARE">
      <data key="d0">2257354</data>
    </edge>
    <edge source="OMN" target="GBR">
      <data key="d0">45831</data>
    </edge>
    <edge source="OMN" target="USA">
      <data key="d0">126521</data>
    </edge>
    <edge source="NZL" target="AUS">
      <data key="d0">106707137</data>
    </edge>
    <edge source="NZL" target="BEL">
      <data key="d0">69973</data>
    </edge>
    <edge source="NZL" target="CAN">
      <data key="d0">1840887</data>
    </edge>
    <edge source="NZL" target="CHL">
      <data key="d0">314181</data>
    </edge>
    <edge source="NZL" target="CHN">
      <data key="d0">17911965</data>
    </edge>
    <edge source="NZL" target="FRA">
      <data key="d0">103794</data>
    </edge>
    <edge source="NZL" target="DEU">
      <data key="d0">358599</data>
    </edge>
    <edge source="NZL" target="HKG">
      <data key="d0">248729</data>
    </edge>
    <edge source="NZL" target="IDN">
      <data key="d0">17606436</data>
    </edge>
    <edge source="NZL" target="ISR">
      <data key="d0">73147</data>
    </edge>
    <edge source="NZL" target="JPN">
      <data key="d0">153410140</data>
    </edge>
    <edge source="NZL" target="KOR">
      <data key="d0">1550093</data>
    </edge>
    <edge source="NZL" target="MYS">
      <data key="d0">7532588</data>
    </edge>
    <edge source="NZL" target="MUS">
      <data key="d0">19786</data>
    </edge>
    <edge source="NZL" target="MEX">
      <data key="d0">479512</data>
    </edge>
    <edge source="NZL" target="MOZ">
      <data key="d0">209492</data>
    </edge>
    <edge source="NZL" target="NLD">
      <data key="d0">69139</data>
    </edge>
    <edge source="NZL" target="PAK">
      <data key="d0">327430</data>
    </edge>
    <edge source="NZL" target="PER">
      <data key="d0">80345</data>
    </edge>
    <edge source="NZL" target="PHL">
      <data key="d0">22498041</data>
    </edge>
    <edge source="NZL" target="SAU">
      <data key="d0">1206488</data>
    </edge>
    <edge source="NZL" target="IND">
      <data key="d0">2904285</data>
    </edge>
    <edge source="NZL" target="SGP">
      <data key="d0">754429</data>
    </edge>
    <edge source="NZL" target="VNM">
      <data key="d0">9255321</data>
    </edge>
    <edge source="NZL" target="ZAF">
      <data key="d0">453951</data>
    </edge>
    <edge source="NZL" target="THA">
      <data key="d0">771951</data>
    </edge>
    <edge source="NZL" target="ARE">
      <data key="d0">222034</data>
    </edge>
    <edge source="NZL" target="TUR">
      <data key="d0">665036</data>
    </edge>
    <edge source="NZL" target="GBR">
      <data key="d0">57763</data>
    </edge>
    <edge source="NZL" target="USA">
      <data key="d0">26654418</data>
    </edge>
    <edge source="NOR" target="AZE">
      <data key="d0">35654</data>
    </edge>
    <edge source="NOR" target="AUS">
      <data key="d0">54438</data>
    </edge>
    <edge source="NOR" target="AUT">
      <data key="d0">22619</data>
    </edge>
    <edge source="NOR" target="BEL">
      <data key="d0">3910166</data>
    </edge>
    <edge source="NOR" target="BRA">
      <data key="d0">78749</data>
    </edge>
    <edge source="NOR" target="BGR">
      <data key="d0">13108</data>
    </edge>
    <edge source="NOR" target="CAN">
      <data key="d0">25347</data>
    </edge>
    <edge source="NOR" target="CHL">
      <data key="d0">11107</data>
    </edge>
    <edge source="NOR" target="CHN">
      <data key="d0">312964</data>
    </edge>
    <edge source="NOR" target="HRV">
      <data key="d0">18511</data>
    </edge>
    <edge source="NOR" target="CZE">
      <data key="d0">192643</data>
    </edge>
    <edge source="NOR" target="DNK">
      <data key="d0">25025260</data>
    </edge>
    <edge source="NOR" target="EST">
      <data key="d0">4223121</data>
    </edge>
    <edge source="NOR" target="FIN">
      <data key="d0">4979891</data>
    </edge>
    <edge source="NOR" target="FRA">
      <data key="d0">69682</data>
    </edge>
    <edge source="NOR" target="DEU">
      <data key="d0">3376559</data>
    </edge>
    <edge source="NOR" target="HKG">
      <data key="d0">165774</data>
    </edge>
    <edge source="NOR" target="IRL">
      <data key="d0">1806449</data>
    </edge>
    <edge source="NOR" target="ISR">
      <data key="d0">113217</data>
    </edge>
    <edge source="NOR" target="ITA">
      <data key="d0">772811</data>
    </edge>
    <edge source="NOR" target="JPN">
      <data key="d0">19935</data>
    </edge>
    <edge source="NOR" target="KAZ">
      <data key="d0">37813</data>
    </edge>
    <edge source="NOR" target="JOR">
      <data key="d0">27815</data>
    </edge>
    <edge source="NOR" target="KOR">
      <data key="d0">118657</data>
    </edge>
    <edge source="NOR" target="LBN">
      <data key="d0">15006</data>
    </edge>
    <edge source="NOR" target="LVA">
      <data key="d0">639084</data>
    </edge>
    <edge source="NOR" target="LTU">
      <data key="d0">1608133</data>
    </edge>
    <edge source="NOR" target="MYS">
      <data key="d0">32161</data>
    </edge>
    <edge source="NOR" target="MEX">
      <data key="d0">15424</data>
    </edge>
    <edge source="NOR" target="OMN">
      <data key="d0">2146157</data>
    </edge>
    <edge source="NOR" target="NAM">
      <data key="d0">14120</data>
    </edge>
    <edge source="NOR" target="NLD">
      <data key="d0">9213147</data>
    </edge>
    <edge source="NOR" target="NZL">
      <data key="d0">11269</data>
    </edge>
    <edge source="NOR" target="PAN">
      <data key="d0">214217</data>
    </edge>
    <edge source="NOR" target="POL">
      <data key="d0">1762820</data>
    </edge>
    <edge source="NOR" target="PRT">
      <data key="d0">21278</data>
    </edge>
    <edge source="NOR" target="ROU">
      <data key="d0">17722</data>
    </edge>
    <edge source="NOR" target="RUS">
      <data key="d0">1723133</data>
    </edge>
    <edge source="NOR" target="SAU">
      <data key="d0">536974</data>
    </edge>
    <edge source="NOR" target="SRB">
      <data key="d0">17742</data>
    </edge>
    <edge source="NOR" target="SGP">
      <data key="d0">20194</data>
    </edge>
    <edge source="NOR" target="SVK">
      <data key="d0">11225</data>
    </edge>
    <edge source="NOR" target="VNM">
      <data key="d0">85256</data>
    </edge>
    <edge source="NOR" target="ESP">
      <data key="d0">600472</data>
    </edge>
    <edge source="NOR" target="SWE">
      <data key="d0">84539679</data>
    </edge>
    <edge source="NOR" target="CHE">
      <data key="d0">50681</data>
    </edge>
    <edge source="NOR" target="THA">
      <data key="d0">38551</data>
    </edge>
    <edge source="NOR" target="ARE">
      <data key="d0">418895</data>
    </edge>
    <edge source="NOR" target="TUR">
      <data key="d0">357614</data>
    </edge>
    <edge source="NOR" target="EGY">
      <data key="d0">104913</data>
    </edge>
    <edge source="NOR" target="GBR">
      <data key="d0">17034182</data>
    </edge>
    <edge source="NOR" target="USA">
      <data key="d0">572360</data>
    </edge>
    <edge source="IND" target="DZA">
      <data key="d0">135556</data>
    </edge>
    <edge source="IND" target="ARG">
      <data key="d0">374420</data>
    </edge>
    <edge source="IND" target="AUS">
      <data key="d0">6992665</data>
    </edge>
    <edge source="IND" target="AUT">
      <data key="d0">414803</data>
    </edge>
    <edge source="IND" target="ARM">
      <data key="d0">12274</data>
    </edge>
    <edge source="IND" target="BEL">
      <data key="d0">18577173</data>
    </edge>
    <edge source="IND" target="BRA">
      <data key="d0">970798</data>
    </edge>
    <edge source="IND" target="BGR">
      <data key="d0">27114</data>
    </edge>
    <edge source="IND" target="KHM">
      <data key="d0">11242</data>
    </edge>
    <edge source="IND" target="CMR">
      <data key="d0">35484</data>
    </edge>
    <edge source="IND" target="CAN">
      <data key="d0">9008188</data>
    </edge>
    <edge source="IND" target="LKA">
      <data key="d0">3231455</data>
    </edge>
    <edge source="IND" target="CHL">
      <data key="d0">604553</data>
    </edge>
    <edge source="IND" target="CHN">
      <data key="d0">5679903</data>
    </edge>
    <edge source="IND" target="COL">
      <data key="d0">185753</data>
    </edge>
    <edge source="IND" target="CRI">
      <data key="d0">38194</data>
    </edge>
    <edge source="IND" target="CZE">
      <data key="d0">195648</data>
    </edge>
    <edge source="IND" target="DNK">
      <data key="d0">2076314</data>
    </edge>
    <edge source="IND" target="ECU">
      <data key="d0">100310</data>
    </edge>
    <edge source="IND" target="ETH">
      <data key="d0">321275</data>
    </edge>
    <edge source="IND" target="EST">
      <data key="d0">243022</data>
    </edge>
    <edge source="IND" target="FIN">
      <data key="d0">367168</data>
    </edge>
    <edge source="IND" target="FRA">
      <data key="d0">6479370</data>
    </edge>
    <edge source="IND" target="GEO">
      <data key="d0">60463</data>
    </edge>
    <edge source="IND" target="DEU">
      <data key="d0">18296986</data>
    </edge>
    <edge source="IND" target="GHA">
      <data key="d0">232102</data>
    </edge>
    <edge source="IND" target="GRC">
      <data key="d0">672289</data>
    </edge>
    <edge source="IND" target="GTM">
      <data key="d0">191907</data>
    </edge>
    <edge source="IND" target="HKG">
      <data key="d0">1530161</data>
    </edge>
    <edge source="IND" target="HUN">
      <data key="d0">28706</data>
    </edge>
    <edge source="IND" target="IDN">
      <data key="d0">207914</data>
    </edge>
    <edge source="IND" target="IRL">
      <data key="d0">228451</data>
    </edge>
    <edge source="IND" target="ISR">
      <data key="d0">962286</data>
    </edge>
    <edge source="IND" target="ITA">
      <data key="d0">3015440</data>
    </edge>
    <edge source="IND" target="CIV">
      <data key="d0">162405</data>
    </edge>
    <edge source="IND" target="JAM">
      <data key="d0">22851</data>
    </edge>
    <edge source="IND" target="JPN">
      <data key="d0">2415456</data>
    </edge>
    <edge source="IND" target="KAZ">
      <data key="d0">68943</data>
    </edge>
    <edge source="IND" target="JOR">
      <data key="d0">518464</data>
    </edge>
    <edge source="IND" target="KOR">
      <data key="d0">721270</data>
    </edge>
    <edge source="IND" target="KGZ">
      <data key="d0">21112</data>
    </edge>
    <edge source="IND" target="LBN">
      <data key="d0">299663</data>
    </edge>
    <edge source="IND" target="LVA">
      <data key="d0">104665</data>
    </edge>
    <edge source="IND" target="LTU">
      <data key="d0">74713</data>
    </edge>
    <edge source="IND" target="MDG">
      <data key="d0">11332</data>
    </edge>
    <edge source="IND" target="MYS">
      <data key="d0">1235427</data>
    </edge>
    <edge source="IND" target="MUS">
      <data key="d0">141058</data>
    </edge>
    <edge source="IND" target="MEX">
      <data key="d0">1780799</data>
    </edge>
    <edge source="IND" target="MAR">
      <data key="d0">145228</data>
    </edge>
    <edge source="IND" target="MOZ">
      <data key="d0">177919</data>
    </edge>
    <edge source="IND" target="OMN">
      <data key="d0">1239736</data>
    </edge>
    <edge source="IND" target="NAM">
      <data key="d0">54872</data>
    </edge>
    <edge source="IND" target="NLD">
      <data key="d0">14142727</data>
    </edge>
    <edge source="IND" target="NZL">
      <data key="d0">658439</data>
    </edge>
    <edge source="IND" target="NIC">
      <data key="d0">181919</data>
    </edge>
    <edge source="IND" target="NOR">
      <data key="d0">1667935</data>
    </edge>
    <edge source="IND" target="PAK">
      <data key="d0">45419</data>
    </edge>
    <edge source="IND" target="PAN">
      <data key="d0">151594</data>
    </edge>
    <edge source="IND" target="PRY">
      <data key="d0">41408</data>
    </edge>
    <edge source="IND" target="PER">
      <data key="d0">239751</data>
    </edge>
    <edge source="IND" target="PHL">
      <data key="d0">283805</data>
    </edge>
    <edge source="IND" target="POL">
      <data key="d0">823701</data>
    </edge>
    <edge source="IND" target="PRT">
      <data key="d0">316829</data>
    </edge>
    <edge source="IND" target="ROU">
      <data key="d0">65107</data>
    </edge>
    <edge source="IND" target="RUS">
      <data key="d0">927905</data>
    </edge>
    <edge source="IND" target="SAU">
      <data key="d0">7481082</data>
    </edge>
    <edge source="IND" target="SEN">
      <data key="d0">318636</data>
    </edge>
    <edge source="IND" target="SGP">
      <data key="d0">577082</data>
    </edge>
    <edge source="IND" target="SVK">
      <data key="d0">14816</data>
    </edge>
    <edge source="IND" target="VNM">
      <data key="d0">128190</data>
    </edge>
    <edge source="IND" target="SVN">
      <data key="d0">222345</data>
    </edge>
    <edge source="IND" target="ZAF">
      <data key="d0">2260626</data>
    </edge>
    <edge source="IND" target="ESP">
      <data key="d0">5811827</data>
    </edge>
    <edge source="IND" target="SWE">
      <data key="d0">2012586</data>
    </edge>
    <edge source="IND" target="CHE">
      <data key="d0">888184</data>
    </edge>
    <edge source="IND" target="THA">
      <data key="d0">2819035</data>
    </edge>
    <edge source="IND" target="ARE">
      <data key="d0">14739538</data>
    </edge>
    <edge source="IND" target="TUN">
      <data key="d0">14699</data>
    </edge>
    <edge source="IND" target="TUR">
      <data key="d0">6380855</data>
    </edge>
    <edge source="IND" target="UGA">
      <data key="d0">141738</data>
    </edge>
    <edge source="IND" target="UKR">
      <data key="d0">22443</data>
    </edge>
    <edge source="IND" target="EGY">
      <data key="d0">1337143</data>
    </edge>
    <edge source="IND" target="GBR">
      <data key="d0">18460146</data>
    </edge>
    <edge source="IND" target="TZA">
      <data key="d0">1896802</data>
    </edge>
    <edge source="IND" target="USA">
      <data key="d0">151180373</data>
    </edge>
    <edge source="IND" target="URY">
      <data key="d0">77522</data>
    </edge>
    <edge source="SGP" target="AZE">
      <data key="d0">15682</data>
    </edge>
    <edge source="SGP" target="ARG">
      <data key="d0">123688</data>
    </edge>
    <edge source="SGP" target="AUS">
      <data key="d0">1872312</data>
    </edge>
    <edge source="SGP" target="AUT">
      <data key="d0">31044</data>
    </edge>
    <edge source="SGP" target="BEL">
      <data key="d0">441270</data>
    </edge>
    <edge source="SGP" target="BRA">
      <data key="d0">168796</data>
    </edge>
    <edge source="SGP" target="KHM">
      <data key="d0">100381</data>
    </edge>
    <edge source="SGP" target="CAN">
      <data key="d0">150097</data>
    </edge>
    <edge source="SGP" target="LKA">
      <data key="d0">406067</data>
    </edge>
    <edge source="SGP" target="CHN">
      <data key="d0">2277938</data>
    </edge>
    <edge source="SGP" target="CZE">
      <data key="d0">62639</data>
    </edge>
    <edge source="SGP" target="DNK">
      <data key="d0">56809</data>
    </edge>
    <edge source="SGP" target="ECU">
      <data key="d0">74624</data>
    </edge>
    <edge source="SGP" target="FRA">
      <data key="d0">100913</data>
    </edge>
    <edge source="SGP" target="DEU">
      <data key="d0">461878</data>
    </edge>
    <edge source="SGP" target="HKG">
      <data key="d0">1208691</data>
    </edge>
    <edge source="SGP" target="IDN">
      <data key="d0">5813550</data>
    </edge>
    <edge source="SGP" target="ISR">
      <data key="d0">185024</data>
    </edge>
    <edge source="SGP" target="ITA">
      <data key="d0">982464</data>
    </edge>
    <edge source="SGP" target="JPN">
      <data key="d0">959676</data>
    </edge>
    <edge source="SGP" target="KOR">
      <data key="d0">284090</data>
    </edge>
    <edge source="SGP" target="MYS">
      <data key="d0">8381258</data>
    </edge>
    <edge source="SGP" target="MUS">
      <data key="d0">212772</data>
    </edge>
    <edge source="SGP" target="MEX">
      <data key="d0">254165</data>
    </edge>
    <edge source="SGP" target="OMN">
      <data key="d0">218914</data>
    </edge>
    <edge source="SGP" target="NLD">
      <data key="d0">3318110</data>
    </edge>
    <edge source="SGP" target="NZL">
      <data key="d0">86203</data>
    </edge>
    <edge source="SGP" target="NOR">
      <data key="d0">24807</data>
    </edge>
    <edge source="SGP" target="PAK">
      <data key="d0">58980</data>
    </edge>
    <edge source="SGP" target="PAN">
      <data key="d0">197281</data>
    </edge>
    <edge source="SGP" target="PER">
      <data key="d0">27415</data>
    </edge>
    <edge source="SGP" target="PHL">
      <data key="d0">939179</data>
    </edge>
    <edge source="SGP" target="RUS">
      <data key="d0">34012</data>
    </edge>
    <edge source="SGP" target="SAU">
      <data key="d0">497479</data>
    </edge>
    <edge source="SGP" target="IND">
      <data key="d0">1799748</data>
    </edge>
    <edge source="SGP" target="VNM">
      <data key="d0">2859559</data>
    </edge>
    <edge source="SGP" target="ZAF">
      <data key="d0">247169</data>
    </edge>
    <edge source="SGP" target="ESP">
      <data key="d0">69784</data>
    </edge>
    <edge source="SGP" target="CHE">
      <data key="d0">33944</data>
    </edge>
    <edge source="SGP" target="THA">
      <data key="d0">1382743</data>
    </edge>
    <edge source="SGP" target="ARE">
      <data key="d0">526195</data>
    </edge>
    <edge source="SGP" target="TUR">
      <data key="d0">111954</data>
    </edge>
    <edge source="SGP" target="EGY">
      <data key="d0">47613</data>
    </edge>
    <edge source="SGP" target="GBR">
      <data key="d0">1232462</data>
    </edge>
    <edge source="SGP" target="USA">
      <data key="d0">1181106</data>
    </edge>
    <edge source="THA" target="AUS">
      <data key="d0">5801509</data>
    </edge>
    <edge source="THA" target="AUT">
      <data key="d0">289986</data>
    </edge>
    <edge source="THA" target="BEL">
      <data key="d0">752244</data>
    </edge>
    <edge source="THA" target="BRA">
      <data key="d0">263849</data>
    </edge>
    <edge source="THA" target="BGR">
      <data key="d0">26930</data>
    </edge>
    <edge source="THA" target="KHM">
      <data key="d0">5317462</data>
    </edge>
    <edge source="THA" target="CAN">
      <data key="d0">3440305</data>
    </edge>
    <edge source="THA" target="LKA">
      <data key="d0">2817979</data>
    </edge>
    <edge source="THA" target="CHL">
      <data key="d0">282440</data>
    </edge>
    <edge source="THA" target="CHN">
      <data key="d0">50583728</data>
    </edge>
    <edge source="THA" target="COL">
      <data key="d0">764446</data>
    </edge>
    <edge source="THA" target="CRI">
      <data key="d0">13693</data>
    </edge>
    <edge source="THA" target="HRV">
      <data key="d0">64243</data>
    </edge>
    <edge source="THA" target="CZE">
      <data key="d0">201205</data>
    </edge>
    <edge source="THA" target="DNK">
      <data key="d0">1865639</data>
    </edge>
    <edge source="THA" target="ECU">
      <data key="d0">41211</data>
    </edge>
    <edge source="THA" target="ETH">
      <data key="d0">64129</data>
    </edge>
    <edge source="THA" target="FIN">
      <data key="d0">656085</data>
    </edge>
    <edge source="THA" target="FRA">
      <data key="d0">6489392</data>
    </edge>
    <edge source="THA" target="GMB">
      <data key="d0">110511</data>
    </edge>
    <edge source="THA" target="DEU">
      <data key="d0">6576021</data>
    </edge>
    <edge source="THA" target="GHA">
      <data key="d0">48768</data>
    </edge>
    <edge source="THA" target="GRC">
      <data key="d0">256130</data>
    </edge>
    <edge source="THA" target="GTM">
      <data key="d0">66991</data>
    </edge>
    <edge source="THA" target="HKG">
      <data key="d0">2486433</data>
    </edge>
    <edge source="THA" target="HUN">
      <data key="d0">96192</data>
    </edge>
    <edge source="THA" target="IDN">
      <data key="d0">35843599</data>
    </edge>
    <edge source="THA" target="IRL">
      <data key="d0">208076</data>
    </edge>
    <edge source="THA" target="ISR">
      <data key="d0">7861548</data>
    </edge>
    <edge source="THA" target="ITA">
      <data key="d0">1743605</data>
    </edge>
    <edge source="THA" target="JAM">
      <data key="d0">161445</data>
    </edge>
    <edge source="THA" target="JPN">
      <data key="d0">35293645</data>
    </edge>
    <edge source="THA" target="JOR">
      <data key="d0">2421652</data>
    </edge>
    <edge source="THA" target="KOR">
      <data key="d0">142271974</data>
    </edge>
    <edge source="THA" target="LBN">
      <data key="d0">7427211</data>
    </edge>
    <edge source="THA" target="LVA">
      <data key="d0">51929</data>
    </edge>
    <edge source="THA" target="MDG">
      <data key="d0">11046</data>
    </edge>
    <edge source="THA" target="MYS">
      <data key="d0">75977255</data>
    </edge>
    <edge source="THA" target="MUS">
      <data key="d0">418969</data>
    </edge>
    <edge source="THA" target="MEX">
      <data key="d0">198275</data>
    </edge>
    <edge source="THA" target="MOZ">
      <data key="d0">42743</data>
    </edge>
    <edge source="THA" target="OMN">
      <data key="d0">619056</data>
    </edge>
    <edge source="THA" target="NLD">
      <data key="d0">2129869</data>
    </edge>
    <edge source="THA" target="NZL">
      <data key="d0">316660</data>
    </edge>
    <edge source="THA" target="NIC">
      <data key="d0">19303</data>
    </edge>
    <edge source="THA" target="NOR">
      <data key="d0">215336</data>
    </edge>
    <edge source="THA" target="PAK">
      <data key="d0">9239510</data>
    </edge>
    <edge source="THA" target="PAN">
      <data key="d0">62773</data>
    </edge>
    <edge source="THA" target="PER">
      <data key="d0">79498</data>
    </edge>
    <edge source="THA" target="PHL">
      <data key="d0">9390523</data>
    </edge>
    <edge source="THA" target="POL">
      <data key="d0">302910</data>
    </edge>
    <edge source="THA" target="PRT">
      <data key="d0">73935</data>
    </edge>
    <edge source="THA" target="ROU">
      <data key="d0">40413</data>
    </edge>
    <edge source="THA" target="RUS">
      <data key="d0">753773</data>
    </edge>
    <edge source="THA" target="SAU">
      <data key="d0">64953362</data>
    </edge>
    <edge source="THA" target="IND">
      <data key="d0">27462816</data>
    </edge>
    <edge source="THA" target="SGP">
      <data key="d0">7303747</data>
    </edge>
    <edge source="THA" target="VNM">
      <data key="d0">78716359</data>
    </edge>
    <edge source="THA" target="SVN">
      <data key="d0">10680</data>
    </edge>
    <edge source="THA" target="ZAF">
      <data key="d0">4241957</data>
    </edge>
    <edge source="THA" target="ESP">
      <data key="d0">1109246</data>
    </edge>
    <edge source="THA" target="SWE">
      <data key="d0">1704668</data>
    </edge>
    <edge source="THA" target="CHE">
      <data key="d0">16266418</data>
    </edge>
    <edge source="THA" target="ARE">
      <data key="d0">153665214</data>
    </edge>
    <edge source="THA" target="TUR">
      <data key="d0">592928</data>
    </edge>
    <edge source="THA" target="EGY">
      <data key="d0">7857174</data>
    </edge>
    <edge source="THA" target="GBR">
      <data key="d0">14813757</data>
    </edge>
    <edge source="THA" target="TZA">
      <data key="d0">1832751</data>
    </edge>
    <edge source="THA" target="USA">
      <data key="d0">66093446</data>
    </edge>
    <edge source="AUT" target="ALB">
      <data key="d0">1836957</data>
    </edge>
    <edge source="AUT" target="DZA">
      <data key="d0">621869</data>
    </edge>
    <edge source="AUT" target="AZE">
      <data key="d0">188019</data>
    </edge>
    <edge source="AUT" target="ARG">
      <data key="d0">1805752</data>
    </edge>
    <edge source="AUT" target="AUS">
      <data key="d0">14822872</data>
    </edge>
    <edge source="AUT" target="ARM">
      <data key="d0">89457</data>
    </edge>
    <edge source="AUT" target="BEL">
      <data key="d0">21412440</data>
    </edge>
    <edge source="AUT" target="BOL">
      <data key="d0">20915</data>
    </edge>
    <edge source="AUT" target="BRA">
      <data key="d0">798085</data>
    </edge>
    <edge source="AUT" target="BGR">
      <data key="d0">6223892</data>
    </edge>
    <edge source="AUT" target="BLR">
      <data key="d0">1034970</data>
    </edge>
    <edge source="AUT" target="CAN">
      <data key="d0">49387703</data>
    </edge>
    <edge source="AUT" target="CHL">
      <data key="d0">14925462</data>
    </edge>
    <edge source="AUT" target="CHN">
      <data key="d0">16805827</data>
    </edge>
    <edge source="AUT" target="COL">
      <data key="d0">2982400</data>
    </edge>
    <edge source="AUT" target="CRI">
      <data key="d0">1643223</data>
    </edge>
    <edge source="AUT" target="HRV">
      <data key="d0">27296385</data>
    </edge>
    <edge source="AUT" target="CZE">
      <data key="d0">92589187</data>
    </edge>
    <edge source="AUT" target="DNK">
      <data key="d0">3446433</data>
    </edge>
    <edge source="AUT" target="ECU">
      <data key="d0">195210</data>
    </edge>
    <edge source="AUT" target="SLV">
      <data key="d0">15952</data>
    </edge>
    <edge source="AUT" target="ETH">
      <data key="d0">53438</data>
    </edge>
    <edge source="AUT" target="EST">
      <data key="d0">1937192</data>
    </edge>
    <edge source="AUT" target="FIN">
      <data key="d0">4583925</data>
    </edge>
    <edge source="AUT" target="FRA">
      <data key="d0">162405363</data>
    </edge>
    <edge source="AUT" target="GEO">
      <data key="d0">1311030</data>
    </edge>
    <edge source="AUT" target="DEU">
      <data key="d0">861148081</data>
    </edge>
    <edge source="AUT" target="GHA">
      <data key="d0">364294</data>
    </edge>
    <edge source="AUT" target="GRC">
      <data key="d0">4594210</data>
    </edge>
    <edge source="AUT" target="GTM">
      <data key="d0">72243</data>
    </edge>
    <edge source="AUT" target="HND">
      <data key="d0">12100</data>
    </edge>
    <edge source="AUT" target="HKG">
      <data key="d0">3895641</data>
    </edge>
    <edge source="AUT" target="HUN">
      <data key="d0">46354163</data>
    </edge>
    <edge source="AUT" target="IDN">
      <data key="d0">2124999</data>
    </edge>
    <edge source="AUT" target="IRL">
      <data key="d0">5033681</data>
    </edge>
    <edge source="AUT" target="ISR">
      <data key="d0">5458001</data>
    </edge>
    <edge source="AUT" target="ITA">
      <data key="d0">450966588</data>
    </edge>
    <edge source="AUT" target="CIV">
      <data key="d0">249529</data>
    </edge>
    <edge source="AUT" target="JPN">
      <data key="d0">101612228</data>
    </edge>
    <edge source="AUT" target="KAZ">
      <data key="d0">735767</data>
    </edge>
    <edge source="AUT" target="JOR">
      <data key="d0">602430</data>
    </edge>
    <edge source="AUT" target="KOR">
      <data key="d0">1369854</data>
    </edge>
    <edge source="AUT" target="KGZ">
      <data key="d0">324077</data>
    </edge>
    <edge source="AUT" target="LBN">
      <data key="d0">2598648</data>
    </edge>
    <edge source="AUT" target="LVA">
      <data key="d0">1343449</data>
    </edge>
    <edge source="AUT" target="LTU">
      <data key="d0">3791470</data>
    </edge>
    <edge source="AUT" target="MYS">
      <data key="d0">1581103</data>
    </edge>
    <edge source="AUT" target="MUS">
      <data key="d0">159807</data>
    </edge>
    <edge source="AUT" target="MEX">
      <data key="d0">16366669</data>
    </edge>
    <edge source="AUT" target="MDA">
      <data key="d0">1039338</data>
    </edge>
    <edge source="AUT" target="MAR">
      <data key="d0">1004436</data>
    </edge>
    <edge source="AUT" target="MOZ">
      <data key="d0">84238</data>
    </edge>
    <edge source="AUT" target="OMN">
      <data key="d0">2417430</data>
    </edge>
    <edge source="AUT" target="NAM">
      <data key="d0">22353</data>
    </edge>
    <edge source="AUT" target="NLD">
      <data key="d0">55018649</data>
    </edge>
    <edge source="AUT" target="NZL">
      <data key="d0">416024</data>
    </edge>
    <edge source="AUT" target="NIC">
      <data key="d0">14187</data>
    </edge>
    <edge source="AUT" target="NOR">
      <data key="d0">14818222</data>
    </edge>
    <edge source="AUT" target="PAK">
      <data key="d0">495494</data>
    </edge>
    <edge source="AUT" target="PAN">
      <data key="d0">793179</data>
    </edge>
    <edge source="AUT" target="PER">
      <data key="d0">1401369</data>
    </edge>
    <edge source="AUT" target="PHL">
      <data key="d0">4330215</data>
    </edge>
    <edge source="AUT" target="POL">
      <data key="d0">61811859</data>
    </edge>
    <edge source="AUT" target="PRT">
      <data key="d0">5485020</data>
    </edge>
    <edge source="AUT" target="ROU">
      <data key="d0">24280118</data>
    </edge>
    <edge source="AUT" target="RUS">
      <data key="d0">6982201</data>
    </edge>
    <edge source="AUT" target="SAU">
      <data key="d0">6073476</data>
    </edge>
    <edge source="AUT" target="SEN">
      <data key="d0">259687</data>
    </edge>
    <edge source="AUT" target="SRB">
      <data key="d0">13094976</data>
    </edge>
    <edge source="AUT" target="IND">
      <data key="d0">2321710</data>
    </edge>
    <edge source="AUT" target="SGP">
      <data key="d0">2309662</data>
    </edge>
    <edge source="AUT" target="SVK">
      <data key="d0">46350773</data>
    </edge>
    <edge source="AUT" target="VNM">
      <data key="d0">622462</data>
    </edge>
    <edge source="AUT" target="SVN">
      <data key="d0">40661747</data>
    </edge>
    <edge source="AUT" target="ZAF">
      <data key="d0">3945385</data>
    </edge>
    <edge source="AUT" target="ESP">
      <data key="d0">45211012</data>
    </edge>
    <edge source="AUT" target="SWE">
      <data key="d0">11802607</data>
    </edge>
    <edge source="AUT" target="CHE">
      <data key="d0">270365326</data>
    </edge>
    <edge source="AUT" target="THA">
      <data key="d0">67493</data>
    </edge>
    <edge source="AUT" target="TGO">
      <data key="d0">41749</data>
    </edge>
    <edge source="AUT" target="ARE">
      <data key="d0">14335067</data>
    </edge>
    <edge source="AUT" target="TUN">
      <data key="d0">1842067</data>
    </edge>
    <edge source="AUT" target="TUR">
      <data key="d0">17117555</data>
    </edge>
    <edge source="AUT" target="UGA">
      <data key="d0">65990</data>
    </edge>
    <edge source="AUT" target="UKR">
      <data key="d0">5867649</data>
    </edge>
    <edge source="AUT" target="MKD">
      <data key="d0">686212</data>
    </edge>
    <edge source="AUT" target="EGY">
      <data key="d0">3724722</data>
    </edge>
    <edge source="AUT" target="GBR">
      <data key="d0">52972618</data>
    </edge>
    <edge source="AUT" target="USA">
      <data key="d0">66371080</data>
    </edge>
    <edge source="AUT" target="URY">
      <data key="d0">162570</data>
    </edge>
    <edge source="ARM" target="FRA">
      <data key="d0">213579</data>
    </edge>
    <edge source="ARM" target="GEO">
      <data key="d0">83718</data>
    </edge>
    <edge source="ARM" target="RUS">
      <data key="d0">64555</data>
    </edge>
    <edge source="CZE" target="ALB">
      <data key="d0">35395</data>
    </edge>
    <edge source="CZE" target="DZA">
      <data key="d0">30817</data>
    </edge>
    <edge source="CZE" target="AZE">
      <data key="d0">97015</data>
    </edge>
    <edge source="CZE" target="ARG">
      <data key="d0">30462</data>
    </edge>
    <edge source="CZE" target="AUS">
      <data key="d0">1611220</data>
    </edge>
    <edge source="CZE" target="AUT">
      <data key="d0">122395495</data>
    </edge>
    <edge source="CZE" target="ARM">
      <data key="d0">13537</data>
    </edge>
    <edge source="CZE" target="BEL">
      <data key="d0">13699648</data>
    </edge>
    <edge source="CZE" target="BRA">
      <data key="d0">863694</data>
    </edge>
    <edge source="CZE" target="BGR">
      <data key="d0">5697128</data>
    </edge>
    <edge source="CZE" target="BLR">
      <data key="d0">160494</data>
    </edge>
    <edge source="CZE" target="CAN">
      <data key="d0">750457</data>
    </edge>
    <edge source="CZE" target="CHL">
      <data key="d0">123677</data>
    </edge>
    <edge source="CZE" target="CHN">
      <data key="d0">2304491</data>
    </edge>
    <edge source="CZE" target="COL">
      <data key="d0">26357</data>
    </edge>
    <edge source="CZE" target="HRV">
      <data key="d0">5435317</data>
    </edge>
    <edge source="CZE" target="DNK">
      <data key="d0">9466332</data>
    </edge>
    <edge source="CZE" target="EST">
      <data key="d0">1116329</data>
    </edge>
    <edge source="CZE" target="FIN">
      <data key="d0">1360937</data>
    </edge>
    <edge source="CZE" target="FRA">
      <data key="d0">13264223</data>
    </edge>
    <edge source="CZE" target="GEO">
      <data key="d0">376100</data>
    </edge>
    <edge source="CZE" target="DEU">
      <data key="d0">466030307</data>
    </edge>
    <edge source="CZE" target="GHA">
      <data key="d0">71939</data>
    </edge>
    <edge source="CZE" target="GRC">
      <data key="d0">1434089</data>
    </edge>
    <edge source="CZE" target="GTM">
      <data key="d0">12154</data>
    </edge>
    <edge source="CZE" target="HKG">
      <data key="d0">15027</data>
    </edge>
    <edge source="CZE" target="HUN">
      <data key="d0">21395011</data>
    </edge>
    <edge source="CZE" target="IDN">
      <data key="d0">15273</data>
    </edge>
    <edge source="CZE" target="IRL">
      <data key="d0">595072</data>
    </edge>
    <edge source="CZE" target="ISR">
      <data key="d0">1343337</data>
    </edge>
    <edge source="CZE" target="ITA">
      <data key="d0">35046418</data>
    </edge>
    <edge source="CZE" target="JPN">
      <data key="d0">418338</data>
    </edge>
    <edge source="CZE" target="KAZ">
      <data key="d0">51232</data>
    </edge>
    <edge source="CZE" target="KOR">
      <data key="d0">72968</data>
    </edge>
    <edge source="CZE" target="LBN">
      <data key="d0">132103</data>
    </edge>
    <edge source="CZE" target="LVA">
      <data key="d0">354517</data>
    </edge>
    <edge source="CZE" target="LTU">
      <data key="d0">3820239</data>
    </edge>
    <edge source="CZE" target="MYS">
      <data key="d0">878810</data>
    </edge>
    <edge source="CZE" target="MEX">
      <data key="d0">490819</data>
    </edge>
    <edge source="CZE" target="MDA">
      <data key="d0">65751</data>
    </edge>
    <edge source="CZE" target="MAR">
      <data key="d0">755535</data>
    </edge>
    <edge source="CZE" target="OMN">
      <data key="d0">480439</data>
    </edge>
    <edge source="CZE" target="NLD">
      <data key="d0">36824527</data>
    </edge>
    <edge source="CZE" target="NZL">
      <data key="d0">230655</data>
    </edge>
    <edge source="CZE" target="NOR">
      <data key="d0">6932015</data>
    </edge>
    <edge source="CZE" target="PAK">
      <data key="d0">37952</data>
    </edge>
    <edge source="CZE" target="PER">
      <data key="d0">85171</data>
    </edge>
    <edge source="CZE" target="POL">
      <data key="d0">42200819</data>
    </edge>
    <edge source="CZE" target="PRT">
      <data key="d0">773552</data>
    </edge>
    <edge source="CZE" target="ROU">
      <data key="d0">9384218</data>
    </edge>
    <edge source="CZE" target="RUS">
      <data key="d0">5739268</data>
    </edge>
    <edge source="CZE" target="SAU">
      <data key="d0">170968</data>
    </edge>
    <edge source="CZE" target="SRB">
      <data key="d0">3662029</data>
    </edge>
    <edge source="CZE" target="IND">
      <data key="d0">2440530</data>
    </edge>
    <edge source="CZE" target="SGP">
      <data key="d0">104819</data>
    </edge>
    <edge source="CZE" target="SVK">
      <data key="d0">74887927</data>
    </edge>
    <edge source="CZE" target="VNM">
      <data key="d0">528858</data>
    </edge>
    <edge source="CZE" target="SVN">
      <data key="d0">13515931</data>
    </edge>
    <edge source="CZE" target="ZAF">
      <data key="d0">451939</data>
    </edge>
    <edge source="CZE" target="ESP">
      <data key="d0">8835269</data>
    </edge>
    <edge source="CZE" target="SWE">
      <data key="d0">14068066</data>
    </edge>
    <edge source="CZE" target="CHE">
      <data key="d0">33909908</data>
    </edge>
    <edge source="CZE" target="THA">
      <data key="d0">20474</data>
    </edge>
    <edge source="CZE" target="ARE">
      <data key="d0">880175</data>
    </edge>
    <edge source="CZE" target="TUN">
      <data key="d0">125653</data>
    </edge>
    <edge source="CZE" target="TUR">
      <data key="d0">3055714</data>
    </edge>
    <edge source="CZE" target="UKR">
      <data key="d0">1658113</data>
    </edge>
    <edge source="CZE" target="MKD">
      <data key="d0">441944</data>
    </edge>
    <edge source="CZE" target="EGY">
      <data key="d0">20005</data>
    </edge>
    <edge source="CZE" target="GBR">
      <data key="d0">15781122</data>
    </edge>
    <edge source="CZE" target="USA">
      <data key="d0">4032773</data>
    </edge>
    <edge source="CZE" target="URY">
      <data key="d0">33550</data>
    </edge>
    <edge source="ETH" target="CHN">
      <data key="d0">10254</data>
    </edge>
    <edge source="ETH" target="ARE">
      <data key="d0">52752</data>
    </edge>
    <edge source="ETH" target="USA">
      <data key="d0">32420</data>
    </edge>
    <edge source="EST" target="ALB">
      <data key="d0">56888</data>
    </edge>
    <edge source="EST" target="DZA">
      <data key="d0">93020</data>
    </edge>
    <edge source="EST" target="AZE">
      <data key="d0">463281</data>
    </edge>
    <edge source="EST" target="AUS">
      <data key="d0">286647</data>
    </edge>
    <edge source="EST" target="AUT">
      <data key="d0">4957145</data>
    </edge>
    <edge source="EST" target="BEL">
      <data key="d0">2943405</data>
    </edge>
    <edge source="EST" target="BRA">
      <data key="d0">45807</data>
    </edge>
    <edge source="EST" target="BGR">
      <data key="d0">219175</data>
    </edge>
    <edge source="EST" target="BLR">
      <data key="d0">1168591</data>
    </edge>
    <edge source="EST" target="CAN">
      <data key="d0">1853010</data>
    </edge>
    <edge source="EST" target="LKA">
      <data key="d0">56049</data>
    </edge>
    <edge source="EST" target="CHL">
      <data key="d0">10268</data>
    </edge>
    <edge source="EST" target="CHN">
      <data key="d0">5707359</data>
    </edge>
    <edge source="EST" target="CRI">
      <data key="d0">78620</data>
    </edge>
    <edge source="EST" target="HRV">
      <data key="d0">70362</data>
    </edge>
    <edge source="EST" target="CZE">
      <data key="d0">1334197</data>
    </edge>
    <edge source="EST" target="DNK">
      <data key="d0">53079149</data>
    </edge>
    <edge source="EST" target="FIN">
      <data key="d0">77062445</data>
    </edge>
    <edge source="EST" target="FRA">
      <data key="d0">16514779</data>
    </edge>
    <edge source="EST" target="GEO">
      <data key="d0">477485</data>
    </edge>
    <edge source="EST" target="DEU">
      <data key="d0">46406863</data>
    </edge>
    <edge source="EST" target="GRC">
      <data key="d0">517253</data>
    </edge>
    <edge source="EST" target="HKG">
      <data key="d0">238531</data>
    </edge>
    <edge source="EST" target="HUN">
      <data key="d0">1295965</data>
    </edge>
    <edge source="EST" target="IRL">
      <data key="d0">3394762</data>
    </edge>
    <edge source="EST" target="ISR">
      <data key="d0">849763</data>
    </edge>
    <edge source="EST" target="ITA">
      <data key="d0">5223071</data>
    </edge>
    <edge source="EST" target="JPN">
      <data key="d0">25416004</data>
    </edge>
    <edge source="EST" target="KAZ">
      <data key="d0">78877</data>
    </edge>
    <edge source="EST" target="JOR">
      <data key="d0">20018</data>
    </edge>
    <edge source="EST" target="KOR">
      <data key="d0">15427079</data>
    </edge>
    <edge source="EST" target="LBN">
      <data key="d0">419884</data>
    </edge>
    <edge source="EST" target="LVA">
      <data key="d0">26118298</data>
    </edge>
    <edge source="EST" target="LTU">
      <data key="d0">12477939</data>
    </edge>
    <edge source="EST" target="MYS">
      <data key="d0">146682</data>
    </edge>
    <edge source="EST" target="MEX">
      <data key="d0">299317</data>
    </edge>
    <edge source="EST" target="OMN">
      <data key="d0">40545</data>
    </edge>
    <edge source="EST" target="NLD">
      <data key="d0">8140908</data>
    </edge>
    <edge source="EST" target="NZL">
      <data key="d0">174559</data>
    </edge>
    <edge source="EST" target="NOR">
      <data key="d0">51257538</data>
    </edge>
    <edge source="EST" target="PAK">
      <data key="d0">309694</data>
    </edge>
    <edge source="EST" target="POL">
      <data key="d0">12822887</data>
    </edge>
    <edge source="EST" target="PRT">
      <data key="d0">5398885</data>
    </edge>
    <edge source="EST" target="ROU">
      <data key="d0">908910</data>
    </edge>
    <edge source="EST" target="RUS">
      <data key="d0">3913223</data>
    </edge>
    <edge source="EST" target="SAU">
      <data key="d0">212828</data>
    </edge>
    <edge source="EST" target="IND">
      <data key="d0">240090</data>
    </edge>
    <edge source="EST" target="SGP">
      <data key="d0">25203</data>
    </edge>
    <edge source="EST" target="SVK">
      <data key="d0">4878683</data>
    </edge>
    <edge source="EST" target="VNM">
      <data key="d0">159588</data>
    </edge>
    <edge source="EST" target="SVN">
      <data key="d0">1216102</data>
    </edge>
    <edge source="EST" target="ZAF">
      <data key="d0">419556</data>
    </edge>
    <edge source="EST" target="ESP">
      <data key="d0">6202976</data>
    </edge>
    <edge source="EST" target="SWE">
      <data key="d0">100644808</data>
    </edge>
    <edge source="EST" target="CHE">
      <data key="d0">6047563</data>
    </edge>
    <edge source="EST" target="ARE">
      <data key="d0">818837</data>
    </edge>
    <edge source="EST" target="TUN">
      <data key="d0">357438</data>
    </edge>
    <edge source="EST" target="TUR">
      <data key="d0">827136</data>
    </edge>
    <edge source="EST" target="UKR">
      <data key="d0">524555</data>
    </edge>
    <edge source="EST" target="MKD">
      <data key="d0">32879</data>
    </edge>
    <edge source="EST" target="EGY">
      <data key="d0">153239</data>
    </edge>
    <edge source="EST" target="GBR">
      <data key="d0">17222092</data>
    </edge>
    <edge source="EST" target="USA">
      <data key="d0">8453871</data>
    </edge>
    <edge source="EST" target="URY">
      <data key="d0">14068</data>
    </edge>
    <edge source="FIN" target="ALB">
      <data key="d0">127679</data>
    </edge>
    <edge source="FIN" target="DZA">
      <data key="d0">224672</data>
    </edge>
    <edge source="FIN" target="ARG">
      <data key="d0">57212</data>
    </edge>
    <edge source="FIN" target="AUS">
      <data key="d0">10643809</data>
    </edge>
    <edge source="FIN" target="AUT">
      <data key="d0">13401766</data>
    </edge>
    <edge source="FIN" target="BEL">
      <data key="d0">14133507</data>
    </edge>
    <edge source="FIN" target="BRA">
      <data key="d0">10857</data>
    </edge>
    <edge source="FIN" target="BGR">
      <data key="d0">73161</data>
    </edge>
    <edge source="FIN" target="CAN">
      <data key="d0">1841686</data>
    </edge>
    <edge source="FIN" target="CHL">
      <data key="d0">224525</data>
    </edge>
    <edge source="FIN" target="CHN">
      <data key="d0">14479581</data>
    </edge>
    <edge source="FIN" target="COL">
      <data key="d0">1123214</data>
    </edge>
    <edge source="FIN" target="CRI">
      <data key="d0">95626</data>
    </edge>
    <edge source="FIN" target="HRV">
      <data key="d0">1005337</data>
    </edge>
    <edge source="FIN" target="CZE">
      <data key="d0">3201266</data>
    </edge>
    <edge source="FIN" target="DNK">
      <data key="d0">32959848</data>
    </edge>
    <edge source="FIN" target="EST">
      <data key="d0">15040868</data>
    </edge>
    <edge source="FIN" target="FRA">
      <data key="d0">27308832</data>
    </edge>
    <edge source="FIN" target="GMB">
      <data key="d0">16476</data>
    </edge>
    <edge source="FIN" target="DEU">
      <data key="d0">139129607</data>
    </edge>
    <edge source="FIN" target="GRC">
      <data key="d0">1149491</data>
    </edge>
    <edge source="FIN" target="HKG">
      <data key="d0">198176</data>
    </edge>
    <edge source="FIN" target="HUN">
      <data key="d0">3252301</data>
    </edge>
    <edge source="FIN" target="IDN">
      <data key="d0">901532</data>
    </edge>
    <edge source="FIN" target="IRL">
      <data key="d0">1845894</data>
    </edge>
    <edge source="FIN" target="ISR">
      <data key="d0">1065157</data>
    </edge>
    <edge source="FIN" target="ITA">
      <data key="d0">18894737</data>
    </edge>
    <edge source="FIN" target="CIV">
      <data key="d0">29859</data>
    </edge>
    <edge source="FIN" target="JPN">
      <data key="d0">136231208</data>
    </edge>
    <edge source="FIN" target="JOR">
      <data key="d0">120335</data>
    </edge>
    <edge source="FIN" target="KOR">
      <data key="d0">33100877</data>
    </edge>
    <edge source="FIN" target="LBN">
      <data key="d0">60042</data>
    </edge>
    <edge source="FIN" target="LVA">
      <data key="d0">4778304</data>
    </edge>
    <edge source="FIN" target="LTU">
      <data key="d0">6306722</data>
    </edge>
    <edge source="FIN" target="MYS">
      <data key="d0">3503578</data>
    </edge>
    <edge source="FIN" target="MEX">
      <data key="d0">393764</data>
    </edge>
    <edge source="FIN" target="MAR">
      <data key="d0">2077688</data>
    </edge>
    <edge source="FIN" target="OMN">
      <data key="d0">686922</data>
    </edge>
    <edge source="FIN" target="NLD">
      <data key="d0">53314937</data>
    </edge>
    <edge source="FIN" target="NZL">
      <data key="d0">857471</data>
    </edge>
    <edge source="FIN" target="NOR">
      <data key="d0">48020131</data>
    </edge>
    <edge source="FIN" target="PAK">
      <data key="d0">106901</data>
    </edge>
    <edge source="FIN" target="PER">
      <data key="d0">140312</data>
    </edge>
    <edge source="FIN" target="PHL">
      <data key="d0">943814</data>
    </edge>
    <edge source="FIN" target="POL">
      <data key="d0">20990828</data>
    </edge>
    <edge source="FIN" target="PRT">
      <data key="d0">862604</data>
    </edge>
    <edge source="FIN" target="ROU">
      <data key="d0">2382543</data>
    </edge>
    <edge source="FIN" target="RUS">
      <data key="d0">9728916</data>
    </edge>
    <edge source="FIN" target="SAU">
      <data key="d0">510804</data>
    </edge>
    <edge source="FIN" target="SEN">
      <data key="d0">281239</data>
    </edge>
    <edge source="FIN" target="SRB">
      <data key="d0">656978</data>
    </edge>
    <edge source="FIN" target="IND">
      <data key="d0">467303</data>
    </edge>
    <edge source="FIN" target="SGP">
      <data key="d0">40546</data>
    </edge>
    <edge source="FIN" target="SVK">
      <data key="d0">615585</data>
    </edge>
    <edge source="FIN" target="SVN">
      <data key="d0">69153</data>
    </edge>
    <edge source="FIN" target="ZAF">
      <data key="d0">2300504</data>
    </edge>
    <edge source="FIN" target="ESP">
      <data key="d0">17217256</data>
    </edge>
    <edge source="FIN" target="SWE">
      <data key="d0">109851761</data>
    </edge>
    <edge source="FIN" target="CHE">
      <data key="d0">10659161</data>
    </edge>
    <edge source="FIN" target="THA">
      <data key="d0">96223</data>
    </edge>
    <edge source="FIN" target="ARE">
      <data key="d0">3994643</data>
    </edge>
    <edge source="FIN" target="TUN">
      <data key="d0">1394852</data>
    </edge>
    <edge source="FIN" target="TUR">
      <data key="d0">13984257</data>
    </edge>
    <edge source="FIN" target="UKR">
      <data key="d0">121563</data>
    </edge>
    <edge source="FIN" target="EGY">
      <data key="d0">165086</data>
    </edge>
    <edge source="FIN" target="GBR">
      <data key="d0">82785450</data>
    </edge>
    <edge source="FIN" target="USA">
      <data key="d0">18780085</data>
    </edge>
    <edge source="GHA" target="CAN">
      <data key="d0">16544</data>
    </edge>
    <edge source="GHA" target="CHN">
      <data key="d0">19487</data>
    </edge>
    <edge source="GHA" target="BEN">
      <data key="d0">936283</data>
    </edge>
    <edge source="GHA" target="DNK">
      <data key="d0">26112</data>
    </edge>
    <edge source="GHA" target="DEU">
      <data key="d0">47321</data>
    </edge>
    <edge source="GHA" target="ITA">
      <data key="d0">90795</data>
    </edge>
    <edge source="GHA" target="LBN">
      <data key="d0">28198</data>
    </edge>
    <edge source="GHA" target="MAR">
      <data key="d0">136445</data>
    </edge>
    <edge source="GHA" target="NER">
      <data key="d0">2274919</data>
    </edge>
    <edge source="GHA" target="SEN">
      <data key="d0">33350</data>
    </edge>
    <edge source="GHA" target="TGO">
      <data key="d0">1258091</data>
    </edge>
    <edge source="GHA" target="ARE">
      <data key="d0">53796</data>
    </edge>
    <edge source="GHA" target="EGY">
      <data key="d0">145104</data>
    </edge>
    <edge source="GHA" target="USA">
      <data key="d0">187719</data>
    </edge>
    <edge source="GHA" target="BFA">
      <data key="d0">5499240</data>
    </edge>
    <edge source="HND" target="BRA">
      <data key="d0">132850</data>
    </edge>
    <edge source="HND" target="CHN">
      <data key="d0">652037</data>
    </edge>
    <edge source="HND" target="COL">
      <data key="d0">159303</data>
    </edge>
    <edge source="HND" target="CRI">
      <data key="d0">1251330</data>
    </edge>
    <edge source="HND" target="SLV">
      <data key="d0">4608469</data>
    </edge>
    <edge source="HND" target="FRA">
      <data key="d0">254662</data>
    </edge>
    <edge source="HND" target="DEU">
      <data key="d0">28001</data>
    </edge>
    <edge source="HND" target="GTM">
      <data key="d0">1272380</data>
    </edge>
    <edge source="HND" target="JAM">
      <data key="d0">49453</data>
    </edge>
    <edge source="HND" target="MEX">
      <data key="d0">76885</data>
    </edge>
    <edge source="HND" target="NZL">
      <data key="d0">42194</data>
    </edge>
    <edge source="HND" target="NIC">
      <data key="d0">4411696</data>
    </edge>
    <edge source="HND" target="PAN">
      <data key="d0">92902</data>
    </edge>
    <edge source="HND" target="ESP">
      <data key="d0">420001</data>
    </edge>
    <edge source="HND" target="GBR">
      <data key="d0">85450</data>
    </edge>
    <edge source="HND" target="USA">
      <data key="d0">17650849</data>
    </edge>
    <edge source="HUN" target="ALB">
      <data key="d0">688675</data>
    </edge>
    <edge source="HUN" target="DZA">
      <data key="d0">82250</data>
    </edge>
    <edge source="HUN" target="ARG">
      <data key="d0">87164</data>
    </edge>
    <edge source="HUN" target="AUS">
      <data key="d0">922548</data>
    </edge>
    <edge source="HUN" target="AUT">
      <data key="d0">49819007</data>
    </edge>
    <edge source="HUN" target="BEL">
      <data key="d0">13295270</data>
    </edge>
    <edge source="HUN" target="BGR">
      <data key="d0">4427713</data>
    </edge>
    <edge source="HUN" target="BLR">
      <data key="d0">455207</data>
    </edge>
    <edge source="HUN" target="CAN">
      <data key="d0">241239</data>
    </edge>
    <edge source="HUN" target="CHL">
      <data key="d0">538737</data>
    </edge>
    <edge source="HUN" target="CHN">
      <data key="d0">2924530</data>
    </edge>
    <edge source="HUN" target="COL">
      <data key="d0">64122</data>
    </edge>
    <edge source="HUN" target="HRV">
      <data key="d0">9724899</data>
    </edge>
    <edge source="HUN" target="CZE">
      <data key="d0">11484644</data>
    </edge>
    <edge source="HUN" target="DNK">
      <data key="d0">8507446</data>
    </edge>
    <edge source="HUN" target="EST">
      <data key="d0">1053974</data>
    </edge>
    <edge source="HUN" target="FIN">
      <data key="d0">952103</data>
    </edge>
    <edge source="HUN" target="FRA">
      <data key="d0">20318878</data>
    </edge>
    <edge source="HUN" target="GEO">
      <data key="d0">27250</data>
    </edge>
    <edge source="HUN" target="DEU">
      <data key="d0">46826212</data>
    </edge>
    <edge source="HUN" target="GRC">
      <data key="d0">1706670</data>
    </edge>
    <edge source="HUN" target="HKG">
      <data key="d0">88158</data>
    </edge>
    <edge source="HUN" target="IRL">
      <data key="d0">873047</data>
    </edge>
    <edge source="HUN" target="ISR">
      <data key="d0">334240</data>
    </edge>
    <edge source="HUN" target="ITA">
      <data key="d0">95005951</data>
    </edge>
    <edge source="HUN" target="JPN">
      <data key="d0">55311</data>
    </edge>
    <edge source="HUN" target="KOR">
      <data key="d0">14541</data>
    </edge>
    <edge source="HUN" target="LBN">
      <data key="d0">58067</data>
    </edge>
    <edge source="HUN" target="LVA">
      <data key="d0">1178644</data>
    </edge>
    <edge source="HUN" target="LTU">
      <data key="d0">1398313</data>
    </edge>
    <edge source="HUN" target="MEX">
      <data key="d0">179002</data>
    </edge>
    <edge source="HUN" target="MDA">
      <data key="d0">338614</data>
    </edge>
    <edge source="HUN" target="MAR">
      <data key="d0">568014</data>
    </edge>
    <edge source="HUN" target="NLD">
      <data key="d0">7065884</data>
    </edge>
    <edge source="HUN" target="NZL">
      <data key="d0">653167</data>
    </edge>
    <edge source="HUN" target="NOR">
      <data key="d0">937932</data>
    </edge>
    <edge source="HUN" target="POL">
      <data key="d0">21357294</data>
    </edge>
    <edge source="HUN" target="PRT">
      <data key="d0">1230545</data>
    </edge>
    <edge source="HUN" target="ROU">
      <data key="d0">33656991</data>
    </edge>
    <edge source="HUN" target="RUS">
      <data key="d0">7055476</data>
    </edge>
    <edge source="HUN" target="SAU">
      <data key="d0">74277</data>
    </edge>
    <edge source="HUN" target="SRB">
      <data key="d0">20180035</data>
    </edge>
    <edge source="HUN" target="IND">
      <data key="d0">56947</data>
    </edge>
    <edge source="HUN" target="SVK">
      <data key="d0">19243531</data>
    </edge>
    <edge source="HUN" target="SVN">
      <data key="d0">7103454</data>
    </edge>
    <edge source="HUN" target="ZAF">
      <data key="d0">271832</data>
    </edge>
    <edge source="HUN" target="ESP">
      <data key="d0">5300989</data>
    </edge>
    <edge source="HUN" target="SWE">
      <data key="d0">3686682</data>
    </edge>
    <edge source="HUN" target="CHE">
      <data key="d0">5985024</data>
    </edge>
    <edge source="HUN" target="ARE">
      <data key="d0">58476</data>
    </edge>
    <edge source="HUN" target="TUN">
      <data key="d0">675011</data>
    </edge>
    <edge source="HUN" target="TUR">
      <data key="d0">3056637</data>
    </edge>
    <edge source="HUN" target="UKR">
      <data key="d0">3708897</data>
    </edge>
    <edge source="HUN" target="MKD">
      <data key="d0">857777</data>
    </edge>
    <edge source="HUN" target="EGY">
      <data key="d0">155753</data>
    </edge>
    <edge source="HUN" target="GBR">
      <data key="d0">28054737</data>
    </edge>
    <edge source="HUN" target="USA">
      <data key="d0">7532085</data>
    </edge>
    <edge source="CIV" target="AUS">
      <data key="d0">29520</data>
    </edge>
    <edge source="CIV" target="BEL">
      <data key="d0">2598950</data>
    </edge>
    <edge source="CIV" target="BGR">
      <data key="d0">267638</data>
    </edge>
    <edge source="CIV" target="CMR">
      <data key="d0">62691</data>
    </edge>
    <edge source="CIV" target="CAN">
      <data key="d0">538960</data>
    </edge>
    <edge source="CIV" target="BEN">
      <data key="d0">225531</data>
    </edge>
    <edge source="CIV" target="DNK">
      <data key="d0">611522</data>
    </edge>
    <edge source="CIV" target="FRA">
      <data key="d0">3654946</data>
    </edge>
    <edge source="CIV" target="GMB">
      <data key="d0">192103</data>
    </edge>
    <edge source="CIV" target="DEU">
      <data key="d0">3189706</data>
    </edge>
    <edge source="CIV" target="GHA">
      <data key="d0">27296</data>
    </edge>
    <edge source="CIV" target="GRC">
      <data key="d0">351052</data>
    </edge>
    <edge source="CIV" target="ITA">
      <data key="d0">13718762</data>
    </edge>
    <edge source="CIV" target="LBN">
      <data key="d0">36966</data>
    </edge>
    <edge source="CIV" target="MYS">
      <data key="d0">204403</data>
    </edge>
    <edge source="CIV" target="MRT">
      <data key="d0">2722781</data>
    </edge>
    <edge source="CIV" target="MAR">
      <data key="d0">3189898</data>
    </edge>
    <edge source="CIV" target="NER">
      <data key="d0">3382856</data>
    </edge>
    <edge source="CIV" target="PRT">
      <data key="d0">322153</data>
    </edge>
    <edge source="CIV" target="ROU">
      <data key="d0">5148525</data>
    </edge>
    <edge source="CIV" target="SEN">
      <data key="d0">6225697</data>
    </edge>
    <edge source="CIV" target="IND">
      <data key="d0">1574419</data>
    </edge>
    <edge source="CIV" target="SGP">
      <data key="d0">65109</data>
    </edge>
    <edge source="CIV" target="ZAF">
      <data key="d0">195401</data>
    </edge>
    <edge source="CIV" target="ESP">
      <data key="d0">6481022</data>
    </edge>
    <edge source="CIV" target="TGO">
      <data key="d0">23926</data>
    </edge>
    <edge source="CIV" target="ARE">
      <data key="d0">295314</data>
    </edge>
    <edge source="CIV" target="TUN">
      <data key="d0">784483</data>
    </edge>
    <edge source="CIV" target="TUR">
      <data key="d0">42970</data>
    </edge>
    <edge source="CIV" target="EGY">
      <data key="d0">1075229</data>
    </edge>
    <edge source="CIV" target="GBR">
      <data key="d0">245134</data>
    </edge>
    <edge source="CIV" target="USA">
      <data key="d0">3245413</data>
    </edge>
    <edge source="CIV" target="BFA">
      <data key="d0">5458596</data>
    </edge>
    <edge source="JOR" target="PSE">
      <data key="d0">48992</data>
    </edge>
    <edge source="JOR" target="GRC">
      <data key="d0">12221</data>
    </edge>
    <edge source="JOR" target="ISR">
      <data key="d0">118587</data>
    </edge>
    <edge source="JOR" target="KOR">
      <data key="d0">183679</data>
    </edge>
    <edge source="JOR" target="LBN">
      <data key="d0">30475</data>
    </edge>
    <edge source="JOR" target="MAR">
      <data key="d0">257848</data>
    </edge>
    <edge source="JOR" target="SAU">
      <data key="d0">2756350</data>
    </edge>
    <edge source="JOR" target="ARE">
      <data key="d0">143239</data>
    </edge>
    <edge source="JOR" target="EGY">
      <data key="d0">30146</data>
    </edge>
    <edge source="JOR" target="USA">
      <data key="d0">39782</data>
    </edge>
    <edge source="KGZ" target="KAZ">
      <data key="d0">17406</data>
    </edge>
    <edge source="LBN" target="DZA">
      <data key="d0">57410</data>
    </edge>
    <edge source="LBN" target="CMR">
      <data key="d0">38459</data>
    </edge>
    <edge source="LBN" target="DNK">
      <data key="d0">11936</data>
    </edge>
    <edge source="LBN" target="FRA">
      <data key="d0">26128</data>
    </edge>
    <edge source="LBN" target="GHA">
      <data key="d0">154750</data>
    </edge>
    <edge source="LBN" target="CIV">
      <data key="d0">307020</data>
    </edge>
    <edge source="LBN" target="JOR">
      <data key="d0">2365866</data>
    </edge>
    <edge source="LBN" target="OMN">
      <data key="d0">37047</data>
    </edge>
    <edge source="LBN" target="SAU">
      <data key="d0">1795776</data>
    </edge>
    <edge source="LBN" target="ESP">
      <data key="d0">65102</data>
    </edge>
    <edge source="LBN" target="CHE">
      <data key="d0">10358</data>
    </edge>
    <edge source="LBN" target="ARE">
      <data key="d0">816276</data>
    </edge>
    <edge source="LBN" target="TUR">
      <data key="d0">11147</data>
    </edge>
    <edge source="LBN" target="EGY">
      <data key="d0">165908</data>
    </edge>
    <edge source="LBN" target="GBR">
      <data key="d0">53278</data>
    </edge>
    <edge source="LBN" target="USA">
      <data key="d0">68378</data>
    </edge>
    <edge source="LVA" target="DZA">
      <data key="d0">237702</data>
    </edge>
    <edge source="LVA" target="AZE">
      <data key="d0">376132</data>
    </edge>
    <edge source="LVA" target="ARG">
      <data key="d0">594571</data>
    </edge>
    <edge source="LVA" target="AUS">
      <data key="d0">223395</data>
    </edge>
    <edge source="LVA" target="AUT">
      <data key="d0">5144460</data>
    </edge>
    <edge source="LVA" target="ARM">
      <data key="d0">28277</data>
    </edge>
    <edge source="LVA" target="BEL">
      <data key="d0">15334999</data>
    </edge>
    <edge source="LVA" target="BGR">
      <data key="d0">2553078</data>
    </edge>
    <edge source="LVA" target="BLR">
      <data key="d0">337166</data>
    </edge>
    <edge source="LVA" target="CAN">
      <data key="d0">433041</data>
    </edge>
    <edge source="LVA" target="CHL">
      <data key="d0">836680</data>
    </edge>
    <edge source="LVA" target="CHN">
      <data key="d0">2714239</data>
    </edge>
    <edge source="LVA" target="COL">
      <data key="d0">76613</data>
    </edge>
    <edge source="LVA" target="CRI">
      <data key="d0">19798</data>
    </edge>
    <edge source="LVA" target="HRV">
      <data key="d0">209539</data>
    </edge>
    <edge source="LVA" target="CZE">
      <data key="d0">5272616</data>
    </edge>
    <edge source="LVA" target="DNK">
      <data key="d0">30152487</data>
    </edge>
    <edge source="LVA" target="EST">
      <data key="d0">33253146</data>
    </edge>
    <edge source="LVA" target="FIN">
      <data key="d0">19305633</data>
    </edge>
    <edge source="LVA" target="FRA">
      <data key="d0">36706969</data>
    </edge>
    <edge source="LVA" target="GEO">
      <data key="d0">27566</data>
    </edge>
    <edge source="LVA" target="PSE">
      <data key="d0">15808</data>
    </edge>
    <edge source="LVA" target="DEU">
      <data key="d0">118588858</data>
    </edge>
    <edge source="LVA" target="GRC">
      <data key="d0">591339</data>
    </edge>
    <edge source="LVA" target="GTM">
      <data key="d0">102080</data>
    </edge>
    <edge source="LVA" target="HUN">
      <data key="d0">8589645</data>
    </edge>
    <edge source="LVA" target="IRL">
      <data key="d0">977370</data>
    </edge>
    <edge source="LVA" target="ISR">
      <data key="d0">2263493</data>
    </edge>
    <edge source="LVA" target="ITA">
      <data key="d0">19496812</data>
    </edge>
    <edge source="LVA" target="JPN">
      <data key="d0">1363974</data>
    </edge>
    <edge source="LVA" target="KOR">
      <data key="d0">7823660</data>
    </edge>
    <edge source="LVA" target="LBN">
      <data key="d0">102951</data>
    </edge>
    <edge source="LVA" target="LTU">
      <data key="d0">50568832</data>
    </edge>
    <edge source="LVA" target="MYS">
      <data key="d0">140084</data>
    </edge>
    <edge source="LVA" target="MEX">
      <data key="d0">241837</data>
    </edge>
    <edge source="LVA" target="MAR">
      <data key="d0">967049</data>
    </edge>
    <edge source="LVA" target="NLD">
      <data key="d0">38207172</data>
    </edge>
    <edge source="LVA" target="NZL">
      <data key="d0">1294669</data>
    </edge>
    <edge source="LVA" target="NOR">
      <data key="d0">37564871</data>
    </edge>
    <edge source="LVA" target="PAN">
      <data key="d0">32854</data>
    </edge>
    <edge source="LVA" target="PER">
      <data key="d0">270629</data>
    </edge>
    <edge source="LVA" target="PHL">
      <data key="d0">31174</data>
    </edge>
    <edge source="LVA" target="POL">
      <data key="d0">34157434</data>
    </edge>
    <edge source="LVA" target="PRT">
      <data key="d0">928877</data>
    </edge>
    <edge source="LVA" target="ROU">
      <data key="d0">2196448</data>
    </edge>
    <edge source="LVA" target="RUS">
      <data key="d0">4158841</data>
    </edge>
    <edge source="LVA" target="SAU">
      <data key="d0">242564</data>
    </edge>
    <edge source="LVA" target="SRB">
      <data key="d0">1050717</data>
    </edge>
    <edge source="LVA" target="IND">
      <data key="d0">489961</data>
    </edge>
    <edge source="LVA" target="SGP">
      <data key="d0">18408</data>
    </edge>
    <edge source="LVA" target="SVK">
      <data key="d0">1490271</data>
    </edge>
    <edge source="LVA" target="VNM">
      <data key="d0">127148</data>
    </edge>
    <edge source="LVA" target="SVN">
      <data key="d0">1271190</data>
    </edge>
    <edge source="LVA" target="ZAF">
      <data key="d0">1895502</data>
    </edge>
    <edge source="LVA" target="ESP">
      <data key="d0">6287310</data>
    </edge>
    <edge source="LVA" target="SWE">
      <data key="d0">72388817</data>
    </edge>
    <edge source="LVA" target="CHE">
      <data key="d0">4293178</data>
    </edge>
    <edge source="LVA" target="THA">
      <data key="d0">433988</data>
    </edge>
    <edge source="LVA" target="ARE">
      <data key="d0">229638</data>
    </edge>
    <edge source="LVA" target="TUR">
      <data key="d0">19547690</data>
    </edge>
    <edge source="LVA" target="UKR">
      <data key="d0">361034</data>
    </edge>
    <edge source="LVA" target="EGY">
      <data key="d0">21950</data>
    </edge>
    <edge source="LVA" target="GBR">
      <data key="d0">93090535</data>
    </edge>
    <edge source="LVA" target="USA">
      <data key="d0">3660146</data>
    </edge>
    <edge source="LVA" target="URY">
      <data key="d0">152027</data>
    </edge>
    <edge source="LTU" target="DZA">
      <data key="d0">72740</data>
    </edge>
    <edge source="LTU" target="AZE">
      <data key="d0">143738</data>
    </edge>
    <edge source="LTU" target="AUS">
      <data key="d0">725035</data>
    </edge>
    <edge source="LTU" target="AUT">
      <data key="d0">2988584</data>
    </edge>
    <edge source="LTU" target="ARM">
      <data key="d0">330468</data>
    </edge>
    <edge source="LTU" target="BEL">
      <data key="d0">11019708</data>
    </edge>
    <edge source="LTU" target="BRA">
      <data key="d0">39373</data>
    </edge>
    <edge source="LTU" target="BGR">
      <data key="d0">462784</data>
    </edge>
    <edge source="LTU" target="BLR">
      <data key="d0">2175935</data>
    </edge>
    <edge source="LTU" target="CAN">
      <data key="d0">664213</data>
    </edge>
    <edge source="LTU" target="LKA">
      <data key="d0">142224</data>
    </edge>
    <edge source="LTU" target="CHL">
      <data key="d0">461510</data>
    </edge>
    <edge source="LTU" target="CHN">
      <data key="d0">6822135</data>
    </edge>
    <edge source="LTU" target="HRV">
      <data key="d0">72736</data>
    </edge>
    <edge source="LTU" target="CZE">
      <data key="d0">9761183</data>
    </edge>
    <edge source="LTU" target="DNK">
      <data key="d0">35851403</data>
    </edge>
    <edge source="LTU" target="EST">
      <data key="d0">8282114</data>
    </edge>
    <edge source="LTU" target="FIN">
      <data key="d0">7031902</data>
    </edge>
    <edge source="LTU" target="FRA">
      <data key="d0">14887988</data>
    </edge>
    <edge source="LTU" target="GEO">
      <data key="d0">217045</data>
    </edge>
    <edge source="LTU" target="DEU">
      <data key="d0">89089307</data>
    </edge>
    <edge source="LTU" target="GRC">
      <data key="d0">87616</data>
    </edge>
    <edge source="LTU" target="HKG">
      <data key="d0">755351</data>
    </edge>
    <edge source="LTU" target="HUN">
      <data key="d0">1488133</data>
    </edge>
    <edge source="LTU" target="IRL">
      <data key="d0">1932304</data>
    </edge>
    <edge source="LTU" target="ISR">
      <data key="d0">524670</data>
    </edge>
    <edge source="LTU" target="ITA">
      <data key="d0">18465926</data>
    </edge>
    <edge source="LTU" target="JPN">
      <data key="d0">387504</data>
    </edge>
    <edge source="LTU" target="KAZ">
      <data key="d0">2813107</data>
    </edge>
    <edge source="LTU" target="JOR">
      <data key="d0">25937</data>
    </edge>
    <edge source="LTU" target="KOR">
      <data key="d0">133554</data>
    </edge>
    <edge source="LTU" target="KGZ">
      <data key="d0">210266</data>
    </edge>
    <edge source="LTU" target="LBN">
      <data key="d0">30628</data>
    </edge>
    <edge source="LTU" target="LVA">
      <data key="d0">28684064</data>
    </edge>
    <edge source="LTU" target="MUS">
      <data key="d0">119806</data>
    </edge>
    <edge source="LTU" target="MEX">
      <data key="d0">1497382</data>
    </edge>
    <edge source="LTU" target="MDA">
      <data key="d0">65115</data>
    </edge>
    <edge source="LTU" target="NLD">
      <data key="d0">14940873</data>
    </edge>
    <edge source="LTU" target="NZL">
      <data key="d0">69700</data>
    </edge>
    <edge source="LTU" target="NOR">
      <data key="d0">59939481</data>
    </edge>
    <edge source="LTU" target="POL">
      <data key="d0">32760155</data>
    </edge>
    <edge source="LTU" target="PRT">
      <data key="d0">221270</data>
    </edge>
    <edge source="LTU" target="ROU">
      <data key="d0">1214810</data>
    </edge>
    <edge source="LTU" target="RUS">
      <data key="d0">22904947</data>
    </edge>
    <edge source="LTU" target="SAU">
      <data key="d0">95687</data>
    </edge>
    <edge source="LTU" target="SRB">
      <data key="d0">40142</data>
    </edge>
    <edge source="LTU" target="IND">
      <data key="d0">1926321</data>
    </edge>
    <edge source="LTU" target="SVK">
      <data key="d0">2561643</data>
    </edge>
    <edge source="LTU" target="SVN">
      <data key="d0">439519</data>
    </edge>
    <edge source="LTU" target="ZAF">
      <data key="d0">39521</data>
    </edge>
    <edge source="LTU" target="ESP">
      <data key="d0">2196009</data>
    </edge>
    <edge source="LTU" target="SWE">
      <data key="d0">26719041</data>
    </edge>
    <edge source="LTU" target="CHE">
      <data key="d0">33648085</data>
    </edge>
    <edge source="LTU" target="THA">
      <data key="d0">22143</data>
    </edge>
    <edge source="LTU" target="ARE">
      <data key="d0">1332214</data>
    </edge>
    <edge source="LTU" target="TUR">
      <data key="d0">615022</data>
    </edge>
    <edge source="LTU" target="UKR">
      <data key="d0">1475443</data>
    </edge>
    <edge source="LTU" target="EGY">
      <data key="d0">30281</data>
    </edge>
    <edge source="LTU" target="GBR">
      <data key="d0">39106877</data>
    </edge>
    <edge source="LTU" target="USA">
      <data key="d0">4676986</data>
    </edge>
    <edge source="MDA" target="AUT">
      <data key="d0">355743</data>
    </edge>
    <edge source="MDA" target="BEL">
      <data key="d0">25669</data>
    </edge>
    <edge source="MDA" target="BGR">
      <data key="d0">16680</data>
    </edge>
    <edge source="MDA" target="BLR">
      <data key="d0">18755</data>
    </edge>
    <edge source="MDA" target="CZE">
      <data key="d0">81352</data>
    </edge>
    <edge source="MDA" target="FRA">
      <data key="d0">455496</data>
    </edge>
    <edge source="MDA" target="GEO">
      <data key="d0">753816</data>
    </edge>
    <edge source="MDA" target="DEU">
      <data key="d0">187297</data>
    </edge>
    <edge source="MDA" target="ITA">
      <data key="d0">3149967</data>
    </edge>
    <edge source="MDA" target="LVA">
      <data key="d0">28205</data>
    </edge>
    <edge source="MDA" target="POL">
      <data key="d0">208935</data>
    </edge>
    <edge source="MDA" target="ROU">
      <data key="d0">1210570</data>
    </edge>
    <edge source="MDA" target="RUS">
      <data key="d0">184493</data>
    </edge>
    <edge source="MDA" target="SRB">
      <data key="d0">10094</data>
    </edge>
    <edge source="MDA" target="CHE">
      <data key="d0">85213</data>
    </edge>
    <edge source="MDA" target="TUR">
      <data key="d0">859597</data>
    </edge>
    <edge source="MDA" target="UKR">
      <data key="d0">23791</data>
    </edge>
    <edge source="MAR" target="DZA">
      <data key="d0">495841</data>
    </edge>
    <edge source="MAR" target="AUS">
      <data key="d0">24688</data>
    </edge>
    <edge source="MAR" target="BEL">
      <data key="d0">1672398</data>
    </edge>
    <edge source="MAR" target="FRA">
      <data key="d0">3832640</data>
    </edge>
    <edge source="MAR" target="DEU">
      <data key="d0">55604</data>
    </edge>
    <edge source="MAR" target="GRC">
      <data key="d0">310068</data>
    </edge>
    <edge source="MAR" target="ITA">
      <data key="d0">6994206</data>
    </edge>
    <edge source="MAR" target="CIV">
      <data key="d0">331152</data>
    </edge>
    <edge source="MAR" target="LBN">
      <data key="d0">22044</data>
    </edge>
    <edge source="MAR" target="MRT">
      <data key="d0">379423</data>
    </edge>
    <edge source="MAR" target="MEX">
      <data key="d0">42604</data>
    </edge>
    <edge source="MAR" target="NLD">
      <data key="d0">4213972</data>
    </edge>
    <edge source="MAR" target="NZL">
      <data key="d0">10541</data>
    </edge>
    <edge source="MAR" target="NER">
      <data key="d0">22221</data>
    </edge>
    <edge source="MAR" target="PRT">
      <data key="d0">11694717</data>
    </edge>
    <edge source="MAR" target="SAU">
      <data key="d0">75372</data>
    </edge>
    <edge source="MAR" target="SEN">
      <data key="d0">185694</data>
    </edge>
    <edge source="MAR" target="ZAF">
      <data key="d0">12612</data>
    </edge>
    <edge source="MAR" target="ESP">
      <data key="d0">1485861</data>
    </edge>
    <edge source="MAR" target="SWE">
      <data key="d0">12618</data>
    </edge>
    <edge source="MAR" target="ARE">
      <data key="d0">276143</data>
    </edge>
    <edge source="MAR" target="TUN">
      <data key="d0">44820</data>
    </edge>
    <edge source="MAR" target="GBR">
      <data key="d0">158465</data>
    </edge>
    <edge source="MAR" target="USA">
      <data key="d0">303876</data>
    </edge>
    <edge source="MOZ" target="CHN">
      <data key="d0">36778</data>
    </edge>
    <edge source="MOZ" target="DEU">
      <data key="d0">888867</data>
    </edge>
    <edge source="MOZ" target="JPN">
      <data key="d0">32912</data>
    </edge>
    <edge source="MOZ" target="NLD">
      <data key="d0">287839</data>
    </edge>
    <edge source="MOZ" target="ZAF">
      <data key="d0">876851</data>
    </edge>
    <edge source="NAM" target="AUS">
      <data key="d0">18287</data>
    </edge>
    <edge source="NAM" target="BRA">
      <data key="d0">20213</data>
    </edge>
    <edge source="NAM" target="CHN">
      <data key="d0">11455</data>
    </edge>
    <edge source="NAM" target="FRA">
      <data key="d0">29156</data>
    </edge>
    <edge source="NAM" target="DEU">
      <data key="d0">88580</data>
    </edge>
    <edge source="NAM" target="PRT">
      <data key="d0">21395</data>
    </edge>
    <edge source="NAM" target="ZAF">
      <data key="d0">1246305</data>
    </edge>
    <edge source="NAM" target="GBR">
      <data key="d0">69442</data>
    </edge>
    <edge source="NAM" target="USA">
      <data key="d0">85273</data>
    </edge>
    <edge source="NIC" target="CRI">
      <data key="d0">577857</data>
    </edge>
    <edge source="NIC" target="SLV">
      <data key="d0">261740</data>
    </edge>
    <edge source="NIC" target="GTM">
      <data key="d0">15839</data>
    </edge>
    <edge source="NIC" target="HND">
      <data key="d0">105263</data>
    </edge>
    <edge source="NIC" target="IRL">
      <data key="d0">35700</data>
    </edge>
    <edge source="NIC" target="PAN">
      <data key="d0">58879</data>
    </edge>
    <edge source="NIC" target="GBR">
      <data key="d0">33305</data>
    </edge>
    <edge source="NIC" target="USA">
      <data key="d0">1900704</data>
    </edge>
    <edge source="PAK" target="AUS">
      <data key="d0">295176</data>
    </edge>
    <edge source="PAK" target="CAN">
      <data key="d0">65677</data>
    </edge>
    <edge source="PAK" target="CHN">
      <data key="d0">125280</data>
    </edge>
    <edge source="PAK" target="ECU">
      <data key="d0">11840</data>
    </edge>
    <edge source="PAK" target="FRA">
      <data key="d0">22607</data>
    </edge>
    <edge source="PAK" target="DEU">
      <data key="d0">38473</data>
    </edge>
    <edge source="PAK" target="ITA">
      <data key="d0">129065</data>
    </edge>
    <edge source="PAK" target="MYS">
      <data key="d0">76385</data>
    </edge>
    <edge source="PAK" target="OMN">
      <data key="d0">24275</data>
    </edge>
    <edge source="PAK" target="SAU">
      <data key="d0">1503597</data>
    </edge>
    <edge source="PAK" target="VNM">
      <data key="d0">16215</data>
    </edge>
    <edge source="PAK" target="ZAF">
      <data key="d0">32384</data>
    </edge>
    <edge source="PAK" target="ARE">
      <data key="d0">502912</data>
    </edge>
    <edge source="PAK" target="TUR">
      <data key="d0">93092</data>
    </edge>
    <edge source="PAK" target="EGY">
      <data key="d0">16410</data>
    </edge>
    <edge source="PAK" target="GBR">
      <data key="d0">98970</data>
    </edge>
    <edge source="PAK" target="TZA">
      <data key="d0">110798</data>
    </edge>
    <edge source="PAK" target="USA">
      <data key="d0">356628</data>
    </edge>
    <edge source="POL" target="ALB">
      <data key="d0">455221</data>
    </edge>
    <edge source="POL" target="DZA">
      <data key="d0">193721</data>
    </edge>
    <edge source="POL" target="AZE">
      <data key="d0">1336028</data>
    </edge>
    <edge source="POL" target="ARG">
      <data key="d0">131793</data>
    </edge>
    <edge source="POL" target="AUS">
      <data key="d0">2820027</data>
    </edge>
    <edge source="POL" target="AUT">
      <data key="d0">48738988</data>
    </edge>
    <edge source="POL" target="ARM">
      <data key="d0">192797</data>
    </edge>
    <edge source="POL" target="BEL">
      <data key="d0">79838638</data>
    </edge>
    <edge source="POL" target="BOL">
      <data key="d0">33893</data>
    </edge>
    <edge source="POL" target="BRA">
      <data key="d0">711789</data>
    </edge>
    <edge source="POL" target="BGR">
      <data key="d0">12125813</data>
    </edge>
    <edge source="POL" target="BLR">
      <data key="d0">10806452</data>
    </edge>
    <edge source="POL" target="CAN">
      <data key="d0">5255082</data>
    </edge>
    <edge source="POL" target="LKA">
      <data key="d0">48525</data>
    </edge>
    <edge source="POL" target="CHL">
      <data key="d0">445258</data>
    </edge>
    <edge source="POL" target="CHN">
      <data key="d0">10216104</data>
    </edge>
    <edge source="POL" target="COL">
      <data key="d0">231336</data>
    </edge>
    <edge source="POL" target="CRI">
      <data key="d0">31249</data>
    </edge>
    <edge source="POL" target="HRV">
      <data key="d0">7391521</data>
    </edge>
    <edge source="POL" target="CZE">
      <data key="d0">120349790</data>
    </edge>
    <edge source="POL" target="DNK">
      <data key="d0">82454907</data>
    </edge>
    <edge source="POL" target="ECU">
      <data key="d0">44185</data>
    </edge>
    <edge source="POL" target="ETH">
      <data key="d0">23805</data>
    </edge>
    <edge source="POL" target="EST">
      <data key="d0">16403274</data>
    </edge>
    <edge source="POL" target="FIN">
      <data key="d0">18465439</data>
    </edge>
    <edge source="POL" target="FRA">
      <data key="d0">235352354</data>
    </edge>
    <edge source="POL" target="GEO">
      <data key="d0">2003482</data>
    </edge>
    <edge source="POL" target="DEU">
      <data key="d0">894863860</data>
    </edge>
    <edge source="POL" target="GRC">
      <data key="d0">6870434</data>
    </edge>
    <edge source="POL" target="GTM">
      <data key="d0">24199</data>
    </edge>
    <edge source="POL" target="HKG">
      <data key="d0">491154</data>
    </edge>
    <edge source="POL" target="HUN">
      <data key="d0">48352246</data>
    </edge>
    <edge source="POL" target="IDN">
      <data key="d0">376381</data>
    </edge>
    <edge source="POL" target="IRL">
      <data key="d0">18255189</data>
    </edge>
    <edge source="POL" target="ISR">
      <data key="d0">3253914</data>
    </edge>
    <edge source="POL" target="ITA">
      <data key="d0">128890371</data>
    </edge>
    <edge source="POL" target="CIV">
      <data key="d0">40704</data>
    </edge>
    <edge source="POL" target="JPN">
      <data key="d0">5659304</data>
    </edge>
    <edge source="POL" target="KAZ">
      <data key="d0">1970801</data>
    </edge>
    <edge source="POL" target="JOR">
      <data key="d0">36472</data>
    </edge>
    <edge source="POL" target="KOR">
      <data key="d0">1740867</data>
    </edge>
    <edge source="POL" target="KGZ">
      <data key="d0">243910</data>
    </edge>
    <edge source="POL" target="LBN">
      <data key="d0">109314</data>
    </edge>
    <edge source="POL" target="LVA">
      <data key="d0">21817060</data>
    </edge>
    <edge source="POL" target="LTU">
      <data key="d0">94265195</data>
    </edge>
    <edge source="POL" target="MYS">
      <data key="d0">274870</data>
    </edge>
    <edge source="POL" target="MUS">
      <data key="d0">10792</data>
    </edge>
    <edge source="POL" target="MEX">
      <data key="d0">874031</data>
    </edge>
    <edge source="POL" target="MDA">
      <data key="d0">5481038</data>
    </edge>
    <edge source="POL" target="MAR">
      <data key="d0">1366337</data>
    </edge>
    <edge source="POL" target="OMN">
      <data key="d0">148192</data>
    </edge>
    <edge source="POL" target="NLD">
      <data key="d0">88327407</data>
    </edge>
    <edge source="POL" target="NZL">
      <data key="d0">719969</data>
    </edge>
    <edge source="POL" target="NOR">
      <data key="d0">88671006</data>
    </edge>
    <edge source="POL" target="PAK">
      <data key="d0">530122</data>
    </edge>
    <edge source="POL" target="PER">
      <data key="d0">85143</data>
    </edge>
    <edge source="POL" target="PHL">
      <data key="d0">22738</data>
    </edge>
    <edge source="POL" target="PRT">
      <data key="d0">6665736</data>
    </edge>
    <edge source="POL" target="ROU">
      <data key="d0">81509652</data>
    </edge>
    <edge source="POL" target="RUS">
      <data key="d0">42771428</data>
    </edge>
    <edge source="POL" target="SAU">
      <data key="d0">5173556</data>
    </edge>
    <edge source="POL" target="SRB">
      <data key="d0">8813026</data>
    </edge>
    <edge source="POL" target="IND">
      <data key="d0">1601866</data>
    </edge>
    <edge source="POL" target="SGP">
      <data key="d0">70588</data>
    </edge>
    <edge source="POL" target="SVK">
      <data key="d0">98119837</data>
    </edge>
    <edge source="POL" target="VNM">
      <data key="d0">313451</data>
    </edge>
    <edge source="POL" target="SVN">
      <data key="d0">8446463</data>
    </edge>
    <edge source="POL" target="ZAF">
      <data key="d0">799468</data>
    </edge>
    <edge source="POL" target="ESP">
      <data key="d0">34632424</data>
    </edge>
    <edge source="POL" target="SWE">
      <data key="d0">179359931</data>
    </edge>
    <edge source="POL" target="CHE">
      <data key="d0">38532991</data>
    </edge>
    <edge source="POL" target="THA">
      <data key="d0">609169</data>
    </edge>
    <edge source="POL" target="ARE">
      <data key="d0">4080894</data>
    </edge>
    <edge source="POL" target="TUN">
      <data key="d0">195160</data>
    </edge>
    <edge source="POL" target="TUR">
      <data key="d0">12828315</data>
    </edge>
    <edge source="POL" target="UKR">
      <data key="d0">35810064</data>
    </edge>
    <edge source="POL" target="MKD">
      <data key="d0">1859192</data>
    </edge>
    <edge source="POL" target="EGY">
      <data key="d0">1477138</data>
    </edge>
    <edge source="POL" target="GBR">
      <data key="d0">344211576</data>
    </edge>
    <edge source="POL" target="USA">
      <data key="d0">43284877</data>
    </edge>
    <edge source="POL" target="URY">
      <data key="d0">345845</data>
    </edge>
    <edge source="ROU" target="ALB">
      <data key="d0">1935197</data>
    </edge>
    <edge source="ROU" target="DZA">
      <data key="d0">5188782</data>
    </edge>
    <edge source="ROU" target="ARG">
      <data key="d0">96457</data>
    </edge>
    <edge source="ROU" target="AUS">
      <data key="d0">8752622</data>
    </edge>
    <edge source="ROU" target="AUT">
      <data key="d0">27907034</data>
    </edge>
    <edge source="ROU" target="ARM">
      <data key="d0">367816</data>
    </edge>
    <edge source="ROU" target="BEL">
      <data key="d0">21451345</data>
    </edge>
    <edge source="ROU" target="BRA">
      <data key="d0">228646</data>
    </edge>
    <edge source="ROU" target="BGR">
      <data key="d0">31298098</data>
    </edge>
    <edge source="ROU" target="BLR">
      <data key="d0">1197005</data>
    </edge>
    <edge source="ROU" target="CAN">
      <data key="d0">818233</data>
    </edge>
    <edge source="ROU" target="CHL">
      <data key="d0">8197892</data>
    </edge>
    <edge source="ROU" target="CHN">
      <data key="d0">40197822</data>
    </edge>
    <edge source="ROU" target="COL">
      <data key="d0">296582</data>
    </edge>
    <edge source="ROU" target="CRI">
      <data key="d0">313161</data>
    </edge>
    <edge source="ROU" target="HRV">
      <data key="d0">9152720</data>
    </edge>
    <edge source="ROU" target="CZE">
      <data key="d0">12868294</data>
    </edge>
    <edge source="ROU" target="DNK">
      <data key="d0">1226395</data>
    </edge>
    <edge source="ROU" target="EST">
      <data key="d0">790854</data>
    </edge>
    <edge source="ROU" target="FIN">
      <data key="d0">5564073</data>
    </edge>
    <edge source="ROU" target="FRA">
      <data key="d0">45466607</data>
    </edge>
    <edge source="ROU" target="GEO">
      <data key="d0">944144</data>
    </edge>
    <edge source="ROU" target="GMB">
      <data key="d0">16652</data>
    </edge>
    <edge source="ROU" target="PSE">
      <data key="d0">62218</data>
    </edge>
    <edge source="ROU" target="DEU">
      <data key="d0">93067061</data>
    </edge>
    <edge source="ROU" target="GHA">
      <data key="d0">534498</data>
    </edge>
    <edge source="ROU" target="GRC">
      <data key="d0">27703839</data>
    </edge>
    <edge source="ROU" target="GTM">
      <data key="d0">841482</data>
    </edge>
    <edge source="ROU" target="HND">
      <data key="d0">17900</data>
    </edge>
    <edge source="ROU" target="HUN">
      <data key="d0">53107098</data>
    </edge>
    <edge source="ROU" target="IDN">
      <data key="d0">461383</data>
    </edge>
    <edge source="ROU" target="IRL">
      <data key="d0">626189</data>
    </edge>
    <edge source="ROU" target="ISR">
      <data key="d0">14367861</data>
    </edge>
    <edge source="ROU" target="ITA">
      <data key="d0">147320888</data>
    </edge>
    <edge source="ROU" target="JAM">
      <data key="d0">17550</data>
    </edge>
    <edge source="ROU" target="JPN">
      <data key="d0">99450066</data>
    </edge>
    <edge source="ROU" target="KAZ">
      <data key="d0">2758034</data>
    </edge>
    <edge source="ROU" target="JOR">
      <data key="d0">699686</data>
    </edge>
    <edge source="ROU" target="KOR">
      <data key="d0">23538789</data>
    </edge>
    <edge source="ROU" target="KGZ">
      <data key="d0">499959</data>
    </edge>
    <edge source="ROU" target="LBN">
      <data key="d0">11760235</data>
    </edge>
    <edge source="ROU" target="LVA">
      <data key="d0">1115039</data>
    </edge>
    <edge source="ROU" target="LTU">
      <data key="d0">6003069</data>
    </edge>
    <edge source="ROU" target="MYS">
      <data key="d0">535009</data>
    </edge>
    <edge source="ROU" target="MUS">
      <data key="d0">38363</data>
    </edge>
    <edge source="ROU" target="MEX">
      <data key="d0">1239465</data>
    </edge>
    <edge source="ROU" target="MDA">
      <data key="d0">14468822</data>
    </edge>
    <edge source="ROU" target="MAR">
      <data key="d0">4980115</data>
    </edge>
    <edge source="ROU" target="OMN">
      <data key="d0">74616</data>
    </edge>
    <edge source="ROU" target="NLD">
      <data key="d0">7691224</data>
    </edge>
    <edge source="ROU" target="NZL">
      <data key="d0">80385</data>
    </edge>
    <edge source="ROU" target="NOR">
      <data key="d0">399331</data>
    </edge>
    <edge source="ROU" target="PAK">
      <data key="d0">474220</data>
    </edge>
    <edge source="ROU" target="PAN">
      <data key="d0">31693</data>
    </edge>
    <edge source="ROU" target="PER">
      <data key="d0">2118218</data>
    </edge>
    <edge source="ROU" target="PHL">
      <data key="d0">213524</data>
    </edge>
    <edge source="ROU" target="POL">
      <data key="d0">44977122</data>
    </edge>
    <edge source="ROU" target="PRT">
      <data key="d0">3790845</data>
    </edge>
    <edge source="ROU" target="RUS">
      <data key="d0">5270787</data>
    </edge>
    <edge source="ROU" target="SAU">
      <data key="d0">2070355</data>
    </edge>
    <edge source="ROU" target="SEN">
      <data key="d0">28729</data>
    </edge>
    <edge source="ROU" target="SRB">
      <data key="d0">40826149</data>
    </edge>
    <edge source="ROU" target="IND">
      <data key="d0">2182693</data>
    </edge>
    <edge source="ROU" target="SGP">
      <data key="d0">120659</data>
    </edge>
    <edge source="ROU" target="SVK">
      <data key="d0">16311262</data>
    </edge>
    <edge source="ROU" target="VNM">
      <data key="d0">73106</data>
    </edge>
    <edge source="ROU" target="SVN">
      <data key="d0">5375110</data>
    </edge>
    <edge source="ROU" target="ZAF">
      <data key="d0">785205</data>
    </edge>
    <edge source="ROU" target="ESP">
      <data key="d0">20230337</data>
    </edge>
    <edge source="ROU" target="SWE">
      <data key="d0">35078908</data>
    </edge>
    <edge source="ROU" target="CHE">
      <data key="d0">7984698</data>
    </edge>
    <edge source="ROU" target="THA">
      <data key="d0">437145</data>
    </edge>
    <edge source="ROU" target="ARE">
      <data key="d0">3682375</data>
    </edge>
    <edge source="ROU" target="TUN">
      <data key="d0">3381250</data>
    </edge>
    <edge source="ROU" target="TUR">
      <data key="d0">68835525</data>
    </edge>
    <edge source="ROU" target="UKR">
      <data key="d0">24604896</data>
    </edge>
    <edge source="ROU" target="MKD">
      <data key="d0">5039937</data>
    </edge>
    <edge source="ROU" target="EGY">
      <data key="d0">13905473</data>
    </edge>
    <edge source="ROU" target="GBR">
      <data key="d0">24593210</data>
    </edge>
    <edge source="ROU" target="TZA">
      <data key="d0">13264</data>
    </edge>
    <edge source="ROU" target="USA">
      <data key="d0">10118132</data>
    </edge>
    <edge source="SEN" target="CAN">
      <data key="d0">11621</data>
    </edge>
    <edge source="SEN" target="FRA">
      <data key="d0">39049</data>
    </edge>
    <edge source="SEN" target="GMB">
      <data key="d0">370371</data>
    </edge>
    <edge source="SEN" target="DEU">
      <data key="d0">15786</data>
    </edge>
    <edge source="SEN" target="ITA">
      <data key="d0">61014</data>
    </edge>
    <edge source="SEN" target="JPN">
      <data key="d0">29466</data>
    </edge>
    <edge source="SEN" target="MRT">
      <data key="d0">265894</data>
    </edge>
    <edge source="SEN" target="PRT">
      <data key="d0">13296</data>
    </edge>
    <edge source="SEN" target="ARE">
      <data key="d0">51987</data>
    </edge>
    <edge source="SEN" target="USA">
      <data key="d0">40831</data>
    </edge>
    <edge source="SVK" target="DZA">
      <data key="d0">56288</data>
    </edge>
    <edge source="SVK" target="AUT">
      <data key="d0">45308183</data>
    </edge>
    <edge source="SVK" target="ARM">
      <data key="d0">18179</data>
    </edge>
    <edge source="SVK" target="BEL">
      <data key="d0">9276423</data>
    </edge>
    <edge source="SVK" target="BRA">
      <data key="d0">58523</data>
    </edge>
    <edge source="SVK" target="BGR">
      <data key="d0">1407900</data>
    </edge>
    <edge source="SVK" target="BLR">
      <data key="d0">334658</data>
    </edge>
    <edge source="SVK" target="CAN">
      <data key="d0">60571</data>
    </edge>
    <edge source="SVK" target="CHL">
      <data key="d0">18452</data>
    </edge>
    <edge source="SVK" target="CHN">
      <data key="d0">101057</data>
    </edge>
    <edge source="SVK" target="COL">
      <data key="d0">47677</data>
    </edge>
    <edge source="SVK" target="CRI">
      <data key="d0">29482</data>
    </edge>
    <edge source="SVK" target="HRV">
      <data key="d0">1035456</data>
    </edge>
    <edge source="SVK" target="CZE">
      <data key="d0">44422816</data>
    </edge>
    <edge source="SVK" target="BEN">
      <data key="d0">24506</data>
    </edge>
    <edge source="SVK" target="DNK">
      <data key="d0">7058892</data>
    </edge>
    <edge source="SVK" target="EST">
      <data key="d0">254505</data>
    </edge>
    <edge source="SVK" target="FIN">
      <data key="d0">1356340</data>
    </edge>
    <edge source="SVK" target="FRA">
      <data key="d0">14732004</data>
    </edge>
    <edge source="SVK" target="GEO">
      <data key="d0">324103</data>
    </edge>
    <edge source="SVK" target="DEU">
      <data key="d0">109236430</data>
    </edge>
    <edge source="SVK" target="GRC">
      <data key="d0">33045</data>
    </edge>
    <edge source="SVK" target="HKG">
      <data key="d0">380500</data>
    </edge>
    <edge source="SVK" target="HUN">
      <data key="d0">29149165</data>
    </edge>
    <edge source="SVK" target="IRL">
      <data key="d0">304692</data>
    </edge>
    <edge source="SVK" target="ISR">
      <data key="d0">1133662</data>
    </edge>
    <edge source="SVK" target="ITA">
      <data key="d0">39794404</data>
    </edge>
    <edge source="SVK" target="KAZ">
      <data key="d0">12035</data>
    </edge>
    <edge source="SVK" target="KOR">
      <data key="d0">54920</data>
    </edge>
    <edge source="SVK" target="LBN">
      <data key="d0">130012</data>
    </edge>
    <edge source="SVK" target="LVA">
      <data key="d0">1034011</data>
    </edge>
    <edge source="SVK" target="LTU">
      <data key="d0">1667560</data>
    </edge>
    <edge source="SVK" target="MEX">
      <data key="d0">54216</data>
    </edge>
    <edge source="SVK" target="MDA">
      <data key="d0">15870</data>
    </edge>
    <edge source="SVK" target="MAR">
      <data key="d0">237299</data>
    </edge>
    <edge source="SVK" target="MOZ">
      <data key="d0">31025</data>
    </edge>
    <edge source="SVK" target="NLD">
      <data key="d0">6079085</data>
    </edge>
    <edge source="SVK" target="NOR">
      <data key="d0">1120199</data>
    </edge>
    <edge source="SVK" target="PHL">
      <data key="d0">119200</data>
    </edge>
    <edge source="SVK" target="POL">
      <data key="d0">42804324</data>
    </edge>
    <edge source="SVK" target="PRT">
      <data key="d0">2103610</data>
    </edge>
    <edge source="SVK" target="ROU">
      <data key="d0">3318340</data>
    </edge>
    <edge source="SVK" target="RUS">
      <data key="d0">685933</data>
    </edge>
    <edge source="SVK" target="SRB">
      <data key="d0">857241</data>
    </edge>
    <edge source="SVK" target="IND">
      <data key="d0">137200</data>
    </edge>
    <edge source="SVK" target="SGP">
      <data key="d0">18688</data>
    </edge>
    <edge source="SVK" target="SVN">
      <data key="d0">339928</data>
    </edge>
    <edge source="SVK" target="ZAF">
      <data key="d0">119824</data>
    </edge>
    <edge source="SVK" target="ESP">
      <data key="d0">5717010</data>
    </edge>
    <edge source="SVK" target="SWE">
      <data key="d0">10206526</data>
    </edge>
    <edge source="SVK" target="CHE">
      <data key="d0">15584566</data>
    </edge>
    <edge source="SVK" target="ARE">
      <data key="d0">670164</data>
    </edge>
    <edge source="SVK" target="TUN">
      <data key="d0">29489</data>
    </edge>
    <edge source="SVK" target="TUR">
      <data key="d0">1550002</data>
    </edge>
    <edge source="SVK" target="UKR">
      <data key="d0">1581138</data>
    </edge>
    <edge source="SVK" target="MKD">
      <data key="d0">44782</data>
    </edge>
    <edge source="SVK" target="EGY">
      <data key="d0">251997</data>
    </edge>
    <edge source="SVK" target="GBR">
      <data key="d0">10995261</data>
    </edge>
    <edge source="SVK" target="USA">
      <data key="d0">1325931</data>
    </edge>
    <edge source="SVK" target="URY">
      <data key="d0">21801</data>
    </edge>
    <edge source="SVN" target="ALB">
      <data key="d0">265655</data>
    </edge>
    <edge source="SVN" target="DZA">
      <data key="d0">715640</data>
    </edge>
    <edge source="SVN" target="AZE">
      <data key="d0">121418</data>
    </edge>
    <edge source="SVN" target="ARG">
      <data key="d0">249194</data>
    </edge>
    <edge source="SVN" target="AUS">
      <data key="d0">153526</data>
    </edge>
    <edge source="SVN" target="AUT">
      <data key="d0">49305009</data>
    </edge>
    <edge source="SVN" target="ARM">
      <data key="d0">30145</data>
    </edge>
    <edge source="SVN" target="BEL">
      <data key="d0">1611841</data>
    </edge>
    <edge source="SVN" target="BRA">
      <data key="d0">26483</data>
    </edge>
    <edge source="SVN" target="BGR">
      <data key="d0">2468743</data>
    </edge>
    <edge source="SVN" target="CAN">
      <data key="d0">1042836</data>
    </edge>
    <edge source="SVN" target="CHL">
      <data key="d0">248567</data>
    </edge>
    <edge source="SVN" target="CHN">
      <data key="d0">5324231</data>
    </edge>
    <edge source="SVN" target="COL">
      <data key="d0">242870</data>
    </edge>
    <edge source="SVN" target="HRV">
      <data key="d0">15444569</data>
    </edge>
    <edge source="SVN" target="CZE">
      <data key="d0">3439086</data>
    </edge>
    <edge source="SVN" target="DNK">
      <data key="d0">3197165</data>
    </edge>
    <edge source="SVN" target="ECU">
      <data key="d0">48441</data>
    </edge>
    <edge source="SVN" target="SLV">
      <data key="d0">177908</data>
    </edge>
    <edge source="SVN" target="ETH">
      <data key="d0">401918</data>
    </edge>
    <edge source="SVN" target="EST">
      <data key="d0">1119628</data>
    </edge>
    <edge source="SVN" target="FIN">
      <data key="d0">1121778</data>
    </edge>
    <edge source="SVN" target="FRA">
      <data key="d0">13383910</data>
    </edge>
    <edge source="SVN" target="GEO">
      <data key="d0">1231619</data>
    </edge>
    <edge source="SVN" target="DEU">
      <data key="d0">54326630</data>
    </edge>
    <edge source="SVN" target="GHA">
      <data key="d0">158265</data>
    </edge>
    <edge source="SVN" target="GRC">
      <data key="d0">737780</data>
    </edge>
    <edge source="SVN" target="GTM">
      <data key="d0">75816</data>
    </edge>
    <edge source="SVN" target="HND">
      <data key="d0">138281</data>
    </edge>
    <edge source="SVN" target="HKG">
      <data key="d0">52214</data>
    </edge>
    <edge source="SVN" target="HUN">
      <data key="d0">2006733</data>
    </edge>
    <edge source="SVN" target="IDN">
      <data key="d0">271784</data>
    </edge>
    <edge source="SVN" target="IRL">
      <data key="d0">1065166</data>
    </edge>
    <edge source="SVN" target="ISR">
      <data key="d0">2333527</data>
    </edge>
    <edge source="SVN" target="ITA">
      <data key="d0">77505412</data>
    </edge>
    <edge source="SVN" target="CIV">
      <data key="d0">79813</data>
    </edge>
    <edge source="SVN" target="JPN">
      <data key="d0">406683</data>
    </edge>
    <edge source="SVN" target="KOR">
      <data key="d0">302353</data>
    </edge>
    <edge source="SVN" target="LBN">
      <data key="d0">131572</data>
    </edge>
    <edge source="SVN" target="LVA">
      <data key="d0">1301263</data>
    </edge>
    <edge source="SVN" target="LTU">
      <data key="d0">22453</data>
    </edge>
    <edge source="SVN" target="MYS">
      <data key="d0">256405</data>
    </edge>
    <edge source="SVN" target="MEX">
      <data key="d0">271547</data>
    </edge>
    <edge source="SVN" target="MDA">
      <data key="d0">129576</data>
    </edge>
    <edge source="SVN" target="MAR">
      <data key="d0">2147143</data>
    </edge>
    <edge source="SVN" target="OMN">
      <data key="d0">195426</data>
    </edge>
    <edge source="SVN" target="NLD">
      <data key="d0">1955677</data>
    </edge>
    <edge source="SVN" target="NZL">
      <data key="d0">40216</data>
    </edge>
    <edge source="SVN" target="NER">
      <data key="d0">51257</data>
    </edge>
    <edge source="SVN" target="NOR">
      <data key="d0">363101</data>
    </edge>
    <edge source="SVN" target="PER">
      <data key="d0">97914</data>
    </edge>
    <edge source="SVN" target="PHL">
      <data key="d0">101918</data>
    </edge>
    <edge source="SVN" target="POL">
      <data key="d0">2110796</data>
    </edge>
    <edge source="SVN" target="PRT">
      <data key="d0">752600</data>
    </edge>
    <edge source="SVN" target="ROU">
      <data key="d0">3369953</data>
    </edge>
    <edge source="SVN" target="RUS">
      <data key="d0">822954</data>
    </edge>
    <edge source="SVN" target="SAU">
      <data key="d0">1790049</data>
    </edge>
    <edge source="SVN" target="SEN">
      <data key="d0">26308</data>
    </edge>
    <edge source="SVN" target="SRB">
      <data key="d0">7108440</data>
    </edge>
    <edge source="SVN" target="IND">
      <data key="d0">4231917</data>
    </edge>
    <edge source="SVN" target="SGP">
      <data key="d0">14829</data>
    </edge>
    <edge source="SVN" target="SVK">
      <data key="d0">5713036</data>
    </edge>
    <edge source="SVN" target="ZAF">
      <data key="d0">799746</data>
    </edge>
    <edge source="SVN" target="ESP">
      <data key="d0">2287589</data>
    </edge>
    <edge source="SVN" target="SWE">
      <data key="d0">1310434</data>
    </edge>
    <edge source="SVN" target="CHE">
      <data key="d0">14339739</data>
    </edge>
    <edge source="SVN" target="THA">
      <data key="d0">16393</data>
    </edge>
    <edge source="SVN" target="ARE">
      <data key="d0">3859402</data>
    </edge>
    <edge source="SVN" target="TUN">
      <data key="d0">239342</data>
    </edge>
    <edge source="SVN" target="TUR">
      <data key="d0">2021646</data>
    </edge>
    <edge source="SVN" target="UKR">
      <data key="d0">508572</data>
    </edge>
    <edge source="SVN" target="MKD">
      <data key="d0">2786667</data>
    </edge>
    <edge source="SVN" target="EGY">
      <data key="d0">370298</data>
    </edge>
    <edge source="SVN" target="GBR">
      <data key="d0">5262728</data>
    </edge>
    <edge source="SVN" target="USA">
      <data key="d0">2379364</data>
    </edge>
    <edge source="CHE" target="ALB">
      <data key="d0">372339</data>
    </edge>
    <edge source="CHE" target="DZA">
      <data key="d0">28422</data>
    </edge>
    <edge source="CHE" target="AZE">
      <data key="d0">50754</data>
    </edge>
    <edge source="CHE" target="ARG">
      <data key="d0">118042</data>
    </edge>
    <edge source="CHE" target="AUS">
      <data key="d0">1627588</data>
    </edge>
    <edge source="CHE" target="AUT">
      <data key="d0">25370795</data>
    </edge>
    <edge source="CHE" target="ARM">
      <data key="d0">14488</data>
    </edge>
    <edge source="CHE" target="BEL">
      <data key="d0">2051735</data>
    </edge>
    <edge source="CHE" target="BRA">
      <data key="d0">440419</data>
    </edge>
    <edge source="CHE" target="BGR">
      <data key="d0">192406</data>
    </edge>
    <edge source="CHE" target="BLR">
      <data key="d0">386109</data>
    </edge>
    <edge source="CHE" target="CMR">
      <data key="d0">30550</data>
    </edge>
    <edge source="CHE" target="CAN">
      <data key="d0">7635185</data>
    </edge>
    <edge source="CHE" target="LKA">
      <data key="d0">14760</data>
    </edge>
    <edge source="CHE" target="CHL">
      <data key="d0">74326</data>
    </edge>
    <edge source="CHE" target="CHN">
      <data key="d0">5572496</data>
    </edge>
    <edge source="CHE" target="COL">
      <data key="d0">230121</data>
    </edge>
    <edge source="CHE" target="CRI">
      <data key="d0">19473</data>
    </edge>
    <edge source="CHE" target="HRV">
      <data key="d0">472913</data>
    </edge>
    <edge source="CHE" target="CZE">
      <data key="d0">3000183</data>
    </edge>
    <edge source="CHE" target="DNK">
      <data key="d0">1075197</data>
    </edge>
    <edge source="CHE" target="ECU">
      <data key="d0">25332</data>
    </edge>
    <edge source="CHE" target="ETH">
      <data key="d0">131028</data>
    </edge>
    <edge source="CHE" target="EST">
      <data key="d0">340963</data>
    </edge>
    <edge source="CHE" target="FIN">
      <data key="d0">687104</data>
    </edge>
    <edge source="CHE" target="FRA">
      <data key="d0">21515643</data>
    </edge>
    <edge source="CHE" target="GEO">
      <data key="d0">20443</data>
    </edge>
    <edge source="CHE" target="DEU">
      <data key="d0">91486128</data>
    </edge>
    <edge source="CHE" target="GRC">
      <data key="d0">428226</data>
    </edge>
    <edge source="CHE" target="HKG">
      <data key="d0">4697706</data>
    </edge>
    <edge source="CHE" target="HUN">
      <data key="d0">1621280</data>
    </edge>
    <edge source="CHE" target="IDN">
      <data key="d0">71285</data>
    </edge>
    <edge source="CHE" target="IRL">
      <data key="d0">3119661</data>
    </edge>
    <edge source="CHE" target="ISR">
      <data key="d0">651590</data>
    </edge>
    <edge source="CHE" target="ITA">
      <data key="d0">17560116</data>
    </edge>
    <edge source="CHE" target="JPN">
      <data key="d0">2512108</data>
    </edge>
    <edge source="CHE" target="KAZ">
      <data key="d0">600974</data>
    </edge>
    <edge source="CHE" target="JOR">
      <data key="d0">82935</data>
    </edge>
    <edge source="CHE" target="KOR">
      <data key="d0">2718780</data>
    </edge>
    <edge source="CHE" target="KGZ">
      <data key="d0">28537</data>
    </edge>
    <edge source="CHE" target="LBN">
      <data key="d0">465659</data>
    </edge>
    <edge source="CHE" target="LVA">
      <data key="d0">28095</data>
    </edge>
    <edge source="CHE" target="LTU">
      <data key="d0">5286562</data>
    </edge>
    <edge source="CHE" target="MYS">
      <data key="d0">245402</data>
    </edge>
    <edge source="CHE" target="MUS">
      <data key="d0">22253</data>
    </edge>
    <edge source="CHE" target="MEX">
      <data key="d0">632561</data>
    </edge>
    <edge source="CHE" target="MDA">
      <data key="d0">16536</data>
    </edge>
    <edge source="CHE" target="MAR">
      <data key="d0">358414</data>
    </edge>
    <edge source="CHE" target="OMN">
      <data key="d0">135114</data>
    </edge>
    <edge source="CHE" target="NLD">
      <data key="d0">3933568</data>
    </edge>
    <edge source="CHE" target="NZL">
      <data key="d0">599249</data>
    </edge>
    <edge source="CHE" target="NOR">
      <data key="d0">1130964</data>
    </edge>
    <edge source="CHE" target="PAK">
      <data key="d0">40812</data>
    </edge>
    <edge source="CHE" target="PAN">
      <data key="d0">33883</data>
    </edge>
    <edge source="CHE" target="PER">
      <data key="d0">131968</data>
    </edge>
    <edge source="CHE" target="PHL">
      <data key="d0">679210</data>
    </edge>
    <edge source="CHE" target="POL">
      <data key="d0">1669900</data>
    </edge>
    <edge source="CHE" target="PRT">
      <data key="d0">1673187</data>
    </edge>
    <edge source="CHE" target="ROU">
      <data key="d0">1009516</data>
    </edge>
    <edge source="CHE" target="RUS">
      <data key="d0">3692702</data>
    </edge>
    <edge source="CHE" target="SAU">
      <data key="d0">1074487</data>
    </edge>
    <edge source="CHE" target="SEN">
      <data key="d0">31150</data>
    </edge>
    <edge source="CHE" target="SRB">
      <data key="d0">604257</data>
    </edge>
    <edge source="CHE" target="IND">
      <data key="d0">545448</data>
    </edge>
    <edge source="CHE" target="SGP">
      <data key="d0">2503207</data>
    </edge>
    <edge source="CHE" target="SVK">
      <data key="d0">1297175</data>
    </edge>
    <edge source="CHE" target="VNM">
      <data key="d0">933765</data>
    </edge>
    <edge source="CHE" target="SVN">
      <data key="d0">259215</data>
    </edge>
    <edge source="CHE" target="ZAF">
      <data key="d0">268485</data>
    </edge>
    <edge source="CHE" target="ZWE">
      <data key="d0">13713</data>
    </edge>
    <edge source="CHE" target="ESP">
      <data key="d0">6038017</data>
    </edge>
    <edge source="CHE" target="SWE">
      <data key="d0">293866</data>
    </edge>
    <edge source="CHE" target="THA">
      <data key="d0">1917937</data>
    </edge>
    <edge source="CHE" target="ARE">
      <data key="d0">2626976</data>
    </edge>
    <edge source="CHE" target="TUN">
      <data key="d0">36423</data>
    </edge>
    <edge source="CHE" target="TUR">
      <data key="d0">1047228</data>
    </edge>
    <edge source="CHE" target="UGA">
      <data key="d0">16676</data>
    </edge>
    <edge source="CHE" target="UKR">
      <data key="d0">87004</data>
    </edge>
    <edge source="CHE" target="MKD">
      <data key="d0">80081</data>
    </edge>
    <edge source="CHE" target="EGY">
      <data key="d0">155460</data>
    </edge>
    <edge source="CHE" target="GBR">
      <data key="d0">11643924</data>
    </edge>
    <edge source="CHE" target="USA">
      <data key="d0">19801293</data>
    </edge>
    <edge source="CHE" target="URY">
      <data key="d0">28581</data>
    </edge>
    <edge source="TGO" target="BEN">
      <data key="d0">15926</data>
    </edge>
    <edge source="TGO" target="CIV">
      <data key="d0">232846</data>
    </edge>
    <edge source="TGO" target="SEN">
      <data key="d0">13788</data>
    </edge>
    <edge source="TGO" target="BFA">
      <data key="d0">65615</data>
    </edge>
    <edge source="TUN" target="DZA">
      <data key="d0">1354456</data>
    </edge>
    <edge source="TUN" target="AUS">
      <data key="d0">43171</data>
    </edge>
    <edge source="TUN" target="AUT">
      <data key="d0">183336</data>
    </edge>
    <edge source="TUN" target="BEL">
      <data key="d0">247874</data>
    </edge>
    <edge source="TUN" target="CAN">
      <data key="d0">70027</data>
    </edge>
    <edge source="TUN" target="CHN">
      <data key="d0">289796</data>
    </edge>
    <edge source="TUN" target="HRV">
      <data key="d0">193810</data>
    </edge>
    <edge source="TUN" target="DNK">
      <data key="d0">38189</data>
    </edge>
    <edge source="TUN" target="ETH">
      <data key="d0">123531</data>
    </edge>
    <edge source="TUN" target="FRA">
      <data key="d0">3305651</data>
    </edge>
    <edge source="TUN" target="DEU">
      <data key="d0">2083762</data>
    </edge>
    <edge source="TUN" target="GRC">
      <data key="d0">837493</data>
    </edge>
    <edge source="TUN" target="HKG">
      <data key="d0">17995</data>
    </edge>
    <edge source="TUN" target="ITA">
      <data key="d0">5247316</data>
    </edge>
    <edge source="TUN" target="JPN">
      <data key="d0">256451</data>
    </edge>
    <edge source="TUN" target="KOR">
      <data key="d0">127230</data>
    </edge>
    <edge source="TUN" target="MAR">
      <data key="d0">579746</data>
    </edge>
    <edge source="TUN" target="NLD">
      <data key="d0">1209644</data>
    </edge>
    <edge source="TUN" target="PRT">
      <data key="d0">22675</data>
    </edge>
    <edge source="TUN" target="RUS">
      <data key="d0">118470</data>
    </edge>
    <edge source="TUN" target="IND">
      <data key="d0">13704</data>
    </edge>
    <edge source="TUN" target="ESP">
      <data key="d0">1743521</data>
    </edge>
    <edge source="TUN" target="SWE">
      <data key="d0">24027</data>
    </edge>
    <edge source="TUN" target="CHE">
      <data key="d0">195653</data>
    </edge>
    <edge source="TUN" target="ARE">
      <data key="d0">381072</data>
    </edge>
    <edge source="TUN" target="GBR">
      <data key="d0">1377470</data>
    </edge>
    <edge source="TUN" target="USA">
      <data key="d0">1684845</data>
    </edge>
    <edge source="UGA" target="BDI">
      <data key="d0">403904</data>
    </edge>
    <edge source="UGA" target="TZA">
      <data key="d0">1045090</data>
    </edge>
    <edge source="UGA" target="USA">
      <data key="d0">73996</data>
    </edge>
    <edge source="UKR" target="DZA">
      <data key="d0">168572</data>
    </edge>
    <edge source="UKR" target="AZE">
      <data key="d0">4590967</data>
    </edge>
    <edge source="UKR" target="AUS">
      <data key="d0">107863</data>
    </edge>
    <edge source="UKR" target="AUT">
      <data key="d0">31360247</data>
    </edge>
    <edge source="UKR" target="ARM">
      <data key="d0">627548</data>
    </edge>
    <edge source="UKR" target="BEL">
      <data key="d0">6447238</data>
    </edge>
    <edge source="UKR" target="BGR">
      <data key="d0">3758079</data>
    </edge>
    <edge source="UKR" target="BLR">
      <data key="d0">5819260</data>
    </edge>
    <edge source="UKR" target="CAN">
      <data key="d0">1287586</data>
    </edge>
    <edge source="UKR" target="LKA">
      <data key="d0">23834</data>
    </edge>
    <edge source="UKR" target="CHN">
      <data key="d0">2908330</data>
    </edge>
    <edge source="UKR" target="HRV">
      <data key="d0">1354490</data>
    </edge>
    <edge source="UKR" target="CZE">
      <data key="d0">10139465</data>
    </edge>
    <edge source="UKR" target="DNK">
      <data key="d0">3128813</data>
    </edge>
    <edge source="UKR" target="EST">
      <data key="d0">2324873</data>
    </edge>
    <edge source="UKR" target="FRA">
      <data key="d0">9094552</data>
    </edge>
    <edge source="UKR" target="GEO">
      <data key="d0">2764118</data>
    </edge>
    <edge source="UKR" target="DEU">
      <data key="d0">41017624</data>
    </edge>
    <edge source="UKR" target="GRC">
      <data key="d0">1336560</data>
    </edge>
    <edge source="UKR" target="HKG">
      <data key="d0">42981</data>
    </edge>
    <edge source="UKR" target="HUN">
      <data key="d0">14591020</data>
    </edge>
    <edge source="UKR" target="IRL">
      <data key="d0">87298</data>
    </edge>
    <edge source="UKR" target="ISR">
      <data key="d0">1232277</data>
    </edge>
    <edge source="UKR" target="ITA">
      <data key="d0">20567069</data>
    </edge>
    <edge source="UKR" target="JPN">
      <data key="d0">17757</data>
    </edge>
    <edge source="UKR" target="KAZ">
      <data key="d0">6619916</data>
    </edge>
    <edge source="UKR" target="JOR">
      <data key="d0">264315</data>
    </edge>
    <edge source="UKR" target="KOR">
      <data key="d0">100419</data>
    </edge>
    <edge source="UKR" target="KGZ">
      <data key="d0">2231137</data>
    </edge>
    <edge source="UKR" target="LBN">
      <data key="d0">69734</data>
    </edge>
    <edge source="UKR" target="LVA">
      <data key="d0">1854639</data>
    </edge>
    <edge source="UKR" target="LTU">
      <data key="d0">10410268</data>
    </edge>
    <edge source="UKR" target="MYS">
      <data key="d0">425273</data>
    </edge>
    <edge source="UKR" target="MDA">
      <data key="d0">14353061</data>
    </edge>
    <edge source="UKR" target="NLD">
      <data key="d0">7605914</data>
    </edge>
    <edge source="UKR" target="NOR">
      <data key="d0">650228</data>
    </edge>
    <edge source="UKR" target="PAK">
      <data key="d0">239630</data>
    </edge>
    <edge source="UKR" target="POL">
      <data key="d0">108644469</data>
    </edge>
    <edge source="UKR" target="PRT">
      <data key="d0">967486</data>
    </edge>
    <edge source="UKR" target="ROU">
      <data key="d0">26589650</data>
    </edge>
    <edge source="UKR" target="RUS">
      <data key="d0">28731194</data>
    </edge>
    <edge source="UKR" target="SAU">
      <data key="d0">446724</data>
    </edge>
    <edge source="UKR" target="SRB">
      <data key="d0">7616745</data>
    </edge>
    <edge source="UKR" target="IND">
      <data key="d0">13383</data>
    </edge>
    <edge source="UKR" target="SVK">
      <data key="d0">10514358</data>
    </edge>
    <edge source="UKR" target="SVN">
      <data key="d0">2183094</data>
    </edge>
    <edge source="UKR" target="ZAF">
      <data key="d0">22782</data>
    </edge>
    <edge source="UKR" target="ESP">
      <data key="d0">9633924</data>
    </edge>
    <edge source="UKR" target="SWE">
      <data key="d0">10774092</data>
    </edge>
    <edge source="UKR" target="CHE">
      <data key="d0">574280</data>
    </edge>
    <edge source="UKR" target="ARE">
      <data key="d0">125478</data>
    </edge>
    <edge source="UKR" target="TUN">
      <data key="d0">14084</data>
    </edge>
    <edge source="UKR" target="TUR">
      <data key="d0">23526756</data>
    </edge>
    <edge source="UKR" target="MKD">
      <data key="d0">33591</data>
    </edge>
    <edge source="UKR" target="EGY">
      <data key="d0">1104604</data>
    </edge>
    <edge source="UKR" target="GBR">
      <data key="d0">13193828</data>
    </edge>
    <edge source="UKR" target="USA">
      <data key="d0">4614324</data>
    </edge>
    <edge source="EGY" target="DZA">
      <data key="d0">378732</data>
    </edge>
    <edge source="EGY" target="AUS">
      <data key="d0">79258</data>
    </edge>
    <edge source="EGY" target="BEL">
      <data key="d0">69501</data>
    </edge>
    <edge source="EGY" target="CAN">
      <data key="d0">191849</data>
    </edge>
    <edge source="EGY" target="DNK">
      <data key="d0">42168</data>
    </edge>
    <edge source="EGY" target="FRA">
      <data key="d0">18197</data>
    </edge>
    <edge source="EGY" target="PSE">
      <data key="d0">27010</data>
    </edge>
    <edge source="EGY" target="DEU">
      <data key="d0">725483</data>
    </edge>
    <edge source="EGY" target="IDN">
      <data key="d0">55859</data>
    </edge>
    <edge source="EGY" target="ISR">
      <data key="d0">122129</data>
    </edge>
    <edge source="EGY" target="ITA">
      <data key="d0">139557</data>
    </edge>
    <edge source="EGY" target="JPN">
      <data key="d0">25538</data>
    </edge>
    <edge source="EGY" target="JOR">
      <data key="d0">840642</data>
    </edge>
    <edge source="EGY" target="LBN">
      <data key="d0">677776</data>
    </edge>
    <edge source="EGY" target="MEX">
      <data key="d0">10863</data>
    </edge>
    <edge source="EGY" target="MAR">
      <data key="d0">1617439</data>
    </edge>
    <edge source="EGY" target="OMN">
      <data key="d0">58403</data>
    </edge>
    <edge source="EGY" target="NLD">
      <data key="d0">119989</data>
    </edge>
    <edge source="EGY" target="NOR">
      <data key="d0">10942</data>
    </edge>
    <edge source="EGY" target="RUS">
      <data key="d0">15344</data>
    </edge>
    <edge source="EGY" target="SAU">
      <data key="d0">8697368</data>
    </edge>
    <edge source="EGY" target="SEN">
      <data key="d0">39790</data>
    </edge>
    <edge source="EGY" target="SVN">
      <data key="d0">82143</data>
    </edge>
    <edge source="EGY" target="ZAF">
      <data key="d0">37767</data>
    </edge>
    <edge source="EGY" target="ESP">
      <data key="d0">420665</data>
    </edge>
    <edge source="EGY" target="ARE">
      <data key="d0">265973</data>
    </edge>
    <edge source="EGY" target="TUN">
      <data key="d0">90646</data>
    </edge>
    <edge source="EGY" target="TUR">
      <data key="d0">154944</data>
    </edge>
    <edge source="EGY" target="UKR">
      <data key="d0">14359</data>
    </edge>
    <edge source="EGY" target="GBR">
      <data key="d0">242725</data>
    </edge>
    <edge source="EGY" target="USA">
      <data key="d0">2420617</data>
    </edge>
    <edge source="KHM" target="CHN">
      <data key="d0">267127</data>
    </edge>
    <edge source="KHM" target="JPN">
      <data key="d0">227075</data>
    </edge>
    <edge source="KHM" target="VNM">
      <data key="d0">190670</data>
    </edge>
    <edge source="KHM" target="THA">
      <data key="d0">22793</data>
    </edge>
    <edge source="KHM" target="USA">
      <data key="d0">8809011</data>
    </edge>
    <edge source="CMR" target="ARG">
      <data key="d0">63888</data>
    </edge>
    <edge source="CMR" target="AUS">
      <data key="d0">17404</data>
    </edge>
    <edge source="CMR" target="BEL">
      <data key="d0">197770</data>
    </edge>
    <edge source="CMR" target="BRA">
      <data key="d0">576621</data>
    </edge>
    <edge source="CMR" target="BGR">
      <data key="d0">37570</data>
    </edge>
    <edge source="CMR" target="CAF">
      <data key="d0">141103</data>
    </edge>
    <edge source="CMR" target="CHN">
      <data key="d0">3678516</data>
    </edge>
    <edge source="CMR" target="COL">
      <data key="d0">33372</data>
    </edge>
    <edge source="CMR" target="FRA">
      <data key="d0">438451</data>
    </edge>
    <edge source="CMR" target="GRC">
      <data key="d0">507817</data>
    </edge>
    <edge source="CMR" target="ITA">
      <data key="d0">21713418</data>
    </edge>
    <edge source="CMR" target="CIV">
      <data key="d0">14307</data>
    </edge>
    <edge source="CMR" target="JPN">
      <data key="d0">341544</data>
    </edge>
    <edge source="CMR" target="LBN">
      <data key="d0">30210</data>
    </edge>
    <edge source="CMR" target="MAR">
      <data key="d0">548185</data>
    </edge>
    <edge source="CMR" target="PRT">
      <data key="d0">498954</data>
    </edge>
    <edge source="CMR" target="SEN">
      <data key="d0">275041</data>
    </edge>
    <edge source="CMR" target="IND">
      <data key="d0">95048</data>
    </edge>
    <edge source="CMR" target="VNM">
      <data key="d0">75300</data>
    </edge>
    <edge source="CMR" target="ZAF">
      <data key="d0">590800</data>
    </edge>
    <edge source="CMR" target="ESP">
      <data key="d0">2194111</data>
    </edge>
    <edge source="CMR" target="THA">
      <data key="d0">144052</data>
    </edge>
    <edge source="CMR" target="ARE">
      <data key="d0">149530</data>
    </edge>
    <edge source="CMR" target="TUN">
      <data key="d0">249889</data>
    </edge>
    <edge source="CMR" target="TUR">
      <data key="d0">2581482</data>
    </edge>
    <edge source="CMR" target="EGY">
      <data key="d0">660257</data>
    </edge>
    <edge source="CMR" target="USA">
      <data key="d0">471733</data>
    </edge>
    <edge source="LKA" target="AUS">
      <data key="d0">640964</data>
    </edge>
    <edge source="LKA" target="AUT">
      <data key="d0">57446</data>
    </edge>
    <edge source="LKA" target="BEL">
      <data key="d0">44124</data>
    </edge>
    <edge source="LKA" target="CAN">
      <data key="d0">261882</data>
    </edge>
    <edge source="LKA" target="CHL">
      <data key="d0">17140</data>
    </edge>
    <edge source="LKA" target="CHN">
      <data key="d0">276221</data>
    </edge>
    <edge source="LKA" target="CZE">
      <data key="d0">15897</data>
    </edge>
    <edge source="LKA" target="DNK">
      <data key="d0">41906</data>
    </edge>
    <edge source="LKA" target="FRA">
      <data key="d0">626825</data>
    </edge>
    <edge source="LKA" target="DEU">
      <data key="d0">141408</data>
    </edge>
    <edge source="LKA" target="IDN">
      <data key="d0">22726</data>
    </edge>
    <edge source="LKA" target="IRL">
      <data key="d0">118702</data>
    </edge>
    <edge source="LKA" target="ISR">
      <data key="d0">19822</data>
    </edge>
    <edge source="LKA" target="ITA">
      <data key="d0">40814</data>
    </edge>
    <edge source="LKA" target="JPN">
      <data key="d0">266042</data>
    </edge>
    <edge source="LKA" target="KOR">
      <data key="d0">99086</data>
    </edge>
    <edge source="LKA" target="LBN">
      <data key="d0">19108</data>
    </edge>
    <edge source="LKA" target="MYS">
      <data key="d0">23592</data>
    </edge>
    <edge source="LKA" target="MEX">
      <data key="d0">147466</data>
    </edge>
    <edge source="LKA" target="OMN">
      <data key="d0">274575</data>
    </edge>
    <edge source="LKA" target="NLD">
      <data key="d0">1928622</data>
    </edge>
    <edge source="LKA" target="NZL">
      <data key="d0">133168</data>
    </edge>
    <edge source="LKA" target="NOR">
      <data key="d0">11112</data>
    </edge>
    <edge source="LKA" target="PAK">
      <data key="d0">7651752</data>
    </edge>
    <edge source="LKA" target="POL">
      <data key="d0">171763</data>
    </edge>
    <edge source="LKA" target="SAU">
      <data key="d0">165265</data>
    </edge>
    <edge source="LKA" target="IND">
      <data key="d0">5833816</data>
    </edge>
    <edge source="LKA" target="SGP">
      <data key="d0">81679</data>
    </edge>
    <edge source="LKA" target="ESP">
      <data key="d0">33427</data>
    </edge>
    <edge source="LKA" target="SWE">
      <data key="d0">107644</data>
    </edge>
    <edge source="LKA" target="CHE">
      <data key="d0">47604</data>
    </edge>
    <edge source="LKA" target="THA">
      <data key="d0">31796</data>
    </edge>
    <edge source="LKA" target="ARE">
      <data key="d0">3264757</data>
    </edge>
    <edge source="LKA" target="EGY">
      <data key="d0">393037</data>
    </edge>
    <edge source="LKA" target="GBR">
      <data key="d0">1769368</data>
    </edge>
    <edge source="LKA" target="USA">
      <data key="d0">4725446</data>
    </edge>
    <edge source="BEN" target="CHN">
      <data key="d0">230917</data>
    </edge>
    <edge source="PSE" target="AUT">
      <data key="d0">48310</data>
    </edge>
    <edge source="PSE" target="CHN">
      <data key="d0">60890</data>
    </edge>
    <edge source="PSE" target="DEU">
      <data key="d0">134813</data>
    </edge>
    <edge source="PSE" target="ISR">
      <data key="d0">26318597</data>
    </edge>
    <edge source="PSE" target="JOR">
      <data key="d0">193723</data>
    </edge>
    <edge source="PSE" target="ESP">
      <data key="d0">12274</data>
    </edge>
    <edge source="PSE" target="ARE">
      <data key="d0">24094</data>
    </edge>
    <edge source="PSE" target="GBR">
      <data key="d0">54098</data>
    </edge>
    <edge source="PSE" target="USA">
      <data key="d0">234847</data>
    </edge>
    <edge source="MDG" target="CHN">
      <data key="d0">345377</data>
    </edge>
    <edge source="MDG" target="FRA">
      <data key="d0">660569</data>
    </edge>
    <edge source="MDG" target="MUS">
      <data key="d0">148895</data>
    </edge>
    <edge source="MDG" target="IND">
      <data key="d0">22517</data>
    </edge>
    <edge source="BWA" target="MWI">
      <data key="d0">49183</data>
    </edge>
    <edge source="BWA" target="NAM">
      <data key="d0">165658</data>
    </edge>
    <edge source="BWA" target="ZAF">
      <data key="d0">1172192</data>
    </edge>
    <edge source="BWA" target="ZWE">
      <data key="d0">17954</data>
    </edge>
    <edge source="BWA" target="GBR">
      <data key="d0">39416</data>
    </edge>
    <edge source="MWI" target="BEL">
      <data key="d0">333760</data>
    </edge>
    <edge source="MWI" target="NAM">
      <data key="d0">99113</data>
    </edge>
    <edge source="MWI" target="ZAF">
      <data key="d0">3655567</data>
    </edge>
    <edge source="MWI" target="ZWE">
      <data key="d0">637313</data>
    </edge>
    <edge source="MWI" target="TZA">
      <data key="d0">603623</data>
    </edge>
    <edge source="ZWE" target="BWA">
      <data key="d0">57539</data>
    </edge>
    <edge source="ZWE" target="MOZ">
      <data key="d0">923321</data>
    </edge>
    <edge source="ZWE" target="ZAF">
      <data key="d0">1078726</data>
    </edge>
    <edge source="ZWE" target="USA">
      <data key="d0">32276</data>
    </edge>
    <edge source="JAM" target="DEU">
      <data key="d0">13344</data>
    </edge>
    <edge source="JAM" target="SWE">
      <data key="d0">26054</data>
    </edge>
    <edge source="JAM" target="GBR">
      <data key="d0">45085</data>
    </edge>
    <edge source="JAM" target="USA">
      <data key="d0">1949667</data>
    </edge>
    <edge source="TZA" target="BEL">
      <data key="d0">35513</data>
    </edge>
    <edge source="TZA" target="CHN">
      <data key="d0">128699</data>
    </edge>
    <edge source="TZA" target="DEU">
      <data key="d0">377354</data>
    </edge>
    <edge source="TZA" target="MWI">
      <data key="d0">25967</data>
    </edge>
    <edge source="TZA" target="MOZ">
      <data key="d0">17982</data>
    </edge>
    <edge source="TZA" target="NLD">
      <data key="d0">1594863</data>
    </edge>
    <edge source="TZA" target="IND">
      <data key="d0">102967</data>
    </edge>
    <edge source="TZA" target="ESP">
      <data key="d0">99224</data>
    </edge>
    <edge source="TZA" target="UGA">
      <data key="d0">12506</data>
    </edge>
    <edge source="TZA" target="USA">
      <data key="d0">145087</data>
    </edge>
    <edge source="BDI" target="UGA">
      <data key="d0">10671</data>
    </edge>
    <edge source="BDI" target="TZA">
      <data key="d0">28911</data>
    </edge>
    <edge source="CAF" target="HRV">
      <data key="d0">16975</data>
    </edge>
    <edge source="CAF" target="DNK">
      <data key="d0">26692</data>
    </edge>
    <edge source="CAF" target="ITA">
      <data key="d0">56562</data>
    </edge>
    <edge source="BFA" target="GHA">
      <data key="d0">336313</data>
    </edge>
  </graph>
</graphml>
