# Supplementary material for: Core-periphery structure in sectoral international trade networks: A new approach to an old theory
Source: PLoS One. 2020 Apr 2;15(4):e0229547. doi: 10.1371/journal.pone.0229547 (PMC7117750; doi:10.1371/journal.pone.0229547)
Supplement: S8 File — (ZIP) [file pone.0229547.s008.zip › S8_File/Networks 2016/64-PAPER,PAPERBOARD,ETC..graphml]

<?xml version='1.0' encoding='utf-8'?>
<graphml xmlns="http://graphml.graphdrawing.org/xmlns" xmlns:xsi="http://www.w3.org/2001/XMLSchema-instance" xsi:schemaLocation="http://graphml.graphdrawing.org/xmlns http://graphml.graphdrawing.org/xmlns/1.0/graphml.xsd">
  <key attr.name="weight" attr.type="long" for="edge" id="d0" />
  <graph edgedefault="directed">
    <node id="ALB" />
    <node id="BGR" />
    <node id="GRC" />
    <node id="HUN" />
    <node id="ITA" />
    <node id="SRB" />
    <node id="MKD" />
    <node id="DZA" />
    <node id="BEN" />
    <node id="FRA" />
    <node id="DEU" />
    <node id="MRT" />
    <node id="MAR" />
    <node id="NLD" />
    <node id="ESP" />
    <node id="CHE" />
    <node id="TGO" />
    <node id="TUN" />
    <node id="TUR" />
    <node id="GBR" />
    <node id="BFA" />
    <node id="AZE" />
    <node id="GEO" />
    <node id="KAZ" />
    <node id="RUS" />
    <node id="ARG" />
    <node id="AUS" />
    <node id="BEL" />
    <node id="BOL" />
    <node id="BRA" />
    <node id="CAN" />
    <node id="LKA" />
    <node id="CHL" />
    <node id="CHN" />
    <node id="COL" />
    <node id="CRI" />
    <node id="ECU" />
    <node id="SLV" />
    <node id="GTM" />
    <node id="HND" />
    <node id="HKG" />
    <node id="JAM" />
    <node id="JOR" />
    <node id="LBN" />
    <node id="MYS" />
    <node id="MEX" />
    <node id="NIC" />
    <node id="PAN" />
    <node id="PRY" />
    <node id="PER" />
    <node id="PHL" />
    <node id="ZAF" />
    <node id="UGA" />
    <node id="TZA" />
    <node id="USA" />
    <node id="URY" />
    <node id="AUT" />
    <node id="KHM" />
    <node id="HRV" />
    <node id="ETH" />
    <node id="EST" />
    <node id="FIN" />
    <node id="IDN" />
    <node id="IRL" />
    <node id="JPN" />
    <node id="KOR" />
    <node id="LVA" />
    <node id="LTU" />
    <node id="MDG" />
    <node id="MUS" />
    <node id="MDA" />
    <node id="NAM" />
    <node id="NZL" />
    <node id="NOR" />
    <node id="PAK" />
    <node id="POL" />
    <node id="PRT" />
    <node id="ROU" />
    <node id="SAU" />
    <node id="SEN" />
    <node id="IND" />
    <node id="SGP" />
    <node id="VNM" />
    <node id="SVN" />
    <node id="SWE" />
    <node id="THA" />
    <node id="ARE" />
    <node id="UKR" />
    <node id="EGY" />
    <node id="ARM" />
    <node id="BLR" />
    <node id="CMR" />
    <node id="CAF" />
    <node id="CZE" />
    <node id="DNK" />
    <node id="GHA" />
    <node id="ISR" />
    <node id="CIV" />
    <node id="KGZ" />
    <node id="OMN" />
    <node id="NER" />
    <node id="SVK" />
    <node id="ZWE" />
    <node id="BDI" />
    <node id="GMB" />
    <node id="PSE" />
    <node id="MWI" />
    <node id="MOZ" />
    <node id="BWA" />
    <edge source="ALB" target="BGR">
      <data key="d0">149128</data>
    </edge>
    <edge source="ALB" target="GRC">
      <data key="d0">4456192</data>
    </edge>
    <edge source="ALB" target="HUN">
      <data key="d0">94236</data>
    </edge>
    <edge source="ALB" target="ITA">
      <data key="d0">34896717</data>
    </edge>
    <edge source="ALB" target="SRB">
      <data key="d0">6652821</data>
    </edge>
    <edge source="ALB" target="MKD">
      <data key="d0">2312721</data>
    </edge>
    <edge source="BGR" target="ALB">
      <data key="d0">1791183</data>
    </edge>
    <edge source="BGR" target="AZE">
      <data key="d0">118315</data>
    </edge>
    <edge source="BGR" target="AUS">
      <data key="d0">67720</data>
    </edge>
    <edge source="BGR" target="AUT">
      <data key="d0">3811126</data>
    </edge>
    <edge source="BGR" target="ARM">
      <data key="d0">2121799</data>
    </edge>
    <edge source="BGR" target="BEL">
      <data key="d0">2756761</data>
    </edge>
    <edge source="BGR" target="BWA">
      <data key="d0">40556</data>
    </edge>
    <edge source="BGR" target="BLR">
      <data key="d0">1347814</data>
    </edge>
    <edge source="BGR" target="CAN">
      <data key="d0">805389</data>
    </edge>
    <edge source="BGR" target="LKA">
      <data key="d0">988311</data>
    </edge>
    <edge source="BGR" target="CHN">
      <data key="d0">177878</data>
    </edge>
    <edge source="BGR" target="HRV">
      <data key="d0">1018794</data>
    </edge>
    <edge source="BGR" target="CZE">
      <data key="d0">719842</data>
    </edge>
    <edge source="BGR" target="DNK">
      <data key="d0">270501</data>
    </edge>
    <edge source="BGR" target="EST">
      <data key="d0">382251</data>
    </edge>
    <edge source="BGR" target="FIN">
      <data key="d0">834369</data>
    </edge>
    <edge source="BGR" target="FRA">
      <data key="d0">13250159</data>
    </edge>
    <edge source="BGR" target="GEO">
      <data key="d0">813247</data>
    </edge>
    <edge source="BGR" target="DEU">
      <data key="d0">17455044</data>
    </edge>
    <edge source="BGR" target="GRC">
      <data key="d0">65220230</data>
    </edge>
    <edge source="BGR" target="GTM">
      <data key="d0">852388</data>
    </edge>
    <edge source="BGR" target="HKG">
      <data key="d0">42866</data>
    </edge>
    <edge source="BGR" target="HUN">
      <data key="d0">440445</data>
    </edge>
    <edge source="BGR" target="IDN">
      <data key="d0">8636816</data>
    </edge>
    <edge source="BGR" target="IRL">
      <data key="d0">660517</data>
    </edge>
    <edge source="BGR" target="ISR">
      <data key="d0">124582</data>
    </edge>
    <edge source="BGR" target="ITA">
      <data key="d0">6988184</data>
    </edge>
    <edge source="BGR" target="KAZ">
      <data key="d0">58226</data>
    </edge>
    <edge source="BGR" target="JOR">
      <data key="d0">1386548</data>
    </edge>
    <edge source="BGR" target="KOR">
      <data key="d0">322722</data>
    </edge>
    <edge source="BGR" target="KGZ">
      <data key="d0">38629</data>
    </edge>
    <edge source="BGR" target="LBN">
      <data key="d0">480399</data>
    </edge>
    <edge source="BGR" target="LVA">
      <data key="d0">1515639</data>
    </edge>
    <edge source="BGR" target="LTU">
      <data key="d0">1755851</data>
    </edge>
    <edge source="BGR" target="MYS">
      <data key="d0">1365549</data>
    </edge>
    <edge source="BGR" target="MDA">
      <data key="d0">1724617</data>
    </edge>
    <edge source="BGR" target="MAR">
      <data key="d0">24319</data>
    </edge>
    <edge source="BGR" target="OMN">
      <data key="d0">3180711</data>
    </edge>
    <edge source="BGR" target="NLD">
      <data key="d0">1678878</data>
    </edge>
    <edge source="BGR" target="NOR">
      <data key="d0">504709</data>
    </edge>
    <edge source="BGR" target="PHL">
      <data key="d0">27914</data>
    </edge>
    <edge source="BGR" target="POL">
      <data key="d0">2806270</data>
    </edge>
    <edge source="BGR" target="PRT">
      <data key="d0">1305410</data>
    </edge>
    <edge source="BGR" target="ROU">
      <data key="d0">24969780</data>
    </edge>
    <edge source="BGR" target="RUS">
      <data key="d0">7909565</data>
    </edge>
    <edge source="BGR" target="SAU">
      <data key="d0">79438</data>
    </edge>
    <edge source="BGR" target="SRB">
      <data key="d0">14293892</data>
    </edge>
    <edge source="BGR" target="IND">
      <data key="d0">1054939</data>
    </edge>
    <edge source="BGR" target="SGP">
      <data key="d0">18979</data>
    </edge>
    <edge source="BGR" target="SVK">
      <data key="d0">561859</data>
    </edge>
    <edge source="BGR" target="SVN">
      <data key="d0">370269</data>
    </edge>
    <edge source="BGR" target="ZAF">
      <data key="d0">5040088</data>
    </edge>
    <edge source="BGR" target="ESP">
      <data key="d0">2290152</data>
    </edge>
    <edge source="BGR" target="SWE">
      <data key="d0">1318977</data>
    </edge>
    <edge source="BGR" target="CHE">
      <data key="d0">1707957</data>
    </edge>
    <edge source="BGR" target="THA">
      <data key="d0">1144142</data>
    </edge>
    <edge source="BGR" target="ARE">
      <data key="d0">507271</data>
    </edge>
    <edge source="BGR" target="TUN">
      <data key="d0">448902</data>
    </edge>
    <edge source="BGR" target="TUR">
      <data key="d0">17016733</data>
    </edge>
    <edge source="BGR" target="UKR">
      <data key="d0">7347063</data>
    </edge>
    <edge source="BGR" target="MKD">
      <data key="d0">10734443</data>
    </edge>
    <edge source="BGR" target="EGY">
      <data key="d0">1380701</data>
    </edge>
    <edge source="BGR" target="GBR">
      <data key="d0">2354545</data>
    </edge>
    <edge source="BGR" target="USA">
      <data key="d0">337186</data>
    </edge>
    <edge source="GRC" target="ALB">
      <data key="d0">19481184</data>
    </edge>
    <edge source="GRC" target="DZA">
      <data key="d0">644767</data>
    </edge>
    <edge source="GRC" target="ARG">
      <data key="d0">43890</data>
    </edge>
    <edge source="GRC" target="AUS">
      <data key="d0">325379</data>
    </edge>
    <edge source="GRC" target="AUT">
      <data key="d0">669295</data>
    </edge>
    <edge source="GRC" target="ARM">
      <data key="d0">132884</data>
    </edge>
    <edge source="GRC" target="BEL">
      <data key="d0">2443839</data>
    </edge>
    <edge source="GRC" target="BRA">
      <data key="d0">23437</data>
    </edge>
    <edge source="GRC" target="BGR">
      <data key="d0">35358560</data>
    </edge>
    <edge source="GRC" target="CMR">
      <data key="d0">38008</data>
    </edge>
    <edge source="GRC" target="CAN">
      <data key="d0">168360</data>
    </edge>
    <edge source="GRC" target="LKA">
      <data key="d0">18189</data>
    </edge>
    <edge source="GRC" target="CHN">
      <data key="d0">659745</data>
    </edge>
    <edge source="GRC" target="HRV">
      <data key="d0">2324681</data>
    </edge>
    <edge source="GRC" target="CZE">
      <data key="d0">4285730</data>
    </edge>
    <edge source="GRC" target="DNK">
      <data key="d0">6976408</data>
    </edge>
    <edge source="GRC" target="ETH">
      <data key="d0">68851</data>
    </edge>
    <edge source="GRC" target="EST">
      <data key="d0">59209</data>
    </edge>
    <edge source="GRC" target="FIN">
      <data key="d0">770909</data>
    </edge>
    <edge source="GRC" target="FRA">
      <data key="d0">3489113</data>
    </edge>
    <edge source="GRC" target="GEO">
      <data key="d0">208841</data>
    </edge>
    <edge source="GRC" target="DEU">
      <data key="d0">6477224</data>
    </edge>
    <edge source="GRC" target="GHA">
      <data key="d0">25198</data>
    </edge>
    <edge source="GRC" target="HKG">
      <data key="d0">45236</data>
    </edge>
    <edge source="GRC" target="HUN">
      <data key="d0">1226902</data>
    </edge>
    <edge source="GRC" target="IDN">
      <data key="d0">192691</data>
    </edge>
    <edge source="GRC" target="IRL">
      <data key="d0">1338610</data>
    </edge>
    <edge source="GRC" target="ISR">
      <data key="d0">2443688</data>
    </edge>
    <edge source="GRC" target="ITA">
      <data key="d0">42063103</data>
    </edge>
    <edge source="GRC" target="JPN">
      <data key="d0">13498</data>
    </edge>
    <edge source="GRC" target="JOR">
      <data key="d0">139467</data>
    </edge>
    <edge source="GRC" target="KOR">
      <data key="d0">1578618</data>
    </edge>
    <edge source="GRC" target="LBN">
      <data key="d0">1590899</data>
    </edge>
    <edge source="GRC" target="LVA">
      <data key="d0">233998</data>
    </edge>
    <edge source="GRC" target="LTU">
      <data key="d0">4838586</data>
    </edge>
    <edge source="GRC" target="MYS">
      <data key="d0">464560</data>
    </edge>
    <edge source="GRC" target="MUS">
      <data key="d0">116349</data>
    </edge>
    <edge source="GRC" target="MEX">
      <data key="d0">571457</data>
    </edge>
    <edge source="GRC" target="MDA">
      <data key="d0">128349</data>
    </edge>
    <edge source="GRC" target="MAR">
      <data key="d0">1118172</data>
    </edge>
    <edge source="GRC" target="OMN">
      <data key="d0">63029</data>
    </edge>
    <edge source="GRC" target="NLD">
      <data key="d0">4128071</data>
    </edge>
    <edge source="GRC" target="NZL">
      <data key="d0">46046</data>
    </edge>
    <edge source="GRC" target="NOR">
      <data key="d0">14580</data>
    </edge>
    <edge source="GRC" target="PAN">
      <data key="d0">44437</data>
    </edge>
    <edge source="GRC" target="POL">
      <data key="d0">3484032</data>
    </edge>
    <edge source="GRC" target="PRT">
      <data key="d0">1777772</data>
    </edge>
    <edge source="GRC" target="ROU">
      <data key="d0">13254378</data>
    </edge>
    <edge source="GRC" target="RUS">
      <data key="d0">388201</data>
    </edge>
    <edge source="GRC" target="SAU">
      <data key="d0">756027</data>
    </edge>
    <edge source="GRC" target="SRB">
      <data key="d0">4723799</data>
    </edge>
    <edge source="GRC" target="IND">
      <data key="d0">57763</data>
    </edge>
    <edge source="GRC" target="SGP">
      <data key="d0">206021</data>
    </edge>
    <edge source="GRC" target="SVK">
      <data key="d0">730108</data>
    </edge>
    <edge source="GRC" target="VNM">
      <data key="d0">563561</data>
    </edge>
    <edge source="GRC" target="SVN">
      <data key="d0">354563</data>
    </edge>
    <edge source="GRC" target="ZAF">
      <data key="d0">739114</data>
    </edge>
    <edge source="GRC" target="ESP">
      <data key="d0">4615450</data>
    </edge>
    <edge source="GRC" target="SWE">
      <data key="d0">1323975</data>
    </edge>
    <edge source="GRC" target="CHE">
      <data key="d0">327205</data>
    </edge>
    <edge source="GRC" target="THA">
      <data key="d0">29065</data>
    </edge>
    <edge source="GRC" target="TGO">
      <data key="d0">30287</data>
    </edge>
    <edge source="GRC" target="ARE">
      <data key="d0">6789299</data>
    </edge>
    <edge source="GRC" target="TUN">
      <data key="d0">144616</data>
    </edge>
    <edge source="GRC" target="TUR">
      <data key="d0">15316156</data>
    </edge>
    <edge source="GRC" target="UKR">
      <data key="d0">49368</data>
    </edge>
    <edge source="GRC" target="MKD">
      <data key="d0">8884019</data>
    </edge>
    <edge source="GRC" target="EGY">
      <data key="d0">7617281</data>
    </edge>
    <edge source="GRC" target="GBR">
      <data key="d0">7507103</data>
    </edge>
    <edge source="GRC" target="TZA">
      <data key="d0">20459</data>
    </edge>
    <edge source="GRC" target="USA">
      <data key="d0">1872534</data>
    </edge>
    <edge source="GRC" target="URY">
      <data key="d0">29790</data>
    </edge>
    <edge source="HUN" target="ALB">
      <data key="d0">983670</data>
    </edge>
    <edge source="HUN" target="DZA">
      <data key="d0">841084</data>
    </edge>
    <edge source="HUN" target="ARG">
      <data key="d0">1956043</data>
    </edge>
    <edge source="HUN" target="AUS">
      <data key="d0">1873387</data>
    </edge>
    <edge source="HUN" target="AUT">
      <data key="d0">63150662</data>
    </edge>
    <edge source="HUN" target="ARM">
      <data key="d0">35834</data>
    </edge>
    <edge source="HUN" target="BEL">
      <data key="d0">13136810</data>
    </edge>
    <edge source="HUN" target="BRA">
      <data key="d0">3306292</data>
    </edge>
    <edge source="HUN" target="BGR">
      <data key="d0">19939439</data>
    </edge>
    <edge source="HUN" target="BLR">
      <data key="d0">358021</data>
    </edge>
    <edge source="HUN" target="CAN">
      <data key="d0">3569945</data>
    </edge>
    <edge source="HUN" target="LKA">
      <data key="d0">11964</data>
    </edge>
    <edge source="HUN" target="CHL">
      <data key="d0">2084385</data>
    </edge>
    <edge source="HUN" target="CHN">
      <data key="d0">4188861</data>
    </edge>
    <edge source="HUN" target="HRV">
      <data key="d0">39279312</data>
    </edge>
    <edge source="HUN" target="CZE">
      <data key="d0">57770402</data>
    </edge>
    <edge source="HUN" target="DNK">
      <data key="d0">14273160</data>
    </edge>
    <edge source="HUN" target="EST">
      <data key="d0">801044</data>
    </edge>
    <edge source="HUN" target="FIN">
      <data key="d0">3830814</data>
    </edge>
    <edge source="HUN" target="FRA">
      <data key="d0">36742584</data>
    </edge>
    <edge source="HUN" target="GEO">
      <data key="d0">277743</data>
    </edge>
    <edge source="HUN" target="DEU">
      <data key="d0">124826919</data>
    </edge>
    <edge source="HUN" target="GHA">
      <data key="d0">38099</data>
    </edge>
    <edge source="HUN" target="GRC">
      <data key="d0">24077350</data>
    </edge>
    <edge source="HUN" target="HND">
      <data key="d0">1475811</data>
    </edge>
    <edge source="HUN" target="HKG">
      <data key="d0">37278</data>
    </edge>
    <edge source="HUN" target="IRL">
      <data key="d0">233516</data>
    </edge>
    <edge source="HUN" target="ISR">
      <data key="d0">8882264</data>
    </edge>
    <edge source="HUN" target="ITA">
      <data key="d0">53152095</data>
    </edge>
    <edge source="HUN" target="JPN">
      <data key="d0">819115</data>
    </edge>
    <edge source="HUN" target="KAZ">
      <data key="d0">8437289</data>
    </edge>
    <edge source="HUN" target="JOR">
      <data key="d0">1640026</data>
    </edge>
    <edge source="HUN" target="KOR">
      <data key="d0">22496</data>
    </edge>
    <edge source="HUN" target="LBN">
      <data key="d0">1472563</data>
    </edge>
    <edge source="HUN" target="LVA">
      <data key="d0">8127797</data>
    </edge>
    <edge source="HUN" target="LTU">
      <data key="d0">5687723</data>
    </edge>
    <edge source="HUN" target="MEX">
      <data key="d0">1543555</data>
    </edge>
    <edge source="HUN" target="MDA">
      <data key="d0">5504798</data>
    </edge>
    <edge source="HUN" target="MAR">
      <data key="d0">1389615</data>
    </edge>
    <edge source="HUN" target="NLD">
      <data key="d0">14035506</data>
    </edge>
    <edge source="HUN" target="NZL">
      <data key="d0">31656</data>
    </edge>
    <edge source="HUN" target="NOR">
      <data key="d0">4816077</data>
    </edge>
    <edge source="HUN" target="PAK">
      <data key="d0">882355</data>
    </edge>
    <edge source="HUN" target="PAN">
      <data key="d0">643238</data>
    </edge>
    <edge source="HUN" target="POL">
      <data key="d0">103841146</data>
    </edge>
    <edge source="HUN" target="PRT">
      <data key="d0">2868262</data>
    </edge>
    <edge source="HUN" target="ROU">
      <data key="d0">132225109</data>
    </edge>
    <edge source="HUN" target="RUS">
      <data key="d0">131158163</data>
    </edge>
    <edge source="HUN" target="SAU">
      <data key="d0">2130560</data>
    </edge>
    <edge source="HUN" target="SRB">
      <data key="d0">43399122</data>
    </edge>
    <edge source="HUN" target="IND">
      <data key="d0">4884919</data>
    </edge>
    <edge source="HUN" target="SGP">
      <data key="d0">28699</data>
    </edge>
    <edge source="HUN" target="SVK">
      <data key="d0">81437391</data>
    </edge>
    <edge source="HUN" target="SVN">
      <data key="d0">26811325</data>
    </edge>
    <edge source="HUN" target="ZAF">
      <data key="d0">19491304</data>
    </edge>
    <edge source="HUN" target="ESP">
      <data key="d0">29663655</data>
    </edge>
    <edge source="HUN" target="SWE">
      <data key="d0">11121334</data>
    </edge>
    <edge source="HUN" target="CHE">
      <data key="d0">4297667</data>
    </edge>
    <edge source="HUN" target="THA">
      <data key="d0">1308462</data>
    </edge>
    <edge source="HUN" target="ARE">
      <data key="d0">3011693</data>
    </edge>
    <edge source="HUN" target="TUN">
      <data key="d0">3223392</data>
    </edge>
    <edge source="HUN" target="TUR">
      <data key="d0">10399325</data>
    </edge>
    <edge source="HUN" target="UGA">
      <data key="d0">5564119</data>
    </edge>
    <edge source="HUN" target="UKR">
      <data key="d0">29045817</data>
    </edge>
    <edge source="HUN" target="MKD">
      <data key="d0">2663555</data>
    </edge>
    <edge source="HUN" target="EGY">
      <data key="d0">1471338</data>
    </edge>
    <edge source="HUN" target="GBR">
      <data key="d0">42098231</data>
    </edge>
    <edge source="HUN" target="TZA">
      <data key="d0">1135030</data>
    </edge>
    <edge source="HUN" target="USA">
      <data key="d0">8254038</data>
    </edge>
    <edge source="HUN" target="URY">
      <data key="d0">72678</data>
    </edge>
    <edge source="ITA" target="ALB">
      <data key="d0">38928893</data>
    </edge>
    <edge source="ITA" target="DZA">
      <data key="d0">43110176</data>
    </edge>
    <edge source="ITA" target="AZE">
      <data key="d0">3757770</data>
    </edge>
    <edge source="ITA" target="ARG">
      <data key="d0">19362973</data>
    </edge>
    <edge source="ITA" target="AUS">
      <data key="d0">61056600</data>
    </edge>
    <edge source="ITA" target="AUT">
      <data key="d0">175760432</data>
    </edge>
    <edge source="ITA" target="ARM">
      <data key="d0">1759399</data>
    </edge>
    <edge source="ITA" target="BEL">
      <data key="d0">156156102</data>
    </edge>
    <edge source="ITA" target="BOL">
      <data key="d0">589196</data>
    </edge>
    <edge source="ITA" target="BRA">
      <data key="d0">41906231</data>
    </edge>
    <edge source="ITA" target="BGR">
      <data key="d0">46766710</data>
    </edge>
    <edge source="ITA" target="BLR">
      <data key="d0">4626637</data>
    </edge>
    <edge source="ITA" target="KHM">
      <data key="d0">77435</data>
    </edge>
    <edge source="ITA" target="CMR">
      <data key="d0">5078435</data>
    </edge>
    <edge source="ITA" target="CAN">
      <data key="d0">26182057</data>
    </edge>
    <edge source="ITA" target="LKA">
      <data key="d0">2459066</data>
    </edge>
    <edge source="ITA" target="CHL">
      <data key="d0">27183700</data>
    </edge>
    <edge source="ITA" target="CHN">
      <data key="d0">74511536</data>
    </edge>
    <edge source="ITA" target="COL">
      <data key="d0">18058732</data>
    </edge>
    <edge source="ITA" target="CRI">
      <data key="d0">5372073</data>
    </edge>
    <edge source="ITA" target="HRV">
      <data key="d0">75579358</data>
    </edge>
    <edge source="ITA" target="CZE">
      <data key="d0">89840050</data>
    </edge>
    <edge source="ITA" target="BEN">
      <data key="d0">816981</data>
    </edge>
    <edge source="ITA" target="DNK">
      <data key="d0">40790144</data>
    </edge>
    <edge source="ITA" target="ECU">
      <data key="d0">8560420</data>
    </edge>
    <edge source="ITA" target="SLV">
      <data key="d0">1730054</data>
    </edge>
    <edge source="ITA" target="ETH">
      <data key="d0">541546</data>
    </edge>
    <edge source="ITA" target="EST">
      <data key="d0">7275385</data>
    </edge>
    <edge source="ITA" target="FIN">
      <data key="d0">11910658</data>
    </edge>
    <edge source="ITA" target="FRA">
      <data key="d0">1170960341</data>
    </edge>
    <edge source="ITA" target="GEO">
      <data key="d0">3807866</data>
    </edge>
    <edge source="ITA" target="GMB">
      <data key="d0">46730</data>
    </edge>
    <edge source="ITA" target="PSE">
      <data key="d0">542965</data>
    </edge>
    <edge source="ITA" target="DEU">
      <data key="d0">1062460953</data>
    </edge>
    <edge source="ITA" target="GHA">
      <data key="d0">9340297</data>
    </edge>
    <edge source="ITA" target="GRC">
      <data key="d0">147313908</data>
    </edge>
    <edge source="ITA" target="GTM">
      <data key="d0">3592358</data>
    </edge>
    <edge source="ITA" target="HND">
      <data key="d0">881420</data>
    </edge>
    <edge source="ITA" target="HKG">
      <data key="d0">16839751</data>
    </edge>
    <edge source="ITA" target="HUN">
      <data key="d0">77218138</data>
    </edge>
    <edge source="ITA" target="IDN">
      <data key="d0">17229733</data>
    </edge>
    <edge source="ITA" target="IRL">
      <data key="d0">20456162</data>
    </edge>
    <edge source="ITA" target="ISR">
      <data key="d0">52569333</data>
    </edge>
    <edge source="ITA" target="CIV">
      <data key="d0">9201348</data>
    </edge>
    <edge source="ITA" target="JAM">
      <data key="d0">2290802</data>
    </edge>
    <edge source="ITA" target="JPN">
      <data key="d0">17815232</data>
    </edge>
    <edge source="ITA" target="KAZ">
      <data key="d0">4756326</data>
    </edge>
    <edge source="ITA" target="JOR">
      <data key="d0">7194888</data>
    </edge>
    <edge source="ITA" target="KOR">
      <data key="d0">25722021</data>
    </edge>
    <edge source="ITA" target="KGZ">
      <data key="d0">1300879</data>
    </edge>
    <edge source="ITA" target="LBN">
      <data key="d0">19769954</data>
    </edge>
    <edge source="ITA" target="LVA">
      <data key="d0">11779241</data>
    </edge>
    <edge source="ITA" target="LTU">
      <data key="d0">17537979</data>
    </edge>
    <edge source="ITA" target="MDG">
      <data key="d0">56375</data>
    </edge>
    <edge source="ITA" target="MWI">
      <data key="d0">7630597</data>
    </edge>
    <edge source="ITA" target="MYS">
      <data key="d0">7500776</data>
    </edge>
    <edge source="ITA" target="MRT">
      <data key="d0">678378</data>
    </edge>
    <edge source="ITA" target="MUS">
      <data key="d0">341884</data>
    </edge>
    <edge source="ITA" target="MEX">
      <data key="d0">52281286</data>
    </edge>
    <edge source="ITA" target="MDA">
      <data key="d0">4615842</data>
    </edge>
    <edge source="ITA" target="MAR">
      <data key="d0">45393610</data>
    </edge>
    <edge source="ITA" target="MOZ">
      <data key="d0">6152561</data>
    </edge>
    <edge source="ITA" target="OMN">
      <data key="d0">1640410</data>
    </edge>
    <edge source="ITA" target="NAM">
      <data key="d0">306044</data>
    </edge>
    <edge source="ITA" target="NLD">
      <data key="d0">167349132</data>
    </edge>
    <edge source="ITA" target="NZL">
      <data key="d0">10699010</data>
    </edge>
    <edge source="ITA" target="NIC">
      <data key="d0">439976</data>
    </edge>
    <edge source="ITA" target="NER">
      <data key="d0">28451</data>
    </edge>
    <edge source="ITA" target="NOR">
      <data key="d0">8786349</data>
    </edge>
    <edge source="ITA" target="PAK">
      <data key="d0">4602738</data>
    </edge>
    <edge source="ITA" target="PAN">
      <data key="d0">1603735</data>
    </edge>
    <edge source="ITA" target="PRY">
      <data key="d0">458933</data>
    </edge>
    <edge source="ITA" target="PER">
      <data key="d0">8093794</data>
    </edge>
    <edge source="ITA" target="PHL">
      <data key="d0">5199586</data>
    </edge>
    <edge source="ITA" target="POL">
      <data key="d0">240729010</data>
    </edge>
    <edge source="ITA" target="PRT">
      <data key="d0">76775914</data>
    </edge>
    <edge source="ITA" target="ROU">
      <data key="d0">109047434</data>
    </edge>
    <edge source="ITA" target="RUS">
      <data key="d0">75820361</data>
    </edge>
    <edge source="ITA" target="SAU">
      <data key="d0">41036490</data>
    </edge>
    <edge source="ITA" target="SEN">
      <data key="d0">3181267</data>
    </edge>
    <edge source="ITA" target="SRB">
      <data key="d0">40616652</data>
    </edge>
    <edge source="ITA" target="IND">
      <data key="d0">126636493</data>
    </edge>
    <edge source="ITA" target="SGP">
      <data key="d0">8632579</data>
    </edge>
    <edge source="ITA" target="SVK">
      <data key="d0">34954040</data>
    </edge>
    <edge source="ITA" target="VNM">
      <data key="d0">8611658</data>
    </edge>
    <edge source="ITA" target="SVN">
      <data key="d0">97074426</data>
    </edge>
    <edge source="ITA" target="ZAF">
      <data key="d0">42718259</data>
    </edge>
    <edge source="ITA" target="ZWE">
      <data key="d0">11758</data>
    </edge>
    <edge source="ITA" target="ESP">
      <data key="d0">529247539</data>
    </edge>
    <edge source="ITA" target="SWE">
      <data key="d0">31264465</data>
    </edge>
    <edge source="ITA" target="CHE">
      <data key="d0">251170149</data>
    </edge>
    <edge source="ITA" target="THA">
      <data key="d0">19803057</data>
    </edge>
    <edge source="ITA" target="TGO">
      <data key="d0">1248049</data>
    </edge>
    <edge source="ITA" target="ARE">
      <data key="d0">61401221</data>
    </edge>
    <edge source="ITA" target="TUN">
      <data key="d0">61781233</data>
    </edge>
    <edge source="ITA" target="TUR">
      <data key="d0">154137780</data>
    </edge>
    <edge source="ITA" target="UGA">
      <data key="d0">117001</data>
    </edge>
    <edge source="ITA" target="UKR">
      <data key="d0">22074370</data>
    </edge>
    <edge source="ITA" target="MKD">
      <data key="d0">9096057</data>
    </edge>
    <edge source="ITA" target="EGY">
      <data key="d0">71801850</data>
    </edge>
    <edge source="ITA" target="GBR">
      <data key="d0">395738936</data>
    </edge>
    <edge source="ITA" target="TZA">
      <data key="d0">7427312</data>
    </edge>
    <edge source="ITA" target="USA">
      <data key="d0">172514342</data>
    </edge>
    <edge source="ITA" target="BFA">
      <data key="d0">644430</data>
    </edge>
    <edge source="ITA" target="URY">
      <data key="d0">548957</data>
    </edge>
    <edge source="SRB" target="ALB">
      <data key="d0">3160060</data>
    </edge>
    <edge source="SRB" target="AZE">
      <data key="d0">12520</data>
    </edge>
    <edge source="SRB" target="ARG">
      <data key="d0">808185</data>
    </edge>
    <edge source="SRB" target="AUT">
      <data key="d0">9022434</data>
    </edge>
    <edge source="SRB" target="ARM">
      <data key="d0">38886</data>
    </edge>
    <edge source="SRB" target="BEL">
      <data key="d0">2299764</data>
    </edge>
    <edge source="SRB" target="BRA">
      <data key="d0">98126</data>
    </edge>
    <edge source="SRB" target="BGR">
      <data key="d0">9470723</data>
    </edge>
    <edge source="SRB" target="BLR">
      <data key="d0">2328855</data>
    </edge>
    <edge source="SRB" target="CHL">
      <data key="d0">2493196</data>
    </edge>
    <edge source="SRB" target="CHN">
      <data key="d0">181633</data>
    </edge>
    <edge source="SRB" target="HRV">
      <data key="d0">18807470</data>
    </edge>
    <edge source="SRB" target="CZE">
      <data key="d0">8212577</data>
    </edge>
    <edge source="SRB" target="DNK">
      <data key="d0">2366568</data>
    </edge>
    <edge source="SRB" target="ECU">
      <data key="d0">484166</data>
    </edge>
    <edge source="SRB" target="ETH">
      <data key="d0">25454</data>
    </edge>
    <edge source="SRB" target="EST">
      <data key="d0">397347</data>
    </edge>
    <edge source="SRB" target="FIN">
      <data key="d0">1139222</data>
    </edge>
    <edge source="SRB" target="FRA">
      <data key="d0">7763336</data>
    </edge>
    <edge source="SRB" target="GEO">
      <data key="d0">16606</data>
    </edge>
    <edge source="SRB" target="PSE">
      <data key="d0">19114</data>
    </edge>
    <edge source="SRB" target="DEU">
      <data key="d0">19964991</data>
    </edge>
    <edge source="SRB" target="GRC">
      <data key="d0">20997814</data>
    </edge>
    <edge source="SRB" target="HUN">
      <data key="d0">20449668</data>
    </edge>
    <edge source="SRB" target="IRL">
      <data key="d0">47374</data>
    </edge>
    <edge source="SRB" target="ISR">
      <data key="d0">117480</data>
    </edge>
    <edge source="SRB" target="ITA">
      <data key="d0">12902751</data>
    </edge>
    <edge source="SRB" target="KAZ">
      <data key="d0">2648940</data>
    </edge>
    <edge source="SRB" target="JOR">
      <data key="d0">116246</data>
    </edge>
    <edge source="SRB" target="LBN">
      <data key="d0">172196</data>
    </edge>
    <edge source="SRB" target="LVA">
      <data key="d0">1060660</data>
    </edge>
    <edge source="SRB" target="LTU">
      <data key="d0">947276</data>
    </edge>
    <edge source="SRB" target="MDA">
      <data key="d0">965749</data>
    </edge>
    <edge source="SRB" target="MAR">
      <data key="d0">831590</data>
    </edge>
    <edge source="SRB" target="NLD">
      <data key="d0">1338283</data>
    </edge>
    <edge source="SRB" target="NOR">
      <data key="d0">876110</data>
    </edge>
    <edge source="SRB" target="POL">
      <data key="d0">36665743</data>
    </edge>
    <edge source="SRB" target="ROU">
      <data key="d0">17441376</data>
    </edge>
    <edge source="SRB" target="RUS">
      <data key="d0">20937000</data>
    </edge>
    <edge source="SRB" target="SAU">
      <data key="d0">2470408</data>
    </edge>
    <edge source="SRB" target="IND">
      <data key="d0">13193</data>
    </edge>
    <edge source="SRB" target="SVK">
      <data key="d0">4421571</data>
    </edge>
    <edge source="SRB" target="SVN">
      <data key="d0">12258912</data>
    </edge>
    <edge source="SRB" target="ZAF">
      <data key="d0">1416641</data>
    </edge>
    <edge source="SRB" target="ESP">
      <data key="d0">5913682</data>
    </edge>
    <edge source="SRB" target="SWE">
      <data key="d0">4030487</data>
    </edge>
    <edge source="SRB" target="CHE">
      <data key="d0">2265608</data>
    </edge>
    <edge source="SRB" target="TUR">
      <data key="d0">3992861</data>
    </edge>
    <edge source="SRB" target="UKR">
      <data key="d0">7617065</data>
    </edge>
    <edge source="SRB" target="MKD">
      <data key="d0">20286985</data>
    </edge>
    <edge source="SRB" target="EGY">
      <data key="d0">508859</data>
    </edge>
    <edge source="SRB" target="GBR">
      <data key="d0">3639585</data>
    </edge>
    <edge source="SRB" target="USA">
      <data key="d0">69824</data>
    </edge>
    <edge source="MKD" target="ALB">
      <data key="d0">2329667</data>
    </edge>
    <edge source="MKD" target="AUT">
      <data key="d0">281903</data>
    </edge>
    <edge source="MKD" target="BEL">
      <data key="d0">14806</data>
    </edge>
    <edge source="MKD" target="BGR">
      <data key="d0">889756</data>
    </edge>
    <edge source="MKD" target="HRV">
      <data key="d0">154516</data>
    </edge>
    <edge source="MKD" target="CZE">
      <data key="d0">16836</data>
    </edge>
    <edge source="MKD" target="GEO">
      <data key="d0">26478</data>
    </edge>
    <edge source="MKD" target="DEU">
      <data key="d0">1397828</data>
    </edge>
    <edge source="MKD" target="GRC">
      <data key="d0">678084</data>
    </edge>
    <edge source="MKD" target="ISR">
      <data key="d0">18974</data>
    </edge>
    <edge source="MKD" target="ITA">
      <data key="d0">176655</data>
    </edge>
    <edge source="MKD" target="NLD">
      <data key="d0">359640</data>
    </edge>
    <edge source="MKD" target="POL">
      <data key="d0">84333</data>
    </edge>
    <edge source="MKD" target="PRT">
      <data key="d0">56010</data>
    </edge>
    <edge source="MKD" target="ROU">
      <data key="d0">11606</data>
    </edge>
    <edge source="MKD" target="SRB">
      <data key="d0">4908239</data>
    </edge>
    <edge source="MKD" target="SVN">
      <data key="d0">124343</data>
    </edge>
    <edge source="MKD" target="CHE">
      <data key="d0">17919</data>
    </edge>
    <edge source="MKD" target="TUR">
      <data key="d0">37408</data>
    </edge>
    <edge source="MKD" target="GBR">
      <data key="d0">110427</data>
    </edge>
    <edge source="MKD" target="USA">
      <data key="d0">18426</data>
    </edge>
    <edge source="DZA" target="BEN">
      <data key="d0">19502</data>
    </edge>
    <edge source="DZA" target="FRA">
      <data key="d0">50702</data>
    </edge>
    <edge source="DZA" target="DEU">
      <data key="d0">22287</data>
    </edge>
    <edge source="DZA" target="GRC">
      <data key="d0">181703</data>
    </edge>
    <edge source="DZA" target="ITA">
      <data key="d0">28741</data>
    </edge>
    <edge source="DZA" target="MRT">
      <data key="d0">255226</data>
    </edge>
    <edge source="DZA" target="MAR">
      <data key="d0">18714</data>
    </edge>
    <edge source="DZA" target="NLD">
      <data key="d0">188687</data>
    </edge>
    <edge source="DZA" target="ESP">
      <data key="d0">379489</data>
    </edge>
    <edge source="DZA" target="CHE">
      <data key="d0">56401</data>
    </edge>
    <edge source="DZA" target="TGO">
      <data key="d0">63121</data>
    </edge>
    <edge source="DZA" target="TUN">
      <data key="d0">4296357</data>
    </edge>
    <edge source="DZA" target="TUR">
      <data key="d0">1309667</data>
    </edge>
    <edge source="DZA" target="GBR">
      <data key="d0">50084</data>
    </edge>
    <edge source="DZA" target="BFA">
      <data key="d0">16093</data>
    </edge>
    <edge source="BEN" target="FRA">
      <data key="d0">22266</data>
    </edge>
    <edge source="BEN" target="GHA">
      <data key="d0">14046</data>
    </edge>
    <edge source="BEN" target="NER">
      <data key="d0">14347</data>
    </edge>
    <edge source="FRA" target="ALB">
      <data key="d0">653100</data>
    </edge>
    <edge source="FRA" target="DZA">
      <data key="d0">107914147</data>
    </edge>
    <edge source="FRA" target="AZE">
      <data key="d0">237597</data>
    </edge>
    <edge source="FRA" target="ARG">
      <data key="d0">5268149</data>
    </edge>
    <edge source="FRA" target="AUS">
      <data key="d0">32290774</data>
    </edge>
    <edge source="FRA" target="AUT">
      <data key="d0">64070147</data>
    </edge>
    <edge source="FRA" target="ARM">
      <data key="d0">126574</data>
    </edge>
    <edge source="FRA" target="BEL">
      <data key="d0">550106381</data>
    </edge>
    <edge source="FRA" target="BOL">
      <data key="d0">96814</data>
    </edge>
    <edge source="FRA" target="BRA">
      <data key="d0">19871819</data>
    </edge>
    <edge source="FRA" target="BGR">
      <data key="d0">8998407</data>
    </edge>
    <edge source="FRA" target="BDI">
      <data key="d0">123219</data>
    </edge>
    <edge source="FRA" target="BLR">
      <data key="d0">496980</data>
    </edge>
    <edge source="FRA" target="KHM">
      <data key="d0">326083</data>
    </edge>
    <edge source="FRA" target="CMR">
      <data key="d0">11273651</data>
    </edge>
    <edge source="FRA" target="CAN">
      <data key="d0">40462548</data>
    </edge>
    <edge source="FRA" target="CAF">
      <data key="d0">365715</data>
    </edge>
    <edge source="FRA" target="LKA">
      <data key="d0">762309</data>
    </edge>
    <edge source="FRA" target="CHL">
      <data key="d0">6075364</data>
    </edge>
    <edge source="FRA" target="CHN">
      <data key="d0">68975334</data>
    </edge>
    <edge source="FRA" target="COL">
      <data key="d0">9803390</data>
    </edge>
    <edge source="FRA" target="CRI">
      <data key="d0">1053299</data>
    </edge>
    <edge source="FRA" target="HRV">
      <data key="d0">5136435</data>
    </edge>
    <edge source="FRA" target="CZE">
      <data key="d0">60341109</data>
    </edge>
    <edge source="FRA" target="BEN">
      <data key="d0">1512228</data>
    </edge>
    <edge source="FRA" target="DNK">
      <data key="d0">37767981</data>
    </edge>
    <edge source="FRA" target="ECU">
      <data key="d0">930878</data>
    </edge>
    <edge source="FRA" target="SLV">
      <data key="d0">569500</data>
    </edge>
    <edge source="FRA" target="ETH">
      <data key="d0">532747</data>
    </edge>
    <edge source="FRA" target="EST">
      <data key="d0">4367250</data>
    </edge>
    <edge source="FRA" target="FIN">
      <data key="d0">11131806</data>
    </edge>
    <edge source="FRA" target="GEO">
      <data key="d0">565669</data>
    </edge>
    <edge source="FRA" target="GMB">
      <data key="d0">257977</data>
    </edge>
    <edge source="FRA" target="PSE">
      <data key="d0">85894</data>
    </edge>
    <edge source="FRA" target="DEU">
      <data key="d0">1198478776</data>
    </edge>
    <edge source="FRA" target="GHA">
      <data key="d0">4357124</data>
    </edge>
    <edge source="FRA" target="GRC">
      <data key="d0">24225980</data>
    </edge>
    <edge source="FRA" target="GTM">
      <data key="d0">238181</data>
    </edge>
    <edge source="FRA" target="HND">
      <data key="d0">1181679</data>
    </edge>
    <edge source="FRA" target="HKG">
      <data key="d0">11238191</data>
    </edge>
    <edge source="FRA" target="HUN">
      <data key="d0">23448415</data>
    </edge>
    <edge source="FRA" target="IDN">
      <data key="d0">6042592</data>
    </edge>
    <edge source="FRA" target="IRL">
      <data key="d0">30751134</data>
    </edge>
    <edge source="FRA" target="ISR">
      <data key="d0">12034884</data>
    </edge>
    <edge source="FRA" target="ITA">
      <data key="d0">536988650</data>
    </edge>
    <edge source="FRA" target="CIV">
      <data key="d0">15413833</data>
    </edge>
    <edge source="FRA" target="JAM">
      <data key="d0">17270</data>
    </edge>
    <edge source="FRA" target="JPN">
      <data key="d0">17650103</data>
    </edge>
    <edge source="FRA" target="KAZ">
      <data key="d0">1045405</data>
    </edge>
    <edge source="FRA" target="JOR">
      <data key="d0">5486080</data>
    </edge>
    <edge source="FRA" target="KOR">
      <data key="d0">22660124</data>
    </edge>
    <edge source="FRA" target="LBN">
      <data key="d0">5114309</data>
    </edge>
    <edge source="FRA" target="LVA">
      <data key="d0">4181735</data>
    </edge>
    <edge source="FRA" target="LTU">
      <data key="d0">3394597</data>
    </edge>
    <edge source="FRA" target="MDG">
      <data key="d0">2433640</data>
    </edge>
    <edge source="FRA" target="MWI">
      <data key="d0">46004</data>
    </edge>
    <edge source="FRA" target="MYS">
      <data key="d0">12814857</data>
    </edge>
    <edge source="FRA" target="MRT">
      <data key="d0">525520</data>
    </edge>
    <edge source="FRA" target="MUS">
      <data key="d0">1944842</data>
    </edge>
    <edge source="FRA" target="MEX">
      <data key="d0">12111144</data>
    </edge>
    <edge source="FRA" target="MDA">
      <data key="d0">130588</data>
    </edge>
    <edge source="FRA" target="MAR">
      <data key="d0">35233185</data>
    </edge>
    <edge source="FRA" target="MOZ">
      <data key="d0">87829</data>
    </edge>
    <edge source="FRA" target="OMN">
      <data key="d0">478379</data>
    </edge>
    <edge source="FRA" target="NLD">
      <data key="d0">317545924</data>
    </edge>
    <edge source="FRA" target="NZL">
      <data key="d0">5202133</data>
    </edge>
    <edge source="FRA" target="NIC">
      <data key="d0">17951</data>
    </edge>
    <edge source="FRA" target="NER">
      <data key="d0">930378</data>
    </edge>
    <edge source="FRA" target="NOR">
      <data key="d0">9647832</data>
    </edge>
    <edge source="FRA" target="PAK">
      <data key="d0">5662065</data>
    </edge>
    <edge source="FRA" target="PAN">
      <data key="d0">421545</data>
    </edge>
    <edge source="FRA" target="PRY">
      <data key="d0">258164</data>
    </edge>
    <edge source="FRA" target="PER">
      <data key="d0">2351337</data>
    </edge>
    <edge source="FRA" target="PHL">
      <data key="d0">2537835</data>
    </edge>
    <edge source="FRA" target="POL">
      <data key="d0">179738922</data>
    </edge>
    <edge source="FRA" target="PRT">
      <data key="d0">71975274</data>
    </edge>
    <edge source="FRA" target="ROU">
      <data key="d0">30383627</data>
    </edge>
    <edge source="FRA" target="RUS">
      <data key="d0">40441311</data>
    </edge>
    <edge source="FRA" target="SAU">
      <data key="d0">13683293</data>
    </edge>
    <edge source="FRA" target="SEN">
      <data key="d0">8362965</data>
    </edge>
    <edge source="FRA" target="SRB">
      <data key="d0">3373699</data>
    </edge>
    <edge source="FRA" target="IND">
      <data key="d0">60352615</data>
    </edge>
    <edge source="FRA" target="SGP">
      <data key="d0">8916250</data>
    </edge>
    <edge source="FRA" target="SVK">
      <data key="d0">23820404</data>
    </edge>
    <edge source="FRA" target="VNM">
      <data key="d0">716139</data>
    </edge>
    <edge source="FRA" target="SVN">
      <data key="d0">5538910</data>
    </edge>
    <edge source="FRA" target="ZAF">
      <data key="d0">25246817</data>
    </edge>
    <edge source="FRA" target="ZWE">
      <data key="d0">96553</data>
    </edge>
    <edge source="FRA" target="ESP">
      <data key="d0">681156772</data>
    </edge>
    <edge source="FRA" target="SWE">
      <data key="d0">47136769</data>
    </edge>
    <edge source="FRA" target="CHE">
      <data key="d0">173086034</data>
    </edge>
    <edge source="FRA" target="THA">
      <data key="d0">10075139</data>
    </edge>
    <edge source="FRA" target="TGO">
      <data key="d0">1758321</data>
    </edge>
    <edge source="FRA" target="ARE">
      <data key="d0">26003782</data>
    </edge>
    <edge source="FRA" target="TUN">
      <data key="d0">28566685</data>
    </edge>
    <edge source="FRA" target="TUR">
      <data key="d0">41451506</data>
    </edge>
    <edge source="FRA" target="UGA">
      <data key="d0">324843</data>
    </edge>
    <edge source="FRA" target="UKR">
      <data key="d0">6297775</data>
    </edge>
    <edge source="FRA" target="MKD">
      <data key="d0">1042914</data>
    </edge>
    <edge source="FRA" target="EGY">
      <data key="d0">16622032</data>
    </edge>
    <edge source="FRA" target="GBR">
      <data key="d0">588959855</data>
    </edge>
    <edge source="FRA" target="TZA">
      <data key="d0">754993</data>
    </edge>
    <edge source="FRA" target="USA">
      <data key="d0">202549581</data>
    </edge>
    <edge source="FRA" target="BFA">
      <data key="d0">2259767</data>
    </edge>
    <edge source="FRA" target="URY">
      <data key="d0">428447</data>
    </edge>
    <edge source="DEU" target="ALB">
      <data key="d0">3400654</data>
    </edge>
    <edge source="DEU" target="DZA">
      <data key="d0">46241723</data>
    </edge>
    <edge source="DEU" target="AZE">
      <data key="d0">2038271</data>
    </edge>
    <edge source="DEU" target="ARG">
      <data key="d0">40953181</data>
    </edge>
    <edge source="DEU" target="AUS">
      <data key="d0">116627737</data>
    </edge>
    <edge source="DEU" target="AUT">
      <data key="d0">1188655780</data>
    </edge>
    <edge source="DEU" target="ARM">
      <data key="d0">2385331</data>
    </edge>
    <edge source="DEU" target="BEL">
      <data key="d0">1302969872</data>
    </edge>
    <edge source="DEU" target="BOL">
      <data key="d0">2152397</data>
    </edge>
    <edge source="DEU" target="BWA">
      <data key="d0">228377</data>
    </edge>
    <edge source="DEU" target="BRA">
      <data key="d0">91512681</data>
    </edge>
    <edge source="DEU" target="BGR">
      <data key="d0">48743636</data>
    </edge>
    <edge source="DEU" target="BLR">
      <data key="d0">15537276</data>
    </edge>
    <edge source="DEU" target="KHM">
      <data key="d0">4469360</data>
    </edge>
    <edge source="DEU" target="CMR">
      <data key="d0">979616</data>
    </edge>
    <edge source="DEU" target="CAN">
      <data key="d0">79925149</data>
    </edge>
    <edge source="DEU" target="LKA">
      <data key="d0">9743724</data>
    </edge>
    <edge source="DEU" target="CHL">
      <data key="d0">42962263</data>
    </edge>
    <edge source="DEU" target="CHN">
      <data key="d0">212427952</data>
    </edge>
    <edge source="DEU" target="COL">
      <data key="d0">46449158</data>
    </edge>
    <edge source="DEU" target="CRI">
      <data key="d0">4097196</data>
    </edge>
    <edge source="DEU" target="HRV">
      <data key="d0">72296789</data>
    </edge>
    <edge source="DEU" target="CZE">
      <data key="d0">743011014</data>
    </edge>
    <edge source="DEU" target="BEN">
      <data key="d0">182235</data>
    </edge>
    <edge source="DEU" target="DNK">
      <data key="d0">339341573</data>
    </edge>
    <edge source="DEU" target="ECU">
      <data key="d0">11600767</data>
    </edge>
    <edge source="DEU" target="SLV">
      <data key="d0">6824972</data>
    </edge>
    <edge source="DEU" target="ETH">
      <data key="d0">1614278</data>
    </edge>
    <edge source="DEU" target="EST">
      <data key="d0">23305125</data>
    </edge>
    <edge source="DEU" target="FIN">
      <data key="d0">104274431</data>
    </edge>
    <edge source="DEU" target="FRA">
      <data key="d0">2355514778</data>
    </edge>
    <edge source="DEU" target="GEO">
      <data key="d0">4741565</data>
    </edge>
    <edge source="DEU" target="GMB">
      <data key="d0">40525</data>
    </edge>
    <edge source="DEU" target="PSE">
      <data key="d0">1545880</data>
    </edge>
    <edge source="DEU" target="GHA">
      <data key="d0">1901439</data>
    </edge>
    <edge source="DEU" target="GRC">
      <data key="d0">132816174</data>
    </edge>
    <edge source="DEU" target="GTM">
      <data key="d0">4039709</data>
    </edge>
    <edge source="DEU" target="HND">
      <data key="d0">3525844</data>
    </edge>
    <edge source="DEU" target="HKG">
      <data key="d0">24093395</data>
    </edge>
    <edge source="DEU" target="HUN">
      <data key="d0">251652050</data>
    </edge>
    <edge source="DEU" target="IDN">
      <data key="d0">37183609</data>
    </edge>
    <edge source="DEU" target="IRL">
      <data key="d0">70809278</data>
    </edge>
    <edge source="DEU" target="ISR">
      <data key="d0">107577243</data>
    </edge>
    <edge source="DEU" target="ITA">
      <data key="d0">1196186469</data>
    </edge>
    <edge source="DEU" target="CIV">
      <data key="d0">2868085</data>
    </edge>
    <edge source="DEU" target="JAM">
      <data key="d0">1479842</data>
    </edge>
    <edge source="DEU" target="JPN">
      <data key="d0">79876454</data>
    </edge>
    <edge source="DEU" target="KAZ">
      <data key="d0">19373531</data>
    </edge>
    <edge source="DEU" target="JOR">
      <data key="d0">13468708</data>
    </edge>
    <edge source="DEU" target="KOR">
      <data key="d0">57093222</data>
    </edge>
    <edge source="DEU" target="KGZ">
      <data key="d0">1355469</data>
    </edge>
    <edge source="DEU" target="LBN">
      <data key="d0">17695685</data>
    </edge>
    <edge source="DEU" target="LVA">
      <data key="d0">31444331</data>
    </edge>
    <edge source="DEU" target="LTU">
      <data key="d0">58865411</data>
    </edge>
    <edge source="DEU" target="MDG">
      <data key="d0">187568</data>
    </edge>
    <edge source="DEU" target="MWI">
      <data key="d0">31894</data>
    </edge>
    <edge source="DEU" target="MYS">
      <data key="d0">63052405</data>
    </edge>
    <edge source="DEU" target="MRT">
      <data key="d0">37217</data>
    </edge>
    <edge source="DEU" target="MUS">
      <data key="d0">2154603</data>
    </edge>
    <edge source="DEU" target="MEX">
      <data key="d0">146145484</data>
    </edge>
    <edge source="DEU" target="MDA">
      <data key="d0">3324364</data>
    </edge>
    <edge source="DEU" target="MAR">
      <data key="d0">27857075</data>
    </edge>
    <edge source="DEU" target="MOZ">
      <data key="d0">59524</data>
    </edge>
    <edge source="DEU" target="OMN">
      <data key="d0">3765755</data>
    </edge>
    <edge source="DEU" target="NAM">
      <data key="d0">1429468</data>
    </edge>
    <edge source="DEU" target="NLD">
      <data key="d0">1786555482</data>
    </edge>
    <edge source="DEU" target="NZL">
      <data key="d0">17390772</data>
    </edge>
    <edge source="DEU" target="NIC">
      <data key="d0">131367</data>
    </edge>
    <edge source="DEU" target="NER">
      <data key="d0">174937</data>
    </edge>
    <edge source="DEU" target="NOR">
      <data key="d0">85160474</data>
    </edge>
    <edge source="DEU" target="PAK">
      <data key="d0">12988671</data>
    </edge>
    <edge source="DEU" target="PAN">
      <data key="d0">2943157</data>
    </edge>
    <edge source="DEU" target="PRY">
      <data key="d0">3168180</data>
    </edge>
    <edge source="DEU" target="PER">
      <data key="d0">16805242</data>
    </edge>
    <edge source="DEU" target="PHL">
      <data key="d0">26532993</data>
    </edge>
    <edge source="DEU" target="POL">
      <data key="d0">1793066602</data>
    </edge>
    <edge source="DEU" target="PRT">
      <data key="d0">92325365</data>
    </edge>
    <edge source="DEU" target="ROU">
      <data key="d0">189975597</data>
    </edge>
    <edge source="DEU" target="RUS">
      <data key="d0">455640267</data>
    </edge>
    <edge source="DEU" target="SAU">
      <data key="d0">98886972</data>
    </edge>
    <edge source="DEU" target="SEN">
      <data key="d0">3533736</data>
    </edge>
    <edge source="DEU" target="SRB">
      <data key="d0">61349134</data>
    </edge>
    <edge source="DEU" target="IND">
      <data key="d0">114053751</data>
    </edge>
    <edge source="DEU" target="SGP">
      <data key="d0">25168066</data>
    </edge>
    <edge source="DEU" target="SVK">
      <data key="d0">139643142</data>
    </edge>
    <edge source="DEU" target="VNM">
      <data key="d0">7810992</data>
    </edge>
    <edge source="DEU" target="SVN">
      <data key="d0">91077725</data>
    </edge>
    <edge source="DEU" target="ZAF">
      <data key="d0">152091689</data>
    </edge>
    <edge source="DEU" target="ZWE">
      <data key="d0">309151</data>
    </edge>
    <edge source="DEU" target="ESP">
      <data key="d0">610880567</data>
    </edge>
    <edge source="DEU" target="SWE">
      <data key="d0">394199869</data>
    </edge>
    <edge source="DEU" target="CHE">
      <data key="d0">903184963</data>
    </edge>
    <edge source="DEU" target="THA">
      <data key="d0">51306463</data>
    </edge>
    <edge source="DEU" target="TGO">
      <data key="d0">385507</data>
    </edge>
    <edge source="DEU" target="ARE">
      <data key="d0">73678497</data>
    </edge>
    <edge source="DEU" target="TUN">
      <data key="d0">21498149</data>
    </edge>
    <edge source="DEU" target="TUR">
      <data key="d0">387109654</data>
    </edge>
    <edge source="DEU" target="UGA">
      <data key="d0">1148863</data>
    </edge>
    <edge source="DEU" target="UKR">
      <data key="d0">135119816</data>
    </edge>
    <edge source="DEU" target="MKD">
      <data key="d0">8284717</data>
    </edge>
    <edge source="DEU" target="EGY">
      <data key="d0">67220423</data>
    </edge>
    <edge source="DEU" target="GBR">
      <data key="d0">1454625466</data>
    </edge>
    <edge source="DEU" target="TZA">
      <data key="d0">2767546</data>
    </edge>
    <edge source="DEU" target="USA">
      <data key="d0">768279116</data>
    </edge>
    <edge source="DEU" target="BFA">
      <data key="d0">410010</data>
    </edge>
    <edge source="DEU" target="URY">
      <data key="d0">2313152</data>
    </edge>
    <edge source="MAR" target="DZA">
      <data key="d0">947643</data>
    </edge>
    <edge source="MAR" target="AUS">
      <data key="d0">113261</data>
    </edge>
    <edge source="MAR" target="AUT">
      <data key="d0">39297</data>
    </edge>
    <edge source="MAR" target="BEL">
      <data key="d0">12362</data>
    </edge>
    <edge source="MAR" target="CMR">
      <data key="d0">9094259</data>
    </edge>
    <edge source="MAR" target="BEN">
      <data key="d0">5412920</data>
    </edge>
    <edge source="MAR" target="FIN">
      <data key="d0">40898</data>
    </edge>
    <edge source="MAR" target="FRA">
      <data key="d0">7529905</data>
    </edge>
    <edge source="MAR" target="GMB">
      <data key="d0">379490</data>
    </edge>
    <edge source="MAR" target="DEU">
      <data key="d0">173343</data>
    </edge>
    <edge source="MAR" target="GHA">
      <data key="d0">3150574</data>
    </edge>
    <edge source="MAR" target="GRC">
      <data key="d0">15413</data>
    </edge>
    <edge source="MAR" target="HKG">
      <data key="d0">132413</data>
    </edge>
    <edge source="MAR" target="ITA">
      <data key="d0">11488</data>
    </edge>
    <edge source="MAR" target="CIV">
      <data key="d0">11380271</data>
    </edge>
    <edge source="MAR" target="JOR">
      <data key="d0">18232</data>
    </edge>
    <edge source="MAR" target="LBN">
      <data key="d0">31919</data>
    </edge>
    <edge source="MAR" target="MDG">
      <data key="d0">13150</data>
    </edge>
    <edge source="MAR" target="MRT">
      <data key="d0">4890528</data>
    </edge>
    <edge source="MAR" target="MUS">
      <data key="d0">267141</data>
    </edge>
    <edge source="MAR" target="NZL">
      <data key="d0">68151</data>
    </edge>
    <edge source="MAR" target="NER">
      <data key="d0">81345</data>
    </edge>
    <edge source="MAR" target="SAU">
      <data key="d0">40612</data>
    </edge>
    <edge source="MAR" target="SEN">
      <data key="d0">11763703</data>
    </edge>
    <edge source="MAR" target="IND">
      <data key="d0">62844</data>
    </edge>
    <edge source="MAR" target="SVK">
      <data key="d0">59686</data>
    </edge>
    <edge source="MAR" target="VNM">
      <data key="d0">822636</data>
    </edge>
    <edge source="MAR" target="ESP">
      <data key="d0">837585</data>
    </edge>
    <edge source="MAR" target="THA">
      <data key="d0">107293</data>
    </edge>
    <edge source="MAR" target="TGO">
      <data key="d0">1426174</data>
    </edge>
    <edge source="MAR" target="ARE">
      <data key="d0">220095</data>
    </edge>
    <edge source="MAR" target="TUN">
      <data key="d0">145079</data>
    </edge>
    <edge source="MAR" target="TUR">
      <data key="d0">347392</data>
    </edge>
    <edge source="MAR" target="GBR">
      <data key="d0">12744649</data>
    </edge>
    <edge source="MAR" target="USA">
      <data key="d0">21556</data>
    </edge>
    <edge source="MAR" target="BFA">
      <data key="d0">2711960</data>
    </edge>
    <edge source="NLD" target="ALB">
      <data key="d0">65814</data>
    </edge>
    <edge source="NLD" target="DZA">
      <data key="d0">11234125</data>
    </edge>
    <edge source="NLD" target="AZE">
      <data key="d0">252151</data>
    </edge>
    <edge source="NLD" target="ARG">
      <data key="d0">5224034</data>
    </edge>
    <edge source="NLD" target="AUS">
      <data key="d0">42809028</data>
    </edge>
    <edge source="NLD" target="AUT">
      <data key="d0">93101765</data>
    </edge>
    <edge source="NLD" target="ARM">
      <data key="d0">52685</data>
    </edge>
    <edge source="NLD" target="BEL">
      <data key="d0">725483767</data>
    </edge>
    <edge source="NLD" target="BRA">
      <data key="d0">4404180</data>
    </edge>
    <edge source="NLD" target="BGR">
      <data key="d0">5226813</data>
    </edge>
    <edge source="NLD" target="BLR">
      <data key="d0">1371373</data>
    </edge>
    <edge source="NLD" target="KHM">
      <data key="d0">2053400</data>
    </edge>
    <edge source="NLD" target="CMR">
      <data key="d0">1866054</data>
    </edge>
    <edge source="NLD" target="CAN">
      <data key="d0">12672265</data>
    </edge>
    <edge source="NLD" target="CAF">
      <data key="d0">22405</data>
    </edge>
    <edge source="NLD" target="LKA">
      <data key="d0">3362901</data>
    </edge>
    <edge source="NLD" target="CHL">
      <data key="d0">10453487</data>
    </edge>
    <edge source="NLD" target="CHN">
      <data key="d0">23311601</data>
    </edge>
    <edge source="NLD" target="COL">
      <data key="d0">1738537</data>
    </edge>
    <edge source="NLD" target="CRI">
      <data key="d0">466360</data>
    </edge>
    <edge source="NLD" target="HRV">
      <data key="d0">4535589</data>
    </edge>
    <edge source="NLD" target="CZE">
      <data key="d0">87962192</data>
    </edge>
    <edge source="NLD" target="BEN">
      <data key="d0">46159</data>
    </edge>
    <edge source="NLD" target="DNK">
      <data key="d0">107522921</data>
    </edge>
    <edge source="NLD" target="ECU">
      <data key="d0">1060181</data>
    </edge>
    <edge source="NLD" target="SLV">
      <data key="d0">1330629</data>
    </edge>
    <edge source="NLD" target="ETH">
      <data key="d0">1092894</data>
    </edge>
    <edge source="NLD" target="EST">
      <data key="d0">5307554</data>
    </edge>
    <edge source="NLD" target="FIN">
      <data key="d0">70012998</data>
    </edge>
    <edge source="NLD" target="FRA">
      <data key="d0">512711015</data>
    </edge>
    <edge source="NLD" target="GEO">
      <data key="d0">518718</data>
    </edge>
    <edge source="NLD" target="GMB">
      <data key="d0">925856</data>
    </edge>
    <edge source="NLD" target="PSE">
      <data key="d0">24979</data>
    </edge>
    <edge source="NLD" target="DEU">
      <data key="d0">1315153214</data>
    </edge>
    <edge source="NLD" target="GHA">
      <data key="d0">1502481</data>
    </edge>
    <edge source="NLD" target="GRC">
      <data key="d0">35014082</data>
    </edge>
    <edge source="NLD" target="GTM">
      <data key="d0">337459</data>
    </edge>
    <edge source="NLD" target="HND">
      <data key="d0">47179</data>
    </edge>
    <edge source="NLD" target="HKG">
      <data key="d0">6604484</data>
    </edge>
    <edge source="NLD" target="HUN">
      <data key="d0">31081494</data>
    </edge>
    <edge source="NLD" target="IDN">
      <data key="d0">4011567</data>
    </edge>
    <edge source="NLD" target="IRL">
      <data key="d0">70737047</data>
    </edge>
    <edge source="NLD" target="ISR">
      <data key="d0">9628678</data>
    </edge>
    <edge source="NLD" target="ITA">
      <data key="d0">199623850</data>
    </edge>
    <edge source="NLD" target="CIV">
      <data key="d0">1246850</data>
    </edge>
    <edge source="NLD" target="JAM">
      <data key="d0">1039776</data>
    </edge>
    <edge source="NLD" target="JPN">
      <data key="d0">27945721</data>
    </edge>
    <edge source="NLD" target="KAZ">
      <data key="d0">370752</data>
    </edge>
    <edge source="NLD" target="JOR">
      <data key="d0">4922897</data>
    </edge>
    <edge source="NLD" target="KOR">
      <data key="d0">7943801</data>
    </edge>
    <edge source="NLD" target="KGZ">
      <data key="d0">19661</data>
    </edge>
    <edge source="NLD" target="LBN">
      <data key="d0">2175637</data>
    </edge>
    <edge source="NLD" target="LVA">
      <data key="d0">5776744</data>
    </edge>
    <edge source="NLD" target="LTU">
      <data key="d0">16613530</data>
    </edge>
    <edge source="NLD" target="MDG">
      <data key="d0">122846</data>
    </edge>
    <edge source="NLD" target="MWI">
      <data key="d0">27606</data>
    </edge>
    <edge source="NLD" target="MYS">
      <data key="d0">5094966</data>
    </edge>
    <edge source="NLD" target="MRT">
      <data key="d0">176852</data>
    </edge>
    <edge source="NLD" target="MUS">
      <data key="d0">307177</data>
    </edge>
    <edge source="NLD" target="MEX">
      <data key="d0">8248151</data>
    </edge>
    <edge source="NLD" target="MDA">
      <data key="d0">280084</data>
    </edge>
    <edge source="NLD" target="MAR">
      <data key="d0">4163408</data>
    </edge>
    <edge source="NLD" target="OMN">
      <data key="d0">291429</data>
    </edge>
    <edge source="NLD" target="NAM">
      <data key="d0">16836</data>
    </edge>
    <edge source="NLD" target="NZL">
      <data key="d0">2786643</data>
    </edge>
    <edge source="NLD" target="NIC">
      <data key="d0">116511</data>
    </edge>
    <edge source="NLD" target="NOR">
      <data key="d0">50492008</data>
    </edge>
    <edge source="NLD" target="PAK">
      <data key="d0">6223293</data>
    </edge>
    <edge source="NLD" target="PAN">
      <data key="d0">367285</data>
    </edge>
    <edge source="NLD" target="PRY">
      <data key="d0">414900</data>
    </edge>
    <edge source="NLD" target="PER">
      <data key="d0">3254897</data>
    </edge>
    <edge source="NLD" target="PHL">
      <data key="d0">2031840</data>
    </edge>
    <edge source="NLD" target="POL">
      <data key="d0">201695755</data>
    </edge>
    <edge source="NLD" target="PRT">
      <data key="d0">37236517</data>
    </edge>
    <edge source="NLD" target="ROU">
      <data key="d0">17099365</data>
    </edge>
    <edge source="NLD" target="RUS">
      <data key="d0">39408303</data>
    </edge>
    <edge source="NLD" target="SAU">
      <data key="d0">8998060</data>
    </edge>
    <edge source="NLD" target="SEN">
      <data key="d0">2520238</data>
    </edge>
    <edge source="NLD" target="SRB">
      <data key="d0">7306526</data>
    </edge>
    <edge source="NLD" target="IND">
      <data key="d0">17005111</data>
    </edge>
    <edge source="NLD" target="SGP">
      <data key="d0">6171308</data>
    </edge>
    <edge source="NLD" target="SVK">
      <data key="d0">25830180</data>
    </edge>
    <edge source="NLD" target="VNM">
      <data key="d0">5886086</data>
    </edge>
    <edge source="NLD" target="SVN">
      <data key="d0">7804968</data>
    </edge>
    <edge source="NLD" target="ZAF">
      <data key="d0">14892640</data>
    </edge>
    <edge source="NLD" target="ZWE">
      <data key="d0">73136</data>
    </edge>
    <edge source="NLD" target="ESP">
      <data key="d0">153590843</data>
    </edge>
    <edge source="NLD" target="SWE">
      <data key="d0">112125994</data>
    </edge>
    <edge source="NLD" target="CHE">
      <data key="d0">67918780</data>
    </edge>
    <edge source="NLD" target="THA">
      <data key="d0">5857275</data>
    </edge>
    <edge source="NLD" target="TGO">
      <data key="d0">27900</data>
    </edge>
    <edge source="NLD" target="ARE">
      <data key="d0">14400897</data>
    </edge>
    <edge source="NLD" target="TUN">
      <data key="d0">3728769</data>
    </edge>
    <edge source="NLD" target="TUR">
      <data key="d0">46090022</data>
    </edge>
    <edge source="NLD" target="UGA">
      <data key="d0">180429</data>
    </edge>
    <edge source="NLD" target="UKR">
      <data key="d0">15694639</data>
    </edge>
    <edge source="NLD" target="MKD">
      <data key="d0">265280</data>
    </edge>
    <edge source="NLD" target="EGY">
      <data key="d0">13303122</data>
    </edge>
    <edge source="NLD" target="GBR">
      <data key="d0">566711040</data>
    </edge>
    <edge source="NLD" target="TZA">
      <data key="d0">1030458</data>
    </edge>
    <edge source="NLD" target="USA">
      <data key="d0">110527427</data>
    </edge>
    <edge source="NLD" target="BFA">
      <data key="d0">1017534</data>
    </edge>
    <edge source="NLD" target="URY">
      <data key="d0">447369</data>
    </edge>
    <edge source="ESP" target="ALB">
      <data key="d0">525740</data>
    </edge>
    <edge source="ESP" target="DZA">
      <data key="d0">150276607</data>
    </edge>
    <edge source="ESP" target="AZE">
      <data key="d0">390849</data>
    </edge>
    <edge source="ESP" target="ARG">
      <data key="d0">24679526</data>
    </edge>
    <edge source="ESP" target="AUS">
      <data key="d0">8492357</data>
    </edge>
    <edge source="ESP" target="AUT">
      <data key="d0">15829574</data>
    </edge>
    <edge source="ESP" target="ARM">
      <data key="d0">454938</data>
    </edge>
    <edge source="ESP" target="BEL">
      <data key="d0">70223361</data>
    </edge>
    <edge source="ESP" target="BOL">
      <data key="d0">1511916</data>
    </edge>
    <edge source="ESP" target="BRA">
      <data key="d0">33218843</data>
    </edge>
    <edge source="ESP" target="BGR">
      <data key="d0">9374195</data>
    </edge>
    <edge source="ESP" target="BLR">
      <data key="d0">454876</data>
    </edge>
    <edge source="ESP" target="KHM">
      <data key="d0">64975</data>
    </edge>
    <edge source="ESP" target="CMR">
      <data key="d0">958154</data>
    </edge>
    <edge source="ESP" target="CAN">
      <data key="d0">22380946</data>
    </edge>
    <edge source="ESP" target="CAF">
      <data key="d0">16974</data>
    </edge>
    <edge source="ESP" target="LKA">
      <data key="d0">3410758</data>
    </edge>
    <edge source="ESP" target="CHL">
      <data key="d0">22761594</data>
    </edge>
    <edge source="ESP" target="CHN">
      <data key="d0">10358526</data>
    </edge>
    <edge source="ESP" target="COL">
      <data key="d0">24938085</data>
    </edge>
    <edge source="ESP" target="CRI">
      <data key="d0">5287676</data>
    </edge>
    <edge source="ESP" target="HRV">
      <data key="d0">2376236</data>
    </edge>
    <edge source="ESP" target="CZE">
      <data key="d0">10049366</data>
    </edge>
    <edge source="ESP" target="BEN">
      <data key="d0">195868</data>
    </edge>
    <edge source="ESP" target="DNK">
      <data key="d0">6068316</data>
    </edge>
    <edge source="ESP" target="ECU">
      <data key="d0">8509939</data>
    </edge>
    <edge source="ESP" target="SLV">
      <data key="d0">750803</data>
    </edge>
    <edge source="ESP" target="ETH">
      <data key="d0">947727</data>
    </edge>
    <edge source="ESP" target="EST">
      <data key="d0">1132086</data>
    </edge>
    <edge source="ESP" target="FIN">
      <data key="d0">6339455</data>
    </edge>
    <edge source="ESP" target="FRA">
      <data key="d0">864028129</data>
    </edge>
    <edge source="ESP" target="GEO">
      <data key="d0">3163546</data>
    </edge>
    <edge source="ESP" target="GMB">
      <data key="d0">65798</data>
    </edge>
    <edge source="ESP" target="DEU">
      <data key="d0">220846281</data>
    </edge>
    <edge source="ESP" target="GHA">
      <data key="d0">1687109</data>
    </edge>
    <edge source="ESP" target="GRC">
      <data key="d0">45084143</data>
    </edge>
    <edge source="ESP" target="GTM">
      <data key="d0">2554989</data>
    </edge>
    <edge source="ESP" target="HND">
      <data key="d0">1804416</data>
    </edge>
    <edge source="ESP" target="HKG">
      <data key="d0">2165514</data>
    </edge>
    <edge source="ESP" target="HUN">
      <data key="d0">7276013</data>
    </edge>
    <edge source="ESP" target="IDN">
      <data key="d0">11150631</data>
    </edge>
    <edge source="ESP" target="IRL">
      <data key="d0">15621448</data>
    </edge>
    <edge source="ESP" target="ISR">
      <data key="d0">28460457</data>
    </edge>
    <edge source="ESP" target="ITA">
      <data key="d0">279024760</data>
    </edge>
    <edge source="ESP" target="CIV">
      <data key="d0">5513501</data>
    </edge>
    <edge source="ESP" target="JAM">
      <data key="d0">479171</data>
    </edge>
    <edge source="ESP" target="JPN">
      <data key="d0">2502770</data>
    </edge>
    <edge source="ESP" target="KAZ">
      <data key="d0">1040264</data>
    </edge>
    <edge source="ESP" target="JOR">
      <data key="d0">5086718</data>
    </edge>
    <edge source="ESP" target="KOR">
      <data key="d0">8865288</data>
    </edge>
    <edge source="ESP" target="LBN">
      <data key="d0">7070217</data>
    </edge>
    <edge source="ESP" target="LVA">
      <data key="d0">1604923</data>
    </edge>
    <edge source="ESP" target="LTU">
      <data key="d0">4831647</data>
    </edge>
    <edge source="ESP" target="MDG">
      <data key="d0">555783</data>
    </edge>
    <edge source="ESP" target="MYS">
      <data key="d0">5351490</data>
    </edge>
    <edge source="ESP" target="MRT">
      <data key="d0">9382768</data>
    </edge>
    <edge source="ESP" target="MUS">
      <data key="d0">537233</data>
    </edge>
    <edge source="ESP" target="MEX">
      <data key="d0">53187386</data>
    </edge>
    <edge source="ESP" target="MDA">
      <data key="d0">393108</data>
    </edge>
    <edge source="ESP" target="MAR">
      <data key="d0">119342899</data>
    </edge>
    <edge source="ESP" target="MOZ">
      <data key="d0">576298</data>
    </edge>
    <edge source="ESP" target="OMN">
      <data key="d0">5788478</data>
    </edge>
    <edge source="ESP" target="NAM">
      <data key="d0">47896</data>
    </edge>
    <edge source="ESP" target="NLD">
      <data key="d0">70383324</data>
    </edge>
    <edge source="ESP" target="NZL">
      <data key="d0">6208578</data>
    </edge>
    <edge source="ESP" target="NIC">
      <data key="d0">876946</data>
    </edge>
    <edge source="ESP" target="NER">
      <data key="d0">127005</data>
    </edge>
    <edge source="ESP" target="NOR">
      <data key="d0">3818006</data>
    </edge>
    <edge source="ESP" target="PAK">
      <data key="d0">3357654</data>
    </edge>
    <edge source="ESP" target="PAN">
      <data key="d0">2505118</data>
    </edge>
    <edge source="ESP" target="PRY">
      <data key="d0">7266858</data>
    </edge>
    <edge source="ESP" target="PER">
      <data key="d0">4802379</data>
    </edge>
    <edge source="ESP" target="PHL">
      <data key="d0">2464151</data>
    </edge>
    <edge source="ESP" target="POL">
      <data key="d0">43776771</data>
    </edge>
    <edge source="ESP" target="PRT">
      <data key="d0">670989420</data>
    </edge>
    <edge source="ESP" target="ROU">
      <data key="d0">17255538</data>
    </edge>
    <edge source="ESP" target="RUS">
      <data key="d0">39365798</data>
    </edge>
    <edge source="ESP" target="SAU">
      <data key="d0">76085757</data>
    </edge>
    <edge source="ESP" target="SEN">
      <data key="d0">5090833</data>
    </edge>
    <edge source="ESP" target="SRB">
      <data key="d0">7948773</data>
    </edge>
    <edge source="ESP" target="IND">
      <data key="d0">59895312</data>
    </edge>
    <edge source="ESP" target="SGP">
      <data key="d0">4114209</data>
    </edge>
    <edge source="ESP" target="SVK">
      <data key="d0">3476411</data>
    </edge>
    <edge source="ESP" target="VNM">
      <data key="d0">3304592</data>
    </edge>
    <edge source="ESP" target="SVN">
      <data key="d0">4576994</data>
    </edge>
    <edge source="ESP" target="ZAF">
      <data key="d0">25201518</data>
    </edge>
    <edge source="ESP" target="ZWE">
      <data key="d0">599205</data>
    </edge>
    <edge source="ESP" target="SWE">
      <data key="d0">17418618</data>
    </edge>
    <edge source="ESP" target="CHE">
      <data key="d0">17175905</data>
    </edge>
    <edge source="ESP" target="THA">
      <data key="d0">5025883</data>
    </edge>
    <edge source="ESP" target="TGO">
      <data key="d0">400441</data>
    </edge>
    <edge source="ESP" target="ARE">
      <data key="d0">26206369</data>
    </edge>
    <edge source="ESP" target="TUN">
      <data key="d0">28511947</data>
    </edge>
    <edge source="ESP" target="TUR">
      <data key="d0">72406498</data>
    </edge>
    <edge source="ESP" target="UGA">
      <data key="d0">3055781</data>
    </edge>
    <edge source="ESP" target="UKR">
      <data key="d0">2852211</data>
    </edge>
    <edge source="ESP" target="MKD">
      <data key="d0">896271</data>
    </edge>
    <edge source="ESP" target="EGY">
      <data key="d0">29425588</data>
    </edge>
    <edge source="ESP" target="GBR">
      <data key="d0">127587998</data>
    </edge>
    <edge source="ESP" target="TZA">
      <data key="d0">3722130</data>
    </edge>
    <edge source="ESP" target="USA">
      <data key="d0">150659251</data>
    </edge>
    <edge source="ESP" target="BFA">
      <data key="d0">390847</data>
    </edge>
    <edge source="ESP" target="URY">
      <data key="d0">3707599</data>
    </edge>
    <edge source="CHE" target="ALB">
      <data key="d0">469890</data>
    </edge>
    <edge source="CHE" target="DZA">
      <data key="d0">348601</data>
    </edge>
    <edge source="CHE" target="AZE">
      <data key="d0">51757</data>
    </edge>
    <edge source="CHE" target="ARG">
      <data key="d0">4922866</data>
    </edge>
    <edge source="CHE" target="AUS">
      <data key="d0">1727428</data>
    </edge>
    <edge source="CHE" target="AUT">
      <data key="d0">61265094</data>
    </edge>
    <edge source="CHE" target="BEL">
      <data key="d0">35870850</data>
    </edge>
    <edge source="CHE" target="BRA">
      <data key="d0">1329185</data>
    </edge>
    <edge source="CHE" target="BGR">
      <data key="d0">1882545</data>
    </edge>
    <edge source="CHE" target="BLR">
      <data key="d0">181752</data>
    </edge>
    <edge source="CHE" target="CMR">
      <data key="d0">14463</data>
    </edge>
    <edge source="CHE" target="CAN">
      <data key="d0">1325629</data>
    </edge>
    <edge source="CHE" target="LKA">
      <data key="d0">406269</data>
    </edge>
    <edge source="CHE" target="CHL">
      <data key="d0">610074</data>
    </edge>
    <edge source="CHE" target="CHN">
      <data key="d0">24043616</data>
    </edge>
    <edge source="CHE" target="COL">
      <data key="d0">980855</data>
    </edge>
    <edge source="CHE" target="CRI">
      <data key="d0">43907</data>
    </edge>
    <edge source="CHE" target="HRV">
      <data key="d0">5786181</data>
    </edge>
    <edge source="CHE" target="CZE">
      <data key="d0">33690040</data>
    </edge>
    <edge source="CHE" target="DNK">
      <data key="d0">2014071</data>
    </edge>
    <edge source="CHE" target="ECU">
      <data key="d0">26918</data>
    </edge>
    <edge source="CHE" target="ETH">
      <data key="d0">20551</data>
    </edge>
    <edge source="CHE" target="EST">
      <data key="d0">184044</data>
    </edge>
    <edge source="CHE" target="FIN">
      <data key="d0">2067466</data>
    </edge>
    <edge source="CHE" target="FRA">
      <data key="d0">120445854</data>
    </edge>
    <edge source="CHE" target="GEO">
      <data key="d0">109705</data>
    </edge>
    <edge source="CHE" target="DEU">
      <data key="d0">428050302</data>
    </edge>
    <edge source="CHE" target="GHA">
      <data key="d0">59557</data>
    </edge>
    <edge source="CHE" target="GRC">
      <data key="d0">15854025</data>
    </edge>
    <edge source="CHE" target="GTM">
      <data key="d0">26312</data>
    </edge>
    <edge source="CHE" target="HND">
      <data key="d0">851155</data>
    </edge>
    <edge source="CHE" target="HKG">
      <data key="d0">3271224</data>
    </edge>
    <edge source="CHE" target="HUN">
      <data key="d0">5452814</data>
    </edge>
    <edge source="CHE" target="IDN">
      <data key="d0">692352</data>
    </edge>
    <edge source="CHE" target="IRL">
      <data key="d0">224044</data>
    </edge>
    <edge source="CHE" target="ISR">
      <data key="d0">407363</data>
    </edge>
    <edge source="CHE" target="ITA">
      <data key="d0">140944306</data>
    </edge>
    <edge source="CHE" target="CIV">
      <data key="d0">12138</data>
    </edge>
    <edge source="CHE" target="JPN">
      <data key="d0">4443486</data>
    </edge>
    <edge source="CHE" target="KAZ">
      <data key="d0">65249</data>
    </edge>
    <edge source="CHE" target="JOR">
      <data key="d0">6396619</data>
    </edge>
    <edge source="CHE" target="KOR">
      <data key="d0">6134572</data>
    </edge>
    <edge source="CHE" target="KGZ">
      <data key="d0">11854</data>
    </edge>
    <edge source="CHE" target="LBN">
      <data key="d0">88450</data>
    </edge>
    <edge source="CHE" target="LVA">
      <data key="d0">154903</data>
    </edge>
    <edge source="CHE" target="LTU">
      <data key="d0">5628366</data>
    </edge>
    <edge source="CHE" target="MYS">
      <data key="d0">15290625</data>
    </edge>
    <edge source="CHE" target="MUS">
      <data key="d0">94633</data>
    </edge>
    <edge source="CHE" target="MEX">
      <data key="d0">2890334</data>
    </edge>
    <edge source="CHE" target="MDA">
      <data key="d0">265441</data>
    </edge>
    <edge source="CHE" target="MAR">
      <data key="d0">652682</data>
    </edge>
    <edge source="CHE" target="MOZ">
      <data key="d0">10843</data>
    </edge>
    <edge source="CHE" target="OMN">
      <data key="d0">25634</data>
    </edge>
    <edge source="CHE" target="NLD">
      <data key="d0">26596210</data>
    </edge>
    <edge source="CHE" target="NZL">
      <data key="d0">144401</data>
    </edge>
    <edge source="CHE" target="NOR">
      <data key="d0">919041</data>
    </edge>
    <edge source="CHE" target="PAK">
      <data key="d0">846366</data>
    </edge>
    <edge source="CHE" target="PAN">
      <data key="d0">51118</data>
    </edge>
    <edge source="CHE" target="PER">
      <data key="d0">93001</data>
    </edge>
    <edge source="CHE" target="PHL">
      <data key="d0">121619</data>
    </edge>
    <edge source="CHE" target="POL">
      <data key="d0">40068630</data>
    </edge>
    <edge source="CHE" target="PRT">
      <data key="d0">6144463</data>
    </edge>
    <edge source="CHE" target="ROU">
      <data key="d0">1980750</data>
    </edge>
    <edge source="CHE" target="RUS">
      <data key="d0">4663469</data>
    </edge>
    <edge source="CHE" target="SAU">
      <data key="d0">2119612</data>
    </edge>
    <edge source="CHE" target="SRB">
      <data key="d0">4703686</data>
    </edge>
    <edge source="CHE" target="IND">
      <data key="d0">87673696</data>
    </edge>
    <edge source="CHE" target="SGP">
      <data key="d0">1185864</data>
    </edge>
    <edge source="CHE" target="SVK">
      <data key="d0">4093022</data>
    </edge>
    <edge source="CHE" target="VNM">
      <data key="d0">327774</data>
    </edge>
    <edge source="CHE" target="SVN">
      <data key="d0">1237418</data>
    </edge>
    <edge source="CHE" target="ZAF">
      <data key="d0">4563320</data>
    </edge>
    <edge source="CHE" target="ESP">
      <data key="d0">22140898</data>
    </edge>
    <edge source="CHE" target="SWE">
      <data key="d0">4035963</data>
    </edge>
    <edge source="CHE" target="THA">
      <data key="d0">2233489</data>
    </edge>
    <edge source="CHE" target="TGO">
      <data key="d0">29149</data>
    </edge>
    <edge source="CHE" target="ARE">
      <data key="d0">1628609</data>
    </edge>
    <edge source="CHE" target="TUN">
      <data key="d0">117694</data>
    </edge>
    <edge source="CHE" target="TUR">
      <data key="d0">6404210</data>
    </edge>
    <edge source="CHE" target="UKR">
      <data key="d0">1954926</data>
    </edge>
    <edge source="CHE" target="MKD">
      <data key="d0">321837</data>
    </edge>
    <edge source="CHE" target="EGY">
      <data key="d0">1240663</data>
    </edge>
    <edge source="CHE" target="GBR">
      <data key="d0">37908187</data>
    </edge>
    <edge source="CHE" target="TZA">
      <data key="d0">47439</data>
    </edge>
    <edge source="CHE" target="USA">
      <data key="d0">28238333</data>
    </edge>
    <edge source="CHE" target="URY">
      <data key="d0">11432</data>
    </edge>
    <edge source="TGO" target="CMR">
      <data key="d0">38028</data>
    </edge>
    <edge source="TGO" target="BEN">
      <data key="d0">530188</data>
    </edge>
    <edge source="TGO" target="FRA">
      <data key="d0">26666</data>
    </edge>
    <edge source="TGO" target="NER">
      <data key="d0">70607</data>
    </edge>
    <edge source="TGO" target="IND">
      <data key="d0">40765</data>
    </edge>
    <edge source="TGO" target="TUR">
      <data key="d0">10150</data>
    </edge>
    <edge source="TGO" target="BFA">
      <data key="d0">476407</data>
    </edge>
    <edge source="TUN" target="DZA">
      <data key="d0">8454622</data>
    </edge>
    <edge source="TUN" target="BEL">
      <data key="d0">3283688</data>
    </edge>
    <edge source="TUN" target="BGR">
      <data key="d0">61791</data>
    </edge>
    <edge source="TUN" target="CMR">
      <data key="d0">1747744</data>
    </edge>
    <edge source="TUN" target="CHN">
      <data key="d0">57233</data>
    </edge>
    <edge source="TUN" target="BEN">
      <data key="d0">82147</data>
    </edge>
    <edge source="TUN" target="ETH">
      <data key="d0">1219830</data>
    </edge>
    <edge source="TUN" target="FRA">
      <data key="d0">18259704</data>
    </edge>
    <edge source="TUN" target="DEU">
      <data key="d0">1264421</data>
    </edge>
    <edge source="TUN" target="GHA">
      <data key="d0">2245860</data>
    </edge>
    <edge source="TUN" target="GRC">
      <data key="d0">2514792</data>
    </edge>
    <edge source="TUN" target="HKG">
      <data key="d0">19153</data>
    </edge>
    <edge source="TUN" target="HUN">
      <data key="d0">16591</data>
    </edge>
    <edge source="TUN" target="IRL">
      <data key="d0">39645</data>
    </edge>
    <edge source="TUN" target="ITA">
      <data key="d0">6546371</data>
    </edge>
    <edge source="TUN" target="CIV">
      <data key="d0">4031169</data>
    </edge>
    <edge source="TUN" target="JOR">
      <data key="d0">108842</data>
    </edge>
    <edge source="TUN" target="LBN">
      <data key="d0">492119</data>
    </edge>
    <edge source="TUN" target="MRT">
      <data key="d0">986183</data>
    </edge>
    <edge source="TUN" target="MUS">
      <data key="d0">355324</data>
    </edge>
    <edge source="TUN" target="MAR">
      <data key="d0">14983599</data>
    </edge>
    <edge source="TUN" target="NLD">
      <data key="d0">829622</data>
    </edge>
    <edge source="TUN" target="NER">
      <data key="d0">360740</data>
    </edge>
    <edge source="TUN" target="POL">
      <data key="d0">113957</data>
    </edge>
    <edge source="TUN" target="PRT">
      <data key="d0">854589</data>
    </edge>
    <edge source="TUN" target="SAU">
      <data key="d0">58952</data>
    </edge>
    <edge source="TUN" target="SEN">
      <data key="d0">2030858</data>
    </edge>
    <edge source="TUN" target="IND">
      <data key="d0">77715</data>
    </edge>
    <edge source="TUN" target="SVN">
      <data key="d0">45148</data>
    </edge>
    <edge source="TUN" target="ZAF">
      <data key="d0">1485638</data>
    </edge>
    <edge source="TUN" target="ESP">
      <data key="d0">671809</data>
    </edge>
    <edge source="TUN" target="SWE">
      <data key="d0">203844</data>
    </edge>
    <edge source="TUN" target="CHE">
      <data key="d0">30081</data>
    </edge>
    <edge source="TUN" target="TGO">
      <data key="d0">152573</data>
    </edge>
    <edge source="TUN" target="ARE">
      <data key="d0">98788</data>
    </edge>
    <edge source="TUN" target="TUR">
      <data key="d0">98473</data>
    </edge>
    <edge source="TUN" target="EGY">
      <data key="d0">2317014</data>
    </edge>
    <edge source="TUN" target="GBR">
      <data key="d0">7374118</data>
    </edge>
    <edge source="TUN" target="BFA">
      <data key="d0">69358</data>
    </edge>
    <edge source="TUR" target="ALB">
      <data key="d0">4913867</data>
    </edge>
    <edge source="TUR" target="DZA">
      <data key="d0">12062162</data>
    </edge>
    <edge source="TUR" target="AZE">
      <data key="d0">65115947</data>
    </edge>
    <edge source="TUR" target="ARG">
      <data key="d0">704330</data>
    </edge>
    <edge source="TUR" target="AUS">
      <data key="d0">1870146</data>
    </edge>
    <edge source="TUR" target="AUT">
      <data key="d0">3798120</data>
    </edge>
    <edge source="TUR" target="BEL">
      <data key="d0">16553746</data>
    </edge>
    <edge source="TUR" target="BOL">
      <data key="d0">272548</data>
    </edge>
    <edge source="TUR" target="BRA">
      <data key="d0">1274309</data>
    </edge>
    <edge source="TUR" target="BGR">
      <data key="d0">50883739</data>
    </edge>
    <edge source="TUR" target="BDI">
      <data key="d0">692154</data>
    </edge>
    <edge source="TUR" target="BLR">
      <data key="d0">1353262</data>
    </edge>
    <edge source="TUR" target="KHM">
      <data key="d0">24364</data>
    </edge>
    <edge source="TUR" target="CMR">
      <data key="d0">1375518</data>
    </edge>
    <edge source="TUR" target="CAN">
      <data key="d0">405868</data>
    </edge>
    <edge source="TUR" target="CAF">
      <data key="d0">17635</data>
    </edge>
    <edge source="TUR" target="LKA">
      <data key="d0">974212</data>
    </edge>
    <edge source="TUR" target="CHL">
      <data key="d0">3064764</data>
    </edge>
    <edge source="TUR" target="CHN">
      <data key="d0">700735</data>
    </edge>
    <edge source="TUR" target="COL">
      <data key="d0">79498</data>
    </edge>
    <edge source="TUR" target="CRI">
      <data key="d0">570272</data>
    </edge>
    <edge source="TUR" target="HRV">
      <data key="d0">1031069</data>
    </edge>
    <edge source="TUR" target="CZE">
      <data key="d0">3413848</data>
    </edge>
    <edge source="TUR" target="BEN">
      <data key="d0">500281</data>
    </edge>
    <edge source="TUR" target="DNK">
      <data key="d0">4393879</data>
    </edge>
    <edge source="TUR" target="ECU">
      <data key="d0">1518533</data>
    </edge>
    <edge source="TUR" target="SLV">
      <data key="d0">33465</data>
    </edge>
    <edge source="TUR" target="ETH">
      <data key="d0">11064382</data>
    </edge>
    <edge source="TUR" target="EST">
      <data key="d0">604787</data>
    </edge>
    <edge source="TUR" target="FIN">
      <data key="d0">1697837</data>
    </edge>
    <edge source="TUR" target="FRA">
      <data key="d0">29787403</data>
    </edge>
    <edge source="TUR" target="GEO">
      <data key="d0">64375353</data>
    </edge>
    <edge source="TUR" target="GMB">
      <data key="d0">978531</data>
    </edge>
    <edge source="TUR" target="PSE">
      <data key="d0">297310</data>
    </edge>
    <edge source="TUR" target="DEU">
      <data key="d0">38319283</data>
    </edge>
    <edge source="TUR" target="GHA">
      <data key="d0">2260283</data>
    </edge>
    <edge source="TUR" target="GRC">
      <data key="d0">88835415</data>
    </edge>
    <edge source="TUR" target="GTM">
      <data key="d0">50863</data>
    </edge>
    <edge source="TUR" target="HKG">
      <data key="d0">98461</data>
    </edge>
    <edge source="TUR" target="HUN">
      <data key="d0">4617898</data>
    </edge>
    <edge source="TUR" target="IDN">
      <data key="d0">983916</data>
    </edge>
    <edge source="TUR" target="IRL">
      <data key="d0">15205171</data>
    </edge>
    <edge source="TUR" target="ISR">
      <data key="d0">96757991</data>
    </edge>
    <edge source="TUR" target="ITA">
      <data key="d0">26222836</data>
    </edge>
    <edge source="TUR" target="CIV">
      <data key="d0">3445477</data>
    </edge>
    <edge source="TUR" target="JAM">
      <data key="d0">176160</data>
    </edge>
    <edge source="TUR" target="JPN">
      <data key="d0">44347</data>
    </edge>
    <edge source="TUR" target="KAZ">
      <data key="d0">9370417</data>
    </edge>
    <edge source="TUR" target="JOR">
      <data key="d0">11634035</data>
    </edge>
    <edge source="TUR" target="KOR">
      <data key="d0">249827</data>
    </edge>
    <edge source="TUR" target="KGZ">
      <data key="d0">14940412</data>
    </edge>
    <edge source="TUR" target="LBN">
      <data key="d0">11117229</data>
    </edge>
    <edge source="TUR" target="LVA">
      <data key="d0">866818</data>
    </edge>
    <edge source="TUR" target="LTU">
      <data key="d0">1554396</data>
    </edge>
    <edge source="TUR" target="MDG">
      <data key="d0">1164020</data>
    </edge>
    <edge source="TUR" target="MWI">
      <data key="d0">21359</data>
    </edge>
    <edge source="TUR" target="MYS">
      <data key="d0">142116</data>
    </edge>
    <edge source="TUR" target="MRT">
      <data key="d0">3460134</data>
    </edge>
    <edge source="TUR" target="MUS">
      <data key="d0">884488</data>
    </edge>
    <edge source="TUR" target="MEX">
      <data key="d0">1696402</data>
    </edge>
    <edge source="TUR" target="MDA">
      <data key="d0">4819127</data>
    </edge>
    <edge source="TUR" target="MAR">
      <data key="d0">46164226</data>
    </edge>
    <edge source="TUR" target="MOZ">
      <data key="d0">1098326</data>
    </edge>
    <edge source="TUR" target="OMN">
      <data key="d0">3031358</data>
    </edge>
    <edge source="TUR" target="NLD">
      <data key="d0">17607819</data>
    </edge>
    <edge source="TUR" target="NZL">
      <data key="d0">69554</data>
    </edge>
    <edge source="TUR" target="NER">
      <data key="d0">189802</data>
    </edge>
    <edge source="TUR" target="NOR">
      <data key="d0">1758905</data>
    </edge>
    <edge source="TUR" target="PAK">
      <data key="d0">8004151</data>
    </edge>
    <edge source="TUR" target="PAN">
      <data key="d0">2549322</data>
    </edge>
    <edge source="TUR" target="PRY">
      <data key="d0">509382</data>
    </edge>
    <edge source="TUR" target="PER">
      <data key="d0">627358</data>
    </edge>
    <edge source="TUR" target="PHL">
      <data key="d0">44224</data>
    </edge>
    <edge source="TUR" target="POL">
      <data key="d0">7658470</data>
    </edge>
    <edge source="TUR" target="PRT">
      <data key="d0">15002516</data>
    </edge>
    <edge source="TUR" target="ROU">
      <data key="d0">27123495</data>
    </edge>
    <edge source="TUR" target="RUS">
      <data key="d0">15752600</data>
    </edge>
    <edge source="TUR" target="SAU">
      <data key="d0">23209842</data>
    </edge>
    <edge source="TUR" target="SEN">
      <data key="d0">5541478</data>
    </edge>
    <edge source="TUR" target="SRB">
      <data key="d0">29212553</data>
    </edge>
    <edge source="TUR" target="IND">
      <data key="d0">4774644</data>
    </edge>
    <edge source="TUR" target="SGP">
      <data key="d0">554086</data>
    </edge>
    <edge source="TUR" target="SVK">
      <data key="d0">2677813</data>
    </edge>
    <edge source="TUR" target="VNM">
      <data key="d0">226818</data>
    </edge>
    <edge source="TUR" target="SVN">
      <data key="d0">888337</data>
    </edge>
    <edge source="TUR" target="ZAF">
      <data key="d0">19533494</data>
    </edge>
    <edge source="TUR" target="ZWE">
      <data key="d0">100396</data>
    </edge>
    <edge source="TUR" target="ESP">
      <data key="d0">17537538</data>
    </edge>
    <edge source="TUR" target="SWE">
      <data key="d0">12105930</data>
    </edge>
    <edge source="TUR" target="CHE">
      <data key="d0">9233666</data>
    </edge>
    <edge source="TUR" target="THA">
      <data key="d0">970758</data>
    </edge>
    <edge source="TUR" target="TGO">
      <data key="d0">938856</data>
    </edge>
    <edge source="TUR" target="ARE">
      <data key="d0">17313349</data>
    </edge>
    <edge source="TUR" target="TUN">
      <data key="d0">40062957</data>
    </edge>
    <edge source="TUR" target="UGA">
      <data key="d0">823207</data>
    </edge>
    <edge source="TUR" target="UKR">
      <data key="d0">15166042</data>
    </edge>
    <edge source="TUR" target="MKD">
      <data key="d0">12245941</data>
    </edge>
    <edge source="TUR" target="EGY">
      <data key="d0">82499404</data>
    </edge>
    <edge source="TUR" target="GBR">
      <data key="d0">158136065</data>
    </edge>
    <edge source="TUR" target="TZA">
      <data key="d0">10709448</data>
    </edge>
    <edge source="TUR" target="USA">
      <data key="d0">19727268</data>
    </edge>
    <edge source="TUR" target="BFA">
      <data key="d0">74565</data>
    </edge>
    <edge source="TUR" target="URY">
      <data key="d0">103357</data>
    </edge>
    <edge source="GBR" target="ALB">
      <data key="d0">76287</data>
    </edge>
    <edge source="GBR" target="DZA">
      <data key="d0">666678</data>
    </edge>
    <edge source="GBR" target="AZE">
      <data key="d0">321497</data>
    </edge>
    <edge source="GBR" target="ARG">
      <data key="d0">2095875</data>
    </edge>
    <edge source="GBR" target="AUS">
      <data key="d0">46251962</data>
    </edge>
    <edge source="GBR" target="AUT">
      <data key="d0">24553467</data>
    </edge>
    <edge source="GBR" target="ARM">
      <data key="d0">50734</data>
    </edge>
    <edge source="GBR" target="BEL">
      <data key="d0">82417506</data>
    </edge>
    <edge source="GBR" target="BOL">
      <data key="d0">82837</data>
    </edge>
    <edge source="GBR" target="BWA">
      <data key="d0">49449</data>
    </edge>
    <edge source="GBR" target="BRA">
      <data key="d0">4615682</data>
    </edge>
    <edge source="GBR" target="BGR">
      <data key="d0">918367</data>
    </edge>
    <edge source="GBR" target="BLR">
      <data key="d0">360814</data>
    </edge>
    <edge source="GBR" target="CMR">
      <data key="d0">65303</data>
    </edge>
    <edge source="GBR" target="CAN">
      <data key="d0">32733309</data>
    </edge>
    <edge source="GBR" target="LKA">
      <data key="d0">19873532</data>
    </edge>
    <edge source="GBR" target="CHL">
      <data key="d0">4273782</data>
    </edge>
    <edge source="GBR" target="CHN">
      <data key="d0">43837328</data>
    </edge>
    <edge source="GBR" target="COL">
      <data key="d0">1489839</data>
    </edge>
    <edge source="GBR" target="CRI">
      <data key="d0">18216</data>
    </edge>
    <edge source="GBR" target="HRV">
      <data key="d0">1912850</data>
    </edge>
    <edge source="GBR" target="CZE">
      <data key="d0">30552946</data>
    </edge>
    <edge source="GBR" target="BEN">
      <data key="d0">23005</data>
    </edge>
    <edge source="GBR" target="DNK">
      <data key="d0">16740521</data>
    </edge>
    <edge source="GBR" target="ECU">
      <data key="d0">149664</data>
    </edge>
    <edge source="GBR" target="SLV">
      <data key="d0">300943</data>
    </edge>
    <edge source="GBR" target="ETH">
      <data key="d0">618875</data>
    </edge>
    <edge source="GBR" target="EST">
      <data key="d0">3111577</data>
    </edge>
    <edge source="GBR" target="FIN">
      <data key="d0">19241867</data>
    </edge>
    <edge source="GBR" target="FRA">
      <data key="d0">283388538</data>
    </edge>
    <edge source="GBR" target="GEO">
      <data key="d0">79960</data>
    </edge>
    <edge source="GBR" target="GMB">
      <data key="d0">515268</data>
    </edge>
    <edge source="GBR" target="PSE">
      <data key="d0">34733</data>
    </edge>
    <edge source="GBR" target="DEU">
      <data key="d0">326215044</data>
    </edge>
    <edge source="GBR" target="GHA">
      <data key="d0">1201585</data>
    </edge>
    <edge source="GBR" target="GRC">
      <data key="d0">7379793</data>
    </edge>
    <edge source="GBR" target="GTM">
      <data key="d0">2035343</data>
    </edge>
    <edge source="GBR" target="HND">
      <data key="d0">55311</data>
    </edge>
    <edge source="GBR" target="HKG">
      <data key="d0">29261694</data>
    </edge>
    <edge source="GBR" target="HUN">
      <data key="d0">15774979</data>
    </edge>
    <edge source="GBR" target="IDN">
      <data key="d0">8253215</data>
    </edge>
    <edge source="GBR" target="IRL">
      <data key="d0">687808857</data>
    </edge>
    <edge source="GBR" target="ISR">
      <data key="d0">9887934</data>
    </edge>
    <edge source="GBR" target="ITA">
      <data key="d0">79930676</data>
    </edge>
    <edge source="GBR" target="CIV">
      <data key="d0">61005</data>
    </edge>
    <edge source="GBR" target="JAM">
      <data key="d0">584811</data>
    </edge>
    <edge source="GBR" target="JPN">
      <data key="d0">31914065</data>
    </edge>
    <edge source="GBR" target="KAZ">
      <data key="d0">4574144</data>
    </edge>
    <edge source="GBR" target="JOR">
      <data key="d0">1334061</data>
    </edge>
    <edge source="GBR" target="KOR">
      <data key="d0">15332511</data>
    </edge>
    <edge source="GBR" target="LBN">
      <data key="d0">2699837</data>
    </edge>
    <edge source="GBR" target="LVA">
      <data key="d0">3016921</data>
    </edge>
    <edge source="GBR" target="LTU">
      <data key="d0">3749703</data>
    </edge>
    <edge source="GBR" target="MDG">
      <data key="d0">80240</data>
    </edge>
    <edge source="GBR" target="MWI">
      <data key="d0">276024</data>
    </edge>
    <edge source="GBR" target="MYS">
      <data key="d0">11261201</data>
    </edge>
    <edge source="GBR" target="MRT">
      <data key="d0">10194</data>
    </edge>
    <edge source="GBR" target="MUS">
      <data key="d0">1040962</data>
    </edge>
    <edge source="GBR" target="MEX">
      <data key="d0">10484574</data>
    </edge>
    <edge source="GBR" target="MDA">
      <data key="d0">162836</data>
    </edge>
    <edge source="GBR" target="MAR">
      <data key="d0">1507271</data>
    </edge>
    <edge source="GBR" target="OMN">
      <data key="d0">1738347</data>
    </edge>
    <edge source="GBR" target="NAM">
      <data key="d0">459383</data>
    </edge>
    <edge source="GBR" target="NLD">
      <data key="d0">128480409</data>
    </edge>
    <edge source="GBR" target="NZL">
      <data key="d0">10173627</data>
    </edge>
    <edge source="GBR" target="NOR">
      <data key="d0">10436177</data>
    </edge>
    <edge source="GBR" target="PAK">
      <data key="d0">7095721</data>
    </edge>
    <edge source="GBR" target="PAN">
      <data key="d0">439758</data>
    </edge>
    <edge source="GBR" target="PRY">
      <data key="d0">10357</data>
    </edge>
    <edge source="GBR" target="PER">
      <data key="d0">1214153</data>
    </edge>
    <edge source="GBR" target="PHL">
      <data key="d0">6977268</data>
    </edge>
    <edge source="GBR" target="POL">
      <data key="d0">83370987</data>
    </edge>
    <edge source="GBR" target="PRT">
      <data key="d0">15405537</data>
    </edge>
    <edge source="GBR" target="ROU">
      <data key="d0">12081871</data>
    </edge>
    <edge source="GBR" target="RUS">
      <data key="d0">43778112</data>
    </edge>
    <edge source="GBR" target="SAU">
      <data key="d0">22573772</data>
    </edge>
    <edge source="GBR" target="SEN">
      <data key="d0">1033079</data>
    </edge>
    <edge source="GBR" target="SRB">
      <data key="d0">1311450</data>
    </edge>
    <edge source="GBR" target="IND">
      <data key="d0">22098522</data>
    </edge>
    <edge source="GBR" target="SGP">
      <data key="d0">16529531</data>
    </edge>
    <edge source="GBR" target="SVK">
      <data key="d0">16893428</data>
    </edge>
    <edge source="GBR" target="VNM">
      <data key="d0">1398084</data>
    </edge>
    <edge source="GBR" target="SVN">
      <data key="d0">2363087</data>
    </edge>
    <edge source="GBR" target="ZAF">
      <data key="d0">38692740</data>
    </edge>
    <edge source="GBR" target="ZWE">
      <data key="d0">342964</data>
    </edge>
    <edge source="GBR" target="ESP">
      <data key="d0">63517777</data>
    </edge>
    <edge source="GBR" target="SWE">
      <data key="d0">49892544</data>
    </edge>
    <edge source="GBR" target="CHE">
      <data key="d0">28606092</data>
    </edge>
    <edge source="GBR" target="THA">
      <data key="d0">7557781</data>
    </edge>
    <edge source="GBR" target="ARE">
      <data key="d0">69860980</data>
    </edge>
    <edge source="GBR" target="TUN">
      <data key="d0">970391</data>
    </edge>
    <edge source="GBR" target="TUR">
      <data key="d0">50745703</data>
    </edge>
    <edge source="GBR" target="UGA">
      <data key="d0">284892</data>
    </edge>
    <edge source="GBR" target="UKR">
      <data key="d0">5723396</data>
    </edge>
    <edge source="GBR" target="MKD">
      <data key="d0">148766</data>
    </edge>
    <edge source="GBR" target="EGY">
      <data key="d0">18585220</data>
    </edge>
    <edge source="GBR" target="TZA">
      <data key="d0">441469</data>
    </edge>
    <edge source="GBR" target="USA">
      <data key="d0">202695421</data>
    </edge>
    <edge source="GBR" target="URY">
      <data key="d0">600593</data>
    </edge>
    <edge source="BFA" target="FRA">
      <data key="d0">30284</data>
    </edge>
    <edge source="BFA" target="CIV">
      <data key="d0">98887</data>
    </edge>
    <edge source="BFA" target="MAR">
      <data key="d0">39836</data>
    </edge>
    <edge source="BFA" target="NER">
      <data key="d0">17665</data>
    </edge>
    <edge source="BFA" target="SEN">
      <data key="d0">29170</data>
    </edge>
    <edge source="AZE" target="GEO">
      <data key="d0">1217836</data>
    </edge>
    <edge source="AZE" target="KAZ">
      <data key="d0">14480</data>
    </edge>
    <edge source="AZE" target="RUS">
      <data key="d0">1118217</data>
    </edge>
    <edge source="AZE" target="TUR">
      <data key="d0">730053</data>
    </edge>
    <edge source="GEO" target="AZE">
      <data key="d0">198724</data>
    </edge>
    <edge source="GEO" target="ARM">
      <data key="d0">3027273</data>
    </edge>
    <edge source="GEO" target="BLR">
      <data key="d0">651021</data>
    </edge>
    <edge source="GEO" target="KAZ">
      <data key="d0">11134</data>
    </edge>
    <edge source="GEO" target="LTU">
      <data key="d0">152049</data>
    </edge>
    <edge source="GEO" target="RUS">
      <data key="d0">1092856</data>
    </edge>
    <edge source="GEO" target="ARE">
      <data key="d0">16729</data>
    </edge>
    <edge source="GEO" target="TUR">
      <data key="d0">32875</data>
    </edge>
    <edge source="GEO" target="UKR">
      <data key="d0">296811</data>
    </edge>
    <edge source="KAZ" target="AZE">
      <data key="d0">277906</data>
    </edge>
    <edge source="KAZ" target="ARM">
      <data key="d0">30276</data>
    </edge>
    <edge source="KAZ" target="BLR">
      <data key="d0">148655</data>
    </edge>
    <edge source="KAZ" target="CHN">
      <data key="d0">28280</data>
    </edge>
    <edge source="KAZ" target="GEO">
      <data key="d0">34977</data>
    </edge>
    <edge source="KAZ" target="KGZ">
      <data key="d0">10733417</data>
    </edge>
    <edge source="KAZ" target="NLD">
      <data key="d0">40409</data>
    </edge>
    <edge source="KAZ" target="RUS">
      <data key="d0">2205043</data>
    </edge>
    <edge source="KAZ" target="ARE">
      <data key="d0">17951</data>
    </edge>
    <edge source="KAZ" target="TUR">
      <data key="d0">12565</data>
    </edge>
    <edge source="KAZ" target="UKR">
      <data key="d0">66021</data>
    </edge>
    <edge source="RUS" target="ALB">
      <data key="d0">194349</data>
    </edge>
    <edge source="RUS" target="DZA">
      <data key="d0">3297982</data>
    </edge>
    <edge source="RUS" target="AZE">
      <data key="d0">40528043</data>
    </edge>
    <edge source="RUS" target="ARG">
      <data key="d0">4034318</data>
    </edge>
    <edge source="RUS" target="AUS">
      <data key="d0">526915</data>
    </edge>
    <edge source="RUS" target="AUT">
      <data key="d0">5108896</data>
    </edge>
    <edge source="RUS" target="ARM">
      <data key="d0">12406550</data>
    </edge>
    <edge source="RUS" target="BEL">
      <data key="d0">34906504</data>
    </edge>
    <edge source="RUS" target="BOL">
      <data key="d0">695984</data>
    </edge>
    <edge source="RUS" target="BRA">
      <data key="d0">4249672</data>
    </edge>
    <edge source="RUS" target="BGR">
      <data key="d0">10878993</data>
    </edge>
    <edge source="RUS" target="BLR">
      <data key="d0">257904415</data>
    </edge>
    <edge source="RUS" target="KHM">
      <data key="d0">227343</data>
    </edge>
    <edge source="RUS" target="CMR">
      <data key="d0">1397106</data>
    </edge>
    <edge source="RUS" target="CAN">
      <data key="d0">696424</data>
    </edge>
    <edge source="RUS" target="LKA">
      <data key="d0">11875803</data>
    </edge>
    <edge source="RUS" target="CHL">
      <data key="d0">4023450</data>
    </edge>
    <edge source="RUS" target="CHN">
      <data key="d0">81067647</data>
    </edge>
    <edge source="RUS" target="COL">
      <data key="d0">572573</data>
    </edge>
    <edge source="RUS" target="CRI">
      <data key="d0">17417</data>
    </edge>
    <edge source="RUS" target="HRV">
      <data key="d0">406518</data>
    </edge>
    <edge source="RUS" target="CZE">
      <data key="d0">10970643</data>
    </edge>
    <edge source="RUS" target="BEN">
      <data key="d0">37801</data>
    </edge>
    <edge source="RUS" target="DNK">
      <data key="d0">2107760</data>
    </edge>
    <edge source="RUS" target="ECU">
      <data key="d0">21480458</data>
    </edge>
    <edge source="RUS" target="SLV">
      <data key="d0">126429</data>
    </edge>
    <edge source="RUS" target="ETH">
      <data key="d0">439305</data>
    </edge>
    <edge source="RUS" target="EST">
      <data key="d0">14860448</data>
    </edge>
    <edge source="RUS" target="FIN">
      <data key="d0">20515049</data>
    </edge>
    <edge source="RUS" target="FRA">
      <data key="d0">1615478</data>
    </edge>
    <edge source="RUS" target="GEO">
      <data key="d0">11803720</data>
    </edge>
    <edge source="RUS" target="PSE">
      <data key="d0">33528</data>
    </edge>
    <edge source="RUS" target="DEU">
      <data key="d0">73166305</data>
    </edge>
    <edge source="RUS" target="GHA">
      <data key="d0">5500331</data>
    </edge>
    <edge source="RUS" target="GRC">
      <data key="d0">8693347</data>
    </edge>
    <edge source="RUS" target="GTM">
      <data key="d0">2733728</data>
    </edge>
    <edge source="RUS" target="HND">
      <data key="d0">1342752</data>
    </edge>
    <edge source="RUS" target="HKG">
      <data key="d0">2522301</data>
    </edge>
    <edge source="RUS" target="HUN">
      <data key="d0">3835162</data>
    </edge>
    <edge source="RUS" target="IDN">
      <data key="d0">23281813</data>
    </edge>
    <edge source="RUS" target="IRL">
      <data key="d0">677977</data>
    </edge>
    <edge source="RUS" target="ISR">
      <data key="d0">14507316</data>
    </edge>
    <edge source="RUS" target="ITA">
      <data key="d0">82560862</data>
    </edge>
    <edge source="RUS" target="CIV">
      <data key="d0">3906999</data>
    </edge>
    <edge source="RUS" target="JPN">
      <data key="d0">337995</data>
    </edge>
    <edge source="RUS" target="KAZ">
      <data key="d0">297734178</data>
    </edge>
    <edge source="RUS" target="JOR">
      <data key="d0">1931565</data>
    </edge>
    <edge source="RUS" target="KOR">
      <data key="d0">6250846</data>
    </edge>
    <edge source="RUS" target="KGZ">
      <data key="d0">21618550</data>
    </edge>
    <edge source="RUS" target="LBN">
      <data key="d0">3579237</data>
    </edge>
    <edge source="RUS" target="LVA">
      <data key="d0">15527389</data>
    </edge>
    <edge source="RUS" target="LTU">
      <data key="d0">17660202</data>
    </edge>
    <edge source="RUS" target="MDG">
      <data key="d0">143382</data>
    </edge>
    <edge source="RUS" target="MYS">
      <data key="d0">8739745</data>
    </edge>
    <edge source="RUS" target="MRT">
      <data key="d0">457601</data>
    </edge>
    <edge source="RUS" target="MEX">
      <data key="d0">14242309</data>
    </edge>
    <edge source="RUS" target="MDA">
      <data key="d0">9631664</data>
    </edge>
    <edge source="RUS" target="MAR">
      <data key="d0">1561497</data>
    </edge>
    <edge source="RUS" target="OMN">
      <data key="d0">1287279</data>
    </edge>
    <edge source="RUS" target="NAM">
      <data key="d0">15183</data>
    </edge>
    <edge source="RUS" target="NLD">
      <data key="d0">11909566</data>
    </edge>
    <edge source="RUS" target="NZL">
      <data key="d0">192700</data>
    </edge>
    <edge source="RUS" target="NIC">
      <data key="d0">24659</data>
    </edge>
    <edge source="RUS" target="NOR">
      <data key="d0">222978</data>
    </edge>
    <edge source="RUS" target="PAK">
      <data key="d0">29654323</data>
    </edge>
    <edge source="RUS" target="PAN">
      <data key="d0">29379</data>
    </edge>
    <edge source="RUS" target="PER">
      <data key="d0">8123900</data>
    </edge>
    <edge source="RUS" target="PHL">
      <data key="d0">21210458</data>
    </edge>
    <edge source="RUS" target="POL">
      <data key="d0">23554928</data>
    </edge>
    <edge source="RUS" target="PRT">
      <data key="d0">6019042</data>
    </edge>
    <edge source="RUS" target="ROU">
      <data key="d0">26244281</data>
    </edge>
    <edge source="RUS" target="SAU">
      <data key="d0">8515050</data>
    </edge>
    <edge source="RUS" target="SEN">
      <data key="d0">1425225</data>
    </edge>
    <edge source="RUS" target="SRB">
      <data key="d0">18555039</data>
    </edge>
    <edge source="RUS" target="IND">
      <data key="d0">177528473</data>
    </edge>
    <edge source="RUS" target="SGP">
      <data key="d0">2267147</data>
    </edge>
    <edge source="RUS" target="SVK">
      <data key="d0">689136</data>
    </edge>
    <edge source="RUS" target="VNM">
      <data key="d0">12016780</data>
    </edge>
    <edge source="RUS" target="SVN">
      <data key="d0">264043</data>
    </edge>
    <edge source="RUS" target="ZAF">
      <data key="d0">3161471</data>
    </edge>
    <edge source="RUS" target="ZWE">
      <data key="d0">47861</data>
    </edge>
    <edge source="RUS" target="ESP">
      <data key="d0">7168989</data>
    </edge>
    <edge source="RUS" target="SWE">
      <data key="d0">365129</data>
    </edge>
    <edge source="RUS" target="CHE">
      <data key="d0">485978</data>
    </edge>
    <edge source="RUS" target="THA">
      <data key="d0">8322464</data>
    </edge>
    <edge source="RUS" target="TGO">
      <data key="d0">75258</data>
    </edge>
    <edge source="RUS" target="ARE">
      <data key="d0">9976684</data>
    </edge>
    <edge source="RUS" target="TUN">
      <data key="d0">2714610</data>
    </edge>
    <edge source="RUS" target="TUR">
      <data key="d0">111428083</data>
    </edge>
    <edge source="RUS" target="UGA">
      <data key="d0">3148953</data>
    </edge>
    <edge source="RUS" target="UKR">
      <data key="d0">174566444</data>
    </edge>
    <edge source="RUS" target="MKD">
      <data key="d0">246491</data>
    </edge>
    <edge source="RUS" target="EGY">
      <data key="d0">31218910</data>
    </edge>
    <edge source="RUS" target="GBR">
      <data key="d0">33481458</data>
    </edge>
    <edge source="RUS" target="TZA">
      <data key="d0">5098005</data>
    </edge>
    <edge source="RUS" target="USA">
      <data key="d0">851068</data>
    </edge>
    <edge source="RUS" target="BFA">
      <data key="d0">78235</data>
    </edge>
    <edge source="RUS" target="URY">
      <data key="d0">569402</data>
    </edge>
    <edge source="ARG" target="AUS">
      <data key="d0">27244</data>
    </edge>
    <edge source="ARG" target="BEL">
      <data key="d0">42940</data>
    </edge>
    <edge source="ARG" target="BOL">
      <data key="d0">9312406</data>
    </edge>
    <edge source="ARG" target="BRA">
      <data key="d0">22261639</data>
    </edge>
    <edge source="ARG" target="CAN">
      <data key="d0">89110</data>
    </edge>
    <edge source="ARG" target="LKA">
      <data key="d0">114034</data>
    </edge>
    <edge source="ARG" target="CHL">
      <data key="d0">107209874</data>
    </edge>
    <edge source="ARG" target="CHN">
      <data key="d0">11148</data>
    </edge>
    <edge source="ARG" target="COL">
      <data key="d0">479551</data>
    </edge>
    <edge source="ARG" target="CRI">
      <data key="d0">359817</data>
    </edge>
    <edge source="ARG" target="ECU">
      <data key="d0">889575</data>
    </edge>
    <edge source="ARG" target="SLV">
      <data key="d0">22398</data>
    </edge>
    <edge source="ARG" target="FRA">
      <data key="d0">138815</data>
    </edge>
    <edge source="ARG" target="DEU">
      <data key="d0">79296</data>
    </edge>
    <edge source="ARG" target="GTM">
      <data key="d0">34130</data>
    </edge>
    <edge source="ARG" target="HND">
      <data key="d0">136235</data>
    </edge>
    <edge source="ARG" target="HKG">
      <data key="d0">25235</data>
    </edge>
    <edge source="ARG" target="ITA">
      <data key="d0">72122</data>
    </edge>
    <edge source="ARG" target="JAM">
      <data key="d0">73620</data>
    </edge>
    <edge source="ARG" target="JOR">
      <data key="d0">21651</data>
    </edge>
    <edge source="ARG" target="LBN">
      <data key="d0">16192</data>
    </edge>
    <edge source="ARG" target="MYS">
      <data key="d0">11447</data>
    </edge>
    <edge source="ARG" target="MEX">
      <data key="d0">816175</data>
    </edge>
    <edge source="ARG" target="NIC">
      <data key="d0">19819</data>
    </edge>
    <edge source="ARG" target="PAN">
      <data key="d0">170126</data>
    </edge>
    <edge source="ARG" target="PRY">
      <data key="d0">40060152</data>
    </edge>
    <edge source="ARG" target="PER">
      <data key="d0">1076250</data>
    </edge>
    <edge source="ARG" target="PHL">
      <data key="d0">17406</data>
    </edge>
    <edge source="ARG" target="ZAF">
      <data key="d0">70411</data>
    </edge>
    <edge source="ARG" target="ESP">
      <data key="d0">134322</data>
    </edge>
    <edge source="ARG" target="TUR">
      <data key="d0">77567</data>
    </edge>
    <edge source="ARG" target="UGA">
      <data key="d0">10777</data>
    </edge>
    <edge source="ARG" target="GBR">
      <data key="d0">156276</data>
    </edge>
    <edge source="ARG" target="TZA">
      <data key="d0">10858</data>
    </edge>
    <edge source="ARG" target="USA">
      <data key="d0">14366590</data>
    </edge>
    <edge source="ARG" target="URY">
      <data key="d0">25628578</data>
    </edge>
    <edge source="AUS" target="ARG">
      <data key="d0">330881</data>
    </edge>
    <edge source="AUS" target="AUT">
      <data key="d0">38312</data>
    </edge>
    <edge source="AUS" target="BEL">
      <data key="d0">151127</data>
    </edge>
    <edge source="AUS" target="BRA">
      <data key="d0">2689338</data>
    </edge>
    <edge source="AUS" target="BGR">
      <data key="d0">1999131</data>
    </edge>
    <edge source="AUS" target="KHM">
      <data key="d0">1673581</data>
    </edge>
    <edge source="AUS" target="CAN">
      <data key="d0">257855</data>
    </edge>
    <edge source="AUS" target="LKA">
      <data key="d0">12971000</data>
    </edge>
    <edge source="AUS" target="CHL">
      <data key="d0">7486261</data>
    </edge>
    <edge source="AUS" target="CHN">
      <data key="d0">91380305</data>
    </edge>
    <edge source="AUS" target="CRI">
      <data key="d0">267767</data>
    </edge>
    <edge source="AUS" target="HRV">
      <data key="d0">143561</data>
    </edge>
    <edge source="AUS" target="ECU">
      <data key="d0">2004433</data>
    </edge>
    <edge source="AUS" target="SLV">
      <data key="d0">764298</data>
    </edge>
    <edge source="AUS" target="ETH">
      <data key="d0">16736</data>
    </edge>
    <edge source="AUS" target="EST">
      <data key="d0">10517</data>
    </edge>
    <edge source="AUS" target="FIN">
      <data key="d0">13772</data>
    </edge>
    <edge source="AUS" target="FRA">
      <data key="d0">779194</data>
    </edge>
    <edge source="AUS" target="DEU">
      <data key="d0">11534542</data>
    </edge>
    <edge source="AUS" target="GRC">
      <data key="d0">525751</data>
    </edge>
    <edge source="AUS" target="GTM">
      <data key="d0">847010</data>
    </edge>
    <edge source="AUS" target="HND">
      <data key="d0">117313</data>
    </edge>
    <edge source="AUS" target="HKG">
      <data key="d0">7017959</data>
    </edge>
    <edge source="AUS" target="HUN">
      <data key="d0">17934</data>
    </edge>
    <edge source="AUS" target="IDN">
      <data key="d0">8275354</data>
    </edge>
    <edge source="AUS" target="IRL">
      <data key="d0">62991</data>
    </edge>
    <edge source="AUS" target="ITA">
      <data key="d0">7120354</data>
    </edge>
    <edge source="AUS" target="JPN">
      <data key="d0">5846816</data>
    </edge>
    <edge source="AUS" target="JOR">
      <data key="d0">3080166</data>
    </edge>
    <edge source="AUS" target="KOR">
      <data key="d0">3772866</data>
    </edge>
    <edge source="AUS" target="LVA">
      <data key="d0">15182</data>
    </edge>
    <edge source="AUS" target="LTU">
      <data key="d0">521481</data>
    </edge>
    <edge source="AUS" target="MDG">
      <data key="d0">62096</data>
    </edge>
    <edge source="AUS" target="MYS">
      <data key="d0">17056444</data>
    </edge>
    <edge source="AUS" target="MUS">
      <data key="d0">131566</data>
    </edge>
    <edge source="AUS" target="MEX">
      <data key="d0">1403981</data>
    </edge>
    <edge source="AUS" target="MDA">
      <data key="d0">14309</data>
    </edge>
    <edge source="AUS" target="NAM">
      <data key="d0">1774860</data>
    </edge>
    <edge source="AUS" target="NLD">
      <data key="d0">1842995</data>
    </edge>
    <edge source="AUS" target="NZL">
      <data key="d0">215990211</data>
    </edge>
    <edge source="AUS" target="NOR">
      <data key="d0">22467</data>
    </edge>
    <edge source="AUS" target="PAK">
      <data key="d0">11236827</data>
    </edge>
    <edge source="AUS" target="PAN">
      <data key="d0">343575</data>
    </edge>
    <edge source="AUS" target="PRY">
      <data key="d0">31311</data>
    </edge>
    <edge source="AUS" target="PER">
      <data key="d0">1044262</data>
    </edge>
    <edge source="AUS" target="PHL">
      <data key="d0">19029314</data>
    </edge>
    <edge source="AUS" target="POL">
      <data key="d0">1891333</data>
    </edge>
    <edge source="AUS" target="PRT">
      <data key="d0">857180</data>
    </edge>
    <edge source="AUS" target="ROU">
      <data key="d0">1847709</data>
    </edge>
    <edge source="AUS" target="SAU">
      <data key="d0">162124</data>
    </edge>
    <edge source="AUS" target="SEN">
      <data key="d0">15548</data>
    </edge>
    <edge source="AUS" target="SRB">
      <data key="d0">45351</data>
    </edge>
    <edge source="AUS" target="IND">
      <data key="d0">32283733</data>
    </edge>
    <edge source="AUS" target="SGP">
      <data key="d0">18261640</data>
    </edge>
    <edge source="AUS" target="VNM">
      <data key="d0">3942484</data>
    </edge>
    <edge source="AUS" target="SVN">
      <data key="d0">350904</data>
    </edge>
    <edge source="AUS" target="ZAF">
      <data key="d0">19308338</data>
    </edge>
    <edge source="AUS" target="ESP">
      <data key="d0">3409617</data>
    </edge>
    <edge source="AUS" target="SWE">
      <data key="d0">178769</data>
    </edge>
    <edge source="AUS" target="CHE">
      <data key="d0">18150</data>
    </edge>
    <edge source="AUS" target="THA">
      <data key="d0">7178573</data>
    </edge>
    <edge source="AUS" target="ARE">
      <data key="d0">6068035</data>
    </edge>
    <edge source="AUS" target="TUR">
      <data key="d0">822371</data>
    </edge>
    <edge source="AUS" target="UKR">
      <data key="d0">974143</data>
    </edge>
    <edge source="AUS" target="EGY">
      <data key="d0">5685274</data>
    </edge>
    <edge source="AUS" target="GBR">
      <data key="d0">3188882</data>
    </edge>
    <edge source="AUS" target="TZA">
      <data key="d0">36154</data>
    </edge>
    <edge source="AUS" target="USA">
      <data key="d0">103461208</data>
    </edge>
    <edge source="AUS" target="URY">
      <data key="d0">117176</data>
    </edge>
    <edge source="BEL" target="ALB">
      <data key="d0">1008169</data>
    </edge>
    <edge source="BEL" target="DZA">
      <data key="d0">13033513</data>
    </edge>
    <edge source="BEL" target="AZE">
      <data key="d0">908030</data>
    </edge>
    <edge source="BEL" target="ARG">
      <data key="d0">2445925</data>
    </edge>
    <edge source="BEL" target="AUS">
      <data key="d0">39861558</data>
    </edge>
    <edge source="BEL" target="AUT">
      <data key="d0">27824653</data>
    </edge>
    <edge source="BEL" target="ARM">
      <data key="d0">453735</data>
    </edge>
    <edge source="BEL" target="BOL">
      <data key="d0">104202</data>
    </edge>
    <edge source="BEL" target="BRA">
      <data key="d0">11219858</data>
    </edge>
    <edge source="BEL" target="BGR">
      <data key="d0">4644214</data>
    </edge>
    <edge source="BEL" target="BDI">
      <data key="d0">251683</data>
    </edge>
    <edge source="BEL" target="BLR">
      <data key="d0">1569000</data>
    </edge>
    <edge source="BEL" target="KHM">
      <data key="d0">117061</data>
    </edge>
    <edge source="BEL" target="CMR">
      <data key="d0">5777292</data>
    </edge>
    <edge source="BEL" target="CAN">
      <data key="d0">7335545</data>
    </edge>
    <edge source="BEL" target="LKA">
      <data key="d0">1102705</data>
    </edge>
    <edge source="BEL" target="CHL">
      <data key="d0">6254490</data>
    </edge>
    <edge source="BEL" target="CHN">
      <data key="d0">39863211</data>
    </edge>
    <edge source="BEL" target="COL">
      <data key="d0">6956374</data>
    </edge>
    <edge source="BEL" target="CRI">
      <data key="d0">392194</data>
    </edge>
    <edge source="BEL" target="HRV">
      <data key="d0">2708658</data>
    </edge>
    <edge source="BEL" target="CZE">
      <data key="d0">56416021</data>
    </edge>
    <edge source="BEL" target="BEN">
      <data key="d0">270051</data>
    </edge>
    <edge source="BEL" target="DNK">
      <data key="d0">18968045</data>
    </edge>
    <edge source="BEL" target="ECU">
      <data key="d0">1966175</data>
    </edge>
    <edge source="BEL" target="SLV">
      <data key="d0">1575692</data>
    </edge>
    <edge source="BEL" target="ETH">
      <data key="d0">182557</data>
    </edge>
    <edge source="BEL" target="EST">
      <data key="d0">1501608</data>
    </edge>
    <edge source="BEL" target="FIN">
      <data key="d0">7890911</data>
    </edge>
    <edge source="BEL" target="FRA">
      <data key="d0">1105736374</data>
    </edge>
    <edge source="BEL" target="GEO">
      <data key="d0">998226</data>
    </edge>
    <edge source="BEL" target="GMB">
      <data key="d0">31990</data>
    </edge>
    <edge source="BEL" target="PSE">
      <data key="d0">55483</data>
    </edge>
    <edge source="BEL" target="DEU">
      <data key="d0">745871469</data>
    </edge>
    <edge source="BEL" target="GHA">
      <data key="d0">2302994</data>
    </edge>
    <edge source="BEL" target="GRC">
      <data key="d0">11977310</data>
    </edge>
    <edge source="BEL" target="GTM">
      <data key="d0">730821</data>
    </edge>
    <edge source="BEL" target="HND">
      <data key="d0">963601</data>
    </edge>
    <edge source="BEL" target="HKG">
      <data key="d0">3017152</data>
    </edge>
    <edge source="BEL" target="HUN">
      <data key="d0">12467743</data>
    </edge>
    <edge source="BEL" target="IDN">
      <data key="d0">635113</data>
    </edge>
    <edge source="BEL" target="IRL">
      <data key="d0">39542083</data>
    </edge>
    <edge source="BEL" target="ISR">
      <data key="d0">16048232</data>
    </edge>
    <edge source="BEL" target="ITA">
      <data key="d0">96319542</data>
    </edge>
    <edge source="BEL" target="CIV">
      <data key="d0">3248039</data>
    </edge>
    <edge source="BEL" target="JAM">
      <data key="d0">805012</data>
    </edge>
    <edge source="BEL" target="JPN">
      <data key="d0">7822600</data>
    </edge>
    <edge source="BEL" target="KAZ">
      <data key="d0">581488</data>
    </edge>
    <edge source="BEL" target="JOR">
      <data key="d0">5703295</data>
    </edge>
    <edge source="BEL" target="KOR">
      <data key="d0">2656810</data>
    </edge>
    <edge source="BEL" target="KGZ">
      <data key="d0">717888</data>
    </edge>
    <edge source="BEL" target="LBN">
      <data key="d0">9308985</data>
    </edge>
    <edge source="BEL" target="LVA">
      <data key="d0">2375080</data>
    </edge>
    <edge source="BEL" target="LTU">
      <data key="d0">3469664</data>
    </edge>
    <edge source="BEL" target="MDG">
      <data key="d0">448272</data>
    </edge>
    <edge source="BEL" target="MWI">
      <data key="d0">81721</data>
    </edge>
    <edge source="BEL" target="MYS">
      <data key="d0">21300871</data>
    </edge>
    <edge source="BEL" target="MUS">
      <data key="d0">178771</data>
    </edge>
    <edge source="BEL" target="MEX">
      <data key="d0">20954277</data>
    </edge>
    <edge source="BEL" target="MDA">
      <data key="d0">529973</data>
    </edge>
    <edge source="BEL" target="MAR">
      <data key="d0">7015150</data>
    </edge>
    <edge source="BEL" target="MOZ">
      <data key="d0">69310</data>
    </edge>
    <edge source="BEL" target="OMN">
      <data key="d0">1702634</data>
    </edge>
    <edge source="BEL" target="NLD">
      <data key="d0">820493890</data>
    </edge>
    <edge source="BEL" target="NZL">
      <data key="d0">6606764</data>
    </edge>
    <edge source="BEL" target="NIC">
      <data key="d0">24014</data>
    </edge>
    <edge source="BEL" target="NER">
      <data key="d0">177685</data>
    </edge>
    <edge source="BEL" target="NOR">
      <data key="d0">9081130</data>
    </edge>
    <edge source="BEL" target="PAK">
      <data key="d0">3489770</data>
    </edge>
    <edge source="BEL" target="PAN">
      <data key="d0">773874</data>
    </edge>
    <edge source="BEL" target="PRY">
      <data key="d0">1952825</data>
    </edge>
    <edge source="BEL" target="PER">
      <data key="d0">2837552</data>
    </edge>
    <edge source="BEL" target="PHL">
      <data key="d0">2399758</data>
    </edge>
    <edge source="BEL" target="POL">
      <data key="d0">90310904</data>
    </edge>
    <edge source="BEL" target="PRT">
      <data key="d0">23897224</data>
    </edge>
    <edge source="BEL" target="ROU">
      <data key="d0">12072038</data>
    </edge>
    <edge source="BEL" target="RUS">
      <data key="d0">25566636</data>
    </edge>
    <edge source="BEL" target="SAU">
      <data key="d0">11729927</data>
    </edge>
    <edge source="BEL" target="SEN">
      <data key="d0">1714730</data>
    </edge>
    <edge source="BEL" target="SRB">
      <data key="d0">1435420</data>
    </edge>
    <edge source="BEL" target="IND">
      <data key="d0">30734790</data>
    </edge>
    <edge source="BEL" target="SGP">
      <data key="d0">1881562</data>
    </edge>
    <edge source="BEL" target="SVK">
      <data key="d0">4967075</data>
    </edge>
    <edge source="BEL" target="VNM">
      <data key="d0">977584</data>
    </edge>
    <edge source="BEL" target="SVN">
      <data key="d0">4585076</data>
    </edge>
    <edge source="BEL" target="ZAF">
      <data key="d0">23150612</data>
    </edge>
    <edge source="BEL" target="ESP">
      <data key="d0">108751379</data>
    </edge>
    <edge source="BEL" target="SWE">
      <data key="d0">31590039</data>
    </edge>
    <edge source="BEL" target="CHE">
      <data key="d0">29943041</data>
    </edge>
    <edge source="BEL" target="THA">
      <data key="d0">26846998</data>
    </edge>
    <edge source="BEL" target="TGO">
      <data key="d0">341651</data>
    </edge>
    <edge source="BEL" target="ARE">
      <data key="d0">34852526</data>
    </edge>
    <edge source="BEL" target="TUN">
      <data key="d0">3176958</data>
    </edge>
    <edge source="BEL" target="TUR">
      <data key="d0">56592913</data>
    </edge>
    <edge source="BEL" target="UGA">
      <data key="d0">151137</data>
    </edge>
    <edge source="BEL" target="UKR">
      <data key="d0">4178055</data>
    </edge>
    <edge source="BEL" target="MKD">
      <data key="d0">600085</data>
    </edge>
    <edge source="BEL" target="EGY">
      <data key="d0">14017430</data>
    </edge>
    <edge source="BEL" target="GBR">
      <data key="d0">490178428</data>
    </edge>
    <edge source="BEL" target="TZA">
      <data key="d0">1087265</data>
    </edge>
    <edge source="BEL" target="USA">
      <data key="d0">106662044</data>
    </edge>
    <edge source="BEL" target="BFA">
      <data key="d0">259497</data>
    </edge>
    <edge source="BEL" target="URY">
      <data key="d0">490042</data>
    </edge>
    <edge source="BOL" target="CHL">
      <data key="d0">675421</data>
    </edge>
    <edge source="BOL" target="PRY">
      <data key="d0">471779</data>
    </edge>
    <edge source="BOL" target="PER">
      <data key="d0">69868</data>
    </edge>
    <edge source="BRA" target="ALB">
      <data key="d0">169194</data>
    </edge>
    <edge source="BRA" target="DZA">
      <data key="d0">93039</data>
    </edge>
    <edge source="BRA" target="ARG">
      <data key="d0">381114759</data>
    </edge>
    <edge source="BRA" target="AUS">
      <data key="d0">3393278</data>
    </edge>
    <edge source="BRA" target="AUT">
      <data key="d0">71714</data>
    </edge>
    <edge source="BRA" target="BEL">
      <data key="d0">35522416</data>
    </edge>
    <edge source="BRA" target="BOL">
      <data key="d0">52943542</data>
    </edge>
    <edge source="BRA" target="KHM">
      <data key="d0">82458</data>
    </edge>
    <edge source="BRA" target="CMR">
      <data key="d0">2815496</data>
    </edge>
    <edge source="BRA" target="CAN">
      <data key="d0">1009103</data>
    </edge>
    <edge source="BRA" target="LKA">
      <data key="d0">2051074</data>
    </edge>
    <edge source="BRA" target="CHL">
      <data key="d0">125234510</data>
    </edge>
    <edge source="BRA" target="CHN">
      <data key="d0">114395599</data>
    </edge>
    <edge source="BRA" target="COL">
      <data key="d0">50463400</data>
    </edge>
    <edge source="BRA" target="CRI">
      <data key="d0">6717417</data>
    </edge>
    <edge source="BRA" target="HRV">
      <data key="d0">395466</data>
    </edge>
    <edge source="BRA" target="BEN">
      <data key="d0">777233</data>
    </edge>
    <edge source="BRA" target="ECU">
      <data key="d0">52303785</data>
    </edge>
    <edge source="BRA" target="SLV">
      <data key="d0">3098968</data>
    </edge>
    <edge source="BRA" target="FRA">
      <data key="d0">6745675</data>
    </edge>
    <edge source="BRA" target="GMB">
      <data key="d0">1093148</data>
    </edge>
    <edge source="BRA" target="DEU">
      <data key="d0">2411039</data>
    </edge>
    <edge source="BRA" target="GHA">
      <data key="d0">5712195</data>
    </edge>
    <edge source="BRA" target="GRC">
      <data key="d0">1197119</data>
    </edge>
    <edge source="BRA" target="GTM">
      <data key="d0">5990160</data>
    </edge>
    <edge source="BRA" target="HND">
      <data key="d0">7959508</data>
    </edge>
    <edge source="BRA" target="HKG">
      <data key="d0">28024</data>
    </edge>
    <edge source="BRA" target="IDN">
      <data key="d0">1962346</data>
    </edge>
    <edge source="BRA" target="IRL">
      <data key="d0">376410</data>
    </edge>
    <edge source="BRA" target="ISR">
      <data key="d0">6539890</data>
    </edge>
    <edge source="BRA" target="ITA">
      <data key="d0">37835244</data>
    </edge>
    <edge source="BRA" target="CIV">
      <data key="d0">2846150</data>
    </edge>
    <edge source="BRA" target="JAM">
      <data key="d0">4210580</data>
    </edge>
    <edge source="BRA" target="JPN">
      <data key="d0">2751896</data>
    </edge>
    <edge source="BRA" target="JOR">
      <data key="d0">146464</data>
    </edge>
    <edge source="BRA" target="KOR">
      <data key="d0">5048951</data>
    </edge>
    <edge source="BRA" target="LBN">
      <data key="d0">718735</data>
    </edge>
    <edge source="BRA" target="LTU">
      <data key="d0">32393</data>
    </edge>
    <edge source="BRA" target="MYS">
      <data key="d0">2868990</data>
    </edge>
    <edge source="BRA" target="MRT">
      <data key="d0">157018</data>
    </edge>
    <edge source="BRA" target="MUS">
      <data key="d0">641952</data>
    </edge>
    <edge source="BRA" target="MEX">
      <data key="d0">53856128</data>
    </edge>
    <edge source="BRA" target="MAR">
      <data key="d0">489731</data>
    </edge>
    <edge source="BRA" target="MOZ">
      <data key="d0">157948</data>
    </edge>
    <edge source="BRA" target="OMN">
      <data key="d0">223879</data>
    </edge>
    <edge source="BRA" target="NAM">
      <data key="d0">322764</data>
    </edge>
    <edge source="BRA" target="NLD">
      <data key="d0">410738</data>
    </edge>
    <edge source="BRA" target="NZL">
      <data key="d0">2083960</data>
    </edge>
    <edge source="BRA" target="NIC">
      <data key="d0">1437868</data>
    </edge>
    <edge source="BRA" target="PAK">
      <data key="d0">11695349</data>
    </edge>
    <edge source="BRA" target="PAN">
      <data key="d0">4738716</data>
    </edge>
    <edge source="BRA" target="PRY">
      <data key="d0">122913944</data>
    </edge>
    <edge source="BRA" target="PER">
      <data key="d0">119392795</data>
    </edge>
    <edge source="BRA" target="PHL">
      <data key="d0">8677670</data>
    </edge>
    <edge source="BRA" target="POL">
      <data key="d0">3447756</data>
    </edge>
    <edge source="BRA" target="PRT">
      <data key="d0">7176575</data>
    </edge>
    <edge source="BRA" target="ROU">
      <data key="d0">997666</data>
    </edge>
    <edge source="BRA" target="RUS">
      <data key="d0">136920</data>
    </edge>
    <edge source="BRA" target="SAU">
      <data key="d0">12233834</data>
    </edge>
    <edge source="BRA" target="SEN">
      <data key="d0">3640516</data>
    </edge>
    <edge source="BRA" target="SRB">
      <data key="d0">126592</data>
    </edge>
    <edge source="BRA" target="IND">
      <data key="d0">2925770</data>
    </edge>
    <edge source="BRA" target="SGP">
      <data key="d0">75784804</data>
    </edge>
    <edge source="BRA" target="VNM">
      <data key="d0">80650</data>
    </edge>
    <edge source="BRA" target="ZAF">
      <data key="d0">32687288</data>
    </edge>
    <edge source="BRA" target="ZWE">
      <data key="d0">207317</data>
    </edge>
    <edge source="BRA" target="ESP">
      <data key="d0">15804315</data>
    </edge>
    <edge source="BRA" target="SWE">
      <data key="d0">144047</data>
    </edge>
    <edge source="BRA" target="CHE">
      <data key="d0">133018</data>
    </edge>
    <edge source="BRA" target="THA">
      <data key="d0">1006668</data>
    </edge>
    <edge source="BRA" target="TGO">
      <data key="d0">1758561</data>
    </edge>
    <edge source="BRA" target="ARE">
      <data key="d0">3354791</data>
    </edge>
    <edge source="BRA" target="TUN">
      <data key="d0">2133015</data>
    </edge>
    <edge source="BRA" target="TUR">
      <data key="d0">24931366</data>
    </edge>
    <edge source="BRA" target="MKD">
      <data key="d0">35366</data>
    </edge>
    <edge source="BRA" target="EGY">
      <data key="d0">20715738</data>
    </edge>
    <edge source="BRA" target="GBR">
      <data key="d0">66404322</data>
    </edge>
    <edge source="BRA" target="TZA">
      <data key="d0">297367</data>
    </edge>
    <edge source="BRA" target="USA">
      <data key="d0">169063156</data>
    </edge>
    <edge source="BRA" target="BFA">
      <data key="d0">81446</data>
    </edge>
    <edge source="BRA" target="URY">
      <data key="d0">54333931</data>
    </edge>
    <edge source="CAN" target="DZA">
      <data key="d0">178617</data>
    </edge>
    <edge source="CAN" target="ARG">
      <data key="d0">10693147</data>
    </edge>
    <edge source="CAN" target="AUS">
      <data key="d0">20068678</data>
    </edge>
    <edge source="CAN" target="AUT">
      <data key="d0">33962</data>
    </edge>
    <edge source="CAN" target="BEL">
      <data key="d0">11300918</data>
    </edge>
    <edge source="CAN" target="BOL">
      <data key="d0">2870746</data>
    </edge>
    <edge source="CAN" target="BRA">
      <data key="d0">66676345</data>
    </edge>
    <edge source="CAN" target="BGR">
      <data key="d0">21484</data>
    </edge>
    <edge source="CAN" target="KHM">
      <data key="d0">126073</data>
    </edge>
    <edge source="CAN" target="CMR">
      <data key="d0">202124</data>
    </edge>
    <edge source="CAN" target="LKA">
      <data key="d0">4692900</data>
    </edge>
    <edge source="CAN" target="CHL">
      <data key="d0">9623642</data>
    </edge>
    <edge source="CAN" target="CHN">
      <data key="d0">50881339</data>
    </edge>
    <edge source="CAN" target="COL">
      <data key="d0">38075948</data>
    </edge>
    <edge source="CAN" target="CRI">
      <data key="d0">2636371</data>
    </edge>
    <edge source="CAN" target="CZE">
      <data key="d0">143053</data>
    </edge>
    <edge source="CAN" target="BEN">
      <data key="d0">285350</data>
    </edge>
    <edge source="CAN" target="DNK">
      <data key="d0">38031</data>
    </edge>
    <edge source="CAN" target="ECU">
      <data key="d0">11499950</data>
    </edge>
    <edge source="CAN" target="SLV">
      <data key="d0">7565140</data>
    </edge>
    <edge source="CAN" target="EST">
      <data key="d0">33175</data>
    </edge>
    <edge source="CAN" target="FIN">
      <data key="d0">278539</data>
    </edge>
    <edge source="CAN" target="FRA">
      <data key="d0">16609718</data>
    </edge>
    <edge source="CAN" target="DEU">
      <data key="d0">47184444</data>
    </edge>
    <edge source="CAN" target="GHA">
      <data key="d0">2114026</data>
    </edge>
    <edge source="CAN" target="GRC">
      <data key="d0">2203338</data>
    </edge>
    <edge source="CAN" target="GTM">
      <data key="d0">18322660</data>
    </edge>
    <edge source="CAN" target="HND">
      <data key="d0">1992822</data>
    </edge>
    <edge source="CAN" target="HKG">
      <data key="d0">14043145</data>
    </edge>
    <edge source="CAN" target="HUN">
      <data key="d0">35157</data>
    </edge>
    <edge source="CAN" target="IDN">
      <data key="d0">1319651</data>
    </edge>
    <edge source="CAN" target="IRL">
      <data key="d0">18613929</data>
    </edge>
    <edge source="CAN" target="ISR">
      <data key="d0">23629627</data>
    </edge>
    <edge source="CAN" target="ITA">
      <data key="d0">31584708</data>
    </edge>
    <edge source="CAN" target="CIV">
      <data key="d0">346537</data>
    </edge>
    <edge source="CAN" target="JAM">
      <data key="d0">4724650</data>
    </edge>
    <edge source="CAN" target="JPN">
      <data key="d0">6941702</data>
    </edge>
    <edge source="CAN" target="JOR">
      <data key="d0">2926278</data>
    </edge>
    <edge source="CAN" target="KOR">
      <data key="d0">5201280</data>
    </edge>
    <edge source="CAN" target="KGZ">
      <data key="d0">12158</data>
    </edge>
    <edge source="CAN" target="LBN">
      <data key="d0">692694</data>
    </edge>
    <edge source="CAN" target="LVA">
      <data key="d0">48690</data>
    </edge>
    <edge source="CAN" target="LTU">
      <data key="d0">16365</data>
    </edge>
    <edge source="CAN" target="MYS">
      <data key="d0">1338558</data>
    </edge>
    <edge source="CAN" target="MUS">
      <data key="d0">45362</data>
    </edge>
    <edge source="CAN" target="MEX">
      <data key="d0">92279469</data>
    </edge>
    <edge source="CAN" target="MAR">
      <data key="d0">3877967</data>
    </edge>
    <edge source="CAN" target="OMN">
      <data key="d0">73726</data>
    </edge>
    <edge source="CAN" target="NLD">
      <data key="d0">13646548</data>
    </edge>
    <edge source="CAN" target="NZL">
      <data key="d0">4617011</data>
    </edge>
    <edge source="CAN" target="NIC">
      <data key="d0">1487565</data>
    </edge>
    <edge source="CAN" target="NOR">
      <data key="d0">299003</data>
    </edge>
    <edge source="CAN" target="PAK">
      <data key="d0">6220113</data>
    </edge>
    <edge source="CAN" target="PAN">
      <data key="d0">5922235</data>
    </edge>
    <edge source="CAN" target="PRY">
      <data key="d0">3071909</data>
    </edge>
    <edge source="CAN" target="PER">
      <data key="d0">30731558</data>
    </edge>
    <edge source="CAN" target="PHL">
      <data key="d0">3578563</data>
    </edge>
    <edge source="CAN" target="POL">
      <data key="d0">662020</data>
    </edge>
    <edge source="CAN" target="PRT">
      <data key="d0">2038710</data>
    </edge>
    <edge source="CAN" target="ROU">
      <data key="d0">151252</data>
    </edge>
    <edge source="CAN" target="RUS">
      <data key="d0">1642927</data>
    </edge>
    <edge source="CAN" target="SAU">
      <data key="d0">9899894</data>
    </edge>
    <edge source="CAN" target="SEN">
      <data key="d0">566296</data>
    </edge>
    <edge source="CAN" target="IND">
      <data key="d0">211317942</data>
    </edge>
    <edge source="CAN" target="SGP">
      <data key="d0">5342062</data>
    </edge>
    <edge source="CAN" target="VNM">
      <data key="d0">88310</data>
    </edge>
    <edge source="CAN" target="ZAF">
      <data key="d0">357877</data>
    </edge>
    <edge source="CAN" target="ESP">
      <data key="d0">11759196</data>
    </edge>
    <edge source="CAN" target="SWE">
      <data key="d0">277711</data>
    </edge>
    <edge source="CAN" target="CHE">
      <data key="d0">897316</data>
    </edge>
    <edge source="CAN" target="THA">
      <data key="d0">3738692</data>
    </edge>
    <edge source="CAN" target="ARE">
      <data key="d0">4445967</data>
    </edge>
    <edge source="CAN" target="TUN">
      <data key="d0">1993871</data>
    </edge>
    <edge source="CAN" target="TUR">
      <data key="d0">22394202</data>
    </edge>
    <edge source="CAN" target="UGA">
      <data key="d0">81137</data>
    </edge>
    <edge source="CAN" target="EGY">
      <data key="d0">20923040</data>
    </edge>
    <edge source="CAN" target="GBR">
      <data key="d0">117189330</data>
    </edge>
    <edge source="CAN" target="TZA">
      <data key="d0">37896</data>
    </edge>
    <edge source="CAN" target="USA">
      <data key="d0">6595875302</data>
    </edge>
    <edge source="CAN" target="BFA">
      <data key="d0">45316</data>
    </edge>
    <edge source="CAN" target="URY">
      <data key="d0">525559</data>
    </edge>
    <edge source="LKA" target="AZE">
      <data key="d0">35596</data>
    </edge>
    <edge source="LKA" target="ARG">
      <data key="d0">381617</data>
    </edge>
    <edge source="LKA" target="AUS">
      <data key="d0">186702</data>
    </edge>
    <edge source="LKA" target="BEL">
      <data key="d0">318956</data>
    </edge>
    <edge source="LKA" target="KHM">
      <data key="d0">143361</data>
    </edge>
    <edge source="LKA" target="CHN">
      <data key="d0">520334</data>
    </edge>
    <edge source="LKA" target="DNK">
      <data key="d0">357602</data>
    </edge>
    <edge source="LKA" target="ETH">
      <data key="d0">335490</data>
    </edge>
    <edge source="LKA" target="FIN">
      <data key="d0">125452</data>
    </edge>
    <edge source="LKA" target="FRA">
      <data key="d0">22518</data>
    </edge>
    <edge source="LKA" target="GEO">
      <data key="d0">13981</data>
    </edge>
    <edge source="LKA" target="DEU">
      <data key="d0">855196</data>
    </edge>
    <edge source="LKA" target="HKG">
      <data key="d0">38951</data>
    </edge>
    <edge source="LKA" target="IDN">
      <data key="d0">736514</data>
    </edge>
    <edge source="LKA" target="ITA">
      <data key="d0">278786</data>
    </edge>
    <edge source="LKA" target="JPN">
      <data key="d0">90494</data>
    </edge>
    <edge source="LKA" target="JOR">
      <data key="d0">243929</data>
    </edge>
    <edge source="LKA" target="LBN">
      <data key="d0">28017</data>
    </edge>
    <edge source="LKA" target="MDG">
      <data key="d0">14202</data>
    </edge>
    <edge source="LKA" target="MWI">
      <data key="d0">217275</data>
    </edge>
    <edge source="LKA" target="MYS">
      <data key="d0">13577</data>
    </edge>
    <edge source="LKA" target="MAR">
      <data key="d0">42550</data>
    </edge>
    <edge source="LKA" target="MOZ">
      <data key="d0">68448</data>
    </edge>
    <edge source="LKA" target="OMN">
      <data key="d0">29505</data>
    </edge>
    <edge source="LKA" target="NLD">
      <data key="d0">236715</data>
    </edge>
    <edge source="LKA" target="PAK">
      <data key="d0">1791065</data>
    </edge>
    <edge source="LKA" target="PRT">
      <data key="d0">12381</data>
    </edge>
    <edge source="LKA" target="ROU">
      <data key="d0">16385</data>
    </edge>
    <edge source="LKA" target="SAU">
      <data key="d0">64110</data>
    </edge>
    <edge source="LKA" target="IND">
      <data key="d0">14390741</data>
    </edge>
    <edge source="LKA" target="SGP">
      <data key="d0">38196</data>
    </edge>
    <edge source="LKA" target="SVK">
      <data key="d0">480895</data>
    </edge>
    <edge source="LKA" target="VNM">
      <data key="d0">372759</data>
    </edge>
    <edge source="LKA" target="ZAF">
      <data key="d0">198210</data>
    </edge>
    <edge source="LKA" target="SWE">
      <data key="d0">20473</data>
    </edge>
    <edge source="LKA" target="THA">
      <data key="d0">16998</data>
    </edge>
    <edge source="LKA" target="ARE">
      <data key="d0">1389460</data>
    </edge>
    <edge source="LKA" target="UGA">
      <data key="d0">149635</data>
    </edge>
    <edge source="LKA" target="UKR">
      <data key="d0">27993</data>
    </edge>
    <edge source="LKA" target="EGY">
      <data key="d0">13900</data>
    </edge>
    <edge source="LKA" target="GBR">
      <data key="d0">3877549</data>
    </edge>
    <edge source="LKA" target="TZA">
      <data key="d0">20055</data>
    </edge>
    <edge source="LKA" target="USA">
      <data key="d0">615691</data>
    </edge>
    <edge source="CHL" target="ARG">
      <data key="d0">54641542</data>
    </edge>
    <edge source="CHL" target="AUS">
      <data key="d0">7195187</data>
    </edge>
    <edge source="CHL" target="BOL">
      <data key="d0">12813785</data>
    </edge>
    <edge source="CHL" target="BRA">
      <data key="d0">24508088</data>
    </edge>
    <edge source="CHL" target="CAN">
      <data key="d0">323519</data>
    </edge>
    <edge source="CHL" target="LKA">
      <data key="d0">446814</data>
    </edge>
    <edge source="CHL" target="COL">
      <data key="d0">41332406</data>
    </edge>
    <edge source="CHL" target="CRI">
      <data key="d0">6873592</data>
    </edge>
    <edge source="CHL" target="DNK">
      <data key="d0">18283</data>
    </edge>
    <edge source="CHL" target="ECU">
      <data key="d0">33122167</data>
    </edge>
    <edge source="CHL" target="SLV">
      <data key="d0">4063104</data>
    </edge>
    <edge source="CHL" target="FIN">
      <data key="d0">54520</data>
    </edge>
    <edge source="CHL" target="FRA">
      <data key="d0">4045094</data>
    </edge>
    <edge source="CHL" target="DEU">
      <data key="d0">73492</data>
    </edge>
    <edge source="CHL" target="GTM">
      <data key="d0">8151492</data>
    </edge>
    <edge source="CHL" target="HND">
      <data key="d0">4491413</data>
    </edge>
    <edge source="CHL" target="HKG">
      <data key="d0">419768</data>
    </edge>
    <edge source="CHL" target="ISR">
      <data key="d0">417643</data>
    </edge>
    <edge source="CHL" target="ITA">
      <data key="d0">13331492</data>
    </edge>
    <edge source="CHL" target="JAM">
      <data key="d0">462214</data>
    </edge>
    <edge source="CHL" target="JOR">
      <data key="d0">259945</data>
    </edge>
    <edge source="CHL" target="KOR">
      <data key="d0">20422</data>
    </edge>
    <edge source="CHL" target="MYS">
      <data key="d0">418827</data>
    </edge>
    <edge source="CHL" target="MEX">
      <data key="d0">64326594</data>
    </edge>
    <edge source="CHL" target="NLD">
      <data key="d0">12119473</data>
    </edge>
    <edge source="CHL" target="NZL">
      <data key="d0">260811</data>
    </edge>
    <edge source="CHL" target="NIC">
      <data key="d0">1207188</data>
    </edge>
    <edge source="CHL" target="PAN">
      <data key="d0">2719911</data>
    </edge>
    <edge source="CHL" target="PRY">
      <data key="d0">4121008</data>
    </edge>
    <edge source="CHL" target="PER">
      <data key="d0">73383630</data>
    </edge>
    <edge source="CHL" target="PHL">
      <data key="d0">7571651</data>
    </edge>
    <edge source="CHL" target="POL">
      <data key="d0">13582</data>
    </edge>
    <edge source="CHL" target="PRT">
      <data key="d0">26475</data>
    </edge>
    <edge source="CHL" target="RUS">
      <data key="d0">176815</data>
    </edge>
    <edge source="CHL" target="SAU">
      <data key="d0">736433</data>
    </edge>
    <edge source="CHL" target="IND">
      <data key="d0">1032182</data>
    </edge>
    <edge source="CHL" target="ZAF">
      <data key="d0">433053</data>
    </edge>
    <edge source="CHL" target="ESP">
      <data key="d0">6631626</data>
    </edge>
    <edge source="CHL" target="THA">
      <data key="d0">96079</data>
    </edge>
    <edge source="CHL" target="ARE">
      <data key="d0">73240</data>
    </edge>
    <edge source="CHL" target="TUR">
      <data key="d0">548506</data>
    </edge>
    <edge source="CHL" target="EGY">
      <data key="d0">10472</data>
    </edge>
    <edge source="CHL" target="GBR">
      <data key="d0">28148888</data>
    </edge>
    <edge source="CHL" target="USA">
      <data key="d0">35613618</data>
    </edge>
    <edge source="CHL" target="URY">
      <data key="d0">11172619</data>
    </edge>
    <edge source="CHN" target="ALB">
      <data key="d0">9249586</data>
    </edge>
    <edge source="CHN" target="DZA">
      <data key="d0">30071172</data>
    </edge>
    <edge source="CHN" target="AZE">
      <data key="d0">2831831</data>
    </edge>
    <edge source="CHN" target="ARG">
      <data key="d0">38614404</data>
    </edge>
    <edge source="CHN" target="AUS">
      <data key="d0">678103427</data>
    </edge>
    <edge source="CHN" target="AUT">
      <data key="d0">5239652</data>
    </edge>
    <edge source="CHN" target="ARM">
      <data key="d0">1818674</data>
    </edge>
    <edge source="CHN" target="BEL">
      <data key="d0">93797459</data>
    </edge>
    <edge source="CHN" target="BOL">
      <data key="d0">2547209</data>
    </edge>
    <edge source="CHN" target="BWA">
      <data key="d0">2234403</data>
    </edge>
    <edge source="CHN" target="BRA">
      <data key="d0">148130103</data>
    </edge>
    <edge source="CHN" target="BGR">
      <data key="d0">13133202</data>
    </edge>
    <edge source="CHN" target="BDI">
      <data key="d0">2560215</data>
    </edge>
    <edge source="CHN" target="BLR">
      <data key="d0">1730132</data>
    </edge>
    <edge source="CHN" target="KHM">
      <data key="d0">49144624</data>
    </edge>
    <edge source="CHN" target="CMR">
      <data key="d0">34835952</data>
    </edge>
    <edge source="CHN" target="CAN">
      <data key="d0">276633278</data>
    </edge>
    <edge source="CHN" target="CAF">
      <data key="d0">76398</data>
    </edge>
    <edge source="CHN" target="LKA">
      <data key="d0">77916905</data>
    </edge>
    <edge source="CHN" target="CHL">
      <data key="d0">140584215</data>
    </edge>
    <edge source="CHN" target="COL">
      <data key="d0">49980034</data>
    </edge>
    <edge source="CHN" target="CRI">
      <data key="d0">19921208</data>
    </edge>
    <edge source="CHN" target="HRV">
      <data key="d0">16831617</data>
    </edge>
    <edge source="CHN" target="CZE">
      <data key="d0">13822427</data>
    </edge>
    <edge source="CHN" target="BEN">
      <data key="d0">25580469</data>
    </edge>
    <edge source="CHN" target="DNK">
      <data key="d0">32089404</data>
    </edge>
    <edge source="CHN" target="ECU">
      <data key="d0">24103212</data>
    </edge>
    <edge source="CHN" target="SLV">
      <data key="d0">13552876</data>
    </edge>
    <edge source="CHN" target="ETH">
      <data key="d0">16973893</data>
    </edge>
    <edge source="CHN" target="EST">
      <data key="d0">5303096</data>
    </edge>
    <edge source="CHN" target="FIN">
      <data key="d0">14808576</data>
    </edge>
    <edge source="CHN" target="FRA">
      <data key="d0">170561447</data>
    </edge>
    <edge source="CHN" target="GEO">
      <data key="d0">16426615</data>
    </edge>
    <edge source="CHN" target="GMB">
      <data key="d0">4485128</data>
    </edge>
    <edge source="CHN" target="PSE">
      <data key="d0">325406</data>
    </edge>
    <edge source="CHN" target="DEU">
      <data key="d0">253222749</data>
    </edge>
    <edge source="CHN" target="GHA">
      <data key="d0">129228090</data>
    </edge>
    <edge source="CHN" target="GRC">
      <data key="d0">63505396</data>
    </edge>
    <edge source="CHN" target="GTM">
      <data key="d0">20169960</data>
    </edge>
    <edge source="CHN" target="HND">
      <data key="d0">4805812</data>
    </edge>
    <edge source="CHN" target="HKG">
      <data key="d0">1105042868</data>
    </edge>
    <edge source="CHN" target="HUN">
      <data key="d0">4797232</data>
    </edge>
    <edge source="CHN" target="IDN">
      <data key="d0">278055810</data>
    </edge>
    <edge source="CHN" target="IRL">
      <data key="d0">29280862</data>
    </edge>
    <edge source="CHN" target="ISR">
      <data key="d0">104198271</data>
    </edge>
    <edge source="CHN" target="ITA">
      <data key="d0">173350989</data>
    </edge>
    <edge source="CHN" target="CIV">
      <data key="d0">20416660</data>
    </edge>
    <edge source="CHN" target="JAM">
      <data key="d0">22552951</data>
    </edge>
    <edge source="CHN" target="JPN">
      <data key="d0">1176218613</data>
    </edge>
    <edge source="CHN" target="KAZ">
      <data key="d0">38087290</data>
    </edge>
    <edge source="CHN" target="JOR">
      <data key="d0">70867413</data>
    </edge>
    <edge source="CHN" target="KOR">
      <data key="d0">577881931</data>
    </edge>
    <edge source="CHN" target="KGZ">
      <data key="d0">10085561</data>
    </edge>
    <edge source="CHN" target="LBN">
      <data key="d0">47938447</data>
    </edge>
    <edge source="CHN" target="LVA">
      <data key="d0">5673669</data>
    </edge>
    <edge source="CHN" target="LTU">
      <data key="d0">10353454</data>
    </edge>
    <edge source="CHN" target="MDG">
      <data key="d0">14705449</data>
    </edge>
    <edge source="CHN" target="MWI">
      <data key="d0">1337171</data>
    </edge>
    <edge source="CHN" target="MYS">
      <data key="d0">712931530</data>
    </edge>
    <edge source="CHN" target="MRT">
      <data key="d0">8707396</data>
    </edge>
    <edge source="CHN" target="MUS">
      <data key="d0">15652681</data>
    </edge>
    <edge source="CHN" target="MEX">
      <data key="d0">174838562</data>
    </edge>
    <edge source="CHN" target="MDA">
      <data key="d0">561386</data>
    </edge>
    <edge source="CHN" target="MAR">
      <data key="d0">16908300</data>
    </edge>
    <edge source="CHN" target="MOZ">
      <data key="d0">30611748</data>
    </edge>
    <edge source="CHN" target="OMN">
      <data key="d0">22475529</data>
    </edge>
    <edge source="CHN" target="NAM">
      <data key="d0">2509926</data>
    </edge>
    <edge source="CHN" target="NLD">
      <data key="d0">219897801</data>
    </edge>
    <edge source="CHN" target="NZL">
      <data key="d0">99116034</data>
    </edge>
    <edge source="CHN" target="NIC">
      <data key="d0">3921634</data>
    </edge>
    <edge source="CHN" target="NER">
      <data key="d0">421542</data>
    </edge>
    <edge source="CHN" target="NOR">
      <data key="d0">11054864</data>
    </edge>
    <edge source="CHN" target="PAK">
      <data key="d0">290197803</data>
    </edge>
    <edge source="CHN" target="PAN">
      <data key="d0">38919747</data>
    </edge>
    <edge source="CHN" target="PRY">
      <data key="d0">10836415</data>
    </edge>
    <edge source="CHN" target="PER">
      <data key="d0">96651134</data>
    </edge>
    <edge source="CHN" target="PHL">
      <data key="d0">476010083</data>
    </edge>
    <edge source="CHN" target="POL">
      <data key="d0">89785310</data>
    </edge>
    <edge source="CHN" target="PRT">
      <data key="d0">19366682</data>
    </edge>
    <edge source="CHN" target="ROU">
      <data key="d0">25860014</data>
    </edge>
    <edge source="CHN" target="RUS">
      <data key="d0">219297263</data>
    </edge>
    <edge source="CHN" target="SAU">
      <data key="d0">421361955</data>
    </edge>
    <edge source="CHN" target="SEN">
      <data key="d0">60670039</data>
    </edge>
    <edge source="CHN" target="SRB">
      <data key="d0">1825903</data>
    </edge>
    <edge source="CHN" target="IND">
      <data key="d0">539132449</data>
    </edge>
    <edge source="CHN" target="SGP">
      <data key="d0">681347521</data>
    </edge>
    <edge source="CHN" target="SVK">
      <data key="d0">2011928</data>
    </edge>
    <edge source="CHN" target="VNM">
      <data key="d0">674982071</data>
    </edge>
    <edge source="CHN" target="SVN">
      <data key="d0">17021496</data>
    </edge>
    <edge source="CHN" target="ZAF">
      <data key="d0">184669375</data>
    </edge>
    <edge source="CHN" target="ZWE">
      <data key="d0">2386828</data>
    </edge>
    <edge source="CHN" target="ESP">
      <data key="d0">136768770</data>
    </edge>
    <edge source="CHN" target="SWE">
      <data key="d0">54552893</data>
    </edge>
    <edge source="CHN" target="CHE">
      <data key="d0">10891210</data>
    </edge>
    <edge source="CHN" target="THA">
      <data key="d0">363273338</data>
    </edge>
    <edge source="CHN" target="TGO">
      <data key="d0">24631597</data>
    </edge>
    <edge source="CHN" target="ARE">
      <data key="d0">298288048</data>
    </edge>
    <edge source="CHN" target="TUN">
      <data key="d0">5033771</data>
    </edge>
    <edge source="CHN" target="TUR">
      <data key="d0">339858785</data>
    </edge>
    <edge source="CHN" target="UGA">
      <data key="d0">5493816</data>
    </edge>
    <edge source="CHN" target="UKR">
      <data key="d0">53038848</data>
    </edge>
    <edge source="CHN" target="MKD">
      <data key="d0">557780</data>
    </edge>
    <edge source="CHN" target="EGY">
      <data key="d0">127877421</data>
    </edge>
    <edge source="CHN" target="GBR">
      <data key="d0">578399798</data>
    </edge>
    <edge source="CHN" target="TZA">
      <data key="d0">84383595</data>
    </edge>
    <edge source="CHN" target="USA">
      <data key="d0">2683896227</data>
    </edge>
    <edge source="CHN" target="BFA">
      <data key="d0">1806586</data>
    </edge>
    <edge source="CHN" target="URY">
      <data key="d0">13038383</data>
    </edge>
    <edge source="COL" target="ARG">
      <data key="d0">5622253</data>
    </edge>
    <edge source="COL" target="AUS">
      <data key="d0">518964</data>
    </edge>
    <edge source="COL" target="BOL">
      <data key="d0">17734291</data>
    </edge>
    <edge source="COL" target="BRA">
      <data key="d0">10317003</data>
    </edge>
    <edge source="COL" target="CAN">
      <data key="d0">693457</data>
    </edge>
    <edge source="COL" target="CHL">
      <data key="d0">25209465</data>
    </edge>
    <edge source="COL" target="CHN">
      <data key="d0">255507</data>
    </edge>
    <edge source="COL" target="CRI">
      <data key="d0">8217633</data>
    </edge>
    <edge source="COL" target="ECU">
      <data key="d0">77419807</data>
    </edge>
    <edge source="COL" target="SLV">
      <data key="d0">1968037</data>
    </edge>
    <edge source="COL" target="FRA">
      <data key="d0">26890</data>
    </edge>
    <edge source="COL" target="GEO">
      <data key="d0">27662</data>
    </edge>
    <edge source="COL" target="GTM">
      <data key="d0">5199705</data>
    </edge>
    <edge source="COL" target="HND">
      <data key="d0">1314464</data>
    </edge>
    <edge source="COL" target="HKG">
      <data key="d0">322074</data>
    </edge>
    <edge source="COL" target="HUN">
      <data key="d0">20708</data>
    </edge>
    <edge source="COL" target="IDN">
      <data key="d0">189925</data>
    </edge>
    <edge source="COL" target="ISR">
      <data key="d0">355900</data>
    </edge>
    <edge source="COL" target="CIV">
      <data key="d0">14430</data>
    </edge>
    <edge source="COL" target="JAM">
      <data key="d0">533724</data>
    </edge>
    <edge source="COL" target="KOR">
      <data key="d0">288588</data>
    </edge>
    <edge source="COL" target="MYS">
      <data key="d0">149056</data>
    </edge>
    <edge source="COL" target="MEX">
      <data key="d0">19469147</data>
    </edge>
    <edge source="COL" target="NLD">
      <data key="d0">344356</data>
    </edge>
    <edge source="COL" target="NIC">
      <data key="d0">18220</data>
    </edge>
    <edge source="COL" target="PAN">
      <data key="d0">8615298</data>
    </edge>
    <edge source="COL" target="PRY">
      <data key="d0">989498</data>
    </edge>
    <edge source="COL" target="PER">
      <data key="d0">78529021</data>
    </edge>
    <edge source="COL" target="RUS">
      <data key="d0">303558</data>
    </edge>
    <edge source="COL" target="SAU">
      <data key="d0">264780</data>
    </edge>
    <edge source="COL" target="IND">
      <data key="d0">16063</data>
    </edge>
    <edge source="COL" target="SVN">
      <data key="d0">419678</data>
    </edge>
    <edge source="COL" target="ZAF">
      <data key="d0">2704248</data>
    </edge>
    <edge source="COL" target="ESP">
      <data key="d0">19280</data>
    </edge>
    <edge source="COL" target="CHE">
      <data key="d0">16402</data>
    </edge>
    <edge source="COL" target="THA">
      <data key="d0">210785</data>
    </edge>
    <edge source="COL" target="TUR">
      <data key="d0">382036</data>
    </edge>
    <edge source="COL" target="GBR">
      <data key="d0">3871134</data>
    </edge>
    <edge source="COL" target="USA">
      <data key="d0">15934650</data>
    </edge>
    <edge source="COL" target="URY">
      <data key="d0">798815</data>
    </edge>
    <edge source="CRI" target="ARG">
      <data key="d0">33412</data>
    </edge>
    <edge source="CRI" target="AUS">
      <data key="d0">22638</data>
    </edge>
    <edge source="CRI" target="BOL">
      <data key="d0">20923</data>
    </edge>
    <edge source="CRI" target="BRA">
      <data key="d0">103292</data>
    </edge>
    <edge source="CRI" target="CMR">
      <data key="d0">2200454</data>
    </edge>
    <edge source="CRI" target="CAN">
      <data key="d0">69793</data>
    </edge>
    <edge source="CRI" target="CHL">
      <data key="d0">81452</data>
    </edge>
    <edge source="CRI" target="CHN">
      <data key="d0">101219</data>
    </edge>
    <edge source="CRI" target="COL">
      <data key="d0">23827</data>
    </edge>
    <edge source="CRI" target="ECU">
      <data key="d0">2990396</data>
    </edge>
    <edge source="CRI" target="SLV">
      <data key="d0">19566807</data>
    </edge>
    <edge source="CRI" target="FRA">
      <data key="d0">150238</data>
    </edge>
    <edge source="CRI" target="GTM">
      <data key="d0">45504527</data>
    </edge>
    <edge source="CRI" target="HND">
      <data key="d0">23119743</data>
    </edge>
    <edge source="CRI" target="IRL">
      <data key="d0">11218</data>
    </edge>
    <edge source="CRI" target="ITA">
      <data key="d0">83361</data>
    </edge>
    <edge source="CRI" target="JAM">
      <data key="d0">3685448</data>
    </edge>
    <edge source="CRI" target="MEX">
      <data key="d0">1166319</data>
    </edge>
    <edge source="CRI" target="NLD">
      <data key="d0">12956</data>
    </edge>
    <edge source="CRI" target="NIC">
      <data key="d0">30007014</data>
    </edge>
    <edge source="CRI" target="PAN">
      <data key="d0">34349298</data>
    </edge>
    <edge source="CRI" target="PER">
      <data key="d0">10093</data>
    </edge>
    <edge source="CRI" target="IND">
      <data key="d0">18085</data>
    </edge>
    <edge source="CRI" target="ESP">
      <data key="d0">59845</data>
    </edge>
    <edge source="CRI" target="THA">
      <data key="d0">13990</data>
    </edge>
    <edge source="CRI" target="GBR">
      <data key="d0">52505</data>
    </edge>
    <edge source="CRI" target="TZA">
      <data key="d0">15119</data>
    </edge>
    <edge source="CRI" target="USA">
      <data key="d0">11277387</data>
    </edge>
    <edge source="ECU" target="ARG">
      <data key="d0">502683</data>
    </edge>
    <edge source="ECU" target="BOL">
      <data key="d0">1841391</data>
    </edge>
    <edge source="ECU" target="BRA">
      <data key="d0">31786</data>
    </edge>
    <edge source="ECU" target="CHL">
      <data key="d0">2124455</data>
    </edge>
    <edge source="ECU" target="CHN">
      <data key="d0">23505</data>
    </edge>
    <edge source="ECU" target="COL">
      <data key="d0">17650408</data>
    </edge>
    <edge source="ECU" target="CRI">
      <data key="d0">564100</data>
    </edge>
    <edge source="ECU" target="SLV">
      <data key="d0">51481</data>
    </edge>
    <edge source="ECU" target="ETH">
      <data key="d0">17144</data>
    </edge>
    <edge source="ECU" target="GTM">
      <data key="d0">81251</data>
    </edge>
    <edge source="ECU" target="HND">
      <data key="d0">85611</data>
    </edge>
    <edge source="ECU" target="HKG">
      <data key="d0">33220</data>
    </edge>
    <edge source="ECU" target="MEX">
      <data key="d0">3683620</data>
    </edge>
    <edge source="ECU" target="NIC">
      <data key="d0">385835</data>
    </edge>
    <edge source="ECU" target="PAN">
      <data key="d0">1411843</data>
    </edge>
    <edge source="ECU" target="PER">
      <data key="d0">15390149</data>
    </edge>
    <edge source="ECU" target="PHL">
      <data key="d0">16786</data>
    </edge>
    <edge source="ECU" target="USA">
      <data key="d0">414732</data>
    </edge>
    <edge source="ECU" target="URY">
      <data key="d0">298631</data>
    </edge>
    <edge source="SLV" target="CAN">
      <data key="d0">77715</data>
    </edge>
    <edge source="SLV" target="CHL">
      <data key="d0">824159</data>
    </edge>
    <edge source="SLV" target="CHN">
      <data key="d0">19747</data>
    </edge>
    <edge source="SLV" target="COL">
      <data key="d0">36587</data>
    </edge>
    <edge source="SLV" target="CRI">
      <data key="d0">59848614</data>
    </edge>
    <edge source="SLV" target="FRA">
      <data key="d0">25054</data>
    </edge>
    <edge source="SLV" target="GTM">
      <data key="d0">71444012</data>
    </edge>
    <edge source="SLV" target="HND">
      <data key="d0">53338343</data>
    </edge>
    <edge source="SLV" target="ITA">
      <data key="d0">59619</data>
    </edge>
    <edge source="SLV" target="JAM">
      <data key="d0">3157979</data>
    </edge>
    <edge source="SLV" target="MEX">
      <data key="d0">2532475</data>
    </edge>
    <edge source="SLV" target="NZL">
      <data key="d0">10356</data>
    </edge>
    <edge source="SLV" target="NIC">
      <data key="d0">21253810</data>
    </edge>
    <edge source="SLV" target="PAN">
      <data key="d0">20996296</data>
    </edge>
    <edge source="SLV" target="PER">
      <data key="d0">16605</data>
    </edge>
    <edge source="SLV" target="IND">
      <data key="d0">11213</data>
    </edge>
    <edge source="SLV" target="VNM">
      <data key="d0">16038</data>
    </edge>
    <edge source="SLV" target="ZWE">
      <data key="d0">10350</data>
    </edge>
    <edge source="SLV" target="CHE">
      <data key="d0">23303</data>
    </edge>
    <edge source="SLV" target="GBR">
      <data key="d0">47872</data>
    </edge>
    <edge source="SLV" target="USA">
      <data key="d0">3568919</data>
    </edge>
    <edge source="GTM" target="BEL">
      <data key="d0">14134</data>
    </edge>
    <edge source="GTM" target="BOL">
      <data key="d0">12594</data>
    </edge>
    <edge source="GTM" target="CAN">
      <data key="d0">18100</data>
    </edge>
    <edge source="GTM" target="CHL">
      <data key="d0">284636</data>
    </edge>
    <edge source="GTM" target="COL">
      <data key="d0">115392</data>
    </edge>
    <edge source="GTM" target="CRI">
      <data key="d0">23474894</data>
    </edge>
    <edge source="GTM" target="ECU">
      <data key="d0">139446</data>
    </edge>
    <edge source="GTM" target="SLV">
      <data key="d0">36913133</data>
    </edge>
    <edge source="GTM" target="FRA">
      <data key="d0">10658</data>
    </edge>
    <edge source="GTM" target="DEU">
      <data key="d0">371880</data>
    </edge>
    <edge source="GTM" target="HND">
      <data key="d0">41742179</data>
    </edge>
    <edge source="GTM" target="ITA">
      <data key="d0">1440174</data>
    </edge>
    <edge source="GTM" target="JPN">
      <data key="d0">915708</data>
    </edge>
    <edge source="GTM" target="KOR">
      <data key="d0">940481</data>
    </edge>
    <edge source="GTM" target="MEX">
      <data key="d0">23648148</data>
    </edge>
    <edge source="GTM" target="NLD">
      <data key="d0">807713</data>
    </edge>
    <edge source="GTM" target="NIC">
      <data key="d0">16385731</data>
    </edge>
    <edge source="GTM" target="PAN">
      <data key="d0">5826122</data>
    </edge>
    <edge source="GTM" target="PER">
      <data key="d0">365492</data>
    </edge>
    <edge source="GTM" target="POL">
      <data key="d0">38038</data>
    </edge>
    <edge source="GTM" target="RUS">
      <data key="d0">54211</data>
    </edge>
    <edge source="GTM" target="IND">
      <data key="d0">167975</data>
    </edge>
    <edge source="GTM" target="VNM">
      <data key="d0">14100</data>
    </edge>
    <edge source="GTM" target="ESP">
      <data key="d0">27598</data>
    </edge>
    <edge source="GTM" target="TUR">
      <data key="d0">225516</data>
    </edge>
    <edge source="GTM" target="UKR">
      <data key="d0">43208</data>
    </edge>
    <edge source="GTM" target="USA">
      <data key="d0">70737928</data>
    </edge>
    <edge source="HND" target="AUS">
      <data key="d0">33241</data>
    </edge>
    <edge source="HND" target="CAN">
      <data key="d0">23658</data>
    </edge>
    <edge source="HND" target="CHL">
      <data key="d0">325007</data>
    </edge>
    <edge source="HND" target="CHN">
      <data key="d0">14349</data>
    </edge>
    <edge source="HND" target="CRI">
      <data key="d0">20851449</data>
    </edge>
    <edge source="HND" target="SLV">
      <data key="d0">5668854</data>
    </edge>
    <edge source="HND" target="FIN">
      <data key="d0">73187</data>
    </edge>
    <edge source="HND" target="DEU">
      <data key="d0">118596</data>
    </edge>
    <edge source="HND" target="GTM">
      <data key="d0">4579763</data>
    </edge>
    <edge source="HND" target="IDN">
      <data key="d0">31500</data>
    </edge>
    <edge source="HND" target="KOR">
      <data key="d0">11316</data>
    </edge>
    <edge source="HND" target="MEX">
      <data key="d0">1467516</data>
    </edge>
    <edge source="HND" target="NIC">
      <data key="d0">4376073</data>
    </edge>
    <edge source="HND" target="PAN">
      <data key="d0">13968824</data>
    </edge>
    <edge source="HND" target="ESP">
      <data key="d0">25851</data>
    </edge>
    <edge source="HND" target="SWE">
      <data key="d0">37800</data>
    </edge>
    <edge source="HND" target="USA">
      <data key="d0">145889964</data>
    </edge>
    <edge source="HKG" target="ALB">
      <data key="d0">161334</data>
    </edge>
    <edge source="HKG" target="DZA">
      <data key="d0">23403</data>
    </edge>
    <edge source="HKG" target="AZE">
      <data key="d0">177697</data>
    </edge>
    <edge source="HKG" target="ARG">
      <data key="d0">393837</data>
    </edge>
    <edge source="HKG" target="AUS">
      <data key="d0">21894207</data>
    </edge>
    <edge source="HKG" target="AUT">
      <data key="d0">668332</data>
    </edge>
    <edge source="HKG" target="ARM">
      <data key="d0">108684</data>
    </edge>
    <edge source="HKG" target="BEL">
      <data key="d0">5027231</data>
    </edge>
    <edge source="HKG" target="BRA">
      <data key="d0">9693424</data>
    </edge>
    <edge source="HKG" target="BGR">
      <data key="d0">35849</data>
    </edge>
    <edge source="HKG" target="BLR">
      <data key="d0">38129</data>
    </edge>
    <edge source="HKG" target="KHM">
      <data key="d0">5976480</data>
    </edge>
    <edge source="HKG" target="CMR">
      <data key="d0">124608</data>
    </edge>
    <edge source="HKG" target="CAN">
      <data key="d0">17949096</data>
    </edge>
    <edge source="HKG" target="LKA">
      <data key="d0">3322892</data>
    </edge>
    <edge source="HKG" target="CHL">
      <data key="d0">360371</data>
    </edge>
    <edge source="HKG" target="CHN">
      <data key="d0">318740400</data>
    </edge>
    <edge source="HKG" target="COL">
      <data key="d0">251743</data>
    </edge>
    <edge source="HKG" target="CRI">
      <data key="d0">226180</data>
    </edge>
    <edge source="HKG" target="HRV">
      <data key="d0">501933</data>
    </edge>
    <edge source="HKG" target="CZE">
      <data key="d0">724001</data>
    </edge>
    <edge source="HKG" target="DNK">
      <data key="d0">1208056</data>
    </edge>
    <edge source="HKG" target="SLV">
      <data key="d0">375758</data>
    </edge>
    <edge source="HKG" target="ETH">
      <data key="d0">426395</data>
    </edge>
    <edge source="HKG" target="EST">
      <data key="d0">734509</data>
    </edge>
    <edge source="HKG" target="FIN">
      <data key="d0">1789365</data>
    </edge>
    <edge source="HKG" target="FRA">
      <data key="d0">20598957</data>
    </edge>
    <edge source="HKG" target="GEO">
      <data key="d0">20777</data>
    </edge>
    <edge source="HKG" target="DEU">
      <data key="d0">17289355</data>
    </edge>
    <edge source="HKG" target="GHA">
      <data key="d0">24445</data>
    </edge>
    <edge source="HKG" target="GRC">
      <data key="d0">589682</data>
    </edge>
    <edge source="HKG" target="GTM">
      <data key="d0">198121</data>
    </edge>
    <edge source="HKG" target="HND">
      <data key="d0">78736</data>
    </edge>
    <edge source="HKG" target="HUN">
      <data key="d0">178470</data>
    </edge>
    <edge source="HKG" target="IDN">
      <data key="d0">8265759</data>
    </edge>
    <edge source="HKG" target="IRL">
      <data key="d0">1177194</data>
    </edge>
    <edge source="HKG" target="ISR">
      <data key="d0">552414</data>
    </edge>
    <edge source="HKG" target="ITA">
      <data key="d0">11258146</data>
    </edge>
    <edge source="HKG" target="JAM">
      <data key="d0">16202</data>
    </edge>
    <edge source="HKG" target="JPN">
      <data key="d0">32088230</data>
    </edge>
    <edge source="HKG" target="KAZ">
      <data key="d0">21526</data>
    </edge>
    <edge source="HKG" target="JOR">
      <data key="d0">361024</data>
    </edge>
    <edge source="HKG" target="KOR">
      <data key="d0">9799125</data>
    </edge>
    <edge source="HKG" target="LBN">
      <data key="d0">337818</data>
    </edge>
    <edge source="HKG" target="LVA">
      <data key="d0">11329</data>
    </edge>
    <edge source="HKG" target="LTU">
      <data key="d0">382476</data>
    </edge>
    <edge source="HKG" target="MDG">
      <data key="d0">526223</data>
    </edge>
    <edge source="HKG" target="MYS">
      <data key="d0">3602558</data>
    </edge>
    <edge source="HKG" target="MUS">
      <data key="d0">150135</data>
    </edge>
    <edge source="HKG" target="MEX">
      <data key="d0">1362221</data>
    </edge>
    <edge source="HKG" target="MAR">
      <data key="d0">83622</data>
    </edge>
    <edge source="HKG" target="OMN">
      <data key="d0">98527</data>
    </edge>
    <edge source="HKG" target="NLD">
      <data key="d0">31341953</data>
    </edge>
    <edge source="HKG" target="NZL">
      <data key="d0">1230729</data>
    </edge>
    <edge source="HKG" target="NIC">
      <data key="d0">17561</data>
    </edge>
    <edge source="HKG" target="NOR">
      <data key="d0">1092858</data>
    </edge>
    <edge source="HKG" target="PAK">
      <data key="d0">1335687</data>
    </edge>
    <edge source="HKG" target="PAN">
      <data key="d0">535646</data>
    </edge>
    <edge source="HKG" target="PRY">
      <data key="d0">44252</data>
    </edge>
    <edge source="HKG" target="PER">
      <data key="d0">321544</data>
    </edge>
    <edge source="HKG" target="PHL">
      <data key="d0">9639410</data>
    </edge>
    <edge source="HKG" target="POL">
      <data key="d0">639437</data>
    </edge>
    <edge source="HKG" target="PRT">
      <data key="d0">832983</data>
    </edge>
    <edge source="HKG" target="ROU">
      <data key="d0">532353</data>
    </edge>
    <edge source="HKG" target="RUS">
      <data key="d0">1176753</data>
    </edge>
    <edge source="HKG" target="SAU">
      <data key="d0">902097</data>
    </edge>
    <edge source="HKG" target="SRB">
      <data key="d0">234728</data>
    </edge>
    <edge source="HKG" target="IND">
      <data key="d0">15529428</data>
    </edge>
    <edge source="HKG" target="SGP">
      <data key="d0">13518312</data>
    </edge>
    <edge source="HKG" target="VNM">
      <data key="d0">21901541</data>
    </edge>
    <edge source="HKG" target="SVN">
      <data key="d0">770122</data>
    </edge>
    <edge source="HKG" target="ZAF">
      <data key="d0">2940175</data>
    </edge>
    <edge source="HKG" target="ZWE">
      <data key="d0">19979</data>
    </edge>
    <edge source="HKG" target="ESP">
      <data key="d0">2694894</data>
    </edge>
    <edge source="HKG" target="SWE">
      <data key="d0">6287110</data>
    </edge>
    <edge source="HKG" target="CHE">
      <data key="d0">5224351</data>
    </edge>
    <edge source="HKG" target="THA">
      <data key="d0">10868278</data>
    </edge>
    <edge source="HKG" target="ARE">
      <data key="d0">4793733</data>
    </edge>
    <edge source="HKG" target="TUN">
      <data key="d0">93341</data>
    </edge>
    <edge source="HKG" target="TUR">
      <data key="d0">1669249</data>
    </edge>
    <edge source="HKG" target="UKR">
      <data key="d0">28381</data>
    </edge>
    <edge source="HKG" target="EGY">
      <data key="d0">1333750</data>
    </edge>
    <edge source="HKG" target="GBR">
      <data key="d0">41900588</data>
    </edge>
    <edge source="HKG" target="TZA">
      <data key="d0">35693</data>
    </edge>
    <edge source="HKG" target="USA">
      <data key="d0">157635073</data>
    </edge>
    <edge source="HKG" target="URY">
      <data key="d0">33120</data>
    </edge>
    <edge source="JAM" target="CHN">
      <data key="d0">25530</data>
    </edge>
    <edge source="JAM" target="ESP">
      <data key="d0">19049</data>
    </edge>
    <edge source="JAM" target="USA">
      <data key="d0">43026</data>
    </edge>
    <edge source="JAM" target="URY">
      <data key="d0">10777</data>
    </edge>
    <edge source="JOR" target="CHN">
      <data key="d0">15107</data>
    </edge>
    <edge source="JOR" target="CZE">
      <data key="d0">106723</data>
    </edge>
    <edge source="JOR" target="PSE">
      <data key="d0">1821017</data>
    </edge>
    <edge source="JOR" target="ISR">
      <data key="d0">400854</data>
    </edge>
    <edge source="JOR" target="ITA">
      <data key="d0">11251</data>
    </edge>
    <edge source="JOR" target="LBN">
      <data key="d0">6267756</data>
    </edge>
    <edge source="JOR" target="MRT">
      <data key="d0">73754</data>
    </edge>
    <edge source="JOR" target="MAR">
      <data key="d0">493482</data>
    </edge>
    <edge source="JOR" target="OMN">
      <data key="d0">311931</data>
    </edge>
    <edge source="JOR" target="NLD">
      <data key="d0">25138</data>
    </edge>
    <edge source="JOR" target="PAK">
      <data key="d0">32358</data>
    </edge>
    <edge source="JOR" target="SAU">
      <data key="d0">77336336</data>
    </edge>
    <edge source="JOR" target="IND">
      <data key="d0">23562</data>
    </edge>
    <edge source="JOR" target="ESP">
      <data key="d0">37945</data>
    </edge>
    <edge source="JOR" target="SWE">
      <data key="d0">62517</data>
    </edge>
    <edge source="JOR" target="THA">
      <data key="d0">17606</data>
    </edge>
    <edge source="JOR" target="ARE">
      <data key="d0">14614523</data>
    </edge>
    <edge source="JOR" target="TUR">
      <data key="d0">47759</data>
    </edge>
    <edge source="JOR" target="UGA">
      <data key="d0">34142</data>
    </edge>
    <edge source="JOR" target="EGY">
      <data key="d0">2999175</data>
    </edge>
    <edge source="JOR" target="TZA">
      <data key="d0">33845</data>
    </edge>
    <edge source="JOR" target="USA">
      <data key="d0">37507</data>
    </edge>
    <edge source="LBN" target="DZA">
      <data key="d0">315476</data>
    </edge>
    <edge source="LBN" target="ARG">
      <data key="d0">13593</data>
    </edge>
    <edge source="LBN" target="AUS">
      <data key="d0">24886</data>
    </edge>
    <edge source="LBN" target="ARM">
      <data key="d0">61875</data>
    </edge>
    <edge source="LBN" target="BEL">
      <data key="d0">71537</data>
    </edge>
    <edge source="LBN" target="BRA">
      <data key="d0">10348</data>
    </edge>
    <edge source="LBN" target="BGR">
      <data key="d0">34197</data>
    </edge>
    <edge source="LBN" target="CMR">
      <data key="d0">109234</data>
    </edge>
    <edge source="LBN" target="CAN">
      <data key="d0">80038</data>
    </edge>
    <edge source="LBN" target="CAF">
      <data key="d0">68221</data>
    </edge>
    <edge source="LBN" target="BEN">
      <data key="d0">109875</data>
    </edge>
    <edge source="LBN" target="ETH">
      <data key="d0">228104</data>
    </edge>
    <edge source="LBN" target="FRA">
      <data key="d0">1001285</data>
    </edge>
    <edge source="LBN" target="GMB">
      <data key="d0">77947</data>
    </edge>
    <edge source="LBN" target="DEU">
      <data key="d0">139257</data>
    </edge>
    <edge source="LBN" target="GHA">
      <data key="d0">760819</data>
    </edge>
    <edge source="LBN" target="GRC">
      <data key="d0">759693</data>
    </edge>
    <edge source="LBN" target="ITA">
      <data key="d0">357365</data>
    </edge>
    <edge source="LBN" target="CIV">
      <data key="d0">1563908</data>
    </edge>
    <edge source="LBN" target="JOR">
      <data key="d0">6559321</data>
    </edge>
    <edge source="LBN" target="MYS">
      <data key="d0">38112</data>
    </edge>
    <edge source="LBN" target="MAR">
      <data key="d0">2301545</data>
    </edge>
    <edge source="LBN" target="MOZ">
      <data key="d0">28548</data>
    </edge>
    <edge source="LBN" target="OMN">
      <data key="d0">140417</data>
    </edge>
    <edge source="LBN" target="NER">
      <data key="d0">22791</data>
    </edge>
    <edge source="LBN" target="PAK">
      <data key="d0">14433</data>
    </edge>
    <edge source="LBN" target="PHL">
      <data key="d0">13673</data>
    </edge>
    <edge source="LBN" target="PRT">
      <data key="d0">124828</data>
    </edge>
    <edge source="LBN" target="RUS">
      <data key="d0">53479</data>
    </edge>
    <edge source="LBN" target="SAU">
      <data key="d0">23850270</data>
    </edge>
    <edge source="LBN" target="SEN">
      <data key="d0">48775</data>
    </edge>
    <edge source="LBN" target="IND">
      <data key="d0">12584</data>
    </edge>
    <edge source="LBN" target="ESP">
      <data key="d0">99015</data>
    </edge>
    <edge source="LBN" target="SWE">
      <data key="d0">69770</data>
    </edge>
    <edge source="LBN" target="CHE">
      <data key="d0">25648</data>
    </edge>
    <edge source="LBN" target="THA">
      <data key="d0">22636</data>
    </edge>
    <edge source="LBN" target="TGO">
      <data key="d0">292870</data>
    </edge>
    <edge source="LBN" target="ARE">
      <data key="d0">3555398</data>
    </edge>
    <edge source="LBN" target="TUN">
      <data key="d0">26121</data>
    </edge>
    <edge source="LBN" target="TUR">
      <data key="d0">51948</data>
    </edge>
    <edge source="LBN" target="UGA">
      <data key="d0">34744</data>
    </edge>
    <edge source="LBN" target="EGY">
      <data key="d0">7229539</data>
    </edge>
    <edge source="LBN" target="GBR">
      <data key="d0">268895</data>
    </edge>
    <edge source="LBN" target="USA">
      <data key="d0">16100</data>
    </edge>
    <edge source="MYS" target="ALB">
      <data key="d0">23988</data>
    </edge>
    <edge source="MYS" target="ARG">
      <data key="d0">50502</data>
    </edge>
    <edge source="MYS" target="AUS">
      <data key="d0">75947357</data>
    </edge>
    <edge source="MYS" target="AUT">
      <data key="d0">35257</data>
    </edge>
    <edge source="MYS" target="BEL">
      <data key="d0">2476633</data>
    </edge>
    <edge source="MYS" target="BRA">
      <data key="d0">1668955</data>
    </edge>
    <edge source="MYS" target="KHM">
      <data key="d0">8449156</data>
    </edge>
    <edge source="MYS" target="CMR">
      <data key="d0">158534</data>
    </edge>
    <edge source="MYS" target="CAN">
      <data key="d0">980607</data>
    </edge>
    <edge source="MYS" target="CAF">
      <data key="d0">17417</data>
    </edge>
    <edge source="MYS" target="LKA">
      <data key="d0">11331736</data>
    </edge>
    <edge source="MYS" target="CHL">
      <data key="d0">1402376</data>
    </edge>
    <edge source="MYS" target="CHN">
      <data key="d0">17209893</data>
    </edge>
    <edge source="MYS" target="COL">
      <data key="d0">171243</data>
    </edge>
    <edge source="MYS" target="CRI">
      <data key="d0">28562</data>
    </edge>
    <edge source="MYS" target="BEN">
      <data key="d0">33111</data>
    </edge>
    <edge source="MYS" target="DNK">
      <data key="d0">534162</data>
    </edge>
    <edge source="MYS" target="ECU">
      <data key="d0">44309</data>
    </edge>
    <edge source="MYS" target="ETH">
      <data key="d0">92130</data>
    </edge>
    <edge source="MYS" target="FIN">
      <data key="d0">528572</data>
    </edge>
    <edge source="MYS" target="FRA">
      <data key="d0">1991016</data>
    </edge>
    <edge source="MYS" target="DEU">
      <data key="d0">10660627</data>
    </edge>
    <edge source="MYS" target="GHA">
      <data key="d0">564928</data>
    </edge>
    <edge source="MYS" target="GRC">
      <data key="d0">1052382</data>
    </edge>
    <edge source="MYS" target="GTM">
      <data key="d0">10310</data>
    </edge>
    <edge source="MYS" target="HKG">
      <data key="d0">17684860</data>
    </edge>
    <edge source="MYS" target="IDN">
      <data key="d0">73877400</data>
    </edge>
    <edge source="MYS" target="IRL">
      <data key="d0">2902701</data>
    </edge>
    <edge source="MYS" target="ITA">
      <data key="d0">109258</data>
    </edge>
    <edge source="MYS" target="CIV">
      <data key="d0">190006</data>
    </edge>
    <edge source="MYS" target="JAM">
      <data key="d0">121238</data>
    </edge>
    <edge source="MYS" target="JPN">
      <data key="d0">37015420</data>
    </edge>
    <edge source="MYS" target="KAZ">
      <data key="d0">58241</data>
    </edge>
    <edge source="MYS" target="JOR">
      <data key="d0">268859</data>
    </edge>
    <edge source="MYS" target="KOR">
      <data key="d0">21110467</data>
    </edge>
    <edge source="MYS" target="LBN">
      <data key="d0">135837</data>
    </edge>
    <edge source="MYS" target="LTU">
      <data key="d0">31583</data>
    </edge>
    <edge source="MYS" target="MDG">
      <data key="d0">4424337</data>
    </edge>
    <edge source="MYS" target="MUS">
      <data key="d0">2965910</data>
    </edge>
    <edge source="MYS" target="MEX">
      <data key="d0">670908</data>
    </edge>
    <edge source="MYS" target="MAR">
      <data key="d0">72023</data>
    </edge>
    <edge source="MYS" target="MOZ">
      <data key="d0">24030</data>
    </edge>
    <edge source="MYS" target="OMN">
      <data key="d0">1179736</data>
    </edge>
    <edge source="MYS" target="NAM">
      <data key="d0">25876</data>
    </edge>
    <edge source="MYS" target="NLD">
      <data key="d0">1293750</data>
    </edge>
    <edge source="MYS" target="NZL">
      <data key="d0">25610531</data>
    </edge>
    <edge source="MYS" target="NIC">
      <data key="d0">11053</data>
    </edge>
    <edge source="MYS" target="NOR">
      <data key="d0">17833</data>
    </edge>
    <edge source="MYS" target="PAK">
      <data key="d0">2581370</data>
    </edge>
    <edge source="MYS" target="PAN">
      <data key="d0">72248</data>
    </edge>
    <edge source="MYS" target="PER">
      <data key="d0">85805</data>
    </edge>
    <edge source="MYS" target="PHL">
      <data key="d0">20493076</data>
    </edge>
    <edge source="MYS" target="POL">
      <data key="d0">297560</data>
    </edge>
    <edge source="MYS" target="PRT">
      <data key="d0">919524</data>
    </edge>
    <edge source="MYS" target="RUS">
      <data key="d0">319940</data>
    </edge>
    <edge source="MYS" target="SAU">
      <data key="d0">6969956</data>
    </edge>
    <edge source="MYS" target="SEN">
      <data key="d0">145635</data>
    </edge>
    <edge source="MYS" target="SRB">
      <data key="d0">12089</data>
    </edge>
    <edge source="MYS" target="IND">
      <data key="d0">44319815</data>
    </edge>
    <edge source="MYS" target="SGP">
      <data key="d0">246652672</data>
    </edge>
    <edge source="MYS" target="SVK">
      <data key="d0">11265</data>
    </edge>
    <edge source="MYS" target="VNM">
      <data key="d0">52066017</data>
    </edge>
    <edge source="MYS" target="SVN">
      <data key="d0">13552</data>
    </edge>
    <edge source="MYS" target="ZAF">
      <data key="d0">11379139</data>
    </edge>
    <edge source="MYS" target="ESP">
      <data key="d0">268079</data>
    </edge>
    <edge source="MYS" target="SWE">
      <data key="d0">2123678</data>
    </edge>
    <edge source="MYS" target="CHE">
      <data key="d0">10503</data>
    </edge>
    <edge source="MYS" target="THA">
      <data key="d0">70670840</data>
    </edge>
    <edge source="MYS" target="TGO">
      <data key="d0">77443</data>
    </edge>
    <edge source="MYS" target="ARE">
      <data key="d0">8302679</data>
    </edge>
    <edge source="MYS" target="TUN">
      <data key="d0">12852</data>
    </edge>
    <edge source="MYS" target="TUR">
      <data key="d0">1819820</data>
    </edge>
    <edge source="MYS" target="UGA">
      <data key="d0">106695</data>
    </edge>
    <edge source="MYS" target="UKR">
      <data key="d0">49359</data>
    </edge>
    <edge source="MYS" target="EGY">
      <data key="d0">346515</data>
    </edge>
    <edge source="MYS" target="GBR">
      <data key="d0">18097103</data>
    </edge>
    <edge source="MYS" target="TZA">
      <data key="d0">1105708</data>
    </edge>
    <edge source="MYS" target="USA">
      <data key="d0">19789316</data>
    </edge>
    <edge source="MYS" target="URY">
      <data key="d0">41297</data>
    </edge>
    <edge source="MEX" target="ARG">
      <data key="d0">5423803</data>
    </edge>
    <edge source="MEX" target="AUS">
      <data key="d0">2914729</data>
    </edge>
    <edge source="MEX" target="AUT">
      <data key="d0">122912</data>
    </edge>
    <edge source="MEX" target="BEL">
      <data key="d0">1427484</data>
    </edge>
    <edge source="MEX" target="BOL">
      <data key="d0">1184259</data>
    </edge>
    <edge source="MEX" target="BRA">
      <data key="d0">5224225</data>
    </edge>
    <edge source="MEX" target="CAN">
      <data key="d0">37505604</data>
    </edge>
    <edge source="MEX" target="CHL">
      <data key="d0">16410587</data>
    </edge>
    <edge source="MEX" target="CHN">
      <data key="d0">2767871</data>
    </edge>
    <edge source="MEX" target="COL">
      <data key="d0">13387835</data>
    </edge>
    <edge source="MEX" target="CRI">
      <data key="d0">49834843</data>
    </edge>
    <edge source="MEX" target="CZE">
      <data key="d0">68085</data>
    </edge>
    <edge source="MEX" target="DNK">
      <data key="d0">59853</data>
    </edge>
    <edge source="MEX" target="ECU">
      <data key="d0">4554244</data>
    </edge>
    <edge source="MEX" target="SLV">
      <data key="d0">35165526</data>
    </edge>
    <edge source="MEX" target="FRA">
      <data key="d0">578245</data>
    </edge>
    <edge source="MEX" target="DEU">
      <data key="d0">2460208</data>
    </edge>
    <edge source="MEX" target="GHA">
      <data key="d0">12322</data>
    </edge>
    <edge source="MEX" target="GRC">
      <data key="d0">155222</data>
    </edge>
    <edge source="MEX" target="GTM">
      <data key="d0">61482449</data>
    </edge>
    <edge source="MEX" target="HND">
      <data key="d0">37192034</data>
    </edge>
    <edge source="MEX" target="HKG">
      <data key="d0">29413</data>
    </edge>
    <edge source="MEX" target="HUN">
      <data key="d0">58978</data>
    </edge>
    <edge source="MEX" target="IDN">
      <data key="d0">189207</data>
    </edge>
    <edge source="MEX" target="IRL">
      <data key="d0">617120</data>
    </edge>
    <edge source="MEX" target="ISR">
      <data key="d0">58746</data>
    </edge>
    <edge source="MEX" target="ITA">
      <data key="d0">584419</data>
    </edge>
    <edge source="MEX" target="JAM">
      <data key="d0">2003542</data>
    </edge>
    <edge source="MEX" target="JPN">
      <data key="d0">1398307</data>
    </edge>
    <edge source="MEX" target="JOR">
      <data key="d0">53687</data>
    </edge>
    <edge source="MEX" target="KOR">
      <data key="d0">1379482</data>
    </edge>
    <edge source="MEX" target="MYS">
      <data key="d0">697283</data>
    </edge>
    <edge source="MEX" target="NLD">
      <data key="d0">616994</data>
    </edge>
    <edge source="MEX" target="NZL">
      <data key="d0">265983</data>
    </edge>
    <edge source="MEX" target="NIC">
      <data key="d0">41043607</data>
    </edge>
    <edge source="MEX" target="PAK">
      <data key="d0">11451</data>
    </edge>
    <edge source="MEX" target="PAN">
      <data key="d0">42187615</data>
    </edge>
    <edge source="MEX" target="PRY">
      <data key="d0">38712</data>
    </edge>
    <edge source="MEX" target="PER">
      <data key="d0">18928504</data>
    </edge>
    <edge source="MEX" target="PHL">
      <data key="d0">1490587</data>
    </edge>
    <edge source="MEX" target="POL">
      <data key="d0">158335</data>
    </edge>
    <edge source="MEX" target="ROU">
      <data key="d0">12340</data>
    </edge>
    <edge source="MEX" target="RUS">
      <data key="d0">12127</data>
    </edge>
    <edge source="MEX" target="SAU">
      <data key="d0">182580</data>
    </edge>
    <edge source="MEX" target="IND">
      <data key="d0">661469</data>
    </edge>
    <edge source="MEX" target="SGP">
      <data key="d0">39710</data>
    </edge>
    <edge source="MEX" target="SVN">
      <data key="d0">27135</data>
    </edge>
    <edge source="MEX" target="ZAF">
      <data key="d0">12283</data>
    </edge>
    <edge source="MEX" target="ESP">
      <data key="d0">8907427</data>
    </edge>
    <edge source="MEX" target="SWE">
      <data key="d0">2772011</data>
    </edge>
    <edge source="MEX" target="CHE">
      <data key="d0">82984</data>
    </edge>
    <edge source="MEX" target="THA">
      <data key="d0">483492</data>
    </edge>
    <edge source="MEX" target="ARE">
      <data key="d0">114730</data>
    </edge>
    <edge source="MEX" target="TUR">
      <data key="d0">1423320</data>
    </edge>
    <edge source="MEX" target="GBR">
      <data key="d0">822648</data>
    </edge>
    <edge source="MEX" target="USA">
      <data key="d0">1327025820</data>
    </edge>
    <edge source="MEX" target="URY">
      <data key="d0">938746</data>
    </edge>
    <edge source="NIC" target="CRI">
      <data key="d0">1629145</data>
    </edge>
    <edge source="NIC" target="SLV">
      <data key="d0">117575</data>
    </edge>
    <edge source="NIC" target="GTM">
      <data key="d0">402871</data>
    </edge>
    <edge source="NIC" target="HND">
      <data key="d0">785257</data>
    </edge>
    <edge source="NIC" target="PAN">
      <data key="d0">1138837</data>
    </edge>
    <edge source="PAN" target="ARG">
      <data key="d0">602530</data>
    </edge>
    <edge source="PAN" target="BOL">
      <data key="d0">61968</data>
    </edge>
    <edge source="PAN" target="BRA">
      <data key="d0">82545</data>
    </edge>
    <edge source="PAN" target="CAN">
      <data key="d0">93864</data>
    </edge>
    <edge source="PAN" target="CHL">
      <data key="d0">677860</data>
    </edge>
    <edge source="PAN" target="CHN">
      <data key="d0">36766</data>
    </edge>
    <edge source="PAN" target="COL">
      <data key="d0">4886053</data>
    </edge>
    <edge source="PAN" target="CRI">
      <data key="d0">4600391</data>
    </edge>
    <edge source="PAN" target="ECU">
      <data key="d0">275075</data>
    </edge>
    <edge source="PAN" target="SLV">
      <data key="d0">1146112</data>
    </edge>
    <edge source="PAN" target="FRA">
      <data key="d0">10829</data>
    </edge>
    <edge source="PAN" target="GRC">
      <data key="d0">180158</data>
    </edge>
    <edge source="PAN" target="GTM">
      <data key="d0">4119974</data>
    </edge>
    <edge source="PAN" target="HND">
      <data key="d0">1731284</data>
    </edge>
    <edge source="PAN" target="JAM">
      <data key="d0">757442</data>
    </edge>
    <edge source="PAN" target="MEX">
      <data key="d0">160224</data>
    </edge>
    <edge source="PAN" target="NIC">
      <data key="d0">2550795</data>
    </edge>
    <edge source="PAN" target="PRY">
      <data key="d0">64570</data>
    </edge>
    <edge source="PAN" target="PER">
      <data key="d0">227359</data>
    </edge>
    <edge source="PAN" target="ESP">
      <data key="d0">59929</data>
    </edge>
    <edge source="PAN" target="USA">
      <data key="d0">2633918</data>
    </edge>
    <edge source="PAN" target="URY">
      <data key="d0">68453</data>
    </edge>
    <edge source="PRY" target="ARG">
      <data key="d0">12059458</data>
    </edge>
    <edge source="PRY" target="BOL">
      <data key="d0">574732</data>
    </edge>
    <edge source="PRY" target="BRA">
      <data key="d0">6222027</data>
    </edge>
    <edge source="PRY" target="CHL">
      <data key="d0">1419543</data>
    </edge>
    <edge source="PRY" target="USA">
      <data key="d0">10280</data>
    </edge>
    <edge source="PRY" target="URY">
      <data key="d0">104633</data>
    </edge>
    <edge source="PER" target="ARG">
      <data key="d0">3550308</data>
    </edge>
    <edge source="PER" target="BOL">
      <data key="d0">43005135</data>
    </edge>
    <edge source="PER" target="BRA">
      <data key="d0">3900295</data>
    </edge>
    <edge source="PER" target="CAN">
      <data key="d0">16947</data>
    </edge>
    <edge source="PER" target="CHL">
      <data key="d0">30460580</data>
    </edge>
    <edge source="PER" target="CHN">
      <data key="d0">61419</data>
    </edge>
    <edge source="PER" target="COL">
      <data key="d0">9520477</data>
    </edge>
    <edge source="PER" target="CRI">
      <data key="d0">2300559</data>
    </edge>
    <edge source="PER" target="ECU">
      <data key="d0">18186407</data>
    </edge>
    <edge source="PER" target="SLV">
      <data key="d0">768979</data>
    </edge>
    <edge source="PER" target="GTM">
      <data key="d0">2349882</data>
    </edge>
    <edge source="PER" target="HND">
      <data key="d0">1264921</data>
    </edge>
    <edge source="PER" target="ITA">
      <data key="d0">30228</data>
    </edge>
    <edge source="PER" target="LBN">
      <data key="d0">13000</data>
    </edge>
    <edge source="PER" target="MYS">
      <data key="d0">16211</data>
    </edge>
    <edge source="PER" target="MEX">
      <data key="d0">4028059</data>
    </edge>
    <edge source="PER" target="NIC">
      <data key="d0">1032952</data>
    </edge>
    <edge source="PER" target="PAN">
      <data key="d0">3602608</data>
    </edge>
    <edge source="PER" target="PRY">
      <data key="d0">476552</data>
    </edge>
    <edge source="PER" target="ESP">
      <data key="d0">24747</data>
    </edge>
    <edge source="PER" target="CHE">
      <data key="d0">23896</data>
    </edge>
    <edge source="PER" target="TUR">
      <data key="d0">70408</data>
    </edge>
    <edge source="PER" target="GBR">
      <data key="d0">17105</data>
    </edge>
    <edge source="PER" target="USA">
      <data key="d0">690253</data>
    </edge>
    <edge source="PER" target="URY">
      <data key="d0">584262</data>
    </edge>
    <edge source="PHL" target="AUS">
      <data key="d0">2368191</data>
    </edge>
    <edge source="PHL" target="AUT">
      <data key="d0">34138</data>
    </edge>
    <edge source="PHL" target="BEL">
      <data key="d0">839545</data>
    </edge>
    <edge source="PHL" target="BRA">
      <data key="d0">11718</data>
    </edge>
    <edge source="PHL" target="BDI">
      <data key="d0">80997</data>
    </edge>
    <edge source="PHL" target="CAN">
      <data key="d0">83990</data>
    </edge>
    <edge source="PHL" target="LKA">
      <data key="d0">2974712</data>
    </edge>
    <edge source="PHL" target="CHN">
      <data key="d0">545510</data>
    </edge>
    <edge source="PHL" target="DNK">
      <data key="d0">487749</data>
    </edge>
    <edge source="PHL" target="FIN">
      <data key="d0">132357</data>
    </edge>
    <edge source="PHL" target="FRA">
      <data key="d0">3715835</data>
    </edge>
    <edge source="PHL" target="DEU">
      <data key="d0">779436</data>
    </edge>
    <edge source="PHL" target="GRC">
      <data key="d0">64183</data>
    </edge>
    <edge source="PHL" target="HKG">
      <data key="d0">220628</data>
    </edge>
    <edge source="PHL" target="HUN">
      <data key="d0">77504</data>
    </edge>
    <edge source="PHL" target="IDN">
      <data key="d0">9797627</data>
    </edge>
    <edge source="PHL" target="ISR">
      <data key="d0">33101</data>
    </edge>
    <edge source="PHL" target="ITA">
      <data key="d0">141917</data>
    </edge>
    <edge source="PHL" target="JPN">
      <data key="d0">6924954</data>
    </edge>
    <edge source="PHL" target="JOR">
      <data key="d0">1117468</data>
    </edge>
    <edge source="PHL" target="KOR">
      <data key="d0">6586624</data>
    </edge>
    <edge source="PHL" target="KGZ">
      <data key="d0">28100</data>
    </edge>
    <edge source="PHL" target="MYS">
      <data key="d0">7821302</data>
    </edge>
    <edge source="PHL" target="MEX">
      <data key="d0">16164</data>
    </edge>
    <edge source="PHL" target="MOZ">
      <data key="d0">73282</data>
    </edge>
    <edge source="PHL" target="NLD">
      <data key="d0">293787</data>
    </edge>
    <edge source="PHL" target="NZL">
      <data key="d0">723613</data>
    </edge>
    <edge source="PHL" target="PAK">
      <data key="d0">3213195</data>
    </edge>
    <edge source="PHL" target="PAN">
      <data key="d0">48879</data>
    </edge>
    <edge source="PHL" target="ROU">
      <data key="d0">13495</data>
    </edge>
    <edge source="PHL" target="SAU">
      <data key="d0">29030</data>
    </edge>
    <edge source="PHL" target="IND">
      <data key="d0">490846</data>
    </edge>
    <edge source="PHL" target="SGP">
      <data key="d0">3123539</data>
    </edge>
    <edge source="PHL" target="VNM">
      <data key="d0">5836412</data>
    </edge>
    <edge source="PHL" target="SVN">
      <data key="d0">38474</data>
    </edge>
    <edge source="PHL" target="ESP">
      <data key="d0">42110</data>
    </edge>
    <edge source="PHL" target="SWE">
      <data key="d0">10188</data>
    </edge>
    <edge source="PHL" target="CHE">
      <data key="d0">19723</data>
    </edge>
    <edge source="PHL" target="THA">
      <data key="d0">2134207</data>
    </edge>
    <edge source="PHL" target="ARE">
      <data key="d0">4141003</data>
    </edge>
    <edge source="PHL" target="UGA">
      <data key="d0">131347</data>
    </edge>
    <edge source="PHL" target="GBR">
      <data key="d0">1007197</data>
    </edge>
    <edge source="PHL" target="TZA">
      <data key="d0">31463</data>
    </edge>
    <edge source="PHL" target="USA">
      <data key="d0">9683806</data>
    </edge>
    <edge source="ZAF" target="DZA">
      <data key="d0">322215</data>
    </edge>
    <edge source="ZAF" target="ARG">
      <data key="d0">5649319</data>
    </edge>
    <edge source="ZAF" target="AUS">
      <data key="d0">7403780</data>
    </edge>
    <edge source="ZAF" target="BEL">
      <data key="d0">45140994</data>
    </edge>
    <edge source="ZAF" target="BWA">
      <data key="d0">59163915</data>
    </edge>
    <edge source="ZAF" target="BRA">
      <data key="d0">1770899</data>
    </edge>
    <edge source="ZAF" target="BDI">
      <data key="d0">20552</data>
    </edge>
    <edge source="ZAF" target="CMR">
      <data key="d0">189628</data>
    </edge>
    <edge source="ZAF" target="CAN">
      <data key="d0">333295</data>
    </edge>
    <edge source="ZAF" target="LKA">
      <data key="d0">50111</data>
    </edge>
    <edge source="ZAF" target="CHL">
      <data key="d0">25543</data>
    </edge>
    <edge source="ZAF" target="CHN">
      <data key="d0">4758868</data>
    </edge>
    <edge source="ZAF" target="BEN">
      <data key="d0">220154</data>
    </edge>
    <edge source="ZAF" target="ECU">
      <data key="d0">645504</data>
    </edge>
    <edge source="ZAF" target="ETH">
      <data key="d0">1234486</data>
    </edge>
    <edge source="ZAF" target="FRA">
      <data key="d0">624849</data>
    </edge>
    <edge source="ZAF" target="GMB">
      <data key="d0">25698</data>
    </edge>
    <edge source="ZAF" target="DEU">
      <data key="d0">19287959</data>
    </edge>
    <edge source="ZAF" target="GHA">
      <data key="d0">2983979</data>
    </edge>
    <edge source="ZAF" target="GRC">
      <data key="d0">22310</data>
    </edge>
    <edge source="ZAF" target="HKG">
      <data key="d0">97248</data>
    </edge>
    <edge source="ZAF" target="IDN">
      <data key="d0">408812</data>
    </edge>
    <edge source="ZAF" target="IRL">
      <data key="d0">74775</data>
    </edge>
    <edge source="ZAF" target="ISR">
      <data key="d0">856256</data>
    </edge>
    <edge source="ZAF" target="ITA">
      <data key="d0">14376766</data>
    </edge>
    <edge source="ZAF" target="CIV">
      <data key="d0">3235732</data>
    </edge>
    <edge source="ZAF" target="JPN">
      <data key="d0">44588</data>
    </edge>
    <edge source="ZAF" target="JOR">
      <data key="d0">25176</data>
    </edge>
    <edge source="ZAF" target="KOR">
      <data key="d0">1810929</data>
    </edge>
    <edge source="ZAF" target="LBN">
      <data key="d0">43672</data>
    </edge>
    <edge source="ZAF" target="MDG">
      <data key="d0">8391868</data>
    </edge>
    <edge source="ZAF" target="MWI">
      <data key="d0">18557132</data>
    </edge>
    <edge source="ZAF" target="MYS">
      <data key="d0">626510</data>
    </edge>
    <edge source="ZAF" target="MUS">
      <data key="d0">8422976</data>
    </edge>
    <edge source="ZAF" target="MEX">
      <data key="d0">334405</data>
    </edge>
    <edge source="ZAF" target="MAR">
      <data key="d0">811168</data>
    </edge>
    <edge source="ZAF" target="MOZ">
      <data key="d0">35669148</data>
    </edge>
    <edge source="ZAF" target="OMN">
      <data key="d0">18429</data>
    </edge>
    <edge source="ZAF" target="NAM">
      <data key="d0">82941134</data>
    </edge>
    <edge source="ZAF" target="NLD">
      <data key="d0">88488</data>
    </edge>
    <edge source="ZAF" target="NZL">
      <data key="d0">6174564</data>
    </edge>
    <edge source="ZAF" target="NIC">
      <data key="d0">25549</data>
    </edge>
    <edge source="ZAF" target="PAK">
      <data key="d0">378695</data>
    </edge>
    <edge source="ZAF" target="PHL">
      <data key="d0">2659508</data>
    </edge>
    <edge source="ZAF" target="PRT">
      <data key="d0">10059</data>
    </edge>
    <edge source="ZAF" target="RUS">
      <data key="d0">10169</data>
    </edge>
    <edge source="ZAF" target="SAU">
      <data key="d0">186229</data>
    </edge>
    <edge source="ZAF" target="SEN">
      <data key="d0">3015513</data>
    </edge>
    <edge source="ZAF" target="IND">
      <data key="d0">5523830</data>
    </edge>
    <edge source="ZAF" target="SGP">
      <data key="d0">340015</data>
    </edge>
    <edge source="ZAF" target="VNM">
      <data key="d0">136470</data>
    </edge>
    <edge source="ZAF" target="ZWE">
      <data key="d0">71892473</data>
    </edge>
    <edge source="ZAF" target="ESP">
      <data key="d0">17528639</data>
    </edge>
    <edge source="ZAF" target="SWE">
      <data key="d0">344666</data>
    </edge>
    <edge source="ZAF" target="CHE">
      <data key="d0">537959</data>
    </edge>
    <edge source="ZAF" target="THA">
      <data key="d0">2332709</data>
    </edge>
    <edge source="ZAF" target="TGO">
      <data key="d0">542194</data>
    </edge>
    <edge source="ZAF" target="ARE">
      <data key="d0">1438068</data>
    </edge>
    <edge source="ZAF" target="TUR">
      <data key="d0">4175577</data>
    </edge>
    <edge source="ZAF" target="UGA">
      <data key="d0">4922825</data>
    </edge>
    <edge source="ZAF" target="EGY">
      <data key="d0">29630</data>
    </edge>
    <edge source="ZAF" target="GBR">
      <data key="d0">23074801</data>
    </edge>
    <edge source="ZAF" target="TZA">
      <data key="d0">34379432</data>
    </edge>
    <edge source="ZAF" target="USA">
      <data key="d0">824797</data>
    </edge>
    <edge source="ZAF" target="BFA">
      <data key="d0">38531</data>
    </edge>
    <edge source="ZAF" target="URY">
      <data key="d0">1391059</data>
    </edge>
    <edge source="UGA" target="BDI">
      <data key="d0">2631856</data>
    </edge>
    <edge source="UGA" target="CHN">
      <data key="d0">21829</data>
    </edge>
    <edge source="UGA" target="NLD">
      <data key="d0">38016</data>
    </edge>
    <edge source="UGA" target="TZA">
      <data key="d0">218678</data>
    </edge>
    <edge source="TZA" target="BDI">
      <data key="d0">123460</data>
    </edge>
    <edge source="TZA" target="LKA">
      <data key="d0">70937</data>
    </edge>
    <edge source="TZA" target="MWI">
      <data key="d0">2074971</data>
    </edge>
    <edge source="TZA" target="CHE">
      <data key="d0">30165</data>
    </edge>
    <edge source="TZA" target="UGA">
      <data key="d0">5032577</data>
    </edge>
    <edge source="USA" target="ALB">
      <data key="d0">332427</data>
    </edge>
    <edge source="USA" target="DZA">
      <data key="d0">3652960</data>
    </edge>
    <edge source="USA" target="AZE">
      <data key="d0">10303</data>
    </edge>
    <edge source="USA" target="ARG">
      <data key="d0">42345723</data>
    </edge>
    <edge source="USA" target="AUS">
      <data key="d0">138925045</data>
    </edge>
    <edge source="USA" target="AUT">
      <data key="d0">7490415</data>
    </edge>
    <edge source="USA" target="ARM">
      <data key="d0">101182</data>
    </edge>
    <edge source="USA" target="BEL">
      <data key="d0">133370544</data>
    </edge>
    <edge source="USA" target="BOL">
      <data key="d0">2223382</data>
    </edge>
    <edge source="USA" target="BWA">
      <data key="d0">10260</data>
    </edge>
    <edge source="USA" target="BRA">
      <data key="d0">105308549</data>
    </edge>
    <edge source="USA" target="BGR">
      <data key="d0">281964</data>
    </edge>
    <edge source="USA" target="BLR">
      <data key="d0">325817</data>
    </edge>
    <edge source="USA" target="KHM">
      <data key="d0">5481971</data>
    </edge>
    <edge source="USA" target="CMR">
      <data key="d0">2477843</data>
    </edge>
    <edge source="USA" target="CAN">
      <data key="d0">5150148473</data>
    </edge>
    <edge source="USA" target="LKA">
      <data key="d0">8561567</data>
    </edge>
    <edge source="USA" target="CHL">
      <data key="d0">149129020</data>
    </edge>
    <edge source="USA" target="CHN">
      <data key="d0">680206934</data>
    </edge>
    <edge source="USA" target="COL">
      <data key="d0">128696189</data>
    </edge>
    <edge source="USA" target="CRI">
      <data key="d0">201399298</data>
    </edge>
    <edge source="USA" target="HRV">
      <data key="d0">181588</data>
    </edge>
    <edge source="USA" target="CZE">
      <data key="d0">32994284</data>
    </edge>
    <edge source="USA" target="DNK">
      <data key="d0">3982298</data>
    </edge>
    <edge source="USA" target="ECU">
      <data key="d0">130668913</data>
    </edge>
    <edge source="USA" target="SLV">
      <data key="d0">72108153</data>
    </edge>
    <edge source="USA" target="ETH">
      <data key="d0">1228123</data>
    </edge>
    <edge source="USA" target="EST">
      <data key="d0">1085623</data>
    </edge>
    <edge source="USA" target="FIN">
      <data key="d0">5540722</data>
    </edge>
    <edge source="USA" target="FRA">
      <data key="d0">94002845</data>
    </edge>
    <edge source="USA" target="GEO">
      <data key="d0">525320</data>
    </edge>
    <edge source="USA" target="GMB">
      <data key="d0">15297</data>
    </edge>
    <edge source="USA" target="DEU">
      <data key="d0">209753437</data>
    </edge>
    <edge source="USA" target="GHA">
      <data key="d0">2828539</data>
    </edge>
    <edge source="USA" target="GRC">
      <data key="d0">11821524</data>
    </edge>
    <edge source="USA" target="GTM">
      <data key="d0">201742215</data>
    </edge>
    <edge source="USA" target="HND">
      <data key="d0">109647667</data>
    </edge>
    <edge source="USA" target="HKG">
      <data key="d0">72471692</data>
    </edge>
    <edge source="USA" target="HUN">
      <data key="d0">3815737</data>
    </edge>
    <edge source="USA" target="IDN">
      <data key="d0">50069040</data>
    </edge>
    <edge source="USA" target="IRL">
      <data key="d0">16295398</data>
    </edge>
    <edge source="USA" target="ISR">
      <data key="d0">76585205</data>
    </edge>
    <edge source="USA" target="ITA">
      <data key="d0">226241109</data>
    </edge>
    <edge source="USA" target="CIV">
      <data key="d0">3803954</data>
    </edge>
    <edge source="USA" target="JAM">
      <data key="d0">31405379</data>
    </edge>
    <edge source="USA" target="JPN">
      <data key="d0">603317681</data>
    </edge>
    <edge source="USA" target="KAZ">
      <data key="d0">44407</data>
    </edge>
    <edge source="USA" target="JOR">
      <data key="d0">3911043</data>
    </edge>
    <edge source="USA" target="KOR">
      <data key="d0">288604324</data>
    </edge>
    <edge source="USA" target="KGZ">
      <data key="d0">11848</data>
    </edge>
    <edge source="USA" target="LBN">
      <data key="d0">12002402</data>
    </edge>
    <edge source="USA" target="LVA">
      <data key="d0">1349190</data>
    </edge>
    <edge source="USA" target="LTU">
      <data key="d0">1385046</data>
    </edge>
    <edge source="USA" target="MDG">
      <data key="d0">51150</data>
    </edge>
    <edge source="USA" target="MWI">
      <data key="d0">120778</data>
    </edge>
    <edge source="USA" target="MYS">
      <data key="d0">46795519</data>
    </edge>
    <edge source="USA" target="MRT">
      <data key="d0">103794</data>
    </edge>
    <edge source="USA" target="MUS">
      <data key="d0">153878</data>
    </edge>
    <edge source="USA" target="MEX">
      <data key="d0">3637835408</data>
    </edge>
    <edge source="USA" target="MAR">
      <data key="d0">40105008</data>
    </edge>
    <edge source="USA" target="MOZ">
      <data key="d0">18983</data>
    </edge>
    <edge source="USA" target="OMN">
      <data key="d0">3847394</data>
    </edge>
    <edge source="USA" target="NAM">
      <data key="d0">24863</data>
    </edge>
    <edge source="USA" target="NLD">
      <data key="d0">208371221</data>
    </edge>
    <edge source="USA" target="NZL">
      <data key="d0">28106624</data>
    </edge>
    <edge source="USA" target="NIC">
      <data key="d0">26261092</data>
    </edge>
    <edge source="USA" target="NER">
      <data key="d0">17698</data>
    </edge>
    <edge source="USA" target="NOR">
      <data key="d0">6415260</data>
    </edge>
    <edge source="USA" target="PAK">
      <data key="d0">14459928</data>
    </edge>
    <edge source="USA" target="PAN">
      <data key="d0">45277502</data>
    </edge>
    <edge source="USA" target="PRY">
      <data key="d0">1695862</data>
    </edge>
    <edge source="USA" target="PER">
      <data key="d0">79960543</data>
    </edge>
    <edge source="USA" target="PHL">
      <data key="d0">102475539</data>
    </edge>
    <edge source="USA" target="POL">
      <data key="d0">25711557</data>
    </edge>
    <edge source="USA" target="PRT">
      <data key="d0">2831821</data>
    </edge>
    <edge source="USA" target="ROU">
      <data key="d0">922959</data>
    </edge>
    <edge source="USA" target="RUS">
      <data key="d0">10251600</data>
    </edge>
    <edge source="USA" target="SAU">
      <data key="d0">73573467</data>
    </edge>
    <edge source="USA" target="SEN">
      <data key="d0">4169838</data>
    </edge>
    <edge source="USA" target="SRB">
      <data key="d0">112977</data>
    </edge>
    <edge source="USA" target="IND">
      <data key="d0">136901850</data>
    </edge>
    <edge source="USA" target="SGP">
      <data key="d0">40141367</data>
    </edge>
    <edge source="USA" target="SVK">
      <data key="d0">117207</data>
    </edge>
    <edge source="USA" target="VNM">
      <data key="d0">18500881</data>
    </edge>
    <edge source="USA" target="SVN">
      <data key="d0">232960</data>
    </edge>
    <edge source="USA" target="ZAF">
      <data key="d0">46948193</data>
    </edge>
    <edge source="USA" target="ZWE">
      <data key="d0">43962</data>
    </edge>
    <edge source="USA" target="ESP">
      <data key="d0">143327054</data>
    </edge>
    <edge source="USA" target="SWE">
      <data key="d0">20771699</data>
    </edge>
    <edge source="USA" target="CHE">
      <data key="d0">16519671</data>
    </edge>
    <edge source="USA" target="THA">
      <data key="d0">50849143</data>
    </edge>
    <edge source="USA" target="ARE">
      <data key="d0">53164691</data>
    </edge>
    <edge source="USA" target="TUN">
      <data key="d0">7612957</data>
    </edge>
    <edge source="USA" target="TUR">
      <data key="d0">130724686</data>
    </edge>
    <edge source="USA" target="UGA">
      <data key="d0">458267</data>
    </edge>
    <edge source="USA" target="UKR">
      <data key="d0">343995</data>
    </edge>
    <edge source="USA" target="EGY">
      <data key="d0">40047200</data>
    </edge>
    <edge source="USA" target="GBR">
      <data key="d0">359584909</data>
    </edge>
    <edge source="USA" target="TZA">
      <data key="d0">1536470</data>
    </edge>
    <edge source="USA" target="BFA">
      <data key="d0">20766</data>
    </edge>
    <edge source="USA" target="URY">
      <data key="d0">5355072</data>
    </edge>
    <edge source="URY" target="ARG">
      <data key="d0">26477602</data>
    </edge>
    <edge source="URY" target="BOL">
      <data key="d0">101385</data>
    </edge>
    <edge source="URY" target="BRA">
      <data key="d0">7970321</data>
    </edge>
    <edge source="URY" target="CHL">
      <data key="d0">1897583</data>
    </edge>
    <edge source="URY" target="CRI">
      <data key="d0">145422</data>
    </edge>
    <edge source="URY" target="KOR">
      <data key="d0">14938</data>
    </edge>
    <edge source="URY" target="MEX">
      <data key="d0">212334</data>
    </edge>
    <edge source="URY" target="PRY">
      <data key="d0">10687338</data>
    </edge>
    <edge source="URY" target="PER">
      <data key="d0">934182</data>
    </edge>
    <edge source="URY" target="ESP">
      <data key="d0">2508294</data>
    </edge>
    <edge source="URY" target="GBR">
      <data key="d0">202250</data>
    </edge>
    <edge source="URY" target="USA">
      <data key="d0">131162</data>
    </edge>
    <edge source="AUT" target="ALB">
      <data key="d0">613511</data>
    </edge>
    <edge source="AUT" target="DZA">
      <data key="d0">3799434</data>
    </edge>
    <edge source="AUT" target="AZE">
      <data key="d0">17330</data>
    </edge>
    <edge source="AUT" target="ARG">
      <data key="d0">2393267</data>
    </edge>
    <edge source="AUT" target="AUS">
      <data key="d0">30798167</data>
    </edge>
    <edge source="AUT" target="ARM">
      <data key="d0">90428</data>
    </edge>
    <edge source="AUT" target="BEL">
      <data key="d0">119820952</data>
    </edge>
    <edge source="AUT" target="BOL">
      <data key="d0">687055</data>
    </edge>
    <edge source="AUT" target="BRA">
      <data key="d0">21927835</data>
    </edge>
    <edge source="AUT" target="BGR">
      <data key="d0">27711620</data>
    </edge>
    <edge source="AUT" target="BLR">
      <data key="d0">1546832</data>
    </edge>
    <edge source="AUT" target="CMR">
      <data key="d0">207163</data>
    </edge>
    <edge source="AUT" target="CAN">
      <data key="d0">4506404</data>
    </edge>
    <edge source="AUT" target="CAF">
      <data key="d0">51777</data>
    </edge>
    <edge source="AUT" target="LKA">
      <data key="d0">211490</data>
    </edge>
    <edge source="AUT" target="CHL">
      <data key="d0">2898903</data>
    </edge>
    <edge source="AUT" target="CHN">
      <data key="d0">21127426</data>
    </edge>
    <edge source="AUT" target="COL">
      <data key="d0">10868730</data>
    </edge>
    <edge source="AUT" target="CRI">
      <data key="d0">654516</data>
    </edge>
    <edge source="AUT" target="HRV">
      <data key="d0">47734113</data>
    </edge>
    <edge source="AUT" target="CZE">
      <data key="d0">138044873</data>
    </edge>
    <edge source="AUT" target="BEN">
      <data key="d0">73811</data>
    </edge>
    <edge source="AUT" target="DNK">
      <data key="d0">13187259</data>
    </edge>
    <edge source="AUT" target="ECU">
      <data key="d0">10018752</data>
    </edge>
    <edge source="AUT" target="SLV">
      <data key="d0">586969</data>
    </edge>
    <edge source="AUT" target="ETH">
      <data key="d0">1132625</data>
    </edge>
    <edge source="AUT" target="EST">
      <data key="d0">861498</data>
    </edge>
    <edge source="AUT" target="FIN">
      <data key="d0">7147220</data>
    </edge>
    <edge source="AUT" target="FRA">
      <data key="d0">168144446</data>
    </edge>
    <edge source="AUT" target="GEO">
      <data key="d0">432990</data>
    </edge>
    <edge source="AUT" target="DEU">
      <data key="d0">1219851289</data>
    </edge>
    <edge source="AUT" target="GHA">
      <data key="d0">820900</data>
    </edge>
    <edge source="AUT" target="GRC">
      <data key="d0">24235803</data>
    </edge>
    <edge source="AUT" target="GTM">
      <data key="d0">448261</data>
    </edge>
    <edge source="AUT" target="HND">
      <data key="d0">54475</data>
    </edge>
    <edge source="AUT" target="HKG">
      <data key="d0">2929766</data>
    </edge>
    <edge source="AUT" target="HUN">
      <data key="d0">172058633</data>
    </edge>
    <edge source="AUT" target="IDN">
      <data key="d0">581167</data>
    </edge>
    <edge source="AUT" target="IRL">
      <data key="d0">5710144</data>
    </edge>
    <edge source="AUT" target="ISR">
      <data key="d0">18910923</data>
    </edge>
    <edge source="AUT" target="ITA">
      <data key="d0">322353425</data>
    </edge>
    <edge source="AUT" target="CIV">
      <data key="d0">904727</data>
    </edge>
    <edge source="AUT" target="JAM">
      <data key="d0">250287</data>
    </edge>
    <edge source="AUT" target="JPN">
      <data key="d0">1719004</data>
    </edge>
    <edge source="AUT" target="KAZ">
      <data key="d0">5705657</data>
    </edge>
    <edge source="AUT" target="JOR">
      <data key="d0">4127306</data>
    </edge>
    <edge source="AUT" target="KOR">
      <data key="d0">1669212</data>
    </edge>
    <edge source="AUT" target="KGZ">
      <data key="d0">89529</data>
    </edge>
    <edge source="AUT" target="LBN">
      <data key="d0">1525351</data>
    </edge>
    <edge source="AUT" target="LVA">
      <data key="d0">2293039</data>
    </edge>
    <edge source="AUT" target="LTU">
      <data key="d0">3902199</data>
    </edge>
    <edge source="AUT" target="MDG">
      <data key="d0">300125</data>
    </edge>
    <edge source="AUT" target="MYS">
      <data key="d0">1164891</data>
    </edge>
    <edge source="AUT" target="MRT">
      <data key="d0">40488</data>
    </edge>
    <edge source="AUT" target="MUS">
      <data key="d0">612159</data>
    </edge>
    <edge source="AUT" target="MEX">
      <data key="d0">36834633</data>
    </edge>
    <edge source="AUT" target="MDA">
      <data key="d0">789563</data>
    </edge>
    <edge source="AUT" target="MAR">
      <data key="d0">6300977</data>
    </edge>
    <edge source="AUT" target="OMN">
      <data key="d0">637049</data>
    </edge>
    <edge source="AUT" target="NAM">
      <data key="d0">18537</data>
    </edge>
    <edge source="AUT" target="NLD">
      <data key="d0">102439147</data>
    </edge>
    <edge source="AUT" target="NZL">
      <data key="d0">1608533</data>
    </edge>
    <edge source="AUT" target="NER">
      <data key="d0">54027</data>
    </edge>
    <edge source="AUT" target="NOR">
      <data key="d0">6509210</data>
    </edge>
    <edge source="AUT" target="PAK">
      <data key="d0">97580</data>
    </edge>
    <edge source="AUT" target="PAN">
      <data key="d0">585389</data>
    </edge>
    <edge source="AUT" target="PRY">
      <data key="d0">523074</data>
    </edge>
    <edge source="AUT" target="PER">
      <data key="d0">6169167</data>
    </edge>
    <edge source="AUT" target="PHL">
      <data key="d0">1140626</data>
    </edge>
    <edge source="AUT" target="POL">
      <data key="d0">237145684</data>
    </edge>
    <edge source="AUT" target="PRT">
      <data key="d0">10297143</data>
    </edge>
    <edge source="AUT" target="ROU">
      <data key="d0">84343915</data>
    </edge>
    <edge source="AUT" target="RUS">
      <data key="d0">43094597</data>
    </edge>
    <edge source="AUT" target="SAU">
      <data key="d0">6048450</data>
    </edge>
    <edge source="AUT" target="SEN">
      <data key="d0">687614</data>
    </edge>
    <edge source="AUT" target="SRB">
      <data key="d0">33140336</data>
    </edge>
    <edge source="AUT" target="IND">
      <data key="d0">15433200</data>
    </edge>
    <edge source="AUT" target="SGP">
      <data key="d0">857398</data>
    </edge>
    <edge source="AUT" target="SVK">
      <data key="d0">70289409</data>
    </edge>
    <edge source="AUT" target="VNM">
      <data key="d0">1332146</data>
    </edge>
    <edge source="AUT" target="SVN">
      <data key="d0">193815736</data>
    </edge>
    <edge source="AUT" target="ZAF">
      <data key="d0">29607042</data>
    </edge>
    <edge source="AUT" target="ZWE">
      <data key="d0">73278</data>
    </edge>
    <edge source="AUT" target="ESP">
      <data key="d0">76626792</data>
    </edge>
    <edge source="AUT" target="SWE">
      <data key="d0">16529568</data>
    </edge>
    <edge source="AUT" target="CHE">
      <data key="d0">257347444</data>
    </edge>
    <edge source="AUT" target="THA">
      <data key="d0">885370</data>
    </edge>
    <edge source="AUT" target="TGO">
      <data key="d0">61916</data>
    </edge>
    <edge source="AUT" target="ARE">
      <data key="d0">8512564</data>
    </edge>
    <edge source="AUT" target="TUN">
      <data key="d0">1342634</data>
    </edge>
    <edge source="AUT" target="TUR">
      <data key="d0">40663498</data>
    </edge>
    <edge source="AUT" target="UGA">
      <data key="d0">77969</data>
    </edge>
    <edge source="AUT" target="UKR">
      <data key="d0">17410052</data>
    </edge>
    <edge source="AUT" target="MKD">
      <data key="d0">4662290</data>
    </edge>
    <edge source="AUT" target="EGY">
      <data key="d0">21181873</data>
    </edge>
    <edge source="AUT" target="GBR">
      <data key="d0">133727820</data>
    </edge>
    <edge source="AUT" target="TZA">
      <data key="d0">1003577</data>
    </edge>
    <edge source="AUT" target="USA">
      <data key="d0">46521228</data>
    </edge>
    <edge source="AUT" target="BFA">
      <data key="d0">129666</data>
    </edge>
    <edge source="AUT" target="URY">
      <data key="d0">627088</data>
    </edge>
    <edge source="KHM" target="CAN">
      <data key="d0">110289</data>
    </edge>
    <edge source="KHM" target="CHN">
      <data key="d0">18144</data>
    </edge>
    <edge source="KHM" target="JPN">
      <data key="d0">5370696</data>
    </edge>
    <edge source="KHM" target="KOR">
      <data key="d0">159279</data>
    </edge>
    <edge source="KHM" target="NZL">
      <data key="d0">10861</data>
    </edge>
    <edge source="KHM" target="PAK">
      <data key="d0">21465</data>
    </edge>
    <edge source="KHM" target="VNM">
      <data key="d0">42453</data>
    </edge>
    <edge source="KHM" target="THA">
      <data key="d0">10939</data>
    </edge>
    <edge source="KHM" target="GBR">
      <data key="d0">939423</data>
    </edge>
    <edge source="KHM" target="USA">
      <data key="d0">2622584</data>
    </edge>
    <edge source="HRV" target="ALB">
      <data key="d0">390279</data>
    </edge>
    <edge source="HRV" target="AUS">
      <data key="d0">25722</data>
    </edge>
    <edge source="HRV" target="AUT">
      <data key="d0">11464357</data>
    </edge>
    <edge source="HRV" target="BEL">
      <data key="d0">589814</data>
    </edge>
    <edge source="HRV" target="BGR">
      <data key="d0">3295529</data>
    </edge>
    <edge source="HRV" target="CHN">
      <data key="d0">32194</data>
    </edge>
    <edge source="HRV" target="CZE">
      <data key="d0">2322002</data>
    </edge>
    <edge source="HRV" target="DNK">
      <data key="d0">1027087</data>
    </edge>
    <edge source="HRV" target="EST">
      <data key="d0">25231</data>
    </edge>
    <edge source="HRV" target="FIN">
      <data key="d0">77446</data>
    </edge>
    <edge source="HRV" target="FRA">
      <data key="d0">3694320</data>
    </edge>
    <edge source="HRV" target="DEU">
      <data key="d0">14549178</data>
    </edge>
    <edge source="HRV" target="GRC">
      <data key="d0">868437</data>
    </edge>
    <edge source="HRV" target="HUN">
      <data key="d0">27728661</data>
    </edge>
    <edge source="HRV" target="IRL">
      <data key="d0">73555</data>
    </edge>
    <edge source="HRV" target="ISR">
      <data key="d0">711727</data>
    </edge>
    <edge source="HRV" target="ITA">
      <data key="d0">29391396</data>
    </edge>
    <edge source="HRV" target="LBN">
      <data key="d0">31822</data>
    </edge>
    <edge source="HRV" target="LVA">
      <data key="d0">28677</data>
    </edge>
    <edge source="HRV" target="LTU">
      <data key="d0">67234</data>
    </edge>
    <edge source="HRV" target="MEX">
      <data key="d0">15540</data>
    </edge>
    <edge source="HRV" target="NLD">
      <data key="d0">2611923</data>
    </edge>
    <edge source="HRV" target="NOR">
      <data key="d0">18549</data>
    </edge>
    <edge source="HRV" target="PAK">
      <data key="d0">26933</data>
    </edge>
    <edge source="HRV" target="PHL">
      <data key="d0">16411</data>
    </edge>
    <edge source="HRV" target="POL">
      <data key="d0">744724</data>
    </edge>
    <edge source="HRV" target="PRT">
      <data key="d0">174725</data>
    </edge>
    <edge source="HRV" target="ROU">
      <data key="d0">988101</data>
    </edge>
    <edge source="HRV" target="RUS">
      <data key="d0">851666</data>
    </edge>
    <edge source="HRV" target="SRB">
      <data key="d0">28356580</data>
    </edge>
    <edge source="HRV" target="SVK">
      <data key="d0">6189243</data>
    </edge>
    <edge source="HRV" target="SVN">
      <data key="d0">47276705</data>
    </edge>
    <edge source="HRV" target="ESP">
      <data key="d0">46491</data>
    </edge>
    <edge source="HRV" target="SWE">
      <data key="d0">708402</data>
    </edge>
    <edge source="HRV" target="CHE">
      <data key="d0">1969663</data>
    </edge>
    <edge source="HRV" target="ARE">
      <data key="d0">11875</data>
    </edge>
    <edge source="HRV" target="TUR">
      <data key="d0">142546</data>
    </edge>
    <edge source="HRV" target="UKR">
      <data key="d0">105135</data>
    </edge>
    <edge source="HRV" target="MKD">
      <data key="d0">3450413</data>
    </edge>
    <edge source="HRV" target="GBR">
      <data key="d0">1797812</data>
    </edge>
    <edge source="HRV" target="USA">
      <data key="d0">73764</data>
    </edge>
    <edge source="ETH" target="CHN">
      <data key="d0">28279</data>
    </edge>
    <edge source="ETH" target="ZAF">
      <data key="d0">11740</data>
    </edge>
    <edge source="ETH" target="USA">
      <data key="d0">23632</data>
    </edge>
    <edge source="EST" target="DZA">
      <data key="d0">72850</data>
    </edge>
    <edge source="EST" target="AZE">
      <data key="d0">213309</data>
    </edge>
    <edge source="EST" target="ARG">
      <data key="d0">301675</data>
    </edge>
    <edge source="EST" target="AUS">
      <data key="d0">15740</data>
    </edge>
    <edge source="EST" target="AUT">
      <data key="d0">706938</data>
    </edge>
    <edge source="EST" target="BEL">
      <data key="d0">1597694</data>
    </edge>
    <edge source="EST" target="BLR">
      <data key="d0">120458</data>
    </edge>
    <edge source="EST" target="CMR">
      <data key="d0">165994</data>
    </edge>
    <edge source="EST" target="CAN">
      <data key="d0">254929</data>
    </edge>
    <edge source="EST" target="LKA">
      <data key="d0">5061923</data>
    </edge>
    <edge source="EST" target="CHL">
      <data key="d0">676114</data>
    </edge>
    <edge source="EST" target="CHN">
      <data key="d0">451128</data>
    </edge>
    <edge source="EST" target="HRV">
      <data key="d0">55252</data>
    </edge>
    <edge source="EST" target="CZE">
      <data key="d0">3529843</data>
    </edge>
    <edge source="EST" target="DNK">
      <data key="d0">1679881</data>
    </edge>
    <edge source="EST" target="FIN">
      <data key="d0">18878563</data>
    </edge>
    <edge source="EST" target="FRA">
      <data key="d0">403128</data>
    </edge>
    <edge source="EST" target="DEU">
      <data key="d0">5511785</data>
    </edge>
    <edge source="EST" target="GRC">
      <data key="d0">475289</data>
    </edge>
    <edge source="EST" target="HND">
      <data key="d0">138098</data>
    </edge>
    <edge source="EST" target="HKG">
      <data key="d0">16030</data>
    </edge>
    <edge source="EST" target="HUN">
      <data key="d0">694203</data>
    </edge>
    <edge source="EST" target="IDN">
      <data key="d0">773176</data>
    </edge>
    <edge source="EST" target="IRL">
      <data key="d0">891205</data>
    </edge>
    <edge source="EST" target="ISR">
      <data key="d0">2284694</data>
    </edge>
    <edge source="EST" target="ITA">
      <data key="d0">6568457</data>
    </edge>
    <edge source="EST" target="CIV">
      <data key="d0">39649</data>
    </edge>
    <edge source="EST" target="KAZ">
      <data key="d0">484842</data>
    </edge>
    <edge source="EST" target="KOR">
      <data key="d0">290479</data>
    </edge>
    <edge source="EST" target="KGZ">
      <data key="d0">184660</data>
    </edge>
    <edge source="EST" target="LBN">
      <data key="d0">226397</data>
    </edge>
    <edge source="EST" target="LVA">
      <data key="d0">7931817</data>
    </edge>
    <edge source="EST" target="LTU">
      <data key="d0">3742615</data>
    </edge>
    <edge source="EST" target="MYS">
      <data key="d0">22393</data>
    </edge>
    <edge source="EST" target="MEX">
      <data key="d0">35276</data>
    </edge>
    <edge source="EST" target="MDA">
      <data key="d0">151501</data>
    </edge>
    <edge source="EST" target="MAR">
      <data key="d0">1099998</data>
    </edge>
    <edge source="EST" target="NLD">
      <data key="d0">1494035</data>
    </edge>
    <edge source="EST" target="NOR">
      <data key="d0">5501602</data>
    </edge>
    <edge source="EST" target="PAN">
      <data key="d0">17693</data>
    </edge>
    <edge source="EST" target="PER">
      <data key="d0">493027</data>
    </edge>
    <edge source="EST" target="PHL">
      <data key="d0">35519</data>
    </edge>
    <edge source="EST" target="POL">
      <data key="d0">7869671</data>
    </edge>
    <edge source="EST" target="PRT">
      <data key="d0">1761930</data>
    </edge>
    <edge source="EST" target="ROU">
      <data key="d0">1003289</data>
    </edge>
    <edge source="EST" target="RUS">
      <data key="d0">6492519</data>
    </edge>
    <edge source="EST" target="SAU">
      <data key="d0">976382</data>
    </edge>
    <edge source="EST" target="SEN">
      <data key="d0">175941</data>
    </edge>
    <edge source="EST" target="SRB">
      <data key="d0">196801</data>
    </edge>
    <edge source="EST" target="IND">
      <data key="d0">878916</data>
    </edge>
    <edge source="EST" target="SGP">
      <data key="d0">399145</data>
    </edge>
    <edge source="EST" target="SVK">
      <data key="d0">12282</data>
    </edge>
    <edge source="EST" target="SVN">
      <data key="d0">116569</data>
    </edge>
    <edge source="EST" target="ZAF">
      <data key="d0">720751</data>
    </edge>
    <edge source="EST" target="ESP">
      <data key="d0">525352</data>
    </edge>
    <edge source="EST" target="SWE">
      <data key="d0">7637345</data>
    </edge>
    <edge source="EST" target="CHE">
      <data key="d0">95119</data>
    </edge>
    <edge source="EST" target="THA">
      <data key="d0">124496</data>
    </edge>
    <edge source="EST" target="ARE">
      <data key="d0">329015</data>
    </edge>
    <edge source="EST" target="TUR">
      <data key="d0">996250</data>
    </edge>
    <edge source="EST" target="UGA">
      <data key="d0">16328</data>
    </edge>
    <edge source="EST" target="UKR">
      <data key="d0">2281802</data>
    </edge>
    <edge source="EST" target="EGY">
      <data key="d0">4742891</data>
    </edge>
    <edge source="EST" target="GBR">
      <data key="d0">13105583</data>
    </edge>
    <edge source="EST" target="TZA">
      <data key="d0">34320</data>
    </edge>
    <edge source="EST" target="USA">
      <data key="d0">494509</data>
    </edge>
    <edge source="FIN" target="ALB">
      <data key="d0">854620</data>
    </edge>
    <edge source="FIN" target="DZA">
      <data key="d0">23200275</data>
    </edge>
    <edge source="FIN" target="AZE">
      <data key="d0">439305</data>
    </edge>
    <edge source="FIN" target="ARG">
      <data key="d0">27933806</data>
    </edge>
    <edge source="FIN" target="AUS">
      <data key="d0">79734781</data>
    </edge>
    <edge source="FIN" target="AUT">
      <data key="d0">33188171</data>
    </edge>
    <edge source="FIN" target="ARM">
      <data key="d0">3546684</data>
    </edge>
    <edge source="FIN" target="BEL">
      <data key="d0">573761155</data>
    </edge>
    <edge source="FIN" target="BOL">
      <data key="d0">608178</data>
    </edge>
    <edge source="FIN" target="BRA">
      <data key="d0">41282568</data>
    </edge>
    <edge source="FIN" target="BGR">
      <data key="d0">13620865</data>
    </edge>
    <edge source="FIN" target="BDI">
      <data key="d0">11491</data>
    </edge>
    <edge source="FIN" target="BLR">
      <data key="d0">4934968</data>
    </edge>
    <edge source="FIN" target="KHM">
      <data key="d0">157590</data>
    </edge>
    <edge source="FIN" target="CMR">
      <data key="d0">3953966</data>
    </edge>
    <edge source="FIN" target="CAN">
      <data key="d0">11955708</data>
    </edge>
    <edge source="FIN" target="LKA">
      <data key="d0">2653868</data>
    </edge>
    <edge source="FIN" target="CHL">
      <data key="d0">36285981</data>
    </edge>
    <edge source="FIN" target="CHN">
      <data key="d0">73678452</data>
    </edge>
    <edge source="FIN" target="COL">
      <data key="d0">38788844</data>
    </edge>
    <edge source="FIN" target="CRI">
      <data key="d0">1552505</data>
    </edge>
    <edge source="FIN" target="HRV">
      <data key="d0">1934275</data>
    </edge>
    <edge source="FIN" target="CZE">
      <data key="d0">31185227</data>
    </edge>
    <edge source="FIN" target="BEN">
      <data key="d0">192909</data>
    </edge>
    <edge source="FIN" target="DNK">
      <data key="d0">67704925</data>
    </edge>
    <edge source="FIN" target="ECU">
      <data key="d0">8277879</data>
    </edge>
    <edge source="FIN" target="SLV">
      <data key="d0">2551385</data>
    </edge>
    <edge source="FIN" target="ETH">
      <data key="d0">129181</data>
    </edge>
    <edge source="FIN" target="EST">
      <data key="d0">67877196</data>
    </edge>
    <edge source="FIN" target="FRA">
      <data key="d0">186569268</data>
    </edge>
    <edge source="FIN" target="GEO">
      <data key="d0">1063533</data>
    </edge>
    <edge source="FIN" target="PSE">
      <data key="d0">726558</data>
    </edge>
    <edge source="FIN" target="DEU">
      <data key="d0">1370868490</data>
    </edge>
    <edge source="FIN" target="GHA">
      <data key="d0">6635058</data>
    </edge>
    <edge source="FIN" target="GRC">
      <data key="d0">39163694</data>
    </edge>
    <edge source="FIN" target="GTM">
      <data key="d0">2629810</data>
    </edge>
    <edge source="FIN" target="HND">
      <data key="d0">360599</data>
    </edge>
    <edge source="FIN" target="HKG">
      <data key="d0">11087204</data>
    </edge>
    <edge source="FIN" target="HUN">
      <data key="d0">53214658</data>
    </edge>
    <edge source="FIN" target="IDN">
      <data key="d0">20488147</data>
    </edge>
    <edge source="FIN" target="IRL">
      <data key="d0">13304535</data>
    </edge>
    <edge source="FIN" target="ISR">
      <data key="d0">19153597</data>
    </edge>
    <edge source="FIN" target="ITA">
      <data key="d0">208067860</data>
    </edge>
    <edge source="FIN" target="CIV">
      <data key="d0">4384378</data>
    </edge>
    <edge source="FIN" target="JAM">
      <data key="d0">62593</data>
    </edge>
    <edge source="FIN" target="JPN">
      <data key="d0">137145723</data>
    </edge>
    <edge source="FIN" target="KAZ">
      <data key="d0">13743705</data>
    </edge>
    <edge source="FIN" target="JOR">
      <data key="d0">5986364</data>
    </edge>
    <edge source="FIN" target="KOR">
      <data key="d0">42915966</data>
    </edge>
    <edge source="FIN" target="KGZ">
      <data key="d0">665671</data>
    </edge>
    <edge source="FIN" target="LBN">
      <data key="d0">13049434</data>
    </edge>
    <edge source="FIN" target="LVA">
      <data key="d0">31652504</data>
    </edge>
    <edge source="FIN" target="LTU">
      <data key="d0">31002504</data>
    </edge>
    <edge source="FIN" target="MDG">
      <data key="d0">77043</data>
    </edge>
    <edge source="FIN" target="MWI">
      <data key="d0">35540</data>
    </edge>
    <edge source="FIN" target="MYS">
      <data key="d0">30360648</data>
    </edge>
    <edge source="FIN" target="MRT">
      <data key="d0">84992</data>
    </edge>
    <edge source="FIN" target="MUS">
      <data key="d0">80075</data>
    </edge>
    <edge source="FIN" target="MEX">
      <data key="d0">84171691</data>
    </edge>
    <edge source="FIN" target="MDA">
      <data key="d0">2145252</data>
    </edge>
    <edge source="FIN" target="MAR">
      <data key="d0">39492873</data>
    </edge>
    <edge source="FIN" target="OMN">
      <data key="d0">447693</data>
    </edge>
    <edge source="FIN" target="NLD">
      <data key="d0">109187807</data>
    </edge>
    <edge source="FIN" target="NZL">
      <data key="d0">12532314</data>
    </edge>
    <edge source="FIN" target="NOR">
      <data key="d0">39912069</data>
    </edge>
    <edge source="FIN" target="PAK">
      <data key="d0">3257929</data>
    </edge>
    <edge source="FIN" target="PAN">
      <data key="d0">793175</data>
    </edge>
    <edge source="FIN" target="PRY">
      <data key="d0">7513158</data>
    </edge>
    <edge source="FIN" target="PER">
      <data key="d0">22525215</data>
    </edge>
    <edge source="FIN" target="PHL">
      <data key="d0">60661246</data>
    </edge>
    <edge source="FIN" target="POL">
      <data key="d0">294127206</data>
    </edge>
    <edge source="FIN" target="PRT">
      <data key="d0">12612985</data>
    </edge>
    <edge source="FIN" target="ROU">
      <data key="d0">12812032</data>
    </edge>
    <edge source="FIN" target="RUS">
      <data key="d0">413505376</data>
    </edge>
    <edge source="FIN" target="SAU">
      <data key="d0">49768376</data>
    </edge>
    <edge source="FIN" target="SEN">
      <data key="d0">1361370</data>
    </edge>
    <edge source="FIN" target="SRB">
      <data key="d0">5206849</data>
    </edge>
    <edge source="FIN" target="IND">
      <data key="d0">68485810</data>
    </edge>
    <edge source="FIN" target="SGP">
      <data key="d0">12031559</data>
    </edge>
    <edge source="FIN" target="SVK">
      <data key="d0">12676489</data>
    </edge>
    <edge source="FIN" target="VNM">
      <data key="d0">11471314</data>
    </edge>
    <edge source="FIN" target="SVN">
      <data key="d0">2678409</data>
    </edge>
    <edge source="FIN" target="ZAF">
      <data key="d0">56997957</data>
    </edge>
    <edge source="FIN" target="ZWE">
      <data key="d0">449653</data>
    </edge>
    <edge source="FIN" target="ESP">
      <data key="d0">324299679</data>
    </edge>
    <edge source="FIN" target="SWE">
      <data key="d0">311515672</data>
    </edge>
    <edge source="FIN" target="CHE">
      <data key="d0">8641098</data>
    </edge>
    <edge source="FIN" target="THA">
      <data key="d0">23652222</data>
    </edge>
    <edge source="FIN" target="ARE">
      <data key="d0">37477431</data>
    </edge>
    <edge source="FIN" target="TUN">
      <data key="d0">10162538</data>
    </edge>
    <edge source="FIN" target="TUR">
      <data key="d0">192182327</data>
    </edge>
    <edge source="FIN" target="UGA">
      <data key="d0">1052643</data>
    </edge>
    <edge source="FIN" target="UKR">
      <data key="d0">68596390</data>
    </edge>
    <edge source="FIN" target="MKD">
      <data key="d0">233199</data>
    </edge>
    <edge source="FIN" target="EGY">
      <data key="d0">44459336</data>
    </edge>
    <edge source="FIN" target="GBR">
      <data key="d0">698900939</data>
    </edge>
    <edge source="FIN" target="TZA">
      <data key="d0">1564216</data>
    </edge>
    <edge source="FIN" target="USA">
      <data key="d0">696693575</data>
    </edge>
    <edge source="FIN" target="BFA">
      <data key="d0">53009</data>
    </edge>
    <edge source="FIN" target="URY">
      <data key="d0">4685182</data>
    </edge>
    <edge source="IDN" target="ALB">
      <data key="d0">3851632</data>
    </edge>
    <edge source="IDN" target="DZA">
      <data key="d0">146650</data>
    </edge>
    <edge source="IDN" target="ARG">
      <data key="d0">2981968</data>
    </edge>
    <edge source="IDN" target="AUS">
      <data key="d0">149450740</data>
    </edge>
    <edge source="IDN" target="AUT">
      <data key="d0">97442</data>
    </edge>
    <edge source="IDN" target="BEL">
      <data key="d0">19037630</data>
    </edge>
    <edge source="IDN" target="BOL">
      <data key="d0">41129</data>
    </edge>
    <edge source="IDN" target="BWA">
      <data key="d0">12385</data>
    </edge>
    <edge source="IDN" target="BRA">
      <data key="d0">2155331</data>
    </edge>
    <edge source="IDN" target="BGR">
      <data key="d0">4607398</data>
    </edge>
    <edge source="IDN" target="KHM">
      <data key="d0">13280825</data>
    </edge>
    <edge source="IDN" target="CMR">
      <data key="d0">5889490</data>
    </edge>
    <edge source="IDN" target="CAN">
      <data key="d0">38615877</data>
    </edge>
    <edge source="IDN" target="LKA">
      <data key="d0">33922427</data>
    </edge>
    <edge source="IDN" target="CHL">
      <data key="d0">4348617</data>
    </edge>
    <edge source="IDN" target="CHN">
      <data key="d0">168113775</data>
    </edge>
    <edge source="IDN" target="COL">
      <data key="d0">1153985</data>
    </edge>
    <edge source="IDN" target="CRI">
      <data key="d0">5009686</data>
    </edge>
    <edge source="IDN" target="HRV">
      <data key="d0">22154202</data>
    </edge>
    <edge source="IDN" target="CZE">
      <data key="d0">33894</data>
    </edge>
    <edge source="IDN" target="BEN">
      <data key="d0">5619206</data>
    </edge>
    <edge source="IDN" target="DNK">
      <data key="d0">1341341</data>
    </edge>
    <edge source="IDN" target="ECU">
      <data key="d0">10306339</data>
    </edge>
    <edge source="IDN" target="SLV">
      <data key="d0">5686997</data>
    </edge>
    <edge source="IDN" target="ETH">
      <data key="d0">6822587</data>
    </edge>
    <edge source="IDN" target="EST">
      <data key="d0">79625</data>
    </edge>
    <edge source="IDN" target="FIN">
      <data key="d0">176158</data>
    </edge>
    <edge source="IDN" target="FRA">
      <data key="d0">10339208</data>
    </edge>
    <edge source="IDN" target="GEO">
      <data key="d0">1149827</data>
    </edge>
    <edge source="IDN" target="GMB">
      <data key="d0">383119</data>
    </edge>
    <edge source="IDN" target="DEU">
      <data key="d0">11245854</data>
    </edge>
    <edge source="IDN" target="GHA">
      <data key="d0">14115557</data>
    </edge>
    <edge source="IDN" target="GRC">
      <data key="d0">14137306</data>
    </edge>
    <edge source="IDN" target="GTM">
      <data key="d0">7559021</data>
    </edge>
    <edge source="IDN" target="HND">
      <data key="d0">2042097</data>
    </edge>
    <edge source="IDN" target="HKG">
      <data key="d0">22837207</data>
    </edge>
    <edge source="IDN" target="HUN">
      <data key="d0">2188802</data>
    </edge>
    <edge source="IDN" target="IRL">
      <data key="d0">4513470</data>
    </edge>
    <edge source="IDN" target="ISR">
      <data key="d0">2518547</data>
    </edge>
    <edge source="IDN" target="ITA">
      <data key="d0">16990862</data>
    </edge>
    <edge source="IDN" target="CIV">
      <data key="d0">6802995</data>
    </edge>
    <edge source="IDN" target="JAM">
      <data key="d0">1988880</data>
    </edge>
    <edge source="IDN" target="JPN">
      <data key="d0">377890931</data>
    </edge>
    <edge source="IDN" target="KAZ">
      <data key="d0">166851</data>
    </edge>
    <edge source="IDN" target="JOR">
      <data key="d0">7596554</data>
    </edge>
    <edge source="IDN" target="KOR">
      <data key="d0">89093344</data>
    </edge>
    <edge source="IDN" target="LBN">
      <data key="d0">8409934</data>
    </edge>
    <edge source="IDN" target="LVA">
      <data key="d0">267348</data>
    </edge>
    <edge source="IDN" target="LTU">
      <data key="d0">908823</data>
    </edge>
    <edge source="IDN" target="MDG">
      <data key="d0">5574189</data>
    </edge>
    <edge source="IDN" target="MWI">
      <data key="d0">112952</data>
    </edge>
    <edge source="IDN" target="MYS">
      <data key="d0">259446222</data>
    </edge>
    <edge source="IDN" target="MRT">
      <data key="d0">335297</data>
    </edge>
    <edge source="IDN" target="MUS">
      <data key="d0">7506430</data>
    </edge>
    <edge source="IDN" target="MEX">
      <data key="d0">20649414</data>
    </edge>
    <edge source="IDN" target="MAR">
      <data key="d0">35026</data>
    </edge>
    <edge source="IDN" target="MOZ">
      <data key="d0">1618456</data>
    </edge>
    <edge source="IDN" target="OMN">
      <data key="d0">9711432</data>
    </edge>
    <edge source="IDN" target="NLD">
      <data key="d0">6945232</data>
    </edge>
    <edge source="IDN" target="NZL">
      <data key="d0">33332616</data>
    </edge>
    <edge source="IDN" target="NIC">
      <data key="d0">2929136</data>
    </edge>
    <edge source="IDN" target="NOR">
      <data key="d0">477003</data>
    </edge>
    <edge source="IDN" target="PAK">
      <data key="d0">93417119</data>
    </edge>
    <edge source="IDN" target="PAN">
      <data key="d0">2257164</data>
    </edge>
    <edge source="IDN" target="PRY">
      <data key="d0">250092</data>
    </edge>
    <edge source="IDN" target="PER">
      <data key="d0">25160519</data>
    </edge>
    <edge source="IDN" target="PHL">
      <data key="d0">161014160</data>
    </edge>
    <edge source="IDN" target="POL">
      <data key="d0">6054759</data>
    </edge>
    <edge source="IDN" target="PRT">
      <data key="d0">1218588</data>
    </edge>
    <edge source="IDN" target="ROU">
      <data key="d0">13495063</data>
    </edge>
    <edge source="IDN" target="RUS">
      <data key="d0">11971204</data>
    </edge>
    <edge source="IDN" target="SAU">
      <data key="d0">92033948</data>
    </edge>
    <edge source="IDN" target="SEN">
      <data key="d0">2065127</data>
    </edge>
    <edge source="IDN" target="SRB">
      <data key="d0">30141</data>
    </edge>
    <edge source="IDN" target="IND">
      <data key="d0">168480906</data>
    </edge>
    <edge source="IDN" target="SGP">
      <data key="d0">70075091</data>
    </edge>
    <edge source="IDN" target="VNM">
      <data key="d0">187628149</data>
    </edge>
    <edge source="IDN" target="SVN">
      <data key="d0">6157615</data>
    </edge>
    <edge source="IDN" target="ZAF">
      <data key="d0">21913815</data>
    </edge>
    <edge source="IDN" target="ZWE">
      <data key="d0">49000</data>
    </edge>
    <edge source="IDN" target="ESP">
      <data key="d0">15436937</data>
    </edge>
    <edge source="IDN" target="SWE">
      <data key="d0">574877</data>
    </edge>
    <edge source="IDN" target="CHE">
      <data key="d0">52186</data>
    </edge>
    <edge source="IDN" target="THA">
      <data key="d0">119517054</data>
    </edge>
    <edge source="IDN" target="TGO">
      <data key="d0">8158415</data>
    </edge>
    <edge source="IDN" target="ARE">
      <data key="d0">83910915</data>
    </edge>
    <edge source="IDN" target="TUN">
      <data key="d0">76632</data>
    </edge>
    <edge source="IDN" target="TUR">
      <data key="d0">46502447</data>
    </edge>
    <edge source="IDN" target="UGA">
      <data key="d0">99924</data>
    </edge>
    <edge source="IDN" target="UKR">
      <data key="d0">9473497</data>
    </edge>
    <edge source="IDN" target="EGY">
      <data key="d0">35837573</data>
    </edge>
    <edge source="IDN" target="GBR">
      <data key="d0">55509440</data>
    </edge>
    <edge source="IDN" target="TZA">
      <data key="d0">5700180</data>
    </edge>
    <edge source="IDN" target="USA">
      <data key="d0">255764805</data>
    </edge>
    <edge source="IDN" target="URY">
      <data key="d0">571099</data>
    </edge>
    <edge source="IRL" target="ARG">
      <data key="d0">770843</data>
    </edge>
    <edge source="IRL" target="AUS">
      <data key="d0">304942</data>
    </edge>
    <edge source="IRL" target="AUT">
      <data key="d0">563868</data>
    </edge>
    <edge source="IRL" target="BEL">
      <data key="d0">1912880</data>
    </edge>
    <edge source="IRL" target="BLR">
      <data key="d0">15959</data>
    </edge>
    <edge source="IRL" target="CAN">
      <data key="d0">46831</data>
    </edge>
    <edge source="IRL" target="LKA">
      <data key="d0">30062</data>
    </edge>
    <edge source="IRL" target="CHN">
      <data key="d0">1942737</data>
    </edge>
    <edge source="IRL" target="CRI">
      <data key="d0">34981</data>
    </edge>
    <edge source="IRL" target="CZE">
      <data key="d0">341763</data>
    </edge>
    <edge source="IRL" target="DNK">
      <data key="d0">964919</data>
    </edge>
    <edge source="IRL" target="ECU">
      <data key="d0">66633</data>
    </edge>
    <edge source="IRL" target="EST">
      <data key="d0">38771</data>
    </edge>
    <edge source="IRL" target="FIN">
      <data key="d0">170913</data>
    </edge>
    <edge source="IRL" target="FRA">
      <data key="d0">4039572</data>
    </edge>
    <edge source="IRL" target="DEU">
      <data key="d0">8749387</data>
    </edge>
    <edge source="IRL" target="GRC">
      <data key="d0">17778</data>
    </edge>
    <edge source="IRL" target="HKG">
      <data key="d0">64211</data>
    </edge>
    <edge source="IRL" target="HUN">
      <data key="d0">602907</data>
    </edge>
    <edge source="IRL" target="ITA">
      <data key="d0">2321019</data>
    </edge>
    <edge source="IRL" target="JPN">
      <data key="d0">63558</data>
    </edge>
    <edge source="IRL" target="KOR">
      <data key="d0">580030</data>
    </edge>
    <edge source="IRL" target="LVA">
      <data key="d0">308191</data>
    </edge>
    <edge source="IRL" target="MYS">
      <data key="d0">38756</data>
    </edge>
    <edge source="IRL" target="MUS">
      <data key="d0">185418</data>
    </edge>
    <edge source="IRL" target="MEX">
      <data key="d0">21956</data>
    </edge>
    <edge source="IRL" target="MAR">
      <data key="d0">130830</data>
    </edge>
    <edge source="IRL" target="NLD">
      <data key="d0">6092623</data>
    </edge>
    <edge source="IRL" target="NOR">
      <data key="d0">628739</data>
    </edge>
    <edge source="IRL" target="PER">
      <data key="d0">30187</data>
    </edge>
    <edge source="IRL" target="PHL">
      <data key="d0">117245</data>
    </edge>
    <edge source="IRL" target="POL">
      <data key="d0">269999</data>
    </edge>
    <edge source="IRL" target="PRT">
      <data key="d0">136336</data>
    </edge>
    <edge source="IRL" target="ROU">
      <data key="d0">86090</data>
    </edge>
    <edge source="IRL" target="RUS">
      <data key="d0">183306</data>
    </edge>
    <edge source="IRL" target="SAU">
      <data key="d0">12742</data>
    </edge>
    <edge source="IRL" target="IND">
      <data key="d0">32814</data>
    </edge>
    <edge source="IRL" target="SGP">
      <data key="d0">592017</data>
    </edge>
    <edge source="IRL" target="SVK">
      <data key="d0">47352</data>
    </edge>
    <edge source="IRL" target="SVN">
      <data key="d0">11859</data>
    </edge>
    <edge source="IRL" target="ZAF">
      <data key="d0">27805</data>
    </edge>
    <edge source="IRL" target="ESP">
      <data key="d0">1922181</data>
    </edge>
    <edge source="IRL" target="SWE">
      <data key="d0">962478</data>
    </edge>
    <edge source="IRL" target="CHE">
      <data key="d0">630939</data>
    </edge>
    <edge source="IRL" target="THA">
      <data key="d0">132596</data>
    </edge>
    <edge source="IRL" target="ARE">
      <data key="d0">67543</data>
    </edge>
    <edge source="IRL" target="TUR">
      <data key="d0">43631</data>
    </edge>
    <edge source="IRL" target="GBR">
      <data key="d0">111228314</data>
    </edge>
    <edge source="IRL" target="USA">
      <data key="d0">2577608</data>
    </edge>
    <edge source="IRL" target="URY">
      <data key="d0">10059</data>
    </edge>
    <edge source="JPN" target="DZA">
      <data key="d0">11206</data>
    </edge>
    <edge source="JPN" target="ARG">
      <data key="d0">706189</data>
    </edge>
    <edge source="JPN" target="AUS">
      <data key="d0">65036362</data>
    </edge>
    <edge source="JPN" target="AUT">
      <data key="d0">365885</data>
    </edge>
    <edge source="JPN" target="BEL">
      <data key="d0">3090098</data>
    </edge>
    <edge source="JPN" target="BOL">
      <data key="d0">54613</data>
    </edge>
    <edge source="JPN" target="BRA">
      <data key="d0">10763841</data>
    </edge>
    <edge source="JPN" target="BGR">
      <data key="d0">432137</data>
    </edge>
    <edge source="JPN" target="BLR">
      <data key="d0">1797443</data>
    </edge>
    <edge source="JPN" target="KHM">
      <data key="d0">923731</data>
    </edge>
    <edge source="JPN" target="CAN">
      <data key="d0">7287279</data>
    </edge>
    <edge source="JPN" target="LKA">
      <data key="d0">1441734</data>
    </edge>
    <edge source="JPN" target="CHL">
      <data key="d0">3294113</data>
    </edge>
    <edge source="JPN" target="CHN">
      <data key="d0">1355779924</data>
    </edge>
    <edge source="JPN" target="COL">
      <data key="d0">199181</data>
    </edge>
    <edge source="JPN" target="CRI">
      <data key="d0">123601</data>
    </edge>
    <edge source="JPN" target="HRV">
      <data key="d0">1013925</data>
    </edge>
    <edge source="JPN" target="CZE">
      <data key="d0">1127055</data>
    </edge>
    <edge source="JPN" target="DNK">
      <data key="d0">1278363</data>
    </edge>
    <edge source="JPN" target="ECU">
      <data key="d0">99144</data>
    </edge>
    <edge source="JPN" target="SLV">
      <data key="d0">326511</data>
    </edge>
    <edge source="JPN" target="ETH">
      <data key="d0">74991</data>
    </edge>
    <edge source="JPN" target="EST">
      <data key="d0">2007389</data>
    </edge>
    <edge source="JPN" target="FIN">
      <data key="d0">586622</data>
    </edge>
    <edge source="JPN" target="FRA">
      <data key="d0">16043998</data>
    </edge>
    <edge source="JPN" target="GEO">
      <data key="d0">47864</data>
    </edge>
    <edge source="JPN" target="DEU">
      <data key="d0">43645089</data>
    </edge>
    <edge source="JPN" target="GHA">
      <data key="d0">13444</data>
    </edge>
    <edge source="JPN" target="GRC">
      <data key="d0">74448</data>
    </edge>
    <edge source="JPN" target="HKG">
      <data key="d0">142698899</data>
    </edge>
    <edge source="JPN" target="HUN">
      <data key="d0">2922344</data>
    </edge>
    <edge source="JPN" target="IDN">
      <data key="d0">71790537</data>
    </edge>
    <edge source="JPN" target="IRL">
      <data key="d0">89696</data>
    </edge>
    <edge source="JPN" target="ISR">
      <data key="d0">5392726</data>
    </edge>
    <edge source="JPN" target="ITA">
      <data key="d0">14265321</data>
    </edge>
    <edge source="JPN" target="KAZ">
      <data key="d0">6370748</data>
    </edge>
    <edge source="JPN" target="JOR">
      <data key="d0">72431</data>
    </edge>
    <edge source="JPN" target="KOR">
      <data key="d0">354618928</data>
    </edge>
    <edge source="JPN" target="KGZ">
      <data key="d0">737607</data>
    </edge>
    <edge source="JPN" target="LBN">
      <data key="d0">5513629</data>
    </edge>
    <edge source="JPN" target="LVA">
      <data key="d0">2715852</data>
    </edge>
    <edge source="JPN" target="LTU">
      <data key="d0">4687172</data>
    </edge>
    <edge source="JPN" target="MYS">
      <data key="d0">141702138</data>
    </edge>
    <edge source="JPN" target="MUS">
      <data key="d0">216538</data>
    </edge>
    <edge source="JPN" target="MEX">
      <data key="d0">4391177</data>
    </edge>
    <edge source="JPN" target="MDA">
      <data key="d0">20681</data>
    </edge>
    <edge source="JPN" target="MAR">
      <data key="d0">1392793</data>
    </edge>
    <edge source="JPN" target="OMN">
      <data key="d0">1086420</data>
    </edge>
    <edge source="JPN" target="NLD">
      <data key="d0">61238022</data>
    </edge>
    <edge source="JPN" target="NZL">
      <data key="d0">28711554</data>
    </edge>
    <edge source="JPN" target="NIC">
      <data key="d0">23149</data>
    </edge>
    <edge source="JPN" target="NOR">
      <data key="d0">86041</data>
    </edge>
    <edge source="JPN" target="PAK">
      <data key="d0">17624913</data>
    </edge>
    <edge source="JPN" target="PAN">
      <data key="d0">121639</data>
    </edge>
    <edge source="JPN" target="PER">
      <data key="d0">43840</data>
    </edge>
    <edge source="JPN" target="PHL">
      <data key="d0">67320372</data>
    </edge>
    <edge source="JPN" target="POL">
      <data key="d0">4122282</data>
    </edge>
    <edge source="JPN" target="PRT">
      <data key="d0">1679359</data>
    </edge>
    <edge source="JPN" target="ROU">
      <data key="d0">2028254</data>
    </edge>
    <edge source="JPN" target="RUS">
      <data key="d0">146076354</data>
    </edge>
    <edge source="JPN" target="SAU">
      <data key="d0">6841477</data>
    </edge>
    <edge source="JPN" target="SRB">
      <data key="d0">143748</data>
    </edge>
    <edge source="JPN" target="IND">
      <data key="d0">39376941</data>
    </edge>
    <edge source="JPN" target="SGP">
      <data key="d0">36252599</data>
    </edge>
    <edge source="JPN" target="VNM">
      <data key="d0">166199448</data>
    </edge>
    <edge source="JPN" target="SVN">
      <data key="d0">143794</data>
    </edge>
    <edge source="JPN" target="ZAF">
      <data key="d0">4268102</data>
    </edge>
    <edge source="JPN" target="ZWE">
      <data key="d0">24890</data>
    </edge>
    <edge source="JPN" target="ESP">
      <data key="d0">8993930</data>
    </edge>
    <edge source="JPN" target="SWE">
      <data key="d0">1462719</data>
    </edge>
    <edge source="JPN" target="CHE">
      <data key="d0">1117378</data>
    </edge>
    <edge source="JPN" target="THA">
      <data key="d0">221395139</data>
    </edge>
    <edge source="JPN" target="ARE">
      <data key="d0">9381629</data>
    </edge>
    <edge source="JPN" target="TUR">
      <data key="d0">5450995</data>
    </edge>
    <edge source="JPN" target="UGA">
      <data key="d0">58076</data>
    </edge>
    <edge source="JPN" target="UKR">
      <data key="d0">1449303</data>
    </edge>
    <edge source="JPN" target="MKD">
      <data key="d0">26621</data>
    </edge>
    <edge source="JPN" target="EGY">
      <data key="d0">690324</data>
    </edge>
    <edge source="JPN" target="GBR">
      <data key="d0">8036101</data>
    </edge>
    <edge source="JPN" target="TZA">
      <data key="d0">81501</data>
    </edge>
    <edge source="JPN" target="USA">
      <data key="d0">363056107</data>
    </edge>
    <edge source="JPN" target="URY">
      <data key="d0">83564</data>
    </edge>
    <edge source="KOR" target="ALB">
      <data key="d0">214700</data>
    </edge>
    <edge source="KOR" target="DZA">
      <data key="d0">287517</data>
    </edge>
    <edge source="KOR" target="AZE">
      <data key="d0">43911</data>
    </edge>
    <edge source="KOR" target="ARG">
      <data key="d0">3913733</data>
    </edge>
    <edge source="KOR" target="AUS">
      <data key="d0">129855867</data>
    </edge>
    <edge source="KOR" target="AUT">
      <data key="d0">134466</data>
    </edge>
    <edge source="KOR" target="BEL">
      <data key="d0">1321246</data>
    </edge>
    <edge source="KOR" target="BWA">
      <data key="d0">27448</data>
    </edge>
    <edge source="KOR" target="BRA">
      <data key="d0">6345707</data>
    </edge>
    <edge source="KOR" target="BGR">
      <data key="d0">1976029</data>
    </edge>
    <edge source="KOR" target="BLR">
      <data key="d0">34593</data>
    </edge>
    <edge source="KOR" target="KHM">
      <data key="d0">1297792</data>
    </edge>
    <edge source="KOR" target="CMR">
      <data key="d0">431914</data>
    </edge>
    <edge source="KOR" target="CAN">
      <data key="d0">22458739</data>
    </edge>
    <edge source="KOR" target="LKA">
      <data key="d0">8768133</data>
    </edge>
    <edge source="KOR" target="CHL">
      <data key="d0">8567104</data>
    </edge>
    <edge source="KOR" target="CHN">
      <data key="d0">362879356</data>
    </edge>
    <edge source="KOR" target="COL">
      <data key="d0">2276165</data>
    </edge>
    <edge source="KOR" target="CRI">
      <data key="d0">1270306</data>
    </edge>
    <edge source="KOR" target="HRV">
      <data key="d0">415343</data>
    </edge>
    <edge source="KOR" target="CZE">
      <data key="d0">1487717</data>
    </edge>
    <edge source="KOR" target="BEN">
      <data key="d0">48515</data>
    </edge>
    <edge source="KOR" target="DNK">
      <data key="d0">10045454</data>
    </edge>
    <edge source="KOR" target="ECU">
      <data key="d0">5474526</data>
    </edge>
    <edge source="KOR" target="SLV">
      <data key="d0">400962</data>
    </edge>
    <edge source="KOR" target="ETH">
      <data key="d0">263482</data>
    </edge>
    <edge source="KOR" target="EST">
      <data key="d0">248956</data>
    </edge>
    <edge source="KOR" target="FIN">
      <data key="d0">2237568</data>
    </edge>
    <edge source="KOR" target="FRA">
      <data key="d0">12378039</data>
    </edge>
    <edge source="KOR" target="GEO">
      <data key="d0">497566</data>
    </edge>
    <edge source="KOR" target="GMB">
      <data key="d0">15290</data>
    </edge>
    <edge source="KOR" target="PSE">
      <data key="d0">37664</data>
    </edge>
    <edge source="KOR" target="DEU">
      <data key="d0">13715337</data>
    </edge>
    <edge source="KOR" target="GHA">
      <data key="d0">1026303</data>
    </edge>
    <edge source="KOR" target="GRC">
      <data key="d0">4373245</data>
    </edge>
    <edge source="KOR" target="GTM">
      <data key="d0">1539883</data>
    </edge>
    <edge source="KOR" target="HND">
      <data key="d0">1115050</data>
    </edge>
    <edge source="KOR" target="HKG">
      <data key="d0">78965025</data>
    </edge>
    <edge source="KOR" target="HUN">
      <data key="d0">223248</data>
    </edge>
    <edge source="KOR" target="IDN">
      <data key="d0">101104074</data>
    </edge>
    <edge source="KOR" target="IRL">
      <data key="d0">1729278</data>
    </edge>
    <edge source="KOR" target="ISR">
      <data key="d0">7830446</data>
    </edge>
    <edge source="KOR" target="ITA">
      <data key="d0">16043806</data>
    </edge>
    <edge source="KOR" target="CIV">
      <data key="d0">215575</data>
    </edge>
    <edge source="KOR" target="JAM">
      <data key="d0">133510</data>
    </edge>
    <edge source="KOR" target="JPN">
      <data key="d0">190132009</data>
    </edge>
    <edge source="KOR" target="KAZ">
      <data key="d0">2442934</data>
    </edge>
    <edge source="KOR" target="JOR">
      <data key="d0">2583757</data>
    </edge>
    <edge source="KOR" target="KGZ">
      <data key="d0">353479</data>
    </edge>
    <edge source="KOR" target="LBN">
      <data key="d0">875923</data>
    </edge>
    <edge source="KOR" target="LVA">
      <data key="d0">135977</data>
    </edge>
    <edge source="KOR" target="LTU">
      <data key="d0">1194597</data>
    </edge>
    <edge source="KOR" target="MDG">
      <data key="d0">259656</data>
    </edge>
    <edge source="KOR" target="MWI">
      <data key="d0">15555</data>
    </edge>
    <edge source="KOR" target="MYS">
      <data key="d0">121322220</data>
    </edge>
    <edge source="KOR" target="MRT">
      <data key="d0">19364</data>
    </edge>
    <edge source="KOR" target="MUS">
      <data key="d0">1500342</data>
    </edge>
    <edge source="KOR" target="MEX">
      <data key="d0">19860899</data>
    </edge>
    <edge source="KOR" target="MAR">
      <data key="d0">99938</data>
    </edge>
    <edge source="KOR" target="MOZ">
      <data key="d0">624030</data>
    </edge>
    <edge source="KOR" target="OMN">
      <data key="d0">1481513</data>
    </edge>
    <edge source="KOR" target="NAM">
      <data key="d0">25374</data>
    </edge>
    <edge source="KOR" target="NLD">
      <data key="d0">7563571</data>
    </edge>
    <edge source="KOR" target="NZL">
      <data key="d0">16386124</data>
    </edge>
    <edge source="KOR" target="NIC">
      <data key="d0">466150</data>
    </edge>
    <edge source="KOR" target="NOR">
      <data key="d0">89800</data>
    </edge>
    <edge source="KOR" target="PAK">
      <data key="d0">8981768</data>
    </edge>
    <edge source="KOR" target="PAN">
      <data key="d0">941825</data>
    </edge>
    <edge source="KOR" target="PRY">
      <data key="d0">1159079</data>
    </edge>
    <edge source="KOR" target="PER">
      <data key="d0">4743054</data>
    </edge>
    <edge source="KOR" target="PHL">
      <data key="d0">83394724</data>
    </edge>
    <edge source="KOR" target="POL">
      <data key="d0">10419902</data>
    </edge>
    <edge source="KOR" target="PRT">
      <data key="d0">3178523</data>
    </edge>
    <edge source="KOR" target="ROU">
      <data key="d0">2215635</data>
    </edge>
    <edge source="KOR" target="RUS">
      <data key="d0">58435774</data>
    </edge>
    <edge source="KOR" target="SAU">
      <data key="d0">31038482</data>
    </edge>
    <edge source="KOR" target="SEN">
      <data key="d0">938623</data>
    </edge>
    <edge source="KOR" target="SRB">
      <data key="d0">190283</data>
    </edge>
    <edge source="KOR" target="IND">
      <data key="d0">299820682</data>
    </edge>
    <edge source="KOR" target="SGP">
      <data key="d0">39364639</data>
    </edge>
    <edge source="KOR" target="SVK">
      <data key="d0">2471055</data>
    </edge>
    <edge source="KOR" target="VNM">
      <data key="d0">199834946</data>
    </edge>
    <edge source="KOR" target="SVN">
      <data key="d0">989419</data>
    </edge>
    <edge source="KOR" target="ZAF">
      <data key="d0">34481100</data>
    </edge>
    <edge source="KOR" target="ZWE">
      <data key="d0">218688</data>
    </edge>
    <edge source="KOR" target="ESP">
      <data key="d0">2290188</data>
    </edge>
    <edge source="KOR" target="SWE">
      <data key="d0">616505</data>
    </edge>
    <edge source="KOR" target="CHE">
      <data key="d0">438893</data>
    </edge>
    <edge source="KOR" target="THA">
      <data key="d0">67744180</data>
    </edge>
    <edge source="KOR" target="TGO">
      <data key="d0">251740</data>
    </edge>
    <edge source="KOR" target="ARE">
      <data key="d0">38829775</data>
    </edge>
    <edge source="KOR" target="TUN">
      <data key="d0">155849</data>
    </edge>
    <edge source="KOR" target="TUR">
      <data key="d0">21545295</data>
    </edge>
    <edge source="KOR" target="UGA">
      <data key="d0">271079</data>
    </edge>
    <edge source="KOR" target="UKR">
      <data key="d0">3705457</data>
    </edge>
    <edge source="KOR" target="MKD">
      <data key="d0">13551</data>
    </edge>
    <edge source="KOR" target="EGY">
      <data key="d0">4620459</data>
    </edge>
    <edge source="KOR" target="GBR">
      <data key="d0">34243621</data>
    </edge>
    <edge source="KOR" target="TZA">
      <data key="d0">1125265</data>
    </edge>
    <edge source="KOR" target="USA">
      <data key="d0">412748067</data>
    </edge>
    <edge source="KOR" target="URY">
      <data key="d0">2108810</data>
    </edge>
    <edge source="LVA" target="DZA">
      <data key="d0">25777</data>
    </edge>
    <edge source="LVA" target="AZE">
      <data key="d0">12099</data>
    </edge>
    <edge source="LVA" target="AUS">
      <data key="d0">62187</data>
    </edge>
    <edge source="LVA" target="BEL">
      <data key="d0">51406</data>
    </edge>
    <edge source="LVA" target="BGR">
      <data key="d0">30736</data>
    </edge>
    <edge source="LVA" target="BLR">
      <data key="d0">2085509</data>
    </edge>
    <edge source="LVA" target="CMR">
      <data key="d0">29333</data>
    </edge>
    <edge source="LVA" target="CAN">
      <data key="d0">20826</data>
    </edge>
    <edge source="LVA" target="CHL">
      <data key="d0">12597</data>
    </edge>
    <edge source="LVA" target="CHN">
      <data key="d0">43118</data>
    </edge>
    <edge source="LVA" target="HRV">
      <data key="d0">10816</data>
    </edge>
    <edge source="LVA" target="CZE">
      <data key="d0">2515398</data>
    </edge>
    <edge source="LVA" target="DNK">
      <data key="d0">2498335</data>
    </edge>
    <edge source="LVA" target="EST">
      <data key="d0">28608047</data>
    </edge>
    <edge source="LVA" target="FIN">
      <data key="d0">4187871</data>
    </edge>
    <edge source="LVA" target="FRA">
      <data key="d0">195749</data>
    </edge>
    <edge source="LVA" target="GEO">
      <data key="d0">27075</data>
    </edge>
    <edge source="LVA" target="DEU">
      <data key="d0">1950706</data>
    </edge>
    <edge source="LVA" target="GRC">
      <data key="d0">73946</data>
    </edge>
    <edge source="LVA" target="HUN">
      <data key="d0">264303</data>
    </edge>
    <edge source="LVA" target="IRL">
      <data key="d0">21844</data>
    </edge>
    <edge source="LVA" target="ISR">
      <data key="d0">348913</data>
    </edge>
    <edge source="LVA" target="ITA">
      <data key="d0">83769</data>
    </edge>
    <edge source="LVA" target="KAZ">
      <data key="d0">418360</data>
    </edge>
    <edge source="LVA" target="LTU">
      <data key="d0">37080221</data>
    </edge>
    <edge source="LVA" target="MDA">
      <data key="d0">67382</data>
    </edge>
    <edge source="LVA" target="NLD">
      <data key="d0">346231</data>
    </edge>
    <edge source="LVA" target="NOR">
      <data key="d0">893364</data>
    </edge>
    <edge source="LVA" target="POL">
      <data key="d0">9390221</data>
    </edge>
    <edge source="LVA" target="PRT">
      <data key="d0">18538</data>
    </edge>
    <edge source="LVA" target="ROU">
      <data key="d0">697932</data>
    </edge>
    <edge source="LVA" target="RUS">
      <data key="d0">6351769</data>
    </edge>
    <edge source="LVA" target="SEN">
      <data key="d0">28551</data>
    </edge>
    <edge source="LVA" target="SRB">
      <data key="d0">19564</data>
    </edge>
    <edge source="LVA" target="IND">
      <data key="d0">68935</data>
    </edge>
    <edge source="LVA" target="SVK">
      <data key="d0">209864</data>
    </edge>
    <edge source="LVA" target="SVN">
      <data key="d0">126865</data>
    </edge>
    <edge source="LVA" target="ESP">
      <data key="d0">129844</data>
    </edge>
    <edge source="LVA" target="SWE">
      <data key="d0">3277319</data>
    </edge>
    <edge source="LVA" target="CHE">
      <data key="d0">411575</data>
    </edge>
    <edge source="LVA" target="UKR">
      <data key="d0">390156</data>
    </edge>
    <edge source="LVA" target="GBR">
      <data key="d0">996171</data>
    </edge>
    <edge source="LVA" target="USA">
      <data key="d0">153929</data>
    </edge>
    <edge source="LTU" target="AZE">
      <data key="d0">32180</data>
    </edge>
    <edge source="LTU" target="AUS">
      <data key="d0">61214</data>
    </edge>
    <edge source="LTU" target="AUT">
      <data key="d0">482655</data>
    </edge>
    <edge source="LTU" target="ARM">
      <data key="d0">52021</data>
    </edge>
    <edge source="LTU" target="BEL">
      <data key="d0">1880492</data>
    </edge>
    <edge source="LTU" target="BRA">
      <data key="d0">23343</data>
    </edge>
    <edge source="LTU" target="BGR">
      <data key="d0">310142</data>
    </edge>
    <edge source="LTU" target="BLR">
      <data key="d0">18096392</data>
    </edge>
    <edge source="LTU" target="CAN">
      <data key="d0">284587</data>
    </edge>
    <edge source="LTU" target="CHN">
      <data key="d0">789448</data>
    </edge>
    <edge source="LTU" target="HRV">
      <data key="d0">724497</data>
    </edge>
    <edge source="LTU" target="CZE">
      <data key="d0">2939391</data>
    </edge>
    <edge source="LTU" target="DNK">
      <data key="d0">8855523</data>
    </edge>
    <edge source="LTU" target="EST">
      <data key="d0">15454320</data>
    </edge>
    <edge source="LTU" target="FIN">
      <data key="d0">7584571</data>
    </edge>
    <edge source="LTU" target="FRA">
      <data key="d0">3555247</data>
    </edge>
    <edge source="LTU" target="GEO">
      <data key="d0">162389</data>
    </edge>
    <edge source="LTU" target="DEU">
      <data key="d0">15179573</data>
    </edge>
    <edge source="LTU" target="GRC">
      <data key="d0">214434</data>
    </edge>
    <edge source="LTU" target="HKG">
      <data key="d0">96552</data>
    </edge>
    <edge source="LTU" target="HUN">
      <data key="d0">5561710</data>
    </edge>
    <edge source="LTU" target="IDN">
      <data key="d0">55624</data>
    </edge>
    <edge source="LTU" target="IRL">
      <data key="d0">147449</data>
    </edge>
    <edge source="LTU" target="ISR">
      <data key="d0">591850</data>
    </edge>
    <edge source="LTU" target="ITA">
      <data key="d0">5992314</data>
    </edge>
    <edge source="LTU" target="JPN">
      <data key="d0">71828</data>
    </edge>
    <edge source="LTU" target="KAZ">
      <data key="d0">5289786</data>
    </edge>
    <edge source="LTU" target="KOR">
      <data key="d0">47628</data>
    </edge>
    <edge source="LTU" target="KGZ">
      <data key="d0">245532</data>
    </edge>
    <edge source="LTU" target="LVA">
      <data key="d0">25660216</data>
    </edge>
    <edge source="LTU" target="MEX">
      <data key="d0">230627</data>
    </edge>
    <edge source="LTU" target="MDA">
      <data key="d0">106173</data>
    </edge>
    <edge source="LTU" target="MAR">
      <data key="d0">250807</data>
    </edge>
    <edge source="LTU" target="NLD">
      <data key="d0">4654392</data>
    </edge>
    <edge source="LTU" target="NZL">
      <data key="d0">31001</data>
    </edge>
    <edge source="LTU" target="NOR">
      <data key="d0">1723290</data>
    </edge>
    <edge source="LTU" target="POL">
      <data key="d0">38407352</data>
    </edge>
    <edge source="LTU" target="PRT">
      <data key="d0">464474</data>
    </edge>
    <edge source="LTU" target="ROU">
      <data key="d0">384220</data>
    </edge>
    <edge source="LTU" target="RUS">
      <data key="d0">48074046</data>
    </edge>
    <edge source="LTU" target="SRB">
      <data key="d0">138787</data>
    </edge>
    <edge source="LTU" target="SVK">
      <data key="d0">75169</data>
    </edge>
    <edge source="LTU" target="SVN">
      <data key="d0">202005</data>
    </edge>
    <edge source="LTU" target="ZAF">
      <data key="d0">28430</data>
    </edge>
    <edge source="LTU" target="ESP">
      <data key="d0">3230896</data>
    </edge>
    <edge source="LTU" target="SWE">
      <data key="d0">14102625</data>
    </edge>
    <edge source="LTU" target="CHE">
      <data key="d0">2626301</data>
    </edge>
    <edge source="LTU" target="ARE">
      <data key="d0">809417</data>
    </edge>
    <edge source="LTU" target="TUR">
      <data key="d0">135046</data>
    </edge>
    <edge source="LTU" target="UKR">
      <data key="d0">21467210</data>
    </edge>
    <edge source="LTU" target="GBR">
      <data key="d0">6360800</data>
    </edge>
    <edge source="LTU" target="USA">
      <data key="d0">4043130</data>
    </edge>
    <edge source="MDG" target="BEL">
      <data key="d0">188429</data>
    </edge>
    <edge source="MDG" target="CHN">
      <data key="d0">213136</data>
    </edge>
    <edge source="MDG" target="FRA">
      <data key="d0">2265834</data>
    </edge>
    <edge source="MDG" target="GHA">
      <data key="d0">112635</data>
    </edge>
    <edge source="MDG" target="MUS">
      <data key="d0">1508748</data>
    </edge>
    <edge source="MDG" target="NLD">
      <data key="d0">218822</data>
    </edge>
    <edge source="MDG" target="RUS">
      <data key="d0">29073</data>
    </edge>
    <edge source="MDG" target="ZAF">
      <data key="d0">11464</data>
    </edge>
    <edge source="MDG" target="ESP">
      <data key="d0">45986</data>
    </edge>
    <edge source="MDG" target="ARE">
      <data key="d0">165691</data>
    </edge>
    <edge source="MUS" target="CHN">
      <data key="d0">19053</data>
    </edge>
    <edge source="MUS" target="FRA">
      <data key="d0">1602080</data>
    </edge>
    <edge source="MUS" target="MDG">
      <data key="d0">2696543</data>
    </edge>
    <edge source="MUS" target="MOZ">
      <data key="d0">40967</data>
    </edge>
    <edge source="MUS" target="ZAF">
      <data key="d0">192337</data>
    </edge>
    <edge source="MUS" target="ARE">
      <data key="d0">30217</data>
    </edge>
    <edge source="MUS" target="GBR">
      <data key="d0">23580</data>
    </edge>
    <edge source="MDA" target="BGR">
      <data key="d0">36015</data>
    </edge>
    <edge source="MDA" target="BLR">
      <data key="d0">61107</data>
    </edge>
    <edge source="MDA" target="CZE">
      <data key="d0">50195</data>
    </edge>
    <edge source="MDA" target="GEO">
      <data key="d0">200388</data>
    </edge>
    <edge source="MDA" target="GRC">
      <data key="d0">41125</data>
    </edge>
    <edge source="MDA" target="ITA">
      <data key="d0">833026</data>
    </edge>
    <edge source="MDA" target="KAZ">
      <data key="d0">10241</data>
    </edge>
    <edge source="MDA" target="LVA">
      <data key="d0">10053</data>
    </edge>
    <edge source="MDA" target="LTU">
      <data key="d0">1108876</data>
    </edge>
    <edge source="MDA" target="ROU">
      <data key="d0">1322647</data>
    </edge>
    <edge source="MDA" target="RUS">
      <data key="d0">1696291</data>
    </edge>
    <edge source="MDA" target="CHE">
      <data key="d0">82384</data>
    </edge>
    <edge source="MDA" target="TUR">
      <data key="d0">33443</data>
    </edge>
    <edge source="MDA" target="UKR">
      <data key="d0">859044</data>
    </edge>
    <edge source="MDA" target="GBR">
      <data key="d0">17025</data>
    </edge>
    <edge source="NAM" target="ZAF">
      <data key="d0">146144</data>
    </edge>
    <edge source="NZL" target="ARG">
      <data key="d0">2327348</data>
    </edge>
    <edge source="NZL" target="AUS">
      <data key="d0">157078229</data>
    </edge>
    <edge source="NZL" target="CAN">
      <data key="d0">48152</data>
    </edge>
    <edge source="NZL" target="LKA">
      <data key="d0">118282</data>
    </edge>
    <edge source="NZL" target="CHL">
      <data key="d0">1908025</data>
    </edge>
    <edge source="NZL" target="CHN">
      <data key="d0">33372915</data>
    </edge>
    <edge source="NZL" target="FRA">
      <data key="d0">42410</data>
    </edge>
    <edge source="NZL" target="DEU">
      <data key="d0">20613</data>
    </edge>
    <edge source="NZL" target="HKG">
      <data key="d0">4873290</data>
    </edge>
    <edge source="NZL" target="IDN">
      <data key="d0">2005659</data>
    </edge>
    <edge source="NZL" target="ITA">
      <data key="d0">18863</data>
    </edge>
    <edge source="NZL" target="JPN">
      <data key="d0">376609</data>
    </edge>
    <edge source="NZL" target="KOR">
      <data key="d0">12978539</data>
    </edge>
    <edge source="NZL" target="MYS">
      <data key="d0">17895035</data>
    </edge>
    <edge source="NZL" target="MEX">
      <data key="d0">28780</data>
    </edge>
    <edge source="NZL" target="NLD">
      <data key="d0">37818</data>
    </edge>
    <edge source="NZL" target="PAK">
      <data key="d0">1663415</data>
    </edge>
    <edge source="NZL" target="PHL">
      <data key="d0">21532423</data>
    </edge>
    <edge source="NZL" target="POL">
      <data key="d0">10463</data>
    </edge>
    <edge source="NZL" target="SAU">
      <data key="d0">1634002</data>
    </edge>
    <edge source="NZL" target="IND">
      <data key="d0">6293303</data>
    </edge>
    <edge source="NZL" target="SGP">
      <data key="d0">520159</data>
    </edge>
    <edge source="NZL" target="VNM">
      <data key="d0">5627700</data>
    </edge>
    <edge source="NZL" target="ZAF">
      <data key="d0">149702</data>
    </edge>
    <edge source="NZL" target="THA">
      <data key="d0">13116919</data>
    </edge>
    <edge source="NZL" target="ARE">
      <data key="d0">407201</data>
    </edge>
    <edge source="NZL" target="TUR">
      <data key="d0">16857</data>
    </edge>
    <edge source="NZL" target="GBR">
      <data key="d0">4134805</data>
    </edge>
    <edge source="NZL" target="USA">
      <data key="d0">3254461</data>
    </edge>
    <edge source="NZL" target="URY">
      <data key="d0">2959181</data>
    </edge>
    <edge source="NOR" target="ALB">
      <data key="d0">64757</data>
    </edge>
    <edge source="NOR" target="DZA">
      <data key="d0">39684</data>
    </edge>
    <edge source="NOR" target="ARG">
      <data key="d0">32394</data>
    </edge>
    <edge source="NOR" target="AUS">
      <data key="d0">2647352</data>
    </edge>
    <edge source="NOR" target="AUT">
      <data key="d0">4653367</data>
    </edge>
    <edge source="NOR" target="BEL">
      <data key="d0">94857488</data>
    </edge>
    <edge source="NOR" target="BRA">
      <data key="d0">18534</data>
    </edge>
    <edge source="NOR" target="BGR">
      <data key="d0">824924</data>
    </edge>
    <edge source="NOR" target="CMR">
      <data key="d0">61428</data>
    </edge>
    <edge source="NOR" target="CAN">
      <data key="d0">2408010</data>
    </edge>
    <edge source="NOR" target="LKA">
      <data key="d0">37525</data>
    </edge>
    <edge source="NOR" target="CHL">
      <data key="d0">77310</data>
    </edge>
    <edge source="NOR" target="CHN">
      <data key="d0">1160840</data>
    </edge>
    <edge source="NOR" target="COL">
      <data key="d0">15106</data>
    </edge>
    <edge source="NOR" target="CRI">
      <data key="d0">45865</data>
    </edge>
    <edge source="NOR" target="HRV">
      <data key="d0">57607</data>
    </edge>
    <edge source="NOR" target="CZE">
      <data key="d0">11274810</data>
    </edge>
    <edge source="NOR" target="DNK">
      <data key="d0">15538760</data>
    </edge>
    <edge source="NOR" target="ECU">
      <data key="d0">268949</data>
    </edge>
    <edge source="NOR" target="EST">
      <data key="d0">148251</data>
    </edge>
    <edge source="NOR" target="FIN">
      <data key="d0">2581237</data>
    </edge>
    <edge source="NOR" target="FRA">
      <data key="d0">9532944</data>
    </edge>
    <edge source="NOR" target="DEU">
      <data key="d0">45751383</data>
    </edge>
    <edge source="NOR" target="GRC">
      <data key="d0">369541</data>
    </edge>
    <edge source="NOR" target="GTM">
      <data key="d0">213029</data>
    </edge>
    <edge source="NOR" target="HKG">
      <data key="d0">11250</data>
    </edge>
    <edge source="NOR" target="HUN">
      <data key="d0">1280579</data>
    </edge>
    <edge source="NOR" target="IDN">
      <data key="d0">192799</data>
    </edge>
    <edge source="NOR" target="IRL">
      <data key="d0">660655</data>
    </edge>
    <edge source="NOR" target="ISR">
      <data key="d0">1578748</data>
    </edge>
    <edge source="NOR" target="ITA">
      <data key="d0">19622497</data>
    </edge>
    <edge source="NOR" target="CIV">
      <data key="d0">28003</data>
    </edge>
    <edge source="NOR" target="JAM">
      <data key="d0">66418</data>
    </edge>
    <edge source="NOR" target="JPN">
      <data key="d0">3378593</data>
    </edge>
    <edge source="NOR" target="JOR">
      <data key="d0">53038</data>
    </edge>
    <edge source="NOR" target="KOR">
      <data key="d0">486862</data>
    </edge>
    <edge source="NOR" target="LBN">
      <data key="d0">560174</data>
    </edge>
    <edge source="NOR" target="LVA">
      <data key="d0">60735</data>
    </edge>
    <edge source="NOR" target="LTU">
      <data key="d0">1373024</data>
    </edge>
    <edge source="NOR" target="MYS">
      <data key="d0">58345</data>
    </edge>
    <edge source="NOR" target="MUS">
      <data key="d0">50908</data>
    </edge>
    <edge source="NOR" target="MEX">
      <data key="d0">622625</data>
    </edge>
    <edge source="NOR" target="NLD">
      <data key="d0">9507903</data>
    </edge>
    <edge source="NOR" target="NZL">
      <data key="d0">65078</data>
    </edge>
    <edge source="NOR" target="NIC">
      <data key="d0">127396</data>
    </edge>
    <edge source="NOR" target="PER">
      <data key="d0">268702</data>
    </edge>
    <edge source="NOR" target="PHL">
      <data key="d0">52392</data>
    </edge>
    <edge source="NOR" target="POL">
      <data key="d0">38492764</data>
    </edge>
    <edge source="NOR" target="PRT">
      <data key="d0">255963</data>
    </edge>
    <edge source="NOR" target="ROU">
      <data key="d0">931583</data>
    </edge>
    <edge source="NOR" target="RUS">
      <data key="d0">6751902</data>
    </edge>
    <edge source="NOR" target="SAU">
      <data key="d0">16696</data>
    </edge>
    <edge source="NOR" target="SRB">
      <data key="d0">939577</data>
    </edge>
    <edge source="NOR" target="IND">
      <data key="d0">769355</data>
    </edge>
    <edge source="NOR" target="SGP">
      <data key="d0">289241</data>
    </edge>
    <edge source="NOR" target="SVK">
      <data key="d0">15674219</data>
    </edge>
    <edge source="NOR" target="VNM">
      <data key="d0">109663</data>
    </edge>
    <edge source="NOR" target="SVN">
      <data key="d0">114030</data>
    </edge>
    <edge source="NOR" target="ZAF">
      <data key="d0">400638</data>
    </edge>
    <edge source="NOR" target="ESP">
      <data key="d0">3609217</data>
    </edge>
    <edge source="NOR" target="SWE">
      <data key="d0">64589548</data>
    </edge>
    <edge source="NOR" target="CHE">
      <data key="d0">348718</data>
    </edge>
    <edge source="NOR" target="THA">
      <data key="d0">38198</data>
    </edge>
    <edge source="NOR" target="ARE">
      <data key="d0">233413</data>
    </edge>
    <edge source="NOR" target="TUR">
      <data key="d0">6047616</data>
    </edge>
    <edge source="NOR" target="UGA">
      <data key="d0">28191</data>
    </edge>
    <edge source="NOR" target="EGY">
      <data key="d0">1375880</data>
    </edge>
    <edge source="NOR" target="GBR">
      <data key="d0">29272533</data>
    </edge>
    <edge source="NOR" target="USA">
      <data key="d0">22068908</data>
    </edge>
    <edge source="NOR" target="URY">
      <data key="d0">200640</data>
    </edge>
    <edge source="PAK" target="AUS">
      <data key="d0">940285</data>
    </edge>
    <edge source="PAK" target="AUT">
      <data key="d0">125336</data>
    </edge>
    <edge source="PAK" target="BEL">
      <data key="d0">56052</data>
    </edge>
    <edge source="PAK" target="BWA">
      <data key="d0">58094</data>
    </edge>
    <edge source="PAK" target="CMR">
      <data key="d0">21527</data>
    </edge>
    <edge source="PAK" target="CAN">
      <data key="d0">59029</data>
    </edge>
    <edge source="PAK" target="LKA">
      <data key="d0">3350762</data>
    </edge>
    <edge source="PAK" target="CHN">
      <data key="d0">297257</data>
    </edge>
    <edge source="PAK" target="HRV">
      <data key="d0">33495</data>
    </edge>
    <edge source="PAK" target="CZE">
      <data key="d0">71161</data>
    </edge>
    <edge source="PAK" target="DNK">
      <data key="d0">223959</data>
    </edge>
    <edge source="PAK" target="FRA">
      <data key="d0">99843</data>
    </edge>
    <edge source="PAK" target="DEU">
      <data key="d0">492241</data>
    </edge>
    <edge source="PAK" target="GRC">
      <data key="d0">32942</data>
    </edge>
    <edge source="PAK" target="IDN">
      <data key="d0">15638719</data>
    </edge>
    <edge source="PAK" target="IRL">
      <data key="d0">13242</data>
    </edge>
    <edge source="PAK" target="ITA">
      <data key="d0">153337</data>
    </edge>
    <edge source="PAK" target="JPN">
      <data key="d0">116050</data>
    </edge>
    <edge source="PAK" target="KOR">
      <data key="d0">628325</data>
    </edge>
    <edge source="PAK" target="LBN">
      <data key="d0">335192</data>
    </edge>
    <edge source="PAK" target="MDG">
      <data key="d0">112462</data>
    </edge>
    <edge source="PAK" target="MWI">
      <data key="d0">25985</data>
    </edge>
    <edge source="PAK" target="MYS">
      <data key="d0">30014</data>
    </edge>
    <edge source="PAK" target="MUS">
      <data key="d0">14246</data>
    </edge>
    <edge source="PAK" target="MAR">
      <data key="d0">25145</data>
    </edge>
    <edge source="PAK" target="OMN">
      <data key="d0">17563</data>
    </edge>
    <edge source="PAK" target="NLD">
      <data key="d0">709739</data>
    </edge>
    <edge source="PAK" target="NZL">
      <data key="d0">228289</data>
    </edge>
    <edge source="PAK" target="NOR">
      <data key="d0">52346</data>
    </edge>
    <edge source="PAK" target="PHL">
      <data key="d0">2978649</data>
    </edge>
    <edge source="PAK" target="POL">
      <data key="d0">35908</data>
    </edge>
    <edge source="PAK" target="ROU">
      <data key="d0">120330</data>
    </edge>
    <edge source="PAK" target="RUS">
      <data key="d0">29067</data>
    </edge>
    <edge source="PAK" target="SAU">
      <data key="d0">1465049</data>
    </edge>
    <edge source="PAK" target="SRB">
      <data key="d0">958091</data>
    </edge>
    <edge source="PAK" target="IND">
      <data key="d0">85422</data>
    </edge>
    <edge source="PAK" target="SGP">
      <data key="d0">696327</data>
    </edge>
    <edge source="PAK" target="VNM">
      <data key="d0">5986554</data>
    </edge>
    <edge source="PAK" target="ZAF">
      <data key="d0">7806527</data>
    </edge>
    <edge source="PAK" target="ESP">
      <data key="d0">252150</data>
    </edge>
    <edge source="PAK" target="SWE">
      <data key="d0">20905</data>
    </edge>
    <edge source="PAK" target="THA">
      <data key="d0">11518256</data>
    </edge>
    <edge source="PAK" target="ARE">
      <data key="d0">3291683</data>
    </edge>
    <edge source="PAK" target="TUR">
      <data key="d0">19647</data>
    </edge>
    <edge source="PAK" target="EGY">
      <data key="d0">3448347</data>
    </edge>
    <edge source="PAK" target="GBR">
      <data key="d0">737706</data>
    </edge>
    <edge source="PAK" target="TZA">
      <data key="d0">1112259</data>
    </edge>
    <edge source="PAK" target="USA">
      <data key="d0">2399555</data>
    </edge>
    <edge source="POL" target="ALB">
      <data key="d0">4354157</data>
    </edge>
    <edge source="POL" target="DZA">
      <data key="d0">3198401</data>
    </edge>
    <edge source="POL" target="AZE">
      <data key="d0">1296645</data>
    </edge>
    <edge source="POL" target="ARG">
      <data key="d0">4880219</data>
    </edge>
    <edge source="POL" target="AUS">
      <data key="d0">4295005</data>
    </edge>
    <edge source="POL" target="AUT">
      <data key="d0">82445069</data>
    </edge>
    <edge source="POL" target="ARM">
      <data key="d0">3362219</data>
    </edge>
    <edge source="POL" target="BEL">
      <data key="d0">82695447</data>
    </edge>
    <edge source="POL" target="BRA">
      <data key="d0">2749636</data>
    </edge>
    <edge source="POL" target="BGR">
      <data key="d0">22122557</data>
    </edge>
    <edge source="POL" target="BLR">
      <data key="d0">52008964</data>
    </edge>
    <edge source="POL" target="KHM">
      <data key="d0">207198</data>
    </edge>
    <edge source="POL" target="CMR">
      <data key="d0">810131</data>
    </edge>
    <edge source="POL" target="CAN">
      <data key="d0">4408843</data>
    </edge>
    <edge source="POL" target="LKA">
      <data key="d0">6276444</data>
    </edge>
    <edge source="POL" target="CHL">
      <data key="d0">1691208</data>
    </edge>
    <edge source="POL" target="CHN">
      <data key="d0">11369782</data>
    </edge>
    <edge source="POL" target="COL">
      <data key="d0">53742</data>
    </edge>
    <edge source="POL" target="CRI">
      <data key="d0">87659</data>
    </edge>
    <edge source="POL" target="HRV">
      <data key="d0">31469519</data>
    </edge>
    <edge source="POL" target="CZE">
      <data key="d0">262474547</data>
    </edge>
    <edge source="POL" target="BEN">
      <data key="d0">288353</data>
    </edge>
    <edge source="POL" target="DNK">
      <data key="d0">81291508</data>
    </edge>
    <edge source="POL" target="ECU">
      <data key="d0">335523</data>
    </edge>
    <edge source="POL" target="SLV">
      <data key="d0">50064</data>
    </edge>
    <edge source="POL" target="ETH">
      <data key="d0">48135</data>
    </edge>
    <edge source="POL" target="EST">
      <data key="d0">23915773</data>
    </edge>
    <edge source="POL" target="FIN">
      <data key="d0">31650757</data>
    </edge>
    <edge source="POL" target="FRA">
      <data key="d0">214065464</data>
    </edge>
    <edge source="POL" target="GEO">
      <data key="d0">1993130</data>
    </edge>
    <edge source="POL" target="GMB">
      <data key="d0">233020</data>
    </edge>
    <edge source="POL" target="PSE">
      <data key="d0">18682</data>
    </edge>
    <edge source="POL" target="DEU">
      <data key="d0">1372265842</data>
    </edge>
    <edge source="POL" target="GHA">
      <data key="d0">3183236</data>
    </edge>
    <edge source="POL" target="GRC">
      <data key="d0">19404597</data>
    </edge>
    <edge source="POL" target="GTM">
      <data key="d0">291181</data>
    </edge>
    <edge source="POL" target="HND">
      <data key="d0">527661</data>
    </edge>
    <edge source="POL" target="HKG">
      <data key="d0">543319</data>
    </edge>
    <edge source="POL" target="HUN">
      <data key="d0">115336713</data>
    </edge>
    <edge source="POL" target="IDN">
      <data key="d0">1034387</data>
    </edge>
    <edge source="POL" target="IRL">
      <data key="d0">10965894</data>
    </edge>
    <edge source="POL" target="ISR">
      <data key="d0">61530953</data>
    </edge>
    <edge source="POL" target="ITA">
      <data key="d0">135012193</data>
    </edge>
    <edge source="POL" target="CIV">
      <data key="d0">3840363</data>
    </edge>
    <edge source="POL" target="JAM">
      <data key="d0">99792</data>
    </edge>
    <edge source="POL" target="JPN">
      <data key="d0">270286</data>
    </edge>
    <edge source="POL" target="KAZ">
      <data key="d0">18584827</data>
    </edge>
    <edge source="POL" target="JOR">
      <data key="d0">3444870</data>
    </edge>
    <edge source="POL" target="KOR">
      <data key="d0">7581341</data>
    </edge>
    <edge source="POL" target="KGZ">
      <data key="d0">1169822</data>
    </edge>
    <edge source="POL" target="LBN">
      <data key="d0">2488608</data>
    </edge>
    <edge source="POL" target="LVA">
      <data key="d0">62072289</data>
    </edge>
    <edge source="POL" target="LTU">
      <data key="d0">116211524</data>
    </edge>
    <edge source="POL" target="MYS">
      <data key="d0">2579702</data>
    </edge>
    <edge source="POL" target="MRT">
      <data key="d0">158059</data>
    </edge>
    <edge source="POL" target="MUS">
      <data key="d0">63125</data>
    </edge>
    <edge source="POL" target="MEX">
      <data key="d0">8075619</data>
    </edge>
    <edge source="POL" target="MDA">
      <data key="d0">5724854</data>
    </edge>
    <edge source="POL" target="MAR">
      <data key="d0">7209576</data>
    </edge>
    <edge source="POL" target="MOZ">
      <data key="d0">264476</data>
    </edge>
    <edge source="POL" target="OMN">
      <data key="d0">6299759</data>
    </edge>
    <edge source="POL" target="NLD">
      <data key="d0">155746154</data>
    </edge>
    <edge source="POL" target="NZL">
      <data key="d0">1840539</data>
    </edge>
    <edge source="POL" target="NOR">
      <data key="d0">22441189</data>
    </edge>
    <edge source="POL" target="PAK">
      <data key="d0">6083301</data>
    </edge>
    <edge source="POL" target="PAN">
      <data key="d0">15471</data>
    </edge>
    <edge source="POL" target="PRY">
      <data key="d0">103776</data>
    </edge>
    <edge source="POL" target="PER">
      <data key="d0">2255995</data>
    </edge>
    <edge source="POL" target="PHL">
      <data key="d0">2721223</data>
    </edge>
    <edge source="POL" target="PRT">
      <data key="d0">17658944</data>
    </edge>
    <edge source="POL" target="ROU">
      <data key="d0">118135803</data>
    </edge>
    <edge source="POL" target="RUS">
      <data key="d0">305192893</data>
    </edge>
    <edge source="POL" target="SAU">
      <data key="d0">27980811</data>
    </edge>
    <edge source="POL" target="SEN">
      <data key="d0">1654990</data>
    </edge>
    <edge source="POL" target="SRB">
      <data key="d0">60575014</data>
    </edge>
    <edge source="POL" target="IND">
      <data key="d0">10251928</data>
    </edge>
    <edge source="POL" target="SGP">
      <data key="d0">612157</data>
    </edge>
    <edge source="POL" target="SVK">
      <data key="d0">102544531</data>
    </edge>
    <edge source="POL" target="VNM">
      <data key="d0">323826</data>
    </edge>
    <edge source="POL" target="SVN">
      <data key="d0">15026041</data>
    </edge>
    <edge source="POL" target="ZAF">
      <data key="d0">40218815</data>
    </edge>
    <edge source="POL" target="ESP">
      <data key="d0">94302384</data>
    </edge>
    <edge source="POL" target="SWE">
      <data key="d0">160124637</data>
    </edge>
    <edge source="POL" target="CHE">
      <data key="d0">45571274</data>
    </edge>
    <edge source="POL" target="THA">
      <data key="d0">4741550</data>
    </edge>
    <edge source="POL" target="TGO">
      <data key="d0">638374</data>
    </edge>
    <edge source="POL" target="ARE">
      <data key="d0">30543183</data>
    </edge>
    <edge source="POL" target="TUN">
      <data key="d0">4630777</data>
    </edge>
    <edge source="POL" target="TUR">
      <data key="d0">112425990</data>
    </edge>
    <edge source="POL" target="UGA">
      <data key="d0">1180526</data>
    </edge>
    <edge source="POL" target="UKR">
      <data key="d0">171237780</data>
    </edge>
    <edge source="POL" target="MKD">
      <data key="d0">4253851</data>
    </edge>
    <edge source="POL" target="EGY">
      <data key="d0">12128783</data>
    </edge>
    <edge source="POL" target="GBR">
      <data key="d0">219499105</data>
    </edge>
    <edge source="POL" target="TZA">
      <data key="d0">53177</data>
    </edge>
    <edge source="POL" target="USA">
      <data key="d0">23299856</data>
    </edge>
    <edge source="POL" target="URY">
      <data key="d0">199780</data>
    </edge>
    <edge source="PRT" target="ALB">
      <data key="d0">898201</data>
    </edge>
    <edge source="PRT" target="DZA">
      <data key="d0">42199033</data>
    </edge>
    <edge source="PRT" target="AZE">
      <data key="d0">23374</data>
    </edge>
    <edge source="PRT" target="ARG">
      <data key="d0">320078</data>
    </edge>
    <edge source="PRT" target="AUS">
      <data key="d0">2028130</data>
    </edge>
    <edge source="PRT" target="AUT">
      <data key="d0">4267597</data>
    </edge>
    <edge source="PRT" target="ARM">
      <data key="d0">470323</data>
    </edge>
    <edge source="PRT" target="BEL">
      <data key="d0">39119869</data>
    </edge>
    <edge source="PRT" target="BOL">
      <data key="d0">585527</data>
    </edge>
    <edge source="PRT" target="BRA">
      <data key="d0">4660357</data>
    </edge>
    <edge source="PRT" target="BGR">
      <data key="d0">1536914</data>
    </edge>
    <edge source="PRT" target="BDI">
      <data key="d0">16805</data>
    </edge>
    <edge source="PRT" target="BLR">
      <data key="d0">887994</data>
    </edge>
    <edge source="PRT" target="KHM">
      <data key="d0">32219</data>
    </edge>
    <edge source="PRT" target="CMR">
      <data key="d0">4019655</data>
    </edge>
    <edge source="PRT" target="CAN">
      <data key="d0">787691</data>
    </edge>
    <edge source="PRT" target="LKA">
      <data key="d0">606619</data>
    </edge>
    <edge source="PRT" target="CHL">
      <data key="d0">7978165</data>
    </edge>
    <edge source="PRT" target="CHN">
      <data key="d0">1465262</data>
    </edge>
    <edge source="PRT" target="COL">
      <data key="d0">583430</data>
    </edge>
    <edge source="PRT" target="CRI">
      <data key="d0">1569012</data>
    </edge>
    <edge source="PRT" target="HRV">
      <data key="d0">4753443</data>
    </edge>
    <edge source="PRT" target="CZE">
      <data key="d0">5639348</data>
    </edge>
    <edge source="PRT" target="BEN">
      <data key="d0">1312817</data>
    </edge>
    <edge source="PRT" target="DNK">
      <data key="d0">6260145</data>
    </edge>
    <edge source="PRT" target="ECU">
      <data key="d0">3037058</data>
    </edge>
    <edge source="PRT" target="SLV">
      <data key="d0">129455</data>
    </edge>
    <edge source="PRT" target="ETH">
      <data key="d0">792486</data>
    </edge>
    <edge source="PRT" target="EST">
      <data key="d0">1975934</data>
    </edge>
    <edge source="PRT" target="FIN">
      <data key="d0">1851848</data>
    </edge>
    <edge source="PRT" target="FRA">
      <data key="d0">224323291</data>
    </edge>
    <edge source="PRT" target="GEO">
      <data key="d0">1396841</data>
    </edge>
    <edge source="PRT" target="DEU">
      <data key="d0">182682331</data>
    </edge>
    <edge source="PRT" target="GHA">
      <data key="d0">3540008</data>
    </edge>
    <edge source="PRT" target="GRC">
      <data key="d0">14578669</data>
    </edge>
    <edge source="PRT" target="GTM">
      <data key="d0">1294835</data>
    </edge>
    <edge source="PRT" target="HND">
      <data key="d0">1373729</data>
    </edge>
    <edge source="PRT" target="HKG">
      <data key="d0">419334</data>
    </edge>
    <edge source="PRT" target="HUN">
      <data key="d0">1137132</data>
    </edge>
    <edge source="PRT" target="IDN">
      <data key="d0">24301</data>
    </edge>
    <edge source="PRT" target="IRL">
      <data key="d0">7711603</data>
    </edge>
    <edge source="PRT" target="ISR">
      <data key="d0">9357925</data>
    </edge>
    <edge source="PRT" target="ITA">
      <data key="d0">132684647</data>
    </edge>
    <edge source="PRT" target="CIV">
      <data key="d0">6197462</data>
    </edge>
    <edge source="PRT" target="JAM">
      <data key="d0">487910</data>
    </edge>
    <edge source="PRT" target="JPN">
      <data key="d0">126400</data>
    </edge>
    <edge source="PRT" target="JOR">
      <data key="d0">5953124</data>
    </edge>
    <edge source="PRT" target="KOR">
      <data key="d0">398312</data>
    </edge>
    <edge source="PRT" target="KGZ">
      <data key="d0">50521</data>
    </edge>
    <edge source="PRT" target="LBN">
      <data key="d0">5386933</data>
    </edge>
    <edge source="PRT" target="LVA">
      <data key="d0">6543992</data>
    </edge>
    <edge source="PRT" target="LTU">
      <data key="d0">4178989</data>
    </edge>
    <edge source="PRT" target="MDG">
      <data key="d0">41185</data>
    </edge>
    <edge source="PRT" target="MWI">
      <data key="d0">133536</data>
    </edge>
    <edge source="PRT" target="MYS">
      <data key="d0">2623717</data>
    </edge>
    <edge source="PRT" target="MRT">
      <data key="d0">18391</data>
    </edge>
    <edge source="PRT" target="MUS">
      <data key="d0">244259</data>
    </edge>
    <edge source="PRT" target="MEX">
      <data key="d0">10126075</data>
    </edge>
    <edge source="PRT" target="MAR">
      <data key="d0">27258035</data>
    </edge>
    <edge source="PRT" target="MOZ">
      <data key="d0">6594654</data>
    </edge>
    <edge source="PRT" target="OMN">
      <data key="d0">400831</data>
    </edge>
    <edge source="PRT" target="NLD">
      <data key="d0">89022970</data>
    </edge>
    <edge source="PRT" target="NZL">
      <data key="d0">730609</data>
    </edge>
    <edge source="PRT" target="NIC">
      <data key="d0">196289</data>
    </edge>
    <edge source="PRT" target="NER">
      <data key="d0">560787</data>
    </edge>
    <edge source="PRT" target="NOR">
      <data key="d0">3158600</data>
    </edge>
    <edge source="PRT" target="PAK">
      <data key="d0">1136841</data>
    </edge>
    <edge source="PRT" target="PAN">
      <data key="d0">1585049</data>
    </edge>
    <edge source="PRT" target="PRY">
      <data key="d0">577223</data>
    </edge>
    <edge source="PRT" target="PER">
      <data key="d0">11478843</data>
    </edge>
    <edge source="PRT" target="PHL">
      <data key="d0">121654</data>
    </edge>
    <edge source="PRT" target="POL">
      <data key="d0">10078178</data>
    </edge>
    <edge source="PRT" target="ROU">
      <data key="d0">2207653</data>
    </edge>
    <edge source="PRT" target="RUS">
      <data key="d0">2515055</data>
    </edge>
    <edge source="PRT" target="SAU">
      <data key="d0">5540539</data>
    </edge>
    <edge source="PRT" target="SEN">
      <data key="d0">1228405</data>
    </edge>
    <edge source="PRT" target="SRB">
      <data key="d0">760261</data>
    </edge>
    <edge source="PRT" target="IND">
      <data key="d0">4695278</data>
    </edge>
    <edge source="PRT" target="SGP">
      <data key="d0">840043</data>
    </edge>
    <edge source="PRT" target="SVK">
      <data key="d0">1928537</data>
    </edge>
    <edge source="PRT" target="SVN">
      <data key="d0">2121629</data>
    </edge>
    <edge source="PRT" target="ZAF">
      <data key="d0">1039359</data>
    </edge>
    <edge source="PRT" target="ESP">
      <data key="d0">466293170</data>
    </edge>
    <edge source="PRT" target="SWE">
      <data key="d0">5019600</data>
    </edge>
    <edge source="PRT" target="CHE">
      <data key="d0">23245698</data>
    </edge>
    <edge source="PRT" target="THA">
      <data key="d0">4787853</data>
    </edge>
    <edge source="PRT" target="TGO">
      <data key="d0">439996</data>
    </edge>
    <edge source="PRT" target="ARE">
      <data key="d0">10565656</data>
    </edge>
    <edge source="PRT" target="TUN">
      <data key="d0">12270142</data>
    </edge>
    <edge source="PRT" target="TUR">
      <data key="d0">81075123</data>
    </edge>
    <edge source="PRT" target="UGA">
      <data key="d0">542962</data>
    </edge>
    <edge source="PRT" target="UKR">
      <data key="d0">329627</data>
    </edge>
    <edge source="PRT" target="MKD">
      <data key="d0">634856</data>
    </edge>
    <edge source="PRT" target="EGY">
      <data key="d0">56823804</data>
    </edge>
    <edge source="PRT" target="GBR">
      <data key="d0">113565231</data>
    </edge>
    <edge source="PRT" target="TZA">
      <data key="d0">411718</data>
    </edge>
    <edge source="PRT" target="USA">
      <data key="d0">137120201</data>
    </edge>
    <edge source="PRT" target="BFA">
      <data key="d0">2114409</data>
    </edge>
    <edge source="PRT" target="URY">
      <data key="d0">374716</data>
    </edge>
    <edge source="ROU" target="ALB">
      <data key="d0">1916276</data>
    </edge>
    <edge source="ROU" target="DZA">
      <data key="d0">23560</data>
    </edge>
    <edge source="ROU" target="AZE">
      <data key="d0">1113691</data>
    </edge>
    <edge source="ROU" target="AUS">
      <data key="d0">80332</data>
    </edge>
    <edge source="ROU" target="AUT">
      <data key="d0">6587274</data>
    </edge>
    <edge source="ROU" target="BEL">
      <data key="d0">6318386</data>
    </edge>
    <edge source="ROU" target="BGR">
      <data key="d0">42231483</data>
    </edge>
    <edge source="ROU" target="CHN">
      <data key="d0">49016</data>
    </edge>
    <edge source="ROU" target="HRV">
      <data key="d0">2492315</data>
    </edge>
    <edge source="ROU" target="CZE">
      <data key="d0">9788966</data>
    </edge>
    <edge source="ROU" target="DNK">
      <data key="d0">218842</data>
    </edge>
    <edge source="ROU" target="EST">
      <data key="d0">41029</data>
    </edge>
    <edge source="ROU" target="FIN">
      <data key="d0">167034</data>
    </edge>
    <edge source="ROU" target="FRA">
      <data key="d0">29249729</data>
    </edge>
    <edge source="ROU" target="GEO">
      <data key="d0">115666</data>
    </edge>
    <edge source="ROU" target="DEU">
      <data key="d0">17086111</data>
    </edge>
    <edge source="ROU" target="GRC">
      <data key="d0">31859314</data>
    </edge>
    <edge source="ROU" target="HUN">
      <data key="d0">55531554</data>
    </edge>
    <edge source="ROU" target="IRL">
      <data key="d0">21981</data>
    </edge>
    <edge source="ROU" target="ISR">
      <data key="d0">1992560</data>
    </edge>
    <edge source="ROU" target="ITA">
      <data key="d0">21898724</data>
    </edge>
    <edge source="ROU" target="CIV">
      <data key="d0">920365</data>
    </edge>
    <edge source="ROU" target="JPN">
      <data key="d0">16173</data>
    </edge>
    <edge source="ROU" target="KAZ">
      <data key="d0">66223</data>
    </edge>
    <edge source="ROU" target="KOR">
      <data key="d0">28995</data>
    </edge>
    <edge source="ROU" target="LVA">
      <data key="d0">122223</data>
    </edge>
    <edge source="ROU" target="LTU">
      <data key="d0">267823</data>
    </edge>
    <edge source="ROU" target="MDA">
      <data key="d0">11822865</data>
    </edge>
    <edge source="ROU" target="MAR">
      <data key="d0">363006</data>
    </edge>
    <edge source="ROU" target="NLD">
      <data key="d0">1791120</data>
    </edge>
    <edge source="ROU" target="NOR">
      <data key="d0">56708</data>
    </edge>
    <edge source="ROU" target="PAK">
      <data key="d0">110001</data>
    </edge>
    <edge source="ROU" target="POL">
      <data key="d0">24771996</data>
    </edge>
    <edge source="ROU" target="PRT">
      <data key="d0">31557</data>
    </edge>
    <edge source="ROU" target="RUS">
      <data key="d0">14521555</data>
    </edge>
    <edge source="ROU" target="SRB">
      <data key="d0">19245777</data>
    </edge>
    <edge source="ROU" target="IND">
      <data key="d0">28409</data>
    </edge>
    <edge source="ROU" target="SVK">
      <data key="d0">7299535</data>
    </edge>
    <edge source="ROU" target="SVN">
      <data key="d0">1586895</data>
    </edge>
    <edge source="ROU" target="ZAF">
      <data key="d0">22585</data>
    </edge>
    <edge source="ROU" target="ESP">
      <data key="d0">2561537</data>
    </edge>
    <edge source="ROU" target="SWE">
      <data key="d0">791210</data>
    </edge>
    <edge source="ROU" target="CHE">
      <data key="d0">1724726</data>
    </edge>
    <edge source="ROU" target="THA">
      <data key="d0">25423</data>
    </edge>
    <edge source="ROU" target="ARE">
      <data key="d0">11484</data>
    </edge>
    <edge source="ROU" target="TUN">
      <data key="d0">18429</data>
    </edge>
    <edge source="ROU" target="TUR">
      <data key="d0">6648470</data>
    </edge>
    <edge source="ROU" target="UKR">
      <data key="d0">2963347</data>
    </edge>
    <edge source="ROU" target="MKD">
      <data key="d0">1891224</data>
    </edge>
    <edge source="ROU" target="GBR">
      <data key="d0">5617196</data>
    </edge>
    <edge source="ROU" target="USA">
      <data key="d0">127557</data>
    </edge>
    <edge source="SAU" target="DZA">
      <data key="d0">48857873</data>
    </edge>
    <edge source="SAU" target="BEL">
      <data key="d0">1156672</data>
    </edge>
    <edge source="SAU" target="CMR">
      <data key="d0">47205</data>
    </edge>
    <edge source="SAU" target="LKA">
      <data key="d0">7882814</data>
    </edge>
    <edge source="SAU" target="CHN">
      <data key="d0">711818</data>
    </edge>
    <edge source="SAU" target="ETH">
      <data key="d0">7129123</data>
    </edge>
    <edge source="SAU" target="FRA">
      <data key="d0">48272</data>
    </edge>
    <edge source="SAU" target="PSE">
      <data key="d0">174687</data>
    </edge>
    <edge source="SAU" target="GHA">
      <data key="d0">140550</data>
    </edge>
    <edge source="SAU" target="GRC">
      <data key="d0">77075</data>
    </edge>
    <edge source="SAU" target="GTM">
      <data key="d0">77342</data>
    </edge>
    <edge source="SAU" target="HUN">
      <data key="d0">50406</data>
    </edge>
    <edge source="SAU" target="IDN">
      <data key="d0">436852</data>
    </edge>
    <edge source="SAU" target="IRL">
      <data key="d0">26936</data>
    </edge>
    <edge source="SAU" target="ITA">
      <data key="d0">1450040</data>
    </edge>
    <edge source="SAU" target="CIV">
      <data key="d0">112813</data>
    </edge>
    <edge source="SAU" target="JAM">
      <data key="d0">37337</data>
    </edge>
    <edge source="SAU" target="JOR">
      <data key="d0">63917284</data>
    </edge>
    <edge source="SAU" target="LBN">
      <data key="d0">18688113</data>
    </edge>
    <edge source="SAU" target="MRT">
      <data key="d0">1741009</data>
    </edge>
    <edge source="SAU" target="MAR">
      <data key="d0">32493239</data>
    </edge>
    <edge source="SAU" target="OMN">
      <data key="d0">48240999</data>
    </edge>
    <edge source="SAU" target="NER">
      <data key="d0">28803</data>
    </edge>
    <edge source="SAU" target="NOR">
      <data key="d0">52539</data>
    </edge>
    <edge source="SAU" target="PAK">
      <data key="d0">4013549</data>
    </edge>
    <edge source="SAU" target="RUS">
      <data key="d0">491525</data>
    </edge>
    <edge source="SAU" target="IND">
      <data key="d0">5535598</data>
    </edge>
    <edge source="SAU" target="SGP">
      <data key="d0">120814</data>
    </edge>
    <edge source="SAU" target="ZAF">
      <data key="d0">3049166</data>
    </edge>
    <edge source="SAU" target="ESP">
      <data key="d0">285901</data>
    </edge>
    <edge source="SAU" target="THA">
      <data key="d0">569668</data>
    </edge>
    <edge source="SAU" target="ARE">
      <data key="d0">142208296</data>
    </edge>
    <edge source="SAU" target="TUN">
      <data key="d0">1439906</data>
    </edge>
    <edge source="SAU" target="TUR">
      <data key="d0">3077436</data>
    </edge>
    <edge source="SAU" target="UGA">
      <data key="d0">1962635</data>
    </edge>
    <edge source="SAU" target="UKR">
      <data key="d0">105612</data>
    </edge>
    <edge source="SAU" target="EGY">
      <data key="d0">110390338</data>
    </edge>
    <edge source="SAU" target="GBR">
      <data key="d0">2905415</data>
    </edge>
    <edge source="SAU" target="TZA">
      <data key="d0">943046</data>
    </edge>
    <edge source="SAU" target="USA">
      <data key="d0">29603</data>
    </edge>
    <edge source="SEN" target="BEL">
      <data key="d0">27639</data>
    </edge>
    <edge source="SEN" target="CMR">
      <data key="d0">2422194</data>
    </edge>
    <edge source="SEN" target="CHN">
      <data key="d0">986881</data>
    </edge>
    <edge source="SEN" target="COL">
      <data key="d0">80719</data>
    </edge>
    <edge source="SEN" target="BEN">
      <data key="d0">47279</data>
    </edge>
    <edge source="SEN" target="FRA">
      <data key="d0">773612</data>
    </edge>
    <edge source="SEN" target="GMB">
      <data key="d0">229852</data>
    </edge>
    <edge source="SEN" target="DEU">
      <data key="d0">85150</data>
    </edge>
    <edge source="SEN" target="GHA">
      <data key="d0">105049</data>
    </edge>
    <edge source="SEN" target="GRC">
      <data key="d0">312060</data>
    </edge>
    <edge source="SEN" target="ITA">
      <data key="d0">1297236</data>
    </edge>
    <edge source="SEN" target="CIV">
      <data key="d0">1893002</data>
    </edge>
    <edge source="SEN" target="KOR">
      <data key="d0">654256</data>
    </edge>
    <edge source="SEN" target="MRT">
      <data key="d0">341766</data>
    </edge>
    <edge source="SEN" target="NLD">
      <data key="d0">407873</data>
    </edge>
    <edge source="SEN" target="NER">
      <data key="d0">12372</data>
    </edge>
    <edge source="SEN" target="PRT">
      <data key="d0">108849</data>
    </edge>
    <edge source="SEN" target="VNM">
      <data key="d0">311994</data>
    </edge>
    <edge source="SEN" target="ESP">
      <data key="d0">1056891</data>
    </edge>
    <edge source="SEN" target="CHE">
      <data key="d0">12841</data>
    </edge>
    <edge source="SEN" target="TGO">
      <data key="d0">99442</data>
    </edge>
    <edge source="SEN" target="ARE">
      <data key="d0">26529</data>
    </edge>
    <edge source="SEN" target="TUN">
      <data key="d0">78780</data>
    </edge>
    <edge source="SEN" target="USA">
      <data key="d0">84624</data>
    </edge>
    <edge source="SEN" target="BFA">
      <data key="d0">86883</data>
    </edge>
    <edge source="IND" target="DZA">
      <data key="d0">4216996</data>
    </edge>
    <edge source="IND" target="ARG">
      <data key="d0">526732</data>
    </edge>
    <edge source="IND" target="AUS">
      <data key="d0">23129537</data>
    </edge>
    <edge source="IND" target="AUT">
      <data key="d0">248821</data>
    </edge>
    <edge source="IND" target="BEL">
      <data key="d0">3148223</data>
    </edge>
    <edge source="IND" target="BOL">
      <data key="d0">430944</data>
    </edge>
    <edge source="IND" target="BWA">
      <data key="d0">174702</data>
    </edge>
    <edge source="IND" target="BRA">
      <data key="d0">1580586</data>
    </edge>
    <edge source="IND" target="BGR">
      <data key="d0">776206</data>
    </edge>
    <edge source="IND" target="BDI">
      <data key="d0">312118</data>
    </edge>
    <edge source="IND" target="BLR">
      <data key="d0">108996</data>
    </edge>
    <edge source="IND" target="KHM">
      <data key="d0">969952</data>
    </edge>
    <edge source="IND" target="CMR">
      <data key="d0">2567542</data>
    </edge>
    <edge source="IND" target="CAN">
      <data key="d0">6159999</data>
    </edge>
    <edge source="IND" target="CAF">
      <data key="d0">17883</data>
    </edge>
    <edge source="IND" target="LKA">
      <data key="d0">88560540</data>
    </edge>
    <edge source="IND" target="CHL">
      <data key="d0">1299877</data>
    </edge>
    <edge source="IND" target="CHN">
      <data key="d0">3249981</data>
    </edge>
    <edge source="IND" target="COL">
      <data key="d0">2405623</data>
    </edge>
    <edge source="IND" target="CRI">
      <data key="d0">2031979</data>
    </edge>
    <edge source="IND" target="HRV">
      <data key="d0">62650</data>
    </edge>
    <edge source="IND" target="CZE">
      <data key="d0">533109</data>
    </edge>
    <edge source="IND" target="BEN">
      <data key="d0">1739185</data>
    </edge>
    <edge source="IND" target="DNK">
      <data key="d0">2151207</data>
    </edge>
    <edge source="IND" target="ECU">
      <data key="d0">737068</data>
    </edge>
    <edge source="IND" target="SLV">
      <data key="d0">238165</data>
    </edge>
    <edge source="IND" target="ETH">
      <data key="d0">25588679</data>
    </edge>
    <edge source="IND" target="EST">
      <data key="d0">243648</data>
    </edge>
    <edge source="IND" target="FIN">
      <data key="d0">1275466</data>
    </edge>
    <edge source="IND" target="FRA">
      <data key="d0">4698137</data>
    </edge>
    <edge source="IND" target="GEO">
      <data key="d0">2420646</data>
    </edge>
    <edge source="IND" target="GMB">
      <data key="d0">298487</data>
    </edge>
    <edge source="IND" target="DEU">
      <data key="d0">13202878</data>
    </edge>
    <edge source="IND" target="GHA">
      <data key="d0">12348854</data>
    </edge>
    <edge source="IND" target="GRC">
      <data key="d0">4636263</data>
    </edge>
    <edge source="IND" target="GTM">
      <data key="d0">745687</data>
    </edge>
    <edge source="IND" target="HND">
      <data key="d0">1271032</data>
    </edge>
    <edge source="IND" target="HKG">
      <data key="d0">6378559</data>
    </edge>
    <edge source="IND" target="HUN">
      <data key="d0">166486</data>
    </edge>
    <edge source="IND" target="IDN">
      <data key="d0">24003265</data>
    </edge>
    <edge source="IND" target="IRL">
      <data key="d0">1527257</data>
    </edge>
    <edge source="IND" target="ISR">
      <data key="d0">13922188</data>
    </edge>
    <edge source="IND" target="ITA">
      <data key="d0">8989195</data>
    </edge>
    <edge source="IND" target="CIV">
      <data key="d0">1962366</data>
    </edge>
    <edge source="IND" target="JAM">
      <data key="d0">109369</data>
    </edge>
    <edge source="IND" target="JPN">
      <data key="d0">649958</data>
    </edge>
    <edge source="IND" target="JOR">
      <data key="d0">2353410</data>
    </edge>
    <edge source="IND" target="KOR">
      <data key="d0">901413</data>
    </edge>
    <edge source="IND" target="LBN">
      <data key="d0">1788956</data>
    </edge>
    <edge source="IND" target="LVA">
      <data key="d0">705486</data>
    </edge>
    <edge source="IND" target="LTU">
      <data key="d0">429107</data>
    </edge>
    <edge source="IND" target="MDG">
      <data key="d0">4291238</data>
    </edge>
    <edge source="IND" target="MWI">
      <data key="d0">1250312</data>
    </edge>
    <edge source="IND" target="MYS">
      <data key="d0">10038531</data>
    </edge>
    <edge source="IND" target="MRT">
      <data key="d0">132298</data>
    </edge>
    <edge source="IND" target="MUS">
      <data key="d0">2853098</data>
    </edge>
    <edge source="IND" target="MEX">
      <data key="d0">11592841</data>
    </edge>
    <edge source="IND" target="MAR">
      <data key="d0">165944</data>
    </edge>
    <edge source="IND" target="MOZ">
      <data key="d0">3639503</data>
    </edge>
    <edge source="IND" target="OMN">
      <data key="d0">7953668</data>
    </edge>
    <edge source="IND" target="NLD">
      <data key="d0">7591066</data>
    </edge>
    <edge source="IND" target="NZL">
      <data key="d0">2257441</data>
    </edge>
    <edge source="IND" target="NIC">
      <data key="d0">2203961</data>
    </edge>
    <edge source="IND" target="NER">
      <data key="d0">95064</data>
    </edge>
    <edge source="IND" target="NOR">
      <data key="d0">3622861</data>
    </edge>
    <edge source="IND" target="PAK">
      <data key="d0">860595</data>
    </edge>
    <edge source="IND" target="PAN">
      <data key="d0">2729633</data>
    </edge>
    <edge source="IND" target="PRY">
      <data key="d0">137434</data>
    </edge>
    <edge source="IND" target="PER">
      <data key="d0">802165</data>
    </edge>
    <edge source="IND" target="PHL">
      <data key="d0">7116310</data>
    </edge>
    <edge source="IND" target="POL">
      <data key="d0">1260851</data>
    </edge>
    <edge source="IND" target="PRT">
      <data key="d0">1840434</data>
    </edge>
    <edge source="IND" target="ROU">
      <data key="d0">317643</data>
    </edge>
    <edge source="IND" target="RUS">
      <data key="d0">3277396</data>
    </edge>
    <edge source="IND" target="SAU">
      <data key="d0">26834449</data>
    </edge>
    <edge source="IND" target="SEN">
      <data key="d0">2620278</data>
    </edge>
    <edge source="IND" target="SGP">
      <data key="d0">21247937</data>
    </edge>
    <edge source="IND" target="SVK">
      <data key="d0">14964</data>
    </edge>
    <edge source="IND" target="VNM">
      <data key="d0">39442876</data>
    </edge>
    <edge source="IND" target="SVN">
      <data key="d0">191176</data>
    </edge>
    <edge source="IND" target="ZAF">
      <data key="d0">21113757</data>
    </edge>
    <edge source="IND" target="ZWE">
      <data key="d0">460750</data>
    </edge>
    <edge source="IND" target="ESP">
      <data key="d0">2495893</data>
    </edge>
    <edge source="IND" target="SWE">
      <data key="d0">1570396</data>
    </edge>
    <edge source="IND" target="CHE">
      <data key="d0">1282257</data>
    </edge>
    <edge source="IND" target="THA">
      <data key="d0">19874195</data>
    </edge>
    <edge source="IND" target="TGO">
      <data key="d0">1057585</data>
    </edge>
    <edge source="IND" target="ARE">
      <data key="d0">118794048</data>
    </edge>
    <edge source="IND" target="TUN">
      <data key="d0">99462</data>
    </edge>
    <edge source="IND" target="TUR">
      <data key="d0">10546719</data>
    </edge>
    <edge source="IND" target="UGA">
      <data key="d0">25383150</data>
    </edge>
    <edge source="IND" target="UKR">
      <data key="d0">680161</data>
    </edge>
    <edge source="IND" target="EGY">
      <data key="d0">15876693</data>
    </edge>
    <edge source="IND" target="GBR">
      <data key="d0">68263334</data>
    </edge>
    <edge source="IND" target="TZA">
      <data key="d0">15377549</data>
    </edge>
    <edge source="IND" target="USA">
      <data key="d0">95912142</data>
    </edge>
    <edge source="IND" target="BFA">
      <data key="d0">889823</data>
    </edge>
    <edge source="IND" target="URY">
      <data key="d0">76674</data>
    </edge>
    <edge source="SGP" target="ALB">
      <data key="d0">90004</data>
    </edge>
    <edge source="SGP" target="AUS">
      <data key="d0">67425660</data>
    </edge>
    <edge source="SGP" target="BEL">
      <data key="d0">18553306</data>
    </edge>
    <edge source="SGP" target="BOL">
      <data key="d0">51178</data>
    </edge>
    <edge source="SGP" target="BRA">
      <data key="d0">44116</data>
    </edge>
    <edge source="SGP" target="BGR">
      <data key="d0">53308</data>
    </edge>
    <edge source="SGP" target="KHM">
      <data key="d0">4758565</data>
    </edge>
    <edge source="SGP" target="CMR">
      <data key="d0">1382963</data>
    </edge>
    <edge source="SGP" target="CAN">
      <data key="d0">965808</data>
    </edge>
    <edge source="SGP" target="LKA">
      <data key="d0">12304566</data>
    </edge>
    <edge source="SGP" target="CHL">
      <data key="d0">10336</data>
    </edge>
    <edge source="SGP" target="CHN">
      <data key="d0">35082582</data>
    </edge>
    <edge source="SGP" target="CZE">
      <data key="d0">16759</data>
    </edge>
    <edge source="SGP" target="BEN">
      <data key="d0">271195</data>
    </edge>
    <edge source="SGP" target="ECU">
      <data key="d0">1830144</data>
    </edge>
    <edge source="SGP" target="ETH">
      <data key="d0">228329</data>
    </edge>
    <edge source="SGP" target="FIN">
      <data key="d0">10533</data>
    </edge>
    <edge source="SGP" target="FRA">
      <data key="d0">2513214</data>
    </edge>
    <edge source="SGP" target="GEO">
      <data key="d0">74477</data>
    </edge>
    <edge source="SGP" target="DEU">
      <data key="d0">1833442</data>
    </edge>
    <edge source="SGP" target="GHA">
      <data key="d0">2324335</data>
    </edge>
    <edge source="SGP" target="GRC">
      <data key="d0">614298</data>
    </edge>
    <edge source="SGP" target="GTM">
      <data key="d0">162262</data>
    </edge>
    <edge source="SGP" target="HKG">
      <data key="d0">22066484</data>
    </edge>
    <edge source="SGP" target="HUN">
      <data key="d0">22555</data>
    </edge>
    <edge source="SGP" target="IDN">
      <data key="d0">166791330</data>
    </edge>
    <edge source="SGP" target="IRL">
      <data key="d0">15205</data>
    </edge>
    <edge source="SGP" target="ISR">
      <data key="d0">111685</data>
    </edge>
    <edge source="SGP" target="ITA">
      <data key="d0">755974</data>
    </edge>
    <edge source="SGP" target="CIV">
      <data key="d0">887377</data>
    </edge>
    <edge source="SGP" target="JPN">
      <data key="d0">50315426</data>
    </edge>
    <edge source="SGP" target="JOR">
      <data key="d0">46223</data>
    </edge>
    <edge source="SGP" target="KOR">
      <data key="d0">26517281</data>
    </edge>
    <edge source="SGP" target="LBN">
      <data key="d0">1151679</data>
    </edge>
    <edge source="SGP" target="LTU">
      <data key="d0">15523</data>
    </edge>
    <edge source="SGP" target="MDG">
      <data key="d0">2108774</data>
    </edge>
    <edge source="SGP" target="MYS">
      <data key="d0">151205358</data>
    </edge>
    <edge source="SGP" target="MUS">
      <data key="d0">404536</data>
    </edge>
    <edge source="SGP" target="MEX">
      <data key="d0">2462624</data>
    </edge>
    <edge source="SGP" target="MAR">
      <data key="d0">11202</data>
    </edge>
    <edge source="SGP" target="MOZ">
      <data key="d0">12953</data>
    </edge>
    <edge source="SGP" target="OMN">
      <data key="d0">1659661</data>
    </edge>
    <edge source="SGP" target="NLD">
      <data key="d0">288593</data>
    </edge>
    <edge source="SGP" target="NZL">
      <data key="d0">28819395</data>
    </edge>
    <edge source="SGP" target="PAK">
      <data key="d0">13662635</data>
    </edge>
    <edge source="SGP" target="PAN">
      <data key="d0">129390</data>
    </edge>
    <edge source="SGP" target="PER">
      <data key="d0">1665841</data>
    </edge>
    <edge source="SGP" target="PHL">
      <data key="d0">106652187</data>
    </edge>
    <edge source="SGP" target="POL">
      <data key="d0">257778</data>
    </edge>
    <edge source="SGP" target="ROU">
      <data key="d0">473050</data>
    </edge>
    <edge source="SGP" target="RUS">
      <data key="d0">196974</data>
    </edge>
    <edge source="SGP" target="SAU">
      <data key="d0">5406241</data>
    </edge>
    <edge source="SGP" target="SEN">
      <data key="d0">35259</data>
    </edge>
    <edge source="SGP" target="IND">
      <data key="d0">39044858</data>
    </edge>
    <edge source="SGP" target="VNM">
      <data key="d0">242675215</data>
    </edge>
    <edge source="SGP" target="SVN">
      <data key="d0">65923</data>
    </edge>
    <edge source="SGP" target="ZAF">
      <data key="d0">1682573</data>
    </edge>
    <edge source="SGP" target="ESP">
      <data key="d0">88967</data>
    </edge>
    <edge source="SGP" target="SWE">
      <data key="d0">33436</data>
    </edge>
    <edge source="SGP" target="CHE">
      <data key="d0">32375</data>
    </edge>
    <edge source="SGP" target="THA">
      <data key="d0">194209075</data>
    </edge>
    <edge source="SGP" target="ARE">
      <data key="d0">9143836</data>
    </edge>
    <edge source="SGP" target="TUR">
      <data key="d0">9618598</data>
    </edge>
    <edge source="SGP" target="UKR">
      <data key="d0">1083660</data>
    </edge>
    <edge source="SGP" target="EGY">
      <data key="d0">745139</data>
    </edge>
    <edge source="SGP" target="GBR">
      <data key="d0">6217262</data>
    </edge>
    <edge source="SGP" target="TZA">
      <data key="d0">532991</data>
    </edge>
    <edge source="SGP" target="USA">
      <data key="d0">26070091</data>
    </edge>
    <edge source="VNM" target="ARG">
      <data key="d0">722525</data>
    </edge>
    <edge source="VNM" target="AUS">
      <data key="d0">42684745</data>
    </edge>
    <edge source="VNM" target="AUT">
      <data key="d0">161457</data>
    </edge>
    <edge source="VNM" target="BEL">
      <data key="d0">459408</data>
    </edge>
    <edge source="VNM" target="BOL">
      <data key="d0">59461</data>
    </edge>
    <edge source="VNM" target="BRA">
      <data key="d0">35323</data>
    </edge>
    <edge source="VNM" target="KHM">
      <data key="d0">48615040</data>
    </edge>
    <edge source="VNM" target="CMR">
      <data key="d0">4517882</data>
    </edge>
    <edge source="VNM" target="CAN">
      <data key="d0">1183367</data>
    </edge>
    <edge source="VNM" target="LKA">
      <data key="d0">810497</data>
    </edge>
    <edge source="VNM" target="CHL">
      <data key="d0">2396954</data>
    </edge>
    <edge source="VNM" target="CHN">
      <data key="d0">6111291</data>
    </edge>
    <edge source="VNM" target="COL">
      <data key="d0">51186</data>
    </edge>
    <edge source="VNM" target="CRI">
      <data key="d0">108058</data>
    </edge>
    <edge source="VNM" target="CZE">
      <data key="d0">804516</data>
    </edge>
    <edge source="VNM" target="BEN">
      <data key="d0">56160</data>
    </edge>
    <edge source="VNM" target="DNK">
      <data key="d0">155144</data>
    </edge>
    <edge source="VNM" target="ECU">
      <data key="d0">825124</data>
    </edge>
    <edge source="VNM" target="SLV">
      <data key="d0">142742</data>
    </edge>
    <edge source="VNM" target="FRA">
      <data key="d0">9227498</data>
    </edge>
    <edge source="VNM" target="DEU">
      <data key="d0">2384929</data>
    </edge>
    <edge source="VNM" target="GHA">
      <data key="d0">65724</data>
    </edge>
    <edge source="VNM" target="GRC">
      <data key="d0">46201</data>
    </edge>
    <edge source="VNM" target="GTM">
      <data key="d0">918473</data>
    </edge>
    <edge source="VNM" target="HKG">
      <data key="d0">7266519</data>
    </edge>
    <edge source="VNM" target="HUN">
      <data key="d0">44218</data>
    </edge>
    <edge source="VNM" target="IDN">
      <data key="d0">22875500</data>
    </edge>
    <edge source="VNM" target="IRL">
      <data key="d0">181628</data>
    </edge>
    <edge source="VNM" target="ISR">
      <data key="d0">1194352</data>
    </edge>
    <edge source="VNM" target="ITA">
      <data key="d0">3698515</data>
    </edge>
    <edge source="VNM" target="CIV">
      <data key="d0">87671</data>
    </edge>
    <edge source="VNM" target="JAM">
      <data key="d0">858868</data>
    </edge>
    <edge source="VNM" target="JPN">
      <data key="d0">83842833</data>
    </edge>
    <edge source="VNM" target="KOR">
      <data key="d0">16430261</data>
    </edge>
    <edge source="VNM" target="LBN">
      <data key="d0">26138</data>
    </edge>
    <edge source="VNM" target="LVA">
      <data key="d0">154883</data>
    </edge>
    <edge source="VNM" target="MYS">
      <data key="d0">21040982</data>
    </edge>
    <edge source="VNM" target="MRT">
      <data key="d0">199728</data>
    </edge>
    <edge source="VNM" target="MUS">
      <data key="d0">70919</data>
    </edge>
    <edge source="VNM" target="MEX">
      <data key="d0">4018919</data>
    </edge>
    <edge source="VNM" target="NLD">
      <data key="d0">712186</data>
    </edge>
    <edge source="VNM" target="NZL">
      <data key="d0">6273188</data>
    </edge>
    <edge source="VNM" target="PAK">
      <data key="d0">2589734</data>
    </edge>
    <edge source="VNM" target="PAN">
      <data key="d0">190828</data>
    </edge>
    <edge source="VNM" target="PER">
      <data key="d0">172043</data>
    </edge>
    <edge source="VNM" target="PHL">
      <data key="d0">17774889</data>
    </edge>
    <edge source="VNM" target="POL">
      <data key="d0">304864</data>
    </edge>
    <edge source="VNM" target="RUS">
      <data key="d0">533022</data>
    </edge>
    <edge source="VNM" target="SAU">
      <data key="d0">861783</data>
    </edge>
    <edge source="VNM" target="SEN">
      <data key="d0">188352</data>
    </edge>
    <edge source="VNM" target="IND">
      <data key="d0">5696134</data>
    </edge>
    <edge source="VNM" target="SGP">
      <data key="d0">36303791</data>
    </edge>
    <edge source="VNM" target="SVN">
      <data key="d0">270987</data>
    </edge>
    <edge source="VNM" target="ZAF">
      <data key="d0">1020256</data>
    </edge>
    <edge source="VNM" target="ESP">
      <data key="d0">422680</data>
    </edge>
    <edge source="VNM" target="SWE">
      <data key="d0">1174853</data>
    </edge>
    <edge source="VNM" target="CHE">
      <data key="d0">135985</data>
    </edge>
    <edge source="VNM" target="THA">
      <data key="d0">15210651</data>
    </edge>
    <edge source="VNM" target="TGO">
      <data key="d0">77520</data>
    </edge>
    <edge source="VNM" target="ARE">
      <data key="d0">5054231</data>
    </edge>
    <edge source="VNM" target="TUN">
      <data key="d0">31768</data>
    </edge>
    <edge source="VNM" target="TUR">
      <data key="d0">1851016</data>
    </edge>
    <edge source="VNM" target="UKR">
      <data key="d0">369180</data>
    </edge>
    <edge source="VNM" target="EGY">
      <data key="d0">31972</data>
    </edge>
    <edge source="VNM" target="GBR">
      <data key="d0">2060085</data>
    </edge>
    <edge source="VNM" target="USA">
      <data key="d0">82622922</data>
    </edge>
    <edge source="VNM" target="BFA">
      <data key="d0">12652</data>
    </edge>
    <edge source="SVN" target="ALB">
      <data key="d0">1609951</data>
    </edge>
    <edge source="SVN" target="DZA">
      <data key="d0">7582398</data>
    </edge>
    <edge source="SVN" target="AZE">
      <data key="d0">45504</data>
    </edge>
    <edge source="SVN" target="ARG">
      <data key="d0">399456</data>
    </edge>
    <edge source="SVN" target="AUS">
      <data key="d0">2842611</data>
    </edge>
    <edge source="SVN" target="AUT">
      <data key="d0">41397581</data>
    </edge>
    <edge source="SVN" target="ARM">
      <data key="d0">42623</data>
    </edge>
    <edge source="SVN" target="BEL">
      <data key="d0">4798959</data>
    </edge>
    <edge source="SVN" target="BRA">
      <data key="d0">3312059</data>
    </edge>
    <edge source="SVN" target="BGR">
      <data key="d0">12423604</data>
    </edge>
    <edge source="SVN" target="BLR">
      <data key="d0">1296427</data>
    </edge>
    <edge source="SVN" target="KHM">
      <data key="d0">11295</data>
    </edge>
    <edge source="SVN" target="CMR">
      <data key="d0">98786</data>
    </edge>
    <edge source="SVN" target="CAN">
      <data key="d0">888220</data>
    </edge>
    <edge source="SVN" target="LKA">
      <data key="d0">1920689</data>
    </edge>
    <edge source="SVN" target="CHL">
      <data key="d0">1553077</data>
    </edge>
    <edge source="SVN" target="CHN">
      <data key="d0">3186196</data>
    </edge>
    <edge source="SVN" target="COL">
      <data key="d0">440449</data>
    </edge>
    <edge source="SVN" target="HRV">
      <data key="d0">45771847</data>
    </edge>
    <edge source="SVN" target="CZE">
      <data key="d0">17291528</data>
    </edge>
    <edge source="SVN" target="DNK">
      <data key="d0">2474888</data>
    </edge>
    <edge source="SVN" target="ECU">
      <data key="d0">75819</data>
    </edge>
    <edge source="SVN" target="SLV">
      <data key="d0">19960</data>
    </edge>
    <edge source="SVN" target="ETH">
      <data key="d0">157687</data>
    </edge>
    <edge source="SVN" target="EST">
      <data key="d0">165984</data>
    </edge>
    <edge source="SVN" target="FIN">
      <data key="d0">197851</data>
    </edge>
    <edge source="SVN" target="FRA">
      <data key="d0">16309475</data>
    </edge>
    <edge source="SVN" target="GEO">
      <data key="d0">142652</data>
    </edge>
    <edge source="SVN" target="DEU">
      <data key="d0">94664924</data>
    </edge>
    <edge source="SVN" target="GHA">
      <data key="d0">247822</data>
    </edge>
    <edge source="SVN" target="GRC">
      <data key="d0">3661620</data>
    </edge>
    <edge source="SVN" target="GTM">
      <data key="d0">16775</data>
    </edge>
    <edge source="SVN" target="HND">
      <data key="d0">143404</data>
    </edge>
    <edge source="SVN" target="HKG">
      <data key="d0">201045</data>
    </edge>
    <edge source="SVN" target="HUN">
      <data key="d0">29370955</data>
    </edge>
    <edge source="SVN" target="IRL">
      <data key="d0">2940388</data>
    </edge>
    <edge source="SVN" target="ISR">
      <data key="d0">9174556</data>
    </edge>
    <edge source="SVN" target="ITA">
      <data key="d0">104763041</data>
    </edge>
    <edge source="SVN" target="JAM">
      <data key="d0">86685</data>
    </edge>
    <edge source="SVN" target="JPN">
      <data key="d0">603384</data>
    </edge>
    <edge source="SVN" target="JOR">
      <data key="d0">566802</data>
    </edge>
    <edge source="SVN" target="KOR">
      <data key="d0">2407603</data>
    </edge>
    <edge source="SVN" target="LBN">
      <data key="d0">658231</data>
    </edge>
    <edge source="SVN" target="LVA">
      <data key="d0">850966</data>
    </edge>
    <edge source="SVN" target="LTU">
      <data key="d0">2828560</data>
    </edge>
    <edge source="SVN" target="MDG">
      <data key="d0">67760</data>
    </edge>
    <edge source="SVN" target="MYS">
      <data key="d0">3133407</data>
    </edge>
    <edge source="SVN" target="MEX">
      <data key="d0">890090</data>
    </edge>
    <edge source="SVN" target="MDA">
      <data key="d0">532998</data>
    </edge>
    <edge source="SVN" target="MAR">
      <data key="d0">3112980</data>
    </edge>
    <edge source="SVN" target="OMN">
      <data key="d0">10052</data>
    </edge>
    <edge source="SVN" target="NLD">
      <data key="d0">28965571</data>
    </edge>
    <edge source="SVN" target="NZL">
      <data key="d0">720552</data>
    </edge>
    <edge source="SVN" target="NOR">
      <data key="d0">187456</data>
    </edge>
    <edge source="SVN" target="PRY">
      <data key="d0">190586</data>
    </edge>
    <edge source="SVN" target="PER">
      <data key="d0">107417</data>
    </edge>
    <edge source="SVN" target="PHL">
      <data key="d0">86470</data>
    </edge>
    <edge source="SVN" target="POL">
      <data key="d0">14478458</data>
    </edge>
    <edge source="SVN" target="PRT">
      <data key="d0">2418395</data>
    </edge>
    <edge source="SVN" target="ROU">
      <data key="d0">13234402</data>
    </edge>
    <edge source="SVN" target="RUS">
      <data key="d0">10406217</data>
    </edge>
    <edge source="SVN" target="SAU">
      <data key="d0">2277154</data>
    </edge>
    <edge source="SVN" target="SEN">
      <data key="d0">23214</data>
    </edge>
    <edge source="SVN" target="SRB">
      <data key="d0">32277936</data>
    </edge>
    <edge source="SVN" target="IND">
      <data key="d0">5706261</data>
    </edge>
    <edge source="SVN" target="SVK">
      <data key="d0">7653312</data>
    </edge>
    <edge source="SVN" target="VNM">
      <data key="d0">520876</data>
    </edge>
    <edge source="SVN" target="ZAF">
      <data key="d0">1076077</data>
    </edge>
    <edge source="SVN" target="ZWE">
      <data key="d0">69393</data>
    </edge>
    <edge source="SVN" target="ESP">
      <data key="d0">12027376</data>
    </edge>
    <edge source="SVN" target="SWE">
      <data key="d0">1354446</data>
    </edge>
    <edge source="SVN" target="CHE">
      <data key="d0">10771427</data>
    </edge>
    <edge source="SVN" target="THA">
      <data key="d0">681215</data>
    </edge>
    <edge source="SVN" target="ARE">
      <data key="d0">795158</data>
    </edge>
    <edge source="SVN" target="TUN">
      <data key="d0">2826240</data>
    </edge>
    <edge source="SVN" target="TUR">
      <data key="d0">20742781</data>
    </edge>
    <edge source="SVN" target="UGA">
      <data key="d0">110265</data>
    </edge>
    <edge source="SVN" target="UKR">
      <data key="d0">4242367</data>
    </edge>
    <edge source="SVN" target="MKD">
      <data key="d0">7892612</data>
    </edge>
    <edge source="SVN" target="EGY">
      <data key="d0">21910774</data>
    </edge>
    <edge source="SVN" target="GBR">
      <data key="d0">17333626</data>
    </edge>
    <edge source="SVN" target="TZA">
      <data key="d0">412627</data>
    </edge>
    <edge source="SVN" target="USA">
      <data key="d0">4371675</data>
    </edge>
    <edge source="SVN" target="BFA">
      <data key="d0">19598</data>
    </edge>
    <edge source="SWE" target="ALB">
      <data key="d0">398063</data>
    </edge>
    <edge source="SWE" target="DZA">
      <data key="d0">13857702</data>
    </edge>
    <edge source="SWE" target="AZE">
      <data key="d0">169563</data>
    </edge>
    <edge source="SWE" target="ARG">
      <data key="d0">10412308</data>
    </edge>
    <edge source="SWE" target="AUS">
      <data key="d0">39211625</data>
    </edge>
    <edge source="SWE" target="AUT">
      <data key="d0">150417743</data>
    </edge>
    <edge source="SWE" target="ARM">
      <data key="d0">94253</data>
    </edge>
    <edge source="SWE" target="BEL">
      <data key="d0">182883587</data>
    </edge>
    <edge source="SWE" target="BOL">
      <data key="d0">370816</data>
    </edge>
    <edge source="SWE" target="BWA">
      <data key="d0">462263</data>
    </edge>
    <edge source="SWE" target="BRA">
      <data key="d0">19465777</data>
    </edge>
    <edge source="SWE" target="BGR">
      <data key="d0">8624651</data>
    </edge>
    <edge source="SWE" target="BLR">
      <data key="d0">516990</data>
    </edge>
    <edge source="SWE" target="KHM">
      <data key="d0">1288090</data>
    </edge>
    <edge source="SWE" target="CMR">
      <data key="d0">1872204</data>
    </edge>
    <edge source="SWE" target="CAN">
      <data key="d0">19167815</data>
    </edge>
    <edge source="SWE" target="LKA">
      <data key="d0">8385861</data>
    </edge>
    <edge source="SWE" target="CHL">
      <data key="d0">26623772</data>
    </edge>
    <edge source="SWE" target="CHN">
      <data key="d0">292417819</data>
    </edge>
    <edge source="SWE" target="COL">
      <data key="d0">7495716</data>
    </edge>
    <edge source="SWE" target="CRI">
      <data key="d0">2339378</data>
    </edge>
    <edge source="SWE" target="HRV">
      <data key="d0">9042126</data>
    </edge>
    <edge source="SWE" target="CZE">
      <data key="d0">77643731</data>
    </edge>
    <edge source="SWE" target="BEN">
      <data key="d0">27013</data>
    </edge>
    <edge source="SWE" target="DNK">
      <data key="d0">429325405</data>
    </edge>
    <edge source="SWE" target="ECU">
      <data key="d0">4220236</data>
    </edge>
    <edge source="SWE" target="SLV">
      <data key="d0">4079908</data>
    </edge>
    <edge source="SWE" target="ETH">
      <data key="d0">33211</data>
    </edge>
    <edge source="SWE" target="EST">
      <data key="d0">25413446</data>
    </edge>
    <edge source="SWE" target="FIN">
      <data key="d0">232014620</data>
    </edge>
    <edge source="SWE" target="FRA">
      <data key="d0">323872719</data>
    </edge>
    <edge source="SWE" target="GEO">
      <data key="d0">326729</data>
    </edge>
    <edge source="SWE" target="GMB">
      <data key="d0">84664</data>
    </edge>
    <edge source="SWE" target="PSE">
      <data key="d0">134013</data>
    </edge>
    <edge source="SWE" target="DEU">
      <data key="d0">1746615004</data>
    </edge>
    <edge source="SWE" target="GHA">
      <data key="d0">4254499</data>
    </edge>
    <edge source="SWE" target="GRC">
      <data key="d0">58771890</data>
    </edge>
    <edge source="SWE" target="GTM">
      <data key="d0">6744379</data>
    </edge>
    <edge source="SWE" target="HND">
      <data key="d0">426011</data>
    </edge>
    <edge source="SWE" target="HKG">
      <data key="d0">49894064</data>
    </edge>
    <edge source="SWE" target="HUN">
      <data key="d0">76760369</data>
    </edge>
    <edge source="SWE" target="IDN">
      <data key="d0">55523774</data>
    </edge>
    <edge source="SWE" target="IRL">
      <data key="d0">52871933</data>
    </edge>
    <edge source="SWE" target="ISR">
      <data key="d0">34318870</data>
    </edge>
    <edge source="SWE" target="ITA">
      <data key="d0">499942465</data>
    </edge>
    <edge source="SWE" target="CIV">
      <data key="d0">11457398</data>
    </edge>
    <edge source="SWE" target="JAM">
      <data key="d0">281474</data>
    </edge>
    <edge source="SWE" target="JPN">
      <data key="d0">45363821</data>
    </edge>
    <edge source="SWE" target="KAZ">
      <data key="d0">622002</data>
    </edge>
    <edge source="SWE" target="JOR">
      <data key="d0">2515489</data>
    </edge>
    <edge source="SWE" target="KOR">
      <data key="d0">26403925</data>
    </edge>
    <edge source="SWE" target="KGZ">
      <data key="d0">32275</data>
    </edge>
    <edge source="SWE" target="LBN">
      <data key="d0">15891867</data>
    </edge>
    <edge source="SWE" target="LVA">
      <data key="d0">31687844</data>
    </edge>
    <edge source="SWE" target="LTU">
      <data key="d0">49852668</data>
    </edge>
    <edge source="SWE" target="MDG">
      <data key="d0">221367</data>
    </edge>
    <edge source="SWE" target="MYS">
      <data key="d0">31573711</data>
    </edge>
    <edge source="SWE" target="MRT">
      <data key="d0">293168</data>
    </edge>
    <edge source="SWE" target="MUS">
      <data key="d0">219028</data>
    </edge>
    <edge source="SWE" target="MEX">
      <data key="d0">88271208</data>
    </edge>
    <edge source="SWE" target="MDA">
      <data key="d0">17541</data>
    </edge>
    <edge source="SWE" target="MAR">
      <data key="d0">68915003</data>
    </edge>
    <edge source="SWE" target="MOZ">
      <data key="d0">773673</data>
    </edge>
    <edge source="SWE" target="OMN">
      <data key="d0">6795481</data>
    </edge>
    <edge source="SWE" target="NLD">
      <data key="d0">589273732</data>
    </edge>
    <edge source="SWE" target="NZL">
      <data key="d0">13669078</data>
    </edge>
    <edge source="SWE" target="NIC">
      <data key="d0">36368</data>
    </edge>
    <edge source="SWE" target="NER">
      <data key="d0">35199</data>
    </edge>
    <edge source="SWE" target="NOR">
      <data key="d0">530467110</data>
    </edge>
    <edge source="SWE" target="PAK">
      <data key="d0">78656546</data>
    </edge>
    <edge source="SWE" target="PAN">
      <data key="d0">204527</data>
    </edge>
    <edge source="SWE" target="PRY">
      <data key="d0">652874</data>
    </edge>
    <edge source="SWE" target="PER">
      <data key="d0">20520339</data>
    </edge>
    <edge source="SWE" target="PHL">
      <data key="d0">36970594</data>
    </edge>
    <edge source="SWE" target="POL">
      <data key="d0">330494895</data>
    </edge>
    <edge source="SWE" target="PRT">
      <data key="d0">24172833</data>
    </edge>
    <edge source="SWE" target="ROU">
      <data key="d0">27344120</data>
    </edge>
    <edge source="SWE" target="RUS">
      <data key="d0">51923085</data>
    </edge>
    <edge source="SWE" target="SAU">
      <data key="d0">70786389</data>
    </edge>
    <edge source="SWE" target="SEN">
      <data key="d0">5843592</data>
    </edge>
    <edge source="SWE" target="SRB">
      <data key="d0">43197397</data>
    </edge>
    <edge source="SWE" target="IND">
      <data key="d0">94036802</data>
    </edge>
    <edge source="SWE" target="SGP">
      <data key="d0">65392663</data>
    </edge>
    <edge source="SWE" target="SVK">
      <data key="d0">30228671</data>
    </edge>
    <edge source="SWE" target="VNM">
      <data key="d0">5248369</data>
    </edge>
    <edge source="SWE" target="SVN">
      <data key="d0">6943995</data>
    </edge>
    <edge source="SWE" target="ZAF">
      <data key="d0">56645693</data>
    </edge>
    <edge source="SWE" target="ZWE">
      <data key="d0">579319</data>
    </edge>
    <edge source="SWE" target="ESP">
      <data key="d0">241841411</data>
    </edge>
    <edge source="SWE" target="CHE">
      <data key="d0">56119465</data>
    </edge>
    <edge source="SWE" target="THA">
      <data key="d0">50904540</data>
    </edge>
    <edge source="SWE" target="TGO">
      <data key="d0">265687</data>
    </edge>
    <edge source="SWE" target="ARE">
      <data key="d0">28386988</data>
    </edge>
    <edge source="SWE" target="TUN">
      <data key="d0">5990936</data>
    </edge>
    <edge source="SWE" target="TUR">
      <data key="d0">160421347</data>
    </edge>
    <edge source="SWE" target="UGA">
      <data key="d0">618377</data>
    </edge>
    <edge source="SWE" target="UKR">
      <data key="d0">25461391</data>
    </edge>
    <edge source="SWE" target="MKD">
      <data key="d0">135650</data>
    </edge>
    <edge source="SWE" target="EGY">
      <data key="d0">52693834</data>
    </edge>
    <edge source="SWE" target="GBR">
      <data key="d0">800269966</data>
    </edge>
    <edge source="SWE" target="TZA">
      <data key="d0">656733</data>
    </edge>
    <edge source="SWE" target="USA">
      <data key="d0">161664767</data>
    </edge>
    <edge source="SWE" target="BFA">
      <data key="d0">108988</data>
    </edge>
    <edge source="SWE" target="URY">
      <data key="d0">1801222</data>
    </edge>
    <edge source="THA" target="ALB">
      <data key="d0">977391</data>
    </edge>
    <edge source="THA" target="AZE">
      <data key="d0">90401</data>
    </edge>
    <edge source="THA" target="ARG">
      <data key="d0">240452</data>
    </edge>
    <edge source="THA" target="AUS">
      <data key="d0">104662247</data>
    </edge>
    <edge source="THA" target="AUT">
      <data key="d0">169221</data>
    </edge>
    <edge source="THA" target="ARM">
      <data key="d0">324499</data>
    </edge>
    <edge source="THA" target="BEL">
      <data key="d0">16813046</data>
    </edge>
    <edge source="THA" target="BWA">
      <data key="d0">40076</data>
    </edge>
    <edge source="THA" target="BRA">
      <data key="d0">193981</data>
    </edge>
    <edge source="THA" target="BGR">
      <data key="d0">1222458</data>
    </edge>
    <edge source="THA" target="BDI">
      <data key="d0">432477</data>
    </edge>
    <edge source="THA" target="BLR">
      <data key="d0">55767</data>
    </edge>
    <edge source="THA" target="KHM">
      <data key="d0">59547107</data>
    </edge>
    <edge source="THA" target="CMR">
      <data key="d0">906735</data>
    </edge>
    <edge source="THA" target="CAN">
      <data key="d0">3161514</data>
    </edge>
    <edge source="THA" target="LKA">
      <data key="d0">12630243</data>
    </edge>
    <edge source="THA" target="CHL">
      <data key="d0">116164</data>
    </edge>
    <edge source="THA" target="CHN">
      <data key="d0">66793936</data>
    </edge>
    <edge source="THA" target="COL">
      <data key="d0">82995</data>
    </edge>
    <edge source="THA" target="CRI">
      <data key="d0">35635</data>
    </edge>
    <edge source="THA" target="HRV">
      <data key="d0">283307</data>
    </edge>
    <edge source="THA" target="CZE">
      <data key="d0">6658730</data>
    </edge>
    <edge source="THA" target="BEN">
      <data key="d0">115901</data>
    </edge>
    <edge source="THA" target="DNK">
      <data key="d0">357739</data>
    </edge>
    <edge source="THA" target="SLV">
      <data key="d0">57929</data>
    </edge>
    <edge source="THA" target="ETH">
      <data key="d0">5819358</data>
    </edge>
    <edge source="THA" target="EST">
      <data key="d0">154736</data>
    </edge>
    <edge source="THA" target="FIN">
      <data key="d0">48593</data>
    </edge>
    <edge source="THA" target="FRA">
      <data key="d0">16190398</data>
    </edge>
    <edge source="THA" target="GEO">
      <data key="d0">2021889</data>
    </edge>
    <edge source="THA" target="GMB">
      <data key="d0">781242</data>
    </edge>
    <edge source="THA" target="DEU">
      <data key="d0">3735466</data>
    </edge>
    <edge source="THA" target="GHA">
      <data key="d0">2856812</data>
    </edge>
    <edge source="THA" target="GRC">
      <data key="d0">861517</data>
    </edge>
    <edge source="THA" target="GTM">
      <data key="d0">29523</data>
    </edge>
    <edge source="THA" target="HKG">
      <data key="d0">32081559</data>
    </edge>
    <edge source="THA" target="HUN">
      <data key="d0">103887</data>
    </edge>
    <edge source="THA" target="IDN">
      <data key="d0">128514996</data>
    </edge>
    <edge source="THA" target="IRL">
      <data key="d0">75742</data>
    </edge>
    <edge source="THA" target="ISR">
      <data key="d0">301187</data>
    </edge>
    <edge source="THA" target="ITA">
      <data key="d0">983645</data>
    </edge>
    <edge source="THA" target="CIV">
      <data key="d0">3141888</data>
    </edge>
    <edge source="THA" target="JPN">
      <data key="d0">57824983</data>
    </edge>
    <edge source="THA" target="KAZ">
      <data key="d0">421960</data>
    </edge>
    <edge source="THA" target="JOR">
      <data key="d0">1770308</data>
    </edge>
    <edge source="THA" target="KOR">
      <data key="d0">124116800</data>
    </edge>
    <edge source="THA" target="KGZ">
      <data key="d0">357865</data>
    </edge>
    <edge source="THA" target="LBN">
      <data key="d0">1696959</data>
    </edge>
    <edge source="THA" target="LVA">
      <data key="d0">13510</data>
    </edge>
    <edge source="THA" target="LTU">
      <data key="d0">85485</data>
    </edge>
    <edge source="THA" target="MDG">
      <data key="d0">2495190</data>
    </edge>
    <edge source="THA" target="MWI">
      <data key="d0">35218</data>
    </edge>
    <edge source="THA" target="MYS">
      <data key="d0">125431042</data>
    </edge>
    <edge source="THA" target="MUS">
      <data key="d0">4429425</data>
    </edge>
    <edge source="THA" target="MEX">
      <data key="d0">427253</data>
    </edge>
    <edge source="THA" target="MAR">
      <data key="d0">16926</data>
    </edge>
    <edge source="THA" target="MOZ">
      <data key="d0">612405</data>
    </edge>
    <edge source="THA" target="OMN">
      <data key="d0">1594591</data>
    </edge>
    <edge source="THA" target="NLD">
      <data key="d0">3662766</data>
    </edge>
    <edge source="THA" target="NZL">
      <data key="d0">5231725</data>
    </edge>
    <edge source="THA" target="NER">
      <data key="d0">32516</data>
    </edge>
    <edge source="THA" target="NOR">
      <data key="d0">1459351</data>
    </edge>
    <edge source="THA" target="PAK">
      <data key="d0">10702426</data>
    </edge>
    <edge source="THA" target="PAN">
      <data key="d0">250775</data>
    </edge>
    <edge source="THA" target="PER">
      <data key="d0">31061</data>
    </edge>
    <edge source="THA" target="PHL">
      <data key="d0">49375821</data>
    </edge>
    <edge source="THA" target="POL">
      <data key="d0">414255</data>
    </edge>
    <edge source="THA" target="PRT">
      <data key="d0">251098</data>
    </edge>
    <edge source="THA" target="ROU">
      <data key="d0">613243</data>
    </edge>
    <edge source="THA" target="RUS">
      <data key="d0">2447974</data>
    </edge>
    <edge source="THA" target="SAU">
      <data key="d0">24867626</data>
    </edge>
    <edge source="THA" target="SEN">
      <data key="d0">2330012</data>
    </edge>
    <edge source="THA" target="SRB">
      <data key="d0">322123</data>
    </edge>
    <edge source="THA" target="IND">
      <data key="d0">43289038</data>
    </edge>
    <edge source="THA" target="SGP">
      <data key="d0">41918724</data>
    </edge>
    <edge source="THA" target="SVK">
      <data key="d0">73446</data>
    </edge>
    <edge source="THA" target="VNM">
      <data key="d0">264161031</data>
    </edge>
    <edge source="THA" target="SVN">
      <data key="d0">326860</data>
    </edge>
    <edge source="THA" target="ZAF">
      <data key="d0">5804460</data>
    </edge>
    <edge source="THA" target="ESP">
      <data key="d0">305589</data>
    </edge>
    <edge source="THA" target="SWE">
      <data key="d0">1967616</data>
    </edge>
    <edge source="THA" target="CHE">
      <data key="d0">983473</data>
    </edge>
    <edge source="THA" target="TGO">
      <data key="d0">734898</data>
    </edge>
    <edge source="THA" target="ARE">
      <data key="d0">30155379</data>
    </edge>
    <edge source="THA" target="TUR">
      <data key="d0">9811653</data>
    </edge>
    <edge source="THA" target="UGA">
      <data key="d0">310076</data>
    </edge>
    <edge source="THA" target="UKR">
      <data key="d0">31844</data>
    </edge>
    <edge source="THA" target="MKD">
      <data key="d0">26529</data>
    </edge>
    <edge source="THA" target="EGY">
      <data key="d0">5102072</data>
    </edge>
    <edge source="THA" target="GBR">
      <data key="d0">3200572</data>
    </edge>
    <edge source="THA" target="TZA">
      <data key="d0">3420283</data>
    </edge>
    <edge source="THA" target="USA">
      <data key="d0">78082579</data>
    </edge>
    <edge source="THA" target="BFA">
      <data key="d0">62975</data>
    </edge>
    <edge source="THA" target="URY">
      <data key="d0">193726</data>
    </edge>
    <edge source="ARE" target="DZA">
      <data key="d0">621817</data>
    </edge>
    <edge source="ARE" target="AZE">
      <data key="d0">463891</data>
    </edge>
    <edge source="ARE" target="AUS">
      <data key="d0">3490846</data>
    </edge>
    <edge source="ARE" target="AUT">
      <data key="d0">30845</data>
    </edge>
    <edge source="ARE" target="ARM">
      <data key="d0">610792</data>
    </edge>
    <edge source="ARE" target="BEL">
      <data key="d0">267223</data>
    </edge>
    <edge source="ARE" target="BRA">
      <data key="d0">207469</data>
    </edge>
    <edge source="ARE" target="BDI">
      <data key="d0">204174</data>
    </edge>
    <edge source="ARE" target="BLR">
      <data key="d0">272340</data>
    </edge>
    <edge source="ARE" target="KHM">
      <data key="d0">11683</data>
    </edge>
    <edge source="ARE" target="CMR">
      <data key="d0">751705</data>
    </edge>
    <edge source="ARE" target="CAN">
      <data key="d0">157550</data>
    </edge>
    <edge source="ARE" target="CAF">
      <data key="d0">38316</data>
    </edge>
    <edge source="ARE" target="LKA">
      <data key="d0">6015070</data>
    </edge>
    <edge source="ARE" target="CHN">
      <data key="d0">963202</data>
    </edge>
    <edge source="ARE" target="BEN">
      <data key="d0">81892</data>
    </edge>
    <edge source="ARE" target="DNK">
      <data key="d0">91876</data>
    </edge>
    <edge source="ARE" target="ETH">
      <data key="d0">3087375</data>
    </edge>
    <edge source="ARE" target="FIN">
      <data key="d0">13892</data>
    </edge>
    <edge source="ARE" target="FRA">
      <data key="d0">1994140</data>
    </edge>
    <edge source="ARE" target="GEO">
      <data key="d0">335835</data>
    </edge>
    <edge source="ARE" target="GMB">
      <data key="d0">669861</data>
    </edge>
    <edge source="ARE" target="PSE">
      <data key="d0">61445</data>
    </edge>
    <edge source="ARE" target="DEU">
      <data key="d0">730837</data>
    </edge>
    <edge source="ARE" target="GHA">
      <data key="d0">2824322</data>
    </edge>
    <edge source="ARE" target="GRC">
      <data key="d0">32098</data>
    </edge>
    <edge source="ARE" target="HKG">
      <data key="d0">437405</data>
    </edge>
    <edge source="ARE" target="IDN">
      <data key="d0">2075522</data>
    </edge>
    <edge source="ARE" target="IRL">
      <data key="d0">231730</data>
    </edge>
    <edge source="ARE" target="ITA">
      <data key="d0">885588</data>
    </edge>
    <edge source="ARE" target="CIV">
      <data key="d0">333870</data>
    </edge>
    <edge source="ARE" target="JPN">
      <data key="d0">156521</data>
    </edge>
    <edge source="ARE" target="KAZ">
      <data key="d0">90363</data>
    </edge>
    <edge source="ARE" target="JOR">
      <data key="d0">1862081</data>
    </edge>
    <edge source="ARE" target="KOR">
      <data key="d0">239639</data>
    </edge>
    <edge source="ARE" target="KGZ">
      <data key="d0">344575</data>
    </edge>
    <edge source="ARE" target="LBN">
      <data key="d0">1554322</data>
    </edge>
    <edge source="ARE" target="LTU">
      <data key="d0">46008</data>
    </edge>
    <edge source="ARE" target="MDG">
      <data key="d0">188355</data>
    </edge>
    <edge source="ARE" target="MWI">
      <data key="d0">159348</data>
    </edge>
    <edge source="ARE" target="MYS">
      <data key="d0">203078</data>
    </edge>
    <edge source="ARE" target="MRT">
      <data key="d0">260312</data>
    </edge>
    <edge source="ARE" target="MUS">
      <data key="d0">688822</data>
    </edge>
    <edge source="ARE" target="MAR">
      <data key="d0">3536127</data>
    </edge>
    <edge source="ARE" target="MOZ">
      <data key="d0">1787005</data>
    </edge>
    <edge source="ARE" target="OMN">
      <data key="d0">75940824</data>
    </edge>
    <edge source="ARE" target="NLD">
      <data key="d0">150151</data>
    </edge>
    <edge source="ARE" target="NZL">
      <data key="d0">106901</data>
    </edge>
    <edge source="ARE" target="NER">
      <data key="d0">44066</data>
    </edge>
    <edge source="ARE" target="NOR">
      <data key="d0">82446</data>
    </edge>
    <edge source="ARE" target="PAK">
      <data key="d0">5854925</data>
    </edge>
    <edge source="ARE" target="PAN">
      <data key="d0">19878</data>
    </edge>
    <edge source="ARE" target="PHL">
      <data key="d0">314480</data>
    </edge>
    <edge source="ARE" target="POL">
      <data key="d0">45646</data>
    </edge>
    <edge source="ARE" target="PRT">
      <data key="d0">49027</data>
    </edge>
    <edge source="ARE" target="ROU">
      <data key="d0">41252</data>
    </edge>
    <edge source="ARE" target="RUS">
      <data key="d0">185428</data>
    </edge>
    <edge source="ARE" target="SAU">
      <data key="d0">55432864</data>
    </edge>
    <edge source="ARE" target="SEN">
      <data key="d0">2158366</data>
    </edge>
    <edge source="ARE" target="SRB">
      <data key="d0">16205</data>
    </edge>
    <edge source="ARE" target="IND">
      <data key="d0">9167047</data>
    </edge>
    <edge source="ARE" target="SGP">
      <data key="d0">368077</data>
    </edge>
    <edge source="ARE" target="VNM">
      <data key="d0">172225</data>
    </edge>
    <edge source="ARE" target="ZAF">
      <data key="d0">3713203</data>
    </edge>
    <edge source="ARE" target="ZWE">
      <data key="d0">140243</data>
    </edge>
    <edge source="ARE" target="ESP">
      <data key="d0">350707</data>
    </edge>
    <edge source="ARE" target="SWE">
      <data key="d0">110871</data>
    </edge>
    <edge source="ARE" target="CHE">
      <data key="d0">305777</data>
    </edge>
    <edge source="ARE" target="THA">
      <data key="d0">531459</data>
    </edge>
    <edge source="ARE" target="TGO">
      <data key="d0">20237</data>
    </edge>
    <edge source="ARE" target="TUN">
      <data key="d0">53756</data>
    </edge>
    <edge source="ARE" target="TUR">
      <data key="d0">338287</data>
    </edge>
    <edge source="ARE" target="UGA">
      <data key="d0">3030570</data>
    </edge>
    <edge source="ARE" target="UKR">
      <data key="d0">14683</data>
    </edge>
    <edge source="ARE" target="EGY">
      <data key="d0">7087533</data>
    </edge>
    <edge source="ARE" target="GBR">
      <data key="d0">3763268</data>
    </edge>
    <edge source="ARE" target="TZA">
      <data key="d0">4004156</data>
    </edge>
    <edge source="ARE" target="USA">
      <data key="d0">5857911</data>
    </edge>
    <edge source="ARE" target="BFA">
      <data key="d0">18044</data>
    </edge>
    <edge source="UKR" target="AZE">
      <data key="d0">13245521</data>
    </edge>
    <edge source="UKR" target="AUT">
      <data key="d0">105466</data>
    </edge>
    <edge source="UKR" target="ARM">
      <data key="d0">1974648</data>
    </edge>
    <edge source="UKR" target="BEL">
      <data key="d0">2017057</data>
    </edge>
    <edge source="UKR" target="BGR">
      <data key="d0">3182841</data>
    </edge>
    <edge source="UKR" target="BLR">
      <data key="d0">36336166</data>
    </edge>
    <edge source="UKR" target="CAF">
      <data key="d0">961725</data>
    </edge>
    <edge source="UKR" target="CHN">
      <data key="d0">1401733</data>
    </edge>
    <edge source="UKR" target="CRI">
      <data key="d0">785889</data>
    </edge>
    <edge source="UKR" target="HRV">
      <data key="d0">271368</data>
    </edge>
    <edge source="UKR" target="CZE">
      <data key="d0">12836692</data>
    </edge>
    <edge source="UKR" target="DNK">
      <data key="d0">323442</data>
    </edge>
    <edge source="UKR" target="EST">
      <data key="d0">701450</data>
    </edge>
    <edge source="UKR" target="FIN">
      <data key="d0">4556608</data>
    </edge>
    <edge source="UKR" target="FRA">
      <data key="d0">897300</data>
    </edge>
    <edge source="UKR" target="GEO">
      <data key="d0">5636004</data>
    </edge>
    <edge source="UKR" target="PSE">
      <data key="d0">10572</data>
    </edge>
    <edge source="UKR" target="DEU">
      <data key="d0">15110139</data>
    </edge>
    <edge source="UKR" target="GRC">
      <data key="d0">316314</data>
    </edge>
    <edge source="UKR" target="HUN">
      <data key="d0">10087160</data>
    </edge>
    <edge source="UKR" target="IRL">
      <data key="d0">12018</data>
    </edge>
    <edge source="UKR" target="ISR">
      <data key="d0">452695</data>
    </edge>
    <edge source="UKR" target="ITA">
      <data key="d0">2610763</data>
    </edge>
    <edge source="UKR" target="KAZ">
      <data key="d0">27169918</data>
    </edge>
    <edge source="UKR" target="JOR">
      <data key="d0">55937</data>
    </edge>
    <edge source="UKR" target="KGZ">
      <data key="d0">4085164</data>
    </edge>
    <edge source="UKR" target="LBN">
      <data key="d0">2675498</data>
    </edge>
    <edge source="UKR" target="LVA">
      <data key="d0">3285994</data>
    </edge>
    <edge source="UKR" target="LTU">
      <data key="d0">3899892</data>
    </edge>
    <edge source="UKR" target="MEX">
      <data key="d0">965955</data>
    </edge>
    <edge source="UKR" target="MDA">
      <data key="d0">16080186</data>
    </edge>
    <edge source="UKR" target="MAR">
      <data key="d0">222640</data>
    </edge>
    <edge source="UKR" target="OMN">
      <data key="d0">2597186</data>
    </edge>
    <edge source="UKR" target="NLD">
      <data key="d0">378711</data>
    </edge>
    <edge source="UKR" target="NOR">
      <data key="d0">55009</data>
    </edge>
    <edge source="UKR" target="PAN">
      <data key="d0">36664</data>
    </edge>
    <edge source="UKR" target="PER">
      <data key="d0">21500</data>
    </edge>
    <edge source="UKR" target="POL">
      <data key="d0">34920619</data>
    </edge>
    <edge source="UKR" target="PRT">
      <data key="d0">46862</data>
    </edge>
    <edge source="UKR" target="ROU">
      <data key="d0">15752622</data>
    </edge>
    <edge source="UKR" target="RUS">
      <data key="d0">219050300</data>
    </edge>
    <edge source="UKR" target="SAU">
      <data key="d0">4444767</data>
    </edge>
    <edge source="UKR" target="SRB">
      <data key="d0">2956540</data>
    </edge>
    <edge source="UKR" target="IND">
      <data key="d0">142395</data>
    </edge>
    <edge source="UKR" target="SVK">
      <data key="d0">10143349</data>
    </edge>
    <edge source="UKR" target="SVN">
      <data key="d0">20826</data>
    </edge>
    <edge source="UKR" target="ZAF">
      <data key="d0">266547</data>
    </edge>
    <edge source="UKR" target="ESP">
      <data key="d0">2334989</data>
    </edge>
    <edge source="UKR" target="SWE">
      <data key="d0">11401653</data>
    </edge>
    <edge source="UKR" target="CHE">
      <data key="d0">7955778</data>
    </edge>
    <edge source="UKR" target="ARE">
      <data key="d0">556216</data>
    </edge>
    <edge source="UKR" target="TUR">
      <data key="d0">3781809</data>
    </edge>
    <edge source="UKR" target="UGA">
      <data key="d0">130498</data>
    </edge>
    <edge source="UKR" target="MKD">
      <data key="d0">633719</data>
    </edge>
    <edge source="UKR" target="GBR">
      <data key="d0">2303520</data>
    </edge>
    <edge source="UKR" target="USA">
      <data key="d0">110892</data>
    </edge>
    <edge source="EGY" target="ALB">
      <data key="d0">31170</data>
    </edge>
    <edge source="EGY" target="DZA">
      <data key="d0">15461616</data>
    </edge>
    <edge source="EGY" target="AUS">
      <data key="d0">159671</data>
    </edge>
    <edge source="EGY" target="ARM">
      <data key="d0">36627</data>
    </edge>
    <edge source="EGY" target="BEL">
      <data key="d0">23457</data>
    </edge>
    <edge source="EGY" target="BGR">
      <data key="d0">18546</data>
    </edge>
    <edge source="EGY" target="BDI">
      <data key="d0">14248</data>
    </edge>
    <edge source="EGY" target="CMR">
      <data key="d0">358640</data>
    </edge>
    <edge source="EGY" target="CAN">
      <data key="d0">114495</data>
    </edge>
    <edge source="EGY" target="BEN">
      <data key="d0">172911</data>
    </edge>
    <edge source="EGY" target="DNK">
      <data key="d0">32244</data>
    </edge>
    <edge source="EGY" target="SLV">
      <data key="d0">66472</data>
    </edge>
    <edge source="EGY" target="ETH">
      <data key="d0">8971812</data>
    </edge>
    <edge source="EGY" target="FRA">
      <data key="d0">1952044</data>
    </edge>
    <edge source="EGY" target="GEO">
      <data key="d0">10698</data>
    </edge>
    <edge source="EGY" target="PSE">
      <data key="d0">4862635</data>
    </edge>
    <edge source="EGY" target="DEU">
      <data key="d0">96023</data>
    </edge>
    <edge source="EGY" target="GHA">
      <data key="d0">2589788</data>
    </edge>
    <edge source="EGY" target="GRC">
      <data key="d0">2207276</data>
    </edge>
    <edge source="EGY" target="GTM">
      <data key="d0">176893</data>
    </edge>
    <edge source="EGY" target="HND">
      <data key="d0">15580</data>
    </edge>
    <edge source="EGY" target="IRL">
      <data key="d0">3133568</data>
    </edge>
    <edge source="EGY" target="ISR">
      <data key="d0">837982</data>
    </edge>
    <edge source="EGY" target="ITA">
      <data key="d0">632829</data>
    </edge>
    <edge source="EGY" target="CIV">
      <data key="d0">1083794</data>
    </edge>
    <edge source="EGY" target="JOR">
      <data key="d0">19688881</data>
    </edge>
    <edge source="EGY" target="LBN">
      <data key="d0">14835881</data>
    </edge>
    <edge source="EGY" target="MRT">
      <data key="d0">317418</data>
    </edge>
    <edge source="EGY" target="MUS">
      <data key="d0">946338</data>
    </edge>
    <edge source="EGY" target="MAR">
      <data key="d0">31730457</data>
    </edge>
    <edge source="EGY" target="OMN">
      <data key="d0">7420379</data>
    </edge>
    <edge source="EGY" target="NLD">
      <data key="d0">83132</data>
    </edge>
    <edge source="EGY" target="NZL">
      <data key="d0">131034</data>
    </edge>
    <edge source="EGY" target="NOR">
      <data key="d0">21738</data>
    </edge>
    <edge source="EGY" target="PAK">
      <data key="d0">51874033</data>
    </edge>
    <edge source="EGY" target="POL">
      <data key="d0">63896</data>
    </edge>
    <edge source="EGY" target="PRT">
      <data key="d0">69743</data>
    </edge>
    <edge source="EGY" target="ROU">
      <data key="d0">46562</data>
    </edge>
    <edge source="EGY" target="SAU">
      <data key="d0">52163209</data>
    </edge>
    <edge source="EGY" target="SEN">
      <data key="d0">1756552</data>
    </edge>
    <edge source="EGY" target="ZAF">
      <data key="d0">14343</data>
    </edge>
    <edge source="EGY" target="ZWE">
      <data key="d0">219409</data>
    </edge>
    <edge source="EGY" target="ESP">
      <data key="d0">146460</data>
    </edge>
    <edge source="EGY" target="SWE">
      <data key="d0">43644</data>
    </edge>
    <edge source="EGY" target="ARE">
      <data key="d0">8095159</data>
    </edge>
    <edge source="EGY" target="TUN">
      <data key="d0">1345802</data>
    </edge>
    <edge source="EGY" target="TUR">
      <data key="d0">5710644</data>
    </edge>
    <edge source="EGY" target="UGA">
      <data key="d0">9774481</data>
    </edge>
    <edge source="EGY" target="GBR">
      <data key="d0">21587324</data>
    </edge>
    <edge source="EGY" target="TZA">
      <data key="d0">995623</data>
    </edge>
    <edge source="EGY" target="USA">
      <data key="d0">24451185</data>
    </edge>
    <edge source="ARM" target="BLR">
      <data key="d0">20625</data>
    </edge>
    <edge source="ARM" target="GEO">
      <data key="d0">216206</data>
    </edge>
    <edge source="ARM" target="KAZ">
      <data key="d0">21480</data>
    </edge>
    <edge source="ARM" target="RUS">
      <data key="d0">148157</data>
    </edge>
    <edge source="ARM" target="USA">
      <data key="d0">23728</data>
    </edge>
    <edge source="BLR" target="AZE">
      <data key="d0">369100</data>
    </edge>
    <edge source="BLR" target="AUT">
      <data key="d0">22000</data>
    </edge>
    <edge source="BLR" target="ARM">
      <data key="d0">1106500</data>
    </edge>
    <edge source="BLR" target="BGR">
      <data key="d0">365300</data>
    </edge>
    <edge source="BLR" target="CMR">
      <data key="d0">20400</data>
    </edge>
    <edge source="BLR" target="LKA">
      <data key="d0">388300</data>
    </edge>
    <edge source="BLR" target="CZE">
      <data key="d0">2573000</data>
    </edge>
    <edge source="BLR" target="DNK">
      <data key="d0">212700</data>
    </edge>
    <edge source="BLR" target="EST">
      <data key="d0">263500</data>
    </edge>
    <edge source="BLR" target="FRA">
      <data key="d0">13600</data>
    </edge>
    <edge source="BLR" target="GEO">
      <data key="d0">697000</data>
    </edge>
    <edge source="BLR" target="DEU">
      <data key="d0">528600</data>
    </edge>
    <edge source="BLR" target="HUN">
      <data key="d0">515300</data>
    </edge>
    <edge source="BLR" target="KAZ">
      <data key="d0">3598200</data>
    </edge>
    <edge source="BLR" target="KGZ">
      <data key="d0">1143600</data>
    </edge>
    <edge source="BLR" target="LVA">
      <data key="d0">844500</data>
    </edge>
    <edge source="BLR" target="LTU">
      <data key="d0">3493000</data>
    </edge>
    <edge source="BLR" target="MDA">
      <data key="d0">1526500</data>
    </edge>
    <edge source="BLR" target="NLD">
      <data key="d0">46500</data>
    </edge>
    <edge source="BLR" target="PAK">
      <data key="d0">798200</data>
    </edge>
    <edge source="BLR" target="POL">
      <data key="d0">7980400</data>
    </edge>
    <edge source="BLR" target="ROU">
      <data key="d0">241500</data>
    </edge>
    <edge source="BLR" target="RUS">
      <data key="d0">91926300</data>
    </edge>
    <edge source="BLR" target="SRB">
      <data key="d0">776100</data>
    </edge>
    <edge source="BLR" target="IND">
      <data key="d0">278600</data>
    </edge>
    <edge source="BLR" target="SVK">
      <data key="d0">211700</data>
    </edge>
    <edge source="BLR" target="CHE">
      <data key="d0">13200</data>
    </edge>
    <edge source="BLR" target="THA">
      <data key="d0">82800</data>
    </edge>
    <edge source="BLR" target="TUR">
      <data key="d0">969700</data>
    </edge>
    <edge source="BLR" target="UKR">
      <data key="d0">8219500</data>
    </edge>
    <edge source="BLR" target="MKD">
      <data key="d0">47300</data>
    </edge>
    <edge source="BLR" target="USA">
      <data key="d0">18400</data>
    </edge>
    <edge source="CMR" target="CAF">
      <data key="d0">309092</data>
    </edge>
    <edge source="CMR" target="FRA">
      <data key="d0">82311</data>
    </edge>
    <edge source="CMR" target="GHA">
      <data key="d0">11504</data>
    </edge>
    <edge source="CMR" target="SEN">
      <data key="d0">32232</data>
    </edge>
    <edge source="CZE" target="ALB">
      <data key="d0">556825</data>
    </edge>
    <edge source="CZE" target="DZA">
      <data key="d0">2485427</data>
    </edge>
    <edge source="CZE" target="AZE">
      <data key="d0">802870</data>
    </edge>
    <edge source="CZE" target="ARG">
      <data key="d0">3004820</data>
    </edge>
    <edge source="CZE" target="AUS">
      <data key="d0">8925692</data>
    </edge>
    <edge source="CZE" target="AUT">
      <data key="d0">83695600</data>
    </edge>
    <edge source="CZE" target="ARM">
      <data key="d0">851811</data>
    </edge>
    <edge source="CZE" target="BEL">
      <data key="d0">66602070</data>
    </edge>
    <edge source="CZE" target="BOL">
      <data key="d0">47465</data>
    </edge>
    <edge source="CZE" target="BWA">
      <data key="d0">56893</data>
    </edge>
    <edge source="CZE" target="BRA">
      <data key="d0">3951953</data>
    </edge>
    <edge source="CZE" target="BGR">
      <data key="d0">7688962</data>
    </edge>
    <edge source="CZE" target="BLR">
      <data key="d0">5789711</data>
    </edge>
    <edge source="CZE" target="CMR">
      <data key="d0">1506877</data>
    </edge>
    <edge source="CZE" target="CAN">
      <data key="d0">1666589</data>
    </edge>
    <edge source="CZE" target="LKA">
      <data key="d0">33412</data>
    </edge>
    <edge source="CZE" target="CHL">
      <data key="d0">2166325</data>
    </edge>
    <edge source="CZE" target="CHN">
      <data key="d0">9908794</data>
    </edge>
    <edge source="CZE" target="COL">
      <data key="d0">1172487</data>
    </edge>
    <edge source="CZE" target="CRI">
      <data key="d0">243799</data>
    </edge>
    <edge source="CZE" target="HRV">
      <data key="d0">16877489</data>
    </edge>
    <edge source="CZE" target="DNK">
      <data key="d0">17186877</data>
    </edge>
    <edge source="CZE" target="ECU">
      <data key="d0">509760</data>
    </edge>
    <edge source="CZE" target="ETH">
      <data key="d0">10294</data>
    </edge>
    <edge source="CZE" target="EST">
      <data key="d0">3596187</data>
    </edge>
    <edge source="CZE" target="FIN">
      <data key="d0">4812226</data>
    </edge>
    <edge source="CZE" target="FRA">
      <data key="d0">97500056</data>
    </edge>
    <edge source="CZE" target="GEO">
      <data key="d0">3394356</data>
    </edge>
    <edge source="CZE" target="PSE">
      <data key="d0">32070</data>
    </edge>
    <edge source="CZE" target="DEU">
      <data key="d0">405447981</data>
    </edge>
    <edge source="CZE" target="GHA">
      <data key="d0">75780</data>
    </edge>
    <edge source="CZE" target="GRC">
      <data key="d0">7235939</data>
    </edge>
    <edge source="CZE" target="GTM">
      <data key="d0">1335442</data>
    </edge>
    <edge source="CZE" target="HND">
      <data key="d0">175006</data>
    </edge>
    <edge source="CZE" target="HKG">
      <data key="d0">86073</data>
    </edge>
    <edge source="CZE" target="HUN">
      <data key="d0">90345816</data>
    </edge>
    <edge source="CZE" target="IDN">
      <data key="d0">2993963</data>
    </edge>
    <edge source="CZE" target="IRL">
      <data key="d0">10526269</data>
    </edge>
    <edge source="CZE" target="ISR">
      <data key="d0">8056038</data>
    </edge>
    <edge source="CZE" target="ITA">
      <data key="d0">113700120</data>
    </edge>
    <edge source="CZE" target="CIV">
      <data key="d0">33724</data>
    </edge>
    <edge source="CZE" target="JPN">
      <data key="d0">773930</data>
    </edge>
    <edge source="CZE" target="KAZ">
      <data key="d0">222093</data>
    </edge>
    <edge source="CZE" target="JOR">
      <data key="d0">4009894</data>
    </edge>
    <edge source="CZE" target="KOR">
      <data key="d0">9398824</data>
    </edge>
    <edge source="CZE" target="KGZ">
      <data key="d0">110553</data>
    </edge>
    <edge source="CZE" target="LBN">
      <data key="d0">4069307</data>
    </edge>
    <edge source="CZE" target="LVA">
      <data key="d0">6581593</data>
    </edge>
    <edge source="CZE" target="LTU">
      <data key="d0">7996106</data>
    </edge>
    <edge source="CZE" target="MYS">
      <data key="d0">5034198</data>
    </edge>
    <edge source="CZE" target="MUS">
      <data key="d0">32587</data>
    </edge>
    <edge source="CZE" target="MEX">
      <data key="d0">15383473</data>
    </edge>
    <edge source="CZE" target="MDA">
      <data key="d0">3034760</data>
    </edge>
    <edge source="CZE" target="MAR">
      <data key="d0">5003588</data>
    </edge>
    <edge source="CZE" target="OMN">
      <data key="d0">2011978</data>
    </edge>
    <edge source="CZE" target="NAM">
      <data key="d0">202768</data>
    </edge>
    <edge source="CZE" target="NLD">
      <data key="d0">71223661</data>
    </edge>
    <edge source="CZE" target="NZL">
      <data key="d0">1715375</data>
    </edge>
    <edge source="CZE" target="NOR">
      <data key="d0">10898274</data>
    </edge>
    <edge source="CZE" target="PAK">
      <data key="d0">5354450</data>
    </edge>
    <edge source="CZE" target="PAN">
      <data key="d0">15067</data>
    </edge>
    <edge source="CZE" target="PRY">
      <data key="d0">46618</data>
    </edge>
    <edge source="CZE" target="PER">
      <data key="d0">133155</data>
    </edge>
    <edge source="CZE" target="PHL">
      <data key="d0">1151542</data>
    </edge>
    <edge source="CZE" target="POL">
      <data key="d0">288079950</data>
    </edge>
    <edge source="CZE" target="PRT">
      <data key="d0">6468356</data>
    </edge>
    <edge source="CZE" target="ROU">
      <data key="d0">21669380</data>
    </edge>
    <edge source="CZE" target="RUS">
      <data key="d0">51588701</data>
    </edge>
    <edge source="CZE" target="SAU">
      <data key="d0">6671337</data>
    </edge>
    <edge source="CZE" target="SEN">
      <data key="d0">2780631</data>
    </edge>
    <edge source="CZE" target="SRB">
      <data key="d0">13443671</data>
    </edge>
    <edge source="CZE" target="IND">
      <data key="d0">2006487</data>
    </edge>
    <edge source="CZE" target="SGP">
      <data key="d0">551356</data>
    </edge>
    <edge source="CZE" target="SVK">
      <data key="d0">186845206</data>
    </edge>
    <edge source="CZE" target="VNM">
      <data key="d0">228736</data>
    </edge>
    <edge source="CZE" target="SVN">
      <data key="d0">10427808</data>
    </edge>
    <edge source="CZE" target="ZAF">
      <data key="d0">15760855</data>
    </edge>
    <edge source="CZE" target="ESP">
      <data key="d0">39558117</data>
    </edge>
    <edge source="CZE" target="SWE">
      <data key="d0">25117316</data>
    </edge>
    <edge source="CZE" target="CHE">
      <data key="d0">23554390</data>
    </edge>
    <edge source="CZE" target="THA">
      <data key="d0">10294545</data>
    </edge>
    <edge source="CZE" target="TGO">
      <data key="d0">41366</data>
    </edge>
    <edge source="CZE" target="ARE">
      <data key="d0">3379603</data>
    </edge>
    <edge source="CZE" target="TUN">
      <data key="d0">1019627</data>
    </edge>
    <edge source="CZE" target="TUR">
      <data key="d0">27621448</data>
    </edge>
    <edge source="CZE" target="UGA">
      <data key="d0">42782</data>
    </edge>
    <edge source="CZE" target="UKR">
      <data key="d0">20474645</data>
    </edge>
    <edge source="CZE" target="MKD">
[truncated: 22,524 more chars]
