# Supplementary material for: Core-periphery structure in sectoral international trade networks: A new approach to an old theory
Source: PLoS One. 2020 Apr 2;15(4):e0229547. doi: 10.1371/journal.pone.0229547 (PMC7117750; doi:10.1371/journal.pone.0229547)
Supplement: S8 File — (ZIP) [file pone.0229547.s008.zip › S8_File/Networks 2016/65-TEXTILE YARN,FABRIC,ETC..graphml]

<?xml version='1.0' encoding='utf-8'?>
<graphml xmlns="http://graphml.graphdrawing.org/xmlns" xmlns:xsi="http://www.w3.org/2001/XMLSchema-instance" xsi:schemaLocation="http://graphml.graphdrawing.org/xmlns http://graphml.graphdrawing.org/xmlns/1.0/graphml.xsd">
  <key attr.name="weight" attr.type="long" for="edge" id="d0" />
  <graph edgedefault="directed">
    <node id="ALB" />
    <node id="BGR" />
    <node id="FRA" />
    <node id="GRC" />
    <node id="HUN" />
    <node id="ITA" />
    <node id="NLD" />
    <node id="ROU" />
    <node id="SRB" />
    <node id="ESP" />
    <node id="TUR" />
    <node id="MKD" />
    <node id="DZA" />
    <node id="BEL" />
    <node id="DEU" />
    <node id="CIV" />
    <node id="TUN" />
    <node id="GBR" />
    <node id="AZE" />
    <node id="BLR" />
    <node id="CZE" />
    <node id="FIN" />
    <node id="GEO" />
    <node id="KAZ" />
    <node id="LVA" />
    <node id="LTU" />
    <node id="NOR" />
    <node id="RUS" />
    <node id="SWE" />
    <node id="UKR" />
    <node id="USA" />
    <node id="ARG" />
    <node id="AUS" />
    <node id="BOL" />
    <node id="BRA" />
    <node id="LKA" />
    <node id="CHL" />
    <node id="CHN" />
    <node id="COL" />
    <node id="CRI" />
    <node id="ECU" />
    <node id="SLV" />
    <node id="ETH" />
    <node id="GTM" />
    <node id="HND" />
    <node id="JAM" />
    <node id="KOR" />
    <node id="MYS" />
    <node id="MEX" />
    <node id="MAR" />
    <node id="NZL" />
    <node id="NIC" />
    <node id="PAN" />
    <node id="PRY" />
    <node id="PER" />
    <node id="SEN" />
    <node id="SVN" />
    <node id="ZAF" />
    <node id="ARE" />
    <node id="URY" />
    <node id="AUT" />
    <node id="CAN" />
    <node id="DNK" />
    <node id="EST" />
    <node id="GHA" />
    <node id="HKG" />
    <node id="IDN" />
    <node id="IRL" />
    <node id="ISR" />
    <node id="JPN" />
    <node id="JOR" />
    <node id="LBN" />
    <node id="MUS" />
    <node id="OMN" />
    <node id="PAK" />
    <node id="PHL" />
    <node id="POL" />
    <node id="PRT" />
    <node id="SAU" />
    <node id="IND" />
    <node id="SGP" />
    <node id="VNM" />
    <node id="ZWE" />
    <node id="CHE" />
    <node id="THA" />
    <node id="EGY" />
    <node id="TZA" />
    <node id="ARM" />
    <node id="KHM" />
    <node id="CMR" />
    <node id="CAF" />
    <node id="HRV" />
    <node id="BEN" />
    <node id="GMB" />
    <node id="KGZ" />
    <node id="MDG" />
    <node id="MRT" />
    <node id="MDA" />
    <node id="NER" />
    <node id="SVK" />
    <node id="TGO" />
    <node id="UGA" />
    <node id="BFA" />
    <node id="BDI" />
    <node id="PSE" />
    <node id="NAM" />
    <node id="BWA" />
    <node id="MWI" />
    <node id="MOZ" />
    <edge source="ALB" target="BGR">
      <data key="d0">293867</data>
    </edge>
    <edge source="ALB" target="FRA">
      <data key="d0">7321399</data>
    </edge>
    <edge source="ALB" target="GRC">
      <data key="d0">1126956</data>
    </edge>
    <edge source="ALB" target="HUN">
      <data key="d0">75317</data>
    </edge>
    <edge source="ALB" target="ITA">
      <data key="d0">4610305</data>
    </edge>
    <edge source="ALB" target="NLD">
      <data key="d0">303601</data>
    </edge>
    <edge source="ALB" target="ROU">
      <data key="d0">34591</data>
    </edge>
    <edge source="ALB" target="SRB">
      <data key="d0">186919</data>
    </edge>
    <edge source="ALB" target="ESP">
      <data key="d0">81912</data>
    </edge>
    <edge source="ALB" target="TUR">
      <data key="d0">93376</data>
    </edge>
    <edge source="ALB" target="MKD">
      <data key="d0">23048</data>
    </edge>
    <edge source="BGR" target="ALB">
      <data key="d0">9633879</data>
    </edge>
    <edge source="BGR" target="DZA">
      <data key="d0">180763</data>
    </edge>
    <edge source="BGR" target="AZE">
      <data key="d0">26610</data>
    </edge>
    <edge source="BGR" target="AUS">
      <data key="d0">672371</data>
    </edge>
    <edge source="BGR" target="AUT">
      <data key="d0">4959506</data>
    </edge>
    <edge source="BGR" target="ARM">
      <data key="d0">42154</data>
    </edge>
    <edge source="BGR" target="BEL">
      <data key="d0">16236712</data>
    </edge>
    <edge source="BGR" target="BRA">
      <data key="d0">378535</data>
    </edge>
    <edge source="BGR" target="BLR">
      <data key="d0">964943</data>
    </edge>
    <edge source="BGR" target="KHM">
      <data key="d0">43074</data>
    </edge>
    <edge source="BGR" target="CAN">
      <data key="d0">660494</data>
    </edge>
    <edge source="BGR" target="LKA">
      <data key="d0">38988</data>
    </edge>
    <edge source="BGR" target="CHL">
      <data key="d0">35384</data>
    </edge>
    <edge source="BGR" target="CHN">
      <data key="d0">2874884</data>
    </edge>
    <edge source="BGR" target="COL">
      <data key="d0">29898</data>
    </edge>
    <edge source="BGR" target="CRI">
      <data key="d0">64453</data>
    </edge>
    <edge source="BGR" target="HRV">
      <data key="d0">3992306</data>
    </edge>
    <edge source="BGR" target="CZE">
      <data key="d0">4841299</data>
    </edge>
    <edge source="BGR" target="DNK">
      <data key="d0">2928545</data>
    </edge>
    <edge source="BGR" target="EST">
      <data key="d0">872755</data>
    </edge>
    <edge source="BGR" target="FIN">
      <data key="d0">240795</data>
    </edge>
    <edge source="BGR" target="FRA">
      <data key="d0">26496553</data>
    </edge>
    <edge source="BGR" target="GEO">
      <data key="d0">1330076</data>
    </edge>
    <edge source="BGR" target="DEU">
      <data key="d0">28636421</data>
    </edge>
    <edge source="BGR" target="GRC">
      <data key="d0">31761297</data>
    </edge>
    <edge source="BGR" target="HKG">
      <data key="d0">2095603</data>
    </edge>
    <edge source="BGR" target="HUN">
      <data key="d0">4956002</data>
    </edge>
    <edge source="BGR" target="IDN">
      <data key="d0">392063</data>
    </edge>
    <edge source="BGR" target="IRL">
      <data key="d0">1759975</data>
    </edge>
    <edge source="BGR" target="ISR">
      <data key="d0">610568</data>
    </edge>
    <edge source="BGR" target="ITA">
      <data key="d0">140087808</data>
    </edge>
    <edge source="BGR" target="JPN">
      <data key="d0">333804</data>
    </edge>
    <edge source="BGR" target="KAZ">
      <data key="d0">211600</data>
    </edge>
    <edge source="BGR" target="JOR">
      <data key="d0">1011921</data>
    </edge>
    <edge source="BGR" target="KOR">
      <data key="d0">420309</data>
    </edge>
    <edge source="BGR" target="KGZ">
      <data key="d0">21563</data>
    </edge>
    <edge source="BGR" target="LBN">
      <data key="d0">356012</data>
    </edge>
    <edge source="BGR" target="LVA">
      <data key="d0">2466082</data>
    </edge>
    <edge source="BGR" target="LTU">
      <data key="d0">4290307</data>
    </edge>
    <edge source="BGR" target="MYS">
      <data key="d0">390567</data>
    </edge>
    <edge source="BGR" target="MEX">
      <data key="d0">772532</data>
    </edge>
    <edge source="BGR" target="MDA">
      <data key="d0">1375919</data>
    </edge>
    <edge source="BGR" target="MAR">
      <data key="d0">1270459</data>
    </edge>
    <edge source="BGR" target="OMN">
      <data key="d0">56199</data>
    </edge>
    <edge source="BGR" target="NLD">
      <data key="d0">5586322</data>
    </edge>
    <edge source="BGR" target="NZL">
      <data key="d0">19986</data>
    </edge>
    <edge source="BGR" target="NOR">
      <data key="d0">7184082</data>
    </edge>
    <edge source="BGR" target="PAK">
      <data key="d0">127842</data>
    </edge>
    <edge source="BGR" target="PAN">
      <data key="d0">57773</data>
    </edge>
    <edge source="BGR" target="PHL">
      <data key="d0">41686</data>
    </edge>
    <edge source="BGR" target="POL">
      <data key="d0">16400721</data>
    </edge>
    <edge source="BGR" target="PRT">
      <data key="d0">6727633</data>
    </edge>
    <edge source="BGR" target="ROU">
      <data key="d0">31955993</data>
    </edge>
    <edge source="BGR" target="RUS">
      <data key="d0">9220469</data>
    </edge>
    <edge source="BGR" target="SAU">
      <data key="d0">192293</data>
    </edge>
    <edge source="BGR" target="SRB">
      <data key="d0">11197999</data>
    </edge>
    <edge source="BGR" target="IND">
      <data key="d0">143073</data>
    </edge>
    <edge source="BGR" target="SVK">
      <data key="d0">1811760</data>
    </edge>
    <edge source="BGR" target="VNM">
      <data key="d0">1900660</data>
    </edge>
    <edge source="BGR" target="SVN">
      <data key="d0">1989317</data>
    </edge>
    <edge source="BGR" target="ZAF">
      <data key="d0">420309</data>
    </edge>
    <edge source="BGR" target="ESP">
      <data key="d0">7679943</data>
    </edge>
    <edge source="BGR" target="SWE">
      <data key="d0">7494375</data>
    </edge>
    <edge source="BGR" target="CHE">
      <data key="d0">1347472</data>
    </edge>
    <edge source="BGR" target="THA">
      <data key="d0">176956</data>
    </edge>
    <edge source="BGR" target="ARE">
      <data key="d0">1221253</data>
    </edge>
    <edge source="BGR" target="TUN">
      <data key="d0">99707</data>
    </edge>
    <edge source="BGR" target="TUR">
      <data key="d0">27196442</data>
    </edge>
    <edge source="BGR" target="UKR">
      <data key="d0">3521852</data>
    </edge>
    <edge source="BGR" target="MKD">
      <data key="d0">19282132</data>
    </edge>
    <edge source="BGR" target="EGY">
      <data key="d0">315105</data>
    </edge>
    <edge source="BGR" target="GBR">
      <data key="d0">22327407</data>
    </edge>
    <edge source="BGR" target="USA">
      <data key="d0">8903785</data>
    </edge>
    <edge source="FRA" target="ALB">
      <data key="d0">6940973</data>
    </edge>
    <edge source="FRA" target="DZA">
      <data key="d0">36666370</data>
    </edge>
    <edge source="FRA" target="AZE">
      <data key="d0">572501</data>
    </edge>
    <edge source="FRA" target="ARG">
      <data key="d0">5732624</data>
    </edge>
    <edge source="FRA" target="AUS">
      <data key="d0">27953818</data>
    </edge>
    <edge source="FRA" target="AUT">
      <data key="d0">61861818</data>
    </edge>
    <edge source="FRA" target="ARM">
      <data key="d0">848404</data>
    </edge>
    <edge source="FRA" target="BEL">
      <data key="d0">347564959</data>
    </edge>
    <edge source="FRA" target="BOL">
      <data key="d0">49018</data>
    </edge>
    <edge source="FRA" target="BRA">
      <data key="d0">19212245</data>
    </edge>
    <edge source="FRA" target="BGR">
      <data key="d0">43577336</data>
    </edge>
    <edge source="FRA" target="BDI">
      <data key="d0">148619</data>
    </edge>
    <edge source="FRA" target="BLR">
      <data key="d0">768088</data>
    </edge>
    <edge source="FRA" target="KHM">
      <data key="d0">4798690</data>
    </edge>
    <edge source="FRA" target="CMR">
      <data key="d0">2795352</data>
    </edge>
    <edge source="FRA" target="CAN">
      <data key="d0">25913767</data>
    </edge>
    <edge source="FRA" target="CAF">
      <data key="d0">149140</data>
    </edge>
    <edge source="FRA" target="LKA">
      <data key="d0">3837559</data>
    </edge>
    <edge source="FRA" target="CHL">
      <data key="d0">4568288</data>
    </edge>
    <edge source="FRA" target="CHN">
      <data key="d0">72958218</data>
    </edge>
    <edge source="FRA" target="COL">
      <data key="d0">6189048</data>
    </edge>
    <edge source="FRA" target="CRI">
      <data key="d0">323252</data>
    </edge>
    <edge source="FRA" target="HRV">
      <data key="d0">3044723</data>
    </edge>
    <edge source="FRA" target="CZE">
      <data key="d0">61347260</data>
    </edge>
    <edge source="FRA" target="BEN">
      <data key="d0">1092893</data>
    </edge>
    <edge source="FRA" target="DNK">
      <data key="d0">28265606</data>
    </edge>
    <edge source="FRA" target="ECU">
      <data key="d0">636456</data>
    </edge>
    <edge source="FRA" target="SLV">
      <data key="d0">183629</data>
    </edge>
    <edge source="FRA" target="ETH">
      <data key="d0">189984</data>
    </edge>
    <edge source="FRA" target="EST">
      <data key="d0">7585477</data>
    </edge>
    <edge source="FRA" target="FIN">
      <data key="d0">19788603</data>
    </edge>
    <edge source="FRA" target="GEO">
      <data key="d0">312542</data>
    </edge>
    <edge source="FRA" target="GMB">
      <data key="d0">17791</data>
    </edge>
    <edge source="FRA" target="DEU">
      <data key="d0">524819401</data>
    </edge>
    <edge source="FRA" target="GHA">
      <data key="d0">1165895</data>
    </edge>
    <edge source="FRA" target="GRC">
      <data key="d0">18376061</data>
    </edge>
    <edge source="FRA" target="GTM">
      <data key="d0">2303762</data>
    </edge>
    <edge source="FRA" target="HND">
      <data key="d0">600528</data>
    </edge>
    <edge source="FRA" target="HKG">
      <data key="d0">29364918</data>
    </edge>
    <edge source="FRA" target="HUN">
      <data key="d0">32244300</data>
    </edge>
    <edge source="FRA" target="IDN">
      <data key="d0">2408694</data>
    </edge>
    <edge source="FRA" target="IRL">
      <data key="d0">8649955</data>
    </edge>
    <edge source="FRA" target="ISR">
      <data key="d0">9172465</data>
    </edge>
    <edge source="FRA" target="ITA">
      <data key="d0">411731785</data>
    </edge>
    <edge source="FRA" target="CIV">
      <data key="d0">5689560</data>
    </edge>
    <edge source="FRA" target="JAM">
      <data key="d0">40805</data>
    </edge>
    <edge source="FRA" target="JPN">
      <data key="d0">40211084</data>
    </edge>
    <edge source="FRA" target="KAZ">
      <data key="d0">2506565</data>
    </edge>
    <edge source="FRA" target="JOR">
      <data key="d0">2397109</data>
    </edge>
    <edge source="FRA" target="KOR">
      <data key="d0">33623424</data>
    </edge>
    <edge source="FRA" target="KGZ">
      <data key="d0">68076</data>
    </edge>
    <edge source="FRA" target="LBN">
      <data key="d0">5330758</data>
    </edge>
    <edge source="FRA" target="LVA">
      <data key="d0">4410307</data>
    </edge>
    <edge source="FRA" target="LTU">
      <data key="d0">11240714</data>
    </edge>
    <edge source="FRA" target="MDG">
      <data key="d0">73966750</data>
    </edge>
    <edge source="FRA" target="MYS">
      <data key="d0">5169064</data>
    </edge>
    <edge source="FRA" target="MRT">
      <data key="d0">346063</data>
    </edge>
    <edge source="FRA" target="MUS">
      <data key="d0">9528216</data>
    </edge>
    <edge source="FRA" target="MEX">
      <data key="d0">16290052</data>
    </edge>
    <edge source="FRA" target="MDA">
      <data key="d0">240102</data>
    </edge>
    <edge source="FRA" target="MAR">
      <data key="d0">278535333</data>
    </edge>
    <edge source="FRA" target="MOZ">
      <data key="d0">31464</data>
    </edge>
    <edge source="FRA" target="OMN">
      <data key="d0">713451</data>
    </edge>
    <edge source="FRA" target="NAM">
      <data key="d0">22800</data>
    </edge>
    <edge source="FRA" target="NLD">
      <data key="d0">136441487</data>
    </edge>
    <edge source="FRA" target="NZL">
      <data key="d0">2748546</data>
    </edge>
    <edge source="FRA" target="NIC">
      <data key="d0">201517</data>
    </edge>
    <edge source="FRA" target="NER">
      <data key="d0">499069</data>
    </edge>
    <edge source="FRA" target="NOR">
      <data key="d0">8520453</data>
    </edge>
    <edge source="FRA" target="PAK">
      <data key="d0">1829413</data>
    </edge>
    <edge source="FRA" target="PAN">
      <data key="d0">440437</data>
    </edge>
    <edge source="FRA" target="PRY">
      <data key="d0">27844</data>
    </edge>
    <edge source="FRA" target="PER">
      <data key="d0">1299688</data>
    </edge>
    <edge source="FRA" target="PHL">
      <data key="d0">3610602</data>
    </edge>
    <edge source="FRA" target="POL">
      <data key="d0">176464810</data>
    </edge>
    <edge source="FRA" target="PRT">
      <data key="d0">101824331</data>
    </edge>
    <edge source="FRA" target="ROU">
      <data key="d0">139649555</data>
    </edge>
    <edge source="FRA" target="RUS">
      <data key="d0">21940952</data>
    </edge>
    <edge source="FRA" target="SAU">
      <data key="d0">20679644</data>
    </edge>
    <edge source="FRA" target="SEN">
      <data key="d0">10273226</data>
    </edge>
    <edge source="FRA" target="SRB">
      <data key="d0">14887814</data>
    </edge>
    <edge source="FRA" target="IND">
      <data key="d0">14349470</data>
    </edge>
    <edge source="FRA" target="SGP">
      <data key="d0">14730405</data>
    </edge>
    <edge source="FRA" target="SVK">
      <data key="d0">30632615</data>
    </edge>
    <edge source="FRA" target="VNM">
      <data key="d0">14232516</data>
    </edge>
    <edge source="FRA" target="SVN">
      <data key="d0">7762371</data>
    </edge>
    <edge source="FRA" target="ZAF">
      <data key="d0">9775252</data>
    </edge>
    <edge source="FRA" target="ZWE">
      <data key="d0">21703</data>
    </edge>
    <edge source="FRA" target="ESP">
      <data key="d0">319842953</data>
    </edge>
    <edge source="FRA" target="SWE">
      <data key="d0">38532450</data>
    </edge>
    <edge source="FRA" target="CHE">
      <data key="d0">183967559</data>
    </edge>
    <edge source="FRA" target="THA">
      <data key="d0">24770788</data>
    </edge>
    <edge source="FRA" target="TGO">
      <data key="d0">1094396</data>
    </edge>
    <edge source="FRA" target="ARE">
      <data key="d0">24671521</data>
    </edge>
    <edge source="FRA" target="TUN">
      <data key="d0">413632894</data>
    </edge>
    <edge source="FRA" target="TUR">
      <data key="d0">58506353</data>
    </edge>
    <edge source="FRA" target="UGA">
      <data key="d0">22462</data>
    </edge>
    <edge source="FRA" target="UKR">
      <data key="d0">14551226</data>
    </edge>
    <edge source="FRA" target="MKD">
      <data key="d0">2346210</data>
    </edge>
    <edge source="FRA" target="EGY">
      <data key="d0">9217625</data>
    </edge>
    <edge source="FRA" target="GBR">
      <data key="d0">241569770</data>
    </edge>
    <edge source="FRA" target="TZA">
      <data key="d0">166560</data>
    </edge>
    <edge source="FRA" target="USA">
      <data key="d0">200029749</data>
    </edge>
    <edge source="FRA" target="BFA">
      <data key="d0">1885393</data>
    </edge>
    <edge source="FRA" target="URY">
      <data key="d0">342975</data>
    </edge>
    <edge source="GRC" target="ALB">
      <data key="d0">15789679</data>
    </edge>
    <edge source="GRC" target="DZA">
      <data key="d0">462843</data>
    </edge>
    <edge source="GRC" target="AZE">
      <data key="d0">23335</data>
    </edge>
    <edge source="GRC" target="ARG">
      <data key="d0">56562</data>
    </edge>
    <edge source="GRC" target="AUS">
      <data key="d0">3176162</data>
    </edge>
    <edge source="GRC" target="AUT">
      <data key="d0">7024851</data>
    </edge>
    <edge source="GRC" target="ARM">
      <data key="d0">100705</data>
    </edge>
    <edge source="GRC" target="BEL">
      <data key="d0">3733972</data>
    </edge>
    <edge source="GRC" target="BRA">
      <data key="d0">284833</data>
    </edge>
    <edge source="GRC" target="BGR">
      <data key="d0">80235802</data>
    </edge>
    <edge source="GRC" target="CAN">
      <data key="d0">1669970</data>
    </edge>
    <edge source="GRC" target="LKA">
      <data key="d0">30321</data>
    </edge>
    <edge source="GRC" target="CHL">
      <data key="d0">768734</data>
    </edge>
    <edge source="GRC" target="CHN">
      <data key="d0">675931</data>
    </edge>
    <edge source="GRC" target="COL">
      <data key="d0">24530</data>
    </edge>
    <edge source="GRC" target="HRV">
      <data key="d0">7320743</data>
    </edge>
    <edge source="GRC" target="CZE">
      <data key="d0">2428069</data>
    </edge>
    <edge source="GRC" target="DNK">
      <data key="d0">1784879</data>
    </edge>
    <edge source="GRC" target="ECU">
      <data key="d0">253525</data>
    </edge>
    <edge source="GRC" target="ETH">
      <data key="d0">37358</data>
    </edge>
    <edge source="GRC" target="EST">
      <data key="d0">935492</data>
    </edge>
    <edge source="GRC" target="FIN">
      <data key="d0">4436797</data>
    </edge>
    <edge source="GRC" target="FRA">
      <data key="d0">18768586</data>
    </edge>
    <edge source="GRC" target="GEO">
      <data key="d0">81595</data>
    </edge>
    <edge source="GRC" target="DEU">
      <data key="d0">50786278</data>
    </edge>
    <edge source="GRC" target="GHA">
      <data key="d0">38693</data>
    </edge>
    <edge source="GRC" target="HKG">
      <data key="d0">767902</data>
    </edge>
    <edge source="GRC" target="HUN">
      <data key="d0">3266298</data>
    </edge>
    <edge source="GRC" target="IRL">
      <data key="d0">4658667</data>
    </edge>
    <edge source="GRC" target="ISR">
      <data key="d0">2021743</data>
    </edge>
    <edge source="GRC" target="ITA">
      <data key="d0">35589784</data>
    </edge>
    <edge source="GRC" target="CIV">
      <data key="d0">20627</data>
    </edge>
    <edge source="GRC" target="JPN">
      <data key="d0">1883378</data>
    </edge>
    <edge source="GRC" target="KAZ">
      <data key="d0">49929</data>
    </edge>
    <edge source="GRC" target="JOR">
      <data key="d0">193267</data>
    </edge>
    <edge source="GRC" target="KOR">
      <data key="d0">4939273</data>
    </edge>
    <edge source="GRC" target="LBN">
      <data key="d0">312436</data>
    </edge>
    <edge source="GRC" target="LVA">
      <data key="d0">703220</data>
    </edge>
    <edge source="GRC" target="LTU">
      <data key="d0">4263778</data>
    </edge>
    <edge source="GRC" target="MYS">
      <data key="d0">54502</data>
    </edge>
    <edge source="GRC" target="MRT">
      <data key="d0">17133</data>
    </edge>
    <edge source="GRC" target="MUS">
      <data key="d0">96224</data>
    </edge>
    <edge source="GRC" target="MEX">
      <data key="d0">318593</data>
    </edge>
    <edge source="GRC" target="MDA">
      <data key="d0">19185</data>
    </edge>
    <edge source="GRC" target="MAR">
      <data key="d0">653681</data>
    </edge>
    <edge source="GRC" target="OMN">
      <data key="d0">329410</data>
    </edge>
    <edge source="GRC" target="NLD">
      <data key="d0">10489909</data>
    </edge>
    <edge source="GRC" target="NZL">
      <data key="d0">1772147</data>
    </edge>
    <edge source="GRC" target="NOR">
      <data key="d0">1434407</data>
    </edge>
    <edge source="GRC" target="PAN">
      <data key="d0">1263833</data>
    </edge>
    <edge source="GRC" target="PER">
      <data key="d0">84046</data>
    </edge>
    <edge source="GRC" target="PHL">
      <data key="d0">187434</data>
    </edge>
    <edge source="GRC" target="POL">
      <data key="d0">11845058</data>
    </edge>
    <edge source="GRC" target="PRT">
      <data key="d0">10607044</data>
    </edge>
    <edge source="GRC" target="ROU">
      <data key="d0">11979671</data>
    </edge>
    <edge source="GRC" target="RUS">
      <data key="d0">7475397</data>
    </edge>
    <edge source="GRC" target="SAU">
      <data key="d0">1127287</data>
    </edge>
    <edge source="GRC" target="SEN">
      <data key="d0">24762</data>
    </edge>
    <edge source="GRC" target="SRB">
      <data key="d0">5940082</data>
    </edge>
    <edge source="GRC" target="IND">
      <data key="d0">424800</data>
    </edge>
    <edge source="GRC" target="SGP">
      <data key="d0">3921556</data>
    </edge>
    <edge source="GRC" target="SVK">
      <data key="d0">781595</data>
    </edge>
    <edge source="GRC" target="VNM">
      <data key="d0">244314</data>
    </edge>
    <edge source="GRC" target="SVN">
      <data key="d0">1270185</data>
    </edge>
    <edge source="GRC" target="ZAF">
      <data key="d0">733511</data>
    </edge>
    <edge source="GRC" target="ESP">
      <data key="d0">15544254</data>
    </edge>
    <edge source="GRC" target="SWE">
      <data key="d0">4937900</data>
    </edge>
    <edge source="GRC" target="CHE">
      <data key="d0">6459338</data>
    </edge>
    <edge source="GRC" target="THA">
      <data key="d0">95505</data>
    </edge>
    <edge source="GRC" target="TGO">
      <data key="d0">49627</data>
    </edge>
    <edge source="GRC" target="ARE">
      <data key="d0">3715673</data>
    </edge>
    <edge source="GRC" target="TUN">
      <data key="d0">5788827</data>
    </edge>
    <edge source="GRC" target="TUR">
      <data key="d0">23169572</data>
    </edge>
    <edge source="GRC" target="UGA">
      <data key="d0">332543</data>
    </edge>
    <edge source="GRC" target="UKR">
      <data key="d0">1728415</data>
    </edge>
    <edge source="GRC" target="MKD">
      <data key="d0">22078206</data>
    </edge>
    <edge source="GRC" target="EGY">
      <data key="d0">1073987</data>
    </edge>
    <edge source="GRC" target="GBR">
      <data key="d0">15470915</data>
    </edge>
    <edge source="GRC" target="TZA">
      <data key="d0">35830</data>
    </edge>
    <edge source="GRC" target="USA">
      <data key="d0">13767850</data>
    </edge>
    <edge source="GRC" target="BFA">
      <data key="d0">14929</data>
    </edge>
    <edge source="GRC" target="URY">
      <data key="d0">70495</data>
    </edge>
    <edge source="HUN" target="ALB">
      <data key="d0">4541685</data>
    </edge>
    <edge source="HUN" target="DZA">
      <data key="d0">67874</data>
    </edge>
    <edge source="HUN" target="AZE">
      <data key="d0">18914</data>
    </edge>
    <edge source="HUN" target="ARG">
      <data key="d0">291065</data>
    </edge>
    <edge source="HUN" target="AUS">
      <data key="d0">1574278</data>
    </edge>
    <edge source="HUN" target="AUT">
      <data key="d0">36910284</data>
    </edge>
    <edge source="HUN" target="ARM">
      <data key="d0">16052</data>
    </edge>
    <edge source="HUN" target="BEL">
      <data key="d0">13608767</data>
    </edge>
    <edge source="HUN" target="BRA">
      <data key="d0">1679346</data>
    </edge>
    <edge source="HUN" target="BGR">
      <data key="d0">21539635</data>
    </edge>
    <edge source="HUN" target="BLR">
      <data key="d0">4955346</data>
    </edge>
    <edge source="HUN" target="KHM">
      <data key="d0">83944</data>
    </edge>
    <edge source="HUN" target="CAN">
      <data key="d0">740336</data>
    </edge>
    <edge source="HUN" target="LKA">
      <data key="d0">166352</data>
    </edge>
    <edge source="HUN" target="CHL">
      <data key="d0">448461</data>
    </edge>
    <edge source="HUN" target="CHN">
      <data key="d0">1090454</data>
    </edge>
    <edge source="HUN" target="COL">
      <data key="d0">80155</data>
    </edge>
    <edge source="HUN" target="CRI">
      <data key="d0">246758</data>
    </edge>
    <edge source="HUN" target="HRV">
      <data key="d0">8379036</data>
    </edge>
    <edge source="HUN" target="CZE">
      <data key="d0">22263796</data>
    </edge>
    <edge source="HUN" target="DNK">
      <data key="d0">2208168</data>
    </edge>
    <edge source="HUN" target="ECU">
      <data key="d0">53750</data>
    </edge>
    <edge source="HUN" target="ETH">
      <data key="d0">30638</data>
    </edge>
    <edge source="HUN" target="EST">
      <data key="d0">1582776</data>
    </edge>
    <edge source="HUN" target="FIN">
      <data key="d0">2729562</data>
    </edge>
    <edge source="HUN" target="FRA">
      <data key="d0">44126752</data>
    </edge>
    <edge source="HUN" target="GEO">
      <data key="d0">23889</data>
    </edge>
    <edge source="HUN" target="DEU">
      <data key="d0">133167439</data>
    </edge>
    <edge source="HUN" target="GRC">
      <data key="d0">3723888</data>
    </edge>
    <edge source="HUN" target="HKG">
      <data key="d0">78169</data>
    </edge>
    <edge source="HUN" target="IDN">
      <data key="d0">258172</data>
    </edge>
    <edge source="HUN" target="IRL">
      <data key="d0">4361663</data>
    </edge>
    <edge source="HUN" target="ISR">
      <data key="d0">609698</data>
    </edge>
    <edge source="HUN" target="ITA">
      <data key="d0">86516603</data>
    </edge>
    <edge source="HUN" target="CIV">
      <data key="d0">12685</data>
    </edge>
    <edge source="HUN" target="JPN">
      <data key="d0">1034652</data>
    </edge>
    <edge source="HUN" target="KAZ">
      <data key="d0">142439</data>
    </edge>
    <edge source="HUN" target="JOR">
      <data key="d0">35701</data>
    </edge>
    <edge source="HUN" target="KOR">
      <data key="d0">789866</data>
    </edge>
    <edge source="HUN" target="LVA">
      <data key="d0">561207</data>
    </edge>
    <edge source="HUN" target="LTU">
      <data key="d0">2018887</data>
    </edge>
    <edge source="HUN" target="MYS">
      <data key="d0">12752</data>
    </edge>
    <edge source="HUN" target="MUS">
      <data key="d0">61507</data>
    </edge>
    <edge source="HUN" target="MEX">
      <data key="d0">1312372</data>
    </edge>
    <edge source="HUN" target="MDA">
      <data key="d0">6845209</data>
    </edge>
    <edge source="HUN" target="MAR">
      <data key="d0">143239</data>
    </edge>
    <edge source="HUN" target="OMN">
      <data key="d0">252428</data>
    </edge>
    <edge source="HUN" target="NLD">
      <data key="d0">15059917</data>
    </edge>
    <edge source="HUN" target="NZL">
      <data key="d0">2222071</data>
    </edge>
    <edge source="HUN" target="NOR">
      <data key="d0">5895538</data>
    </edge>
    <edge source="HUN" target="PAK">
      <data key="d0">182186</data>
    </edge>
    <edge source="HUN" target="PER">
      <data key="d0">92519</data>
    </edge>
    <edge source="HUN" target="PHL">
      <data key="d0">1906590</data>
    </edge>
    <edge source="HUN" target="POL">
      <data key="d0">27733105</data>
    </edge>
    <edge source="HUN" target="PRT">
      <data key="d0">1679339</data>
    </edge>
    <edge source="HUN" target="ROU">
      <data key="d0">69560565</data>
    </edge>
    <edge source="HUN" target="RUS">
      <data key="d0">27600250</data>
    </edge>
    <edge source="HUN" target="SAU">
      <data key="d0">10927</data>
    </edge>
    <edge source="HUN" target="SRB">
      <data key="d0">12824295</data>
    </edge>
    <edge source="HUN" target="IND">
      <data key="d0">569244</data>
    </edge>
    <edge source="HUN" target="SGP">
      <data key="d0">42241</data>
    </edge>
    <edge source="HUN" target="SVK">
      <data key="d0">24118275</data>
    </edge>
    <edge source="HUN" target="VNM">
      <data key="d0">253759</data>
    </edge>
    <edge source="HUN" target="SVN">
      <data key="d0">4088890</data>
    </edge>
    <edge source="HUN" target="ZAF">
      <data key="d0">2468245</data>
    </edge>
    <edge source="HUN" target="ESP">
      <data key="d0">16970739</data>
    </edge>
    <edge source="HUN" target="SWE">
      <data key="d0">5539843</data>
    </edge>
    <edge source="HUN" target="CHE">
      <data key="d0">7973683</data>
    </edge>
    <edge source="HUN" target="THA">
      <data key="d0">113982</data>
    </edge>
    <edge source="HUN" target="ARE">
      <data key="d0">556825</data>
    </edge>
    <edge source="HUN" target="TUN">
      <data key="d0">3225583</data>
    </edge>
    <edge source="HUN" target="TUR">
      <data key="d0">10153796</data>
    </edge>
    <edge source="HUN" target="UKR">
      <data key="d0">49355201</data>
    </edge>
    <edge source="HUN" target="MKD">
      <data key="d0">19354014</data>
    </edge>
    <edge source="HUN" target="EGY">
      <data key="d0">1128746</data>
    </edge>
    <edge source="HUN" target="GBR">
      <data key="d0">26261383</data>
    </edge>
    <edge source="HUN" target="USA">
      <data key="d0">12089415</data>
    </edge>
    <edge source="HUN" target="URY">
      <data key="d0">303464</data>
    </edge>
    <edge source="ITA" target="ALB">
      <data key="d0">125960804</data>
    </edge>
    <edge source="ITA" target="DZA">
      <data key="d0">28582757</data>
    </edge>
    <edge source="ITA" target="AZE">
      <data key="d0">3242742</data>
    </edge>
    <edge source="ITA" target="ARG">
      <data key="d0">14379066</data>
    </edge>
    <edge source="ITA" target="AUS">
      <data key="d0">31401069</data>
    </edge>
    <edge source="ITA" target="AUT">
      <data key="d0">168121817</data>
    </edge>
    <edge source="ITA" target="ARM">
      <data key="d0">11892174</data>
    </edge>
    <edge source="ITA" target="BEL">
      <data key="d0">232460840</data>
    </edge>
    <edge source="ITA" target="BOL">
      <data key="d0">308783</data>
    </edge>
    <edge source="ITA" target="BRA">
      <data key="d0">30688350</data>
    </edge>
    <edge source="ITA" target="BGR">
      <data key="d0">274008653</data>
    </edge>
    <edge source="ITA" target="BDI">
      <data key="d0">42917</data>
    </edge>
    <edge source="ITA" target="BLR">
      <data key="d0">27979018</data>
    </edge>
    <edge source="ITA" target="KHM">
      <data key="d0">13251718</data>
    </edge>
    <edge source="ITA" target="CMR">
      <data key="d0">603466</data>
    </edge>
    <edge source="ITA" target="CAN">
      <data key="d0">66547203</data>
    </edge>
    <edge source="ITA" target="LKA">
      <data key="d0">103317440</data>
    </edge>
    <edge source="ITA" target="CHL">
      <data key="d0">8491744</data>
    </edge>
    <edge source="ITA" target="CHN">
      <data key="d0">447920188</data>
    </edge>
    <edge source="ITA" target="COL">
      <data key="d0">26602728</data>
    </edge>
    <edge source="ITA" target="CRI">
      <data key="d0">4359238</data>
    </edge>
    <edge source="ITA" target="HRV">
      <data key="d0">134151719</data>
    </edge>
    <edge source="ITA" target="CZE">
      <data key="d0">238349936</data>
    </edge>
    <edge source="ITA" target="BEN">
      <data key="d0">42286</data>
    </edge>
    <edge source="ITA" target="DNK">
      <data key="d0">46031219</data>
    </edge>
    <edge source="ITA" target="ECU">
      <data key="d0">4190846</data>
    </edge>
    <edge source="ITA" target="SLV">
      <data key="d0">1674267</data>
    </edge>
    <edge source="ITA" target="ETH">
      <data key="d0">2373100</data>
    </edge>
    <edge source="ITA" target="EST">
      <data key="d0">24450695</data>
    </edge>
    <edge source="ITA" target="FIN">
      <data key="d0">36828223</data>
    </edge>
    <edge source="ITA" target="FRA">
      <data key="d0">930959368</data>
    </edge>
    <edge source="ITA" target="GEO">
      <data key="d0">5611994</data>
    </edge>
    <edge source="ITA" target="GMB">
      <data key="d0">70574</data>
    </edge>
    <edge source="ITA" target="PSE">
      <data key="d0">47559</data>
    </edge>
    <edge source="ITA" target="DEU">
      <data key="d0">1303835963</data>
    </edge>
    <edge source="ITA" target="GHA">
      <data key="d0">544680</data>
    </edge>
    <edge source="ITA" target="GRC">
      <data key="d0">112475898</data>
    </edge>
    <edge source="ITA" target="GTM">
      <data key="d0">1676861</data>
    </edge>
    <edge source="ITA" target="HND">
      <data key="d0">1212162</data>
    </edge>
    <edge source="ITA" target="HKG">
      <data key="d0">395666497</data>
    </edge>
    <edge source="ITA" target="HUN">
      <data key="d0">184337080</data>
    </edge>
    <edge source="ITA" target="IDN">
      <data key="d0">25781736</data>
    </edge>
    <edge source="ITA" target="IRL">
      <data key="d0">12848695</data>
    </edge>
    <edge source="ITA" target="ISR">
      <data key="d0">36850196</data>
    </edge>
    <edge source="ITA" target="CIV">
      <data key="d0">2482246</data>
    </edge>
    <edge source="ITA" target="JAM">
      <data key="d0">117447</data>
    </edge>
    <edge source="ITA" target="JPN">
      <data key="d0">197085184</data>
    </edge>
    <edge source="ITA" target="KAZ">
      <data key="d0">4437105</data>
    </edge>
    <edge source="ITA" target="JOR">
      <data key="d0">10915843</data>
    </edge>
    <edge source="ITA" target="KOR">
      <data key="d0">195445015</data>
    </edge>
    <edge source="ITA" target="KGZ">
      <data key="d0">212115</data>
    </edge>
    <edge source="ITA" target="LBN">
      <data key="d0">16650803</data>
    </edge>
    <edge source="ITA" target="LVA">
      <data key="d0">19345957</data>
    </edge>
    <edge source="ITA" target="LTU">
      <data key="d0">76270063</data>
    </edge>
    <edge source="ITA" target="MDG">
      <data key="d0">7047966</data>
    </edge>
    <edge source="ITA" target="MYS">
      <data key="d0">13253678</data>
    </edge>
    <edge source="ITA" target="MRT">
      <data key="d0">433609</data>
    </edge>
    <edge source="ITA" target="MUS">
      <data key="d0">8892635</data>
    </edge>
    <edge source="ITA" target="MEX">
      <data key="d0">94509727</data>
    </edge>
    <edge source="ITA" target="MDA">
      <data key="d0">47575064</data>
    </edge>
    <edge source="ITA" target="MAR">
      <data key="d0">150158455</data>
    </edge>
    <edge source="ITA" target="MOZ">
      <data key="d0">50858</data>
    </edge>
    <edge source="ITA" target="OMN">
      <data key="d0">2650103</data>
    </edge>
    <edge source="ITA" target="NAM">
      <data key="d0">123604</data>
    </edge>
    <edge source="ITA" target="NLD">
      <data key="d0">196079650</data>
    </edge>
    <edge source="ITA" target="NZL">
      <data key="d0">9935831</data>
    </edge>
    <edge source="ITA" target="NIC">
      <data key="d0">46572</data>
    </edge>
    <edge source="ITA" target="NER">
      <data key="d0">68014</data>
    </edge>
    <edge source="ITA" target="NOR">
      <data key="d0">16645617</data>
    </edge>
    <edge source="ITA" target="PAK">
      <data key="d0">5941017</data>
    </edge>
    <edge source="ITA" target="PAN">
      <data key="d0">1813471</data>
    </edge>
    <edge source="ITA" target="PRY">
      <data key="d0">526815</data>
    </edge>
    <edge source="ITA" target="PER">
      <data key="d0">5787773</data>
    </edge>
    <edge source="ITA" target="PHL">
      <data key="d0">16081659</data>
    </edge>
    <edge source="ITA" target="POL">
      <data key="d0">348256347</data>
    </edge>
    <edge source="ITA" target="PRT">
      <data key="d0">348854746</data>
    </edge>
    <edge source="ITA" target="ROU">
      <data key="d0">868424371</data>
    </edge>
    <edge source="ITA" target="RUS">
      <data key="d0">158706500</data>
    </edge>
    <edge source="ITA" target="SAU">
      <data key="d0">35547928</data>
    </edge>
    <edge source="ITA" target="SEN">
      <data key="d0">5815050</data>
    </edge>
    <edge source="ITA" target="SRB">
      <data key="d0">121663614</data>
    </edge>
    <edge source="ITA" target="IND">
      <data key="d0">42651317</data>
    </edge>
    <edge source="ITA" target="SGP">
      <data key="d0">14727864</data>
    </edge>
    <edge source="ITA" target="SVK">
      <data key="d0">79475459</data>
    </edge>
    <edge source="ITA" target="VNM">
      <data key="d0">84383755</data>
    </edge>
    <edge source="ITA" target="SVN">
      <data key="d0">97758571</data>
    </edge>
    <edge source="ITA" target="ZAF">
      <data key="d0">17138312</data>
    </edge>
    <edge source="ITA" target="ZWE">
      <data key="d0">62974</data>
    </edge>
    <edge source="ITA" target="ESP">
      <data key="d0">628230403</data>
    </edge>
    <edge source="ITA" target="SWE">
      <data key="d0">72348408</data>
    </edge>
    <edge source="ITA" target="CHE">
      <data key="d0">262883995</data>
    </edge>
    <edge source="ITA" target="THA">
      <data key="d0">35690486</data>
    </edge>
    <edge source="ITA" target="TGO">
      <data key="d0">442169</data>
    </edge>
    <edge source="ITA" target="ARE">
      <data key="d0">50658605</data>
    </edge>
    <edge source="ITA" target="TUN">
      <data key="d0">347910677</data>
    </edge>
    <edge source="ITA" target="TUR">
      <data key="d0">422176593</data>
    </edge>
    <edge source="ITA" target="UGA">
      <data key="d0">151611</data>
    </edge>
    <edge source="ITA" target="UKR">
      <data key="d0">29928071</data>
    </edge>
    <edge source="ITA" target="MKD">
      <data key="d0">25681164</data>
    </edge>
    <edge source="ITA" target="EGY">
      <data key="d0">57505369</data>
    </edge>
    <edge source="ITA" target="GBR">
      <data key="d0">499765865</data>
    </edge>
    <edge source="ITA" target="TZA">
      <data key="d0">434601</data>
    </edge>
    <edge source="ITA" target="USA">
      <data key="d0">574984677</data>
    </edge>
    <edge source="ITA" target="BFA">
      <data key="d0">464836</data>
    </edge>
    <edge source="ITA" target="URY">
      <data key="d0">2403467</data>
    </edge>
    <edge source="NLD" target="ALB">
      <data key="d0">165443</data>
    </edge>
    <edge source="NLD" target="DZA">
      <data key="d0">1266886</data>
    </edge>
    <edge source="NLD" target="AZE">
      <data key="d0">2794026</data>
    </edge>
    <edge source="NLD" target="ARG">
      <data key="d0">2412424</data>
    </edge>
    <edge source="NLD" target="AUS">
      <data key="d0">24446532</data>
    </edge>
    <edge source="NLD" target="AUT">
      <data key="d0">44133678</data>
    </edge>
    <edge source="NLD" target="ARM">
      <data key="d0">972858</data>
    </edge>
    <edge source="NLD" target="BEL">
      <data key="d0">513938630</data>
    </edge>
    <edge source="NLD" target="BOL">
      <data key="d0">86350</data>
    </edge>
    <edge source="NLD" target="BRA">
      <data key="d0">7926576</data>
    </edge>
    <edge source="NLD" target="BGR">
      <data key="d0">6275827</data>
    </edge>
    <edge source="NLD" target="BLR">
      <data key="d0">1659322</data>
    </edge>
    <edge source="NLD" target="KHM">
      <data key="d0">533898</data>
    </edge>
    <edge source="NLD" target="CMR">
      <data key="d0">753359</data>
    </edge>
    <edge source="NLD" target="CAN">
      <data key="d0">19043774</data>
    </edge>
    <edge source="NLD" target="LKA">
      <data key="d0">1139640</data>
    </edge>
    <edge source="NLD" target="CHL">
      <data key="d0">5360734</data>
    </edge>
    <edge source="NLD" target="CHN">
      <data key="d0">85779544</data>
    </edge>
    <edge source="NLD" target="COL">
      <data key="d0">5293211</data>
    </edge>
    <edge source="NLD" target="CRI">
      <data key="d0">579963</data>
    </edge>
    <edge source="NLD" target="HRV">
      <data key="d0">4678866</data>
    </edge>
    <edge source="NLD" target="CZE">
      <data key="d0">107050546</data>
    </edge>
    <edge source="NLD" target="BEN">
      <data key="d0">26491765</data>
    </edge>
    <edge source="NLD" target="DNK">
      <data key="d0">73269592</data>
    </edge>
    <edge source="NLD" target="ECU">
      <data key="d0">835980</data>
    </edge>
    <edge source="NLD" target="SLV">
      <data key="d0">165642</data>
    </edge>
    <edge source="NLD" target="ETH">
      <data key="d0">247103</data>
    </edge>
    <edge source="NLD" target="EST">
      <data key="d0">7025233</data>
    </edge>
    <edge source="NLD" target="FIN">
      <data key="d0">43345546</data>
    </edge>
    <edge source="NLD" target="FRA">
      <data key="d0">411964866</data>
    </edge>
    <edge source="NLD" target="GEO">
      <data key="d0">264883</data>
    </edge>
    <edge source="NLD" target="GMB">
      <data key="d0">330051</data>
    </edge>
    <edge source="NLD" target="PSE">
      <data key="d0">156162</data>
    </edge>
    <edge source="NLD" target="DEU">
      <data key="d0">1202801713</data>
    </edge>
    <edge source="NLD" target="GHA">
      <data key="d0">3298553</data>
    </edge>
    <edge source="NLD" target="GRC">
      <data key="d0">21606840</data>
    </edge>
    <edge source="NLD" target="GTM">
      <data key="d0">210697</data>
    </edge>
    <edge source="NLD" target="HND">
      <data key="d0">25803</data>
    </edge>
    <edge source="NLD" target="HKG">
      <data key="d0">7237016</data>
    </edge>
    <edge source="NLD" target="HUN">
      <data key="d0">24519362</data>
    </edge>
    <edge source="NLD" target="IDN">
      <data key="d0">6135476</data>
    </edge>
    <edge source="NLD" target="IRL">
      <data key="d0">39646449</data>
    </edge>
    <edge source="NLD" target="ISR">
      <data key="d0">7581362</data>
    </edge>
    <edge source="NLD" target="ITA">
      <data key="d0">195485085</data>
    </edge>
    <edge source="NLD" target="CIV">
      <data key="d0">7621245</data>
    </edge>
    <edge source="NLD" target="JAM">
      <data key="d0">27102</data>
    </edge>
    <edge source="NLD" target="JPN">
      <data key="d0">43479192</data>
    </edge>
    <edge source="NLD" target="KAZ">
      <data key="d0">7573265</data>
    </edge>
    <edge source="NLD" target="JOR">
      <data key="d0">1363209</data>
    </edge>
    <edge source="NLD" target="KOR">
      <data key="d0">25340610</data>
    </edge>
    <edge source="NLD" target="KGZ">
      <data key="d0">175461</data>
    </edge>
    <edge source="NLD" target="LBN">
      <data key="d0">2057055</data>
    </edge>
    <edge source="NLD" target="LVA">
      <data key="d0">6824514</data>
    </edge>
    <edge source="NLD" target="LTU">
      <data key="d0">16055538</data>
    </edge>
    <edge source="NLD" target="MDG">
      <data key="d0">172806</data>
    </edge>
    <edge source="NLD" target="MYS">
      <data key="d0">3497093</data>
    </edge>
    <edge source="NLD" target="MRT">
      <data key="d0">14558</data>
    </edge>
    <edge source="NLD" target="MUS">
      <data key="d0">274576</data>
    </edge>
    <edge source="NLD" target="MEX">
      <data key="d0">12842833</data>
    </edge>
    <edge source="NLD" target="MDA">
      <data key="d0">689007</data>
    </edge>
    <edge source="NLD" target="MAR">
      <data key="d0">19610793</data>
    </edge>
    <edge source="NLD" target="OMN">
      <data key="d0">2237357</data>
    </edge>
    <edge source="NLD" target="NAM">
      <data key="d0">68405</data>
    </edge>
    <edge source="NLD" target="NZL">
      <data key="d0">5914737</data>
    </edge>
    <edge source="NLD" target="NIC">
      <data key="d0">13685</data>
    </edge>
    <edge source="NLD" target="NER">
      <data key="d0">19144</data>
    </edge>
    <edge source="NLD" target="NOR">
      <data key="d0">41732464</data>
    </edge>
    <edge source="NLD" target="PAK">
      <data key="d0">804225</data>
    </edge>
    <edge source="NLD" target="PAN">
      <data key="d0">333050</data>
    </edge>
    <edge source="NLD" target="PRY">
      <data key="d0">437833</data>
    </edge>
    <edge source="NLD" target="PER">
      <data key="d0">2483519</data>
    </edge>
    <edge source="NLD" target="PHL">
      <data key="d0">1615542</data>
    </edge>
    <edge source="NLD" target="POL">
      <data key="d0">170501895</data>
    </edge>
    <edge source="NLD" target="PRT">
      <data key="d0">51978110</data>
    </edge>
    <edge source="NLD" target="ROU">
      <data key="d0">30629923</data>
    </edge>
    <edge source="NLD" target="RUS">
      <data key="d0">29883958</data>
    </edge>
    <edge source="NLD" target="SAU">
      <data key="d0">8280411</data>
    </edge>
    <edge source="NLD" target="SEN">
      <data key="d0">1954557</data>
    </edge>
    <edge source="NLD" target="SRB">
      <data key="d0">5212415</data>
    </edge>
    <edge source="NLD" target="IND">
      <data key="d0">23956551</data>
    </edge>
    <edge source="NLD" target="SGP">
      <data key="d0">4712461</data>
    </edge>
    <edge source="NLD" target="SVK">
      <data key="d0">14596235</data>
    </edge>
    <edge source="NLD" target="VNM">
      <data key="d0">4071052</data>
    </edge>
    <edge source="NLD" target="SVN">
      <data key="d0">10881713</data>
    </edge>
    <edge source="NLD" target="ZAF">
      <data key="d0">14870218</data>
    </edge>
    <edge source="NLD" target="ZWE">
      <data key="d0">36880</data>
    </edge>
    <edge source="NLD" target="ESP">
      <data key="d0">139857628</data>
    </edge>
    <edge source="NLD" target="SWE">
      <data key="d0">97610177</data>
    </edge>
    <edge source="NLD" target="CHE">
      <data key="d0">62533118</data>
    </edge>
    <edge source="NLD" target="THA">
      <data key="d0">14501106</data>
    </edge>
    <edge source="NLD" target="TGO">
      <data key="d0">27198423</data>
    </edge>
    <edge source="NLD" target="ARE">
      <data key="d0">12629400</data>
    </edge>
    <edge source="NLD" target="TUN">
      <data key="d0">21920681</data>
    </edge>
    <edge source="NLD" target="TUR">
      <data key="d0">44944240</data>
    </edge>
    <edge source="NLD" target="UGA">
      <data key="d0">105214</data>
    </edge>
    <edge source="NLD" target="UKR">
      <data key="d0">9656563</data>
    </edge>
    <edge source="NLD" target="MKD">
      <data key="d0">17770567</data>
    </edge>
    <edge source="NLD" target="EGY">
      <data key="d0">3199459</data>
    </edge>
    <edge source="NLD" target="GBR">
      <data key="d0">500681453</data>
    </edge>
    <edge source="NLD" target="TZA">
      <data key="d0">407813</data>
    </edge>
    <edge source="NLD" target="USA">
      <data key="d0">218969735</data>
    </edge>
    <edge source="NLD" target="URY">
      <data key="d0">433558</data>
    </edge>
    <edge source="ROU" target="ALB">
      <data key="d0">6482634</data>
    </edge>
    <edge source="ROU" target="DZA">
      <data key="d0">2378044</data>
    </edge>
    <edge source="ROU" target="AZE">
      <data key="d0">12080</data>
    </edge>
    <edge source="ROU" target="ARG">
      <data key="d0">50552</data>
    </edge>
    <edge source="ROU" target="AUS">
      <data key="d0">516182</data>
    </edge>
    <edge source="ROU" target="AUT">
      <data key="d0">22584765</data>
    </edge>
    <edge source="ROU" target="BEL">
      <data key="d0">39013296</data>
    </edge>
    <edge source="ROU" target="BRA">
      <data key="d0">329415</data>
    </edge>
    <edge source="ROU" target="BGR">
      <data key="d0">30123131</data>
    </edge>
    <edge source="ROU" target="BLR">
      <data key="d0">388544</data>
    </edge>
    <edge source="ROU" target="CAN">
      <data key="d0">1410945</data>
    </edge>
    <edge source="ROU" target="LKA">
      <data key="d0">39840</data>
    </edge>
    <edge source="ROU" target="CHL">
      <data key="d0">144035</data>
    </edge>
    <edge source="ROU" target="CHN">
      <data key="d0">5286363</data>
    </edge>
    <edge source="ROU" target="HRV">
      <data key="d0">3417241</data>
    </edge>
    <edge source="ROU" target="CZE">
      <data key="d0">12688459</data>
    </edge>
    <edge source="ROU" target="DNK">
      <data key="d0">1006473</data>
    </edge>
    <edge source="ROU" target="EST">
      <data key="d0">3430315</data>
    </edge>
    <edge source="ROU" target="FIN">
      <data key="d0">2297110</data>
    </edge>
    <edge source="ROU" target="FRA">
      <data key="d0">86524705</data>
    </edge>
    <edge source="ROU" target="DEU">
      <data key="d0">214345330</data>
    </edge>
    <edge source="ROU" target="GHA">
      <data key="d0">32772</data>
    </edge>
    <edge source="ROU" target="GRC">
      <data key="d0">3808326</data>
    </edge>
    <edge source="ROU" target="HKG">
      <data key="d0">811380</data>
    </edge>
    <edge source="ROU" target="HUN">
      <data key="d0">39571947</data>
    </edge>
    <edge source="ROU" target="IDN">
      <data key="d0">1343460</data>
    </edge>
    <edge source="ROU" target="IRL">
      <data key="d0">2179483</data>
    </edge>
    <edge source="ROU" target="ISR">
      <data key="d0">990488</data>
    </edge>
    <edge source="ROU" target="ITA">
      <data key="d0">371760804</data>
    </edge>
    <edge source="ROU" target="JPN">
      <data key="d0">410790</data>
    </edge>
    <edge source="ROU" target="JOR">
      <data key="d0">1214087</data>
    </edge>
    <edge source="ROU" target="KOR">
      <data key="d0">486846</data>
    </edge>
    <edge source="ROU" target="LBN">
      <data key="d0">13639</data>
    </edge>
    <edge source="ROU" target="LVA">
      <data key="d0">220036</data>
    </edge>
    <edge source="ROU" target="LTU">
      <data key="d0">6300414</data>
    </edge>
    <edge source="ROU" target="MYS">
      <data key="d0">939014</data>
    </edge>
    <edge source="ROU" target="MEX">
      <data key="d0">3907999</data>
    </edge>
    <edge source="ROU" target="MDA">
      <data key="d0">25808934</data>
    </edge>
    <edge source="ROU" target="MAR">
      <data key="d0">1239604</data>
    </edge>
    <edge source="ROU" target="NLD">
      <data key="d0">42084027</data>
    </edge>
    <edge source="ROU" target="NOR">
      <data key="d0">10756601</data>
    </edge>
    <edge source="ROU" target="PAK">
      <data key="d0">76778</data>
    </edge>
    <edge source="ROU" target="PHL">
      <data key="d0">1334486</data>
    </edge>
    <edge source="ROU" target="POL">
      <data key="d0">77629163</data>
    </edge>
    <edge source="ROU" target="PRT">
      <data key="d0">2059332</data>
    </edge>
    <edge source="ROU" target="RUS">
      <data key="d0">6622749</data>
    </edge>
    <edge source="ROU" target="SAU">
      <data key="d0">99017</data>
    </edge>
    <edge source="ROU" target="SRB">
      <data key="d0">8285165</data>
    </edge>
    <edge source="ROU" target="IND">
      <data key="d0">4922018</data>
    </edge>
    <edge source="ROU" target="SGP">
      <data key="d0">60227</data>
    </edge>
    <edge source="ROU" target="SVK">
      <data key="d0">7701218</data>
    </edge>
    <edge source="ROU" target="VNM">
      <data key="d0">2002080</data>
    </edge>
    <edge source="ROU" target="SVN">
      <data key="d0">849007</data>
    </edge>
    <edge source="ROU" target="ZAF">
      <data key="d0">503986</data>
    </edge>
    <edge source="ROU" target="ESP">
      <data key="d0">24144711</data>
    </edge>
    <edge source="ROU" target="SWE">
      <data key="d0">2866222</data>
    </edge>
    <edge source="ROU" target="CHE">
      <data key="d0">27454829</data>
    </edge>
    <edge source="ROU" target="THA">
      <data key="d0">367545</data>
    </edge>
    <edge source="ROU" target="ARE">
      <data key="d0">92870</data>
    </edge>
    <edge source="ROU" target="TUN">
      <data key="d0">2387213</data>
    </edge>
    <edge source="ROU" target="TUR">
      <data key="d0">36920697</data>
    </edge>
    <edge source="ROU" target="UKR">
      <data key="d0">50482044</data>
    </edge>
    <edge source="ROU" target="MKD">
      <data key="d0">17952612</data>
    </edge>
    <edge source="ROU" target="EGY">
      <data key="d0">226161</data>
    </edge>
    <edge source="ROU" target="GBR">
      <data key="d0">61009226</data>
    </edge>
    <edge source="ROU" target="USA">
      <data key="d0">13251182</data>
    </edge>
    <edge source="ROU" target="URY">
      <data key="d0">3183273</data>
    </edge>
    <edge source="SRB" target="ALB">
      <data key="d0">3329114</data>
    </edge>
    <edge source="SRB" target="DZA">
      <data key="d0">97872</data>
    </edge>
    <edge source="SRB" target="AZE">
      <data key="d0">21100</data>
    </edge>
    <edge source="SRB" target="AUT">
      <data key="d0">357040</data>
    </edge>
    <edge source="SRB" target="BEL">
      <data key="d0">19252551</data>
    </edge>
    <edge source="SRB" target="BGR">
      <data key="d0">8365280</data>
    </edge>
    <edge source="SRB" target="BLR">
      <data key="d0">688246</data>
    </edge>
    <edge source="SRB" target="COL">
      <data key="d0">202393</data>
    </edge>
    <edge source="SRB" target="HRV">
      <data key="d0">6597752</data>
    </edge>
    <edge source="SRB" target="CZE">
      <data key="d0">1099810</data>
    </edge>
    <edge source="SRB" target="DNK">
      <data key="d0">263601</data>
    </edge>
    <edge source="SRB" target="EST">
      <data key="d0">175435</data>
    </edge>
    <edge source="SRB" target="FIN">
      <data key="d0">40028</data>
    </edge>
    <edge source="SRB" target="FRA">
      <data key="d0">1378509</data>
    </edge>
    <edge source="SRB" target="DEU">
      <data key="d0">16674743</data>
    </edge>
    <edge source="SRB" target="GRC">
      <data key="d0">2416288</data>
    </edge>
    <edge source="SRB" target="HUN">
      <data key="d0">9142396</data>
    </edge>
    <edge source="SRB" target="ISR">
      <data key="d0">48077</data>
    </edge>
    <edge source="SRB" target="ITA">
      <data key="d0">44723576</data>
    </edge>
    <edge source="SRB" target="JPN">
      <data key="d0">23908</data>
    </edge>
    <edge source="SRB" target="KAZ">
      <data key="d0">588648</data>
    </edge>
    <edge source="SRB" target="JOR">
      <data key="d0">10131</data>
    </edge>
    <edge source="SRB" target="LVA">
      <data key="d0">147134</data>
    </edge>
    <edge source="SRB" target="LTU">
      <data key="d0">206935</data>
    </edge>
    <edge source="SRB" target="MRT">
      <data key="d0">39682</data>
    </edge>
    <edge source="SRB" target="MEX">
      <data key="d0">751958</data>
    </edge>
    <edge source="SRB" target="MDA">
      <data key="d0">341977</data>
    </edge>
    <edge source="SRB" target="MAR">
      <data key="d0">15552</data>
    </edge>
    <edge source="SRB" target="NLD">
      <data key="d0">1010822</data>
    </edge>
    <edge source="SRB" target="POL">
      <data key="d0">3895537</data>
    </edge>
    <edge source="SRB" target="ROU">
      <data key="d0">23676644</data>
    </edge>
    <edge source="SRB" target="RUS">
      <data key="d0">16605309</data>
    </edge>
    <edge source="SRB" target="SAU">
      <data key="d0">86293</data>
    </edge>
    <edge source="SRB" target="SEN">
      <data key="d0">19330</data>
    </edge>
    <edge source="SRB" target="SGP">
      <data key="d0">22237</data>
    </edge>
    <edge source="SRB" target="SVK">
      <data key="d0">2086751</data>
    </edge>
    <edge source="SRB" target="SVN">
      <data key="d0">3276461</data>
    </edge>
    <edge source="SRB" target="ESP">
      <data key="d0">468774</data>
    </edge>
    <edge source="SRB" target="SWE">
      <data key="d0">938136</data>
    </edge>
    <edge source="SRB" target="CHE">
      <data key="d0">499914</data>
    </edge>
    <edge source="SRB" target="ARE">
      <data key="d0">30594</data>
    </edge>
    <edge source="SRB" target="TUN">
      <data key="d0">47998</data>
    </edge>
    <edge source="SRB" target="TUR">
      <data key="d0">1047187</data>
    </edge>
    <edge source="SRB" target="UKR">
      <data key="d0">1208332</data>
    </edge>
    <edge source="SRB" target="MKD">
      <data key="d0">5390958</data>
    </edge>
    <edge source="SRB" target="EGY">
      <data key="d0">71123</data>
    </edge>
    <edge source="SRB" target="GBR">
      <data key="d0">822294</data>
    </edge>
    <edge source="SRB" target="USA">
      <data key="d0">101604</data>
    </edge>
    <edge source="ESP" target="ALB">
      <data key="d0">969210</data>
    </edge>
    <edge source="ESP" target="DZA">
      <data key="d0">36784677</data>
    </edge>
    <edge source="ESP" target="AZE">
      <data key="d0">111772</data>
    </edge>
    <edge source="ESP" target="ARG">
      <data key="d0">8793272</data>
    </edge>
    <edge source="ESP" target="AUS">
      <data key="d0">8010728</data>
    </edge>
    <edge source="ESP" target="AUT">
      <data key="d0">28002903</data>
    </edge>
    <edge source="ESP" target="ARM">
      <data key="d0">73291</data>
    </edge>
    <edge source="ESP" target="BEL">
      <data key="d0">69208585</data>
    </edge>
    <edge source="ESP" target="BOL">
      <data key="d0">419231</data>
    </edge>
    <edge source="ESP" target="BWA">
      <data key="d0">14298</data>
    </edge>
    <edge source="ESP" target="BRA">
      <data key="d0">32239422</data>
    </edge>
    <edge source="ESP" target="BGR">
      <data key="d0">15411057</data>
    </edge>
    <edge source="ESP" target="BLR">
      <data key="d0">464788</data>
    </edge>
    <edge source="ESP" target="KHM">
      <data key="d0">1255802</data>
    </edge>
    <edge source="ESP" target="CMR">
      <data key="d0">260396</data>
    </edge>
    <edge source="ESP" target="CAN">
      <data key="d0">7479969</data>
    </edge>
    <edge source="ESP" target="CAF">
      <data key="d0">26582</data>
    </edge>
    <edge source="ESP" target="LKA">
      <data key="d0">2909942</data>
    </edge>
    <edge source="ESP" target="CHL">
      <data key="d0">21439353</data>
    </edge>
    <edge source="ESP" target="CHN">
      <data key="d0">27556037</data>
    </edge>
    <edge source="ESP" target="COL">
      <data key="d0">21925169</data>
    </edge>
    <edge source="ESP" target="CRI">
      <data key="d0">2081082</data>
    </edge>
    <edge source="ESP" target="HRV">
      <data key="d0">8196316</data>
    </edge>
    <edge source="ESP" target="CZE">
      <data key="d0">50048273</data>
    </edge>
    <edge source="ESP" target="BEN">
      <data key="d0">79842</data>
    </edge>
    <edge source="ESP" target="DNK">
      <data key="d0">14012810</data>
    </edge>
    <edge source="ESP" target="ECU">
      <data key="d0">4397351</data>
    </edge>
    <edge source="ESP" target="SLV">
      <data key="d0">1854639</data>
    </edge>
    <edge source="ESP" target="ETH">
      <data key="d0">335350</data>
    </edge>
    <edge source="ESP" target="EST">
      <data key="d0">3516613</data>
    </edge>
    <edge source="ESP" target="FIN">
      <data key="d0">8050076</data>
    </edge>
    <edge source="ESP" target="FRA">
      <data key="d0">468720596</data>
    </edge>
    <edge source="ESP" target="GEO">
      <data key="d0">93587</data>
    </edge>
    <edge source="ESP" target="GMB">
      <data key="d0">286771</data>
    </edge>
    <edge source="ESP" target="DEU">
      <data key="d0">333732656</data>
    </edge>
    <edge source="ESP" target="GHA">
      <data key="d0">1172777</data>
    </edge>
    <edge source="ESP" target="GRC">
      <data key="d0">29577648</data>
    </edge>
    <edge source="ESP" target="GTM">
      <data key="d0">2407768</data>
    </edge>
    <edge source="ESP" target="HND">
      <data key="d0">1320806</data>
    </edge>
    <edge source="ESP" target="HKG">
      <data key="d0">12542871</data>
    </edge>
    <edge source="ESP" target="HUN">
      <data key="d0">19091823</data>
    </edge>
    <edge source="ESP" target="IDN">
      <data key="d0">4773503</data>
    </edge>
    <edge source="ESP" target="IRL">
      <data key="d0">20719227</data>
    </edge>
    <edge source="ESP" target="ISR">
      <data key="d0">9631998</data>
    </edge>
    <edge source="ESP" target="ITA">
      <data key="d0">358518224</data>
    </edge>
    <edge source="ESP" target="CIV">
      <data key="d0">5065056</data>
    </edge>
    <edge source="ESP" target="JAM">
      <data key="d0">2228396</data>
    </edge>
    <edge source="ESP" target="JPN">
      <data key="d0">11187426</data>
    </edge>
    <edge source="ESP" target="KAZ">
      <data key="d0">677865</data>
    </edge>
    <edge source="ESP" target="JOR">
      <data key="d0">2957768</data>
    </edge>
    <edge source="ESP" target="KOR">
      <data key="d0">10230570</data>
    </edge>
    <edge source="ESP" target="KGZ">
      <data key="d0">54405</data>
    </edge>
    <edge source="ESP" target="LBN">
      <data key="d0">7689384</data>
    </edge>
    <edge source="ESP" target="LVA">
      <data key="d0">5037909</data>
    </edge>
    <edge source="ESP" target="LTU">
      <data key="d0">9641541</data>
    </edge>
    <edge source="ESP" target="MDG">
      <data key="d0">378196</data>
    </edge>
    <edge source="ESP" target="MWI">
      <data key="d0">65629</data>
    </edge>
    <edge source="ESP" target="MYS">
      <data key="d0">2096366</data>
    </edge>
    <edge source="ESP" target="MRT">
      <data key="d0">2193106</data>
    </edge>
    <edge source="ESP" target="MUS">
      <data key="d0">1494722</data>
    </edge>
    <edge source="ESP" target="MEX">
      <data key="d0">81060002</data>
    </edge>
    <edge source="ESP" target="MDA">
      <data key="d0">280447</data>
    </edge>
    <edge source="ESP" target="MAR">
      <data key="d0">907864818</data>
    </edge>
    <edge source="ESP" target="MOZ">
      <data key="d0">294606</data>
    </edge>
    <edge source="ESP" target="OMN">
      <data key="d0">874982</data>
    </edge>
    <edge source="ESP" target="NAM">
      <data key="d0">457129</data>
    </edge>
    <edge source="ESP" target="NLD">
      <data key="d0">92835535</data>
    </edge>
    <edge source="ESP" target="NZL">
      <data key="d0">2151300</data>
    </edge>
    <edge source="ESP" target="NIC">
      <data key="d0">329660</data>
    </edge>
    <edge source="ESP" target="NER">
      <data key="d0">202438</data>
    </edge>
    <edge source="ESP" target="NOR">
      <data key="d0">9783238</data>
    </edge>
    <edge source="ESP" target="PAK">
      <data key="d0">1747089</data>
    </edge>
    <edge source="ESP" target="PAN">
      <data key="d0">2940989</data>
    </edge>
    <edge source="ESP" target="PRY">
      <data key="d0">517933</data>
    </edge>
    <edge source="ESP" target="PER">
      <data key="d0">8268800</data>
    </edge>
    <edge source="ESP" target="PHL">
      <data key="d0">3068570</data>
    </edge>
    <edge source="ESP" target="POL">
      <data key="d0">109855165</data>
    </edge>
    <edge source="ESP" target="PRT">
      <data key="d0">407033554</data>
    </edge>
    <edge source="ESP" target="ROU">
      <data key="d0">64947857</data>
    </edge>
    <edge source="ESP" target="RUS">
      <data key="d0">25251060</data>
    </edge>
    <edge source="ESP" target="SAU">
      <data key="d0">20089323</data>
    </edge>
    <edge source="ESP" target="SEN">
      <data key="d0">2586615</data>
    </edge>
    <edge source="ESP" target="SRB">
      <data key="d0">6241880</data>
    </edge>
    <edge source="ESP" target="IND">
      <data key="d0">13464980</data>
    </edge>
    <edge source="ESP" target="SGP">
      <data key="d0">2752714</data>
    </edge>
    <edge source="ESP" target="SVK">
      <data key="d0">14755845</data>
    </edge>
    <edge source="ESP" target="VNM">
      <data key="d0">6445816</data>
    </edge>
    <edge source="ESP" target="SVN">
      <data key="d0">4791247</data>
    </edge>
    <edge source="ESP" target="ZAF">
      <data key="d0">10940179</data>
    </edge>
    <edge source="ESP" target="ZWE">
      <data key="d0">60617</data>
    </edge>
    <edge source="ESP" target="SWE">
      <data key="d0">20892187</data>
    </edge>
    <edge source="ESP" target="CHE">
      <data key="d0">16139249</data>
    </edge>
    <edge source="ESP" target="THA">
      <data key="d0">3302792</data>
    </edge>
    <edge source="ESP" target="TGO">
      <data key="d0">131195</data>
    </edge>
    <edge source="ESP" target="ARE">
      <data key="d0">19648306</data>
    </edge>
    <edge source="ESP" target="TUN">
      <data key="d0">63566651</data>
    </edge>
    <edge source="ESP" target="TUR">
      <data key="d0">91724733</data>
    </edge>
    <edge source="ESP" target="UGA">
      <data key="d0">38088</data>
    </edge>
    <edge source="ESP" target="UKR">
      <data key="d0">1919649</data>
    </edge>
    <edge source="ESP" target="MKD">
      <data key="d0">7312463</data>
    </edge>
    <edge source="ESP" target="EGY">
      <data key="d0">18551400</data>
    </edge>
    <edge source="ESP" target="GBR">
      <data key="d0">187369678</data>
    </edge>
    <edge source="ESP" target="TZA">
      <data key="d0">53097</data>
    </edge>
    <edge source="ESP" target="USA">
      <data key="d0">71599347</data>
    </edge>
    <edge source="ESP" target="BFA">
      <data key="d0">12100</data>
    </edge>
    <edge source="ESP" target="URY">
      <data key="d0">2506627</data>
    </edge>
    <edge source="TUR" target="ALB">
      <data key="d0">35811186</data>
    </edge>
    <edge source="TUR" target="DZA">
      <data key="d0">126118098</data>
    </edge>
    <edge source="TUR" target="AZE">
      <data key="d0">45960083</data>
    </edge>
    <edge source="TUR" target="ARG">
      <data key="d0">8854732</data>
    </edge>
    <edge source="TUR" target="AUS">
      <data key="d0">35979148</data>
    </edge>
    <edge source="TUR" target="AUT">
      <data key="d0">78956588</data>
    </edge>
    <edge source="TUR" target="BEL">
      <data key="d0">214008728</data>
    </edge>
    <edge source="TUR" target="BOL">
      <data key="d0">298812</data>
    </edge>
    <edge source="TUR" target="BRA">
      <data key="d0">56845342</data>
    </edge>
    <edge source="TUR" target="BGR">
      <data key="d0">629046500</data>
    </edge>
    <edge source="TUR" target="BLR">
      <data key="d0">92400303</data>
    </edge>
    <edge source="TUR" target="KHM">
      <data key="d0">5018829</data>
    </edge>
    <edge source="TUR" target="CMR">
      <data key="d0">2647869</data>
    </edge>
    <edge source="TUR" target="CAN">
      <data key="d0">43906871</data>
    </edge>
    <edge source="TUR" target="LKA">
      <data key="d0">9276479</data>
    </edge>
    <edge source="TUR" target="CHL">
      <data key="d0">15325541</data>
    </edge>
    <edge source="TUR" target="CHN">
      <data key="d0">107693571</data>
    </edge>
    <edge source="TUR" target="COL">
      <data key="d0">15440717</data>
    </edge>
    <edge source="TUR" target="CRI">
      <data key="d0">421096</data>
    </edge>
    <edge source="TUR" target="HRV">
      <data key="d0">26576022</data>
    </edge>
    <edge source="TUR" target="CZE">
      <data key="d0">72099239</data>
    </edge>
    <edge source="TUR" target="BEN">
      <data key="d0">314177</data>
    </edge>
    <edge source="TUR" target="DNK">
      <data key="d0">48600628</data>
    </edge>
    <edge source="TUR" target="ECU">
      <data key="d0">770926</data>
    </edge>
    <edge source="TUR" target="SLV">
      <data key="d0">173164</data>
    </edge>
    <edge source="TUR" target="ETH">
      <data key="d0">5046248</data>
    </edge>
    <edge source="TUR" target="EST">
      <data key="d0">33102254</data>
    </edge>
    <edge source="TUR" target="FIN">
      <data key="d0">32810775</data>
    </edge>
    <edge source="TUR" target="FRA">
      <data key="d0">276038144</data>
    </edge>
    <edge source="TUR" target="GEO">
      <data key="d0">53317581</data>
    </edge>
    <edge source="TUR" target="GMB">
      <data key="d0">121893</data>
    </edge>
    <edge source="TUR" target="PSE">
      <data key="d0">1379461</data>
    </edge>
    <edge source="TUR" target="DEU">
      <data key="d0">923396027</data>
    </edge>
    <edge source="TUR" target="GHA">
      <data key="d0">2848234</data>
    </edge>
    <edge source="TUR" target="GRC">
      <data key="d0">147686687</data>
    </edge>
    <edge source="TUR" target="GTM">
      <data key="d0">595174</data>
    </edge>
    <edge source="TUR" target="HND">
      <data key="d0">1073751</data>
    </edge>
    <edge source="TUR" target="HKG">
      <data key="d0">52838154</data>
    </edge>
    <edge source="TUR" target="HUN">
      <data key="d0">101394870</data>
    </edge>
    <edge source="TUR" target="IDN">
      <data key="d0">36077656</data>
    </edge>
    <edge source="TUR" target="IRL">
      <data key="d0">13410694</data>
    </edge>
    <edge source="TUR" target="ISR">
      <data key="d0">174778867</data>
    </edge>
    <edge source="TUR" target="ITA">
      <data key="d0">797345632</data>
    </edge>
    <edge source="TUR" target="CIV">
      <data key="d0">6198429</data>
    </edge>
    <edge source="TUR" target="JAM">
      <data key="d0">37613</data>
    </edge>
    <edge source="TUR" target="JPN">
      <data key="d0">29539609</data>
    </edge>
    <edge source="TUR" target="KAZ">
      <data key="d0">43695418</data>
    </edge>
    <edge source="TUR" target="JOR">
      <data key="d0">93009315</data>
    </edge>
    <edge source="TUR" target="KOR">
      <data key="d0">11442500</data>
    </edge>
    <edge source="TUR" target="KGZ">
      <data key="d0">60739851</data>
    </edge>
    <edge source="TUR" target="LBN">
      <data key="d0">64674607</data>
    </edge>
    <edge source="TUR" target="LVA">
      <data key="d0">17828978</data>
    </edge>
    <edge source="TUR" target="LTU">
      <data key="d0">74212905</data>
    </edge>
    <edge source="TUR" target="MDG">
      <data key="d0">484865</data>
    </edge>
    <edge source="TUR" target="MYS">
      <data key="d0">17772720</data>
    </edge>
    <edge source="TUR" target="MRT">
      <data key="d0">7312504</data>
    </edge>
    <edge source="TUR" target="MUS">
      <data key="d0">1160708</data>
    </edge>
    <edge source="TUR" target="MEX">
      <data key="d0">25908825</data>
    </edge>
    <edge source="TUR" target="MDA">
      <data key="d0">131776465</data>
    </edge>
    <edge source="TUR" target="MAR">
      <data key="d0">245705778</data>
    </edge>
    <edge source="TUR" target="MOZ">
      <data key="d0">990573</data>
    </edge>
    <edge source="TUR" target="OMN">
      <data key="d0">10891329</data>
    </edge>
    <edge source="TUR" target="NAM">
      <data key="d0">146686</data>
    </edge>
    <edge source="TUR" target="NLD">
      <data key="d0">323235557</data>
    </edge>
    <edge source="TUR" target="NZL">
      <data key="d0">9482367</data>
    </edge>
    <edge source="TUR" target="NIC">
      <data key="d0">55742</data>
    </edge>
    <edge source="TUR" target="NER">
      <data key="d0">1273413</data>
    </edge>
    <edge source="TUR" target="NOR">
      <data key="d0">10735643</data>
    </edge>
    <edge source="TUR" target="PAK">
      <data key="d0">36792240</data>
    </edge>
    <edge source="TUR" target="PAN">
      <data key="d0">1342041</data>
    </edge>
    <edge source="TUR" target="PRY">
      <data key="d0">1118327</data>
    </edge>
    <edge source="TUR" target="PER">
      <data key="d0">4834793</data>
    </edge>
    <edge source="TUR" target="PHL">
      <data key="d0">8054947</data>
    </edge>
    <edge source="TUR" target="POL">
      <data key="d0">322710958</data>
    </edge>
    <edge source="TUR" target="PRT">
      <data key="d0">128845837</data>
    </edge>
    <edge source="TUR" target="ROU">
      <data key="d0">323421080</data>
    </edge>
    <edge source="TUR" target="RUS">
      <data key="d0">62435352</data>
    </edge>
    <edge source="TUR" target="SAU">
      <data key="d0">421560326</data>
    </edge>
    <edge source="TUR" target="SEN">
      <data key="d0">4921246</data>
    </edge>
    <edge source="TUR" target="SRB">
      <data key="d0">151675678</data>
    </edge>
    <edge source="TUR" target="IND">
      <data key="d0">31633557</data>
    </edge>
    <edge source="TUR" target="SGP">
      <data key="d0">6292388</data>
    </edge>
    <edge source="TUR" target="SVK">
      <data key="d0">36272311</data>
    </edge>
    <edge source="TUR" target="VNM">
      <data key="d0">36410561</data>
    </edge>
    <edge source="TUR" target="SVN">
      <data key="d0">32026207</data>
    </edge>
    <edge source="TUR" target="ZAF">
      <data key="d0">31807404</data>
    </edge>
    <edge source="TUR" target="ZWE">
      <data key="d0">181318</data>
    </edge>
    <edge source="TUR" target="ESP">
      <data key="d0">313164810</data>
    </edge>
    <edge source="TUR" target="SWE">
      <data key="d0">57582273</data>
    </edge>
    <edge source="TUR" target="CHE">
      <data key="d0">51152670</data>
    </edge>
    <edge source="TUR" target="THA">
      <data key="d0">10273399</data>
    </edge>
    <edge source="TUR" target="TGO">
      <data key="d0">760055</data>
    </edge>
    <edge source="TUR" target="ARE">
      <data key="d0">122174380</data>
    </edge>
    <edge source="TUR" target="TUN">
      <data key="d0">181192338</data>
    </edge>
    <edge source="TUR" target="UGA">
      <data key="d0">650848</data>
    </edge>
    <edge source="TUR" target="UKR">
      <data key="d0">153900461</data>
    </edge>
    <edge source="TUR" target="MKD">
      <data key="d0">57452508</data>
    </edge>
    <edge source="TUR" target="EGY">
      <data key="d0">254055509</data>
    </edge>
    <edge source="TUR" target="GBR">
      <data key="d0">459874587</data>
    </edge>
    <edge source="TUR" target="TZA">
      <data key="d0">1280880</data>
    </edge>
    <edge source="TUR" target="USA">
      <data key="d0">824364783</data>
    </edge>
    <edge source="TUR" target="BFA">
      <data key="d0">512868</data>
    </edge>
    <edge source="TUR" target="URY">
      <data key="d0">900792</data>
    </edge>
    <edge source="MKD" target="ALB">
      <data key="d0">279699</data>
    </edge>
    <edge source="MKD" target="DZA">
      <data key="d0">44850</data>
    </edge>
    <edge source="MKD" target="AUT">
      <data key="d0">5948865</data>
    </edge>
    <edge source="MKD" target="BEL">
      <data key="d0">2024198</data>
    </edge>
    <edge source="MKD" target="BGR">
      <data key="d0">838588</data>
    </edge>
    <edge source="MKD" target="CHN">
      <data key="d0">69792</data>
    </edge>
    <edge source="MKD" target="HRV">
      <data key="d0">1129858</data>
    </edge>
    <edge source="MKD" target="CZE">
      <data key="d0">584117</data>
    </edge>
    <edge source="MKD" target="DNK">
      <data key="d0">18922</data>
    </edge>
    <edge source="MKD" target="FIN">
      <data key="d0">21714</data>
    </edge>
    <edge source="MKD" target="FRA">
      <data key="d0">1218439</data>
    </edge>
    <edge source="MKD" target="DEU">
      <data key="d0">12768351</data>
    </edge>
    <edge source="MKD" target="GRC">
      <data key="d0">4041594</data>
    </edge>
    <edge source="MKD" target="HUN">
      <data key="d0">259398</data>
    </edge>
    <edge source="MKD" target="ISR">
      <data key="d0">1152143</data>
    </edge>
    <edge source="MKD" target="ITA">
      <data key="d0">331448</data>
    </edge>
    <edge source="MKD" target="MYS">
      <data key="d0">40135</data>
    </edge>
    <edge source="MKD" target="NLD">
      <data key="d0">4214726</data>
    </edge>
    <edge source="MKD" target="POL">
      <data key="d0">71483</data>
    </edge>
    <edge source="MKD" target="ROU">
      <data key="d0">79691</data>
    </edge>
    <edge source="MKD" target="RUS">
      <data key="d0">361380</data>
    </edge>
    <edge source="MKD" target="SAU">
      <data key="d0">785826</data>
    </edge>
    <edge source="MKD" target="SRB">
      <data key="d0">7049477</data>
    </edge>
    <edge source="MKD" target="SVK">
      <data key="d0">5818162</data>
    </edge>
    <edge source="MKD" target="SVN">
      <data key="d0">286197</data>
    </edge>
    <edge source="MKD" target="ESP">
      <data key="d0">486637</data>
    </edge>
    <edge source="MKD" target="SWE">
      <data key="d0">901685</data>
    </edge>
    <edge source="MKD" target="CHE">
      <data key="d0">2113761</data>
    </edge>
    <edge source="MKD" target="THA">
      <data key="d0">23074</data>
    </edge>
    <edge source="MKD" target="TUR">
      <data key="d0">19444643</data>
    </edge>
    <edge source="MKD" target="UKR">
      <data key="d0">54014</data>
    </edge>
    <edge source="MKD" target="GBR">
      <data key="d0">1910086</data>
    </edge>
    <edge source="MKD" target="USA">
      <data key="d0">326091</data>
    </edge>
    <edge source="DZA" target="BEL">
      <data key="d0">35930</data>
    </edge>
    <edge source="DZA" target="FRA">
      <data key="d0">60857</data>
    </edge>
    <edge source="DZA" target="DEU">
      <data key="d0">149286</data>
    </edge>
    <edge source="DZA" target="CIV">
      <data key="d0">34065</data>
    </edge>
    <edge source="DZA" target="NLD">
      <data key="d0">77370</data>
    </edge>
    <edge source="DZA" target="ESP">
      <data key="d0">91264</data>
    </edge>
    <edge source="DZA" target="TUN">
      <data key="d0">17090</data>
    </edge>
    <edge source="DZA" target="GBR">
      <data key="d0">144635</data>
    </edge>
    <edge source="BEL" target="ALB">
      <data key="d0">775567</data>
    </edge>
    <edge source="BEL" target="DZA">
      <data key="d0">10551723</data>
    </edge>
    <edge source="BEL" target="AZE">
      <data key="d0">367833</data>
    </edge>
    <edge source="BEL" target="ARG">
      <data key="d0">2420852</data>
    </edge>
    <edge source="BEL" target="AUS">
      <data key="d0">52229112</data>
    </edge>
    <edge source="BEL" target="AUT">
      <data key="d0">44780102</data>
    </edge>
    <edge source="BEL" target="ARM">
      <data key="d0">7782357</data>
    </edge>
    <edge source="BEL" target="BOL">
      <data key="d0">691505</data>
    </edge>
    <edge source="BEL" target="BRA">
      <data key="d0">9655001</data>
    </edge>
    <edge source="BEL" target="BGR">
      <data key="d0">26326655</data>
    </edge>
    <edge source="BEL" target="BDI">
      <data key="d0">162310</data>
    </edge>
    <edge source="BEL" target="BLR">
      <data key="d0">5783895</data>
    </edge>
    <edge source="BEL" target="KHM">
      <data key="d0">40903</data>
    </edge>
    <edge source="BEL" target="CMR">
      <data key="d0">1113468</data>
    </edge>
    <edge source="BEL" target="CAN">
      <data key="d0">18823038</data>
    </edge>
    <edge source="BEL" target="CAF">
      <data key="d0">11658</data>
    </edge>
    <edge source="BEL" target="LKA">
      <data key="d0">886493</data>
    </edge>
    <edge source="BEL" target="CHL">
      <data key="d0">13570305</data>
    </edge>
    <edge source="BEL" target="CHN">
      <data key="d0">46415321</data>
    </edge>
    <edge source="BEL" target="COL">
      <data key="d0">3503727</data>
    </edge>
    <edge source="BEL" target="CRI">
      <data key="d0">478231</data>
    </edge>
    <edge source="BEL" target="HRV">
      <data key="d0">10011948</data>
    </edge>
    <edge source="BEL" target="CZE">
      <data key="d0">99470127</data>
    </edge>
    <edge source="BEL" target="BEN">
      <data key="d0">234902</data>
    </edge>
    <edge source="BEL" target="DNK">
      <data key="d0">41879514</data>
    </edge>
    <edge source="BEL" target="ECU">
      <data key="d0">647786</data>
    </edge>
    <edge source="BEL" target="SLV">
      <data key="d0">167336</data>
    </edge>
    <edge source="BEL" target="ETH">
      <data key="d0">137655</data>
    </edge>
    <edge source="BEL" target="EST">
      <data key="d0">10850723</data>
    </edge>
    <edge source="BEL" target="FIN">
      <data key="d0">33696800</data>
    </edge>
    <edge source="BEL" target="FRA">
      <data key="d0">1157942085</data>
    </edge>
    <edge source="BEL" target="GEO">
      <data key="d0">918817</data>
    </edge>
    <edge source="BEL" target="GMB">
      <data key="d0">36354</data>
    </edge>
    <edge source="BEL" target="PSE">
      <data key="d0">518331</data>
    </edge>
    <edge source="BEL" target="DEU">
      <data key="d0">823076377</data>
    </edge>
    <edge source="BEL" target="GHA">
      <data key="d0">1709335</data>
    </edge>
    <edge source="BEL" target="GRC">
      <data key="d0">16683768</data>
    </edge>
    <edge source="BEL" target="GTM">
      <data key="d0">366269</data>
    </edge>
    <edge source="BEL" target="HND">
      <data key="d0">16558</data>
    </edge>
    <edge source="BEL" target="HKG">
      <data key="d0">10501684</data>
    </edge>
    <edge source="BEL" target="HUN">
      <data key="d0">35128425</data>
    </edge>
    <edge source="BEL" target="IDN">
      <data key="d0">8248125</data>
    </edge>
    <edge source="BEL" target="IRL">
      <data key="d0">28966216</data>
    </edge>
    <edge source="BEL" target="ISR">
      <data key="d0">9281098</data>
    </edge>
    <edge source="BEL" target="ITA">
      <data key="d0">150456907</data>
    </edge>
    <edge source="BEL" target="CIV">
      <data key="d0">1791562</data>
    </edge>
    <edge source="BEL" target="JAM">
      <data key="d0">81070</data>
    </edge>
    <edge source="BEL" target="JPN">
      <data key="d0">28982018</data>
    </edge>
    <edge source="BEL" target="KAZ">
      <data key="d0">1291152</data>
    </edge>
    <edge source="BEL" target="JOR">
      <data key="d0">3881724</data>
    </edge>
    <edge source="BEL" target="KOR">
      <data key="d0">14604424</data>
    </edge>
    <edge source="BEL" target="KGZ">
      <data key="d0">213701</data>
    </edge>
    <edge source="BEL" target="LBN">
      <data key="d0">5178146</data>
    </edge>
    <edge source="BEL" target="LVA">
      <data key="d0">6152893</data>
    </edge>
    <edge source="BEL" target="LTU">
      <data key="d0">23031819</data>
    </edge>
    <edge source="BEL" target="MDG">
      <data key="d0">3656279</data>
    </edge>
    <edge source="BEL" target="MYS">
      <data key="d0">2940860</data>
    </edge>
    <edge source="BEL" target="MRT">
      <data key="d0">733313</data>
    </edge>
    <edge source="BEL" target="MUS">
      <data key="d0">405353</data>
    </edge>
    <edge source="BEL" target="MEX">
      <data key="d0">9148292</data>
    </edge>
    <edge source="BEL" target="MDA">
      <data key="d0">1883943</data>
    </edge>
    <edge source="BEL" target="MAR">
      <data key="d0">24298580</data>
    </edge>
    <edge source="BEL" target="OMN">
      <data key="d0">1513893</data>
    </edge>
    <edge source="BEL" target="NAM">
      <data key="d0">10348</data>
    </edge>
    <edge source="BEL" target="NLD">
      <data key="d0">589341633</data>
    </edge>
    <edge source="BEL" target="NZL">
      <data key="d0">7138411</data>
    </edge>
    <edge source="BEL" target="NIC">
      <data key="d0">225800</data>
    </edge>
    <edge source="BEL" target="NER">
      <data key="d0">208300</data>
    </edge>
    <edge source="BEL" target="NOR">
      <data key="d0">17599037</data>
    </edge>
    <edge source="BEL" target="PAK">
      <data key="d0">1556170</data>
    </edge>
    <edge source="BEL" target="PAN">
      <data key="d0">1042769</data>
    </edge>
    <edge source="BEL" target="PRY">
      <data key="d0">291652</data>
    </edge>
    <edge source="BEL" target="PER">
      <data key="d0">2144538</data>
    </edge>
    <edge source="BEL" target="PHL">
      <data key="d0">1733391</data>
    </edge>
    <edge source="BEL" target="POL">
      <data key="d0">181794783</data>
    </edge>
    <edge source="BEL" target="PRT">
      <data key="d0">86207110</data>
    </edge>
    <edge source="BEL" target="ROU">
      <data key="d0">72281685</data>
    </edge>
    <edge source="BEL" target="RUS">
      <data key="d0">46310889</data>
    </edge>
    <edge source="BEL" target="SAU">
      <data key="d0">25161343</data>
    </edge>
    <edge source="BEL" target="SEN">
      <data key="d0">1282704</data>
    </edge>
    <edge source="BEL" target="SRB">
      <data key="d0">10653485</data>
    </edge>
    <edge source="BEL" target="IND">
      <data key="d0">17551473</data>
    </edge>
    <edge source="BEL" target="SGP">
      <data key="d0">7781843</data>
    </edge>
    <edge source="BEL" target="SVK">
      <data key="d0">18970678</data>
    </edge>
    <edge source="BEL" target="VNM">
      <data key="d0">4999884</data>
    </edge>
    <edge source="BEL" target="SVN">
      <data key="d0">10404336</data>
    </edge>
    <edge source="BEL" target="ZAF">
      <data key="d0">11669795</data>
    </edge>
    <edge source="BEL" target="ESP">
      <data key="d0">127879000</data>
    </edge>
    <edge source="BEL" target="SWE">
      <data key="d0">55594560</data>
    </edge>
    <edge source="BEL" target="CHE">
      <data key="d0">76728385</data>
    </edge>
    <edge source="BEL" target="THA">
      <data key="d0">5393253</data>
    </edge>
    <edge source="BEL" target="TGO">
      <data key="d0">275509</data>
    </edge>
    <edge source="BEL" target="ARE">
      <data key="d0">15529587</data>
    </edge>
    <edge source="BEL" target="TUN">
      <data key="d0">70027627</data>
    </edge>
    <edge source="BEL" target="TUR">
      <data key="d0">43229640</data>
    </edge>
    <edge source="BEL" target="UGA">
      <data key="d0">155516</data>
    </edge>
    <edge source="BEL" target="UKR">
      <data key="d0">28860018</data>
    </edge>
    <edge source="BEL" target="MKD">
      <data key="d0">10339940</data>
    </edge>
    <edge source="BEL" target="EGY">
      <data key="d0">1133356</data>
    </edge>
    <edge source="BEL" target="GBR">
      <data key="d0">740635386</data>
    </edge>
    <edge source="BEL" target="TZA">
      <data key="d0">226181</data>
    </edge>
    <edge source="BEL" target="USA">
      <data key="d0">201644253</data>
    </edge>
    <edge source="BEL" target="BFA">
      <data key="d0">474109</data>
    </edge>
    <edge source="BEL" target="URY">
      <data key="d0">513460</data>
    </edge>
    <edge source="DEU" target="ALB">
      <data key="d0">14176221</data>
    </edge>
    <edge source="DEU" target="DZA">
      <data key="d0">8576812</data>
    </edge>
    <edge source="DEU" target="AZE">
      <data key="d0">1616796</data>
    </edge>
    <edge source="DEU" target="ARG">
      <data key="d0">13921574</data>
    </edge>
    <edge source="DEU" target="AUS">
      <data key="d0">52714511</data>
    </edge>
    <edge source="DEU" target="AUT">
      <data key="d0">829200046</data>
    </edge>
    <edge source="DEU" target="ARM">
      <data key="d0">11744420</data>
    </edge>
    <edge source="DEU" target="BEL">
      <data key="d0">371069041</data>
    </edge>
    <edge source="DEU" target="BOL">
      <data key="d0">252868</data>
    </edge>
    <edge source="DEU" target="BWA">
      <data key="d0">1042326</data>
    </edge>
    <edge source="DEU" target="BRA">
      <data key="d0">52419786</data>
    </edge>
    <edge source="DEU" target="BGR">
      <data key="d0">181854623</data>
    </edge>
    <edge source="DEU" target="BLR">
      <data key="d0">17591175</data>
    </edge>
    <edge source="DEU" target="KHM">
      <data key="d0">2927793</data>
    </edge>
    <edge source="DEU" target="CMR">
      <data key="d0">544414</data>
    </edge>
    <edge source="DEU" target="CAN">
      <data key="d0">46425240</data>
    </edge>
    <edge source="DEU" target="CAF">
      <data key="d0">19831</data>
    </edge>
    <edge source="DEU" target="LKA">
      <data key="d0">12203162</data>
    </edge>
    <edge source="DEU" target="CHL">
      <data key="d0">13034549</data>
    </edge>
    <edge source="DEU" target="CHN">
      <data key="d0">440152586</data>
    </edge>
    <edge source="DEU" target="COL">
      <data key="d0">9368353</data>
    </edge>
    <edge source="DEU" target="CRI">
      <data key="d0">2228672</data>
    </edge>
    <edge source="DEU" target="HRV">
      <data key="d0">82143450</data>
    </edge>
    <edge source="DEU" target="CZE">
      <data key="d0">667174903</data>
    </edge>
    <edge source="DEU" target="BEN">
      <data key="d0">441046</data>
    </edge>
    <edge source="DEU" target="DNK">
      <data key="d0">197806360</data>
    </edge>
    <edge source="DEU" target="ECU">
      <data key="d0">1065923</data>
    </edge>
    <edge source="DEU" target="SLV">
      <data key="d0">272802</data>
    </edge>
    <edge source="DEU" target="ETH">
      <data key="d0">753043</data>
    </edge>
    <edge source="DEU" target="EST">
      <data key="d0">31359956</data>
    </edge>
    <edge source="DEU" target="FIN">
      <data key="d0">122765647</data>
    </edge>
    <edge source="DEU" target="FRA">
      <data key="d0">809216215</data>
    </edge>
    <edge source="DEU" target="GEO">
      <data key="d0">3450439</data>
    </edge>
    <edge source="DEU" target="GMB">
      <data key="d0">31180</data>
    </edge>
    <edge source="DEU" target="PSE">
      <data key="d0">83113</data>
    </edge>
    <edge source="DEU" target="GHA">
      <data key="d0">1474257</data>
    </edge>
    <edge source="DEU" target="GRC">
      <data key="d0">41524373</data>
    </edge>
    <edge source="DEU" target="GTM">
      <data key="d0">315159</data>
    </edge>
    <edge source="DEU" target="HND">
      <data key="d0">491439</data>
    </edge>
    <edge source="DEU" target="HKG">
      <data key="d0">43864363</data>
    </edge>
    <edge source="DEU" target="HUN">
      <data key="d0">344620578</data>
    </edge>
    <edge source="DEU" target="IDN">
      <data key="d0">41063239</data>
    </edge>
    <edge source="DEU" target="IRL">
      <data key="d0">36774052</data>
    </edge>
    <edge source="DEU" target="ISR">
      <data key="d0">21392845</data>
    </edge>
    <edge source="DEU" target="ITA">
      <data key="d0">743167700</data>
    </edge>
    <edge source="DEU" target="CIV">
      <data key="d0">3356500</data>
    </edge>
    <edge source="DEU" target="JAM">
      <data key="d0">96317</data>
    </edge>
    <edge source="DEU" target="JPN">
      <data key="d0">78865681</data>
    </edge>
    <edge source="DEU" target="KAZ">
      <data key="d0">4993923</data>
    </edge>
    <edge source="DEU" target="JOR">
      <data key="d0">9547003</data>
    </edge>
    <edge source="DEU" target="KOR">
      <data key="d0">56277434</data>
    </edge>
    <edge source="DEU" target="KGZ">
      <data key="d0">494955</data>
    </edge>
    <edge source="DEU" target="LBN">
      <data key="d0">7176623</data>
    </edge>
    <edge source="DEU" target="LVA">
      <data key="d0">28127596</data>
    </edge>
    <edge source="DEU" target="LTU">
      <data key="d0">69833344</data>
    </edge>
    <edge source="DEU" target="MDG">
      <data key="d0">329804</data>
    </edge>
    <edge source="DEU" target="MWI">
      <data key="d0">21720</data>
    </edge>
    <edge source="DEU" target="MYS">
      <data key="d0">22535766</data>
    </edge>
    <edge source="DEU" target="MRT">
      <data key="d0">4610798</data>
    </edge>
    <edge source="DEU" target="MUS">
      <data key="d0">1889472</data>
    </edge>
    <edge source="DEU" target="MEX">
      <data key="d0">99437630</data>
    </edge>
    <edge source="DEU" target="MDA">
      <data key="d0">25101996</data>
    </edge>
    <edge source="DEU" target="MAR">
      <data key="d0">84905151</data>
    </edge>
    <edge source="DEU" target="MOZ">
      <data key="d0">240107</data>
    </edge>
    <edge source="DEU" target="OMN">
      <data key="d0">2199640</data>
    </edge>
    <edge source="DEU" target="NAM">
      <data key="d0">396872</data>
    </edge>
    <edge source="DEU" target="NLD">
      <data key="d0">655638600</data>
    </edge>
    <edge source="DEU" target="NZL">
      <data key="d0">7992569</data>
    </edge>
    <edge source="DEU" target="NIC">
      <data key="d0">493930</data>
    </edge>
    <edge source="DEU" target="NER">
      <data key="d0">1875788</data>
    </edge>
    <edge source="DEU" target="NOR">
      <data key="d0">83510697</data>
    </edge>
    <edge source="DEU" target="PAK">
      <data key="d0">3653174</data>
    </edge>
    <edge source="DEU" target="PAN">
      <data key="d0">848134</data>
    </edge>
    <edge source="DEU" target="PRY">
      <data key="d0">1918517</data>
    </edge>
    <edge source="DEU" target="PER">
      <data key="d0">5328790</data>
    </edge>
    <edge source="DEU" target="PHL">
      <data key="d0">14676081</data>
    </edge>
    <edge source="DEU" target="POL">
      <data key="d0">1133908906</data>
    </edge>
    <edge source="DEU" target="PRT">
      <data key="d0">171535000</data>
    </edge>
    <edge source="DEU" target="ROU">
      <data key="d0">471849691</data>
    </edge>
    <edge source="DEU" target="RUS">
      <data key="d0">165892597</data>
    </edge>
    <edge source="DEU" target="SAU">
      <data key="d0">50135743</data>
    </edge>
    <edge source="DEU" target="SEN">
      <data key="d0">1015414</data>
    </edge>
    <edge source="DEU" target="SRB">
      <data key="d0">88376783</data>
    </edge>
    <edge source="DEU" target="IND">
      <data key="d0">69631996</data>
    </edge>
    <edge source="DEU" target="SGP">
      <data key="d0">28115801</data>
    </edge>
    <edge source="DEU" target="SVK">
      <data key="d0">250410522</data>
    </edge>
    <edge source="DEU" target="VNM">
      <data key="d0">70990539</data>
    </edge>
    <edge source="DEU" target="SVN">
      <data key="d0">70382386</data>
    </edge>
    <edge source="DEU" target="ZAF">
      <data key="d0">74614417</data>
    </edge>
    <edge source="DEU" target="ZWE">
      <data key="d0">69135</data>
    </edge>
    <edge source="DEU" target="ESP">
      <data key="d0">394488067</data>
    </edge>
    <edge source="DEU" target="SWE">
      <data key="d0">264927676</data>
    </edge>
    <edge source="DEU" target="CHE">
      <data key="d0">646064874</data>
    </edge>
    <edge source="DEU" target="THA">
      <data key="d0">36136864</data>
    </edge>
    <edge source="DEU" target="TGO">
      <data key="d0">119907</data>
    </edge>
    <edge source="DEU" target="ARE">
      <data key="d0">60770733</data>
    </edge>
    <edge source="DEU" target="TUN">
      <data key="d0">132420002</data>
    </edge>
    <edge source="DEU" target="TUR">
      <data key="d0">318644479</data>
    </edge>
    <edge source="DEU" target="UGA">
      <data key="d0">249313</data>
    </edge>
    <edge source="DEU" target="UKR">
      <data key="d0">113831502</data>
    </edge>
    <edge source="DEU" target="MKD">
      <data key="d0">162577032</data>
    </edge>
    <edge source="DEU" target="EGY">
      <data key="d0">47922992</data>
    </edge>
    <edge source="DEU" target="GBR">
      <data key="d0">539648086</data>
    </edge>
    <edge source="DEU" target="TZA">
      <data key="d0">383341</data>
    </edge>
    <edge source="DEU" target="USA">
      <data key="d0">599255457</data>
    </edge>
    <edge source="DEU" target="BFA">
      <data key="d0">274772</data>
    </edge>
    <edge source="DEU" target="URY">
      <data key="d0">2874144</data>
    </edge>
    <edge source="CIV" target="DZA">
      <data key="d0">203097</data>
    </edge>
    <edge source="CIV" target="BEL">
      <data key="d0">1021657</data>
    </edge>
    <edge source="CIV" target="CMR">
      <data key="d0">2709912</data>
    </edge>
    <edge source="CIV" target="CAN">
      <data key="d0">194827</data>
    </edge>
    <edge source="CIV" target="CAF">
      <data key="d0">230610</data>
    </edge>
    <edge source="CIV" target="CHN">
      <data key="d0">169988</data>
    </edge>
    <edge source="CIV" target="BEN">
      <data key="d0">7751281</data>
    </edge>
    <edge source="CIV" target="EST">
      <data key="d0">480206</data>
    </edge>
    <edge source="CIV" target="FRA">
      <data key="d0">436168</data>
    </edge>
    <edge source="CIV" target="GMB">
      <data key="d0">1014544</data>
    </edge>
    <edge source="CIV" target="DEU">
      <data key="d0">500732</data>
    </edge>
    <edge source="CIV" target="GHA">
      <data key="d0">9093365</data>
    </edge>
    <edge source="CIV" target="IDN">
      <data key="d0">300833</data>
    </edge>
    <edge source="CIV" target="MYS">
      <data key="d0">318657</data>
    </edge>
    <edge source="CIV" target="MRT">
      <data key="d0">63684</data>
    </edge>
    <edge source="CIV" target="MEX">
      <data key="d0">218960</data>
    </edge>
    <edge source="CIV" target="MAR">
      <data key="d0">10678</data>
    </edge>
    <edge source="CIV" target="NLD">
      <data key="d0">197223</data>
    </edge>
    <edge source="CIV" target="NER">
      <data key="d0">4931196</data>
    </edge>
    <edge source="CIV" target="SEN">
      <data key="d0">4894492</data>
    </edge>
    <edge source="CIV" target="IND">
      <data key="d0">1599928</data>
    </edge>
    <edge source="CIV" target="SGP">
      <data key="d0">288223</data>
    </edge>
    <edge source="CIV" target="VNM">
      <data key="d0">2723644</data>
    </edge>
    <edge source="CIV" target="ZWE">
      <data key="d0">157338</data>
    </edge>
    <edge source="CIV" target="ESP">
      <data key="d0">408188</data>
    </edge>
    <edge source="CIV" target="CHE">
      <data key="d0">327811</data>
    </edge>
    <edge source="CIV" target="TGO">
      <data key="d0">2232621</data>
    </edge>
    <edge source="CIV" target="TUR">
      <data key="d0">571107</data>
    </edge>
    <edge source="CIV" target="GBR">
      <data key="d0">119210</data>
    </edge>
    <edge source="CIV" target="USA">
      <data key="d0">1428070</data>
    </edge>
    <edge source="CIV" target="BFA">
      <data key="d0">6832350</data>
    </edge>
    <edge source="TUN" target="DZA">
      <data key="d0">6569651</data>
    </edge>
    <edge source="TUN" target="AZE">
      <data key="d0">11019</data>
    </edge>
    <edge source="TUN" target="AUS">
      <data key="d0">117414</data>
    </edge>
    <edge source="TUN" target="AUT">
      <data key="d0">8739073</data>
    </edge>
    <edge source="TUN" target="BEL">
      <data key="d0">18751043</data>
    </edge>
    <edge source="TUN" target="BRA">
      <data key="d0">3486974</data>
    </edge>
    <edge source="TUN" target="BGR">
      <data key="d0">51032</data>
    </edge>
    <edge source="TUN" target="CMR">
      <data key="d0">43667</data>
    </edge>
    <edge source="TUN" target="CAN">
      <data key="d0">63426</data>
    </edge>
    <edge source="TUN" target="CAF">
      <data key="d0">36552</data>
    </edge>
    <edge source="TUN" target="CHN">
      <data key="d0">165230</data>
    </edge>
    <edge source="TUN" target="DNK">
      <data key="d0">30403</data>
    </edge>
    <edge source="TUN" target="ETH">
      <data key="d0">1117360</data>
    </edge>
    <edge source="TUN" target="FIN">
      <data key="d0">73263</data>
    </edge>
    <edge source="TUN" target="FRA">
      <data key="d0">160070339</data>
    </edge>
    <edge source="TUN" target="DEU">
      <data key="d0">4007795</data>
    </edge>
    <edge source="TUN" target="HKG">
      <data key="d0">169174</data>
    </edge>
    <edge source="TUN" target="HUN">
      <data key="d0">94876</data>
    </edge>
    <edge source="TUN" target="IDN">
      <data key="d0">18985</data>
    </edge>
    <edge source="TUN" target="ITA">
      <data key="d0">65920887</data>
    </edge>
    <edge source="TUN" target="CIV">
      <data key="d0">49779</data>
    </edge>
    <edge source="TUN" target="JPN">
      <data key="d0">275698</data>
    </edge>
    <edge source="TUN" target="JOR">
      <data key="d0">19257</data>
    </edge>
    <edge source="TUN" target="LVA">
      <data key="d0">20185</data>
    </edge>
    <edge source="TUN" target="MYS">
      <data key="d0">32660</data>
    </edge>
    <edge source="TUN" target="MRT">
      <data key="d0">183389</data>
    </edge>
    <edge source="TUN" target="MEX">
      <data key="d0">138227</data>
    </edge>
    <edge source="TUN" target="MAR">
      <data key="d0">1158274</data>
    </edge>
    <edge source="TUN" target="NLD">
      <data key="d0">8159898</data>
    </edge>
    <edge source="TUN" target="NOR">
      <data key="d0">28307</data>
    </edge>
    <edge source="TUN" target="PAK">
      <data key="d0">38926</data>
    </edge>
    <edge source="TUN" target="POL">
      <data key="d0">6998278</data>
    </edge>
    <edge source="TUN" target="PRT">
      <data key="d0">612893</data>
    </edge>
    <edge source="TUN" target="ROU">
      <data key="d0">984691</data>
    </edge>
    <edge source="TUN" target="RUS">
      <data key="d0">54297</data>
    </edge>
    <edge source="TUN" target="SAU">
      <data key="d0">80229</data>
    </edge>
    <edge source="TUN" target="SEN">
      <data key="d0">26615</data>
    </edge>
    <edge source="TUN" target="SRB">
      <data key="d0">10633</data>
    </edge>
    <edge source="TUN" target="IND">
      <data key="d0">330899</data>
    </edge>
    <edge source="TUN" target="SGP">
      <data key="d0">61327</data>
    </edge>
    <edge source="TUN" target="SVK">
      <data key="d0">4576739</data>
    </edge>
    <edge source="TUN" target="VNM">
      <data key="d0">239693</data>
    </edge>
    <edge source="TUN" target="ESP">
      <data key="d0">21912397</data>
    </edge>
    <edge source="TUN" target="SWE">
      <data key="d0">374005</data>
    </edge>
    <edge source="TUN" target="CHE">
      <data key="d0">194042</data>
    </edge>
    <edge source="TUN" target="THA">
      <data key="d0">11428</data>
    </edge>
    <edge source="TUN" target="ARE">
      <data key="d0">155434</data>
    </edge>
    <edge source="TUN" target="TUR">
      <data key="d0">5986722</data>
    </edge>
    <edge source="TUN" target="EGY">
      <data key="d0">29959</data>
    </edge>
    <edge source="TUN" target="GBR">
      <data key="d0">1156673</data>
    </edge>
    <edge source="TUN" target="USA">
      <data key="d0">1587635</data>
    </edge>
    <edge source="TUN" target="BFA">
      <data key="d0">84894</data>
    </edge>
    <edge source="GBR" target="ALB">
      <data key="d0">25489</data>
    </edge>
    <edge source="GBR" target="DZA">
      <data key="d0">1648657</data>
    </edge>
    <edge source="GBR" target="AZE">
      <data key="d0">764945</data>
    </edge>
    <edge source="GBR" target="ARG">
      <data key="d0">1259708</data>
    </edge>
    <edge source="GBR" target="AUS">
      <data key="d0">33500387</data>
    </edge>
    <edge source="GBR" target="AUT">
      <data key="d0">28350355</data>
    </edge>
    <edge source="GBR" target="ARM">
      <data key="d0">291812</data>
    </edge>
    <edge source="GBR" target="BEL">
      <data key="d0">97640888</data>
    </edge>
    <edge source="GBR" target="BOL">
      <data key="d0">27761</data>
    </edge>
    <edge source="GBR" target="BWA">
      <data key="d0">303894</data>
    </edge>
    <edge source="GBR" target="BRA">
      <data key="d0">5918127</data>
    </edge>
    <edge source="GBR" target="BGR">
      <data key="d0">21670652</data>
    </edge>
    <edge source="GBR" target="BLR">
      <data key="d0">362445</data>
    </edge>
    <edge source="GBR" target="KHM">
      <data key="d0">2832850</data>
    </edge>
    <edge source="GBR" target="CMR">
      <data key="d0">254094</data>
    </edge>
    <edge source="GBR" target="CAN">
      <data key="d0">32586771</data>
    </edge>
    <edge source="GBR" target="LKA">
      <data key="d0">11481165</data>
    </edge>
    <edge source="GBR" target="CHL">
      <data key="d0">4213354</data>
    </edge>
    <edge source="GBR" target="CHN">
      <data key="d0">96502072</data>
    </edge>
    <edge source="GBR" target="COL">
      <data key="d0">1041292</data>
    </edge>
    <edge source="GBR" target="CRI">
      <data key="d0">1052168</data>
    </edge>
    <edge source="GBR" target="HRV">
      <data key="d0">2485375</data>
    </edge>
    <edge source="GBR" target="CZE">
      <data key="d0">58820884</data>
    </edge>
    <edge source="GBR" target="BEN">
      <data key="d0">17439</data>
    </edge>
    <edge source="GBR" target="DNK">
      <data key="d0">73247822</data>
    </edge>
    <edge source="GBR" target="ECU">
      <data key="d0">159242</data>
    </edge>
    <edge source="GBR" target="SLV">
      <data key="d0">12953</data>
    </edge>
    <edge source="GBR" target="ETH">
      <data key="d0">621845</data>
    </edge>
    <edge source="GBR" target="EST">
      <data key="d0">8370649</data>
    </edge>
    <edge source="GBR" target="FIN">
      <data key="d0">32067075</data>
    </edge>
    <edge source="GBR" target="FRA">
      <data key="d0">205492152</data>
    </edge>
    <edge source="GBR" target="GEO">
      <data key="d0">523628</data>
    </edge>
    <edge source="GBR" target="GMB">
      <data key="d0">987636</data>
    </edge>
    <edge source="GBR" target="PSE">
      <data key="d0">12163</data>
    </edge>
    <edge source="GBR" target="DEU">
      <data key="d0">399492365</data>
    </edge>
    <edge source="GBR" target="GHA">
      <data key="d0">2565081</data>
    </edge>
    <edge source="GBR" target="GRC">
      <data key="d0">9638688</data>
    </edge>
    <edge source="GBR" target="GTM">
      <data key="d0">710051</data>
    </edge>
    <edge source="GBR" target="HND">
      <data key="d0">723441</data>
    </edge>
    <edge source="GBR" target="HKG">
      <data key="d0">64930033</data>
    </edge>
    <edge source="GBR" target="HUN">
      <data key="d0">27696807</data>
    </edge>
    <edge source="GBR" target="IDN">
      <data key="d0">9244586</data>
    </edge>
    <edge source="GBR" target="IRL">
      <data key="d0">283048484</data>
    </edge>
    <edge source="GBR" target="ISR">
      <data key="d0">10174287</data>
    </edge>
    <edge source="GBR" target="ITA">
      <data key="d0">184027736</data>
    </edge>
    <edge source="GBR" target="CIV">
      <data key="d0">283113</data>
    </edge>
    <edge source="GBR" target="JAM">
      <data key="d0">832203</data>
    </edge>
    <edge source="GBR" target="JPN">
      <data key="d0">46202046</data>
    </edge>
    <edge source="GBR" target="KAZ">
      <data key="d0">1443193</data>
    </edge>
    <edge source="GBR" target="JOR">
      <data key="d0">1931371</data>
    </edge>
    <edge source="GBR" target="KOR">
      <data key="d0">17945894</data>
    </edge>
    <edge source="GBR" target="LBN">
      <data key="d0">2610841</data>
    </edge>
    <edge source="GBR" target="LVA">
      <data key="d0">7716383</data>
    </edge>
    <edge source="GBR" target="LTU">
      <data key="d0">31499440</data>
    </edge>
    <edge source="GBR" target="MDG">
      <data key="d0">2425711</data>
    </edge>
    <edge source="GBR" target="MWI">
      <data key="d0">37875</data>
    </edge>
    <edge source="GBR" target="MYS">
      <data key="d0">14684290</data>
    </edge>
    <edge source="GBR" target="MUS">
      <data key="d0">4598874</data>
    </edge>
    <edge source="GBR" target="MEX">
      <data key="d0">10310440</data>
    </edge>
    <edge source="GBR" target="MDA">
      <data key="d0">26037612</data>
    </edge>
    <edge source="GBR" target="MAR">
      <data key="d0">55588269</data>
    </edge>
    <edge source="GBR" target="MOZ">
      <data key="d0">124713</data>
    </edge>
    <edge source="GBR" target="OMN">
      <data key="d0">4521129</data>
    </edge>
    <edge source="GBR" target="NAM">
      <data key="d0">32517</data>
    </edge>
    <edge source="GBR" target="NLD">
      <data key="d0">159225191</data>
    </edge>
    <edge source="GBR" target="NZL">
      <data key="d0">10021668</data>
    </edge>
    <edge source="GBR" target="NIC">
      <data key="d0">155889</data>
    </edge>
    <edge source="GBR" target="NOR">
      <data key="d0">24200580</data>
    </edge>
    <edge source="GBR" target="PAK">
      <data key="d0">4579389</data>
    </edge>
    <edge source="GBR" target="PAN">
      <data key="d0">233789</data>
    </edge>
    <edge source="GBR" target="PRY">
      <data key="d0">34699</data>
    </edge>
    <edge source="GBR" target="PER">
      <data key="d0">673253</data>
    </edge>
    <edge source="GBR" target="PHL">
      <data key="d0">10401400</data>
    </edge>
    <edge source="GBR" target="POL">
      <data key="d0">172129579</data>
    </edge>
    <edge source="GBR" target="PRT">
      <data key="d0">58136252</data>
    </edge>
    <edge source="GBR" target="ROU">
      <data key="d0">187565684</data>
    </edge>
    <edge source="GBR" target="RUS">
      <data key="d0">17166692</data>
    </edge>
    <edge source="GBR" target="SAU">
      <data key="d0">15006452</data>
    </edge>
    <edge source="GBR" target="SEN">
      <data key="d0">317407</data>
    </edge>
    <edge source="GBR" target="SRB">
      <data key="d0">3736932</data>
    </edge>
    <edge source="GBR" target="IND">
      <data key="d0">29488311</data>
    </edge>
    <edge source="GBR" target="SGP">
      <data key="d0">14536831</data>
    </edge>
    <edge source="GBR" target="SVK">
      <data key="d0">12704100</data>
    </edge>
    <edge source="GBR" target="VNM">
      <data key="d0">13604618</data>
    </edge>
    <edge source="GBR" target="SVN">
      <data key="d0">5320911</data>
    </edge>
    <edge source="GBR" target="ZAF">
      <data key="d0">14231445</data>
    </edge>
    <edge source="GBR" target="ZWE">
      <data key="d0">152634</data>
    </edge>
    <edge source="GBR" target="ESP">
      <data key="d0">94566491</data>
    </edge>
    <edge source="GBR" target="SWE">
      <data key="d0">62804013</data>
    </edge>
    <edge source="GBR" target="CHE">
      <data key="d0">31001747</data>
    </edge>
    <edge source="GBR" target="THA">
      <data key="d0">15633186</data>
    </edge>
    <edge source="GBR" target="TGO">
      <data key="d0">61831</data>
    </edge>
    <edge source="GBR" target="ARE">
      <data key="d0">42273117</data>
    </edge>
    <edge source="GBR" target="TUN">
      <data key="d0">22773375</data>
    </edge>
    <edge source="GBR" target="TUR">
      <data key="d0">43870958</data>
    </edge>
    <edge source="GBR" target="UGA">
      <data key="d0">83002</data>
    </edge>
    <edge source="GBR" target="UKR">
      <data key="d0">9414885</data>
    </edge>
    <edge source="GBR" target="MKD">
      <data key="d0">6830997</data>
    </edge>
    <edge source="GBR" target="EGY">
      <data key="d0">7984956</data>
    </edge>
    <edge source="GBR" target="TZA">
      <data key="d0">178227</data>
    </edge>
    <edge source="GBR" target="USA">
      <data key="d0">297465604</data>
    </edge>
    <edge source="GBR" target="BFA">
      <data key="d0">26056</data>
    </edge>
    <edge source="GBR" target="URY">
      <data key="d0">415456</data>
    </edge>
    <edge source="AZE" target="BGR">
      <data key="d0">142787</data>
    </edge>
    <edge source="AZE" target="BLR">
      <data key="d0">250780</data>
    </edge>
    <edge source="AZE" target="CZE">
      <data key="d0">905845</data>
    </edge>
    <edge source="AZE" target="FIN">
      <data key="d0">255003</data>
    </edge>
    <edge source="AZE" target="FRA">
      <data key="d0">103787</data>
    </edge>
    <edge source="AZE" target="GEO">
      <data key="d0">1386767</data>
    </edge>
    <edge source="AZE" target="KAZ">
      <data key="d0">836136</data>
    </edge>
    <edge source="AZE" target="LVA">
      <data key="d0">123160</data>
    </edge>
    <edge source="AZE" target="LTU">
      <data key="d0">589027</data>
    </edge>
    <edge source="AZE" target="NOR">
      <data key="d0">51194</data>
    </edge>
    <edge source="AZE" target="RUS">
      <data key="d0">16832514</data>
    </edge>
    <edge source="AZE" target="SWE">
      <data key="d0">246091</data>
    </edge>
    <edge source="AZE" target="TUR">
      <data key="d0">5803473</data>
    </edge>
    <edge source="AZE" target="UKR">
      <data key="d0">1978045</data>
    </edge>
    <edge source="AZE" target="GBR">
      <data key="d0">53527</data>
    </edge>
    <edge source="AZE" target="USA">
      <data key="d0">75558</data>
    </edge>
    <edge source="BLR" target="ALB">
      <data key="d0">122300</data>
    </edge>
    <edge source="BLR" target="AZE">
      <data key="d0">839100</data>
    </edge>
    <edge source="BLR" target="ARG">
      <data key="d0">22100</data>
    </edge>
    <edge source="BLR" target="AUS">
      <data key="d0">94200</data>
    </edge>
    <edge source="BLR" target="AUT">
      <data key="d0">162500</data>
    </edge>
    <edge source="BLR" target="ARM">
      <data key="d0">508800</data>
    </edge>
    <edge source="BLR" target="BEL">
      <data key="d0">4707500</data>
    </edge>
    <edge source="BLR" target="BRA">
      <data key="d0">1013700</data>
    </edge>
    <edge source="BLR" target="BGR">
      <data key="d0">348600</data>
    </edge>
    <edge source="BLR" target="CAN">
      <data key="d0">78900</data>
    </edge>
    <edge source="BLR" target="CHN">
      <data key="d0">509100</data>
    </edge>
    <edge source="BLR" target="CZE">
      <data key="d0">4855200</data>
    </edge>
    <edge source="BLR" target="DNK">
      <data key="d0">36700</data>
    </edge>
    <edge source="BLR" target="EST">
      <data key="d0">4032700</data>
    </edge>
    <edge source="BLR" target="FIN">
      <data key="d0">70300</data>
    </edge>
    <edge source="BLR" target="FRA">
      <data key="d0">134300</data>
    </edge>
    <edge source="BLR" target="GEO">
      <data key="d0">2381200</data>
    </edge>
    <edge source="BLR" target="DEU">
      <data key="d0">30282100</data>
    </edge>
    <edge source="BLR" target="GRC">
      <data key="d0">51900</data>
    </edge>
    <edge source="BLR" target="HKG">
      <data key="d0">25100</data>
    </edge>
    <edge source="BLR" target="HUN">
      <data key="d0">649300</data>
    </edge>
    <edge source="BLR" target="IRL">
      <data key="d0">304500</data>
    </edge>
    <edge source="BLR" target="ISR">
      <data key="d0">110300</data>
    </edge>
    <edge source="BLR" target="ITA">
      <data key="d0">3001400</data>
    </edge>
    <edge source="BLR" target="JPN">
      <data key="d0">1669200</data>
    </edge>
    <edge source="BLR" target="KAZ">
      <data key="d0">7880000</data>
    </edge>
    <edge source="BLR" target="KOR">
      <data key="d0">1641000</data>
    </edge>
    <edge source="BLR" target="KGZ">
      <data key="d0">2713100</data>
    </edge>
    <edge source="BLR" target="LVA">
      <data key="d0">1718200</data>
    </edge>
    <edge source="BLR" target="LTU">
      <data key="d0">13533500</data>
    </edge>
    <edge source="BLR" target="MDA">
      <data key="d0">4800500</data>
    </edge>
    <edge source="BLR" target="NLD">
      <data key="d0">15332000</data>
    </edge>
    <edge source="BLR" target="PAK">
      <data key="d0">21100</data>
    </edge>
    <edge source="BLR" target="POL">
      <data key="d0">18081900</data>
    </edge>
    <edge source="BLR" target="ROU">
      <data key="d0">5645200</data>
    </edge>
    <edge source="BLR" target="RUS">
      <data key="d0">430657100</data>
    </edge>
    <edge source="BLR" target="SRB">
      <data key="d0">1939200</data>
    </edge>
    <edge source="BLR" target="IND">
      <data key="d0">4165500</data>
    </edge>
    <edge source="BLR" target="SGP">
      <data key="d0">30900</data>
    </edge>
    <edge source="BLR" target="SVK">
      <data key="d0">3230700</data>
    </edge>
    <edge source="BLR" target="SVN">
      <data key="d0">59800</data>
    </edge>
    <edge source="BLR" target="ZAF">
      <data key="d0">218500</data>
    </edge>
    <edge source="BLR" target="ESP">
      <data key="d0">1597600</data>
    </edge>
    <edge source="BLR" target="SWE">
      <data key="d0">1121600</data>
    </edge>
    <edge source="BLR" target="THA">
      <data key="d0">154300</data>
    </edge>
    <edge source="BLR" target="ARE">
      <data key="d0">324000</data>
    </edge>
    <edge source="BLR" target="TUN">
      <data key="d0">810400</data>
    </edge>
    <edge source="BLR" target="TUR">
      <data key="d0">5523300</data>
    </edge>
    <edge source="BLR" target="UGA">
      <data key="d0">79800</data>
    </edge>
    <edge source="BLR" target="UKR">
      <data key="d0">36104700</data>
    </edge>
    <edge source="BLR" target="GBR">
      <data key="d0">552300</data>
    </edge>
    <edge source="BLR" target="TZA">
      <data key="d0">79800</data>
    </edge>
    <edge source="BLR" target="USA">
      <data key="d0">4899600</data>
    </edge>
    <edge source="CZE" target="ALB">
      <data key="d0">3638561</data>
    </edge>
    <edge source="CZE" target="DZA">
      <data key="d0">340593</data>
    </edge>
    <edge source="CZE" target="AZE">
      <data key="d0">45202</data>
    </edge>
    <edge source="CZE" target="ARG">
      <data key="d0">3147838</data>
    </edge>
    <edge source="CZE" target="AUS">
      <data key="d0">2287012</data>
    </edge>
    <edge source="CZE" target="AUT">
      <data key="d0">110620248</data>
    </edge>
    <edge source="CZE" target="ARM">
      <data key="d0">209048</data>
    </edge>
    <edge source="CZE" target="BEL">
      <data key="d0">73503639</data>
    </edge>
    <edge source="CZE" target="BOL">
      <data key="d0">91149</data>
    </edge>
    <edge source="CZE" target="BRA">
      <data key="d0">7246656</data>
    </edge>
    <edge source="CZE" target="BGR">
      <data key="d0">16910457</data>
    </edge>
    <edge source="CZE" target="BLR">
      <data key="d0">2113786</data>
    </edge>
    <edge source="CZE" target="CMR">
      <data key="d0">46986</data>
    </edge>
    <edge source="CZE" target="CAN">
      <data key="d0">9515663</data>
    </edge>
    <edge source="CZE" target="LKA">
      <data key="d0">90841</data>
    </edge>
    <edge source="CZE" target="CHL">
      <data key="d0">1743940</data>
    </edge>
    <edge source="CZE" target="CHN">
      <data key="d0">13209539</data>
    </edge>
    <edge source="CZE" target="COL">
      <data key="d0">311729</data>
    </edge>
    <edge source="CZE" target="CRI">
      <data key="d0">20704</data>
    </edge>
    <edge source="CZE" target="HRV">
      <data key="d0">7381313</data>
    </edge>
    <edge source="CZE" target="BEN">
      <data key="d0">1093934</data>
    </edge>
    <edge source="CZE" target="DNK">
      <data key="d0">27134504</data>
    </edge>
    <edge source="CZE" target="ECU">
      <data key="d0">39396</data>
    </edge>
    <edge source="CZE" target="ETH">
      <data key="d0">100111</data>
    </edge>
    <edge source="CZE" target="EST">
      <data key="d0">7951576</data>
    </edge>
    <edge source="CZE" target="FIN">
      <data key="d0">15482843</data>
    </edge>
    <edge source="CZE" target="FRA">
      <data key="d0">111148871</data>
    </edge>
    <edge source="CZE" target="GEO">
      <data key="d0">211744</data>
    </edge>
    <edge source="CZE" target="DEU">
      <data key="d0">704278626</data>
    </edge>
    <edge source="CZE" target="GHA">
      <data key="d0">874487</data>
    </edge>
    <edge source="CZE" target="GRC">
      <data key="d0">3560017</data>
    </edge>
    <edge source="CZE" target="GTM">
      <data key="d0">21877</data>
    </edge>
    <edge source="CZE" target="HND">
      <data key="d0">151174</data>
    </edge>
    <edge source="CZE" target="HKG">
      <data key="d0">665542</data>
    </edge>
    <edge source="CZE" target="HUN">
      <data key="d0">49418084</data>
    </edge>
    <edge source="CZE" target="IDN">
      <data key="d0">807494</data>
    </edge>
    <edge source="CZE" target="IRL">
      <data key="d0">1636100</data>
    </edge>
    <edge source="CZE" target="ISR">
      <data key="d0">1494232</data>
    </edge>
    <edge source="CZE" target="ITA">
      <data key="d0">259948870</data>
    </edge>
    <edge source="CZE" target="CIV">
      <data key="d0">190247</data>
    </edge>
    <edge source="CZE" target="JAM">
      <data key="d0">10352</data>
    </edge>
    <edge source="CZE" target="JPN">
      <data key="d0">9317287</data>
    </edge>
    <edge source="CZE" target="KAZ">
      <data key="d0">529471</data>
    </edge>
    <edge source="CZE" target="JOR">
      <data key="d0">152514</data>
    </edge>
    <edge source="CZE" target="KOR">
      <data key="d0">1060305</data>
    </edge>
    <edge source="CZE" target="KGZ">
      <data key="d0">23889</data>
    </edge>
    <edge source="CZE" target="LBN">
      <data key="d0">132401</data>
    </edge>
    <edge source="CZE" target="LVA">
      <data key="d0">9452491</data>
    </edge>
    <edge source="CZE" target="LTU">
      <data key="d0">20898869</data>
    </edge>
    <edge source="CZE" target="MDG">
      <data key="d0">66683</data>
    </edge>
    <edge source="CZE" target="MYS">
      <data key="d0">897534</data>
    </edge>
    <edge source="CZE" target="MRT">
      <data key="d0">994009</data>
    </edge>
    <edge source="CZE" target="MUS">
      <data key="d0">408410</data>
    </edge>
    <edge source="CZE" target="MEX">
      <data key="d0">4555547</data>
    </edge>
    <edge source="CZE" target="MDA">
      <data key="d0">1467415</data>
    </edge>
    <edge source="CZE" target="MAR">
      <data key="d0">2655159</data>
    </edge>
    <edge source="CZE" target="OMN">
      <data key="d0">62712</data>
    </edge>
    <edge source="CZE" target="NLD">
      <data key="d0">110071708</data>
    </edge>
    <edge source="CZE" target="NZL">
      <data key="d0">662777</data>
    </edge>
    <edge source="CZE" target="NER">
      <data key="d0">107562</data>
    </edge>
    <edge source="CZE" target="NOR">
      <data key="d0">9248341</data>
    </edge>
    <edge source="CZE" target="PAK">
      <data key="d0">376012</data>
    </edge>
    <edge source="CZE" target="PAN">
      <data key="d0">95202</data>
    </edge>
    <edge source="CZE" target="PRY">
      <data key="d0">13664</data>
    </edge>
    <edge source="CZE" target="PER">
      <data key="d0">1826186</data>
    </edge>
    <edge source="CZE" target="PHL">
      <data key="d0">356672</data>
    </edge>
    <edge source="CZE" target="POL">
      <data key="d0">199834624</data>
    </edge>
    <edge source="CZE" target="PRT">
      <data key="d0">16091465</data>
    </edge>
    <edge source="CZE" target="ROU">
      <data key="d0">93988401</data>
    </edge>
    <edge source="CZE" target="RUS">
      <data key="d0">44831318</data>
    </edge>
    <edge source="CZE" target="SAU">
      <data key="d0">4175195</data>
    </edge>
    <edge source="CZE" target="SEN">
      <data key="d0">1054470</data>
    </edge>
    <edge source="CZE" target="SRB">
      <data key="d0">12662922</data>
    </edge>
    <edge source="CZE" target="IND">
      <data key="d0">2408926</data>
    </edge>
    <edge source="CZE" target="SGP">
      <data key="d0">300892</data>
    </edge>
    <edge source="CZE" target="SVK">
      <data key="d0">156565092</data>
    </edge>
    <edge source="CZE" target="VNM">
      <data key="d0">688337</data>
    </edge>
    <edge source="CZE" target="SVN">
      <data key="d0">9647303</data>
    </edge>
    <edge source="CZE" target="ZAF">
      <data key="d0">4356621</data>
    </edge>
    <edge source="CZE" target="ESP">
      <data key="d0">37160983</data>
    </edge>
    <edge source="CZE" target="SWE">
      <data key="d0">18688387</data>
    </edge>
    <edge source="CZE" target="CHE">
      <data key="d0">27651118</data>
    </edge>
    <edge source="CZE" target="THA">
      <data key="d0">2507303</data>
    </edge>
    <edge source="CZE" target="ARE">
      <data key="d0">2118079</data>
    </edge>
    <edge source="CZE" target="TUN">
      <data key="d0">2995652</data>
    </edge>
    <edge source="CZE" target="TUR">
      <data key="d0">46099964</data>
    </edge>
    <edge source="CZE" target="UKR">
      <data key="d0">14369657</data>
    </edge>
    <edge source="CZE" target="MKD">
      <data key="d0">19513381</data>
    </edge>
    <edge source="CZE" target="EGY">
      <data key="d0">6031458</data>
    </edge>
    <edge source="CZE" target="GBR">
      <data key="d0">82943579</data>
    </edge>
    <edge source="CZE" target="TZA">
      <data key="d0">16572</data>
    </edge>
    <edge source="CZE" target="USA">
      <data key="d0">50738580</data>
    </edge>
    <edge source="CZE" target="BFA">
      <data key="d0">83159</data>
    </edge>
    <edge source="CZE" target="URY">
      <data key="d0">33499</data>
    </edge>
    <edge source="FIN" target="ARG">
      <data key="d0">951111</data>
    </edge>
    <edge source="FIN" target="AUS">
      <data key="d0">1605557</data>
    </edge>
    <edge source="FIN" target="AUT">
      <data key="d0">1792344</data>
    </edge>
    <edge source="FIN" target="ARM">
      <data key="d0">28519</data>
    </edge>
    <edge source="FIN" target="BEL">
      <data key="d0">4288714</data>
    </edge>
    <edge source="FIN" target="BRA">
      <data key="d0">1808172</data>
    </edge>
    <edge source="FIN" target="BGR">
      <data key="d0">871632</data>
    </edge>
    <edge source="FIN" target="BDI">
      <data key="d0">31338</data>
    </edge>
    <edge source="FIN" target="BLR">
      <data key="d0">412569</data>
    </edge>
    <edge source="FIN" target="CAN">
      <data key="d0">2299286</data>
    </edge>
    <edge source="FIN" target="CAF">
      <data key="d0">76929</data>
    </edge>
    <edge source="FIN" target="LKA">
      <data key="d0">10718</data>
    </edge>
    <edge source="FIN" target="CHL">
      <data key="d0">2005912</data>
    </edge>
    <edge source="FIN" target="CHN">
      <data key="d0">12544549</data>
    </edge>
    <edge source="FIN" target="COL">
      <data key="d0">1034632</data>
    </edge>
    <edge source="FIN" target="HRV">
      <data key="d0">54682</data>
    </edge>
    <edge source="FIN" target="CZE">
      <data key="d0">587311</data>
    </edge>
    <edge source="FIN" target="DNK">
      <data key="d0">2221042</data>
    </edge>
    <edge source="FIN" target="EST">
      <data key="d0">18536341</data>
    </edge>
    <edge source="FIN" target="FRA">
      <data key="d0">8492476</data>
    </edge>
    <edge source="FIN" target="GEO">
      <data key="d0">18809</data>
    </edge>
    <edge source="FIN" target="DEU">
      <data key="d0">25857890</data>
    </edge>
    <edge source="FIN" target="GHA">
      <data key="d0">558874</data>
    </edge>
    <edge source="FIN" target="GRC">
      <data key="d0">83711</data>
    </edge>
    <edge source="FIN" target="HKG">
      <data key="d0">258237</data>
    </edge>
    <edge source="FIN" target="HUN">
      <data key="d0">2075453</data>
    </edge>
    <edge source="FIN" target="IDN">
      <data key="d0">2839862</data>
    </edge>
    <edge source="FIN" target="IRL">
      <data key="d0">112872</data>
    </edge>
    <edge source="FIN" target="ISR">
      <data key="d0">221859</data>
    </edge>
    <edge source="FIN" target="ITA">
      <data key="d0">1204612</data>
    </edge>
    <edge source="FIN" target="JPN">
      <data key="d0">4702066</data>
    </edge>
    <edge source="FIN" target="KAZ">
      <data key="d0">258649</data>
    </edge>
    <edge source="FIN" target="JOR">
      <data key="d0">121777</data>
    </edge>
    <edge source="FIN" target="KOR">
      <data key="d0">2829029</data>
    </edge>
    <edge source="FIN" target="LBN">
      <data key="d0">11229</data>
    </edge>
    <edge source="FIN" target="LVA">
      <data key="d0">3072002</data>
    </edge>
    <edge source="FIN" target="LTU">
      <data key="d0">3539423</data>
    </edge>
    <edge source="FIN" target="MYS">
      <data key="d0">17125</data>
    </edge>
    <edge source="FIN" target="MEX">
      <data key="d0">1189394</data>
    </edge>
    <edge source="FIN" target="MAR">
      <data key="d0">674595</data>
    </edge>
    <edge source="FIN" target="NLD">
      <data key="d0">2728346</data>
    </edge>
    <edge source="FIN" target="NZL">
      <data key="d0">556764</data>
    </edge>
    <edge source="FIN" target="NIC">
      <data key="d0">49185</data>
    </edge>
    <edge source="FIN" target="NOR">
      <data key="d0">8594759</data>
    </edge>
    <edge source="FIN" target="PAK">
      <data key="d0">63991</data>
    </edge>
    <edge source="FIN" target="PHL">
      <data key="d0">46775</data>
    </edge>
    <edge source="FIN" target="POL">
      <data key="d0">8008938</data>
    </edge>
    <edge source="FIN" target="PRT">
      <data key="d0">3857243</data>
    </edge>
    <edge source="FIN" target="ROU">
      <data key="d0">999988</data>
    </edge>
    <edge source="FIN" target="RUS">
      <data key="d0">17845200</data>
    </edge>
    <edge source="FIN" target="SAU">
      <data key="d0">521288</data>
    </edge>
    <edge source="FIN" target="SRB">
      <data key="d0">179075</data>
    </edge>
    <edge source="FIN" target="IND">
      <data key="d0">2064943</data>
    </edge>
    <edge source="FIN" target="SGP">
      <data key="d0">1869882</data>
    </edge>
    <edge source="FIN" target="SVK">
      <data key="d0">170920</data>
    </edge>
    <edge source="FIN" target="VNM">
      <data key="d0">73820</data>
    </edge>
    <edge source="FIN" target="SVN">
      <data key="d0">295085</data>
    </edge>
    <edge source="FIN" target="ZAF">
      <data key="d0">533676</data>
    </edge>
    <edge source="FIN" target="ESP">
      <data key="d0">3561525</data>
    </edge>
    <edge source="FIN" target="SWE">
      <data key="d0">26543308</data>
    </edge>
    <edge source="FIN" target="CHE">
      <data key="d0">3563286</data>
    </edge>
    <edge source="FIN" target="THA">
      <data key="d0">1186567</data>
    </edge>
    <edge source="FIN" target="ARE">
      <data key="d0">412862</data>
    </edge>
    <edge source="FIN" target="TUN">
      <data key="d0">263675</data>
    </edge>
    <edge source="FIN" target="TUR">
      <data key="d0">1778631</data>
    </edge>
    <edge source="FIN" target="UKR">
      <data key="d0">166060</data>
    </edge>
    <edge source="FIN" target="MKD">
      <data key="d0">127958</data>
    </edge>
    <edge source="FIN" target="EGY">
      <data key="d0">58004</data>
    </edge>
    <edge source="FIN" target="GBR">
      <data key="d0">4139934</data>
    </edge>
    <edge source="FIN" target="TZA">
      <data key="d0">12651</data>
    </edge>
    <edge source="FIN" target="USA">
      <data key="d0">23105823</data>
    </edge>
    <edge source="FIN" target="URY">
      <data key="d0">216588</data>
    </edge>
    <edge source="GEO" target="AZE">
      <data key="d0">114473</data>
    </edge>
    <edge source="GEO" target="AUT">
      <data key="d0">24480</data>
    </edge>
    <edge source="GEO" target="ARM">
      <data key="d0">211941</data>
    </edge>
    <edge source="GEO" target="CHL">
      <data key="d0">23161</data>
    </edge>
    <edge source="GEO" target="DEU">
      <data key="d0">35028</data>
    </edge>
    <edge source="GEO" target="KAZ">
      <data key="d0">16461</data>
    </edge>
    <edge source="GEO" target="LBN">
      <data key="d0">11568</data>
    </edge>
    <edge source="GEO" target="NLD">
      <data key="d0">31114</data>
    </edge>
    <edge source="GEO" target="RUS">
      <data key="d0">464558</data>
    </edge>
    <edge source="GEO" target="IND">
      <data key="d0">13667</data>
    </edge>
    <edge source="GEO" target="TUR">
      <data key="d0">1719245</data>
    </edge>
    <edge source="GEO" target="UKR">
      <data key="d0">80217</data>
    </edge>
    <edge source="KAZ" target="AZE">
      <data key="d0">114099</data>
    </edge>
    <edge source="KAZ" target="AUT">
      <data key="d0">10082</data>
    </edge>
    <edge source="KAZ" target="BLR">
      <data key="d0">67512</data>
    </edge>
    <edge source="KAZ" target="CHN">
      <data key="d0">8350318</data>
    </edge>
    <edge source="KAZ" target="CZE">
      <data key="d0">54938</data>
    </edge>
    <edge source="KAZ" target="DNK">
      <data key="d0">105146</data>
    </edge>
    <edge source="KAZ" target="FRA">
      <data key="d0">24198</data>
    </edge>
    <edge source="KAZ" target="GEO">
      <data key="d0">70007</data>
    </edge>
    <edge source="KAZ" target="DEU">
      <data key="d0">400689</data>
    </edge>
    <edge source="KAZ" target="ITA">
      <data key="d0">421514</data>
    </edge>
    <edge source="KAZ" target="KGZ">
      <data key="d0">1268368</data>
    </edge>
    <edge source="KAZ" target="LVA">
      <data key="d0">109832</data>
    </edge>
    <edge source="KAZ" target="LTU">
      <data key="d0">6661744</data>
    </edge>
    <edge source="KAZ" target="NLD">
      <data key="d0">17841</data>
    </edge>
    <edge source="KAZ" target="NOR">
      <data key="d0">12595</data>
    </edge>
    <edge source="KAZ" target="RUS">
      <data key="d0">7118451</data>
    </edge>
    <edge source="KAZ" target="TUR">
      <data key="d0">1733648</data>
    </edge>
    <edge source="KAZ" target="UKR">
      <data key="d0">18015</data>
    </edge>
    <edge source="KAZ" target="GBR">
      <data key="d0">84159</data>
    </edge>
    <edge source="LVA" target="ARG">
      <data key="d0">56932</data>
    </edge>
    <edge source="LVA" target="AUS">
      <data key="d0">26136</data>
    </edge>
    <edge source="LVA" target="AUT">
      <data key="d0">1453186</data>
    </edge>
    <edge source="LVA" target="BEL">
      <data key="d0">1510206</data>
    </edge>
    <edge source="LVA" target="BRA">
      <data key="d0">21325</data>
    </edge>
    <edge source="LVA" target="BGR">
      <data key="d0">4290862</data>
    </edge>
    <edge source="LVA" target="BLR">
      <data key="d0">7479320</data>
    </edge>
    <edge source="LVA" target="CAN">
      <data key="d0">3639883</data>
    </edge>
    <edge source="LVA" target="LKA">
      <data key="d0">227780</data>
    </edge>
    <edge source="LVA" target="CHL">
      <data key="d0">53928</data>
    </edge>
    <edge source="LVA" target="CHN">
      <data key="d0">592282</data>
    </edge>
    <edge source="LVA" target="HRV">
      <data key="d0">257475</data>
    </edge>
    <edge source="LVA" target="CZE">
      <data key="d0">3665928</data>
    </edge>
    <edge source="LVA" target="DNK">
      <data key="d0">2179827</data>
    </edge>
    <edge source="LVA" target="EST">
      <data key="d0">16644955</data>
    </edge>
    <edge source="LVA" target="FIN">
      <data key="d0">5530130</data>
    </edge>
    <edge source="LVA" target="FRA">
      <data key="d0">6484022</data>
    </edge>
    <edge source="LVA" target="GEO">
      <data key="d0">28967</data>
    </edge>
    <edge source="LVA" target="DEU">
      <data key="d0">35241359</data>
    </edge>
    <edge source="LVA" target="GRC">
      <data key="d0">1147337</data>
    </edge>
    <edge source="LVA" target="HUN">
      <data key="d0">1576016</data>
    </edge>
    <edge source="LVA" target="IDN">
      <data key="d0">146739</data>
    </edge>
    <edge source="LVA" target="IRL">
      <data key="d0">143387</data>
    </edge>
    <edge source="LVA" target="ISR">
      <data key="d0">132399</data>
    </edge>
    <edge source="LVA" target="ITA">
      <data key="d0">12034389</data>
    </edge>
    <edge source="LVA" target="JPN">
      <data key="d0">1945346</data>
    </edge>
    <edge source="LVA" target="KAZ">
      <data key="d0">20319</data>
    </edge>
    <edge source="LVA" target="KOR">
      <data key="d0">2022087</data>
    </edge>
    <edge source="LVA" target="LTU">
      <data key="d0">16107843</data>
    </edge>
    <edge source="LVA" target="MEX">
      <data key="d0">898657</data>
    </edge>
    <edge source="LVA" target="MDA">
      <data key="d0">111298</data>
    </edge>
    <edge source="LVA" target="MAR">
      <data key="d0">62063</data>
    </edge>
    <edge source="LVA" target="NLD">
      <data key="d0">657331</data>
    </edge>
    <edge source="LVA" target="NOR">
      <data key="d0">5709238</data>
    </edge>
    <edge source="LVA" target="PAK">
      <data key="d0">43936</data>
    </edge>
    <edge source="LVA" target="PAN">
      <data key="d0">26985</data>
    </edge>
    <edge source="LVA" target="POL">
      <data key="d0">15655020</data>
    </edge>
    <edge source="LVA" target="PRT">
      <data key="d0">2656103</data>
    </edge>
    <edge source="LVA" target="ROU">
      <data key="d0">1796571</data>
    </edge>
    <edge source="LVA" target="RUS">
      <data key="d0">15498176</data>
    </edge>
    <edge source="LVA" target="SRB">
      <data key="d0">444507</data>
    </edge>
    <edge source="LVA" target="IND">
      <data key="d0">564418</data>
    </edge>
    <edge source="LVA" target="SVK">
      <data key="d0">4788538</data>
    </edge>
    <edge source="LVA" target="SVN">
      <data key="d0">2331108</data>
    </edge>
    <edge source="LVA" target="ZAF">
      <data key="d0">202241</data>
    </edge>
    <edge source="LVA" target="ESP">
      <data key="d0">2356446</data>
    </edge>
    <edge source="LVA" target="SWE">
      <data key="d0">14266898</data>
    </edge>
    <edge source="LVA" target="CHE">
      <data key="d0">1937164</data>
    </edge>
    <edge source="LVA" target="THA">
      <data key="d0">35239</data>
    </edge>
    <edge source="LVA" target="TGO">
      <data key="d0">27231</data>
    </edge>
    <edge source="LVA" target="ARE">
      <data key="d0">1087070</data>
    </edge>
    <edge source="LVA" target="TUR">
      <data key="d0">2309158</data>
    </edge>
    <edge source="LVA" target="UKR">
      <data key="d0">11127260</data>
    </edge>
    <edge source="LVA" target="MKD">
      <data key="d0">910544</data>
    </edge>
    <edge source="LVA" target="GBR">
      <data key="d0">11380264</data>
    </edge>
    <edge source="LVA" target="USA">
      <data key="d0">12540243</data>
    </edge>
    <edge source="LTU" target="DZA">
      <data key="d0">20874</data>
    </edge>
    <edge source="LTU" target="AZE">
      <data key="d0">79055</data>
    </edge>
    <edge source="LTU" target="ARG">
      <data key="d0">84398</data>
    </edge>
    <edge source="LTU" target="AUS">
      <data key="d0">1972257</data>
    </edge>
    <edge source="LTU" target="AUT">
      <data key="d0">927385</data>
    </edge>
    <edge source="LTU" target="ARM">
      <data key="d0">1280620</data>
    </edge>
    <edge source="LTU" target="BEL">
      <data key="d0">2064522</data>
    </edge>
    <edge source="LTU" target="BRA">
      <data key="d0">128776</data>
    </edge>
    <edge source="LTU" target="BGR">
      <data key="d0">2548023</data>
    </edge>
    <edge source="LTU" target="BLR">
      <data key="d0">26056057</data>
    </edge>
    <edge source="LTU" target="KHM">
      <data key="d0">33354</data>
    </edge>
    <edge source="LTU" target="CAN">
      <data key="d0">1437451</data>
    </edge>
    <edge source="LTU" target="LKA">
      <data key="d0">80444</data>
    </edge>
    <edge source="LTU" target="CHL">
      <data key="d0">558125</data>
    </edge>
    <edge source="LTU" target="CHN">
      <data key="d0">2087671</data>
    </edge>
    <edge source="LTU" target="HRV">
      <data key="d0">414787</data>
    </edge>
    <edge source="LTU" target="CZE">
      <data key="d0">11858605</data>
    </edge>
    <edge source="LTU" target="DNK">
      <data key="d0">64357207</data>
    </edge>
    <edge source="LTU" target="ECU">
      <data key="d0">96088</data>
    </edge>
    <edge source="LTU" target="ETH">
      <data key="d0">967684</data>
    </edge>
    <edge source="LTU" target="EST">
      <data key="d0">13555684</data>
    </edge>
    <edge source="LTU" target="FIN">
      <data key="d0">7949291</data>
    </edge>
    <edge source="LTU" target="FRA">
      <data key="d0">21683549</data>
    </edge>
    <edge source="LTU" target="GEO">
      <data key="d0">99927</data>
    </edge>
    <edge source="LTU" target="DEU">
      <data key="d0">27453442</data>
    </edge>
    <edge source="LTU" target="GRC">
      <data key="d0">1821204</data>
    </edge>
    <edge source="LTU" target="HKG">
      <data key="d0">99687</data>
    </edge>
    <edge source="LTU" target="HUN">
      <data key="d0">1117557</data>
    </edge>
    <edge source="LTU" target="IDN">
      <data key="d0">139967</data>
    </edge>
    <edge source="LTU" target="IRL">
      <data key="d0">1741085</data>
    </edge>
    <edge source="LTU" target="ISR">
      <data key="d0">63990</data>
    </edge>
    <edge source="LTU" target="ITA">
      <data key="d0">51536693</data>
    </edge>
    <edge source="LTU" target="JPN">
      <data key="d0">3470789</data>
    </edge>
    <edge source="LTU" target="KAZ">
      <data key="d0">3775678</data>
    </edge>
    <edge source="LTU" target="JOR">
      <data key="d0">14348</data>
    </edge>
    <edge source="LTU" target="KOR">
      <data key="d0">8026461</data>
    </edge>
    <edge source="LTU" target="KGZ">
      <data key="d0">173518</data>
    </edge>
    <edge source="LTU" target="LVA">
      <data key="d0">22092942</data>
    </edge>
    <edge source="LTU" target="MDA">
      <data key="d0">491354</data>
    </edge>
    <edge source="LTU" target="MAR">
      <data key="d0">577182</data>
    </edge>
    <edge source="LTU" target="NAM">
      <data key="d0">697306</data>
    </edge>
    <edge source="LTU" target="NLD">
      <data key="d0">4336235</data>
    </edge>
    <edge source="LTU" target="NZL">
      <data key="d0">589808</data>
    </edge>
    <edge source="LTU" target="NOR">
      <data key="d0">25490368</data>
    </edge>
    <edge source="LTU" target="PAK">
      <data key="d0">105542</data>
    </edge>
    <edge source="LTU" target="PAN">
      <data key="d0">58798</data>
    </edge>
    <edge source="LTU" target="PER">
      <data key="d0">14798</data>
    </edge>
    <edge source="LTU" target="POL">
      <data key="d0">31459726</data>
    </edge>
    <edge source="LTU" target="PRT">
      <data key="d0">2644106</data>
    </edge>
    <edge source="LTU" target="ROU">
      <data key="d0">1815730</data>
    </edge>
    <edge source="LTU" target="RUS">
      <data key="d0">80331660</data>
    </edge>
    <edge source="LTU" target="SAU">
      <data key="d0">10056</data>
    </edge>
    <edge source="LTU" target="SRB">
      <data key="d0">612430</data>
    </edge>
    <edge source="LTU" target="IND">
      <data key="d0">3881591</data>
    </edge>
    <edge source="LTU" target="SGP">
      <data key="d0">1141648</data>
    </edge>
    <edge source="LTU" target="SVK">
      <data key="d0">1067501</data>
    </edge>
    <edge source="LTU" target="VNM">
      <data key="d0">485738</data>
    </edge>
    <edge source="LTU" target="SVN">
      <data key="d0">324254</data>
    </edge>
    <edge source="LTU" target="ZAF">
      <data key="d0">30915</data>
    </edge>
    <edge source="LTU" target="ESP">
      <data key="d0">10903055</data>
    </edge>
    <edge source="LTU" target="SWE">
      <data key="d0">28225394</data>
    </edge>
    <edge source="LTU" target="CHE">
      <data key="d0">6982350</data>
    </edge>
    <edge source="LTU" target="THA">
      <data key="d0">138602</data>
    </edge>
    <edge source="LTU" target="ARE">
      <data key="d0">60737</data>
    </edge>
    <edge source="LTU" target="TUN">
      <data key="d0">24636</data>
    </edge>
    <edge source="LTU" target="TUR">
      <data key="d0">3911374</data>
    </edge>
    <edge source="LTU" target="UKR">
      <data key="d0">14873950</data>
    </edge>
    <edge source="LTU" target="MKD">
      <data key="d0">81691</data>
    </edge>
    <edge source="LTU" target="EGY">
      <data key="d0">333299</data>
    </edge>
    <edge source="LTU" target="GBR">
      <data key="d0">38587109</data>
    </edge>
    <edge source="LTU" target="USA">
      <data key="d0">9145841</data>
    </edge>
    <edge source="NOR" target="DZA">
      <data key="d0">11928</data>
    </edge>
    <edge source="NOR" target="AZE">
      <data key="d0">56953</data>
    </edge>
    <edge source="NOR" target="ARG">
      <data key="d0">91384</data>
    </edge>
    <edge source="NOR" target="AUS">
      <data key="d0">1993062</data>
    </edge>
    <edge source="NOR" target="AUT">
      <data key="d0">351721</data>
    </edge>
    <edge source="NOR" target="BEL">
      <data key="d0">32800603</data>
    </edge>
    <edge source="NOR" target="BRA">
      <data key="d0">1145062</data>
    </edge>
    <edge source="NOR" target="BGR">
      <data key="d0">108500</data>
    </edge>
    <edge source="NOR" target="CAN">
      <data key="d0">2495878</data>
    </edge>
    <edge source="NOR" target="LKA">
      <data key="d0">50732</data>
    </edge>
    <edge source="NOR" target="CHL">
      <data key="d0">384792</data>
    </edge>
    <edge source="NOR" target="CHN">
      <data key="d0">1469091</data>
    </edge>
    <edge source="NOR" target="HRV">
      <data key="d0">109802</data>
    </edge>
    <edge source="NOR" target="CZE">
      <data key="d0">389333</data>
    </edge>
    <edge source="NOR" target="DNK">
      <data key="d0">19806778</data>
    </edge>
    <edge source="NOR" target="SLV">
      <data key="d0">11927</data>
    </edge>
    <edge source="NOR" target="EST">
      <data key="d0">1562734</data>
    </edge>
    <edge source="NOR" target="FIN">
      <data key="d0">5550406</data>
    </edge>
    <edge source="NOR" target="FRA">
      <data key="d0">2340386</data>
    </edge>
    <edge source="NOR" target="DEU">
      <data key="d0">16801137</data>
    </edge>
    <edge source="NOR" target="GHA">
      <data key="d0">21978</data>
    </edge>
    <edge source="NOR" target="GRC">
      <data key="d0">353101</data>
    </edge>
    <edge source="NOR" target="HKG">
      <data key="d0">1002920</data>
    </edge>
    <edge source="NOR" target="HUN">
      <data key="d0">662894</data>
    </edge>
    <edge source="NOR" target="IRL">
      <data key="d0">601804</data>
    </edge>
    <edge source="NOR" target="ISR">
      <data key="d0">182182</data>
    </edge>
    <edge source="NOR" target="ITA">
      <data key="d0">702202</data>
    </edge>
    <edge source="NOR" target="JPN">
      <data key="d0">311798</data>
    </edge>
    <edge source="NOR" target="KAZ">
      <data key="d0">11191</data>
    </edge>
    <edge source="NOR" target="KOR">
      <data key="d0">1242309</data>
    </edge>
    <edge source="NOR" target="LBN">
      <data key="d0">81698</data>
    </edge>
    <edge source="NOR" target="LVA">
      <data key="d0">946834</data>
    </edge>
    <edge source="NOR" target="LTU">
      <data key="d0">8608499</data>
    </edge>
    <edge source="NOR" target="MYS">
      <data key="d0">194550</data>
    </edge>
    <edge source="NOR" target="MUS">
      <data key="d0">654442</data>
    </edge>
    <edge source="NOR" target="MEX">
      <data key="d0">401229</data>
    </edge>
    <edge source="NOR" target="MOZ">
      <data key="d0">17171</data>
    </edge>
    <edge source="NOR" target="OMN">
      <data key="d0">17883</data>
    </edge>
    <edge source="NOR" target="NLD">
      <data key="d0">3225986</data>
    </edge>
    <edge source="NOR" target="NZL">
      <data key="d0">465711</data>
    </edge>
    <edge source="NOR" target="PAN">
      <data key="d0">164238</data>
    </edge>
    <edge source="NOR" target="PRY">
      <data key="d0">13651</data>
    </edge>
    <edge source="NOR" target="PER">
      <data key="d0">30558</data>
    </edge>
    <edge source="NOR" target="POL">
      <data key="d0">2255949</data>
    </edge>
    <edge source="NOR" target="PRT">
      <data key="d0">82454</data>
    </edge>
    <edge source="NOR" target="ROU">
      <data key="d0">270659</data>
    </edge>
    <edge source="NOR" target="RUS">
      <data key="d0">8441358</data>
    </edge>
    <edge source="NOR" target="SAU">
      <data key="d0">27047</data>
    </edge>
    <edge source="NOR" target="SRB">
      <data key="d0">50845</data>
    </edge>
    <edge source="NOR" target="IND">
      <data key="d0">19286</data>
    </edge>
    <edge source="NOR" target="SGP">
      <data key="d0">494349</data>
    </edge>
    <edge source="NOR" target="SVK">
      <data key="d0">237527</data>
    </edge>
    <edge source="NOR" target="VNM">
      <data key="d0">505123</data>
    </edge>
    <edge source="NOR" target="ZAF">
      <data key="d0">224761</data>
    </edge>
    <edge source="NOR" target="ZWE">
      <data key="d0">34976</data>
    </edge>
    <edge source="NOR" target="ESP">
      <data key="d0">6596036</data>
    </edge>
    <edge source="NOR" target="SWE">
      <data key="d0">25873827</data>
    </edge>
    <edge source="NOR" target="CHE">
      <data key="d0">549239</data>
    </edge>
    <edge source="NOR" target="THA">
      <data key="d0">356834</data>
    </edge>
    <edge source="NOR" target="ARE">
      <data key="d0">1049356</data>
    </edge>
    <edge source="NOR" target="TUN">
      <data key="d0">1483076</data>
    </edge>
    <edge source="NOR" target="TUR">
      <data key="d0">5868176</data>
    </edge>
    <edge source="NOR" target="UKR">
      <data key="d0">19115</data>
    </edge>
    <edge source="NOR" target="EGY">
      <data key="d0">91471</data>
    </edge>
    <edge source="NOR" target="GBR">
      <data key="d0">9921694</data>
    </edge>
    <edge source="NOR" target="USA">
      <data key="d0">7704604</data>
    </edge>
    <edge source="NOR" target="URY">
      <data key="d0">125509</data>
    </edge>
    <edge source="RUS" target="DZA">
      <data key="d0">1396598</data>
    </edge>
    <edge source="RUS" target="AZE">
      <data key="d0">3335964</data>
    </edge>
    <edge source="RUS" target="AUS">
      <data key="d0">496955</data>
    </edge>
    <edge source="RUS" target="AUT">
      <data key="d0">451075</data>
    </edge>
    <edge source="RUS" target="ARM">
      <data key="d0">2824049</data>
    </edge>
    <edge source="RUS" target="BEL">
      <data key="d0">5301707</data>
    </edge>
    <edge source="RUS" target="BRA">
      <data key="d0">387492</data>
    </edge>
    <edge source="RUS" target="BGR">
      <data key="d0">587493</data>
    </edge>
    <edge source="RUS" target="BLR">
      <data key="d0">86279500</data>
    </edge>
    <edge source="RUS" target="CAN">
      <data key="d0">1276196</data>
    </edge>
    <edge source="RUS" target="CHL">
      <data key="d0">901752</data>
    </edge>
    <edge source="RUS" target="CHN">
      <data key="d0">5788591</data>
    </edge>
    <edge source="RUS" target="COL">
      <data key="d0">289225</data>
    </edge>
    <edge source="RUS" target="CRI">
      <data key="d0">49548</data>
    </edge>
    <edge source="RUS" target="HRV">
      <data key="d0">43420</data>
    </edge>
    <edge source="RUS" target="CZE">
      <data key="d0">5743074</data>
    </edge>
    <edge source="RUS" target="DNK">
      <data key="d0">528802</data>
    </edge>
    <edge source="RUS" target="ECU">
      <data key="d0">549884</data>
    </edge>
    <edge source="RUS" target="EST">
      <data key="d0">1590417</data>
    </edge>
    <edge source="RUS" target="FIN">
      <data key="d0">2449391</data>
    </edge>
    <edge source="RUS" target="FRA">
      <data key="d0">3755289</data>
    </edge>
    <edge source="RUS" target="GEO">
      <data key="d0">3671843</data>
    </edge>
    <edge source="RUS" target="DEU">
      <data key="d0">25446151</data>
    </edge>
    <edge source="RUS" target="GRC">
      <data key="d0">1009215</data>
    </edge>
    <edge source="RUS" target="GTM">
      <data key="d0">16608</data>
    </edge>
    <edge source="RUS" target="HKG">
      <data key="d0">37384</data>
    </edge>
    <edge source="RUS" target="HUN">
      <data key="d0">390977</data>
    </edge>
    <edge source="RUS" target="IDN">
      <data key="d0">534736</data>
    </edge>
    <edge source="RUS" target="ISR">
      <data key="d0">98412</data>
    </edge>
    <edge source="RUS" target="ITA">
      <data key="d0">15974174</data>
    </edge>
    <edge source="RUS" target="CIV">
      <data key="d0">12658</data>
    </edge>
    <edge source="RUS" target="JPN">
      <data key="d0">562052</data>
    </edge>
    <edge source="RUS" target="KAZ">
      <data key="d0">79377681</data>
    </edge>
    <edge source="RUS" target="JOR">
      <data key="d0">58819</data>
    </edge>
    <edge source="RUS" target="KOR">
      <data key="d0">2126762</data>
    </edge>
    <edge source="RUS" target="KGZ">
      <data key="d0">6382760</data>
    </edge>
    <edge source="RUS" target="LVA">
      <data key="d0">3596333</data>
    </edge>
    <edge source="RUS" target="LTU">
      <data key="d0">5779736</data>
    </edge>
    <edge source="RUS" target="MDG">
      <data key="d0">11880</data>
    </edge>
    <edge source="RUS" target="MYS">
      <data key="d0">11113</data>
    </edge>
    <edge source="RUS" target="MEX">
      <data key="d0">96068</data>
    </edge>
    <edge source="RUS" target="MDA">
      <data key="d0">2454670</data>
    </edge>
    <edge source="RUS" target="OMN">
      <data key="d0">286000</data>
    </edge>
    <edge source="RUS" target="NLD">
      <data key="d0">937804</data>
    </edge>
    <edge source="RUS" target="NZL">
      <data key="d0">1123882</data>
    </edge>
    <edge source="RUS" target="NOR">
      <data key="d0">796633</data>
    </edge>
    <edge source="RUS" target="PAK">
      <data key="d0">25670</data>
    </edge>
    <edge source="RUS" target="PAN">
      <data key="d0">59081</data>
    </edge>
    <edge source="RUS" target="PER">
      <data key="d0">844961</data>
    </edge>
    <edge source="RUS" target="PHL">
      <data key="d0">38745</data>
    </edge>
    <edge source="RUS" target="POL">
      <data key="d0">12325774</data>
    </edge>
    <edge source="RUS" target="PRT">
      <data key="d0">959371</data>
    </edge>
    <edge source="RUS" target="ROU">
      <data key="d0">1697951</data>
    </edge>
    <edge source="RUS" target="SAU">
      <data key="d0">958424</data>
    </edge>
    <edge source="RUS" target="SEN">
      <data key="d0">17273</data>
    </edge>
    <edge source="RUS" target="SRB">
      <data key="d0">1274059</data>
    </edge>
    <edge source="RUS" target="IND">
      <data key="d0">9736769</data>
    </edge>
    <edge source="RUS" target="SGP">
      <data key="d0">27203</data>
    </edge>
    <edge source="RUS" target="SVK">
      <data key="d0">235805</data>
    </edge>
    <edge source="RUS" target="VNM">
      <data key="d0">1224379</data>
    </edge>
    <edge source="RUS" target="SVN">
      <data key="d0">187694</data>
    </edge>
    <edge source="RUS" target="ZAF">
      <data key="d0">900064</data>
    </edge>
    <edge source="RUS" target="ESP">
      <data key="d0">5881754</data>
    </edge>
    <edge source="RUS" target="SWE">
      <data key="d0">6070087</data>
    </edge>
    <edge source="RUS" target="CHE">
      <data key="d0">1013346</data>
    </edge>
    <edge source="RUS" target="THA">
      <data key="d0">36428</data>
    </edge>
    <edge source="RUS" target="ARE">
      <data key="d0">2319673</data>
    </edge>
    <edge source="RUS" target="TUR">
      <data key="d0">2443853</data>
    </edge>
    <edge source="RUS" target="UKR">
      <data key="d0">56162088</data>
    </edge>
    <edge source="RUS" target="MKD">
      <data key="d0">15746</data>
    </edge>
    <edge source="RUS" target="EGY">
      <data key="d0">18609</data>
    </edge>
    <edge source="RUS" target="GBR">
      <data key="d0">216614</data>
    </edge>
    <edge source="RUS" target="USA">
      <data key="d0">19780665</data>
    </edge>
    <edge source="SWE" target="ALB">
      <data key="d0">25961</data>
    </edge>
    <edge source="SWE" target="DZA">
      <data key="d0">2838477</data>
    </edge>
    <edge source="SWE" target="ARG">
      <data key="d0">2344173</data>
    </edge>
    <edge source="SWE" target="AUS">
      <data key="d0">7724801</data>
    </edge>
    <edge source="SWE" target="AUT">
      <data key="d0">4396932</data>
    </edge>
    <edge source="SWE" target="BEL">
      <data key="d0">10888837</data>
    </edge>
    <edge source="SWE" target="BRA">
      <data key="d0">1303643</data>
    </edge>
    <edge source="SWE" target="BGR">
      <data key="d0">1466891</data>
    </edge>
    <edge source="SWE" target="BLR">
      <data key="d0">12162</data>
    </edge>
    <edge source="SWE" target="KHM">
      <data key="d0">221367</data>
    </edge>
    <edge source="SWE" target="CMR">
      <data key="d0">66889</data>
    </edge>
    <edge source="SWE" target="CAN">
      <data key="d0">3369617</data>
    </edge>
    <edge source="SWE" target="LKA">
      <data key="d0">90394</data>
    </edge>
    <edge source="SWE" target="CHL">
      <data key="d0">1651071</data>
    </edge>
    <edge source="SWE" target="CHN">
      <data key="d0">9983490</data>
    </edge>
    <edge source="SWE" target="COL">
      <data key="d0">655915</data>
    </edge>
    <edge source="SWE" target="CRI">
      <data key="d0">507752</data>
    </edge>
    <edge source="SWE" target="HRV">
      <data key="d0">338190</data>
    </edge>
    <edge source="SWE" target="CZE">
      <data key="d0">11189606</data>
    </edge>
    <edge source="SWE" target="DNK">
      <data key="d0">84283799</data>
    </edge>
    <edge source="SWE" target="ECU">
      <data key="d0">245339</data>
    </edge>
    <edge source="SWE" target="EST">
      <data key="d0">9757797</data>
    </edge>
    <edge source="SWE" target="FIN">
      <data key="d0">96462832</data>
    </edge>
    <edge source="SWE" target="FRA">
      <data key="d0">32830111</data>
    </edge>
    <edge source="SWE" target="GEO">
      <data key="d0">11577</data>
    </edge>
    <edge source="SWE" target="DEU">
      <data key="d0">96762549</data>
    </edge>
    <edge source="SWE" target="GRC">
      <data key="d0">8640555</data>
    </edge>
    <edge source="SWE" target="GTM">
      <data key="d0">74374</data>
    </edge>
    <edge source="SWE" target="HKG">
      <data key="d0">1479287</data>
    </edge>
    <edge source="SWE" target="HUN">
      <data key="d0">4962920</data>
    </edge>
    <edge source="SWE" target="IDN">
      <data key="d0">317608</data>
    </edge>
    <edge source="SWE" target="IRL">
      <data key="d0">690178</data>
    </edge>
    <edge source="SWE" target="ISR">
      <data key="d0">1117592</data>
    </edge>
    <edge source="SWE" target="ITA">
      <data key="d0">23989589</data>
    </edge>
    <edge source="SWE" target="CIV">
      <data key="d0">52272</data>
    </edge>
    <edge source="SWE" target="JPN">
      <data key="d0">8877943</data>
    </edge>
    <edge source="SWE" target="KAZ">
      <data key="d0">13916</data>
    </edge>
    <edge source="SWE" target="JOR">
      <data key="d0">702807</data>
    </edge>
    <edge source="SWE" target="KOR">
      <data key="d0">4467680</data>
    </edge>
    <edge source="SWE" target="LBN">
      <data key="d0">594989</data>
    </edge>
    <edge source="SWE" target="LVA">
      <data key="d0">9033356</data>
    </edge>
    <edge source="SWE" target="LTU">
      <data key="d0">7043510</data>
    </edge>
    <edge source="SWE" target="MYS">
      <data key="d0">844304</data>
    </edge>
    <edge source="SWE" target="MEX">
      <data key="d0">1842852</data>
    </edge>
    <edge source="SWE" target="MDA">
      <data key="d0">23739</data>
    </edge>
    <edge source="SWE" target="MAR">
      <data key="d0">45373</data>
    </edge>
    <edge source="SWE" target="NLD">
      <data key="d0">66289708</data>
    </edge>
    <edge source="SWE" target="NZL">
      <data key="d0">1227165</data>
    </edge>
    <edge source="SWE" target="NOR">
      <data key="d0">139409043</data>
    </edge>
    <edge source="SWE" target="PAK">
      <data key="d0">73321</data>
    </edge>
    <edge source="SWE" target="PAN">
      <data key="d0">10992</data>
    </edge>
    <edge source="SWE" target="PER">
      <data key="d0">886052</data>
    </edge>
    <edge source="SWE" target="PHL">
      <data key="d0">90044</data>
    </edge>
    <edge source="SWE" target="POL">
      <data key="d0">53176093</data>
    </edge>
    <edge source="SWE" target="PRT">
      <data key="d0">3951158</data>
    </edge>
    <edge source="SWE" target="ROU">
      <data key="d0">11425824</data>
    </edge>
    <edge source="SWE" target="RUS">
      <data key="d0">8913843</data>
    </edge>
    <edge source="SWE" target="SAU">
      <data key="d0">962647</data>
    </edge>
    <edge source="SWE" target="SRB">
      <data key="d0">157167</data>
    </edge>
    <edge source="SWE" target="IND">
      <data key="d0">1767192</data>
    </edge>
    <edge source="SWE" target="SGP">
      <data key="d0">1051989</data>
    </edge>
    <edge source="SWE" target="SVK">
      <data key="d0">2558640</data>
    </edge>
    <edge source="SWE" target="VNM">
      <data key="d0">2817194</data>
    </edge>
    <edge source="SWE" target="SVN">
      <data key="d0">1348782</data>
    </edge>
    <edge source="SWE" target="ZAF">
      <data key="d0">2634768</data>
    </edge>
    <edge source="SWE" target="ESP">
      <data key="d0">8892443</data>
    </edge>
    <edge source="SWE" target="CHE">
      <data key="d0">8883088</data>
    </edge>
    <edge source="SWE" target="THA">
      <data key="d0">884064</data>
    </edge>
    <edge source="SWE" target="ARE">
      <data key="d0">2293070</data>
    </edge>
    <edge source="SWE" target="TUN">
      <data key="d0">54260</data>
    </edge>
    <edge source="SWE" target="TUR">
      <data key="d0">5818216</data>
    </edge>
    <edge source="SWE" target="UKR">
      <data key="d0">4060145</data>
    </edge>
    <edge source="SWE" target="MKD">
      <data key="d0">31574</data>
    </edge>
    <edge source="SWE" target="EGY">
      <data key="d0">178333</data>
    </edge>
    <edge source="SWE" target="GBR">
      <data key="d0">33638515</data>
    </edge>
    <edge source="SWE" target="TZA">
      <data key="d0">14617</data>
    </edge>
    <edge source="SWE" target="USA">
      <data key="d0">43992353</data>
    </edge>
    <edge source="SWE" target="URY">
      <data key="d0">12396</data>
    </edge>
    <edge source="UKR" target="AZE">
      <data key="d0">1912297</data>
    </edge>
    <edge source="UKR" target="AUS">
      <data key="d0">13314</data>
    </edge>
    <edge source="UKR" target="AUT">
      <data key="d0">5087010</data>
    </edge>
    <edge source="UKR" target="ARM">
      <data key="d0">181838</data>
    </edge>
    <edge source="UKR" target="BEL">
      <data key="d0">7176781</data>
    </edge>
    <edge source="UKR" target="BGR">
      <data key="d0">1915524</data>
    </edge>
    <edge source="UKR" target="BLR">
      <data key="d0">19788029</data>
    </edge>
    <edge source="UKR" target="CAN">
      <data key="d0">24884</data>
    </edge>
    <edge source="UKR" target="CHN">
      <data key="d0">59948</data>
    </edge>
    <edge source="UKR" target="HRV">
      <data key="d0">37248</data>
    </edge>
    <edge source="UKR" target="CZE">
      <data key="d0">368901</data>
    </edge>
    <edge source="UKR" target="DNK">
      <data key="d0">21366452</data>
    </edge>
    <edge source="UKR" target="ETH">
      <data key="d0">109971</data>
    </edge>
    <edge source="UKR" target="EST">
      <data key="d0">1491589</data>
    </edge>
    <edge source="UKR" target="FIN">
      <data key="d0">2386627</data>
    </edge>
    <edge source="UKR" target="FRA">
      <data key="d0">1765094</data>
    </edge>
    <edge source="UKR" target="GEO">
      <data key="d0">995562</data>
    </edge>
    <edge source="UKR" target="DEU">
      <data key="d0">25805833</data>
    </edge>
    <edge source="UKR" target="GRC">
      <data key="d0">217434</data>
    </edge>
    <edge source="UKR" target="GTM">
      <data key="d0">44199</data>
    </edge>
    <edge source="UKR" target="HUN">
      <data key="d0">6752184</data>
    </edge>
    <edge source="UKR" target="IDN">
      <data key="d0">124925</data>
    </edge>
    <edge source="UKR" target="ISR">
      <data key="d0">48643</data>
    </edge>
    <edge source="UKR" target="ITA">
      <data key="d0">4175793</data>
    </edge>
    <edge source="UKR" target="JPN">
      <data key="d0">239391</data>
    </edge>
    <edge source="UKR" target="KAZ">
      <data key="d0">4819488</data>
    </edge>
    <edge source="UKR" target="JOR">
      <data key="d0">215564</data>
    </edge>
    <edge source="UKR" target="KGZ">
      <data key="d0">207371</data>
    </edge>
    <edge source="UKR" target="LVA">
      <data key="d0">363555</data>
    </edge>
    <edge source="UKR" target="LTU">
      <data key="d0">3745266</data>
    </edge>
    <edge source="UKR" target="MDA">
      <data key="d0">2636426</data>
    </edge>
    <edge source="UKR" target="NLD">
      <data key="d0">836534</data>
    </edge>
    <edge source="UKR" target="NOR">
      <data key="d0">923019</data>
    </edge>
    <edge source="UKR" target="PAN">
      <data key="d0">100732</data>
    </edge>
    <edge source="UKR" target="PHL">
      <data key="d0">73740</data>
    </edge>
    <edge source="UKR" target="POL">
      <data key="d0">19588455</data>
    </edge>
    <edge source="UKR" target="PRT">
      <data key="d0">215071</data>
    </edge>
    <edge source="UKR" target="ROU">
      <data key="d0">12363803</data>
    </edge>
    <edge source="UKR" target="RUS">
      <data key="d0">35954177</data>
    </edge>
    <edge source="UKR" target="SRB">
      <data key="d0">266592</data>
    </edge>
    <edge source="UKR" target="IND">
      <data key="d0">183520</data>
    </edge>
    <edge source="UKR" target="SGP">
      <data key="d0">84576</data>
    </edge>
    <edge source="UKR" target="SVK">
      <data key="d0">6495139</data>
    </edge>
    <edge source="UKR" target="SVN">
      <data key="d0">17601</data>
    </edge>
    <edge source="UKR" target="ESP">
      <data key="d0">161244</data>
    </edge>
    <edge source="UKR" target="SWE">
      <data key="d0">2373734</data>
    </edge>
    <edge source="UKR" target="CHE">
      <data key="d0">596543</data>
    </edge>
    <edge source="UKR" target="ARE">
      <data key="d0">17616</data>
    </edge>
    <edge source="UKR" target="TUN">
      <data key="d0">64677</data>
    </edge>
    <edge source="UKR" target="TUR">
      <data key="d0">5061423</data>
    </edge>
    <edge source="UKR" target="MKD">
      <data key="d0">33382</data>
    </edge>
    <edge source="UKR" target="GBR">
      <data key="d0">900150</data>
    </edge>
    <edge source="UKR" target="USA">
      <data key="d0">293597</data>
    </edge>
    <edge source="USA" target="ALB">
      <data key="d0">395207</data>
    </edge>
    <edge source="USA" target="DZA">
      <data key="d0">1097456</data>
    </edge>
    <edge source="USA" target="AZE">
      <data key="d0">508213</data>
    </edge>
    <edge source="USA" target="ARG">
      <data key="d0">37805226</data>
    </edge>
    <edge source="USA" target="AUS">
      <data key="d0">152792503</data>
    </edge>
    <edge source="USA" target="AUT">
      <data key="d0">4820247</data>
    </edge>
    <edge source="USA" target="ARM">
      <data key="d0">58018</data>
    </edge>
    <edge source="USA" target="BEL">
      <data key="d0">263806596</data>
    </edge>
    <edge source="USA" target="BOL">
      <data key="d0">2166760</data>
    </edge>
    <edge source="USA" target="BWA">
      <data key="d0">38715</data>
    </edge>
    <edge source="USA" target="BRA">
      <data key="d0">134355931</data>
    </edge>
    <edge source="USA" target="BGR">
      <data key="d0">1469041</data>
    </edge>
    <edge source="USA" target="BLR">
      <data key="d0">133086</data>
    </edge>
    <edge source="USA" target="KHM">
      <data key="d0">8914423</data>
    </edge>
    <edge source="USA" target="CMR">
      <data key="d0">369621</data>
    </edge>
    <edge source="USA" target="CAN">
      <data key="d0">2465525654</data>
    </edge>
    <edge source="USA" target="LKA">
      <data key="d0">29447284</data>
    </edge>
    <edge source="USA" target="CHL">
      <data key="d0">43867793</data>
    </edge>
    <edge source="USA" target="CHN">
      <data key="d0">568926437</data>
    </edge>
    <edge source="USA" target="COL">
      <data key="d0">124809243</data>
    </edge>
    <edge source="USA" target="CRI">
      <data key="d0">78055214</data>
    </edge>
    <edge source="USA" target="HRV">
      <data key="d0">555926</data>
    </edge>
    <edge source="USA" target="CZE">
      <data key="d0">23379688</data>
    </edge>
    <edge source="USA" target="BEN">
      <data key="d0">404145</data>
    </edge>
    <edge source="USA" target="DNK">
      <data key="d0">11042187</data>
    </edge>
    <edge source="USA" target="ECU">
      <data key="d0">12221078</data>
    </edge>
    <edge source="USA" target="SLV">
      <data key="d0">257283736</data>
    </edge>
    <edge source="USA" target="ETH">
      <data key="d0">4208316</data>
    </edge>
    <edge source="USA" target="EST">
      <data key="d0">2095499</data>
    </edge>
    <edge source="USA" target="FIN">
      <data key="d0">11416373</data>
    </edge>
    <edge source="USA" target="FRA">
      <data key="d0">89130889</data>
    </edge>
    <edge source="USA" target="GEO">
      <data key="d0">558495</data>
    </edge>
    <edge source="USA" target="GMB">
      <data key="d0">133308</data>
    </edge>
    <edge source="USA" target="PSE">
      <data key="d0">10428</data>
    </edge>
    <edge source="USA" target="DEU">
      <data key="d0">217831196</data>
    </edge>
    <edge source="USA" target="GHA">
      <data key="d0">2741321</data>
    </edge>
    <edge source="USA" target="GRC">
      <data key="d0">1833527</data>
    </edge>
    <edge source="USA" target="GTM">
      <data key="d0">182680153</data>
    </edge>
    <edge source="USA" target="HND">
      <data key="d0">1287853368</data>
    </edge>
    <edge source="USA" target="HKG">
      <data key="d0">140379944</data>
    </edge>
    <edge source="USA" target="HUN">
      <data key="d0">6365666</data>
    </edge>
    <edge source="USA" target="IDN">
      <data key="d0">24329768</data>
    </edge>
    <edge source="USA" target="IRL">
      <data key="d0">37620266</data>
    </edge>
    <edge source="USA" target="ISR">
      <data key="d0">33832348</data>
    </edge>
    <edge source="USA" target="ITA">
      <data key="d0">67556101</data>
    </edge>
    <edge source="USA" target="CIV">
      <data key="d0">539555</data>
    </edge>
    <edge source="USA" target="JAM">
      <data key="d0">12354234</data>
    </edge>
    <edge source="USA" target="JPN">
      <data key="d0">243860649</data>
    </edge>
    <edge source="USA" target="KAZ">
      <data key="d0">1460964</data>
    </edge>
    <edge source="USA" target="JOR">
      <data key="d0">4342157</data>
    </edge>
    <edge source="USA" target="KOR">
      <data key="d0">162426009</data>
    </edge>
    <edge source="USA" target="KGZ">
      <data key="d0">62221</data>
    </edge>
    <edge source="USA" target="LBN">
      <data key="d0">3173442</data>
    </edge>
    <edge source="USA" target="LVA">
      <data key="d0">6575657</data>
    </edge>
    <edge source="USA" target="LTU">
      <data key="d0">9929494</data>
    </edge>
    <edge source="USA" target="MDG">
      <data key="d0">36161</data>
    </edge>
    <edge source="USA" target="MYS">
      <data key="d0">32354212</data>
    </edge>
    <edge source="USA" target="MRT">
      <data key="d0">1694057</data>
    </edge>
    <edge source="USA" target="MUS">
      <data key="d0">270969</data>
    </edge>
    <edge source="USA" target="MEX">
      <data key="d0">4140582439</data>
    </edge>
    <edge source="USA" target="MDA">
      <data key="d0">124614</data>
    </edge>
    <edge source="USA" target="MAR">
      <data key="d0">33399159</data>
    </edge>
    <edge source="USA" target="MOZ">
      <data key="d0">123344</data>
    </edge>
    <edge source="USA" target="OMN">
      <data key="d0">2723967</data>
    </edge>
    <edge source="USA" target="NAM">
      <data key="d0">274663</data>
    </edge>
    <edge source="USA" target="NLD">
      <data key="d0">206370472</data>
    </edge>
    <edge source="USA" target="NZL">
      <data key="d0">47555719</data>
    </edge>
    <edge source="USA" target="NIC">
      <data key="d0">165954836</data>
    </edge>
    <edge source="USA" target="NER">
      <data key="d0">411240</data>
    </edge>
    <edge source="USA" target="NOR">
      <data key="d0">5424930</data>
    </edge>
    <edge source="USA" target="PAK">
      <data key="d0">7126937</data>
    </edge>
    <edge source="USA" target="PAN">
      <data key="d0">23813909</data>
    </edge>
    <edge source="USA" target="PRY">
      <data key="d0">3070204</data>
    </edge>
    <edge source="USA" target="PER">
      <data key="d0">53460592</data>
    </edge>
    <edge source="USA" target="PHL">
      <data key="d0">27338177</data>
    </edge>
    <edge source="USA" target="POL">
      <data key="d0">25597640</data>
    </edge>
    <edge source="USA" target="PRT">
      <data key="d0">5242648</data>
    </edge>
    <edge source="USA" target="ROU">
      <data key="d0">2901295</data>
    </edge>
    <edge source="USA" target="RUS">
      <data key="d0">18226480</data>
    </edge>
    <edge source="USA" target="SAU">
      <data key="d0">51549767</data>
    </edge>
    <edge source="USA" target="SEN">
      <data key="d0">761732</data>
    </edge>
    <edge source="USA" target="SRB">
      <data key="d0">595736</data>
    </edge>
    <edge source="USA" target="IND">
      <data key="d0">131275114</data>
    </edge>
    <edge source="USA" target="SGP">
      <data key="d0">64311737</data>
    </edge>
    <edge source="USA" target="SVK">
      <data key="d0">4860290</data>
    </edge>
    <edge source="USA" target="VNM">
      <data key="d0">55781706</data>
    </edge>
    <edge source="USA" target="SVN">
      <data key="d0">4372055</data>
    </edge>
    <edge source="USA" target="ZAF">
      <data key="d0">21784947</data>
    </edge>
    <edge source="USA" target="ESP">
      <data key="d0">38398030</data>
    </edge>
    <edge source="USA" target="SWE">
      <data key="d0">10924803</data>
    </edge>
    <edge source="USA" target="CHE">
      <data key="d0">19147728</data>
    </edge>
    <edge source="USA" target="THA">
      <data key="d0">81177358</data>
    </edge>
    <edge source="USA" target="TGO">
      <data key="d0">655584</data>
    </edge>
    <edge source="USA" target="ARE">
      <data key="d0">49350150</data>
    </edge>
    <edge source="USA" target="TUN">
      <data key="d0">2140483</data>
    </edge>
    <edge source="USA" target="TUR">
      <data key="d0">23519629</data>
    </edge>
    <edge source="USA" target="UGA">
      <data key="d0">206114</data>
    </edge>
    <edge source="USA" target="UKR">
      <data key="d0">1602812</data>
    </edge>
    <edge source="USA" target="MKD">
      <data key="d0">632142</data>
    </edge>
    <edge source="USA" target="EGY">
      <data key="d0">6355968</data>
    </edge>
    <edge source="USA" target="GBR">
      <data key="d0">243032895</data>
    </edge>
    <edge source="USA" target="TZA">
      <data key="d0">1324644</data>
    </edge>
    <edge source="USA" target="BFA">
      <data key="d0">106913</data>
    </edge>
    <edge source="USA" target="URY">
      <data key="d0">9241132</data>
    </edge>
    <edge source="ARG" target="AUS">
      <data key="d0">51579</data>
    </edge>
    <edge source="ARG" target="BEL">
      <data key="d0">257413</data>
    </edge>
    <edge source="ARG" target="BOL">
      <data key="d0">2326419</data>
    </edge>
    <edge source="ARG" target="BRA">
      <data key="d0">59456961</data>
    </edge>
    <edge source="ARG" target="LKA">
      <data key="d0">15500</data>
    </edge>
    <edge source="ARG" target="CHL">
      <data key="d0">16976233</data>
    </edge>
    <edge source="ARG" target="CHN">
      <data key="d0">132626</data>
    </edge>
    <edge source="ARG" target="COL">
      <data key="d0">1381042</data>
    </edge>
    <edge source="ARG" target="CRI">
      <data key="d0">897529</data>
    </edge>
    <edge source="ARG" target="ECU">
      <data key="d0">420938</data>
    </edge>
    <edge source="ARG" target="SLV">
      <data key="d0">12122</data>
    </edge>
    <edge source="ARG" target="ETH">
      <data key="d0">15030</data>
    </edge>
    <edge source="ARG" target="FRA">
      <data key="d0">66329</data>
    </edge>
    <edge source="ARG" target="DEU">
      <data key="d0">78716</data>
    </edge>
    <edge source="ARG" target="GTM">
      <data key="d0">72229</data>
    </edge>
    <edge source="ARG" target="HND">
      <data key="d0">72958</data>
    </edge>
    <edge source="ARG" target="HUN">
      <data key="d0">16080</data>
    </edge>
    <edge source="ARG" target="ITA">
      <data key="d0">15532</data>
    </edge>
    <edge source="ARG" target="JAM">
      <data key="d0">13020</data>
    </edge>
    <edge source="ARG" target="KOR">
      <data key="d0">21093</data>
    </edge>
    <edge source="ARG" target="MYS">
      <data key="d0">1800505</data>
    </edge>
    <edge source="ARG" target="MEX">
      <data key="d0">688610</data>
    </edge>
    <edge source="ARG" target="MAR">
      <data key="d0">62205</data>
    </edge>
    <edge source="ARG" target="NZL">
      <data key="d0">16954</data>
    </edge>
    <edge source="ARG" target="NIC">
      <data key="d0">26620</data>
    </edge>
    <edge source="ARG" target="PAN">
      <data key="d0">502875</data>
    </edge>
    <edge source="ARG" target="PRY">
      <data key="d0">3474689</data>
    </edge>
    <edge source="ARG" target="PER">
      <data key="d0">3705777</data>
    </edge>
    <edge source="ARG" target="SEN">
      <data key="d0">182904</data>
    </edge>
    <edge source="ARG" target="SRB">
      <data key="d0">14049</data>
    </edge>
    <edge source="ARG" target="SVN">
      <data key="d0">93333</data>
    </edge>
    <edge source="ARG" target="ZAF">
      <data key="d0">143273</data>
    </edge>
    <edge source="ARG" target="ESP">
      <data key="d0">378339</data>
    </edge>
    <edge source="ARG" target="ARE">
      <data key="d0">105098</data>
    </edge>
    <edge source="ARG" target="USA">
      <data key="d0">4495009</data>
    </edge>
    <edge source="ARG" target="URY">
      <data key="d0">12253130</data>
    </edge>
    <edge source="AUS" target="ARG">
      <data key="d0">534064</data>
    </edge>
    <edge source="AUS" target="AUT">
      <data key="d0">64632</data>
    </edge>
    <edge source="AUS" target="BEL">
      <data key="d0">764971</data>
    </edge>
    <edge source="AUS" target="BRA">
      <data key="d0">865987</data>
    </edge>
    <edge source="AUS" target="CAN">
      <data key="d0">1276970</data>
    </edge>
    <edge source="AUS" target="LKA">
      <data key="d0">317549</data>
    </edge>
    <edge source="AUS" target="CHL">
      <data key="d0">405709</data>
    </edge>
    <edge source="AUS" target="CHN">
      <data key="d0">12512643</data>
    </edge>
    <edge source="AUS" target="COL">
      <data key="d0">945465</data>
    </edge>
    <edge source="AUS" target="CRI">
      <data key="d0">192968</data>
    </edge>
    <edge source="AUS" target="CZE">
      <data key="d0">131578</data>
    </edge>
    <edge source="AUS" target="DNK">
      <data key="d0">137650</data>
    </edge>
    <edge source="AUS" target="EST">
      <data key="d0">11916</data>
    </edge>
    <edge source="AUS" target="FIN">
      <data key="d0">88701</data>
    </edge>
    <edge source="AUS" target="FRA">
      <data key="d0">369128</data>
    </edge>
    <edge source="AUS" target="DEU">
      <data key="d0">1544324</data>
    </edge>
    <edge source="AUS" target="GHA">
      <data key="d0">164527</data>
    </edge>
    <edge source="AUS" target="GRC">
      <data key="d0">47432</data>
    </edge>
    <edge source="AUS" target="HKG">
      <data key="d0">7320179</data>
    </edge>
    <edge source="AUS" target="IDN">
      <data key="d0">6113290</data>
    </edge>
    <edge source="AUS" target="IRL">
      <data key="d0">10155</data>
    </edge>
    <edge source="AUS" target="ISR">
      <data key="d0">441431</data>
    </edge>
    <edge source="AUS" target="ITA">
      <data key="d0">443838</data>
    </edge>
    <edge source="AUS" target="CIV">
      <data key="d0">32375</data>
    </edge>
    <edge source="AUS" target="JAM">
      <data key="d0">12915</data>
    </edge>
    <edge source="AUS" target="JPN">
      <data key="d0">1078563</data>
    </edge>
    <edge source="AUS" target="KAZ">
      <data key="d0">87819</data>
    </edge>
    <edge source="AUS" target="JOR">
      <data key="d0">17544</data>
    </edge>
    <edge source="AUS" target="KOR">
      <data key="d0">5468165</data>
    </edge>
    <edge source="AUS" target="LBN">
      <data key="d0">47618</data>
    </edge>
    <edge source="AUS" target="LTU">
      <data key="d0">19248</data>
    </edge>
    <edge source="AUS" target="MYS">
      <data key="d0">2262353</data>
    </edge>
    <edge source="AUS" target="MUS">
      <data key="d0">48467</data>
    </edge>
    <edge source="AUS" target="MEX">
      <data key="d0">647171</data>
    </edge>
    <edge source="AUS" target="OMN">
      <data key="d0">120755</data>
    </edge>
    <edge source="AUS" target="NLD">
      <data key="d0">2004155</data>
    </edge>
    <edge source="AUS" target="NZL">
      <data key="d0">72161489</data>
    </edge>
    <edge source="AUS" target="NOR">
      <data key="d0">22611</data>
    </edge>
    <edge source="AUS" target="PAK">
      <data key="d0">91804</data>
    </edge>
    <edge source="AUS" target="PAN">
      <data key="d0">34247</data>
    </edge>
    <edge source="AUS" target="PER">
      <data key="d0">97473</data>
    </edge>
    <edge source="AUS" target="PHL">
      <data key="d0">1284991</data>
    </edge>
    <edge source="AUS" target="POL">
      <data key="d0">38639</data>
    </edge>
    <edge source="AUS" target="PRT">
      <data key="d0">230706</data>
    </edge>
    <edge source="AUS" target="RUS">
      <data key="d0">2007494</data>
    </edge>
    <edge source="AUS" target="SAU">
      <data key="d0">185689</data>
    </edge>
    <edge source="AUS" target="SEN">
      <data key="d0">125034</data>
    </edge>
    <edge source="AUS" target="IND">
      <data key="d0">1906245</data>
    </edge>
    <edge source="AUS" target="SGP">
      <data key="d0">10107910</data>
    </edge>
    <edge source="AUS" target="VNM">
      <data key="d0">10630989</data>
    </edge>
    <edge source="AUS" target="ZAF">
      <data key="d0">601331</data>
    </edge>
    <edge source="AUS" target="ZWE">
      <data key="d0">17463</data>
    </edge>
    <edge source="AUS" target="ESP">
      <data key="d0">1235032</data>
    </edge>
    <edge source="AUS" target="SWE">
      <data key="d0">63972</data>
    </edge>
    <edge source="AUS" target="CHE">
      <data key="d0">53592</data>
    </edge>
    <edge source="AUS" target="THA">
      <data key="d0">3067350</data>
    </edge>
    <edge source="AUS" target="ARE">
      <data key="d0">2240976</data>
    </edge>
    <edge source="AUS" target="TUR">
      <data key="d0">74772</data>
    </edge>
    <edge source="AUS" target="EGY">
      <data key="d0">156880</data>
    </edge>
    <edge source="AUS" target="GBR">
      <data key="d0">2726729</data>
    </edge>
    <edge source="AUS" target="TZA">
      <data key="d0">46310</data>
    </edge>
    <edge source="AUS" target="USA">
      <data key="d0">22867208</data>
    </edge>
    <edge source="BOL" target="ARG">
      <data key="d0">97729</data>
    </edge>
    <edge source="BOL" target="BRA">
      <data key="d0">709295</data>
    </edge>
    <edge source="BOL" target="CAN">
      <data key="d0">179422</data>
    </edge>
    <edge source="BOL" target="CHL">
      <data key="d0">336080</data>
    </edge>
    <edge source="BOL" target="CHN">
      <data key="d0">13318</data>
    </edge>
    <edge source="BOL" target="COL">
      <data key="d0">725410</data>
    </edge>
    <edge source="BOL" target="DNK">
      <data key="d0">312509</data>
    </edge>
    <edge source="BOL" target="ECU">
      <data key="d0">73750</data>
    </edge>
    <edge source="BOL" target="FRA">
      <data key="d0">16286</data>
    </edge>
    <edge source="BOL" target="LTU">
      <data key="d0">19258</data>
    </edge>
    <edge source="BOL" target="MEX">
      <data key="d0">3857207</data>
    </edge>
    <edge source="BOL" target="NOR">
      <data key="d0">489482</data>
    </edge>
    <edge source="BOL" target="PER">
      <data key="d0">1135012</data>
    </edge>
    <edge source="BOL" target="ZAF">
      <data key="d0">50720</data>
    </edge>
    <edge source="BOL" target="SWE">
      <data key="d0">334108</data>
    </edge>
    <edge source="BOL" target="GBR">
      <data key="d0">21504</data>
    </edge>
    <edge source="BOL" target="USA">
      <data key="d0">955382</data>
    </edge>
    <edge source="BOL" target="URY">
      <data key="d0">198439</data>
    </edge>
    <edge source="BRA" target="DZA">
      <data key="d0">45130</data>
    </edge>
    <edge source="BRA" target="ARG">
      <data key="d0">235992868</data>
    </edge>
    <edge source="BRA" target="AUS">
      <data key="d0">767707</data>
    </edge>
    <edge source="BRA" target="AUT">
      <data key="d0">133858</data>
    </edge>
    <edge source="BRA" target="BEL">
      <data key="d0">14116429</data>
    </edge>
    <edge source="BRA" target="BOL">
      <data key="d0">22670979</data>
    </edge>
    <edge source="BRA" target="BGR">
      <data key="d0">34628</data>
    </edge>
    <edge source="BRA" target="BLR">
      <data key="d0">234153</data>
    </edge>
    <edge source="BRA" target="KHM">
      <data key="d0">241448</data>
    </edge>
    <edge source="BRA" target="CMR">
      <data key="d0">28410</data>
    </edge>
    <edge source="BRA" target="CAN">
      <data key="d0">5329859</data>
    </edge>
    <edge source="BRA" target="LKA">
      <data key="d0">7252534</data>
    </edge>
    <edge source="BRA" target="CHL">
      <data key="d0">32961065</data>
    </edge>
    <edge source="BRA" target="CHN">
      <data key="d0">4415795</data>
    </edge>
    <edge source="BRA" target="COL">
      <data key="d0">39457523</data>
    </edge>
    <edge source="BRA" target="CRI">
      <data key="d0">14508867</data>
    </edge>
    <edge source="BRA" target="DNK">
      <data key="d0">83271</data>
    </edge>
    <edge source="BRA" target="ECU">
      <data key="d0">16010850</data>
    </edge>
    <edge source="BRA" target="SLV">
      <data key="d0">1289330</data>
    </edge>
    <edge source="BRA" target="FRA">
      <data key="d0">7857534</data>
    </edge>
    <edge source="BRA" target="GMB">
      <data key="d0">656678</data>
    </edge>
    <edge source="BRA" target="DEU">
      <data key="d0">3982296</data>
    </edge>
    <edge source="BRA" target="GHA">
      <data key="d0">196209</data>
    </edge>
    <edge source="BRA" target="GRC">
      <data key="d0">82134</data>
    </edge>
    <edge source="BRA" target="GTM">
      <data key="d0">1378167</data>
    </edge>
    <edge source="BRA" target="HND">
      <data key="d0">4144499</data>
    </edge>
    <edge source="BRA" target="HKG">
      <data key="d0">305061</data>
    </edge>
    <edge source="BRA" target="HUN">
      <data key="d0">130256</data>
    </edge>
    <edge source="BRA" target="IDN">
      <data key="d0">286994</data>
    </edge>
    <edge source="BRA" target="IRL">
      <data key="d0">91261</data>
    </edge>
    <edge source="BRA" target="ISR">
      <data key="d0">384488</data>
    </edge>
    <edge source="BRA" target="ITA">
      <data key="d0">5216021</data>
    </edge>
    <edge source="BRA" target="CIV">
      <data key="d0">77381</data>
    </edge>
    <edge source="BRA" target="JAM">
      <data key="d0">337824</data>
    </edge>
    <edge source="BRA" target="JPN">
      <data key="d0">7377263</data>
    </edge>
    <edge source="BRA" target="KOR">
      <data key="d0">1286728</data>
    </edge>
    <edge source="BRA" target="LBN">
      <data key="d0">86024</data>
    </edge>
    <edge source="BRA" target="LVA">
      <data key="d0">49880</data>
    </edge>
    <edge source="BRA" target="LTU">
      <data key="d0">376944</data>
    </edge>
    <edge source="BRA" target="MWI">
      <data key="d0">16205</data>
    </edge>
    <edge source="BRA" target="MYS">
      <data key="d0">46180</data>
    </edge>
    <edge source="BRA" target="MRT">
      <data key="d0">111732</data>
    </edge>
    <edge source="BRA" target="MUS">
      <data key="d0">23413</data>
    </edge>
    <edge source="BRA" target="MEX">
      <data key="d0">45586804</data>
    </edge>
    <edge source="BRA" target="MAR">
      <data key="d0">1370856</data>
    </edge>
    <edge source="BRA" target="MOZ">
      <data key="d0">441929</data>
    </edge>
    <edge source="BRA" target="OMN">
      <data key="d0">11208</data>
    </edge>
    <edge source="BRA" target="NAM">
      <data key="d0">81965</data>
    </edge>
    <edge source="BRA" target="NLD">
      <data key="d0">9091548</data>
    </edge>
    <edge source="BRA" target="NZL">
      <data key="d0">59380</data>
    </edge>
    <edge source="BRA" target="NIC">
      <data key="d0">776345</data>
    </edge>
    <edge source="BRA" target="NOR">
      <data key="d0">39570</data>
    </edge>
    <edge source="BRA" target="PAN">
      <data key="d0">1380096</data>
    </edge>
    <edge source="BRA" target="PRY">
      <data key="d0">47834900</data>
    </edge>
    <edge source="BRA" target="PER">
      <data key="d0">42086372</data>
    </edge>
    <edge source="BRA" target="PHL">
      <data key="d0">296462</data>
    </edge>
    <edge source="BRA" target="POL">
      <data key="d0">1282448</data>
    </edge>
    <edge source="BRA" target="PRT">
      <data key="d0">5648294</data>
    </edge>
    <edge source="BRA" target="ROU">
      <data key="d0">6623171</data>
    </edge>
    <edge source="BRA" target="RUS">
      <data key="d0">1946001</data>
    </edge>
    <edge source="BRA" target="SAU">
      <data key="d0">74419</data>
    </edge>
    <edge source="BRA" target="SEN">
      <data key="d0">679815</data>
    </edge>
    <edge source="BRA" target="IND">
      <data key="d0">1566486</data>
    </edge>
    <edge source="BRA" target="SGP">
      <data key="d0">2583469</data>
    </edge>
    <edge source="BRA" target="SVK">
      <data key="d0">31415</data>
    </edge>
    <edge source="BRA" target="VNM">
      <data key="d0">13466742</data>
    </edge>
    <edge source="BRA" target="SVN">
      <data key="d0">29972</data>
    </edge>
    <edge source="BRA" target="ZAF">
      <data key="d0">3802677</data>
    </edge>
    <edge source="BRA" target="ZWE">
      <data key="d0">15235</data>
    </edge>
    <edge source="BRA" target="ESP">
      <data key="d0">4237388</data>
    </edge>
    <edge source="BRA" target="SWE">
      <data key="d0">148620</data>
    </edge>
    <edge source="BRA" target="CHE">
      <data key="d0">417972</data>
    </edge>
    <edge source="BRA" target="THA">
      <data key="d0">894172</data>
    </edge>
    <edge source="BRA" target="ARE">
      <data key="d0">1726069</data>
    </edge>
    <edge source="BRA" target="TUN">
      <data key="d0">736266</data>
    </edge>
    <edge source="BRA" target="TUR">
      <data key="d0">2068328</data>
    </edge>
    <edge source="BRA" target="UKR">
      <data key="d0">25495</data>
    </edge>
    <edge source="BRA" target="EGY">
      <data key="d0">175483</data>
    </edge>
    <edge source="BRA" target="GBR">
      <data key="d0">1169374</data>
    </edge>
    <edge source="BRA" target="USA">
      <data key="d0">106370026</data>
    </edge>
    <edge source="BRA" target="URY">
      <data key="d0">32486333</data>
    </edge>
    <edge source="LKA" target="ARG">
      <data key="d0">45926</data>
    </edge>
    <edge source="LKA" target="AUS">
      <data key="d0">6816692</data>
    </edge>
    <edge source="LKA" target="AUT">
      <data key="d0">234613</data>
    </edge>
    <edge source="LKA" target="BEL">
      <data key="d0">499866</data>
    </edge>
    <edge source="LKA" target="BOL">
      <data key="d0">216981</data>
    </edge>
    <edge source="LKA" target="BRA">
      <data key="d0">2723391</data>
    </edge>
    <edge source="LKA" target="KHM">
      <data key="d0">2952634</data>
    </edge>
    <edge source="LKA" target="CMR">
      <data key="d0">34266</data>
    </edge>
    <edge source="LKA" target="CAN">
      <data key="d0">1293954</data>
    </edge>
    <edge source="LKA" target="CHL">
      <data key="d0">169710</data>
    </edge>
    <edge source="LKA" target="CHN">
      <data key="d0">2577723</data>
    </edge>
    <edge source="LKA" target="COL">
      <data key="d0">308257</data>
    </edge>
    <edge source="LKA" target="CRI">
      <data key="d0">1335152</data>
    </edge>
    <edge source="LKA" target="HRV">
      <data key="d0">217678</data>
    </edge>
    <edge source="LKA" target="CZE">
      <data key="d0">76652</data>
    </edge>
    <edge source="LKA" target="DNK">
      <data key="d0">3709596</data>
    </edge>
    <edge source="LKA" target="ETH">
      <data key="d0">1933202</data>
    </edge>
    <edge source="LKA" target="EST">
      <data key="d0">114316</data>
    </edge>
    <edge source="LKA" target="FIN">
      <data key="d0">164974</data>
    </edge>
    <edge source="LKA" target="FRA">
      <data key="d0">4639973</data>
    </edge>
    <edge source="LKA" target="DEU">
      <data key="d0">7417602</data>
    </edge>
    <edge source="LKA" target="GHA">
      <data key="d0">19219</data>
    </edge>
    <edge source="LKA" target="GRC">
      <data key="d0">19082</data>
    </edge>
    <edge source="LKA" target="HND">
      <data key="d0">85801</data>
    </edge>
    <edge source="LKA" target="HKG">
      <data key="d0">9834050</data>
    </edge>
    <edge source="LKA" target="HUN">
      <data key="d0">33809</data>
    </edge>
    <edge source="LKA" target="IDN">
      <data key="d0">3491015</data>
    </edge>
    <edge source="LKA" target="IRL">
      <data key="d0">136208</data>
    </edge>
    <edge source="LKA" target="ISR">
      <data key="d0">1275462</data>
    </edge>
    <edge source="LKA" target="ITA">
      <data key="d0">1701805</data>
    </edge>
    <edge source="LKA" target="JPN">
      <data key="d0">1918727</data>
    </edge>
    <edge source="LKA" target="JOR">
      <data key="d0">3916453</data>
    </edge>
    <edge source="LKA" target="KOR">
      <data key="d0">2720373</data>
    </edge>
    <edge source="LKA" target="LBN">
      <data key="d0">1226237</data>
    </edge>
    <edge source="LKA" target="LVA">
      <data key="d0">30279</data>
    </edge>
    <edge source="LKA" target="LTU">
      <data key="d0">99368</data>
    </edge>
    <edge source="LKA" target="MDG">
      <data key="d0">229811</data>
    </edge>
    <edge source="LKA" target="MYS">
      <data key="d0">445420</data>
    </edge>
    <edge source="LKA" target="MUS">
      <data key="d0">23308</data>
    </edge>
    <edge source="LKA" target="MEX">
      <data key="d0">1365607</data>
    </edge>
    <edge source="LKA" target="MAR">
      <data key="d0">1216426</data>
    </edge>
    <edge source="LKA" target="OMN">
      <data key="d0">127483</data>
    </edge>
    <edge source="LKA" target="NLD">
      <data key="d0">6793544</data>
    </edge>
    <edge source="LKA" target="NZL">
      <data key="d0">2700816</data>
    </edge>
    <edge source="LKA" target="NOR">
      <data key="d0">782425</data>
    </edge>
    <edge source="LKA" target="PAK">
      <data key="d0">4466981</data>
    </edge>
    <edge source="LKA" target="PAN">
      <data key="d0">115109</data>
    </edge>
    <edge source="LKA" target="PER">
      <data key="d0">431810</data>
    </edge>
    <edge source="LKA" target="PHL">
      <data key="d0">375216</data>
    </edge>
    <edge source="LKA" target="POL">
      <data key="d0">155415</data>
    </edge>
    <edge source="LKA" target="PRT">
      <data key="d0">730460</data>
    </edge>
    <edge source="LKA" target="ROU">
      <data key="d0">316483</data>
    </edge>
    <edge source="LKA" target="RUS">
      <data key="d0">248788</data>
    </edge>
    <edge source="LKA" target="SAU">
      <data key="d0">77566</data>
    </edge>
    <edge source="LKA" target="SEN">
      <data key="d0">45220</data>
    </edge>
    <edge source="LKA" target="SRB">
      <data key="d0">51133</data>
    </edge>
    <edge source="LKA" target="IND">
      <data key="d0">55120677</data>
    </edge>
    <edge source="LKA" target="SGP">
      <data key="d0">3074534</data>
    </edge>
    <edge source="LKA" target="SVK">
      <data key="d0">182329</data>
    </edge>
    <edge source="LKA" target="VNM">
      <data key="d0">4486970</data>
    </edge>
    <edge source="LKA" target="SVN">
      <data key="d0">154663</data>
    </edge>
    <edge source="LKA" target="ZAF">
      <data key="d0">925926</data>
    </edge>
    <edge source="LKA" target="ESP">
      <data key="d0">2568102</data>
    </edge>
    <edge source="LKA" target="SWE">
      <data key="d0">596363</data>
    </edge>
    <edge source="LKA" target="CHE">
      <data key="d0">622155</data>
    </edge>
    <edge source="LKA" target="THA">
      <data key="d0">2106171</data>
    </edge>
    <edge source="LKA" target="ARE">
      <data key="d0">6482591</data>
    </edge>
    <edge source="LKA" target="TUN">
      <data key="d0">147774</data>
    </edge>
    <edge source="LKA" target="TUR">
      <data key="d0">14771434</data>
    </edge>
    <edge source="LKA" target="EGY">
      <data key="d0">2628711</data>
    </edge>
    <edge source="LKA" target="GBR">
      <data key="d0">41347627</data>
    </edge>
    <edge source="LKA" target="USA">
      <data key="d0">34054459</data>
    </edge>
    <edge source="LKA" target="URY">
      <data key="d0">87538</data>
    </edge>
    <edge source="CHL" target="ARG">
      <data key="d0">8599020</data>
    </edge>
    <edge source="CHL" target="AUS">
      <data key="d0">29307</data>
    </edge>
    <edge source="CHL" target="AUT">
      <data key="d0">29174</data>
    </edge>
    <edge source="CHL" target="BEL">
      <data key="d0">47486</data>
    </edge>
    <edge source="CHL" target="BOL">
      <data key="d0">89769470</data>
    </edge>
    <edge source="CHL" target="BWA">
      <data key="d0">33561</data>
    </edge>
    <edge source="CHL" target="BRA">
      <data key="d0">6258492</data>
    </edge>
    <edge source="CHL" target="CAN">
      <data key="d0">842823</data>
    </edge>
    <edge source="CHL" target="CHN">
      <data key="d0">95418</data>
    </edge>
    <edge source="CHL" target="COL">
      <data key="d0">3945115</data>
    </edge>
    <edge source="CHL" target="CRI">
      <data key="d0">246915</data>
    </edge>
    <edge source="CHL" target="ECU">
      <data key="d0">1353140</data>
    </edge>
    <edge source="CHL" target="GTM">
      <data key="d0">97519</data>
    </edge>
    <edge source="CHL" target="HND">
      <data key="d0">2918501</data>
    </edge>
    <edge source="CHL" target="HKG">
      <data key="d0">146300</data>
    </edge>
    <edge source="CHL" target="ITA">
      <data key="d0">247505</data>
    </edge>
    <edge source="CHL" target="JPN">
      <data key="d0">13433</data>
    </edge>
    <edge source="CHL" target="JOR">
      <data key="d0">53266</data>
    </edge>
    <edge source="CHL" target="KOR">
      <data key="d0">92167</data>
    </edge>
    <edge source="CHL" target="MEX">
      <data key="d0">3086149</data>
    </edge>
    <edge source="CHL" target="MAR">
      <data key="d0">109087</data>
    </edge>
    <edge source="CHL" target="NLD">
      <data key="d0">10869</data>
    </edge>
    <edge source="CHL" target="NIC">
      <data key="d0">45780</data>
    </edge>
    <edge source="CHL" target="PAN">
      <data key="d0">621175</data>
    </edge>
    <edge source="CHL" target="PRY">
      <data key="d0">69993990</data>
    </edge>
    <edge source="CHL" target="PER">
      <data key="d0">32708343</data>
    </edge>
    <edge source="CHL" target="IND">
      <data key="d0">16189</data>
    </edge>
    <edge source="CHL" target="ZAF">
      <data key="d0">444830</data>
    </edge>
    <edge source="CHL" target="ESP">
      <data key="d0">95586</data>
    </edge>
    <edge source="CHL" target="ARE">
      <data key="d0">214727</data>
    </edge>
    <edge source="CHL" target="MKD">
      <data key="d0">12420</data>
    </edge>
    <edge source="CHL" target="GBR">
      <data key="d0">5622121</data>
    </edge>
    <edge source="CHL" target="USA">
      <data key="d0">9838318</data>
    </edge>
    <edge source="CHL" target="URY">
      <data key="d0">1021303</data>
    </edge>
    <edge source="CHN" target="ALB">
      <data key="d0">37755933</data>
    </edge>
    <edge source="CHN" target="DZA">
      <data key="d0">574324339</data>
    </edge>
    <edge source="CHN" target="AZE">
      <data key="d0">14908998</data>
    </edge>
    <edge source="CHN" target="ARG">
      <data key="d0">451158870</data>
    </edge>
    <edge source="CHN" target="AUS">
      <data key="d0">1283062940</data>
    </edge>
    <edge source="CHN" target="AUT">
      <data key="d0">39651696</data>
    </edge>
    <edge source="CHN" target="ARM">
      <data key="d0">5713395</data>
    </edge>
    <edge source="CHN" target="BEL">
      <data key="d0">552335218</data>
    </edge>
    <edge source="CHN" target="BOL">
      <data key="d0">9560956</data>
    </edge>
    <edge source="CHN" target="BWA">
      <data key="d0">13347381</data>
    </edge>
    <edge source="CHN" target="BRA">
      <data key="d0">1666684053</data>
    </edge>
    <edge source="CHN" target="BGR">
      <data key="d0">76576119</data>
    </edge>
    <edge source="CHN" target="BDI">
      <data key="d0">3005100</data>
    </edge>
    <edge source="CHN" target="BLR">
      <data key="d0">12306226</data>
    </edge>
    <edge source="CHN" target="KHM">
      <data key="d0">2061297836</data>
    </edge>
    <edge source="CHN" target="CMR">
      <data key="d0">102807694</data>
    </edge>
    <edge source="CHN" target="CAN">
      <data key="d0">965380932</data>
    </edge>
    <edge source="CHN" target="CAF">
      <data key="d0">406517</data>
    </edge>
    <edge source="CHN" target="LKA">
      <data key="d0">933356482</data>
    </edge>
    <edge source="CHN" target="CHL">
      <data key="d0">731948996</data>
    </edge>
    <edge source="CHN" target="COL">
      <data key="d0">663825311</data>
    </edge>
    <edge source="CHN" target="CRI">
      <data key="d0">40022570</data>
    </edge>
    <edge source="CHN" target="HRV">
      <data key="d0">62601778</data>
    </edge>
    <edge source="CHN" target="CZE">
      <data key="d0">59866445</data>
    </edge>
    <edge source="CHN" target="BEN">
      <data key="d0">564124405</data>
    </edge>
    <edge source="CHN" target="DNK">
      <data key="d0">154100661</data>
    </edge>
    <edge source="CHN" target="ECU">
      <data key="d0">126010182</data>
    </edge>
    <edge source="CHN" target="SLV">
      <data key="d0">124730049</data>
    </edge>
    <edge source="CHN" target="ETH">
      <data key="d0">117012055</data>
    </edge>
    <edge source="CHN" target="EST">
      <data key="d0">76459483</data>
    </edge>
    <edge source="CHN" target="FIN">
      <data key="d0">156455865</data>
    </edge>
    <edge source="CHN" target="FRA">
      <data key="d0">745880268</data>
    </edge>
    <edge source="CHN" target="GEO">
      <data key="d0">32566338</data>
    </edge>
    <edge source="CHN" target="GMB">
      <data key="d0">143411459</data>
    </edge>
    <edge source="CHN" target="PSE">
      <data key="d0">2152049</data>
    </edge>
    <edge source="CHN" target="DEU">
      <data key="d0">2169558339</data>
    </edge>
    <edge source="CHN" target="GHA">
      <data key="d0">332230001</data>
    </edge>
    <edge source="CHN" target="GRC">
      <data key="d0">240275138</data>
    </edge>
    <edge source="CHN" target="GTM">
      <data key="d0">335801823</data>
    </edge>
    <edge source="CHN" target="HND">
      <data key="d0">65900495</data>
    </edge>
    <edge source="CHN" target="HKG">
      <data key="d0">6032901606</data>
    </edge>
    <edge source="CHN" target="HUN">
      <data key="d0">59920519</data>
    </edge>
    <edge source="CHN" target="IDN">
      <data key="d0">3242800885</data>
    </edge>
    <edge source="CHN" target="IRL">
      <data key="d0">52491375</data>
    </edge>
    <edge source="CHN" target="ISR">
      <data key="d0">413999752</data>
    </edge>
    <edge source="CHN" target="ITA">
      <data key="d0">1704056832</data>
    </edge>
    <edge source="CHN" target="CIV">
      <data key="d0">105376957</data>
    </edge>
    <edge source="CHN" target="JAM">
      <data key="d0">21270363</data>
    </edge>
    <edge source="CHN" target="JPN">
      <data key="d0">4174188894</data>
    </edge>
    <edge source="CHN" target="KAZ">
      <data key="d0">779180880</data>
    </edge>
    <edge source="CHN" target="JOR">
      <data key="d0">335437189</data>
    </edge>
    <edge source="CHN" target="KOR">
      <data key="d0">2877393551</data>
    </edge>
    <edge source="CHN" target="KGZ">
      <data key="d0">1015734567</data>
    </edge>
    <edge source="CHN" target="LBN">
      <data key="d0">126757540</data>
    </edge>
    <edge source="CHN" target="LVA">
      <data key="d0">79237536</data>
    </edge>
    <edge source="CHN" target="LTU">
      <data key="d0">133968324</data>
    </edge>
    <edge source="CHN" target="MDG">
      <data key="d0">218895833</data>
    </edge>
    <edge source="CHN" target="MWI">
      <data key="d0">10562173</data>
    </edge>
    <edge source="CHN" target="MYS">
      <data key="d0">1536650438</data>
    </edge>
    <edge source="CHN" target="MRT">
      <data key="d0">236191790</data>
    </edge>
    <edge source="CHN" target="MUS">
      <data key="d0">106158324</data>
    </edge>
    <edge source="CHN" target="MEX">
      <data key="d0">1650156961</data>
    </edge>
    <edge source="CHN" target="MDA">
      <data key="d0">11959329</data>
    </edge>
    <edge source="CHN" target="MAR">
      <data key="d0">373350649</data>
    </edge>
    <edge source="CHN" target="MOZ">
      <data key="d0">51747658</data>
    </edge>
    <edge source="CHN" target="OMN">
      <data key="d0">76667473</data>
    </edge>
    <edge source="CHN" target="NAM">
      <data key="d0">14732109</data>
    </edge>
    <edge source="CHN" target="NLD">
      <data key="d0">1042793307</data>
    </edge>
    <edge source="CHN" target="NZL">
      <data key="d0">228592161</data>
    </edge>
    <edge source="CHN" target="NIC">
      <data key="d0">192969305</data>
    </edge>
    <edge source="CHN" target="NER">
      <data key="d0">20452611</data>
    </edge>
    <edge source="CHN" target="NOR">
      <data key="d0">105863747</data>
    </edge>
    <edge source="CHN" target="PAK">
      <data key="d0">2417477533</data>
    </edge>
    <edge source="CHN" target="PAN">
      <data key="d0">172138035</data>
    </edge>
    <edge source="CHN" target="PRY">
      <data key="d0">74319603</data>
    </edge>
    <edge source="CHN" target="PER">
      <data key="d0">414812076</data>
    </edge>
    <edge source="CHN" target="PHL">
      <data key="d0">3385610489</data>
    </edge>
    <edge source="CHN" target="POL">
      <data key="d0">672556282</data>
    </edge>
    <edge source="CHN" target="PRT">
      <data key="d0">234265704</data>
    </edge>
    <edge source="CHN" target="ROU">
      <data key="d0">263387435</data>
    </edge>
    <edge source="CHN" target="RUS">
      <data key="d0">1899571446</data>
    </edge>
    <edge source="CHN" target="SAU">
      <data key="d0">920111533</data>
    </edge>
    <edge source="CHN" target="SEN">
      <data key="d0">313236869</data>
    </edge>
    <edge source="CHN" target="SRB">
      <data key="d0">26981279</data>
    </edge>
    <edge source="CHN" target="IND">
      <data key="d0">3077671954</data>
    </edge>
    <edge source="CHN" target="SGP">
      <data key="d0">486754314</data>
    </edge>
    <edge source="CHN" target="SVK">
      <data key="d0">20650188</data>
    </edge>
    <edge source="CHN" target="VNM">
      <data key="d0">9936668772</data>
    </edge>
    <edge source="CHN" target="SVN">
      <data key="d0">228181062</data>
    </edge>
    <edge source="CHN" target="ZAF">
      <data key="d0">818518215</data>
    </edge>
    <edge source="CHN" target="ZWE">
      <data key="d0">29162238</data>
    </edge>
    <edge source="CHN" target="ESP">
      <data key="d0">1067502503</data>
    </edge>
    <edge source="CHN" target="SWE">
      <data key="d0">200522273</data>
    </edge>
    <edge source="CHN" target="CHE">
      <data key="d0">45976255</data>
    </edge>
    <edge source="CHN" target="THA">
      <data key="d0">1978626978</data>
    </edge>
    <edge source="CHN" target="TGO">
      <data key="d0">488052183</data>
    </edge>
    <edge source="CHN" target="ARE">
      <data key="d0">2083184523</data>
    </edge>
    <edge source="CHN" target="TUN">
      <data key="d0">138825378</data>
    </edge>
    <edge source="CHN" target="TUR">
      <data key="d0">1345145754</data>
    </edge>
    <edge source="CHN" target="UGA">
      <data key="d0">22315942</data>
    </edge>
    <edge source="CHN" target="UKR">
      <data key="d0">421473373</data>
    </edge>
    <edge source="CHN" target="MKD">
      <data key="d0">4695622</data>
    </edge>
    <edge source="CHN" target="EGY">
      <data key="d0">1282616804</data>
    </edge>
    <edge source="CHN" target="GBR">
      <data key="d0">1846601563</data>
    </edge>
    <edge source="CHN" target="TZA">
      <data key="d0">349385314</data>
    </edge>
    <edge source="CHN" target="USA">
      <data key="d0">11568849661</data>
    </edge>
    <edge source="CHN" target="BFA">
      <data key="d0">1976098</data>
    </edge>
    <edge source="CHN" target="URY">
      <data key="d0">54270825</data>
    </edge>
    <edge source="COL" target="ARG">
      <data key="d0">1526405</data>
    </edge>
    <edge source="COL" target="BEL">
      <data key="d0">17134</data>
    </edge>
    <edge source="COL" target="BOL">
      <data key="d0">770240</data>
    </edge>
    <edge source="COL" target="BRA">
      <data key="d0">23681276</data>
    </edge>
    <edge source="COL" target="KHM">
      <data key="d0">1250574</data>
    </edge>
    <edge source="COL" target="CAN">
      <data key="d0">1124680</data>
    </edge>
    <edge source="COL" target="LKA">
      <data key="d0">238036</data>
    </edge>
    <edge source="COL" target="CHL">
      <data key="d0">5646750</data>
    </edge>
    <edge source="COL" target="CHN">
      <data key="d0">292144</data>
    </edge>
    <edge source="COL" target="CRI">
      <data key="d0">8684815</data>
    </edge>
    <edge source="COL" target="DNK">
      <data key="d0">193080</data>
    </edge>
    <edge source="COL" target="ECU">
      <data key="d0">62173643</data>
    </edge>
    <edge source="COL" target="SLV">
      <data key="d0">1518087</data>
    </edge>
    <edge source="COL" target="FRA">
      <data key="d0">527586</data>
    </edge>
    <edge source="COL" target="DEU">
      <data key="d0">1784786</data>
    </edge>
    <edge source="COL" target="GTM">
      <data key="d0">3044796</data>
    </edge>
    <edge source="COL" target="HND">
      <data key="d0">1873495</data>
    </edge>
    <edge source="COL" target="HKG">
      <data key="d0">1336834</data>
    </edge>
    <edge source="COL" target="ITA">
      <data key="d0">122067</data>
    </edge>
    <edge source="COL" target="CIV">
      <data key="d0">44198</data>
    </edge>
    <edge source="COL" target="JAM">
      <data key="d0">171035</data>
    </edge>
    <edge source="COL" target="JPN">
      <data key="d0">42354</data>
    </edge>
    <edge source="COL" target="JOR">
      <data key="d0">59928</data>
    </edge>
    <edge source="COL" target="KOR">
      <data key="d0">24924</data>
    </edge>
    <edge source="COL" target="MYS">
      <data key="d0">10091</data>
    </edge>
    <edge source="COL" target="MEX">
      <data key="d0">38287080</data>
    </edge>
    <edge source="COL" target="NLD">
      <data key="d0">634010</data>
    </edge>
    <edge source="COL" target="NZL">
      <data key="d0">48999</data>
    </edge>
    <edge source="COL" target="NIC">
      <data key="d0">305574</data>
    </edge>
    <edge source="COL" target="PAN">
      <data key="d0">6960516</data>
    </edge>
    <edge source="COL" target="PRY">
      <data key="d0">121922</data>
    </edge>
    <edge source="COL" target="PER">
      <data key="d0">19990825</data>
    </edge>
    <edge source="COL" target="PHL">
      <data key="d0">811684</data>
    </edge>
    <edge source="COL" target="POL">
      <data key="d0">18002</data>
    </edge>
    <edge source="COL" target="PRT">
      <data key="d0">282407</data>
    </edge>
    <edge source="COL" target="RUS">
      <data key="d0">23844</data>
    </edge>
    <edge source="COL" target="IND">
      <data key="d0">182584</data>
    </edge>
    <edge source="COL" target="SGP">
      <data key="d0">27096</data>
    </edge>
    <edge source="COL" target="VNM">
      <data key="d0">333720</data>
    </edge>
    <edge source="COL" target="ZAF">
      <data key="d0">11712</data>
    </edge>
    <edge source="COL" target="ESP">
      <data key="d0">1107598</data>
    </edge>
    <edge source="COL" target="SWE">
      <data key="d0">222291</data>
    </edge>
    <edge source="COL" target="CHE">
      <data key="d0">14982</data>
    </edge>
    <edge source="COL" target="THA">
      <data key="d0">482098</data>
    </edge>
    <edge source="COL" target="TUR">
      <data key="d0">115508</data>
    </edge>
    <edge source="COL" target="UGA">
      <data key="d0">14300</data>
    </edge>
    <edge source="COL" target="GBR">
      <data key="d0">49925</data>
    </edge>
    <edge source="COL" target="USA">
      <data key="d0">70975337</data>
    </edge>
    <edge source="COL" target="URY">
      <data key="d0">455623</data>
    </edge>
    <edge source="CRI" target="BOL">
      <data key="d0">39000</data>
    </edge>
    <edge source="CRI" target="BRA">
      <data key="d0">269420</data>
    </edge>
    <edge source="CRI" target="CMR">
      <data key="d0">294095</data>
    </edge>
    <edge source="CRI" target="CAN">
      <data key="d0">14296</data>
    </edge>
    <edge source="CRI" target="CHL">
      <data key="d0">141700</data>
    </edge>
    <edge source="CRI" target="CHN">
      <data key="d0">28667</data>
    </edge>
    <edge source="CRI" target="COL">
      <data key="d0">467833</data>
    </edge>
    <edge source="CRI" target="ECU">
      <data key="d0">77152</data>
    </edge>
    <edge source="CRI" target="SLV">
      <data key="d0">6229576</data>
    </edge>
    <edge source="CRI" target="FRA">
      <data key="d0">23202</data>
    </edge>
    <edge source="CRI" target="DEU">
      <data key="d0">289017</data>
    </edge>
    <edge source="CRI" target="GTM">
      <data key="d0">28586719</data>
    </edge>
    <edge source="CRI" target="HND">
      <data key="d0">9130735</data>
    </edge>
    <edge source="CRI" target="IDN">
      <data key="d0">4511520</data>
    </edge>
    <edge source="CRI" target="JPN">
      <data key="d0">22071</data>
    </edge>
    <edge source="CRI" target="KOR">
      <data key="d0">25679</data>
    </edge>
    <edge source="CRI" target="MEX">
      <data key="d0">872948</data>
    </edge>
    <edge source="CRI" target="NLD">
      <data key="d0">245351</data>
    </edge>
    <edge source="CRI" target="NIC">
      <data key="d0">7635678</data>
    </edge>
    <edge source="CRI" target="PAN">
      <data key="d0">2173793</data>
    </edge>
    <edge source="CRI" target="TGO">
      <data key="d0">13860</data>
    </edge>
    <edge source="CRI" target="GBR">
      <data key="d0">25676</data>
    </edge>
    <edge source="CRI" target="USA">
      <data key="d0">4207602</data>
    </edge>
    <edge source="CRI" target="URY">
      <data key="d0">192861</data>
    </edge>
    <edge source="ECU" target="ARG">
      <data key="d0">522781</data>
    </edge>
    <edge source="ECU" target="AUS">
      <data key="d0">24860</data>
    </edge>
    <edge source="ECU" target="BEL">
      <data key="d0">47187</data>
    </edge>
    <edge source="ECU" target="BOL">
      <data key="d0">894248</data>
    </edge>
    <edge source="ECU" target="BRA">
      <data key="d0">8857753</data>
    </edge>
    <edge source="ECU" target="CAN">
      <data key="d0">94825</data>
    </edge>
    <edge source="ECU" target="CHL">
      <data key="d0">7552813</data>
    </edge>
    <edge source="ECU" target="COL">
      <data key="d0">33311550</data>
    </edge>
    <edge source="ECU" target="CRI">
      <data key="d0">407983</data>
    </edge>
    <edge source="ECU" target="SLV">
      <data key="d0">405423</data>
    </edge>
    <edge source="ECU" target="FRA">
      <data key="d0">604776</data>
    </edge>
    <edge source="ECU" target="DEU">
      <data key="d0">212090</data>
    </edge>
    <edge source="ECU" target="GTM">
      <data key="d0">291884</data>
    </edge>
    <edge source="ECU" target="HND">
      <data key="d0">20973</data>
    </edge>
    <edge source="ECU" target="HKG">
      <data key="d0">65304</data>
    </edge>
    <edge source="ECU" target="ITA">
      <data key="d0">3568407</data>
    </edge>
    <edge source="ECU" target="CIV">
      <data key="d0">235408</data>
    </edge>
    <edge source="ECU" target="JPN">
      <data key="d0">366360</data>
    </edge>
    <edge source="ECU" target="KOR">
      <data key="d0">29045</data>
    </edge>
    <edge source="ECU" target="MEX">
      <data key="d0">2906943</data>
    </edge>
    <edge source="ECU" target="NLD">
      <data key="d0">20151</data>
    </edge>
    <edge source="ECU" target="NIC">
      <data key="d0">15079</data>
    </edge>
    <edge source="ECU" target="PAN">
      <data key="d0">1029880</data>
    </edge>
    <edge source="ECU" target="PER">
      <data key="d0">3154963</data>
    </edge>
    <edge source="ECU" target="ROU">
      <data key="d0">76562</data>
    </edge>
    <edge source="ECU" target="SVK">
      <data key="d0">440776</data>
    </edge>
    <edge source="ECU" target="VNM">
      <data key="d0">10502</data>
    </edge>
    <edge source="ECU" target="SVN">
      <data key="d0">12778</data>
    </edge>
    <edge source="ECU" target="ESP">
      <data key="d0">673188</data>
    </edge>
    <edge source="ECU" target="CHE">
      <data key="d0">21024</data>
    </edge>
    <edge source="ECU" target="GBR">
      <data key="d0">357800</data>
    </edge>
    <edge source="ECU" target="USA">
      <data key="d0">2822321</data>
    </edge>
    <edge source="SLV" target="AUT">
      <data key="d0">14797</data>
    </edge>
    <edge source="SLV" target="BOL">
      <data key="d0">77087</data>
    </edge>
    <edge source="SLV" target="BRA">
      <data key="d0">50587</data>
    </edge>
    <edge source="SLV" target="CAN">
      <data key="d0">33813</data>
    </edge>
    <edge source="SLV" target="CHL">
      <data key="d0">286289</data>
    </edge>
    <edge source="SLV" target="COL">
      <data key="d0">200752</data>
    </edge>
    <edge source="SLV" target="CRI">
      <data key="d0">13899880</data>
    </edge>
    <edge source="SLV" target="ECU">
      <data key="d0">97583</data>
    </edge>
    <edge source="SLV" target="FRA">
      <data key="d0">369689</data>
    </edge>
    <edge source="SLV" target="DEU">
      <data key="d0">140164</data>
    </edge>
    <edge source="SLV" target="GTM">
      <data key="d0">86888636</data>
    </edge>
    <edge source="SLV" target="HND">
      <data key="d0">173989174</data>
    </edge>
    <edge source="SLV" target="JAM">
      <data key="d0">61304</data>
    </edge>
    <edge source="SLV" target="KOR">
      <data key="d0">139451</data>
    </edge>
    <edge source="SLV" target="LBN">
      <data key="d0">57468</data>
    </edge>
    <edge source="SLV" target="MEX">
      <data key="d0">11989375</data>
    </edge>
    <edge source="SLV" target="MAR">
      <data key="d0">34839</data>
    </edge>
    <edge source="SLV" target="NLD">
      <data key="d0">41099</data>
    </edge>
    <edge source="SLV" target="NIC">
      <data key="d0">29328038</data>
    </edge>
    <edge source="SLV" target="PAN">
      <data key="d0">2052658</data>
    </edge>
    <edge source="SLV" target="PRY">
      <data key="d0">11701</data>
    </edge>
    <edge source="SLV" target="PER">
      <data key="d0">42485</data>
    </edge>
    <edge source="SLV" target="POL">
      <data key="d0">15184</data>
    </edge>
    <edge source="SLV" target="IND">
      <data key="d0">11249</data>
    </edge>
    <edge source="SLV" target="VNM">
      <data key="d0">99470</data>
    </edge>
    <edge source="SLV" target="ESP">
      <data key="d0">30844</data>
    </edge>
    <edge source="SLV" target="CHE">
      <data key="d0">118060</data>
    </edge>
    <edge source="SLV" target="TUN">
      <data key="d0">46131</data>
    </edge>
    <edge source="SLV" target="USA">
      <data key="d0">57512865</data>
    </edge>
    <edge source="ETH" target="DZA">
      <data key="d0">79470</data>
    </edge>
    <edge source="ETH" target="AUT">
      <data key="d0">40385</data>
    </edge>
    <edge source="ETH" target="CHL">
      <data key="d0">10939</data>
    </edge>
    <edge source="ETH" target="CHN">
      <data key="d0">3652458</data>
    </edge>
    <edge source="ETH" target="CZE">
      <data key="d0">20219</data>
    </edge>
    <edge source="ETH" target="EST">
      <data key="d0">118211</data>
    </edge>
    <edge source="ETH" target="DEU">
      <data key="d0">3243072</data>
    </edge>
    <edge source="ETH" target="GRC">
      <data key="d0">180928</data>
    </edge>
    <edge source="ETH" target="GTM">
      <data key="d0">180757</data>
    </edge>
    <edge source="ETH" target="ISR">
      <data key="d0">110098</data>
    </edge>
    <edge source="ETH" target="ITA">
      <data key="d0">4310328</data>
    </edge>
    <edge source="ETH" target="JAM">
      <data key="d0">13781</data>
    </edge>
    <edge source="ETH" target="MDG">
      <data key="d0">310011</data>
    </edge>
    <edge source="ETH" target="MAR">
      <data key="d0">70599</data>
    </edge>
    <edge source="ETH" target="MOZ">
      <data key="d0">12134</data>
    </edge>
    <edge source="ETH" target="NLD">
      <data key="d0">365935</data>
    </edge>
    <edge source="ETH" target="NOR">
      <data key="d0">1185725</data>
    </edge>
    <edge source="ETH" target="PER">
      <data key="d0">164875</data>
    </edge>
    <edge source="ETH" target="PRT">
      <data key="d0">221384</data>
    </edge>
    <edge source="ETH" target="VNM">
      <data key="d0">421925</data>
    </edge>
    <edge source="ETH" target="SVN">
      <data key="d0">304545</data>
    </edge>
    <edge source="ETH" target="ZAF">
      <data key="d0">20665</data>
    </edge>
    <edge source="ETH" target="ESP">
      <data key="d0">322926</data>
    </edge>
    <edge source="ETH" target="SWE">
      <data key="d0">10931</data>
    </edge>
    <edge source="ETH" target="CHE">
      <data key="d0">11501</data>
    </edge>
    <edge source="ETH" target="TUR">
      <data key="d0">8998054</data>
    </edge>
    <edge source="ETH" target="UGA">
      <data key="d0">21680</data>
    </edge>
    <edge source="ETH" target="EGY">
      <data key="d0">224051</data>
    </edge>
    <edge source="ETH" target="USA">
      <data key="d0">804461</data>
    </edge>
    <edge source="GTM" target="AUT">
      <data key="d0">20445</data>
    </edge>
    <edge source="GTM" target="BEL">
      <data key="d0">18859</data>
    </edge>
    <edge source="GTM" target="CAN">
      <data key="d0">1990447</data>
    </edge>
    <edge source="GTM" target="CHL">
      <data key="d0">21200</data>
    </edge>
    <edge source="GTM" target="CHN">
      <data key="d0">151595</data>
    </edge>
    <edge source="GTM" target="COL">
      <data key="d0">229845</data>
    </edge>
    <edge source="GTM" target="CRI">
      <data key="d0">11428446</data>
    </edge>
    <edge source="GTM" target="SLV">
      <data key="d0">107225817</data>
    </edge>
    <edge source="GTM" target="FRA">
      <data key="d0">33434</data>
    </edge>
    <edge source="GTM" target="DEU">
      <data key="d0">51120</data>
    </edge>
    <edge source="GTM" target="GHA">
      <data key="d0">15092</data>
    </edge>
    <edge source="GTM" target="HND">
      <data key="d0">42687235</data>
    </edge>
    <edge source="GTM" target="ITA">
      <data key="d0">41698</data>
    </edge>
    <edge source="GTM" target="CIV">
      <data key="d0">19086</data>
    </edge>
    <edge source="GTM" target="MEX">
      <data key="d0">24040560</data>
    </edge>
    <edge source="GTM" target="NIC">
      <data key="d0">52234148</data>
    </edge>
    <edge source="GTM" target="PAN">
      <data key="d0">1935173</data>
    </edge>
    <edge source="GTM" target="PRY">
      <data key="d0">25669</data>
    </edge>
    <edge source="GTM" target="PER">
      <data key="d0">16215</data>
    </edge>
    <edge source="GTM" target="VNM">
      <data key="d0">13771</data>
    </edge>
    <edge source="GTM" target="CHE">
      <data key="d0">13860</data>
    </edge>
    <edge source="GTM" target="TGO">
      <data key="d0">43059</data>
    </edge>
    <edge source="GTM" target="GBR">
      <data key="d0">19292</data>
    </edge>
    <edge source="GTM" target="USA">
      <data key="d0">18775452</data>
    </edge>
    <edge source="GTM" target="URY">
      <data key="d0">75922</data>
    </edge>
    <edge source="HND" target="BRA">
      <data key="d0">28593</data>
    </edge>
    <edge source="HND" target="CHL">
      <data key="d0">115550</data>
    </edge>
    <edge source="HND" target="CHN">
      <data key="d0">58616</data>
    </edge>
    <edge source="HND" target="CRI">
      <data key="d0">221765</data>
    </edge>
    <edge source="HND" target="SLV">
      <data key="d0">1027662</data>
    </edge>
    <edge source="HND" target="GTM">
      <data key="d0">570512</data>
    </edge>
    <edge source="HND" target="JAM">
      <data key="d0">11632</data>
    </edge>
    <edge source="HND" target="MEX">
      <data key="d0">893165</data>
    </edge>
    <edge source="HND" target="NIC">
      <data key="d0">86123</data>
    </edge>
    <edge source="HND" target="IND">
      <data key="d0">435060</data>
    </edge>
    <edge source="HND" target="ESP">
      <data key="d0">69649</data>
    </edge>
    <edge source="HND" target="USA">
      <data key="d0">2350101</data>
    </edge>
    <edge source="JAM" target="GBR">
      <data key="d0">32954</data>
    </edge>
    <edge source="JAM" target="USA">
      <data key="d0">533105</data>
    </edge>
    <edge source="KOR" target="ALB">
      <data key="d0">23826</data>
    </edge>
    <edge source="KOR" target="DZA">
      <data key="d0">6734746</data>
    </edge>
    <edge source="KOR" target="AZE">
      <data key="d0">124957</data>
    </edge>
    <edge source="KOR" target="ARG">
      <data key="d0">20254231</data>
    </edge>
    <edge source="KOR" target="AUS">
      <data key="d0">55207291</data>
    </edge>
    <edge source="KOR" target="AUT">
      <data key="d0">11270769</data>
    </edge>
    <edge source="KOR" target="BEL">
      <data key="d0">30648849</data>
    </edge>
    <edge source="KOR" target="BOL">
      <data key="d0">2163545</data>
    </edge>
    <edge source="KOR" target="BWA">
      <data key="d0">1782367</data>
    </edge>
    <edge source="KOR" target="BRA">
      <data key="d0">69703047</data>
    </edge>
    <edge source="KOR" target="BGR">
      <data key="d0">3940893</data>
    </edge>
    <edge source="KOR" target="BLR">
      <data key="d0">718161</data>
    </edge>
    <edge source="KOR" target="KHM">
      <data key="d0">158774252</data>
    </edge>
    <edge source="KOR" target="CMR">
      <data key="d0">484753</data>
    </edge>
    <edge source="KOR" target="CAN">
      <data key="d0">70325612</data>
    </edge>
    <edge source="KOR" target="LKA">
      <data key="d0">68540166</data>
    </edge>
    <edge source="KOR" target="CHL">
      <data key="d0">30549776</data>
    </edge>
    <edge source="KOR" target="CHN">
      <data key="d0">1449057259</data>
    </edge>
    <edge source="KOR" target="COL">
      <data key="d0">17881554</data>
    </edge>
    <edge source="KOR" target="CRI">
      <data key="d0">252039</data>
    </edge>
    <edge source="KOR" target="HRV">
      <data key="d0">393699</data>
    </edge>
    <edge source="KOR" target="CZE">
      <data key="d0">30178956</data>
    </edge>
    <edge source="KOR" target="BEN">
      <data key="d0">169280</data>
    </edge>
    <edge source="KOR" target="DNK">
      <data key="d0">3357031</data>
    </edge>
    <edge source="KOR" target="ECU">
      <data key="d0">7540755</data>
    </edge>
    <edge source="KOR" target="SLV">
      <data key="d0">8114371</data>
    </edge>
    <edge source="KOR" target="ETH">
      <data key="d0">1363555</data>
    </edge>
    <edge source="KOR" target="EST">
      <data key="d0">3580862</data>
    </edge>
    <edge source="KOR" target="FIN">
      <data key="d0">14960173</data>
    </edge>
    <edge source="KOR" target="FRA">
      <data key="d0">100010744</data>
    </edge>
    <edge source="KOR" target="GEO">
      <data key="d0">415395</data>
    </edge>
    <edge source="KOR" target="GMB">
      <data key="d0">881754</data>
    </edge>
    <edge source="KOR" target="DEU">
      <data key="d0">110496540</data>
    </edge>
    <edge source="KOR" target="GHA">
      <data key="d0">5990076</data>
    </edge>
    <edge source="KOR" target="GRC">
      <data key="d0">10746316</data>
    </edge>
    <edge source="KOR" target="GTM">
      <data key="d0">62564233</data>
    </edge>
    <edge source="KOR" target="HND">
      <data key="d0">2274199</data>
    </edge>
    <edge source="KOR" target="HKG">
      <data key="d0">373969523</data>
    </edge>
    <edge source="KOR" target="HUN">
      <data key="d0">36443714</data>
    </edge>
    <edge source="KOR" target="IDN">
      <data key="d0">947310682</data>
    </edge>
    <edge source="KOR" target="IRL">
      <data key="d0">3309279</data>
    </edge>
    <edge source="KOR" target="ISR">
      <data key="d0">19320863</data>
    </edge>
    <edge source="KOR" target="ITA">
      <data key="d0">123863053</data>
    </edge>
    <edge source="KOR" target="CIV">
      <data key="d0">1631378</data>
    </edge>
    <edge source="KOR" target="JAM">
      <data key="d0">44414</data>
    </edge>
    <edge source="KOR" target="JPN">
      <data key="d0">344569128</data>
    </edge>
    <edge source="KOR" target="KAZ">
      <data key="d0">1097620</data>
    </edge>
    <edge source="KOR" target="JOR">
      <data key="d0">21826549</data>
    </edge>
    <edge source="KOR" target="KGZ">
      <data key="d0">21931911</data>
    </edge>
    <edge source="KOR" target="LBN">
      <data key="d0">3948585</data>
    </edge>
    <edge source="KOR" target="LVA">
      <data key="d0">1667926</data>
    </edge>
    <edge source="KOR" target="LTU">
      <data key="d0">1201109</data>
    </edge>
    <edge source="KOR" target="MDG">
      <data key="d0">5132312</data>
    </edge>
    <edge source="KOR" target="MWI">
      <data key="d0">98058</data>
    </edge>
    <edge source="KOR" target="MYS">
      <data key="d0">58647087</data>
    </edge>
    <edge source="KOR" target="MRT">
      <data key="d0">4316934</data>
    </edge>
    <edge source="KOR" target="MUS">
      <data key="d0">1948565</data>
    </edge>
    <edge source="KOR" target="MEX">
      <data key="d0">103344273</data>
    </edge>
    <edge source="KOR" target="MDA">
      <data key="d0">19813</data>
    </edge>
    <edge source="KOR" target="MAR">
      <data key="d0">7140816</data>
    </edge>
    <edge source="KOR" target="MOZ">
      <data key="d0">1134292</data>
    </edge>
    <edge source="KOR" target="OMN">
      <data key="d0">2954914</data>
    </edge>
    <edge source="KOR" target="NLD">
      <data key="d0">38328786</data>
    </edge>
    <edge source="KOR" target="NZL">
      <data key="d0">11509629</data>
    </edge>
    <edge source="KOR" target="NIC">
      <data key="d0">61453576</data>
    </edge>
    <edge source="KOR" target="NER">
      <data key="d0">27171</data>
    </edge>
    <edge source="KOR" target="NOR">
      <data key="d0">1722820</data>
    </edge>
    <edge source="KOR" target="PAK">
      <data key="d0">27251397</data>
    </edge>
    <edge source="KOR" target="PAN">
      <data key="d0">3526683</data>
    </edge>
    <edge source="KOR" target="PRY">
      <data key="d0">405548</data>
    </edge>
    <edge source="KOR" target="PER">
      <data key="d0">8751446</data>
    </edge>
    <edge source="KOR" target="PHL">
      <data key="d0">233508638</data>
    </edge>
    <edge source="KOR" target="POL">
      <data key="d0">45292437</data>
    </edge>
    <edge source="KOR" target="PRT">
      <data key="d0">14114643</data>
    </edge>
    <edge source="KOR" target="ROU">
      <data key="d0">57752271</data>
    </edge>
    <edge source="KOR" target="RUS">
      <data key="d0">79285565</data>
    </edge>
    <edge source="KOR" target="SAU">
      <data key="d0">128714584</data>
    </edge>
    <edge source="KOR" target="SEN">
      <data key="d0">4375550</data>
    </edge>
    <edge source="KOR" target="SRB">
      <data key="d0">2213688</data>
    </edge>
    <edge source="KOR" target="IND">
      <data key="d0">106505522</data>
    </edge>
    <edge source="KOR" target="SGP">
      <data key="d0">29585985</data>
    </edge>
    <edge source="KOR" target="SVK">
      <data key="d0">11218464</data>
    </edge>
    <edge source="KOR" target="VNM">
      <data key="d0">2344259024</data>
    </edge>
    <edge source="KOR" target="SVN">
      <data key="d0">2301482</data>
    </edge>
    <edge source="KOR" target="ZAF">
      <data key="d0">16489048</data>
    </edge>
    <edge source="KOR" target="ZWE">
      <data key="d0">1457462</data>
    </edge>
    <edge source="KOR" target="ESP">
      <data key="d0">115783651</data>
    </edge>
    <edge source="KOR" target="SWE">
      <data key="d0">6750837</data>
    </edge>
    <edge source="KOR" target="CHE">
      <data key="d0">4114263</data>
    </edge>
    <edge source="KOR" target="THA">
      <data key="d0">145911954</data>
    </edge>
    <edge source="KOR" target="TGO">
      <data key="d0">1178518</data>
    </edge>
    <edge source="KOR" target="ARE">
      <data key="d0">277454056</data>
    </edge>
    <edge source="KOR" target="TUN">
      <data key="d0">3494924</data>
    </edge>
    <edge source="KOR" target="TUR">
      <data key="d0">245602345</data>
    </edge>
    <edge source="KOR" target="UGA">
      <data key="d0">2009094</data>
    </edge>
    <edge source="KOR" target="UKR">
      <data key="d0">7829483</data>
    </edge>
    <edge source="KOR" target="MKD">
      <data key="d0">79701</data>
    </edge>
    <edge source="KOR" target="EGY">
      <data key="d0">49936476</data>
    </edge>
    <edge source="KOR" target="GBR">
      <data key="d0">98247084</data>
    </edge>
    <edge source="KOR" target="TZA">
      <data key="d0">6883668</data>
    </edge>
    <edge source="KOR" target="USA">
      <data key="d0">841474493</data>
    </edge>
    <edge source="KOR" target="URY">
      <data key="d0">475087</data>
    </edge>
    <edge source="MYS" target="DZA">
      <data key="d0">411788</data>
    </edge>
    <edge source="MYS" target="ARG">
      <data key="d0">5279065</data>
    </edge>
    <edge source="MYS" target="AUS">
      <data key="d0">64240252</data>
    </edge>
    <edge source="MYS" target="AUT">
      <data key="d0">304043</data>
    </edge>
    <edge source="MYS" target="BEL">
      <data key="d0">8567151</data>
    </edge>
    <edge source="MYS" target="BRA">
      <data key="d0">11554126</data>
    </edge>
    <edge source="MYS" target="BGR">
      <data key="d0">244884</data>
    </edge>
    <edge source="MYS" target="KHM">
      <data key="d0">71362783</data>
    </edge>
    <edge source="MYS" target="CAN">
      <data key="d0">3775628</data>
    </edge>
    <edge source="MYS" target="CAF">
      <data key="d0">187781</data>
    </edge>
    <edge source="MYS" target="LKA">
      <data key="d0">11252635</data>
    </edge>
    <edge source="MYS" target="CHL">
      <data key="d0">1192142</data>
    </edge>
    <edge source="MYS" target="CHN">
      <data key="d0">172359687</data>
    </edge>
    <edge source="MYS" target="COL">
      <data key="d0">2455467</data>
    </edge>
    <edge source="MYS" target="HRV">
      <data key="d0">92768</data>
    </edge>
    <edge source="MYS" target="CZE">
      <data key="d0">1298430</data>
    </edge>
    <edge source="MYS" target="BEN">
      <data key="d0">247143</data>
    </edge>
    <edge source="MYS" target="DNK">
      <data key="d0">831495</data>
    </edge>
    <edge source="MYS" target="SLV">
      <data key="d0">409415</data>
    </edge>
    <edge source="MYS" target="ETH">
      <data key="d0">169949</data>
    </edge>
    <edge source="MYS" target="EST">
      <data key="d0">179357</data>
    </edge>
    <edge source="MYS" target="FIN">
      <data key="d0">100948</data>
    </edge>
    <edge source="MYS" target="FRA">
      <data key="d0">11284922</data>
    </edge>
    <edge source="MYS" target="GEO">
      <data key="d0">58644</data>
    </edge>
    <edge source="MYS" target="DEU">
      <data key="d0">85933825</data>
    </edge>
    <edge source="MYS" target="GHA">
      <data key="d0">318575</data>
    </edge>
    <edge source="MYS" target="GRC">
      <data key="d0">171581</data>
    </edge>
    <edge source="MYS" target="HND">
      <data key="d0">6743469</data>
    </edge>
    <edge source="MYS" target="HKG">
      <data key="d0">18575171</data>
    </edge>
    <edge source="MYS" target="HUN">
      <data key="d0">86599</data>
    </edge>
    <edge source="MYS" target="IDN">
      <data key="d0">110656775</data>
    </edge>
    <edge source="MYS" target="IRL">
      <data key="d0">16304</data>
    </edge>
    <edge source="MYS" target="ITA">
      <data key="d0">18646046</data>
    </edge>
    <edge source="MYS" target="CIV">
      <data key="d0">41562</data>
    </edge>
    <edge source="MYS" target="JPN">
      <data key="d0">149005829</data>
    </edge>
    <edge source="MYS" target="JOR">
      <data key="d0">5728797</data>
    </edge>
    <edge source="MYS" target="KOR">
      <data key="d0">94103156</data>
    </edge>
    <edge source="MYS" target="LBN">
      <data key="d0">476298</data>
    </edge>
    <edge source="MYS" target="LVA">
      <data key="d0">542031</data>
    </edge>
    <edge source="MYS" target="MDG">
      <data key="d0">721373</data>
    </edge>
    <edge source="MYS" target="MUS">
      <data key="d0">726525</data>
    </edge>
    <edge source="MYS" target="MEX">
      <data key="d0">8014552</data>
    </edge>
    <edge source="MYS" target="MAR">
      <data key="d0">481890</data>
    </edge>
    <edge source="MYS" target="OMN">
      <data key="d0">342477</data>
    </edge>
    <edge source="MYS" target="NAM">
      <data key="d0">67786</data>
    </edge>
    <edge source="MYS" target="NLD">
      <data key="d0">3310914</data>
    </edge>
    <edge source="MYS" target="NZL">
      <data key="d0">7211930</data>
    </edge>
    <edge source="MYS" target="NIC">
      <data key="d0">10902</data>
    </edge>
    <edge source="MYS" target="NOR">
      <data key="d0">235383</data>
    </edge>
    <edge source="MYS" target="PAK">
      <data key="d0">32711588</data>
    </edge>
    <edge source="MYS" target="PAN">
      <data key="d0">545953</data>
    </edge>
    <edge source="MYS" target="PRY">
      <data key="d0">204585</data>
    </edge>
    <edge source="MYS" target="PER">
      <data key="d0">144750</data>
    </edge>
    <edge source="MYS" target="PHL">
      <data key="d0">18150356</data>
    </edge>
    <edge source="MYS" target="POL">
      <data key="d0">2787099</data>
    </edge>
    <edge source="MYS" target="PRT">
      <data key="d0">3702265</data>
    </edge>
    <edge source="MYS" target="ROU">
      <data key="d0">1211897</data>
    </edge>
    <edge source="MYS" target="RUS">
      <data key="d0">3320814</data>
    </edge>
    <edge source="MYS" target="SAU">
      <data key="d0">4264347</data>
    </edge>
    <edge source="MYS" target="SEN">
      <data key="d0">81132</data>
    </edge>
    <edge source="MYS" target="IND">
      <data key="d0">75710208</data>
    </edge>
    <edge source="MYS" target="SGP">
      <data key="d0">50966124</data>
    </edge>
    <edge source="MYS" target="SVK">
      <data key="d0">364013</data>
    </edge>
    <edge source="MYS" target="VNM">
      <data key="d0">113949131</data>
    </edge>
    <edge source="MYS" target="SVN">
      <data key="d0">69775</data>
    </edge>
    <edge source="MYS" target="ZAF">
      <data key="d0">6407744</data>
    </edge>
    <edge source="MYS" target="ESP">
      <data key="d0">8856978</data>
    </edge>
    <edge source="MYS" target="SWE">
      <data key="d0">1648639</data>
    </edge>
    <edge source="MYS" target="CHE">
      <data key="d0">270545</data>
    </edge>
    <edge source="MYS" target="THA">
      <data key="d0">64698632</data>
    </edge>
    <edge source="MYS" target="TGO">
      <data key="d0">31861</data>
    </edge>
    <edge source="MYS" target="ARE">
      <data key="d0">8434518</data>
    </edge>
    <edge source="MYS" target="TUN">
      <data key="d0">1566753</data>
    </edge>
    <edge source="MYS" target="TUR">
      <data key="d0">145552105</data>
    </edge>
    <edge source="MYS" target="UGA">
      <data key="d0">15953</data>
    </edge>
    <edge source="MYS" target="UKR">
      <data key="d0">75340</data>
    </edge>
    <edge source="MYS" target="EGY">
      <data key="d0">24191630</data>
    </edge>
    <edge source="MYS" target="GBR">
      <data key="d0">6659872</data>
    </edge>
    <edge source="MYS" target="TZA">
      <data key="d0">624236</data>
    </edge>
    <edge source="MYS" target="USA">
      <data key="d0">110431420</data>
    </edge>
    <edge source="MYS" target="BFA">
      <data key="d0">11094</data>
    </edge>
    <edge source="MYS" target="URY">
      <data key="d0">121385</data>
    </edge>
    <edge source="MEX" target="ARG">
      <data key="d0">8738427</data>
    </edge>
    <edge source="MEX" target="AUS">
      <data key="d0">2575255</data>
    </edge>
    <edge source="MEX" target="AUT">
      <data key="d0">85846</data>
    </edge>
    <edge source="MEX" target="BEL">
      <data key="d0">22219111</data>
    </edge>
    <edge source="MEX" target="BOL">
      <data key="d0">969312</data>
    </edge>
    <edge source="MEX" target="BRA">
      <data key="d0">14585281</data>
    </edge>
    <edge source="MEX" target="KHM">
      <data key="d0">271456</data>
    </edge>
    <edge source="MEX" target="CAN">
      <data key="d0">69480364</data>
    </edge>
    <edge source="MEX" target="LKA">
      <data key="d0">490760</data>
    </edge>
    <edge source="MEX" target="CHL">
      <data key="d0">12848176</data>
    </edge>
    <edge source="MEX" target="CHN">
      <data key="d0">14154370</data>
    </edge>
    <edge source="MEX" target="COL">
      <data key="d0">56517737</data>
    </edge>
    <edge source="MEX" target="CRI">
      <data key="d0">9960832</data>
    </edge>
    <edge source="MEX" target="HRV">
      <data key="d0">18539</data>
    </edge>
    <edge source="MEX" target="CZE">
      <data key="d0">1962214</data>
    </edge>
    <edge source="MEX" target="DNK">
      <data key="d0">60646</data>
    </edge>
    <edge source="MEX" target="ECU">
      <data key="d0">2185214</data>
    </edge>
    <edge source="MEX" target="SLV">
      <data key="d0">15507334</data>
    </edge>
    <edge source="MEX" target="FIN">
      <data key="d0">27348</data>
    </edge>
    <edge source="MEX" target="FRA">
      <data key="d0">9878604</data>
    </edge>
    <edge source="MEX" target="DEU">
      <data key="d0">6465525</data>
    </edge>
    <edge source="MEX" target="GRC">
      <data key="d0">22316</data>
    </edge>
    <edge source="MEX" target="GTM">
      <data key="d0">42417163</data>
    </edge>
    <edge source="MEX" target="HND">
      <data key="d0">27558535</data>
    </edge>
    <edge source="MEX" target="HKG">
      <data key="d0">1463870</data>
    </edge>
    <edge source="MEX" target="HUN">
      <data key="d0">33900</data>
    </edge>
    <edge source="MEX" target="IDN">
      <data key="d0">993916</data>
    </edge>
    <edge source="MEX" target="IRL">
      <data key="d0">1881898</data>
    </edge>
    <edge source="MEX" target="ISR">
      <data key="d0">1641295</data>
    </edge>
    <edge source="MEX" target="ITA">
      <data key="d0">2369315</data>
    </edge>
    <edge source="MEX" target="JAM">
      <data key="d0">1153750</data>
    </edge>
    <edge source="MEX" target="JPN">
      <data key="d0">1797743</data>
    </edge>
    <edge source="MEX" target="JOR">
      <data key="d0">20213</data>
    </edge>
    <edge source="MEX" target="KOR">
      <data key="d0">3309513</data>
    </edge>
    <edge source="MEX" target="LBN">
      <data key="d0">48907</data>
    </edge>
    <edge source="MEX" target="LVA">
      <data key="d0">1827345</data>
    </edge>
    <edge source="MEX" target="MYS">
      <data key="d0">414018</data>
    </edge>
    <edge source="MEX" target="MAR">
      <data key="d0">511662</data>
    </edge>
    <edge source="MEX" target="NLD">
      <data key="d0">707662</data>
    </edge>
    <edge source="MEX" target="NZL">
      <data key="d0">100401</data>
    </edge>
    <edge source="MEX" target="NIC">
      <data key="d0">75499323</data>
    </edge>
    <edge source="MEX" target="NOR">
      <data key="d0">13652</data>
    </edge>
    <edge source="MEX" target="PAN">
      <data key="d0">3131793</data>
    </edge>
    <edge source="MEX" target="PRY">
      <data key="d0">207983</data>
    </edge>
    <edge source="MEX" target="PER">
      <data key="d0">13999702</data>
    </edge>
    <edge source="MEX" target="PHL">
      <data key="d0">42667</data>
    </edge>
    <edge source="MEX" target="POL">
      <data key="d0">3227875</data>
    </edge>
    <edge source="MEX" target="ROU">
      <data key="d0">214245</data>
    </edge>
    <edge source="MEX" target="RUS">
      <data key="d0">216825</data>
    </edge>
    <edge source="MEX" target="SAU">
      <data key="d0">229271</data>
    </edge>
    <edge source="MEX" target="IND">
      <data key="d0">9516665</data>
    </edge>
    <edge source="MEX" target="SGP">
      <data key="d0">420785</data>
    </edge>
    <edge source="MEX" target="SVK">
      <data key="d0">117932</data>
    </edge>
    <edge source="MEX" target="VNM">
      <data key="d0">1459470</data>
    </edge>
    <edge source="MEX" target="ZAF">
      <data key="d0">192053</data>
    </edge>
    <edge source="MEX" target="ESP">
      <data key="d0">8372169</data>
    </edge>
    <edge source="MEX" target="SWE">
      <data key="d0">95617</data>
    </edge>
    <edge source="MEX" target="CHE">
      <data key="d0">480260</data>
    </edge>
    <edge source="MEX" target="THA">
      <data key="d0">3322164</data>
    </edge>
    <edge source="MEX" target="ARE">
      <data key="d0">105843</data>
    </edge>
    <edge source="MEX" target="TUN">
      <data key="d0">36490</data>
    </edge>
    <edge source="MEX" target="TUR">
      <data key="d0">2644113</data>
    </edge>
    <edge source="MEX" target="UKR">
      <data key="d0">10051</data>
    </edge>
    <edge source="MEX" target="EGY">
      <data key="d0">461803</data>
    </edge>
    <edge source="MEX" target="GBR">
      <data key="d0">8618068</data>
    </edge>
    <edge source="MEX" target="USA">
      <data key="d0">1981309221</data>
    </edge>
    <edge source="MEX" target="URY">
      <data key="d0">719290</data>
    </edge>
    <edge source="MAR" target="DZA">
      <data key="d0">1564988</data>
    </edge>
    <edge source="MAR" target="AUS">
      <data key="d0">635931</data>
    </edge>
    <edge source="MAR" target="AUT">
      <data key="d0">3668713</data>
    </edge>
    <edge source="MAR" target="BEL">
      <data key="d0">2846156</data>
    </edge>
    <edge source="MAR" target="BRA">
      <data key="d0">31723</data>
    </edge>
    <edge source="MAR" target="CMR">
      <data key="d0">378420</data>
    </edge>
    <edge source="MAR" target="CAN">
      <data key="d0">408690</data>
    </edge>
    <edge source="MAR" target="CAF">
      <data key="d0">28827</data>
    </edge>
    <edge source="MAR" target="LKA">
      <data key="d0">52942</data>
    </edge>
    <edge source="MAR" target="CHL">
      <data key="d0">42684</data>
    </edge>
    <edge source="MAR" target="CHN">
      <data key="d0">887750</data>
    </edge>
    <edge source="MAR" target="COL">
      <data key="d0">19839</data>
    </edge>
    <edge source="MAR" target="CZE">
      <data key="d0">355988</data>
    </edge>
    <edge source="MAR" target="DNK">
      <data key="d0">218768</data>
    </edge>
    <edge source="MAR" target="EST">
      <data key="d0">136571</data>
    </edge>
    <edge source="MAR" target="FIN">
      <data key="d0">56477</data>
    </edge>
    <edge source="MAR" target="FRA">
      <data key="d0">67555688</data>
    </edge>
    <edge source="MAR" target="DEU">
      <data key="d0">13011429</data>
    </edge>
    <edge source="MAR" target="GRC">
      <data key="d0">70953</data>
    </edge>
    <edge source="MAR" target="HKG">
      <data key="d0">54293</data>
    </edge>
    <edge source="MAR" target="ITA">
      <data key="d0">5030591</data>
    </edge>
    <edge source="MAR" target="CIV">
      <data key="d0">848437</data>
    </edge>
    <edge source="MAR" target="JPN">
      <data key="d0">258326</data>
    </edge>
    <edge source="MAR" target="JOR">
      <data key="d0">33880</data>
    </edge>
    <edge source="MAR" target="KOR">
      <data key="d0">29287</data>
    </edge>
    <edge source="MAR" target="LBN">
      <data key="d0">45509</data>
    </edge>
    <edge source="MAR" target="LVA">
      <data key="d0">18528</data>
    </edge>
    <edge source="MAR" target="LTU">
      <data key="d0">103420</data>
    </edge>
    <edge source="MAR" target="MDG">
      <data key="d0">27585</data>
    </edge>
    <edge source="MAR" target="MRT">
      <data key="d0">2031346</data>
    </edge>
    <edge source="MAR" target="MEX">
      <data key="d0">89975</data>
    </edge>
    <edge source="MAR" target="MOZ">
      <data key="d0">71416</data>
    </edge>
    <edge source="MAR" target="NLD">
      <data key="d0">771418</data>
    </edge>
    <edge source="MAR" target="NZL">
      <data key="d0">112079</data>
    </edge>
    <edge source="MAR" target="NOR">
      <data key="d0">59141</data>
    </edge>
    <edge source="MAR" target="PAK">
      <data key="d0">50994</data>
    </edge>
    <edge source="MAR" target="PAN">
      <data key="d0">16683</data>
    </edge>
    <edge source="MAR" target="POL">
      <data key="d0">110483</data>
    </edge>
    <edge source="MAR" target="PRT">
      <data key="d0">2528853</data>
    </edge>
    <edge source="MAR" target="ROU">
      <data key="d0">34518</data>
    </edge>
    <edge source="MAR" target="RUS">
      <data key="d0">344266</data>
    </edge>
    <edge source="MAR" target="SAU">
      <data key="d0">849663</data>
    </edge>
    <edge source="MAR" target="SEN">
      <data key="d0">1129349</data>
    </edge>
    <edge source="MAR" target="IND">
      <data key="d0">46105</data>
    </edge>
    <edge source="MAR" target="SGP">
      <data key="d0">59713</data>
    </edge>
    <edge source="MAR" target="SVK">
      <data key="d0">1731715</data>
    </edge>
    <edge source="MAR" target="VNM">
      <data key="d0">49364</data>
    </edge>
    <edge source="MAR" target="ZAF">
      <data key="d0">171442</data>
    </edge>
    <edge source="MAR" target="ESP">
      <data key="d0">316801206</data>
    </edge>
    <edge source="MAR" target="SWE">
      <data key="d0">190355</data>
    </edge>
    <edge source="MAR" target="CHE">
      <data key="d0">290765</data>
    </edge>
    <edge source="MAR" target="THA">
      <data key="d0">24452</data>
    </edge>
    <edge source="MAR" target="TGO">
      <data key="d0">15380</data>
    </edge>
    <edge source="MAR" target="ARE">
      <data key="d0">1818165</data>
    </edge>
    <edge source="MAR" target="TUN">
      <data key="d0">12205458</data>
    </edge>
    <edge source="MAR" target="TUR">
      <data key="d0">3308108</data>
    </edge>
    <edge source="MAR" target="EGY">
      <data key="d0">803110</data>
    </edge>
    <edge source="MAR" target="GBR">
      <data key="d0">11308290</data>
    </edge>
    <edge source="MAR" target="USA">
      <data key="d0">5725668</data>
    </edge>
    <edge source="MAR" target="BFA">
      <data key="d0">1894101</data>
    </edge>
    <edge source="NZL" target="AUS">
      <data key="d0">132023228</data>
    </edge>
    <edge source="NZL" target="AUT">
      <data key="d0">88622</data>
    </edge>
    <edge source="NZL" target="BEL">
      <data key="d0">1601064</data>
    </edge>
    <edge source="NZL" target="BRA">
      <data key="d0">16627</data>
    </edge>
    <edge source="NZL" target="KHM">
      <data key="d0">30175</data>
    </edge>
    <edge source="NZL" target="CAN">
      <data key="d0">2665359</data>
    </edge>
    <edge source="NZL" target="LKA">
      <data key="d0">30464</data>
    </edge>
    <edge source="NZL" target="CHL">
      <data key="d0">1533146</data>
    </edge>
    <edge source="NZL" target="CHN">
      <data key="d0">10561219</data>
    </edge>
    <edge source="NZL" target="COL">
      <data key="d0">11766</data>
    </edge>
    <edge source="NZL" target="CZE">
      <data key="d0">18111</data>
    </edge>
    <edge source="NZL" target="DNK">
      <data key="d0">151517</data>
    </edge>
    <edge source="NZL" target="ECU">
      <data key="d0">39852</data>
    </edge>
    <edge source="NZL" target="SLV">
      <data key="d0">14295</data>
    </edge>
    <edge source="NZL" target="FIN">
      <data key="d0">37292</data>
    </edge>
    <edge source="NZL" target="FRA">
      <data key="d0">94107</data>
    </edge>
    <edge source="NZL" target="DEU">
      <data key="d0">537597</data>
    </edge>
    <edge source="NZL" target="HKG">
      <data key="d0">1943594</data>
    </edge>
    <edge source="NZL" target="IDN">
      <data key="d0">511812</data>
    </edge>
    <edge source="NZL" target="IRL">
      <data key="d0">31853</data>
    </edge>
    <edge source="NZL" target="ISR">
      <data key="d0">18599</data>
    </edge>
    <edge source="NZL" target="ITA">
      <data key="d0">553476</data>
    </edge>
    <edge source="NZL" target="JPN">
      <data key="d0">1914020</data>
    </edge>
    <edge source="NZL" target="KOR">
      <data key="d0">349778</data>
    </edge>
    <edge source="NZL" target="LBN">
      <data key="d0">10326</data>
    </edge>
    <edge source="NZL" target="LVA">
      <data key="d0">13862</data>
    </edge>
    <edge source="NZL" target="MYS">
      <data key="d0">801726</data>
    </edge>
    <edge source="NZL" target="MUS">
      <data key="d0">21852</data>
    </edge>
    <edge source="NZL" target="MEX">
      <data key="d0">259994</data>
    </edge>
    <edge source="NZL" target="MAR">
      <data key="d0">167397</data>
    </edge>
    <edge source="NZL" target="OMN">
      <data key="d0">44312</data>
    </edge>
    <edge source="NZL" target="NLD">
      <data key="d0">1804049</data>
    </edge>
    <edge source="NZL" target="NOR">
      <data key="d0">38000</data>
    </edge>
    <edge source="NZL" target="PAK">
      <data key="d0">887079</data>
    </edge>
    <edge source="NZL" target="PRY">
      <data key="d0">11880</data>
    </edge>
    <edge source="NZL" target="PER">
      <data key="d0">14664</data>
    </edge>
    <edge source="NZL" target="PHL">
      <data key="d0">280358</data>
    </edge>
    <edge source="NZL" target="PRT">
      <data key="d0">25489</data>
    </edge>
    <edge source="NZL" target="SAU">
      <data key="d0">165023</data>
    </edge>
    <edge source="NZL" target="IND">
      <data key="d0">427237</data>
    </edge>
    <edge source="NZL" target="SGP">
      <data key="d0">1716509</data>
    </edge>
    <edge source="NZL" target="VNM">
      <data key="d0">2545037</data>
    </edge>
    <edge source="NZL" target="ZAF">
      <data key="d0">264446</data>
    </edge>
    <edge source="NZL" target="ESP">
      <data key="d0">1153039</data>
    </edge>
    <edge source="NZL" target="SWE">
      <data key="d0">108595</data>
    </edge>
    <edge source="NZL" target="CHE">
      <data key="d0">63500</data>
    </edge>
    <edge source="NZL" target="THA">
      <data key="d0">502352</data>
    </edge>
    <edge source="NZL" target="ARE">
      <data key="d0">272901</data>
    </edge>
    <edge source="NZL" target="TUR">
      <data key="d0">213576</data>
    </edge>
    <edge source="NZL" target="EGY">
      <data key="d0">88261</data>
    </edge>
    <edge source="NZL" target="GBR">
      <data key="d0">7315575</data>
    </edge>
    <edge source="NZL" target="USA">
      <data key="d0">28027376</data>
    </edge>
    <edge source="NZL" target="URY">
      <data key="d0">77325</data>
    </edge>
    <edge source="NIC" target="AUS">
      <data key="d0">58691</data>
    </edge>
    <edge source="NIC" target="BOL">
      <data key="d0">119321</data>
    </edge>
    <edge source="NIC" target="CAN">
      <data key="d0">59966</data>
    </edge>
    <edge source="NIC" target="CHL">
      <data key="d0">110671</data>
    </edge>
    <edge source="NIC" target="CRI">
      <data key="d0">991425</data>
    </edge>
    <edge source="NIC" target="SLV">
      <data key="d0">628239</data>
    </edge>
    <edge source="NIC" target="FIN">
      <data key="d0">25226</data>
    </edge>
    <edge source="NIC" target="GTM">
      <data key="d0">3750375</data>
    </edge>
    <edge source="NIC" target="HND">
      <data key="d0">3365390</data>
    </edge>
    <edge source="NIC" target="ITA">
      <data key="d0">56597</data>
    </edge>
    <edge source="NIC" target="MEX">
      <data key="d0">2230710</data>
    </edge>
    <edge source="NIC" target="PAN">
      <data key="d0">109577</data>
    </edge>
    <edge source="NIC" target="PRY">
      <data key="d0">19979</data>
    </edge>
    <edge source="NIC" target="SWE">
      <data key="d0">11538</data>
    </edge>
    <edge source="NIC" target="GBR">
      <data key="d0">113269</data>
    </edge>
    <edge source="NIC" target="USA">
      <data key="d0">19744467</data>
    </edge>
    <edge source="PAN" target="ARG">
      <data key="d0">317466</data>
    </edge>
    <edge source="PAN" target="BOL">
      <data key="d0">275990</data>
    </edge>
    <edge source="PAN" target="BRA">
      <data key="d0">1409733</data>
    </edge>
    <edge source="PAN" target="CHL">
      <data key="d0">5091111</data>
    </edge>
    <edge source="PAN" target="COL">
      <data key="d0">50396552</data>
    </edge>
    <edge source="PAN" target="CRI">
      <data key="d0">10609260</data>
    </edge>
    <edge source="PAN" target="ECU">
      <data key="d0">11497711</data>
    </edge>
    <edge source="PAN" target="SLV">
      <data key="d0">5186030</data>
    </edge>
    <edge source="PAN" target="FRA">
      <data key="d0">921985</data>
    </edge>
    <edge source="PAN" target="GRC">
      <data key="d0">194896</data>
    </edge>
    <edge source="PAN" target="GTM">
      <data key="d0">8008922</data>
    </edge>
    <edge source="PAN" target="HND">
      <data key="d0">13054113</data>
    </edge>
    <edge source="PAN" target="IDN">
      <data key="d0">101836</data>
    </edge>
    <edge source="PAN" target="JAM">
      <data key="d0">3251661</data>
    </edge>
    <edge source="PAN" target="LBN">
      <data key="d0">32198</data>
    </edge>
    <edge source="PAN" target="MEX">
      <data key="d0">1278747</data>
    </edge>
    <edge source="PAN" target="NIC">
      <data key="d0">7001554</data>
    </edge>
    <edge source="PAN" target="PRY">
      <data key="d0">1716328</data>
    </edge>
    <edge source="PAN" target="PER">
      <data key="d0">3232818</data>
    </edge>
    <edge source="PAN" target="ESP">
      <data key="d0">50394</data>
    </edge>
    <edge source="PAN" target="TUR">
      <data key="d0">51759</data>
    </edge>
    <edge source="PAN" target="USA">
      <data key="d0">3258916</data>
    </edge>
    <edge source="PAN" target="URY">
      <data key="d0">1030317</data>
    </edge>
    <edge source="PRY" target="ARG">
      <data key="d0">8815404</data>
    </edge>
    <edge source="PRY" target="BOL">
      <data key="d0">570458</data>
    </edge>
    <edge source="PRY" target="BRA">
      <data key="d0">63911387</data>
    </edge>
    <edge source="PRY" target="CHL">
      <data key="d0">263183</data>
    </edge>
    <edge source="PRY" target="COL">
      <data key="d0">812029</data>
    </edge>
    <edge source="PRY" target="GTM">
      <data key="d0">84163</data>
    </edge>
    <edge source="PRY" target="PER">
      <data key="d0">220965</data>
    </edge>
    <edge source="PRY" target="URY">
      <data key="d0">1789071</data>
    </edge>
    <edge source="PER" target="ARG">
      <data key="d0">8998782</data>
    </edge>
    <edge source="PER" target="AUS">
      <data key="d0">937815</data>
    </edge>
    <edge source="PER" target="AUT">
      <data key="d0">109729</data>
    </edge>
    <edge source="PER" target="BEL">
      <data key="d0">484503</data>
    </edge>
    <edge source="PER" target="BOL">
      <data key="d0">19398375</data>
    </edge>
    <edge source="PER" target="BRA">
      <data key="d0">5153175</data>
    </edge>
    <edge source="PER" target="BGR">
      <data key="d0">19683</data>
    </edge>
    <edge source="PER" target="KHM">
      <data key="d0">498050</data>
    </edge>
    <edge source="PER" target="CAN">
      <data key="d0">2804728</data>
    </edge>
    <edge source="PER" target="CHL">
      <data key="d0">26600185</data>
    </edge>
    <edge source="PER" target="CHN">
      <data key="d0">1247506</data>
    </edge>
    <edge source="PER" target="COL">
      <data key="d0">42948008</data>
    </edge>
    <edge source="PER" target="CRI">
      <data key="d0">1218189</data>
    </edge>
    <edge source="PER" target="DNK">
      <data key="d0">1610020</data>
    </edge>
    <edge source="PER" target="ECU">
      <data key="d0">39280835</data>
    </edge>
    <edge source="PER" target="SLV">
      <data key="d0">255065</data>
    </edge>
    <edge source="PER" target="EST">
      <data key="d0">143309</data>
    </edge>
    <edge source="PER" target="FIN">
      <data key="d0">516624</data>
    </edge>
    <edge source="PER" target="FRA">
      <data key="d0">2603606</data>
    </edge>
    <edge source="PER" target="DEU">
      <data key="d0">4598413</data>
    </edge>
    <edge source="PER" target="GTM">
      <data key="d0">647570</data>
    </edge>
    <edge source="PER" target="HND">
      <data key="d0">1972973</data>
    </edge>
    <edge source="PER" target="HKG">
      <data key="d0">1322198</data>
    </edge>
    <edge source="PER" target="IRL">
      <data key="d0">1371421</data>
    </edge>
    <edge source="PER" target="ITA">
      <data key="d0">8877588</data>
    </edge>
    <edge source="PER" target="JPN">
      <data key="d0">1762195</data>
    </edge>
    <edge source="PER" target="JOR">
      <data key="d0">290769</data>
    </edge>
    <edge source="PER" target="KOR">
      <data key="d0">4696409</data>
    </edge>
    <edge source="PER" target="LBN">
      <data key="d0">406035</data>
    </edge>
    <edge source="PER" target="LVA">
      <data key="d0">120283</data>
    </edge>
    <edge source="PER" target="LTU">
      <data key="d0">1383248</data>
    </edge>
    <edge source="PER" target="MRT">
      <data key="d0">219940</data>
    </edge>
    <edge source="PER" target="MEX">
      <data key="d0">14133272</data>
    </edge>
    <edge source="PER" target="NLD">
      <data key="d0">561863</data>
    </edge>
    <edge source="PER" target="NZL">
      <data key="d0">1879657</data>
    </edge>
    <edge source="PER" target="NIC">
      <data key="d0">206463</data>
    </edge>
    <edge source="PER" target="NOR">
      <data key="d0">13592572</data>
    </edge>
    <edge source="PER" target="PAN">
      <data key="d0">1824522</data>
    </edge>
    <edge source="PER" target="PRY">
      <data key="d0">148667</data>
    </edge>
    <edge source="PER" target="POL">
      <data key="d0">108988</data>
    </edge>
    <edge source="PER" target="PRT">
      <data key="d0">34425</data>
    </edge>
    <edge source="PER" target="RUS">
      <data key="d0">112404</data>
    </edge>
    <edge source="PER" target="SAU">
      <data key="d0">11112</data>
    </edge>
    <edge source="PER" target="IND">
      <data key="d0">39349</data>
    </edge>
    <edge source="PER" target="SGP">
      <data key="d0">20476</data>
    </edge>
    <edge source="PER" target="VNM">
      <data key="d0">285513</data>
    </edge>
    <edge source="PER" target="ESP">
      <data key="d0">1954424</data>
    </edge>
    <edge source="PER" target="SWE">
      <data key="d0">6822579</data>
    </edge>
    <edge source="PER" target="CHE">
      <data key="d0">370194</data>
    </edge>
    <edge source="PER" target="ARE">
      <data key="d0">116277</data>
    </edge>
    <edge source="PER" target="TUR">
      <data key="d0">188853</data>
    </edge>
    <edge source="PER" target="UGA">
      <data key="d0">17426</data>
    </edge>
    <edge source="PER" target="UKR">
      <data key="d0">26774</data>
    </edge>
    <edge source="PER" target="GBR">
      <data key="d0">6218179</data>
    </edge>
    <edge source="PER" target="USA">
      <data key="d0">34831797</data>
    </edge>
    <edge source="PER" target="URY">
      <data key="d0">1734030</data>
    </edge>
    <edge source="SEN" target="CHN">
      <data key="d0">33569</data>
    </edge>
    <edge source="SEN" target="FRA">
      <data key="d0">78022</data>
    </edge>
    <edge source="SEN" target="GMB">
      <data key="d0">607453</data>
    </edge>
    <edge source="SEN" target="CIV">
      <data key="d0">452689</data>
    </edge>
    <edge source="SEN" target="KOR">
      <data key="d0">31871</data>
    </edge>
    <edge source="SEN" target="MRT">
      <data key="d0">1191321</data>
    </edge>
    <edge source="SEN" target="MAR">
      <data key="d0">26075</data>
    </edge>
    <edge source="SEN" target="NER">
      <data key="d0">204140</data>
    </edge>
    <edge source="SEN" target="PAK">
      <data key="d0">102534</data>
    </edge>
    <edge source="SEN" target="ESP">
      <data key="d0">42098</data>
    </edge>
    <edge source="SEN" target="TGO">
      <data key="d0">12619</data>
    </edge>
    <edge source="SEN" target="ARE">
      <data key="d0">13960</data>
    </edge>
    <edge source="SEN" target="GBR">
      <data key="d0">30485</data>
    </edge>
    <edge source="SEN" target="USA">
      <data key="d0">29062</data>
    </edge>
    <edge source="SEN" target="BFA">
      <data key="d0">73813</data>
    </edge>
    <edge source="SVN" target="ALB">
      <data key="d0">143514</data>
    </edge>
    <edge source="SVN" target="DZA">
      <data key="d0">1115726</data>
    </edge>
    <edge source="SVN" target="AZE">
      <data key="d0">19137</data>
    </edge>
    <edge source="SVN" target="ARG">
      <data key="d0">992190</data>
    </edge>
    <edge source="SVN" target="AUS">
      <data key="d0">49665</data>
    </edge>
    <edge source="SVN" target="AUT">
      <data key="d0">6520285</data>
    </edge>
    <edge source="SVN" target="BEL">
      <data key="d0">29915416</data>
    </edge>
    <edge source="SVN" target="BRA">
      <data key="d0">1263208</data>
    </edge>
    <edge source="SVN" target="BGR">
      <data key="d0">4311781</data>
    </edge>
    <edge source="SVN" target="BLR">
      <data key="d0">2534476</data>
    </edge>
    <edge source="SVN" target="KHM">
      <data key="d0">272380</data>
    </edge>
    <edge source="SVN" target="CAN">
      <data key="d0">22855</data>
    </edge>
    <edge source="SVN" target="LKA">
      <data key="d0">131523</data>
    </edge>
    <edge source="SVN" target="CHL">
      <data key="d0">246692</data>
    </edge>
    <edge source="SVN" target="CHN">
      <data key="d0">1200533</data>
    </edge>
    <edge source="SVN" target="COL">
      <data key="d0">71771</data>
    </edge>
    <edge source="SVN" target="HRV">
      <data key="d0">47312806</data>
    </edge>
    <edge source="SVN" target="CZE">
      <data key="d0">9942435</data>
    </edge>
    <edge source="SVN" target="DNK">
      <data key="d0">8278039</data>
    </edge>
    <edge source="SVN" target="EST">
      <data key="d0">483622</data>
    </edge>
    <edge source="SVN" target="FIN">
      <data key="d0">860940</data>
    </edge>
    <edge source="SVN" target="FRA">
      <data key="d0">46161914</data>
    </edge>
    <edge source="SVN" target="DEU">
      <data key="d0">52822619</data>
    </edge>
    <edge source="SVN" target="GRC">
      <data key="d0">1296350</data>
    </edge>
    <edge source="SVN" target="HKG">
      <data key="d0">466137</data>
    </edge>
    <edge source="SVN" target="HUN">
      <data key="d0">11745473</data>
    </edge>
    <edge source="SVN" target="IRL">
      <data key="d0">1290825</data>
    </edge>
    <edge source="SVN" target="ISR">
      <data key="d0">1462998</data>
    </edge>
    <edge source="SVN" target="ITA">
      <data key="d0">107093800</data>
    </edge>
    <edge source="SVN" target="JPN">
      <data key="d0">438497</data>
    </edge>
    <edge source="SVN" target="KOR">
      <data key="d0">201210</data>
    </edge>
    <edge source="SVN" target="LBN">
      <data key="d0">22382</data>
    </edge>
    <edge source="SVN" target="LVA">
      <data key="d0">430019</data>
    </edge>
    <edge source="SVN" target="LTU">
      <data key="d0">1678650</data>
    </edge>
    <edge source="SVN" target="MDG">
      <data key="d0">10602</data>
    </edge>
    <edge source="SVN" target="MYS">
      <data key="d0">13660</data>
    </edge>
    <edge source="SVN" target="MEX">
      <data key="d0">2284658</data>
    </edge>
    <edge source="SVN" target="MDA">
      <data key="d0">114404</data>
    </edge>
    <edge source="SVN" target="MAR">
      <data key="d0">2252169</data>
    </edge>
    <edge source="SVN" target="NLD">
      <data key="d0">23932642</data>
    </edge>
    <edge source="SVN" target="NZL">
      <data key="d0">10105</data>
    </edge>
    <edge source="SVN" target="NOR">
      <data key="d0">400197</data>
    </edge>
    <edge source="SVN" target="PHL">
      <data key="d0">153062</data>
    </edge>
    <edge source="SVN" target="POL">
      <data key="d0">18210820</data>
    </edge>
    <edge source="SVN" target="PRT">
      <data key="d0">4269484</data>
    </edge>
    <edge source="SVN" target="ROU">
      <data key="d0">5272156</data>
    </edge>
    <edge source="SVN" target="RUS">
      <data key="d0">7769162</data>
    </edge>
    <edge source="SVN" target="SAU">
      <data key="d0">4086704</data>
    </edge>
    <edge source="SVN" target="SRB">
      <data key="d0">15005482</data>
    </edge>
    <edge source="SVN" target="IND">
      <data key="d0">976065</data>
    </edge>
    <edge source="SVN" target="SGP">
      <data key="d0">25619</data>
    </edge>
    <edge source="SVN" target="SVK">
      <data key="d0">5103542</data>
    </edge>
    <edge source="SVN" target="VNM">
      <data key="d0">571479</data>
    </edge>
    <edge source="SVN" target="ZAF">
      <data key="d0">74168</data>
    </edge>
    <edge source="SVN" target="ESP">
      <data key="d0">6283830</data>
    </edge>
    <edge source="SVN" target="SWE">
      <data key="d0">2074276</data>
    </edge>
    <edge source="SVN" target="CHE">
      <data key="d0">2939334</data>
    </edge>
    <edge source="SVN" target="THA">
      <data key="d0">1280641</data>
    </edge>
    <edge source="SVN" target="ARE">
      <data key="d0">307521</data>
    </edge>
    <edge source="SVN" target="TUN">
      <data key="d0">1892940</data>
    </edge>
    <edge source="SVN" target="TUR">
      <data key="d0">9053875</data>
    </edge>
    <edge source="SVN" target="UKR">
      <data key="d0">3473931</data>
    </edge>
    <edge source="SVN" target="MKD">
      <data key="d0">2535262</data>
    </edge>
    <edge source="SVN" target="EGY">
      <data key="d0">186302</data>
    </edge>
    <edge source="SVN" target="GBR">
      <data key="d0">7965111</data>
    </edge>
    <edge source="SVN" target="USA">
      <data key="d0">11299173</data>
    </edge>
    <edge source="ZAF" target="DZA">
      <data key="d0">1000712</data>
    </edge>
    <edge source="ZAF" target="ARG">
      <data key="d0">206747</data>
    </edge>
    <edge source="ZAF" target="AUS">
      <data key="d0">13724997</data>
    </edge>
    <edge source="ZAF" target="AUT">
      <data key="d0">121376</data>
    </edge>
    <edge source="ZAF" target="BEL">
      <data key="d0">2135772</data>
    </edge>
    <edge source="ZAF" target="BWA">
      <data key="d0">34229788</data>
    </edge>
    <edge source="ZAF" target="BRA">
      <data key="d0">2639026</data>
    </edge>
    <edge source="ZAF" target="BGR">
      <data key="d0">488455</data>
    </edge>
    <edge source="ZAF" target="CMR">
      <data key="d0">68351</data>
    </edge>
    <edge source="ZAF" target="CAN">
      <data key="d0">1432594</data>
    </edge>
    <edge source="ZAF" target="LKA">
      <data key="d0">40889</data>
    </edge>
    <edge source="ZAF" target="CHL">
      <data key="d0">654181</data>
    </edge>
    <edge source="ZAF" target="CHN">
      <data key="d0">586534</data>
    </edge>
    <edge source="ZAF" target="COL">
      <data key="d0">216295</data>
    </edge>
    <edge source="ZAF" target="CRI">
      <data key="d0">81485</data>
    </edge>
    <edge source="ZAF" target="HRV">
      <data key="d0">51196</data>
    </edge>
    <edge source="ZAF" target="CZE">
      <data key="d0">183737</data>
    </edge>
    <edge source="ZAF" target="BEN">
      <data key="d0">160758</data>
    </edge>
    <edge source="ZAF" target="DNK">
      <data key="d0">926880</data>
    </edge>
    <edge source="ZAF" target="ECU">
      <data key="d0">25845</data>
    </edge>
    <edge source="ZAF" target="ETH">
      <data key="d0">131573</data>
    </edge>
    <edge source="ZAF" target="EST">
      <data key="d0">37870</data>
    </edge>
    <edge source="ZAF" target="FIN">
      <data key="d0">702651</data>
    </edge>
    <edge source="ZAF" target="FRA">
      <data key="d0">4267550</data>
    </edge>
    <edge source="ZAF" target="DEU">
      <data key="d0">15298393</data>
    </edge>
    <edge source="ZAF" target="GHA">
      <data key="d0">1769157</data>
    </edge>
    <edge source="ZAF" target="GRC">
      <data key="d0">29509</data>
    </edge>
    <edge source="ZAF" target="GTM">
      <data key="d0">12911</data>
    </edge>
    <edge source="ZAF" target="HKG">
      <data key="d0">554674</data>
    </edge>
    <edge source="ZAF" target="HUN">
      <data key="d0">120121</data>
    </edge>
    <edge source="ZAF" target="IDN">
      <data key="d0">43418</data>
    </edge>
    <edge source="ZAF" target="IRL">
      <data key="d0">836205</data>
    </edge>
    <edge source="ZAF" target="ISR">
      <data key="d0">960393</data>
    </edge>
    <edge source="ZAF" target="ITA">
      <data key="d0">1057992</data>
    </edge>
    <edge source="ZAF" target="CIV">
      <data key="d0">165904</data>
    </edge>
    <edge source="ZAF" target="JPN">
      <data key="d0">272375</data>
    </edge>
    <edge source="ZAF" target="KAZ">
      <data key="d0">13919</data>
    </edge>
    <edge source="ZAF" target="KOR">
      <data key="d0">148467</data>
    </edge>
    <edge source="ZAF" target="LBN">
      <data key="d0">243898</data>
    </edge>
    <edge source="ZAF" target="MDG">
      <data key="d0">855930</data>
    </edge>
    <edge source="ZAF" target="MWI">
      <data key="d0">3166198</data>
    </edge>
    <edge source="ZAF" target="MYS">
      <data key="d0">432960</data>
    </edge>
    <edge source="ZAF" target="MRT">
      <data key="d0">99617</data>
    </edge>
    <edge source="ZAF" target="MUS">
      <data key="d0">2043435</data>
    </edge>
    <edge source="ZAF" target="MEX">
      <data key="d0">558514</data>
    </edge>
    <edge source="ZAF" target="MOZ">
      <data key="d0">10402328</data>
    </edge>
    <edge source="ZAF" target="OMN">
      <data key="d0">13243</data>
    </edge>
    <edge source="ZAF" target="NAM">
      <data key="d0">42611535</data>
    </edge>
    <edge source="ZAF" target="NLD">
      <data key="d0">5804608</data>
    </edge>
    <edge source="ZAF" target="NZL">
      <data key="d0">5980691</data>
    </edge>
    <edge source="ZAF" target="NOR">
      <data key="d0">1374125</data>
    </edge>
    <edge source="ZAF" target="PAK">
      <data key="d0">423980</data>
    </edge>
    <edge source="ZAF" target="PAN">
      <data key="d0">27349</data>
    </edge>
    <edge source="ZAF" target="PER">
      <data key="d0">252708</data>
    </edge>
    <edge source="ZAF" target="PHL">
      <data key="d0">79940</data>
    </edge>
    <edge source="ZAF" target="POL">
      <data key="d0">178996</data>
    </edge>
    <edge source="ZAF" target="PRT">
      <data key="d0">313849</data>
    </edge>
    <edge source="ZAF" target="ROU">
      <data key="d0">697862</data>
    </edge>
    <edge source="ZAF" target="RUS">
      <data key="d0">179354</data>
    </edge>
    <edge source="ZAF" target="SAU">
      <data key="d0">1142824</data>
    </edge>
    <edge source="ZAF" target="SEN">
      <data key="d0">612684</data>
    </edge>
    <edge source="ZAF" target="SRB">
      <data key="d0">13755</data>
    </edge>
    <edge source="ZAF" target="IND">
      <data key="d0">1410229</data>
    </edge>
    <edge source="ZAF" target="SGP">
      <data key="d0">470678</data>
    </edge>
    <edge source="ZAF" target="VNM">
      <data key="d0">61188</data>
    </edge>
    <edge source="ZAF" target="SVN">
      <data key="d0">38248</data>
    </edge>
    <edge source="ZAF" target="ZWE">
      <data key="d0">16107848</data>
    </edge>
    <edge source="ZAF" target="ESP">
      <data key="d0">778386</data>
    </edge>
    <edge source="ZAF" target="SWE">
      <data key="d0">1471800</data>
    </edge>
    <edge source="ZAF" target="CHE">
      <data key="d0">438719</data>
    </edge>
    <edge source="ZAF" target="THA">
      <data key="d0">268816</data>
    </edge>
    <edge source="ZAF" target="TGO">
      <data key="d0">114784</data>
    </edge>
    <edge source="ZAF" target="ARE">
      <data key="d0">2951218</data>
    </edge>
    <edge source="ZAF" target="TUN">
      <data key="d0">85404</data>
    </edge>
    <edge source="ZAF" target="TUR">
      <data key="d0">497610</data>
    </edge>
    <edge source="ZAF" target="UGA">
      <data key="d0">646726</data>
    </edge>
    <edge source="ZAF" target="UKR">
      <data key="d0">23803</data>
    </edge>
    <edge source="ZAF" target="EGY">
      <data key="d0">53490</data>
    </edge>
    <edge source="ZAF" target="GBR">
      <data key="d0">10744592</data>
    </edge>
    <edge source="ZAF" target="TZA">
      <data key="d0">4869416</data>
    </edge>
    <edge source="ZAF" target="USA">
      <data key="d0">16249000</data>
    </edge>
    <edge source="ZAF" target="BFA">
      <data key="d0">130354</data>
    </edge>
    <edge source="ZAF" target="URY">
      <data key="d0">86922</data>
    </edge>
    <edge source="ARE" target="ALB">
      <data key="d0">756762</data>
    </edge>
    <edge source="ARE" target="DZA">
      <data key="d0">12134595</data>
    </edge>
    <edge source="ARE" target="AZE">
      <data key="d0">1739864</data>
    </edge>
    <edge source="ARE" target="ARG">
      <data key="d0">2412068</data>
    </edge>
    <edge source="ARE" target="AUS">
      <data key="d0">18150528</data>
    </edge>
    <edge source="ARE" target="AUT">
      <data key="d0">158872</data>
    </edge>
    <edge source="ARE" target="ARM">
      <data key="d0">1774283</data>
    </edge>
    <edge source="ARE" target="BEL">
      <data key="d0">44522956</data>
    </edge>
    <edge source="ARE" target="BRA">
      <data key="d0">26291</data>
    </edge>
    <edge source="ARE" target="BGR">
      <data key="d0">279036</data>
    </edge>
    <edge source="ARE" target="BDI">
      <data key="d0">110111</data>
    </edge>
    <edge source="ARE" target="BLR">
      <data key="d0">76769</data>
    </edge>
    <edge source="ARE" target="KHM">
      <data key="d0">42281</data>
    </edge>
    <edge source="ARE" target="CMR">
      <data key="d0">476716</data>
    </edge>
    <edge source="ARE" target="CAN">
      <data key="d0">3565016</data>
    </edge>
    <edge source="ARE" target="CAF">
      <data key="d0">219230</data>
    </edge>
    <edge source="ARE" target="LKA">
      <data key="d0">4086115</data>
    </edge>
    <edge source="ARE" target="CHL">
      <data key="d0">237837</data>
    </edge>
    <edge source="ARE" target="CHN">
      <data key="d0">30833796</data>
    </edge>
    <edge source="ARE" target="HRV">
      <data key="d0">243061</data>
    </edge>
    <edge source="ARE" target="CZE">
      <data key="d0">383771</data>
    </edge>
    <edge source="ARE" target="BEN">
      <data key="d0">995918</data>
    </edge>
    <edge source="ARE" target="DNK">
      <data key="d0">393038</data>
    </edge>
    <edge source="ARE" target="ECU">
      <data key="d0">271347</data>
    </edge>
    <edge source="ARE" target="ETH">
      <data key="d0">7154677</data>
    </edge>
    <edge source="ARE" target="EST">
      <data key="d0">125683</data>
    </edge>
    <edge source="ARE" target="FIN">
      <data key="d0">7301514</data>
    </edge>
    <edge source="ARE" target="FRA">
      <data key="d0">1623883</data>
    </edge>
    <edge source="ARE" target="GEO">
      <data key="d0">1159130</data>
    </edge>
    <edge source="ARE" target="GMB">
      <data key="d0">1863567</data>
    </edge>
    <edge source="ARE" target="DEU">
      <data key="d0">3484156</data>
    </edge>
    <edge source="ARE" target="GHA">
      <data key="d0">3120088</data>
    </edge>
    <edge source="ARE" target="GRC">
      <data key="d0">2040509</data>
    </edge>
    <edge source="ARE" target="HKG">
      <data key="d0">1760181</data>
    </edge>
    <edge source="ARE" target="HUN">
      <data key="d0">17470</data>
    </edge>
    <edge source="ARE" target="IDN">
      <data key="d0">7785583</data>
    </edge>
    <edge source="ARE" target="IRL">
      <data key="d0">76953</data>
    </edge>
    <edge source="ARE" target="ITA">
      <data key="d0">10617717</data>
    </edge>
    <edge source="ARE" target="CIV">
      <data key="d0">676561</data>
    </edge>
    <edge source="ARE" target="JPN">
      <data key="d0">15253918</data>
    </edge>
    <edge source="ARE" target="KAZ">
      <data key="d0">7979119</data>
    </edge>
    <edge source="ARE" target="JOR">
      <data key="d0">6326296</data>
    </edge>
    <edge source="ARE" target="KOR">
      <data key="d0">8772301</data>
    </edge>
    <edge source="ARE" target="KGZ">
      <data key="d0">353044</data>
    </edge>
    <edge source="ARE" target="LBN">
      <data key="d0">1416028</data>
    </edge>
    <edge source="ARE" target="LVA">
      <data key="d0">487148</data>
    </edge>
    <edge source="ARE" target="LTU">
      <data key="d0">321031</data>
    </edge>
    <edge source="ARE" target="MDG">
      <data key="d0">621524</data>
    </edge>
    <edge source="ARE" target="MWI">
      <data key="d0">244583</data>
    </edge>
    <edge source="ARE" target="MYS">
      <data key="d0">3275300</data>
    </edge>
    <edge source="ARE" target="MRT">
      <data key="d0">4250587</data>
    </edge>
    <edge source="ARE" target="MUS">
      <data key="d0">272316</data>
    </edge>
    <edge source="ARE" target="MEX">
      <data key="d0">873857</data>
    </edge>
    <edge source="ARE" target="MAR">
      <data key="d0">1312159</data>
    </edge>
    <edge source="ARE" target="MOZ">
      <data key="d0">281381</data>
    </edge>
    <edge source="ARE" target="OMN">
      <data key="d0">38216701</data>
    </edge>
    <edge source="ARE" target="NLD">
      <data key="d0">9967316</data>
    </edge>
    <edge source="ARE" target="NZL">
      <data key="d0">7768881</data>
    </edge>
    <edge source="ARE" target="NER">
      <data key="d0">1073495</data>
    </edge>
    <edge source="ARE" target="NOR">
      <data key="d0">255618</data>
    </edge>
    <edge source="ARE" target="PAK">
      <data key="d0">11900137</data>
    </edge>
    <edge source="ARE" target="PAN">
      <data key="d0">41254</data>
    </edge>
    <edge source="ARE" target="PRY">
      <data key="d0">228897</data>
    </edge>
    <edge source="ARE" target="PER">
      <data key="d0">491955</data>
    </edge>
    <edge source="ARE" target="PHL">
      <data key="d0">898296</data>
    </edge>
    <edge source="ARE" target="POL">
      <data key="d0">201918</data>
    </edge>
    <edge source="ARE" target="PRT">
      <data key="d0">3518427</data>
    </edge>
    <edge source="ARE" target="ROU">
      <data key="d0">1842143</data>
    </edge>
    <edge source="ARE" target="RUS">
      <data key="d0">14700733</data>
    </edge>
    <edge source="ARE" target="SAU">
      <data key="d0">42709712</data>
    </edge>
    <edge source="ARE" target="SEN">
      <data key="d0">8676286</data>
    </edge>
    <edge source="ARE" target="SRB">
      <data key="d0">119182</data>
    </edge>
    <edge source="ARE" target="IND">
      <data key="d0">24594118</data>
    </edge>
    <edge source="ARE" target="SGP">
      <data key="d0">1680510</data>
    </edge>
    <edge source="ARE" target="SVK">
      <data key="d0">32618</data>
    </edge>
    <edge source="ARE" target="VNM">
      <data key="d0">1336023</data>
    </edge>
    <edge source="ARE" target="SVN">
      <data key="d0">108000</data>
    </edge>
    <edge source="ARE" target="ZAF">
      <data key="d0">4676433</data>
    </edge>
    <edge source="ARE" target="ZWE">
      <data key="d0">240414</data>
    </edge>
    <edge source="ARE" target="ESP">
      <data key="d0">3597810</data>
    </edge>
    <edge source="ARE" target="SWE">
      <data key="d0">70960</data>
    </edge>
    <edge source="ARE" target="CHE">
      <data key="d0">1214547</data>
    </edge>
    <edge source="ARE" target="THA">
      <data key="d0">5021073</data>
    </edge>
    <edge source="ARE" target="TGO">
      <data key="d0">867493</data>
    </edge>
    <edge source="ARE" target="TUN">
      <data key="d0">2397134</data>
    </edge>
    <edge source="ARE" target="TUR">
      <data key="d0">9640553</data>
    </edge>
    <edge source="ARE" target="UGA">
      <data key="d0">861738</data>
    </edge>
    <edge source="ARE" target="UKR">
      <data key="d0">3142093</data>
    </edge>
    <edge source="ARE" target="MKD">
      <data key="d0">85532</data>
    </edge>
    <edge source="ARE" target="EGY">
      <data key="d0">7888248</data>
    </edge>
    <edge source="ARE" target="GBR">
      <data key="d0">8266462</data>
    </edge>
    <edge source="ARE" target="TZA">
      <data key="d0">8459858</data>
    </edge>
    <edge source="ARE" target="USA">
      <data key="d0">32640401</data>
    </edge>
    <edge source="ARE" target="BFA">
      <data key="d0">65572</data>
    </edge>
    <edge source="ARE" target="URY">
      <data key="d0">15349</data>
    </edge>
    <edge source="URY" target="ARG">
      <data key="d0">7688057</data>
    </edge>
    <edge source="URY" target="AUS">
      <data key="d0">74131</data>
    </edge>
    <edge source="URY" target="BRA">
      <data key="d0">7083655</data>
    </edge>
    <edge source="URY" target="CAN">
      <data key="d0">307853</data>
    </edge>
    <edge source="URY" target="CHL">
      <data key="d0">814544</data>
    </edge>
    <edge source="URY" target="CHN">
      <data key="d0">43777</data>
    </edge>
    <edge source="URY" target="COL">
      <data key="d0">95596</data>
    </edge>
    <edge source="URY" target="CRI">
      <data key="d0">105455</data>
    </edge>
    <edge source="URY" target="ECU">
      <data key="d0">21243</data>
    </edge>
    <edge source="URY" target="SLV">
      <data key="d0">44329</data>
    </edge>
    <edge source="URY" target="DEU">
      <data key="d0">137841</data>
    </edge>
    <edge source="URY" target="HND">
      <data key="d0">25837</data>
    </edge>
    <edge source="URY" target="HKG">
      <data key="d0">87144</data>
    </edge>
    <edge source="URY" target="ITA">
      <data key="d0">14014</data>
    </edge>
    <edge source="URY" target="JPN">
      <data key="d0">66806</data>
    </edge>
    <edge source="URY" target="MEX">
      <data key="d0">766559</data>
    </edge>
    <edge source="URY" target="NLD">
      <data key="d0">50188</data>
    </edge>
    <edge source="URY" target="NIC">
      <data key="d0">36224</data>
    </edge>
    <edge source="URY" target="NOR">
      <data key="d0">51883</data>
    </edge>
    <edge source="URY" target="PRY">
      <data key="d0">358650</data>
    </edge>
    <edge source="URY" target="PER">
      <data key="d0">508177</data>
    </edge>
    <edge source="URY" target="RUS">
      <data key="d0">40258</data>
    </edge>
    <edge source="URY" target="ZAF">
      <data key="d0">216354</data>
    </edge>
    <edge source="URY" target="ESP">
      <data key="d0">96113</data>
    </edge>
    <edge source="URY" target="SWE">
      <data key="d0">138585</data>
    </edge>
    <edge source="URY" target="GBR">
      <data key="d0">790414</data>
    </edge>
    <edge source="URY" target="USA">
      <data key="d0">2867582</data>
    </edge>
    <edge source="AUT" target="ALB">
      <data key="d0">569424</data>
    </edge>
    <edge source="AUT" target="DZA">
      <data key="d0">453023</data>
    </edge>
    <edge source="AUT" target="AZE">
      <data key="d0">24806</data>
    </edge>
    <edge source="AUT" target="ARG">
      <data key="d0">52710</data>
    </edge>
    <edge source="AUT" target="AUS">
      <data key="d0">4874275</data>
    </edge>
    <edge source="AUT" target="ARM">
      <data key="d0">34779</data>
    </edge>
    <edge source="AUT" target="BEL">
      <data key="d0">15115944</data>
    </edge>
    <edge source="AUT" target="BOL">
      <data key="d0">33472</data>
    </edge>
    <edge source="AUT" target="BRA">
      <data key="d0">4474082</data>
    </edge>
    <edge source="AUT" target="BGR">
      <data key="d0">27632792</data>
    </edge>
    <edge source="AUT" target="BLR">
      <data key="d0">1001212</data>
    </edge>
    <edge source="AUT" target="KHM">
      <data key="d0">133408</data>
    </edge>
    <edge source="AUT" target="CMR">
      <data key="d0">461466</data>
    </edge>
    <edge source="AUT" target="CAN">
      <data key="d0">4621368</data>
    </edge>
    <edge source="AUT" target="CAF">
      <data key="d0">41729</data>
    </edge>
    <edge source="AUT" target="LKA">
      <data key="d0">1302130</data>
    </edge>
    <edge source="AUT" target="CHL">
      <data key="d0">780145</data>
    </edge>
    <edge source="AUT" target="CHN">
      <data key="d0">11356643</data>
    </edge>
    <edge source="AUT" target="COL">
      <data key="d0">634455</data>
    </edge>
    <edge source="AUT" target="CRI">
      <data key="d0">66271</data>
    </edge>
    <edge source="AUT" target="HRV">
      <data key="d0">17455223</data>
    </edge>
    <edge source="AUT" target="CZE">
      <data key="d0">76615571</data>
    </edge>
    <edge source="AUT" target="BEN">
      <data key="d0">12697017</data>
    </edge>
    <edge source="AUT" target="DNK">
      <data key="d0">11303210</data>
    </edge>
    <edge source="AUT" target="ECU">
      <data key="d0">35179</data>
    </edge>
    <edge source="AUT" target="SLV">
      <data key="d0">50708</data>
    </edge>
    <edge source="AUT" target="EST">
      <data key="d0">3767930</data>
    </edge>
    <edge source="AUT" target="FIN">
      <data key="d0">8272397</data>
    </edge>
    <edge source="AUT" target="FRA">
      <data key="d0">75960316</data>
    </edge>
    <edge source="AUT" target="GEO">
      <data key="d0">91256</data>
    </edge>
    <edge source="AUT" target="GMB">
      <data key="d0">114145</data>
    </edge>
    <edge source="AUT" target="DEU">
      <data key="d0">497377769</data>
    </edge>
    <edge source="AUT" target="GHA">
      <data key="d0">345237</data>
    </edge>
    <edge source="AUT" target="GRC">
      <data key="d0">21308190</data>
    </edge>
    <edge source="AUT" target="GTM">
      <data key="d0">42482</data>
    </edge>
    <edge source="AUT" target="HKG">
      <data key="d0">4901817</data>
    </edge>
    <edge source="AUT" target="HUN">
      <data key="d0">55697587</data>
    </edge>
    <edge source="AUT" target="IDN">
      <data key="d0">1331690</data>
    </edge>
    <edge source="AUT" target="IRL">
      <data key="d0">1769351</data>
    </edge>
    <edge source="AUT" target="ISR">
      <data key="d0">977073</data>
    </edge>
    <edge source="AUT" target="ITA">
      <data key="d0">103339780</data>
    </edge>
    <edge source="AUT" target="CIV">
      <data key="d0">10263529</data>
    </edge>
    <edge source="AUT" target="JPN">
      <data key="d0">6193389</data>
    </edge>
    <edge source="AUT" target="KAZ">
      <data key="d0">169900</data>
    </edge>
    <edge source="AUT" target="JOR">
      <data key="d0">80647</data>
    </edge>
    <edge source="AUT" target="KOR">
      <data key="d0">4227657</data>
    </edge>
    <edge source="AUT" target="KGZ">
      <data key="d0">37917</data>
    </edge>
    <edge source="AUT" target="LBN">
      <data key="d0">250860</data>
    </edge>
    <edge source="AUT" target="LVA">
      <data key="d0">2776454</data>
    </edge>
    <edge source="AUT" target="LTU">
      <data key="d0">4636864</data>
    </edge>
    <edge source="AUT" target="MDG">
      <data key="d0">10368</data>
    </edge>
    <edge source="AUT" target="MYS">
      <data key="d0">3010733</data>
    </edge>
    <edge source="AUT" target="MRT">
      <data key="d0">15157043</data>
    </edge>
    <edge source="AUT" target="MUS">
      <data key="d0">65637</data>
    </edge>
    <edge source="AUT" target="MEX">
      <data key="d0">6392490</data>
    </edge>
    <edge source="AUT" target="MDA">
      <data key="d0">278797</data>
    </edge>
    <edge source="AUT" target="MAR">
      <data key="d0">12705705</data>
    </edge>
    <edge source="AUT" target="OMN">
      <data key="d0">140828</data>
    </edge>
    <edge source="AUT" target="NLD">
      <data key="d0">18297983</data>
    </edge>
    <edge source="AUT" target="NZL">
      <data key="d0">1514646</data>
    </edge>
    <edge source="AUT" target="NER">
      <data key="d0">250093</data>
    </edge>
    <edge source="AUT" target="NOR">
      <data key="d0">9150611</data>
    </edge>
    <edge source="AUT" target="PAK">
      <data key="d0">1961705</data>
    </edge>
    <edge source="AUT" target="PAN">
      <data key="d0">38581</data>
    </edge>
    <edge source="AUT" target="PRY">
      <data key="d0">66223</data>
    </edge>
    <edge source="AUT" target="PER">
      <data key="d0">520738</data>
    </edge>
    <edge source="AUT" target="PHL">
      <data key="d0">155124</data>
    </edge>
    <edge source="AUT" target="POL">
      <data key="d0">78825236</data>
    </edge>
    <edge source="AUT" target="PRT">
      <data key="d0">20865082</data>
    </edge>
    <edge source="AUT" target="ROU">
      <data key="d0">41408267</data>
    </edge>
    <edge source="AUT" target="RUS">
      <data key="d0">9874986</data>
    </edge>
    <edge source="AUT" target="SAU">
      <data key="d0">1761287</data>
    </edge>
    <edge source="AUT" target="SEN">
      <data key="d0">20125230</data>
    </edge>
    <edge source="AUT" target="SRB">
      <data key="d0">6951388</data>
    </edge>
    <edge source="AUT" target="IND">
      <data key="d0">4610208</data>
    </edge>
    <edge source="AUT" target="SGP">
      <data key="d0">4992713</data>
    </edge>
    <edge source="AUT" target="SVK">
      <data key="d0">31513335</data>
    </edge>
    <edge source="AUT" target="VNM">
      <data key="d0">2142792</data>
    </edge>
    <edge source="AUT" target="SVN">
      <data key="d0">46781620</data>
    </edge>
    <edge source="AUT" target="ZAF">
      <data key="d0">5881329</data>
    </edge>
    <edge source="AUT" target="ZWE">
      <data key="d0">44880</data>
    </edge>
    <edge source="AUT" target="ESP">
      <data key="d0">28275165</data>
    </edge>
    <edge source="AUT" target="SWE">
      <data key="d0">10655648</data>
    </edge>
    <edge source="AUT" target="CHE">
      <data key="d0">111599829</data>
    </edge>
    <edge source="AUT" target="THA">
      <data key="d0">2285848</data>
    </edge>
    <edge source="AUT" target="TGO">
      <data key="d0">33230</data>
    </edge>
    <edge source="AUT" target="ARE">
      <data key="d0">7878152</data>
    </edge>
    <edge source="AUT" target="TUN">
      <data key="d0">4061875</data>
    </edge>
    <edge source="AUT" target="TUR">
      <data key="d0">28621084</data>
    </edge>
    <edge source="AUT" target="UGA">
      <data key="d0">35362</data>
    </edge>
    <edge source="AUT" target="UKR">
      <data key="d0">10796174</data>
    </edge>
    <edge source="AUT" target="MKD">
      <data key="d0">13939714</data>
    </edge>
    <edge source="AUT" target="EGY">
      <data key="d0">1603172</data>
    </edge>
    <edge source="AUT" target="GBR">
      <data key="d0">40727214</data>
    </edge>
    <edge source="AUT" target="USA">
      <data key="d0">31325980</data>
    </edge>
    <edge source="AUT" target="BFA">
      <data key="d0">77772</data>
    </edge>
    <edge source="AUT" target="URY">
      <data key="d0">119343</data>
    </edge>
    <edge source="CAN" target="DZA">
      <data key="d0">439953</data>
    </edge>
    <edge source="CAN" target="AZE">
      <data key="d0">24922</data>
    </edge>
    <edge source="CAN" target="ARG">
      <data key="d0">2067791</data>
    </edge>
    <edge source="CAN" target="AUS">
      <data key="d0">3350645</data>
    </edge>
    <edge source="CAN" target="AUT">
      <data key="d0">268556</data>
    </edge>
    <edge source="CAN" target="BEL">
      <data key="d0">4521662</data>
    </edge>
    <edge source="CAN" target="BOL">
      <data key="d0">17555</data>
    </edge>
    <edge source="CAN" target="BRA">
      <data key="d0">4166324</data>
    </edge>
    <edge source="CAN" target="BGR">
      <data key="d0">113191</data>
    </edge>
    <edge source="CAN" target="KHM">
      <data key="d0">114184</data>
    </edge>
    <edge source="CAN" target="CMR">
      <data key="d0">10391</data>
    </edge>
    <edge source="CAN" target="LKA">
      <data key="d0">812063</data>
    </edge>
    <edge source="CAN" target="CHL">
      <data key="d0">5277262</data>
    </edge>
    <edge source="CAN" target="CHN">
      <data key="d0">13374929</data>
    </edge>
    <edge source="CAN" target="COL">
      <data key="d0">2526405</data>
    </edge>
    <edge source="CAN" target="CRI">
      <data key="d0">446509</data>
    </edge>
    <edge source="CAN" target="HRV">
      <data key="d0">17578</data>
    </edge>
    <edge source="CAN" target="CZE">
      <data key="d0">1302545</data>
    </edge>
    <edge source="CAN" target="DNK">
      <data key="d0">334026</data>
    </edge>
    <edge source="CAN" target="ECU">
      <data key="d0">1055584</data>
    </edge>
    <edge source="CAN" target="SLV">
      <data key="d0">1789673</data>
    </edge>
    <edge source="CAN" target="EST">
      <data key="d0">27316</data>
    </edge>
    <edge source="CAN" target="FIN">
      <data key="d0">2506690</data>
    </edge>
    <edge source="CAN" target="FRA">
      <data key="d0">1165544</data>
    </edge>
    <edge source="CAN" target="GEO">
      <data key="d0">13851</data>
    </edge>
    <edge source="CAN" target="GMB">
      <data key="d0">10569</data>
    </edge>
    <edge source="CAN" target="DEU">
      <data key="d0">5118624</data>
    </edge>
    <edge source="CAN" target="GHA">
      <data key="d0">712725</data>
    </edge>
    <edge source="CAN" target="GRC">
      <data key="d0">64337</data>
    </edge>
    <edge source="CAN" target="GTM">
      <data key="d0">610215</data>
    </edge>
    <edge source="CAN" target="HND">
      <data key="d0">306012</data>
    </edge>
    <edge source="CAN" target="HKG">
      <data key="d0">4560889</data>
    </edge>
    <edge source="CAN" target="HUN">
      <data key="d0">316540</data>
    </edge>
    <edge source="CAN" target="IDN">
      <data key="d0">957147</data>
    </edge>
    <edge source="CAN" target="IRL">
      <data key="d0">625226</data>
    </edge>
    <edge source="CAN" target="ISR">
      <data key="d0">731760</data>
    </edge>
    <edge source="CAN" target="ITA">
      <data key="d0">2515773</data>
    </edge>
    <edge source="CAN" target="CIV">
      <data key="d0">92035</data>
    </edge>
    <edge source="CAN" target="JAM">
      <data key="d0">279124</data>
    </edge>
    <edge source="CAN" target="JPN">
      <data key="d0">2229256</data>
    </edge>
    <edge source="CAN" target="KAZ">
      <data key="d0">12667</data>
    </edge>
    <edge source="CAN" target="JOR">
      <data key="d0">232257</data>
    </edge>
    <edge source="CAN" target="KOR">
      <data key="d0">8021322</data>
    </edge>
    <edge source="CAN" target="LBN">
      <data key="d0">361159</data>
    </edge>
    <edge source="CAN" target="LVA">
      <data key="d0">173911</data>
    </edge>
    <edge source="CAN" target="LTU">
      <data key="d0">23782</data>
    </edge>
    <edge source="CAN" target="MYS">
      <data key="d0">399880</data>
    </edge>
    <edge source="CAN" target="MEX">
      <data key="d0">78407055</data>
    </edge>
    <edge source="CAN" target="MAR">
      <data key="d0">114711</data>
    </edge>
    <edge source="CAN" target="MOZ">
      <data key="d0">612070</data>
    </edge>
    <edge source="CAN" target="OMN">
      <data key="d0">40064</data>
    </edge>
    <edge source="CAN" target="NAM">
      <data key="d0">20897</data>
    </edge>
    <edge source="CAN" target="NLD">
      <data key="d0">2378918</data>
    </edge>
    <edge source="CAN" target="NZL">
      <data key="d0">614127</data>
    </edge>
    <edge source="CAN" target="NIC">
      <data key="d0">135274</data>
    </edge>
    <edge source="CAN" target="NOR">
      <data key="d0">1266914</data>
    </edge>
    <edge source="CAN" target="PAK">
      <data key="d0">122922</data>
    </edge>
    <edge source="CAN" target="PAN">
      <data key="d0">184774</data>
    </edge>
    <edge source="CAN" target="PRY">
      <data key="d0">751134</data>
    </edge>
    <edge source="CAN" target="PER">
      <data key="d0">3236363</data>
    </edge>
    <edge source="CAN" target="PHL">
      <data key="d0">2869184</data>
    </edge>
    <edge source="CAN" target="POL">
      <data key="d0">737152</data>
    </edge>
    <edge source="CAN" target="PRT">
      <data key="d0">170529</data>
    </edge>
    <edge source="CAN" target="ROU">
      <data key="d0">445705</data>
    </edge>
    <edge source="CAN" target="RUS">
      <data key="d0">576754</data>
    </edge>
    <edge source="CAN" target="SAU">
      <data key="d0">560548</data>
    </edge>
    <edge source="CAN" target="SEN">
      <data key="d0">46043</data>
    </edge>
    <edge source="CAN" target="IND">
      <data key="d0">1096275</data>
    </edge>
    <edge source="CAN" target="SGP">
      <data key="d0">2171729</data>
    </edge>
    <edge source="CAN" target="SVK">
      <data key="d0">75531</data>
    </edge>
    <edge source="CAN" target="VNM">
      <data key="d0">1439062</data>
    </edge>
    <edge source="CAN" target="SVN">
      <data key="d0">13874</data>
    </edge>
    <edge source="CAN" target="ZAF">
      <data key="d0">622786</data>
    </edge>
    <edge source="CAN" target="ESP">
      <data key="d0">398338</data>
    </edge>
    <edge source="CAN" target="SWE">
      <data key="d0">747086</data>
    </edge>
    <edge source="CAN" target="CHE">
      <data key="d0">697530</data>
    </edge>
    <edge source="CAN" target="THA">
      <data key="d0">946419</data>
    </edge>
    <edge source="CAN" target="ARE">
      <data key="d0">2464851</data>
    </edge>
    <edge source="CAN" target="TUN">
      <data key="d0">45245</data>
    </edge>
    <edge source="CAN" target="TUR">
      <data key="d0">534813</data>
    </edge>
    <edge source="CAN" target="UKR">
      <data key="d0">66086</data>
    </edge>
    <edge source="CAN" target="EGY">
      <data key="d0">779364</data>
    </edge>
    <edge source="CAN" target="GBR">
      <data key="d0">11070230</data>
    </edge>
    <edge source="CAN" target="TZA">
      <data key="d0">60296</data>
    </edge>
    <edge source="CAN" target="USA">
      <data key="d0">1583212561</data>
    </edge>
    <edge source="CAN" target="BFA">
      <data key="d0">139636</data>
    </edge>
    <edge source="CAN" target="URY">
      <data key="d0">886409</data>
    </edge>
    <edge source="DNK" target="ALB">
      <data key="d0">164988</data>
    </edge>
    <edge source="DNK" target="DZA">
      <data key="d0">864974</data>
    </edge>
    <edge source="DNK" target="AZE">
      <data key="d0">50629</data>
    </edge>
    <edge source="DNK" target="ARG">
      <data key="d0">76213</data>
    </edge>
    <edge source="DNK" target="AUS">
      <data key="d0">6901083</data>
    </edge>
    <edge source="DNK" target="AUT">
      <data key="d0">9710380</data>
    </edge>
    <edge source="DNK" target="ARM">
      <data key="d0">44412</data>
    </edge>
    <edge source="DNK" target="BEL">
      <data key="d0">26308907</data>
    </edge>
    <edge source="DNK" target="BRA">
      <data key="d0">5422143</data>
    </edge>
    <edge source="DNK" target="BGR">
      <data key="d0">1514206</data>
    </edge>
    <edge source="DNK" target="BLR">
      <data key="d0">430188</data>
    </edge>
    <edge source="DNK" target="CMR">
      <data key="d0">48852</data>
    </edge>
    <edge source="DNK" target="CAN">
      <data key="d0">3121317</data>
    </edge>
    <edge source="DNK" target="LKA">
      <data key="d0">79735</data>
    </edge>
    <edge source="DNK" target="CHL">
      <data key="d0">142320</data>
    </edge>
    <edge source="DNK" target="CHN">
      <data key="d0">6514997</data>
    </edge>
    <edge source="DNK" target="COL">
      <data key="d0">1614651</data>
    </edge>
    <edge source="DNK" target="CRI">
      <data key="d0">48418</data>
    </edge>
    <edge source="DNK" target="HRV">
      <data key="d0">2028379</data>
    </edge>
    <edge source="DNK" target="CZE">
      <data key="d0">12019310</data>
    </edge>
    <edge source="DNK" target="BEN">
      <data key="d0">15078</data>
    </edge>
    <edge source="DNK" target="ECU">
      <data key="d0">81886</data>
    </edge>
    <edge source="DNK" target="EST">
      <data key="d0">7084405</data>
    </edge>
    <edge source="DNK" target="FIN">
      <data key="d0">22334540</data>
    </edge>
    <edge source="DNK" target="FRA">
      <data key="d0">44506802</data>
    </edge>
    <edge source="DNK" target="GEO">
      <data key="d0">343224</data>
    </edge>
    <edge source="DNK" target="GMB">
      <data key="d0">11741</data>
    </edge>
    <edge source="DNK" target="DEU">
      <data key="d0">169648350</data>
    </edge>
    <edge source="DNK" target="GHA">
      <data key="d0">328372</data>
    </edge>
    <edge source="DNK" target="GRC">
      <data key="d0">1759532</data>
    </edge>
    <edge source="DNK" target="GTM">
      <data key="d0">47712</data>
    </edge>
    <edge source="DNK" target="HKG">
      <data key="d0">1790732</data>
    </edge>
    <edge source="DNK" target="HUN">
      <data key="d0">6264571</data>
    </edge>
    <edge source="DNK" target="IDN">
      <data key="d0">284505</data>
    </edge>
    <edge source="DNK" target="IRL">
      <data key="d0">4554945</data>
    </edge>
    <edge source="DNK" target="ISR">
      <data key="d0">1218969</data>
    </edge>
    <edge source="DNK" target="ITA">
      <data key="d0">28547867</data>
    </edge>
    <edge source="DNK" target="CIV">
      <data key="d0">30261</data>
    </edge>
    <edge source="DNK" target="JPN">
      <data key="d0">5129825</data>
    </edge>
    <edge source="DNK" target="JOR">
      <data key="d0">51891</data>
    </edge>
    <edge source="DNK" target="KOR">
      <data key="d0">3009869</data>
    </edge>
    <edge source="DNK" target="LBN">
      <data key="d0">288248</data>
    </edge>
    <edge source="DNK" target="LVA">
      <data key="d0">3581222</data>
    </edge>
    <edge source="DNK" target="LTU">
      <data key="d0">28768176</data>
    </edge>
    <edge source="DNK" target="MWI">
      <data key="d0">15791</data>
    </edge>
    <edge source="DNK" target="MYS">
      <data key="d0">403408</data>
    </edge>
    <edge source="DNK" target="MUS">
      <data key="d0">12357</data>
    </edge>
    <edge source="DNK" target="MEX">
      <data key="d0">725046</data>
    </edge>
    <edge source="DNK" target="MAR">
      <data key="d0">232068</data>
    </edge>
    <edge source="DNK" target="MOZ">
      <data key="d0">12886</data>
    </edge>
    <edge source="DNK" target="OMN">
      <data key="d0">2136088</data>
    </edge>
    <edge source="DNK" target="NLD">
      <data key="d0">55332990</data>
    </edge>
    <edge source="DNK" target="NZL">
      <data key="d0">953837</data>
    </edge>
    <edge source="DNK" target="NOR">
      <data key="d0">79046242</data>
    </edge>
    <edge source="DNK" target="PAK">
      <data key="d0">507819</data>
    </edge>
    <edge source="DNK" target="PAN">
      <data key="d0">33076</data>
    </edge>
    <edge source="DNK" target="PER">
      <data key="d0">39584</data>
    </edge>
    <edge source="DNK" target="PHL">
      <data key="d0">531411</data>
    </edge>
    <edge source="DNK" target="POL">
      <data key="d0">91737609</data>
    </edge>
    <edge source="DNK" target="PRT">
      <data key="d0">3589307</data>
    </edge>
    <edge source="DNK" target="ROU">
      <data key="d0">1890943</data>
    </edge>
    <edge source="DNK" target="RUS">
      <data key="d0">6148080</data>
    </edge>
    <edge source="DNK" target="SAU">
      <data key="d0">1617344</data>
    </edge>
    <edge source="DNK" target="SRB">
      <data key="d0">814657</data>
    </edge>
    <edge source="DNK" target="IND">
      <data key="d0">809342</data>
    </edge>
    <edge source="DNK" target="SGP">
      <data key="d0">1702605</data>
    </edge>
    <edge source="DNK" target="SVK">
      <data key="d0">4351502</data>
    </edge>
    <edge source="DNK" target="VNM">
      <data key="d0">1903396</data>
    </edge>
    <edge source="DNK" target="SVN">
      <data key="d0">1365604</data>
    </edge>
    <edge source="DNK" target="ZAF">
      <data key="d0">1362565</data>
    </edge>
    <edge source="DNK" target="ESP">
      <data key="d0">17915973</data>
    </edge>
    <edge source="DNK" target="SWE">
      <data key="d0">104704916</data>
    </edge>
    <edge source="DNK" target="CHE">
      <data key="d0">12089598</data>
    </edge>
    <edge source="DNK" target="THA">
      <data key="d0">4444035</data>
    </edge>
    <edge source="DNK" target="ARE">
      <data key="d0">4271896</data>
    </edge>
    <edge source="DNK" target="TUN">
      <data key="d0">256978</data>
    </edge>
    <edge source="DNK" target="TUR">
      <data key="d0">4094858</data>
    </edge>
    <edge source="DNK" target="UKR">
      <data key="d0">21941409</data>
    </edge>
    <edge source="DNK" target="MKD">
      <data key="d0">661375</data>
    </edge>
    <edge source="DNK" target="EGY">
      <data key="d0">425529</data>
    </edge>
    <edge source="DNK" target="GBR">
      <data key="d0">116884371</data>
    </edge>
    <edge source="DNK" target="USA">
      <data key="d0">30747582</data>
    </edge>
    <edge source="DNK" target="URY">
      <data key="d0">73176</data>
    </edge>
    <edge source="EST" target="AZE">
      <data key="d0">30574</data>
    </edge>
    <edge source="EST" target="AUS">
      <data key="d0">111365</data>
    </edge>
    <edge source="EST" target="AUT">
      <data key="d0">1288854</data>
    </edge>
    <edge source="EST" target="BEL">
      <data key="d0">1227014</data>
    </edge>
    <edge source="EST" target="BRA">
      <data key="d0">381629</data>
    </edge>
    <edge source="EST" target="BGR">
      <data key="d0">123058</data>
    </edge>
    <edge source="EST" target="BLR">
      <data key="d0">1602543</data>
    </edge>
    <edge source="EST" target="KHM">
      <data key="d0">29459</data>
    </edge>
    <edge source="EST" target="CAN">
      <data key="d0">67813</data>
    </edge>
    <edge source="EST" target="LKA">
      <data key="d0">11875</data>
    </edge>
    <edge source="EST" target="CHL">
      <data key="d0">21350</data>
    </edge>
    <edge source="EST" target="CHN">
      <data key="d0">1861971</data>
    </edge>
    <edge source="EST" target="HRV">
      <data key="d0">32575</data>
    </edge>
    <edge source="EST" target="CZE">
      <data key="d0">6705429</data>
    </edge>
    <edge source="EST" target="DNK">
      <data key="d0">23237550</data>
    </edge>
    <edge source="EST" target="FIN">
      <data key="d0">16740955</data>
    </edge>
    <edge source="EST" target="FRA">
      <data key="d0">1809874</data>
    </edge>
    <edge source="EST" target="DEU">
      <data key="d0">9031061</data>
    </edge>
    <edge source="EST" target="GRC">
      <data key="d0">58286</data>
    </edge>
    <edge source="EST" target="HUN">
      <data key="d0">699516</data>
    </edge>
    <edge source="EST" target="ISR">
      <data key="d0">15558</data>
    </edge>
    <edge source="EST" target="ITA">
      <data key="d0">1153149</data>
    </edge>
    <edge source="EST" target="CIV">
      <data key="d0">11131</data>
    </edge>
    <edge source="EST" target="JPN">
      <data key="d0">153296</data>
    </edge>
    <edge source="EST" target="KAZ">
      <data key="d0">85122</data>
    </edge>
    <edge source="EST" target="KOR">
      <data key="d0">242065</data>
    </edge>
    <edge source="EST" target="LBN">
      <data key="d0">41983</data>
    </edge>
    <edge source="EST" target="LVA">
      <data key="d0">11642773</data>
    </edge>
    <edge source="EST" target="LTU">
      <data key="d0">6766794</data>
    </edge>
    <edge source="EST" target="NLD">
      <data key="d0">1736634</data>
    </edge>
    <edge source="EST" target="NOR">
      <data key="d0">4224871</data>
    </edge>
    <edge source="EST" target="POL">
      <data key="d0">5197956</data>
    </edge>
    <edge source="EST" target="PRT">
      <data key="d0">95681</data>
    </edge>
    <edge source="EST" target="ROU">
      <data key="d0">261562</data>
    </edge>
    <edge source="EST" target="RUS">
      <data key="d0">26138680</data>
    </edge>
    <edge source="EST" target="SAU">
      <data key="d0">41301</data>
    </edge>
    <edge source="EST" target="IND">
      <data key="d0">22276</data>
    </edge>
    <edge source="EST" target="SGP">
      <data key="d0">12212</data>
    </edge>
    <edge source="EST" target="SVK">
      <data key="d0">1892575</data>
    </edge>
    <edge source="EST" target="VNM">
      <data key="d0">73867</data>
    </edge>
    <edge source="EST" target="ZAF">
      <data key="d0">40836</data>
    </edge>
    <edge source="EST" target="ESP">
      <data key="d0">153118</data>
    </edge>
    <edge source="EST" target="SWE">
      <data key="d0">39787854</data>
    </edge>
    <edge source="EST" target="CHE">
      <data key="d0">307517</data>
    </edge>
    <edge source="EST" target="THA">
      <data key="d0">12415</data>
    </edge>
    <edge source="EST" target="ARE">
      <data key="d0">56907</data>
    </edge>
    <edge source="EST" target="TUR">
      <data key="d0">143458</data>
    </edge>
    <edge source="EST" target="UKR">
      <data key="d0">4703114</data>
    </edge>
    <edge source="EST" target="GBR">
      <data key="d0">4647192</data>
    </edge>
    <edge source="EST" target="USA">
      <data key="d0">3677010</data>
    </edge>
    <edge source="GHA" target="AUS">
      <data key="d0">12437</data>
    </edge>
    <edge source="GHA" target="BEL">
      <data key="d0">71091</data>
    </edge>
    <edge source="GHA" target="CMR">
      <data key="d0">317004</data>
    </edge>
    <edge source="GHA" target="CHN">
      <data key="d0">908629</data>
    </edge>
    <edge source="GHA" target="BEN">
      <data key="d0">2416269</data>
    </edge>
    <edge source="GHA" target="FRA">
      <data key="d0">10492</data>
    </edge>
    <edge source="GHA" target="DEU">
      <data key="d0">11236</data>
    </edge>
    <edge source="GHA" target="CIV">
      <data key="d0">1137775</data>
    </edge>
    <edge source="GHA" target="NER">
      <data key="d0">1825577</data>
    </edge>
    <edge source="GHA" target="TGO">
      <data key="d0">1627531</data>
    </edge>
    <edge source="GHA" target="UGA">
      <data key="d0">30980</data>
    </edge>
    <edge source="GHA" target="USA">
      <data key="d0">139412</data>
    </edge>
    <edge source="GHA" target="BFA">
      <data key="d0">967125</data>
    </edge>
    <edge source="HKG" target="ALB">
      <data key="d0">184341</data>
    </edge>
    <edge source="HKG" target="DZA">
      <data key="d0">150452</data>
    </edge>
    <edge source="HKG" target="AZE">
      <data key="d0">50890</data>
    </edge>
    <edge source="HKG" target="ARG">
      <data key="d0">3469764</data>
    </edge>
    <edge source="HKG" target="AUS">
      <data key="d0">14760166</data>
    </edge>
    <edge source="HKG" target="AUT">
      <data key="d0">3277934</data>
    </edge>
    <edge source="HKG" target="BEL">
      <data key="d0">5174922</data>
    </edge>
    <edge source="HKG" target="BRA">
      <data key="d0">5834591</data>
    </edge>
    <edge source="HKG" target="BGR">
      <data key="d0">781687</data>
    </edge>
    <edge source="HKG" target="BLR">
      <data key="d0">106784</data>
    </edge>
    <edge source="HKG" target="KHM">
      <data key="d0">490938158</data>
    </edge>
    <edge source="HKG" target="CMR">
      <data key="d0">497090</data>
    </edge>
    <edge source="HKG" target="CAN">
      <data key="d0">12065796</data>
    </edge>
    <edge source="HKG" target="LKA">
      <data key="d0">237793486</data>
    </edge>
    <edge source="HKG" target="CHL">
      <data key="d0">1032811</data>
    </edge>
    <edge source="HKG" target="CHN">
      <data key="d0">4159560963</data>
    </edge>
    <edge source="HKG" target="COL">
      <data key="d0">3157575</data>
    </edge>
    <edge source="HKG" target="CRI">
      <data key="d0">1023743</data>
    </edge>
    <edge source="HKG" target="HRV">
      <data key="d0">216825</data>
    </edge>
    <edge source="HKG" target="CZE">
      <data key="d0">732550</data>
    </edge>
    <edge source="HKG" target="DNK">
      <data key="d0">4585280</data>
    </edge>
    <edge source="HKG" target="ECU">
      <data key="d0">251616</data>
    </edge>
    <edge source="HKG" target="SLV">
      <data key="d0">3030582</data>
    </edge>
    <edge source="HKG" target="ETH">
      <data key="d0">764246</data>
    </edge>
    <edge source="HKG" target="EST">
      <data key="d0">765243</data>
    </edge>
    <edge source="HKG" target="FIN">
      <data key="d0">831910</data>
    </edge>
    <edge source="HKG" target="FRA">
      <data key="d0">20685037</data>
    </edge>
    <edge source="HKG" target="DEU">
      <data key="d0">47360030</data>
    </edge>
    <edge source="HKG" target="GHA">
      <data key="d0">29910</data>
    </edge>
    <edge source="HKG" target="GRC">
      <data key="d0">956084</data>
    </edge>
    <edge source="HKG" target="GTM">
      <data key="d0">13257899</data>
    </edge>
    <edge source="HKG" target="HND">
      <data key="d0">17991000</data>
    </edge>
    <edge source="HKG" target="HUN">
      <data key="d0">461083</data>
    </edge>
    <edge source="HKG" target="IDN">
      <data key="d0">350178638</data>
    </edge>
    <edge source="HKG" target="IRL">
      <data key="d0">759992</data>
    </edge>
    <edge source="HKG" target="ISR">
      <data key="d0">1615723</data>
    </edge>
    <edge source="HKG" target="ITA">
      <data key="d0">18998186</data>
    </edge>
    <edge source="HKG" target="CIV">
      <data key="d0">106774</data>
    </edge>
    <edge source="HKG" target="JAM">
      <data key="d0">36649</data>
    </edge>
    <edge source="HKG" target="JPN">
      <data key="d0">35008758</data>
    </edge>
    <edge source="HKG" target="KAZ">
      <data key="d0">26673</data>
    </edge>
    <edge source="HKG" target="JOR">
      <data key="d0">47504506</data>
    </edge>
    <edge source="HKG" target="KOR">
      <data key="d0">21183202</data>
    </edge>
    <edge source="HKG" target="LBN">
      <data key="d0">501293</data>
    </edge>
    <edge source="HKG" target="LVA">
      <data key="d0">1476519</data>
    </edge>
    <edge source="HKG" target="LTU">
      <data key="d0">702144</data>
    </edge>
    <edge source="HKG" target="MDG">
      <data key="d0">8750468</data>
    </edge>
    <edge source="HKG" target="MYS">
      <data key="d0">24930389</data>
    </edge>
    <edge source="HKG" target="MRT">
      <data key="d0">15222</data>
    </edge>
    <edge source="HKG" target="MUS">
      <data key="d0">10154504</data>
    </edge>
    <edge source="HKG" target="MEX">
      <data key="d0">11993414</data>
    </edge>
    <edge source="HKG" target="MDA">
      <data key="d0">11064</data>
    </edge>
    <edge source="HKG" target="MAR">
      <data key="d0">1420892</data>
    </edge>
    <edge source="HKG" target="MOZ">
      <data key="d0">519581</data>
    </edge>
    <edge source="HKG" target="OMN">
      <data key="d0">3121221</data>
    </edge>
    <edge source="HKG" target="NLD">
      <data key="d0">7721821</data>
    </edge>
    <edge source="HKG" target="NZL">
      <data key="d0">3029674</data>
    </edge>
    <edge source="HKG" target="NIC">
      <data key="d0">19428292</data>
    </edge>
    <edge source="HKG" target="NOR">
      <data key="d0">765324</data>
    </edge>
    <edge source="HKG" target="PAK">
      <data key="d0">15988556</data>
    </edge>
    <edge source="HKG" target="PAN">
      <data key="d0">260937</data>
    </edge>
    <edge source="HKG" target="PRY">
      <data key="d0">415273</data>
    </edge>
    <edge source="HKG" target="PER">
      <data key="d0">1770643</data>
    </edge>
    <edge source="HKG" target="PHL">
      <data key="d0">97779649</data>
    </edge>
    <edge source="HKG" target="POL">
      <data key="d0">2564748</data>
    </edge>
    <edge source="HKG" target="PRT">
      <data key="d0">2915212</data>
    </edge>
    <edge source="HKG" target="ROU">
      <data key="d0">1211820</data>
    </edge>
    <edge source="HKG" target="RUS">
      <data key="d0">2039506</data>
    </edge>
    <edge source="HKG" target="SAU">
      <data key="d0">1751913</data>
    </edge>
    <edge source="HKG" target="SEN">
      <data key="d0">137926</data>
    </edge>
    <edge source="HKG" target="SRB">
      <data key="d0">156992</data>
    </edge>
    <edge source="HKG" target="IND">
      <data key="d0">130516983</data>
    </edge>
    <edge source="HKG" target="SGP">
      <data key="d0">25087234</data>
    </edge>
    <edge source="HKG" target="SVK">
      <data key="d0">342661</data>
    </edge>
    <edge source="HKG" target="VNM">
      <data key="d0">987419487</data>
    </edge>
    <edge source="HKG" target="SVN">
      <data key="d0">303100</data>
    </edge>
    <edge source="HKG" target="ZAF">
      <data key="d0">4732636</data>
    </edge>
    <edge source="HKG" target="ZWE">
      <data key="d0">67047</data>
    </edge>
    <edge source="HKG" target="ESP">
      <data key="d0">3589731</data>
    </edge>
    <edge source="HKG" target="SWE">
      <data key="d0">3180752</data>
    </edge>
    <edge source="HKG" target="CHE">
      <data key="d0">3808429</data>
    </edge>
    <edge source="HKG" target="THA">
      <data key="d0">127510159</data>
    </edge>
    <edge source="HKG" target="TGO">
      <data key="d0">205629</data>
    </edge>
    <edge source="HKG" target="ARE">
      <data key="d0">6243481</data>
    </edge>
    <edge source="HKG" target="TUN">
      <data key="d0">2957744</data>
    </edge>
    <edge source="HKG" target="TUR">
      <data key="d0">11904505</data>
    </edge>
    <edge source="HKG" target="UGA">
      <data key="d0">956183</data>
    </edge>
    <edge source="HKG" target="UKR">
      <data key="d0">1076893</data>
    </edge>
    <edge source="HKG" target="MKD">
      <data key="d0">67492</data>
    </edge>
    <edge source="HKG" target="EGY">
      <data key="d0">15235364</data>
    </edge>
    <edge source="HKG" target="GBR">
      <data key="d0">21959981</data>
    </edge>
    <edge source="HKG" target="TZA">
      <data key="d0">872219</data>
    </edge>
    <edge source="HKG" target="USA">
      <data key="d0">152247160</data>
    </edge>
    <edge source="HKG" target="URY">
      <data key="d0">651022</data>
    </edge>
    <edge source="IDN" target="ALB">
      <data key="d0">76301</data>
    </edge>
    <edge source="IDN" target="DZA">
      <data key="d0">2221094</data>
    </edge>
    <edge source="IDN" target="ARG">
      <data key="d0">33139970</data>
    </edge>
    <edge source="IDN" target="AUS">
      <data key="d0">36898612</data>
    </edge>
    <edge source="IDN" target="AUT">
      <data key="d0">572896</data>
    </edge>
    <edge source="IDN" target="ARM">
      <data key="d0">19559</data>
    </edge>
    <edge source="IDN" target="BEL">
      <data key="d0">59031216</data>
    </edge>
    <edge source="IDN" target="BRA">
      <data key="d0">201706973</data>
    </edge>
    <edge source="IDN" target="BGR">
      <data key="d0">2624929</data>
    </edge>
    <edge source="IDN" target="BLR">
      <data key="d0">709439</data>
    </edge>
    <edge source="IDN" target="KHM">
      <data key="d0">14898988</data>
    </edge>
    <edge source="IDN" target="CMR">
      <data key="d0">720352</data>
    </edge>
    <edge source="IDN" target="CAN">
      <data key="d0">17436257</data>
    </edge>
    <edge source="IDN" target="LKA">
      <data key="d0">28092381</data>
    </edge>
    <edge source="IDN" target="CHL">
      <data key="d0">6550592</data>
    </edge>
    <edge source="IDN" target="CHN">
      <data key="d0">375170016</data>
    </edge>
    <edge source="IDN" target="COL">
      <data key="d0">29590676</data>
    </edge>
    <edge source="IDN" target="CRI">
      <data key="d0">66461</data>
    </edge>
    <edge source="IDN" target="HRV">
      <data key="d0">231456</data>
    </edge>
    <edge source="IDN" target="CZE">
      <data key="d0">1628308</data>
    </edge>
    <edge source="IDN" target="BEN">
      <data key="d0">32621</data>
    </edge>
    <edge source="IDN" target="DNK">
      <data key="d0">3362338</data>
    </edge>
    <edge source="IDN" target="ECU">
      <data key="d0">1597432</data>
    </edge>
    <edge source="IDN" target="SLV">
      <data key="d0">665801</data>
    </edge>
    <edge source="IDN" target="ETH">
      <data key="d0">9424295</data>
    </edge>
    <edge source="IDN" target="EST">
      <data key="d0">900726</data>
    </edge>
    <edge source="IDN" target="FIN">
      <data key="d0">978716</data>
    </edge>
    <edge source="IDN" target="FRA">
      <data key="d0">5864690</data>
    </edge>
    <edge source="IDN" target="GEO">
      <data key="d0">147908</data>
    </edge>
    <edge source="IDN" target="DEU">
      <data key="d0">59420595</data>
    </edge>
    <edge source="IDN" target="GHA">
      <data key="d0">2229706</data>
    </edge>
    <edge source="IDN" target="GRC">
      <data key="d0">5687432</data>
    </edge>
    <edge source="IDN" target="GTM">
      <data key="d0">7479774</data>
    </edge>
    <edge source="IDN" target="HND">
      <data key="d0">3690261</data>
    </edge>
    <edge source="IDN" target="HKG">
      <data key="d0">32185394</data>
    </edge>
    <edge source="IDN" target="HUN">
      <data key="d0">4337931</data>
    </edge>
    <edge source="IDN" target="IRL">
      <data key="d0">566949</data>
    </edge>
    <edge source="IDN" target="ISR">
      <data key="d0">3310647</data>
    </edge>
    <edge source="IDN" target="ITA">
      <data key="d0">77285036</data>
    </edge>
    <edge source="IDN" target="CIV">
      <data key="d0">1764438</data>
    </edge>
    <edge source="IDN" target="JAM">
      <data key="d0">601424</data>
    </edge>
    <edge source="IDN" target="JPN">
      <data key="d0">489346000</data>
    </edge>
    <edge source="IDN" target="JOR">
      <data key="d0">2895333</data>
    </edge>
    <edge source="IDN" target="KOR">
      <data key="d0">260000117</data>
    </edge>
    <edge source="IDN" target="KGZ">
      <data key="d0">266000</data>
    </edge>
    <edge source="IDN" target="LBN">
      <data key="d0">2609766</data>
    </edge>
    <edge source="IDN" target="LVA">
      <data key="d0">1885419</data>
    </edge>
    <edge source="IDN" target="LTU">
      <data key="d0">1439795</data>
    </edge>
    <edge source="IDN" target="MDG">
      <data key="d0">1627338</data>
    </edge>
    <edge source="IDN" target="MYS">
      <data key="d0">142362541</data>
    </edge>
    <edge source="IDN" target="MRT">
      <data key="d0">884014</data>
    </edge>
    <edge source="IDN" target="MUS">
      <data key="d0">3865233</data>
    </edge>
    <edge source="IDN" target="MEX">
      <data key="d0">40748078</data>
    </edge>
    <edge source="IDN" target="MAR">
      <data key="d0">24071174</data>
    </edge>
    <edge source="IDN" target="MOZ">
      <data key="d0">516252</data>
    </edge>
    <edge source="IDN" target="OMN">
      <data key="d0">3494449</data>
    </edge>
    <edge source="IDN" target="NLD">
      <data key="d0">29212411</data>
    </edge>
    <edge source="IDN" target="NZL">
      <data key="d0">6694837</data>
    </edge>
    <edge source="IDN" target="NIC">
      <data key="d0">239641</data>
    </edge>
    <edge source="IDN" target="NOR">
      <data key="d0">2736411</data>
    </edge>
    <edge source="IDN" target="PAK">
      <data key="d0">53447370</data>
    </edge>
    <edge source="IDN" target="PAN">
      <data key="d0">1726000</data>
    </edge>
    <edge source="IDN" target="PRY">
      <data key="d0">198067</data>
    </edge>
    <edge source="IDN" target="PER">
      <data key="d0">17381407</data>
    </edge>
    <edge source="IDN" target="PHL">
      <data key="d0">58215367</data>
    </edge>
    <edge source="IDN" target="POL">
      <data key="d0">17816252</data>
    </edge>
    <edge source="IDN" target="PRT">
      <data key="d0">50153744</data>
    </edge>
    <edge source="IDN" target="ROU">
      <data key="d0">8520846</data>
    </edge>
    <edge source="IDN" target="RUS">
      <data key="d0">13116763</data>
    </edge>
    <edge source="IDN" target="SAU">
      <data key="d0">42089992</data>
    </edge>
    <edge source="IDN" target="SEN">
      <data key="d0">548239</data>
    </edge>
    <edge source="IDN" target="IND">
      <data key="d0">81034139</data>
    </edge>
    <edge source="IDN" target="SGP">
      <data key="d0">34670880</data>
    </edge>
    <edge source="IDN" target="VNM">
      <data key="d0">175036296</data>
    </edge>
    <edge source="IDN" target="SVN">
      <data key="d0">2258649</data>
    </edge>
    <edge source="IDN" target="ZAF">
      <data key="d0">20617732</data>
    </edge>
    <edge source="IDN" target="ZWE">
      <data key="d0">557049</data>
    </edge>
    <edge source="IDN" target="ESP">
      <data key="d0">47987470</data>
    </edge>
    <edge source="IDN" target="SWE">
      <data key="d0">5070422</data>
    </edge>
    <edge source="IDN" target="CHE">
      <data key="d0">544892</data>
    </edge>
    <edge source="IDN" target="THA">
      <data key="d0">110302315</data>
    </edge>
    <edge source="IDN" target="TGO">
      <data key="d0">303535</data>
    </edge>
    <edge source="IDN" target="ARE">
      <data key="d0">245991384</data>
    </edge>
    <edge source="IDN" target="TUN">
      <data key="d0">3883899</data>
    </edge>
    <edge source="IDN" target="TUR">
      <data key="d0">438053783</data>
    </edge>
    <edge source="IDN" target="UKR">
      <data key="d0">6259516</data>
    </edge>
    <edge source="IDN" target="EGY">
      <data key="d0">126104184</data>
    </edge>
    <edge source="IDN" target="GBR">
      <data key="d0">25039422</data>
    </edge>
    <edge source="IDN" target="TZA">
      <data key="d0">3737637</data>
    </edge>
    <edge source="IDN" target="USA">
      <data key="d0">189452449</data>
    </edge>
    <edge source="IDN" target="URY">
      <data key="d0">714362</data>
    </edge>
    <edge source="IRL" target="AZE">
      <data key="d0">55485</data>
    </edge>
    <edge source="IRL" target="ARG">
      <data key="d0">32760</data>
    </edge>
    <edge source="IRL" target="AUS">
      <data key="d0">1069539</data>
    </edge>
    <edge source="IRL" target="AUT">
      <data key="d0">313276</data>
    </edge>
    <edge source="IRL" target="BEL">
      <data key="d0">9646322</data>
    </edge>
    <edge source="IRL" target="BRA">
      <data key="d0">576874</data>
    </edge>
    <edge source="IRL" target="BGR">
      <data key="d0">45401</data>
    </edge>
    <edge source="IRL" target="CAN">
      <data key="d0">2392476</data>
    </edge>
    <edge source="IRL" target="CHL">
      <data key="d0">14545</data>
    </edge>
    <edge source="IRL" target="CHN">
      <data key="d0">1873764</data>
    </edge>
    <edge source="IRL" target="CRI">
      <data key="d0">95853</data>
    </edge>
    <edge source="IRL" target="CZE">
      <data key="d0">365329</data>
    </edge>
    <edge source="IRL" target="DNK">
      <data key="d0">1226883</data>
    </edge>
    <edge source="IRL" target="EST">
      <data key="d0">15779</data>
    </edge>
    <edge source="IRL" target="FIN">
      <data key="d0">128637</data>
    </edge>
    <edge source="IRL" target="FRA">
      <data key="d0">16644591</data>
    </edge>
    <edge source="IRL" target="DEU">
      <data key="d0">18104998</data>
    </edge>
    <edge source="IRL" target="GRC">
      <data key="d0">969591</data>
    </edge>
    <edge source="IRL" target="HKG">
      <data key="d0">492736</data>
    </edge>
    <edge source="IRL" target="HUN">
      <data key="d0">685674</data>
    </edge>
    <edge source="IRL" target="IDN">
      <data key="d0">170521</data>
    </edge>
    <edge source="IRL" target="ISR">
      <data key="d0">1136106</data>
    </edge>
    <edge source="IRL" target="ITA">
      <data key="d0">6361109</data>
    </edge>
    <edge source="IRL" target="JPN">
      <data key="d0">18628371</data>
    </edge>
    <edge source="IRL" target="KAZ">
      <data key="d0">16593</data>
    </edge>
    <edge source="IRL" target="KOR">
      <data key="d0">305346</data>
    </edge>
    <edge source="IRL" target="LBN">
      <data key="d0">21523</data>
    </edge>
    <edge source="IRL" target="MYS">
      <data key="d0">320752</data>
    </edge>
    <edge source="IRL" target="MEX">
      <data key="d0">11589994</data>
    </edge>
    <edge source="IRL" target="MAR">
      <data key="d0">744246</data>
    </edge>
    <edge source="IRL" target="NAM">
      <data key="d0">30215</data>
    </edge>
    <edge source="IRL" target="NLD">
      <data key="d0">3858697</data>
    </edge>
    <edge source="IRL" target="NZL">
      <data key="d0">55461</data>
    </edge>
    <edge source="IRL" target="NOR">
      <data key="d0">315991</data>
    </edge>
    <edge source="IRL" target="PHL">
      <data key="d0">124713</data>
    </edge>
    <edge source="IRL" target="POL">
      <data key="d0">3275521</data>
    </edge>
    <edge source="IRL" target="PRT">
      <data key="d0">318008</data>
    </edge>
    <edge source="IRL" target="ROU">
      <data key="d0">84983</data>
    </edge>
    <edge source="IRL" target="RUS">
      <data key="d0">207804</data>
    </edge>
    <edge source="IRL" target="SAU">
      <data key="d0">202815</data>
    </edge>
    <edge source="IRL" target="SRB">
      <data key="d0">44805</data>
    </edge>
    <edge source="IRL" target="IND">
      <data key="d0">603695</data>
    </edge>
    <edge source="IRL" target="SGP">
      <data key="d0">830490</data>
    </edge>
    <edge source="IRL" target="SVK">
      <data key="d0">195681</data>
    </edge>
    <edge source="IRL" target="VNM">
      <data key="d0">757970</data>
    </edge>
    <edge source="IRL" target="SVN">
      <data key="d0">20769</data>
    </edge>
    <edge source="IRL" target="ZAF">
      <data key="d0">146728</data>
    </edge>
    <edge source="IRL" target="ESP">
      <data key="d0">2557380</data>
    </edge>
    <edge source="IRL" target="SWE">
      <data key="d0">1112687</data>
    </edge>
    <edge source="IRL" target="CHE">
      <data key="d0">1082742</data>
    </edge>
    <edge source="IRL" target="THA">
      <data key="d0">110324</data>
    </edge>
    <edge source="IRL" target="ARE">
      <data key="d0">1317026</data>
    </edge>
    <edge source="IRL" target="TUN">
      <data key="d0">562949</data>
    </edge>
    <edge source="IRL" target="TUR">
      <data key="d0">1714746</data>
    </edge>
    <edge source="IRL" target="GBR">
      <data key="d0">39681660</data>
    </edge>
    <edge source="IRL" target="USA">
      <data key="d0">18173838</data>
    </edge>
    <edge source="ISR" target="ALB">
      <data key="d0">10000</data>
    </edge>
    <edge source="ISR" target="ARG">
      <data key="d0">2949000</data>
    </edge>
    <edge source="ISR" target="AUS">
      <data key="d0">6504000</data>
    </edge>
    <edge source="ISR" target="AUT">
      <data key="d0">609000</data>
    </edge>
    <edge source="ISR" target="ARM">
      <data key="d0">14000</data>
    </edge>
    <edge source="ISR" target="BEL">
      <data key="d0">6023000</data>
    </edge>
    <edge source="ISR" target="BRA">
      <data key="d0">27442000</data>
    </edge>
    <edge source="ISR" target="BGR">
      <data key="d0">756000</data>
    </edge>
    <edge source="ISR" target="BLR">
      <data key="d0">153000</data>
    </edge>
    <edge source="ISR" target="KHM">
      <data key="d0">37000</data>
    </edge>
    <edge source="ISR" target="CMR">
      <data key="d0">41000</data>
    </edge>
    <edge source="ISR" target="CAN">
      <data key="d0">21477000</data>
    </edge>
    <edge source="ISR" target="LKA">
      <data key="d0">1017000</data>
    </edge>
    <edge source="ISR" target="CHL">
      <data key="d0">3704000</data>
    </edge>
    <edge source="ISR" target="CHN">
      <data key="d0">14788000</data>
    </edge>
    <edge source="ISR" target="COL">
      <data key="d0">7773000</data>
    </edge>
    <edge source="ISR" target="CRI">
      <data key="d0">160000</data>
    </edge>
    <edge source="ISR" target="HRV">
      <data key="d0">234000</data>
    </edge>
    <edge source="ISR" target="CZE">
      <data key="d0">3109000</data>
    </edge>
    <edge source="ISR" target="DNK">
      <data key="d0">618000</data>
    </edge>
    <edge source="ISR" target="ECU">
      <data key="d0">373000</data>
    </edge>
    <edge source="ISR" target="SLV">
      <data key="d0">508000</data>
    </edge>
    <edge source="ISR" target="ETH">
      <data key="d0">122000</data>
    </edge>
    <edge source="ISR" target="EST">
      <data key="d0">1439000</data>
    </edge>
    <edge source="ISR" target="FIN">
      <data key="d0">4854000</data>
    </edge>
    <edge source="ISR" target="FRA">
      <data key="d0">13448000</data>
    </edge>
    <edge source="ISR" target="GEO">
      <data key="d0">79000</data>
    </edge>
    <edge source="ISR" target="DEU">
      <data key="d0">44484000</data>
    </edge>
    <edge source="ISR" target="GHA">
      <data key="d0">100000</data>
    </edge>
    <edge source="ISR" target="GRC">
      <data key="d0">7849000</data>
    </edge>
    <edge source="ISR" target="GTM">
      <data key="d0">241000</data>
    </edge>
    <edge source="ISR" target="HND">
      <data key="d0">161000</data>
    </edge>
    <edge source="ISR" target="HKG">
      <data key="d0">2949000</data>
    </edge>
    <edge source="ISR" target="HUN">
      <data key="d0">594000</data>
    </edge>
    <edge source="ISR" target="IDN">
      <data key="d0">21000</data>
    </edge>
    <edge source="ISR" target="ITA">
      <data key="d0">29324000</data>
    </edge>
    <edge source="ISR" target="CIV">
      <data key="d0">471000</data>
    </edge>
    <edge source="ISR" target="JAM">
      <data key="d0">116000</data>
    </edge>
    <edge source="ISR" target="JPN">
      <data key="d0">3153000</data>
    </edge>
    <edge source="ISR" target="JOR">
      <data key="d0">1379000</data>
    </edge>
    <edge source="ISR" target="KOR">
      <data key="d0">3790000</data>
    </edge>
    <edge source="ISR" target="LVA">
      <data key="d0">2193000</data>
    </edge>
    <edge source="ISR" target="LTU">
      <data key="d0">108000</data>
    </edge>
    <edge source="ISR" target="MYS">
      <data key="d0">26000</data>
    </edge>
    <edge source="ISR" target="MUS">
      <data key="d0">79000</data>
    </edge>
    <edge source="ISR" target="MEX">
      <data key="d0">12199000</data>
    </edge>
    <edge source="ISR" target="MAR">
      <data key="d0">229000</data>
    </edge>
    <edge source="ISR" target="NLD">
      <data key="d0">40611000</data>
    </edge>
    <edge source="ISR" target="NZL">
      <data key="d0">635000</data>
    </edge>
    <edge source="ISR" target="NOR">
      <data key="d0">69000</data>
    </edge>
    <edge source="ISR" target="PAN">
      <data key="d0">46000</data>
    </edge>
    <edge source="ISR" target="PER">
      <data key="d0">1553000</data>
    </edge>
    <edge source="ISR" target="PHL">
      <data key="d0">134000</data>
    </edge>
    <edge source="ISR" target="POL">
      <data key="d0">13588000</data>
    </edge>
    <edge source="ISR" target="PRT">
      <data key="d0">1256000</data>
    </edge>
    <edge source="ISR" target="ROU">
      <data key="d0">899000</data>
    </edge>
    <edge source="ISR" target="RUS">
      <data key="d0">16606000</data>
    </edge>
    <edge source="ISR" target="SRB">
      <data key="d0">1467000</data>
    </edge>
    <edge source="ISR" target="IND">
      <data key="d0">1036000</data>
    </edge>
    <edge source="ISR" target="SGP">
      <data key="d0">7558000</data>
    </edge>
    <edge source="ISR" target="VNM">
      <data key="d0">521000</data>
    </edge>
    <edge source="ISR" target="SVN">
      <data key="d0">907000</data>
    </edge>
    <edge source="ISR" target="ZAF">
      <data key="d0">10673000</data>
    </edge>
    <edge source="ISR" target="ESP">
      <data key="d0">6565000</data>
    </edge>
    <edge source="ISR" target="SWE">
      <data key="d0">477000</data>
    </edge>
    <edge source="ISR" target="CHE">
      <data key="d0">285000</data>
    </edge>
    <edge source="ISR" target="THA">
      <data key="d0">807000</data>
    </edge>
    <edge source="ISR" target="TUN">
      <data key="d0">119000</data>
    </edge>
    <edge source="ISR" target="TUR">
      <data key="d0">36038000</data>
    </edge>
    <edge source="ISR" target="UGA">
      <data key="d0">16000</data>
    </edge>
    <edge source="ISR" target="UKR">
      <data key="d0">2872000</data>
    </edge>
    <edge source="ISR" target="MKD">
      <data key="d0">195000</data>
    </edge>
    <edge source="ISR" target="EGY">
      <data key="d0">41471000</data>
    </edge>
    <edge source="ISR" target="GBR">
      <data key="d0">55600000</data>
    </edge>
    <edge source="ISR" target="TZA">
      <data key="d0">232000</data>
    </edge>
    <edge source="ISR" target="USA">
      <data key="d0">226878000</data>
    </edge>
    <edge source="ISR" target="URY">
      <data key="d0">797000</data>
    </edge>
    <edge source="JPN" target="ALB">
      <data key="d0">59484</data>
    </edge>
    <edge source="JPN" target="DZA">
      <data key="d0">1238317</data>
    </edge>
    <edge source="JPN" target="AZE">
      <data key="d0">17698</data>
    </edge>
    <edge source="JPN" target="ARG">
      <data key="d0">2705622</data>
    </edge>
    <edge source="JPN" target="AUS">
      <data key="d0">25044180</data>
    </edge>
    <edge source="JPN" target="AUT">
      <data key="d0">4895893</data>
    </edge>
    <edge source="JPN" target="BEL">
      <data key="d0">32576911</data>
    </edge>
    <edge source="JPN" target="BOL">
      <data key="d0">40507</data>
    </edge>
    <edge source="JPN" target="BWA">
      <data key="d0">350673</data>
    </edge>
    <edge source="JPN" target="BRA">
      <data key="d0">14234501</data>
    </edge>
    <edge source="JPN" target="BGR">
      <data key="d0">1589607</data>
    </edge>
    <edge source="JPN" target="BLR">
      <data key="d0">76216</data>
    </edge>
    <edge source="JPN" target="KHM">
      <data key="d0">37525188</data>
    </edge>
    <edge source="JPN" target="CMR">
      <data key="d0">356336</data>
    </edge>
    <edge source="JPN" target="CAN">
      <data key="d0">23596645</data>
    </edge>
    <edge source="JPN" target="LKA">
      <data key="d0">17869747</data>
    </edge>
    <edge source="JPN" target="CHL">
      <data key="d0">3188726</data>
    </edge>
    <edge source="JPN" target="CHN">
      <data key="d0">2078001431</data>
    </edge>
    <edge source="JPN" target="COL">
      <data key="d0">600277</data>
    </edge>
    <edge source="JPN" target="CRI">
      <data key="d0">457183</data>
    </edge>
    <edge source="JPN" target="HRV">
      <data key="d0">185185</data>
    </edge>
    <edge source="JPN" target="CZE">
      <data key="d0">5403601</data>
    </edge>
    <edge source="JPN" target="BEN">
      <data key="d0">72615</data>
    </edge>
    <edge source="JPN" target="DNK">
      <data key="d0">6377406</data>
    </edge>
    <edge source="JPN" target="ECU">
      <data key="d0">253048</data>
    </edge>
    <edge source="JPN" target="SLV">
      <data key="d0">188011</data>
    </edge>
    <edge source="JPN" target="ETH">
      <data key="d0">649071</data>
    </edge>
    <edge source="JPN" target="EST">
      <data key="d0">3487456</data>
    </edge>
    <edge source="JPN" target="FIN">
      <data key="d0">6256540</data>
    </edge>
    <edge source="JPN" target="FRA">
      <data key="d0">98405061</data>
    </edge>
    <edge source="JPN" target="DEU">
      <data key="d0">118396349</data>
    </edge>
    <edge source="JPN" target="GHA">
      <data key="d0">48324</data>
    </edge>
    <edge source="JPN" target="GRC">
      <data key="d0">2931239</data>
    </edge>
    <edge source="JPN" target="GTM">
      <data key="d0">281253</data>
    </edge>
    <edge source="JPN" target="HND">
      <data key="d0">453905</data>
    </edge>
    <edge source="JPN" target="HKG">
      <data key="d0">330885928</data>
    </edge>
    <edge source="JPN" target="HUN">
      <data key="d0">4879871</data>
    </edge>
    <edge source="JPN" target="IDN">
      <data key="d0">184486526</data>
    </edge>
    <edge source="JPN" target="IRL">
      <data key="d0">1001309</data>
    </edge>
    <edge source="JPN" target="ISR">
      <data key="d0">3485946</data>
    </edge>
    <edge source="JPN" target="ITA">
      <data key="d0">158228356</data>
    </edge>
    <edge source="JPN" target="CIV">
      <data key="d0">1445187</data>
    </edge>
    <edge source="JPN" target="JAM">
      <data key="d0">32707</data>
    </edge>
    <edge source="JPN" target="KAZ">
      <data key="d0">230516</data>
    </edge>
    <edge source="JPN" target="JOR">
      <data key="d0">1557047</data>
    </edge>
    <edge source="JPN" target="KOR">
      <data key="d0">360278561</data>
    </edge>
    <edge source="JPN" target="LBN">
      <data key="d0">250571</data>
    </edge>
    <edge source="JPN" target="LVA">
      <data key="d0">1266558</data>
    </edge>
    <edge source="JPN" target="LTU">
      <data key="d0">1165453</data>
    </edge>
    <edge source="JPN" target="MDG">
      <data key="d0">55829</data>
    </edge>
    <edge source="JPN" target="MYS">
      <data key="d0">70830986</data>
    </edge>
    <edge source="JPN" target="MRT">
      <data key="d0">21925</data>
    </edge>
    <edge source="JPN" target="MUS">
      <data key="d0">402726</data>
    </edge>
    <edge source="JPN" target="MEX">
      <data key="d0">30888104</data>
    </edge>
    <edge source="JPN" target="MDA">
      <data key="d0">88048</data>
    </edge>
    <edge source="JPN" target="MAR">
      <data key="d0">7809977</data>
    </edge>
    <edge source="JPN" target="MOZ">
      <data key="d0">315958</data>
    </edge>
    <edge source="JPN" target="OMN">
      <data key="d0">6526651</data>
    </edge>
    <edge source="JPN" target="NAM">
      <data key="d0">26446</data>
    </edge>
    <edge source="JPN" target="NLD">
      <data key="d0">48706756</data>
    </edge>
    <edge source="JPN" target="NZL">
      <data key="d0">2685861</data>
    </edge>
    <edge source="JPN" target="NIC">
      <data key="d0">37339</data>
    </edge>
    <edge source="JPN" target="NOR">
      <data key="d0">367993</data>
    </edge>
    <edge source="JPN" target="PAK">
      <data key="d0">20783233</data>
    </edge>
    <edge source="JPN" target="PAN">
      <data key="d0">337201</data>
    </edge>
    <edge source="JPN" target="PRY">
      <data key="d0">389347</data>
    </edge>
    <edge source="JPN" target="PER">
      <data key="d0">1291954</data>
    </edge>
    <edge source="JPN" target="PHL">
      <data key="d0">87711128</data>
    </edge>
    <edge source="JPN" target="POL">
      <data key="d0">12897326</data>
    </edge>
    <edge source="JPN" target="PRT">
      <data key="d0">5076519</data>
    </edge>
    <edge source="JPN" target="ROU">
      <data key="d0">6330951</data>
    </edge>
    <edge source="JPN" target="RUS">
      <data key="d0">21635012</data>
    </edge>
    <edge source="JPN" target="SAU">
      <data key="d0">125300303</data>
    </edge>
    <edge source="JPN" target="SEN">
      <data key="d0">1584368</data>
    </edge>
    <edge source="JPN" target="SRB">
      <data key="d0">308583</data>
    </edge>
    <edge source="JPN" target="IND">
      <data key="d0">94633599</data>
    </edge>
    <edge source="JPN" target="SGP">
      <data key="d0">52184810</data>
    </edge>
    <edge source="JPN" target="SVK">
      <data key="d0">900867</data>
    </edge>
    <edge source="JPN" target="VNM">
      <data key="d0">840673096</data>
    </edge>
    <edge source="JPN" target="SVN">
      <data key="d0">1820362</data>
    </edge>
    <edge source="JPN" target="ZAF">
      <data key="d0">4003414</data>
    </edge>
    <edge source="JPN" target="ZWE">
      <data key="d0">33702</data>
    </edge>
    <edge source="JPN" target="ESP">
      <data key="d0">13736977</data>
    </edge>
    <edge source="JPN" target="SWE">
      <data key="d0">3565145</data>
    </edge>
    <edge source="JPN" target="CHE">
      <data key="d0">7392675</data>
    </edge>
    <edge source="JPN" target="THA">
      <data key="d0">300366747</data>
    </edge>
    <edge source="JPN" target="TGO">
      <data key="d0">2373531</data>
    </edge>
    <edge source="JPN" target="ARE">
      <data key="d0">188821165</data>
    </edge>
    <edge source="JPN" target="TUN">
      <data key="d0">2264157</data>
    </edge>
    <edge source="JPN" target="TUR">
      <data key="d0">13662843</data>
    </edge>
    <edge source="JPN" target="UGA">
      <data key="d0">1340886</data>
    </edge>
    <edge source="JPN" target="UKR">
      <data key="d0">1399045</data>
    </edge>
    <edge source="JPN" target="MKD">
      <data key="d0">280231</data>
    </edge>
    <edge source="JPN" target="EGY">
      <data key="d0">1555077</data>
    </edge>
    <edge source="JPN" target="GBR">
      <data key="d0">41635389</data>
    </edge>
    <edge source="JPN" target="TZA">
      <data key="d0">2532178</data>
    </edge>
    <edge source="JPN" target="USA">
      <data key="d0">465582943</data>
    </edge>
    <edge source="JPN" target="BFA">
      <data key="d0">108020</data>
    </edge>
    <edge source="JPN" target="URY">
      <data key="d0">360839</data>
    </edge>
    <edge source="JOR" target="AUS">
      <data key="d0">17254</data>
    </edge>
    <edge source="JOR" target="BEL">
      <data key="d0">69470</data>
    </edge>
    <edge source="JOR" target="KHM">
      <data key="d0">24639</data>
    </edge>
    <edge source="JOR" target="CAN">
      <data key="d0">60232</data>
    </edge>
    <edge source="JOR" target="LKA">
      <data key="d0">2065202</data>
    </edge>
    <edge source="JOR" target="CHN">
      <data key="d0">233356</data>
    </edge>
    <edge source="JOR" target="HRV">
      <data key="d0">183308</data>
    </edge>
    <edge source="JOR" target="CZE">
      <data key="d0">13931</data>
    </edge>
    <edge source="JOR" target="SLV">
      <data key="d0">43094</data>
    </edge>
    <edge source="JOR" target="ETH">
      <data key="d0">70407</data>
    </edge>
    <edge source="JOR" target="FRA">
      <data key="d0">2298505</data>
    </edge>
    <edge source="JOR" target="PSE">
      <data key="d0">1052934</data>
    </edge>
    <edge source="JOR" target="DEU">
      <data key="d0">60935</data>
    </edge>
    <edge source="JOR" target="GHA">
      <data key="d0">77683</data>
    </edge>
    <edge source="JOR" target="HKG">
      <data key="d0">116635</data>
    </edge>
    <edge source="JOR" target="ISR">
      <data key="d0">4817670</data>
    </edge>
    <edge source="JOR" target="CIV">
      <data key="d0">67070</data>
    </edge>
    <edge source="JOR" target="JPN">
      <data key="d0">46048</data>
    </edge>
    <edge source="JOR" target="KOR">
      <data key="d0">55883</data>
    </edge>
    <edge source="JOR" target="LBN">
      <data key="d0">811840</data>
    </edge>
    <edge source="JOR" target="MDG">
      <data key="d0">36101</data>
    </edge>
    <edge source="JOR" target="MRT">
      <data key="d0">311651</data>
    </edge>
    <edge source="JOR" target="MAR">
      <data key="d0">641047</data>
    </edge>
    <edge source="JOR" target="PAK">
      <data key="d0">54914</data>
    </edge>
    <edge source="JOR" target="PHL">
      <data key="d0">20208</data>
    </edge>
    <edge source="JOR" target="PRT">
      <data key="d0">12577</data>
    </edge>
    <edge source="JOR" target="SAU">
      <data key="d0">15761746</data>
    </edge>
    <edge source="JOR" target="IND">
      <data key="d0">116128</data>
    </edge>
    <edge source="JOR" target="SGP">
      <data key="d0">30852</data>
    </edge>
    <edge source="JOR" target="VNM">
      <data key="d0">13618</data>
    </edge>
    <edge source="JOR" target="ZAF">
      <data key="d0">298994</data>
    </edge>
    <edge source="JOR" target="ESP">
      <data key="d0">24265</data>
    </edge>
    <edge source="JOR" target="ARE">
      <data key="d0">1670937</data>
    </edge>
    <edge source="JOR" target="TUN">
      <data key="d0">108328</data>
    </edge>
    <edge source="JOR" target="TUR">
      <data key="d0">1173582</data>
    </edge>
    <edge source="JOR" target="EGY">
      <data key="d0">6904944</data>
    </edge>
    <edge source="JOR" target="GBR">
      <data key="d0">2592199</data>
    </edge>
    <edge source="JOR" target="USA">
      <data key="d0">5434559</data>
    </edge>
    <edge source="JOR" target="URY">
      <data key="d0">12896</data>
    </edge>
    <edge source="LBN" target="DZA">
      <data key="d0">205390</data>
    </edge>
    <edge source="LBN" target="ARG">
      <data key="d0">39199</data>
    </edge>
    <edge source="LBN" target="AUS">
      <data key="d0">55691</data>
    </edge>
    <edge source="LBN" target="BEL">
      <data key="d0">43904</data>
    </edge>
    <edge source="LBN" target="BRA">
      <data key="d0">23760</data>
    </edge>
    <edge source="LBN" target="BGR">
      <data key="d0">130886</data>
    </edge>
    <edge source="LBN" target="CMR">
      <data key="d0">40844</data>
    </edge>
    <edge source="LBN" target="CAN">
      <data key="d0">34231</data>
    </edge>
    <edge source="LBN" target="CHN">
      <data key="d0">137934</data>
    </edge>
    <edge source="LBN" target="COL">
      <data key="d0">315302</data>
    </edge>
    <edge source="LBN" target="CZE">
      <data key="d0">16976</data>
    </edge>
    <edge source="LBN" target="BEN">
      <data key="d0">29107</data>
    </edge>
    <edge source="LBN" target="DNK">
      <data key="d0">1104924</data>
    </edge>
    <edge source="LBN" target="ECU">
      <data key="d0">18564</data>
    </edge>
    <edge source="LBN" target="SLV">
      <data key="d0">128979</data>
    </edge>
    <edge source="LBN" target="FIN">
      <data key="d0">23806</data>
    </edge>
    <edge source="LBN" target="FRA">
      <data key="d0">97859</data>
    </edge>
    <edge source="LBN" target="GMB">
      <data key="d0">16565</data>
    </edge>
    <edge source="LBN" target="DEU">
      <data key="d0">363539</data>
    </edge>
    <edge source="LBN" target="GHA">
      <data key="d0">74869</data>
    </edge>
    <edge source="LBN" target="GRC">
      <data key="d0">251476</data>
    </edge>
    <edge source="LBN" target="GTM">
      <data key="d0">108256</data>
    </edge>
    <edge source="LBN" target="ITA">
      <data key="d0">333359</data>
    </edge>
    <edge source="LBN" target="CIV">
      <data key="d0">176887</data>
    </edge>
    <edge source="LBN" target="JOR">
      <data key="d0">975485</data>
    </edge>
    <edge source="LBN" target="MRT">
      <data key="d0">10242</data>
    </edge>
    <edge source="LBN" target="MAR">
      <data key="d0">101464</data>
    </edge>
    <edge source="LBN" target="OMN">
      <data key="d0">12294</data>
    </edge>
    <edge source="LBN" target="NZL">
      <data key="d0">257706</data>
    </edge>
    <edge source="LBN" target="PAN">
      <data key="d0">49065</data>
    </edge>
    <edge source="LBN" target="PRY">
      <data key="d0">350995</data>
    </edge>
    <edge source="LBN" target="PER">
      <data key="d0">156996</data>
    </edge>
    <edge source="LBN" target="POL">
      <data key="d0">14589</data>
    </edge>
    <edge source="LBN" target="PRT">
      <data key="d0">51591</data>
    </edge>
    <edge source="LBN" target="SAU">
      <data key="d0">2344951</data>
    </edge>
    <edge source="LBN" target="SEN">
      <data key="d0">299325</data>
    </edge>
    <edge source="LBN" target="IND">
      <data key="d0">19657</data>
    </edge>
    <edge source="LBN" target="ZAF">
      <data key="d0">195592</data>
    </edge>
    <edge source="LBN" target="ZWE">
      <data key="d0">107752</data>
    </edge>
    <edge source="LBN" target="ESP">
      <data key="d0">104216</data>
    </edge>
    <edge source="LBN" target="THA">
      <data key="d0">14821</data>
    </edge>
    <edge source="LBN" target="ARE">
      <data key="d0">3217795</data>
    </edge>
    <edge source="LBN" target="TUN">
      <data key="d0">787959</data>
    </edge>
    <edge source="LBN" target="TUR">
      <data key="d0">212543</data>
    </edge>
    <edge source="LBN" target="EGY">
      <data key="d0">2140135</data>
    </edge>
    <edge source="LBN" target="GBR">
      <data key="d0">912861</data>
    </edge>
    <edge source="LBN" target="TZA">
      <data key="d0">51949</data>
    </edge>
    <edge source="LBN" target="USA">
      <data key="d0">885581</data>
    </edge>
    <edge source="MUS" target="AUS">
      <data key="d0">32754</data>
    </edge>
    <edge source="MUS" target="AUT">
      <data key="d0">14308</data>
    </edge>
    <edge source="MUS" target="CHN">
      <data key="d0">544729</data>
    </edge>
    <edge source="MUS" target="DNK">
      <data key="d0">50188</data>
    </edge>
    <edge source="MUS" target="FRA">
      <data key="d0">5209578</data>
    </edge>
    <edge source="MUS" target="DEU">
      <data key="d0">155938</data>
    </edge>
    <edge source="MUS" target="HKG">
      <data key="d0">74517</data>
    </edge>
    <edge source="MUS" target="ISR">
      <data key="d0">45327</data>
    </edge>
    <edge source="MUS" target="ITA">
      <data key="d0">94149</data>
    </edge>
    <edge source="MUS" target="LTU">
      <data key="d0">94631</data>
    </edge>
    <edge source="MUS" target="MDG">
      <data key="d0">55507570</data>
    </edge>
    <edge source="MUS" target="MYS">
      <data key="d0">62280</data>
    </edge>
    <edge source="MUS" target="MAR">
      <data key="d0">25482</data>
    </edge>
    <edge source="MUS" target="NZL">
      <data key="d0">20305</data>
    </edge>
    <edge source="MUS" target="IND">
      <data key="d0">370713</data>
    </edge>
    <edge source="MUS" target="VNM">
      <data key="d0">51702</data>
    </edge>
    <edge source="MUS" target="ZAF">
      <data key="d0">20880070</data>
    </edge>
    <edge source="MUS" target="ZWE">
      <data key="d0">57881</data>
    </edge>
    <edge source="MUS" target="ESP">
      <data key="d0">43663</data>
    </edge>
    <edge source="MUS" target="ARE">
      <data key="d0">820773</data>
    </edge>
    <edge source="MUS" target="TUR">
      <data key="d0">1263752</data>
    </edge>
    <edge source="MUS" target="GBR">
      <data key="d0">4591363</data>
    </edge>
    <edge source="MUS" target="TZA">
      <data key="d0">22681</data>
    </edge>
    <edge source="MUS" target="USA">
      <data key="d0">50960</data>
    </edge>
    <edge source="OMN" target="LKA">
      <data key="d0">94448</data>
    </edge>
    <edge source="OMN" target="DNK">
      <data key="d0">23119</data>
    </edge>
    <edge source="OMN" target="JOR">
      <data key="d0">1668580</data>
    </edge>
    <edge source="OMN" target="MDG">
      <data key="d0">106152</data>
    </edge>
    <edge source="OMN" target="PAK">
      <data key="d0">2467223</data>
    </edge>
    <edge source="OMN" target="SAU">
      <data key="d0">1955770</data>
    </edge>
    <edge source="OMN" target="IND">
      <data key="d0">127668</data>
    </edge>
    <edge source="OMN" target="ARE">
      <data key="d0">3710985</data>
    </edge>
    <edge source="OMN" target="TUR">
      <data key="d0">39953</data>
    </edge>
    <edge source="OMN" target="EGY">
      <data key="d0">24575</data>
    </edge>
    <edge source="OMN" target="USA">
      <data key="d0">39956</data>
    </edge>
    <edge source="PAK" target="ALB">
      <data key="d0">1574115</data>
    </edge>
    <edge source="PAK" target="DZA">
      <data key="d0">9750304</data>
    </edge>
    <edge source="PAK" target="AZE">
      <data key="d0">586164</data>
    </edge>
    <edge source="PAK" target="ARG">
      <data key="d0">32567436</data>
    </edge>
    <edge source="PAK" target="AUS">
      <data key="d0">77255134</data>
    </edge>
    <edge source="PAK" target="AUT">
      <data key="d0">3686391</data>
    </edge>
    <edge source="PAK" target="BEL">
      <data key="d0">236554860</data>
    </edge>
    <edge source="PAK" target="BWA">
      <data key="d0">21068</data>
    </edge>
    <edge source="PAK" target="BRA">
      <data key="d0">5443963</data>
    </edge>
    <edge source="PAK" target="BGR">
      <data key="d0">8583733</data>
    </edge>
    <edge source="PAK" target="KHM">
      <data key="d0">17463536</data>
    </edge>
    <edge source="PAK" target="CMR">
      <data key="d0">8331895</data>
    </edge>
    <edge source="PAK" target="CAN">
      <data key="d0">61299147</data>
    </edge>
    <edge source="PAK" target="LKA">
      <data key="d0">97403733</data>
    </edge>
    <edge source="PAK" target="CHL">
      <data key="d0">51041027</data>
    </edge>
    <edge source="PAK" target="CHN">
      <data key="d0">997328752</data>
    </edge>
    <edge source="PAK" target="COL">
      <data key="d0">28540313</data>
    </edge>
    <edge source="PAK" target="CRI">
      <data key="d0">3423558</data>
    </edge>
    <edge source="PAK" target="HRV">
      <data key="d0">9746474</data>
    </edge>
    <edge source="PAK" target="CZE">
      <data key="d0">12627842</data>
    </edge>
    <edge source="PAK" target="BEN">
      <data key="d0">7391103</data>
    </edge>
    <edge source="PAK" target="DNK">
      <data key="d0">51947200</data>
    </edge>
    <edge source="PAK" target="ECU">
      <data key="d0">5852541</data>
    </edge>
    <edge source="PAK" target="SLV">
      <data key="d0">2090848</data>
    </edge>
    <edge source="PAK" target="ETH">
      <data key="d0">305054</data>
    </edge>
    <edge source="PAK" target="EST">
      <data key="d0">8462364</data>
    </edge>
    <edge source="PAK" target="FIN">
      <data key="d0">6316996</data>
    </edge>
    <edge source="PAK" target="FRA">
      <data key="d0">122161242</data>
    </edge>
    <edge source="PAK" target="GEO">
      <data key="d0">304017</data>
    </edge>
    <edge source="PAK" target="GMB">
      <data key="d0">1059796</data>
    </edge>
    <edge source="PAK" target="DEU">
      <data key="d0">405887542</data>
    </edge>
    <edge source="PAK" target="GHA">
      <data key="d0">4869483</data>
    </edge>
    <edge source="PAK" target="GRC">
      <data key="d0">38939619</data>
    </edge>
    <edge source="PAK" target="GTM">
      <data key="d0">2200714</data>
    </edge>
    <edge source="PAK" target="HND">
      <data key="d0">3761009</data>
    </edge>
    <edge source="PAK" target="HKG">
      <data key="d0">50459827</data>
    </edge>
    <edge source="PAK" target="HUN">
      <data key="d0">6821267</data>
    </edge>
    <edge source="PAK" target="IDN">
      <data key="d0">24555190</data>
    </edge>
    <edge source="PAK" target="IRL">
      <data key="d0">30014840</data>
    </edge>
    <edge source="PAK" target="ITA">
      <data key="d0">334075357</data>
    </edge>
    <edge source="PAK" target="CIV">
      <data key="d0">7438519</data>
    </edge>
    <edge source="PAK" target="JAM">
      <data key="d0">1758029</data>
    </edge>
    <edge source="PAK" target="JPN">
      <data key="d0">68542713</data>
    </edge>
    <edge source="PAK" target="KAZ">
      <data key="d0">131027</data>
    </edge>
    <edge source="PAK" target="JOR">
      <data key="d0">32480930</data>
    </edge>
    <edge source="PAK" target="KOR">
      <data key="d0">73699262</data>
    </edge>
    <edge source="PAK" target="LBN">
      <data key="d0">10097715</data>
    </edge>
    <edge source="PAK" target="LVA">
      <data key="d0">4902532</data>
    </edge>
    <edge source="PAK" target="LTU">
      <data key="d0">17960862</data>
    </edge>
    <edge source="PAK" target="MDG">
      <data key="d0">13906889</data>
    </edge>
    <edge source="PAK" target="MWI">
      <data key="d0">1263922</data>
    </edge>
    <edge source="PAK" target="MYS">
      <data key="d0">34085185</data>
    </edge>
    <edge source="PAK" target="MRT">
      <data key="d0">2982930</data>
    </edge>
    <edge source="PAK" target="MUS">
      <data key="d0">4481172</data>
    </edge>
    <edge source="PAK" target="MEX">
      <data key="d0">48492369</data>
    </edge>
    <edge source="PAK" target="MAR">
      <data key="d0">13886652</data>
    </edge>
    <edge source="PAK" target="MOZ">
      <data key="d0">8376633</data>
    </edge>
    <edge source="PAK" target="OMN">
      <data key="d0">6425109</data>
    </edge>
    <edge source="PAK" target="NAM">
      <data key="d0">77635</data>
    </edge>
    <edge source="PAK" target="NLD">
      <data key="d0">280457476</data>
    </edge>
    <edge source="PAK" target="NZL">
      <data key="d0">26131155</data>
    </edge>
    <edge source="PAK" target="NIC">
      <data key="d0">5872198</data>
    </edge>
    <edge source="PAK" target="NOR">
      <data key="d0">20574315</data>
    </edge>
    <edge source="PAK" target="PAN">
      <data key="d0">6095522</data>
    </edge>
    <edge source="PAK" target="PRY">
      <data key="d0">4570309</data>
    </edge>
    <edge source="PAK" target="PER">
      <data key="d0">21149682</data>
    </edge>
    <edge source="PAK" target="PHL">
      <data key="d0">12450861</data>
    </edge>
    <edge source="PAK" target="POL">
      <data key="d0">79175543</data>
    </edge>
    <edge source="PAK" target="PRT">
      <data key="d0">133645792</data>
    </edge>
    <edge source="PAK" target="ROU">
      <data key="d0">13977027</data>
    </edge>
    <edge source="PAK" target="RUS">
      <data key="d0">33731319</data>
    </edge>
    <edge source="PAK" target="SAU">
      <data key="d0">59046639</data>
    </edge>
    <edge source="PAK" target="SEN">
      <data key="d0">5606209</data>
    </edge>
    <edge source="PAK" target="SRB">
      <data key="d0">753693</data>
    </edge>
    <edge source="PAK" target="IND">
      <data key="d0">17965684</data>
    </edge>
    <edge source="PAK" target="SGP">
      <data key="d0">6438711</data>
    </edge>
    <edge source="PAK" target="SVK">
      <data key="d0">1849867</data>
    </edge>
    <edge source="PAK" target="VNM">
      <data key="d0">45236606</data>
    </edge>
    <edge source="PAK" target="SVN">
      <data key="d0">42661357</data>
    </edge>
    <edge source="PAK" target="ZAF">
      <data key="d0">87461656</data>
    </edge>
    <edge source="PAK" target="ZWE">
      <data key="d0">1282162</data>
    </edge>
    <edge source="PAK" target="ESP">
      <data key="d0">226494826</data>
    </edge>
    <edge source="PAK" target="SWE">
      <data key="d0">35840311</data>
    </edge>
    <edge source="PAK" target="CHE">
      <data key="d0">1364785</data>
    </edge>
    <edge source="PAK" target="THA">
      <data key="d0">14552493</data>
    </edge>
    <edge source="PAK" target="TGO">
      <data key="d0">2238832</data>
    </edge>
    <edge source="PAK" target="ARE">
      <data key="d0">145057048</data>
    </edge>
    <edge source="PAK" target="TUN">
      <data key="d0">16818340</data>
    </edge>
    <edge source="PAK" target="TUR">
      <data key="d0">163306857</data>
    </edge>
    <edge source="PAK" target="UGA">
      <data key="d0">18889</data>
    </edge>
    <edge source="PAK" target="UKR">
      <data key="d0">20187017</data>
    </edge>
    <edge source="PAK" target="EGY">
      <data key="d0">72597575</data>
    </edge>
    <edge source="PAK" target="GBR">
      <data key="d0">663920477</data>
    </edge>
    <edge source="PAK" target="TZA">
      <data key="d0">29963456</data>
    </edge>
    <edge source="PAK" target="USA">
      <data key="d0">1461124264</data>
    </edge>
    <edge source="PAK" target="BFA">
      <data key="d0">17374</data>
    </edge>
    <edge source="PAK" target="URY">
      <data key="d0">3027374</data>
    </edge>
    <edge source="PHL" target="DZA">
      <data key="d0">613427</data>
    </edge>
    <edge source="PHL" target="ARG">
      <data key="d0">227243</data>
    </edge>
    <edge source="PHL" target="AUS">
      <data key="d0">2636796</data>
    </edge>
    <edge source="PHL" target="AUT">
      <data key="d0">18534</data>
    </edge>
    <edge source="PHL" target="BEL">
      <data key="d0">173641</data>
    </edge>
    <edge source="PHL" target="BRA">
      <data key="d0">113922</data>
    </edge>
    <edge source="PHL" target="KHM">
      <data key="d0">96195</data>
    </edge>
    <edge source="PHL" target="CAN">
      <data key="d0">2183026</data>
    </edge>
    <edge source="PHL" target="LKA">
      <data key="d0">526317</data>
    </edge>
    <edge source="PHL" target="CHL">
      <data key="d0">2940141</data>
    </edge>
    <edge source="PHL" target="CHN">
      <data key="d0">21971820</data>
    </edge>
    <edge source="PHL" target="CRI">
      <data key="d0">79405</data>
    </edge>
    <edge source="PHL" target="DNK">
      <data key="d0">39788</data>
    </edge>
    <edge source="PHL" target="ECU">
      <data key="d0">885344</data>
    </edge>
    <edge source="PHL" target="ETH">
      <data key="d0">36705</data>
    </edge>
    <edge source="PHL" target="FIN">
      <data key="d0">389416</data>
    </edge>
    <edge source="PHL" target="FRA">
      <data key="d0">2033664</data>
    </edge>
    <edge source="PHL" target="GMB">
      <data key="d0">27875</data>
    </edge>
    <edge source="PHL" target="DEU">
      <data key="d0">548210</data>
    </edge>
    <edge source="PHL" target="GHA">
      <data key="d0">165750</data>
    </edge>
    <edge source="PHL" target="GRC">
      <data key="d0">286211</data>
    </edge>
    <edge source="PHL" target="GTM">
      <data key="d0">20302</data>
    </edge>
    <edge source="PHL" target="HND">
      <data key="d0">30501</data>
    </edge>
    <edge source="PHL" target="HKG">
      <data key="d0">930373</data>
    </edge>
    <edge source="PHL" target="HUN">
      <data key="d0">134426</data>
    </edge>
    <edge source="PHL" target="IDN">
      <data key="d0">2117092</data>
    </edge>
    <edge source="PHL" target="IRL">
      <data key="d0">88009</data>
    </edge>
    <edge source="PHL" target="ISR">
      <data key="d0">72762</data>
    </edge>
    <edge source="PHL" target="ITA">
      <data key="d0">2056036</data>
    </edge>
    <edge source="PHL" target="JPN">
      <data key="d0">32879771</data>
    </edge>
    <edge source="PHL" target="KOR">
      <data key="d0">28157420</data>
    </edge>
    <edge source="PHL" target="LBN">
      <data key="d0">730228</data>
    </edge>
    <edge source="PHL" target="MYS">
      <data key="d0">2939683</data>
    </edge>
    <edge source="PHL" target="MEX">
      <data key="d0">1325748</data>
    </edge>
    <edge source="PHL" target="MAR">
      <data key="d0">1402521</data>
    </edge>
    <edge source="PHL" target="OMN">
      <data key="d0">10644</data>
    </edge>
    <edge source="PHL" target="NLD">
      <data key="d0">8764816</data>
    </edge>
    <edge source="PHL" target="NZL">
      <data key="d0">2324295</data>
    </edge>
    <edge source="PHL" target="NOR">
      <data key="d0">78128</data>
    </edge>
    <edge source="PHL" target="PAK">
      <data key="d0">456396</data>
    </edge>
    <edge source="PHL" target="PAN">
      <data key="d0">387831</data>
    </edge>
    <edge source="PHL" target="PER">
      <data key="d0">840397</data>
    </edge>
    <edge source="PHL" target="POL">
      <data key="d0">11027</data>
    </edge>
    <edge source="PHL" target="PRT">
      <data key="d0">3221664</data>
    </edge>
    <edge source="PHL" target="ROU">
      <data key="d0">3590743</data>
    </edge>
    <edge source="PHL" target="RUS">
      <data key="d0">770346</data>
    </edge>
    <edge source="PHL" target="SAU">
      <data key="d0">262008</data>
    </edge>
    <edge source="PHL" target="SEN">
      <data key="d0">22840</data>
    </edge>
    <edge source="PHL" target="IND">
      <data key="d0">2398337</data>
    </edge>
    <edge source="PHL" target="SGP">
      <data key="d0">1435871</data>
    </edge>
    <edge source="PHL" target="VNM">
      <data key="d0">5386791</data>
    </edge>
    <edge source="PHL" target="SVN">
      <data key="d0">16262</data>
    </edge>
    <edge source="PHL" target="ZAF">
      <data key="d0">1210083</data>
    </edge>
    <edge source="PHL" target="ZWE">
      <data key="d0">32921</data>
    </edge>
    <edge source="PHL" target="ESP">
      <data key="d0">1480076</data>
    </edge>
    <edge source="PHL" target="SWE">
      <data key="d0">50634</data>
    </edge>
    <edge source="PHL" target="CHE">
      <data key="d0">452706</data>
    </edge>
    <edge source="PHL" target="THA">
      <data key="d0">4971903</data>
    </edge>
    <edge source="PHL" target="ARE">
      <data key="d0">4211081</data>
    </edge>
    <edge source="PHL" target="TUR">
      <data key="d0">467015</data>
    </edge>
    <edge source="PHL" target="UGA">
      <data key="d0">40537</data>
    </edge>
    <edge source="PHL" target="EGY">
      <data key="d0">570577</data>
    </edge>
    <edge source="PHL" target="GBR">
      <data key="d0">5345060</data>
    </edge>
    <edge source="PHL" target="USA">
      <data key="d0">22529782</data>
    </edge>
    <edge source="PHL" target="BFA">
      <data key="d0">12850</data>
    </edge>
    <edge source="PHL" target="URY">
      <data key="d0">779095</data>
    </edge>
    <edge source="POL" target="ALB">
      <data key="d0">357477</data>
    </edge>
    <edge source="POL" target="DZA">
      <data key="d0">433287</data>
    </edge>
    <edge source="POL" target="AZE">
      <data key="d0">1155788</data>
    </edge>
    <edge source="POL" target="ARG">
      <data key="d0">83842</data>
    </edge>
    <edge source="POL" target="AUS">
      <data key="d0">3599167</data>
    </edge>
    <edge source="POL" target="AUT">
      <data key="d0">26914226</data>
    </edge>
    <edge source="POL" target="ARM">
      <data key="d0">625736</data>
    </edge>
    <edge source="POL" target="BEL">
      <data key="d0">80327610</data>
    </edge>
    <edge source="POL" target="BRA">
      <data key="d0">3067721</data>
    </edge>
    <edge source="POL" target="BGR">
      <data key="d0">27784060</data>
    </edge>
    <edge source="POL" target="BLR">
      <data key="d0">41752450</data>
    </edge>
    <edge source="POL" target="KHM">
      <data key="d0">409599</data>
    </edge>
    <edge source="POL" target="CMR">
      <data key="d0">77521</data>
    </edge>
    <edge source="POL" target="CAN">
      <data key="d0">1788256</data>
    </edge>
    <edge source="POL" target="LKA">
      <data key="d0">1118439</data>
    </edge>
    <edge source="POL" target="CHL">
      <data key="d0">1240982</data>
    </edge>
    <edge source="POL" target="CHN">
      <data key="d0">16139136</data>
    </edge>
    <edge source="POL" target="COL">
      <data key="d0">700801</data>
    </edge>
    <edge source="POL" target="CRI">
      <data key="d0">27673</data>
    </edge>
    <edge source="POL" target="HRV">
      <data key="d0">16586115</data>
    </edge>
    <edge source="POL" target="CZE">
      <data key="d0">91026547</data>
    </edge>
    <edge source="POL" target="DNK">
      <data key="d0">38557461</data>
    </edge>
    <edge source="POL" target="ECU">
      <data key="d0">584154</data>
    </edge>
    <edge source="POL" target="ETH">
      <data key="d0">44791</data>
    </edge>
    <edge source="POL" target="EST">
      <data key="d0">13390569</data>
    </edge>
    <edge source="POL" target="FIN">
      <data key="d0">15129586</data>
    </edge>
    <edge source="POL" target="FRA">
      <data key="d0">133068777</data>
    </edge>
    <edge source="POL" target="GEO">
      <data key="d0">1228517</data>
    </edge>
    <edge source="POL" target="DEU">
      <data key="d0">723494661</data>
    </edge>
    <edge source="POL" target="GRC">
      <data key="d0">6511353</data>
    </edge>
    <edge source="POL" target="HKG">
      <data key="d0">185663</data>
    </edge>
    <edge source="POL" target="HUN">
      <data key="d0">62558984</data>
    </edge>
    <edge source="POL" target="IDN">
      <data key="d0">46028</data>
    </edge>
    <edge source="POL" target="IRL">
      <data key="d0">6509149</data>
    </edge>
    <edge source="POL" target="ISR">
      <data key="d0">2493249</data>
    </edge>
    <edge source="POL" target="ITA">
      <data key="d0">99094749</data>
    </edge>
    <edge source="POL" target="JAM">
      <data key="d0">69356</data>
    </edge>
    <edge source="POL" target="JPN">
      <data key="d0">3453669</data>
    </edge>
    <edge source="POL" target="KAZ">
      <data key="d0">3715518</data>
    </edge>
    <edge source="POL" target="JOR">
      <data key="d0">326224</data>
    </edge>
    <edge source="POL" target="KOR">
      <data key="d0">1269009</data>
    </edge>
    <edge source="POL" target="KGZ">
      <data key="d0">117676</data>
    </edge>
    <edge source="POL" target="LBN">
      <data key="d0">72518</data>
    </edge>
    <edge source="POL" target="LVA">
      <data key="d0">17297685</data>
    </edge>
    <edge source="POL" target="LTU">
      <data key="d0">51638815</data>
    </edge>
    <edge source="POL" target="MYS">
      <data key="d0">1125255</data>
    </edge>
    <edge source="POL" target="MRT">
      <data key="d0">31577</data>
    </edge>
    <edge source="POL" target="MEX">
      <data key="d0">8190946</data>
    </edge>
    <edge source="POL" target="MDA">
      <data key="d0">10623764</data>
    </edge>
    <edge source="POL" target="MAR">
      <data key="d0">11366504</data>
    </edge>
    <edge source="POL" target="OMN">
      <data key="d0">22496</data>
    </edge>
    <edge source="POL" target="NLD">
      <data key="d0">132136758</data>
    </edge>
    <edge source="POL" target="NZL">
      <data key="d0">429326</data>
    </edge>
    <edge source="POL" target="NOR">
      <data key="d0">18523753</data>
    </edge>
    <edge source="POL" target="PAK">
      <data key="d0">681450</data>
    </edge>
    <edge source="POL" target="PAN">
      <data key="d0">38612</data>
    </edge>
    <edge source="POL" target="PER">
      <data key="d0">228888</data>
    </edge>
    <edge source="POL" target="PHL">
      <data key="d0">482759</data>
    </edge>
    <edge source="POL" target="PRT">
      <data key="d0">8851917</data>
    </edge>
    <edge source="POL" target="ROU">
      <data key="d0">74101230</data>
    </edge>
    <edge source="POL" target="RUS">
      <data key="d0">80625762</data>
    </edge>
    <edge source="POL" target="SAU">
      <data key="d0">1547776</data>
    </edge>
    <edge source="POL" target="SEN">
      <data key="d0">360735</data>
    </edge>
    <edge source="POL" target="SRB">
      <data key="d0">22302161</data>
    </edge>
    <edge source="POL" target="IND">
      <data key="d0">1259813</data>
    </edge>
    <edge source="POL" target="SGP">
      <data key="d0">1916442</data>
    </edge>
    <edge source="POL" target="SVK">
      <data key="d0">66625234</data>
    </edge>
    <edge source="POL" target="VNM">
      <data key="d0">574987</data>
    </edge>
    <edge source="POL" target="SVN">
      <data key="d0">8432576</data>
    </edge>
    <edge source="POL" target="ZAF">
      <data key="d0">727524</data>
    </edge>
    <edge source="POL" target="ESP">
      <data key="d0">41374425</data>
    </edge>
    <edge source="POL" target="SWE">
      <data key="d0">55520126</data>
    </edge>
    <edge source="POL" target="CHE">
      <data key="d0">26168585</data>
    </edge>
    <edge source="POL" target="THA">
      <data key="d0">2189509</data>
    </edge>
    <edge source="POL" target="ARE">
      <data key="d0">15024570</data>
    </edge>
    <edge source="POL" target="TUN">
      <data key="d0">3696155</data>
    </edge>
    <edge source="POL" target="TUR">
      <data key="d0">20735564</data>
    </edge>
    <edge source="POL" target="UKR">
      <data key="d0">115837779</data>
    </edge>
    <edge source="POL" target="MKD">
      <data key="d0">1579942</data>
    </edge>
    <edge source="POL" target="EGY">
      <data key="d0">462226</data>
    </edge>
    <edge source="POL" target="GBR">
      <data key="d0">56572894</data>
    </edge>
    <edge source="POL" target="TZA">
      <data key="d0">45390</data>
    </edge>
    <edge source="POL" target="USA">
      <data key="d0">43078799</data>
    </edge>
    <edge source="POL" target="URY">
      <data key="d0">130877</data>
    </edge>
    <edge source="PRT" target="ALB">
      <data key="d0">85827</data>
    </edge>
    <edge source="PRT" target="DZA">
      <data key="d0">4468202</data>
    </edge>
    <edge source="PRT" target="AZE">
      <data key="d0">31421</data>
    </edge>
    <edge source="PRT" target="ARG">
      <data key="d0">1788574</data>
    </edge>
    <edge source="PRT" target="AUS">
      <data key="d0">13979983</data>
    </edge>
    <edge source="PRT" target="AUT">
      <data key="d0">7984761</data>
    </edge>
    <edge source="PRT" target="ARM">
      <data key="d0">31270</data>
    </edge>
    <edge source="PRT" target="BEL">
      <data key="d0">46080447</data>
    </edge>
    <edge source="PRT" target="BRA">
      <data key="d0">5588098</data>
    </edge>
    <edge source="PRT" target="BGR">
      <data key="d0">6445836</data>
    </edge>
    <edge source="PRT" target="BLR">
      <data key="d0">402688</data>
    </edge>
    <edge source="PRT" target="KHM">
      <data key="d0">135104</data>
    </edge>
    <edge source="PRT" target="CMR">
      <data key="d0">26028</data>
    </edge>
    <edge source="PRT" target="CAN">
      <data key="d0">33573425</data>
    </edge>
    <edge source="PRT" target="LKA">
      <data key="d0">597174</data>
    </edge>
    <edge source="PRT" target="CHL">
      <data key="d0">6495715</data>
    </edge>
    <edge source="PRT" target="CHN">
      <data key="d0">22762544</data>
    </edge>
    <edge source="PRT" target="COL">
      <data key="d0">953415</data>
    </edge>
    <edge source="PRT" target="CRI">
      <data key="d0">247775</data>
    </edge>
    <edge source="PRT" target="HRV">
      <data key="d0">1785977</data>
    </edge>
    <edge source="PRT" target="CZE">
      <data key="d0">43946335</data>
    </edge>
    <edge source="PRT" target="DNK">
      <data key="d0">33109536</data>
    </edge>
    <edge source="PRT" target="ECU">
      <data key="d0">28998</data>
    </edge>
    <edge source="PRT" target="SLV">
      <data key="d0">7733844</data>
    </edge>
    <edge source="PRT" target="ETH">
      <data key="d0">14713</data>
    </edge>
    <edge source="PRT" target="EST">
      <data key="d0">2342173</data>
    </edge>
    <edge source="PRT" target="FIN">
      <data key="d0">16357638</data>
    </edge>
    <edge source="PRT" target="FRA">
      <data key="d0">243218201</data>
    </edge>
    <edge source="PRT" target="GEO">
      <data key="d0">34261</data>
    </edge>
    <edge source="PRT" target="GMB">
      <data key="d0">10631</data>
    </edge>
    <edge source="PRT" target="DEU">
      <data key="d0">183565472</data>
    </edge>
    <edge source="PRT" target="GHA">
      <data key="d0">147366</data>
    </edge>
    <edge source="PRT" target="GRC">
      <data key="d0">5506467</data>
    </edge>
    <edge source="PRT" target="GTM">
      <data key="d0">424264</data>
    </edge>
    <edge source="PRT" target="HND">
      <data key="d0">187549</data>
    </edge>
    <edge source="PRT" target="HKG">
      <data key="d0">6867879</data>
    </edge>
    <edge source="PRT" target="HUN">
      <data key="d0">11956078</data>
    </edge>
    <edge source="PRT" target="IDN">
      <data key="d0">1062566</data>
    </edge>
    <edge source="PRT" target="IRL">
      <data key="d0">7862857</data>
    </edge>
    <edge source="PRT" target="ISR">
      <data key="d0">2787383</data>
    </edge>
    <edge source="PRT" target="ITA">
      <data key="d0">101817648</data>
    </edge>
    <edge source="PRT" target="CIV">
      <data key="d0">1503355</data>
    </edge>
    <edge source="PRT" target="JAM">
      <data key="d0">12282</data>
    </edge>
    <edge source="PRT" target="JPN">
      <data key="d0">8236841</data>
    </edge>
    <edge source="PRT" target="KAZ">
      <data key="d0">79778</data>
    </edge>
    <edge source="PRT" target="JOR">
      <data key="d0">65134</data>
    </edge>
    <edge source="PRT" target="KOR">
      <data key="d0">4834658</data>
    </edge>
    <edge source="PRT" target="LBN">
      <data key="d0">535832</data>
    </edge>
    <edge source="PRT" target="LVA">
      <data key="d0">1297291</data>
    </edge>
    <edge source="PRT" target="LTU">
      <data key="d0">7990324</data>
    </edge>
    <edge source="PRT" target="MDG">
      <data key="d0">253475</data>
    </edge>
    <edge source="PRT" target="MYS">
      <data key="d0">925640</data>
    </edge>
    <edge source="PRT" target="MRT">
      <data key="d0">46358</data>
    </edge>
    <edge source="PRT" target="MUS">
      <data key="d0">185371</data>
    </edge>
    <edge source="PRT" target="MEX">
      <data key="d0">18166637</data>
    </edge>
    <edge source="PRT" target="MDA">
      <data key="d0">16449</data>
    </edge>
    <edge source="PRT" target="MAR">
      <data key="d0">25004039</data>
    </edge>
    <edge source="PRT" target="MOZ">
      <data key="d0">2391743</data>
    </edge>
    <edge source="PRT" target="OMN">
      <data key="d0">317834</data>
    </edge>
    <edge source="PRT" target="NAM">
      <data key="d0">40550</data>
    </edge>
    <edge source="PRT" target="NLD">
      <data key="d0">60352085</data>
    </edge>
    <edge source="PRT" target="NZL">
      <data key="d0">2716484</data>
    </edge>
    <edge source="PRT" target="NOR">
      <data key="d0">9071990</data>
    </edge>
    <edge source="PRT" target="PAK">
      <data key="d0">357407</data>
    </edge>
    <edge source="PRT" target="PAN">
      <data key="d0">113649</data>
    </edge>
    <edge source="PRT" target="PER">
      <data key="d0">1506905</data>
    </edge>
    <edge source="PRT" target="PHL">
      <data key="d0">727727</data>
    </edge>
    <edge source="PRT" target="POL">
      <data key="d0">32373594</data>
    </edge>
    <edge source="PRT" target="ROU">
      <data key="d0">42773928</data>
    </edge>
    <edge source="PRT" target="RUS">
      <data key="d0">5267685</data>
    </edge>
    <edge source="PRT" target="SAU">
      <data key="d0">1158320</data>
    </edge>
    <edge source="PRT" target="SEN">
      <data key="d0">187821</data>
    </edge>
    <edge source="PRT" target="SRB">
      <data key="d0">139320</data>
    </edge>
    <edge source="PRT" target="IND">
      <data key="d0">5975550</data>
    </edge>
    <edge source="PRT" target="SGP">
      <data key="d0">1874990</data>
    </edge>
    <edge source="PRT" target="SVK">
      <data key="d0">20172102</data>
    </edge>
    <edge source="PRT" target="VNM">
      <data key="d0">1707943</data>
    </edge>
    <edge source="PRT" target="SVN">
      <data key="d0">3397100</data>
    </edge>
    <edge source="PRT" target="ZAF">
      <data key="d0">9329159</data>
    </edge>
    <edge source="PRT" target="ESP">
      <data key="d0">440946737</data>
    </edge>
    <edge source="PRT" target="SWE">
      <data key="d0">34030878</data>
    </edge>
    <edge source="PRT" target="CHE">
      <data key="d0">27019289</data>
    </edge>
    <edge source="PRT" target="THA">
      <data key="d0">2783337</data>
    </edge>
    <edge source="PRT" target="TGO">
      <data key="d0">20206</data>
    </edge>
    <edge source="PRT" target="ARE">
      <data key="d0">2411237</data>
    </edge>
    <edge source="PRT" target="TUN">
      <data key="d0">32389497</data>
    </edge>
    <edge source="PRT" target="TUR">
      <data key="d0">21574767</data>
    </edge>
    <edge source="PRT" target="UKR">
      <data key="d0">810035</data>
    </edge>
    <edge source="PRT" target="MKD">
      <data key="d0">9437274</data>
    </edge>
    <edge source="PRT" target="EGY">
      <data key="d0">1882502</data>
    </edge>
    <edge source="PRT" target="GBR">
      <data key="d0">149770168</data>
    </edge>
    <edge source="PRT" target="USA">
      <data key="d0">186612547</data>
    </edge>
    <edge source="PRT" target="BFA">
      <data key="d0">98339</data>
    </edge>
    <edge source="PRT" target="URY">
      <data key="d0">1477926</data>
    </edge>
    <edge source="SAU" target="DZA">
      <data key="d0">12650054</data>
    </edge>
    <edge source="SAU" target="ARG">
      <data key="d0">942513</data>
    </edge>
    <edge source="SAU" target="AUS">
      <data key="d0">8995748</data>
    </edge>
    <edge source="SAU" target="BEL">
      <data key="d0">41814893</data>
    </edge>
    <edge source="SAU" target="BRA">
      <data key="d0">136283</data>
    </edge>
    <edge source="SAU" target="KHM">
      <data key="d0">181088</data>
    </edge>
    <edge source="SAU" target="CMR">
      <data key="d0">1029990</data>
    </edge>
    <edge source="SAU" target="CAN">
      <data key="d0">705684</data>
    </edge>
    <edge source="SAU" target="LKA">
      <data key="d0">767825</data>
    </edge>
    <edge source="SAU" target="CHN">
      <data key="d0">11698206</data>
    </edge>
    <edge source="SAU" target="HRV">
      <data key="d0">31470</data>
    </edge>
    <edge source="SAU" target="BEN">
      <data key="d0">254430</data>
    </edge>
    <edge source="SAU" target="DNK">
      <data key="d0">35470</data>
    </edge>
    <edge source="SAU" target="ECU">
      <data key="d0">39738</data>
    </edge>
    <edge source="SAU" target="ETH">
      <data key="d0">1710072</data>
    </edge>
    <edge source="SAU" target="FRA">
      <data key="d0">119747</data>
    </edge>
    <edge source="SAU" target="GMB">
      <data key="d0">48805</data>
    </edge>
    <edge source="SAU" target="DEU">
      <data key="d0">820631</data>
    </edge>
    <edge source="SAU" target="GHA">
      <data key="d0">143217</data>
    </edge>
    <edge source="SAU" target="GRC">
      <data key="d0">167753</data>
    </edge>
    <edge source="SAU" target="HKG">
      <data key="d0">408849</data>
    </edge>
    <edge source="SAU" target="IDN">
      <data key="d0">6253551</data>
    </edge>
    <edge source="SAU" target="IRL">
      <data key="d0">1122268</data>
    </edge>
    <edge source="SAU" target="ITA">
      <data key="d0">558467</data>
    </edge>
    <edge source="SAU" target="JPN">
      <data key="d0">77876</data>
    </edge>
    <edge source="SAU" target="JOR">
      <data key="d0">6541853</data>
    </edge>
    <edge source="SAU" target="KOR">
      <data key="d0">1391633</data>
    </edge>
    <edge source="SAU" target="KGZ">
      <data key="d0">80009</data>
    </edge>
[truncated: 78,304 more chars]
