# Supplementary material for: Core-periphery structure in sectoral international trade networks: A new approach to an old theory
Source: PLoS One. 2020 Apr 2;15(4):e0229547. doi: 10.1371/journal.pone.0229547 (PMC7117750; doi:10.1371/journal.pone.0229547)
Supplement: S8 File — (ZIP) [file pone.0229547.s008.zip › S8_File/Networks 2016/66-NON-METAL.MINERAL MANFCT.graphml]

<?xml version='1.0' encoding='utf-8'?>
<graphml xmlns="http://graphml.graphdrawing.org/xmlns" xmlns:xsi="http://www.w3.org/2001/XMLSchema-instance" xsi:schemaLocation="http://graphml.graphdrawing.org/xmlns http://graphml.graphdrawing.org/xmlns/1.0/graphml.xsd">
  <key attr.name="weight" attr.type="long" for="edge" id="d0" />
  <graph edgedefault="directed">
    <node id="ALB" />
    <node id="AUT" />
    <node id="HRV" />
    <node id="FRA" />
    <node id="DEU" />
    <node id="GRC" />
    <node id="ITA" />
    <node id="JOR" />
    <node id="ROU" />
    <node id="SRB" />
    <node id="MKD" />
    <node id="USA" />
    <node id="DZA" />
    <node id="CMR" />
    <node id="BEN" />
    <node id="GHA" />
    <node id="CIV" />
    <node id="MAR" />
    <node id="PRT" />
    <node id="SEN" />
    <node id="ZAF" />
    <node id="ESP" />
    <node id="TGO" />
    <node id="ARE" />
    <node id="TUN" />
    <node id="TUR" />
    <node id="GBR" />
    <node id="AZE" />
    <node id="GEO" />
    <node id="KAZ" />
    <node id="RUS" />
    <node id="ARG" />
    <node id="AUS" />
    <node id="BEL" />
    <node id="BOL" />
    <node id="BRA" />
    <node id="CAN" />
    <node id="CHL" />
    <node id="CHN" />
    <node id="COL" />
    <node id="CRI" />
    <node id="DNK" />
    <node id="ECU" />
    <node id="SLV" />
    <node id="GTM" />
    <node id="HND" />
    <node id="HKG" />
    <node id="IRL" />
    <node id="ISR" />
    <node id="JPN" />
    <node id="KOR" />
    <node id="MEX" />
    <node id="NZL" />
    <node id="NIC" />
    <node id="NOR" />
    <node id="PAN" />
    <node id="PRY" />
    <node id="PER" />
    <node id="POL" />
    <node id="SAU" />
    <node id="IND" />
    <node id="CHE" />
    <node id="URY" />
    <node id="BGR" />
    <node id="LKA" />
    <node id="CZE" />
    <node id="ETH" />
    <node id="FIN" />
    <node id="HUN" />
    <node id="IDN" />
    <node id="LBN" />
    <node id="LVA" />
    <node id="MDG" />
    <node id="MYS" />
    <node id="MRT" />
    <node id="OMN" />
    <node id="NAM" />
    <node id="NLD" />
    <node id="PAK" />
    <node id="PHL" />
    <node id="SGP" />
    <node id="VNM" />
    <node id="SWE" />
    <node id="THA" />
    <node id="UKR" />
    <node id="EGY" />
    <node id="TZA" />
    <node id="BFA" />
    <node id="ARM" />
    <node id="BWA" />
    <node id="BLR" />
    <node id="KHM" />
    <node id="EST" />
    <node id="KGZ" />
    <node id="LTU" />
    <node id="MUS" />
    <node id="MDA" />
    <node id="SVK" />
    <node id="SVN" />
    <node id="ZWE" />
    <node id="BDI" />
    <node id="CAF" />
    <node id="GMB" />
    <node id="JAM" />
    <node id="MOZ" />
    <node id="NER" />
    <node id="UGA" />
    <node id="PSE" />
    <node id="MWI" />
    <edge source="ALB" target="AUT">
      <data key="d0">50860</data>
    </edge>
    <edge source="ALB" target="HRV">
      <data key="d0">29103</data>
    </edge>
    <edge source="ALB" target="FRA">
      <data key="d0">16401</data>
    </edge>
    <edge source="ALB" target="DEU">
      <data key="d0">70278</data>
    </edge>
    <edge source="ALB" target="GRC">
      <data key="d0">374941</data>
    </edge>
    <edge source="ALB" target="ITA">
      <data key="d0">6307517</data>
    </edge>
    <edge source="ALB" target="JOR">
      <data key="d0">22868</data>
    </edge>
    <edge source="ALB" target="ROU">
      <data key="d0">20979</data>
    </edge>
    <edge source="ALB" target="SRB">
      <data key="d0">26136737</data>
    </edge>
    <edge source="ALB" target="MKD">
      <data key="d0">10667699</data>
    </edge>
    <edge source="ALB" target="USA">
      <data key="d0">179527</data>
    </edge>
    <edge source="AUT" target="ALB">
      <data key="d0">212434</data>
    </edge>
    <edge source="AUT" target="DZA">
      <data key="d0">4735913</data>
    </edge>
    <edge source="AUT" target="AZE">
      <data key="d0">317832</data>
    </edge>
    <edge source="AUT" target="ARG">
      <data key="d0">3105841</data>
    </edge>
    <edge source="AUT" target="AUS">
      <data key="d0">12781803</data>
    </edge>
    <edge source="AUT" target="ARM">
      <data key="d0">162461</data>
    </edge>
    <edge source="AUT" target="BEL">
      <data key="d0">20659728</data>
    </edge>
    <edge source="AUT" target="BOL">
      <data key="d0">1958677</data>
    </edge>
    <edge source="AUT" target="BWA">
      <data key="d0">13945</data>
    </edge>
    <edge source="AUT" target="BRA">
      <data key="d0">15970905</data>
    </edge>
    <edge source="AUT" target="BGR">
      <data key="d0">9146514</data>
    </edge>
    <edge source="AUT" target="BLR">
      <data key="d0">2723870</data>
    </edge>
    <edge source="AUT" target="KHM">
      <data key="d0">96010</data>
    </edge>
    <edge source="AUT" target="CAN">
      <data key="d0">22397668</data>
    </edge>
    <edge source="AUT" target="LKA">
      <data key="d0">39912</data>
    </edge>
    <edge source="AUT" target="CHL">
      <data key="d0">6565656</data>
    </edge>
    <edge source="AUT" target="CHN">
      <data key="d0">44560039</data>
    </edge>
    <edge source="AUT" target="COL">
      <data key="d0">744439</data>
    </edge>
    <edge source="AUT" target="CRI">
      <data key="d0">757913</data>
    </edge>
    <edge source="AUT" target="HRV">
      <data key="d0">15128083</data>
    </edge>
    <edge source="AUT" target="CZE">
      <data key="d0">51683986</data>
    </edge>
    <edge source="AUT" target="BEN">
      <data key="d0">120374</data>
    </edge>
    <edge source="AUT" target="DNK">
      <data key="d0">11590841</data>
    </edge>
    <edge source="AUT" target="ECU">
      <data key="d0">52963</data>
    </edge>
    <edge source="AUT" target="SLV">
      <data key="d0">29934</data>
    </edge>
    <edge source="AUT" target="ETH">
      <data key="d0">417969</data>
    </edge>
    <edge source="AUT" target="EST">
      <data key="d0">3270007</data>
    </edge>
    <edge source="AUT" target="FIN">
      <data key="d0">11149082</data>
    </edge>
    <edge source="AUT" target="FRA">
      <data key="d0">75397377</data>
    </edge>
    <edge source="AUT" target="GEO">
      <data key="d0">337081</data>
    </edge>
    <edge source="AUT" target="DEU">
      <data key="d0">507742058</data>
    </edge>
    <edge source="AUT" target="GHA">
      <data key="d0">347947</data>
    </edge>
    <edge source="AUT" target="GRC">
      <data key="d0">3731789</data>
    </edge>
    <edge source="AUT" target="GTM">
      <data key="d0">505008</data>
    </edge>
    <edge source="AUT" target="HND">
      <data key="d0">24443</data>
    </edge>
    <edge source="AUT" target="HKG">
      <data key="d0">11447643</data>
    </edge>
    <edge source="AUT" target="HUN">
      <data key="d0">65709187</data>
    </edge>
    <edge source="AUT" target="IDN">
      <data key="d0">3773275</data>
    </edge>
    <edge source="AUT" target="IRL">
      <data key="d0">2899331</data>
    </edge>
    <edge source="AUT" target="ISR">
      <data key="d0">4888541</data>
    </edge>
    <edge source="AUT" target="ITA">
      <data key="d0">154391898</data>
    </edge>
    <edge source="AUT" target="CIV">
      <data key="d0">90579</data>
    </edge>
    <edge source="AUT" target="JPN">
      <data key="d0">13570625</data>
    </edge>
    <edge source="AUT" target="KAZ">
      <data key="d0">5256085</data>
    </edge>
    <edge source="AUT" target="JOR">
      <data key="d0">402016</data>
    </edge>
    <edge source="AUT" target="KOR">
      <data key="d0">14813752</data>
    </edge>
    <edge source="AUT" target="KGZ">
      <data key="d0">95770</data>
    </edge>
    <edge source="AUT" target="LBN">
      <data key="d0">647079</data>
    </edge>
    <edge source="AUT" target="LVA">
      <data key="d0">1253690</data>
    </edge>
    <edge source="AUT" target="LTU">
      <data key="d0">1447303</data>
    </edge>
    <edge source="AUT" target="MDG">
      <data key="d0">11898</data>
    </edge>
    <edge source="AUT" target="MYS">
      <data key="d0">1513207</data>
    </edge>
    <edge source="AUT" target="MUS">
      <data key="d0">53517</data>
    </edge>
    <edge source="AUT" target="MEX">
      <data key="d0">20862237</data>
    </edge>
    <edge source="AUT" target="MDA">
      <data key="d0">596999</data>
    </edge>
    <edge source="AUT" target="MAR">
      <data key="d0">1098810</data>
    </edge>
    <edge source="AUT" target="OMN">
      <data key="d0">1890127</data>
    </edge>
    <edge source="AUT" target="NAM">
      <data key="d0">2148028</data>
    </edge>
    <edge source="AUT" target="NLD">
      <data key="d0">26779519</data>
    </edge>
    <edge source="AUT" target="NZL">
      <data key="d0">2092721</data>
    </edge>
    <edge source="AUT" target="NOR">
      <data key="d0">13683260</data>
    </edge>
    <edge source="AUT" target="PAK">
      <data key="d0">1328232</data>
    </edge>
    <edge source="AUT" target="PAN">
      <data key="d0">247662</data>
    </edge>
    <edge source="AUT" target="PER">
      <data key="d0">1944882</data>
    </edge>
    <edge source="AUT" target="PHL">
      <data key="d0">2058280</data>
    </edge>
    <edge source="AUT" target="POL">
      <data key="d0">30387051</data>
    </edge>
    <edge source="AUT" target="PRT">
      <data key="d0">4002756</data>
    </edge>
    <edge source="AUT" target="ROU">
      <data key="d0">23822958</data>
    </edge>
    <edge source="AUT" target="RUS">
      <data key="d0">37623631</data>
    </edge>
    <edge source="AUT" target="SAU">
      <data key="d0">13060198</data>
    </edge>
    <edge source="AUT" target="SEN">
      <data key="d0">318876</data>
    </edge>
    <edge source="AUT" target="SRB">
      <data key="d0">27907763</data>
    </edge>
    <edge source="AUT" target="IND">
      <data key="d0">33780411</data>
    </edge>
    <edge source="AUT" target="SGP">
      <data key="d0">19591409</data>
    </edge>
    <edge source="AUT" target="SVK">
      <data key="d0">27242374</data>
    </edge>
    <edge source="AUT" target="VNM">
      <data key="d0">1959528</data>
    </edge>
    <edge source="AUT" target="SVN">
      <data key="d0">63061585</data>
    </edge>
    <edge source="AUT" target="ZAF">
      <data key="d0">8314937</data>
    </edge>
    <edge source="AUT" target="ZWE">
      <data key="d0">10765</data>
    </edge>
    <edge source="AUT" target="ESP">
      <data key="d0">36518645</data>
    </edge>
    <edge source="AUT" target="SWE">
      <data key="d0">23485348</data>
    </edge>
    <edge source="AUT" target="CHE">
      <data key="d0">191141802</data>
    </edge>
    <edge source="AUT" target="THA">
      <data key="d0">44424257</data>
    </edge>
    <edge source="AUT" target="ARE">
      <data key="d0">7656680</data>
    </edge>
    <edge source="AUT" target="TUN">
      <data key="d0">839107</data>
    </edge>
    <edge source="AUT" target="TUR">
      <data key="d0">21223115</data>
    </edge>
    <edge source="AUT" target="UKR">
      <data key="d0">12232398</data>
    </edge>
    <edge source="AUT" target="MKD">
      <data key="d0">671139</data>
    </edge>
    <edge source="AUT" target="EGY">
      <data key="d0">12958047</data>
    </edge>
    <edge source="AUT" target="GBR">
      <data key="d0">57059059</data>
    </edge>
    <edge source="AUT" target="USA">
      <data key="d0">127094748</data>
    </edge>
    <edge source="AUT" target="URY">
      <data key="d0">197822</data>
    </edge>
    <edge source="HRV" target="ALB">
      <data key="d0">1311735</data>
    </edge>
    <edge source="HRV" target="DZA">
      <data key="d0">889386</data>
    </edge>
    <edge source="HRV" target="ARG">
      <data key="d0">65539</data>
    </edge>
    <edge source="HRV" target="AUS">
      <data key="d0">975722</data>
    </edge>
    <edge source="HRV" target="AUT">
      <data key="d0">20576337</data>
    </edge>
    <edge source="HRV" target="BEL">
      <data key="d0">2666442</data>
    </edge>
    <edge source="HRV" target="BGR">
      <data key="d0">5047395</data>
    </edge>
    <edge source="HRV" target="BLR">
      <data key="d0">654566</data>
    </edge>
    <edge source="HRV" target="CAN">
      <data key="d0">59646</data>
    </edge>
    <edge source="HRV" target="CHL">
      <data key="d0">38998</data>
    </edge>
    <edge source="HRV" target="CHN">
      <data key="d0">212798</data>
    </edge>
    <edge source="HRV" target="CZE">
      <data key="d0">2173287</data>
    </edge>
    <edge source="HRV" target="BEN">
      <data key="d0">60306</data>
    </edge>
    <edge source="HRV" target="DNK">
      <data key="d0">56543</data>
    </edge>
    <edge source="HRV" target="EST">
      <data key="d0">11148</data>
    </edge>
    <edge source="HRV" target="FIN">
      <data key="d0">698945</data>
    </edge>
    <edge source="HRV" target="FRA">
      <data key="d0">11790526</data>
    </edge>
    <edge source="HRV" target="GEO">
      <data key="d0">26920</data>
    </edge>
    <edge source="HRV" target="DEU">
      <data key="d0">33185474</data>
    </edge>
    <edge source="HRV" target="GRC">
      <data key="d0">206323</data>
    </edge>
    <edge source="HRV" target="HKG">
      <data key="d0">17417</data>
    </edge>
    <edge source="HRV" target="HUN">
      <data key="d0">7945684</data>
    </edge>
    <edge source="HRV" target="IDN">
      <data key="d0">163818</data>
    </edge>
    <edge source="HRV" target="IRL">
      <data key="d0">49341</data>
    </edge>
    <edge source="HRV" target="ISR">
      <data key="d0">11771660</data>
    </edge>
    <edge source="HRV" target="ITA">
      <data key="d0">81244058</data>
    </edge>
    <edge source="HRV" target="JPN">
      <data key="d0">220531</data>
    </edge>
    <edge source="HRV" target="KAZ">
      <data key="d0">212871</data>
    </edge>
    <edge source="HRV" target="KOR">
      <data key="d0">68976</data>
    </edge>
    <edge source="HRV" target="LBN">
      <data key="d0">95097</data>
    </edge>
    <edge source="HRV" target="LVA">
      <data key="d0">17818</data>
    </edge>
    <edge source="HRV" target="MYS">
      <data key="d0">896792</data>
    </edge>
    <edge source="HRV" target="MEX">
      <data key="d0">1812835</data>
    </edge>
    <edge source="HRV" target="MDA">
      <data key="d0">179063</data>
    </edge>
    <edge source="HRV" target="NLD">
      <data key="d0">5065923</data>
    </edge>
    <edge source="HRV" target="NZL">
      <data key="d0">156374</data>
    </edge>
    <edge source="HRV" target="NOR">
      <data key="d0">178373</data>
    </edge>
    <edge source="HRV" target="PER">
      <data key="d0">102443</data>
    </edge>
    <edge source="HRV" target="PHL">
      <data key="d0">17698</data>
    </edge>
    <edge source="HRV" target="POL">
      <data key="d0">3646139</data>
    </edge>
    <edge source="HRV" target="PRT">
      <data key="d0">932525</data>
    </edge>
    <edge source="HRV" target="ROU">
      <data key="d0">12102960</data>
    </edge>
    <edge source="HRV" target="RUS">
      <data key="d0">2209056</data>
    </edge>
    <edge source="HRV" target="SAU">
      <data key="d0">67198</data>
    </edge>
    <edge source="HRV" target="SRB">
      <data key="d0">46359745</data>
    </edge>
    <edge source="HRV" target="IND">
      <data key="d0">584289</data>
    </edge>
    <edge source="HRV" target="SGP">
      <data key="d0">123779</data>
    </edge>
    <edge source="HRV" target="SVK">
      <data key="d0">1355171</data>
    </edge>
    <edge source="HRV" target="SVN">
      <data key="d0">51404185</data>
    </edge>
    <edge source="HRV" target="ZAF">
      <data key="d0">118492</data>
    </edge>
    <edge source="HRV" target="ESP">
      <data key="d0">789718</data>
    </edge>
    <edge source="HRV" target="SWE">
      <data key="d0">6422589</data>
    </edge>
    <edge source="HRV" target="CHE">
      <data key="d0">5913862</data>
    </edge>
    <edge source="HRV" target="THA">
      <data key="d0">387117</data>
    </edge>
    <edge source="HRV" target="ARE">
      <data key="d0">411402</data>
    </edge>
    <edge source="HRV" target="TUR">
      <data key="d0">1430154</data>
    </edge>
    <edge source="HRV" target="UKR">
      <data key="d0">2048763</data>
    </edge>
    <edge source="HRV" target="MKD">
      <data key="d0">7542127</data>
    </edge>
    <edge source="HRV" target="EGY">
      <data key="d0">160997</data>
    </edge>
    <edge source="HRV" target="GBR">
      <data key="d0">10611450</data>
    </edge>
    <edge source="HRV" target="USA">
      <data key="d0">10250115</data>
    </edge>
    <edge source="FRA" target="ALB">
      <data key="d0">577862</data>
    </edge>
    <edge source="FRA" target="DZA">
      <data key="d0">40886318</data>
    </edge>
    <edge source="FRA" target="AZE">
      <data key="d0">1905366</data>
    </edge>
    <edge source="FRA" target="ARG">
      <data key="d0">9856510</data>
    </edge>
    <edge source="FRA" target="AUS">
      <data key="d0">42786948</data>
    </edge>
    <edge source="FRA" target="AUT">
      <data key="d0">48140559</data>
    </edge>
    <edge source="FRA" target="ARM">
      <data key="d0">1769629</data>
    </edge>
    <edge source="FRA" target="BEL">
      <data key="d0">375019223</data>
    </edge>
    <edge source="FRA" target="BOL">
      <data key="d0">48898</data>
    </edge>
    <edge source="FRA" target="BRA">
      <data key="d0">39444475</data>
    </edge>
    <edge source="FRA" target="BGR">
      <data key="d0">10675157</data>
    </edge>
    <edge source="FRA" target="BDI">
      <data key="d0">351156</data>
    </edge>
    <edge source="FRA" target="BLR">
      <data key="d0">1832844</data>
    </edge>
    <edge source="FRA" target="KHM">
      <data key="d0">592665</data>
    </edge>
    <edge source="FRA" target="CMR">
      <data key="d0">8096001</data>
    </edge>
    <edge source="FRA" target="CAN">
      <data key="d0">29160022</data>
    </edge>
    <edge source="FRA" target="CAF">
      <data key="d0">120999</data>
    </edge>
    <edge source="FRA" target="LKA">
      <data key="d0">1782657</data>
    </edge>
    <edge source="FRA" target="CHL">
      <data key="d0">8438481</data>
    </edge>
    <edge source="FRA" target="CHN">
      <data key="d0">123220121</data>
    </edge>
    <edge source="FRA" target="COL">
      <data key="d0">3101665</data>
    </edge>
    <edge source="FRA" target="CRI">
      <data key="d0">1490242</data>
    </edge>
    <edge source="FRA" target="HRV">
      <data key="d0">3553298</data>
    </edge>
    <edge source="FRA" target="CZE">
      <data key="d0">72296366</data>
    </edge>
    <edge source="FRA" target="BEN">
      <data key="d0">1768392</data>
    </edge>
    <edge source="FRA" target="DNK">
      <data key="d0">17664614</data>
    </edge>
    <edge source="FRA" target="ECU">
      <data key="d0">1457443</data>
    </edge>
    <edge source="FRA" target="SLV">
      <data key="d0">443443</data>
    </edge>
    <edge source="FRA" target="ETH">
      <data key="d0">253006</data>
    </edge>
    <edge source="FRA" target="EST">
      <data key="d0">2190652</data>
    </edge>
    <edge source="FRA" target="FIN">
      <data key="d0">44736559</data>
    </edge>
    <edge source="FRA" target="GEO">
      <data key="d0">2480153</data>
    </edge>
    <edge source="FRA" target="GMB">
      <data key="d0">109909</data>
    </edge>
    <edge source="FRA" target="PSE">
      <data key="d0">146855</data>
    </edge>
    <edge source="FRA" target="DEU">
      <data key="d0">788656398</data>
    </edge>
    <edge source="FRA" target="GHA">
      <data key="d0">1141843</data>
    </edge>
    <edge source="FRA" target="GRC">
      <data key="d0">13189930</data>
    </edge>
    <edge source="FRA" target="GTM">
      <data key="d0">1824428</data>
    </edge>
    <edge source="FRA" target="HND">
      <data key="d0">85678</data>
    </edge>
    <edge source="FRA" target="HKG">
      <data key="d0">46125211</data>
    </edge>
    <edge source="FRA" target="HUN">
      <data key="d0">29963450</data>
    </edge>
    <edge source="FRA" target="IDN">
      <data key="d0">4758379</data>
    </edge>
    <edge source="FRA" target="IRL">
      <data key="d0">25509874</data>
    </edge>
    <edge source="FRA" target="ISR">
      <data key="d0">19179563</data>
    </edge>
    <edge source="FRA" target="ITA">
      <data key="d0">398101759</data>
    </edge>
    <edge source="FRA" target="CIV">
      <data key="d0">8841849</data>
    </edge>
    <edge source="FRA" target="JAM">
      <data key="d0">118933</data>
    </edge>
    <edge source="FRA" target="JPN">
      <data key="d0">87814963</data>
    </edge>
    <edge source="FRA" target="KAZ">
      <data key="d0">3638294</data>
    </edge>
    <edge source="FRA" target="JOR">
      <data key="d0">1767287</data>
    </edge>
    <edge source="FRA" target="KOR">
      <data key="d0">38070066</data>
    </edge>
    <edge source="FRA" target="KGZ">
      <data key="d0">473551</data>
    </edge>
    <edge source="FRA" target="LBN">
      <data key="d0">13699926</data>
    </edge>
    <edge source="FRA" target="LVA">
      <data key="d0">3847537</data>
    </edge>
    <edge source="FRA" target="LTU">
      <data key="d0">4417112</data>
    </edge>
    <edge source="FRA" target="MDG">
      <data key="d0">4290111</data>
    </edge>
    <edge source="FRA" target="MYS">
      <data key="d0">15030725</data>
    </edge>
    <edge source="FRA" target="MRT">
      <data key="d0">430820</data>
    </edge>
    <edge source="FRA" target="MUS">
      <data key="d0">5100575</data>
    </edge>
    <edge source="FRA" target="MEX">
      <data key="d0">30575545</data>
    </edge>
    <edge source="FRA" target="MDA">
      <data key="d0">906738</data>
    </edge>
    <edge source="FRA" target="MAR">
      <data key="d0">34918509</data>
    </edge>
    <edge source="FRA" target="MOZ">
      <data key="d0">3096227</data>
    </edge>
    <edge source="FRA" target="OMN">
      <data key="d0">2709269</data>
    </edge>
    <edge source="FRA" target="NLD">
      <data key="d0">168611640</data>
    </edge>
    <edge source="FRA" target="NZL">
      <data key="d0">5137908</data>
    </edge>
    <edge source="FRA" target="NIC">
      <data key="d0">669462</data>
    </edge>
    <edge source="FRA" target="NER">
      <data key="d0">396649</data>
    </edge>
    <edge source="FRA" target="NOR">
      <data key="d0">14524997</data>
    </edge>
    <edge source="FRA" target="PAK">
      <data key="d0">2207236</data>
    </edge>
    <edge source="FRA" target="PAN">
      <data key="d0">6573116</data>
    </edge>
    <edge source="FRA" target="PRY">
      <data key="d0">394248</data>
    </edge>
    <edge source="FRA" target="PER">
      <data key="d0">2516440</data>
    </edge>
    <edge source="FRA" target="PHL">
      <data key="d0">3135733</data>
    </edge>
    <edge source="FRA" target="POL">
      <data key="d0">129688741</data>
    </edge>
    <edge source="FRA" target="PRT">
      <data key="d0">68681675</data>
    </edge>
    <edge source="FRA" target="ROU">
      <data key="d0">41962956</data>
    </edge>
    <edge source="FRA" target="RUS">
      <data key="d0">66645511</data>
    </edge>
    <edge source="FRA" target="SAU">
      <data key="d0">13059784</data>
    </edge>
    <edge source="FRA" target="SEN">
      <data key="d0">8197518</data>
    </edge>
    <edge source="FRA" target="SRB">
      <data key="d0">4152968</data>
    </edge>
    <edge source="FRA" target="IND">
      <data key="d0">35122480</data>
    </edge>
    <edge source="FRA" target="SGP">
      <data key="d0">12720359</data>
    </edge>
    <edge source="FRA" target="SVK">
      <data key="d0">38211931</data>
    </edge>
    <edge source="FRA" target="VNM">
      <data key="d0">6093873</data>
    </edge>
    <edge source="FRA" target="SVN">
      <data key="d0">7138044</data>
    </edge>
    <edge source="FRA" target="ZAF">
      <data key="d0">18805311</data>
    </edge>
    <edge source="FRA" target="ZWE">
      <data key="d0">11789</data>
    </edge>
    <edge source="FRA" target="ESP">
      <data key="d0">432155898</data>
    </edge>
    <edge source="FRA" target="SWE">
      <data key="d0">45259879</data>
    </edge>
    <edge source="FRA" target="CHE">
      <data key="d0">494097260</data>
    </edge>
    <edge source="FRA" target="THA">
      <data key="d0">34523256</data>
    </edge>
    <edge source="FRA" target="TGO">
      <data key="d0">988914</data>
    </edge>
    <edge source="FRA" target="ARE">
      <data key="d0">36548440</data>
    </edge>
    <edge source="FRA" target="TUN">
      <data key="d0">22955853</data>
    </edge>
    <edge source="FRA" target="TUR">
      <data key="d0">66890628</data>
    </edge>
    <edge source="FRA" target="UGA">
      <data key="d0">237632</data>
    </edge>
    <edge source="FRA" target="UKR">
      <data key="d0">12959598</data>
    </edge>
    <edge source="FRA" target="MKD">
      <data key="d0">1503370</data>
    </edge>
    <edge source="FRA" target="EGY">
      <data key="d0">12261271</data>
    </edge>
    <edge source="FRA" target="GBR">
      <data key="d0">657893210</data>
    </edge>
    <edge source="FRA" target="TZA">
      <data key="d0">299471</data>
    </edge>
    <edge source="FRA" target="USA">
      <data key="d0">434805492</data>
    </edge>
    <edge source="FRA" target="BFA">
      <data key="d0">1223910</data>
    </edge>
    <edge source="FRA" target="URY">
      <data key="d0">667748</data>
    </edge>
    <edge source="DEU" target="ALB">
      <data key="d0">2804072</data>
    </edge>
    <edge source="DEU" target="DZA">
      <data key="d0">20761542</data>
    </edge>
    <edge source="DEU" target="AZE">
      <data key="d0">3495906</data>
    </edge>
    <edge source="DEU" target="ARG">
      <data key="d0">28164155</data>
    </edge>
    <edge source="DEU" target="AUS">
      <data key="d0">80926869</data>
    </edge>
    <edge source="DEU" target="AUT">
      <data key="d0">977371954</data>
    </edge>
    <edge source="DEU" target="ARM">
      <data key="d0">1371693</data>
    </edge>
    <edge source="DEU" target="BEL">
      <data key="d0">644426167</data>
    </edge>
    <edge source="DEU" target="BOL">
      <data key="d0">3288160</data>
    </edge>
    <edge source="DEU" target="BWA">
      <data key="d0">909646</data>
    </edge>
    <edge source="DEU" target="BRA">
      <data key="d0">72161382</data>
    </edge>
    <edge source="DEU" target="BGR">
      <data key="d0">28084540</data>
    </edge>
    <edge source="DEU" target="BDI">
      <data key="d0">268902</data>
    </edge>
    <edge source="DEU" target="BLR">
      <data key="d0">12259388</data>
    </edge>
    <edge source="DEU" target="KHM">
      <data key="d0">186646</data>
    </edge>
    <edge source="DEU" target="CMR">
      <data key="d0">877599</data>
    </edge>
    <edge source="DEU" target="CAN">
      <data key="d0">85450548</data>
    </edge>
    <edge source="DEU" target="CAF">
      <data key="d0">35388</data>
    </edge>
    <edge source="DEU" target="LKA">
      <data key="d0">1416178</data>
    </edge>
    <edge source="DEU" target="CHL">
      <data key="d0">15651377</data>
    </edge>
    <edge source="DEU" target="CHN">
      <data key="d0">632728845</data>
    </edge>
    <edge source="DEU" target="COL">
      <data key="d0">15726806</data>
    </edge>
    <edge source="DEU" target="CRI">
      <data key="d0">5931154</data>
    </edge>
    <edge source="DEU" target="HRV">
      <data key="d0">28998215</data>
    </edge>
    <edge source="DEU" target="CZE">
      <data key="d0">435270989</data>
    </edge>
    <edge source="DEU" target="BEN">
      <data key="d0">251793</data>
    </edge>
    <edge source="DEU" target="DNK">
      <data key="d0">355309667</data>
    </edge>
    <edge source="DEU" target="ECU">
      <data key="d0">3986672</data>
    </edge>
    <edge source="DEU" target="SLV">
      <data key="d0">1772972</data>
    </edge>
    <edge source="DEU" target="ETH">
      <data key="d0">3673804</data>
    </edge>
    <edge source="DEU" target="EST">
      <data key="d0">35434517</data>
    </edge>
    <edge source="DEU" target="FIN">
      <data key="d0">122165103</data>
    </edge>
    <edge source="DEU" target="FRA">
      <data key="d0">1376455887</data>
    </edge>
    <edge source="DEU" target="GEO">
      <data key="d0">3781887</data>
    </edge>
    <edge source="DEU" target="GMB">
      <data key="d0">38629</data>
    </edge>
    <edge source="DEU" target="PSE">
      <data key="d0">288171</data>
    </edge>
    <edge source="DEU" target="GHA">
      <data key="d0">5163142</data>
    </edge>
    <edge source="DEU" target="GRC">
      <data key="d0">36373057</data>
    </edge>
    <edge source="DEU" target="GTM">
      <data key="d0">2982974</data>
    </edge>
    <edge source="DEU" target="HND">
      <data key="d0">2748837</data>
    </edge>
    <edge source="DEU" target="HKG">
      <data key="d0">120613890</data>
    </edge>
    <edge source="DEU" target="HUN">
      <data key="d0">225561943</data>
    </edge>
    <edge source="DEU" target="IDN">
      <data key="d0">20995841</data>
    </edge>
    <edge source="DEU" target="IRL">
      <data key="d0">45096253</data>
    </edge>
    <edge source="DEU" target="ISR">
      <data key="d0">52982532</data>
    </edge>
    <edge source="DEU" target="ITA">
      <data key="d0">724422984</data>
    </edge>
    <edge source="DEU" target="CIV">
      <data key="d0">1062467</data>
    </edge>
    <edge source="DEU" target="JAM">
      <data key="d0">399027</data>
    </edge>
    <edge source="DEU" target="JPN">
      <data key="d0">155178748</data>
    </edge>
    <edge source="DEU" target="KAZ">
      <data key="d0">26569454</data>
    </edge>
    <edge source="DEU" target="JOR">
      <data key="d0">6531495</data>
    </edge>
    <edge source="DEU" target="KOR">
      <data key="d0">130714948</data>
    </edge>
    <edge source="DEU" target="KGZ">
      <data key="d0">391602</data>
    </edge>
    <edge source="DEU" target="LBN">
      <data key="d0">13028777</data>
    </edge>
    <edge source="DEU" target="LVA">
      <data key="d0">23948798</data>
    </edge>
    <edge source="DEU" target="LTU">
      <data key="d0">33046874</data>
    </edge>
    <edge source="DEU" target="MDG">
      <data key="d0">1013556</data>
    </edge>
    <edge source="DEU" target="MWI">
      <data key="d0">35560</data>
    </edge>
    <edge source="DEU" target="MYS">
      <data key="d0">51035999</data>
    </edge>
    <edge source="DEU" target="MRT">
      <data key="d0">521719</data>
    </edge>
    <edge source="DEU" target="MUS">
      <data key="d0">963493</data>
    </edge>
    <edge source="DEU" target="MEX">
      <data key="d0">113498487</data>
    </edge>
    <edge source="DEU" target="MDA">
      <data key="d0">1979058</data>
    </edge>
    <edge source="DEU" target="MAR">
      <data key="d0">25217552</data>
    </edge>
    <edge source="DEU" target="MOZ">
      <data key="d0">275162</data>
    </edge>
    <edge source="DEU" target="OMN">
      <data key="d0">12393951</data>
    </edge>
    <edge source="DEU" target="NAM">
      <data key="d0">355392</data>
    </edge>
    <edge source="DEU" target="NLD">
      <data key="d0">1144948878</data>
    </edge>
    <edge source="DEU" target="NZL">
      <data key="d0">18569445</data>
    </edge>
    <edge source="DEU" target="NIC">
      <data key="d0">1326624</data>
    </edge>
    <edge source="DEU" target="NOR">
      <data key="d0">125716616</data>
    </edge>
    <edge source="DEU" target="PAK">
      <data key="d0">9882219</data>
    </edge>
    <edge source="DEU" target="PAN">
      <data key="d0">2114417</data>
    </edge>
    <edge source="DEU" target="PRY">
      <data key="d0">1025119</data>
    </edge>
    <edge source="DEU" target="PER">
      <data key="d0">11123083</data>
    </edge>
    <edge source="DEU" target="PHL">
      <data key="d0">8221679</data>
    </edge>
    <edge source="DEU" target="POL">
      <data key="d0">835849728</data>
    </edge>
    <edge source="DEU" target="PRT">
      <data key="d0">57099499</data>
    </edge>
    <edge source="DEU" target="ROU">
      <data key="d0">112612637</data>
    </edge>
    <edge source="DEU" target="RUS">
      <data key="d0">293275851</data>
    </edge>
    <edge source="DEU" target="SAU">
      <data key="d0">73335158</data>
    </edge>
    <edge source="DEU" target="SEN">
      <data key="d0">1975227</data>
    </edge>
    <edge source="DEU" target="SRB">
      <data key="d0">27571348</data>
    </edge>
    <edge source="DEU" target="IND">
      <data key="d0">121569795</data>
    </edge>
    <edge source="DEU" target="SGP">
      <data key="d0">50117593</data>
    </edge>
    <edge source="DEU" target="SVK">
      <data key="d0">159064565</data>
    </edge>
    <edge source="DEU" target="VNM">
      <data key="d0">22513583</data>
    </edge>
    <edge source="DEU" target="SVN">
      <data key="d0">64531755</data>
    </edge>
    <edge source="DEU" target="ZAF">
      <data key="d0">130379901</data>
    </edge>
    <edge source="DEU" target="ZWE">
      <data key="d0">364309</data>
    </edge>
    <edge source="DEU" target="ESP">
      <data key="d0">430617766</data>
    </edge>
    <edge source="DEU" target="SWE">
      <data key="d0">369957349</data>
    </edge>
    <edge source="DEU" target="CHE">
      <data key="d0">954993809</data>
    </edge>
    <edge source="DEU" target="THA">
      <data key="d0">66792961</data>
    </edge>
    <edge source="DEU" target="TGO">
      <data key="d0">801640</data>
    </edge>
    <edge source="DEU" target="ARE">
      <data key="d0">83194723</data>
    </edge>
    <edge source="DEU" target="TUN">
      <data key="d0">9794244</data>
    </edge>
    <edge source="DEU" target="TUR">
      <data key="d0">186343956</data>
    </edge>
    <edge source="DEU" target="UGA">
      <data key="d0">232005</data>
    </edge>
    <edge source="DEU" target="UKR">
      <data key="d0">55352681</data>
    </edge>
    <edge source="DEU" target="MKD">
      <data key="d0">185912676</data>
    </edge>
    <edge source="DEU" target="EGY">
      <data key="d0">43317021</data>
    </edge>
    <edge source="DEU" target="GBR">
      <data key="d0">841104585</data>
    </edge>
    <edge source="DEU" target="TZA">
      <data key="d0">1322880</data>
    </edge>
    <edge source="DEU" target="USA">
      <data key="d0">1052213219</data>
    </edge>
    <edge source="DEU" target="BFA">
      <data key="d0">116259</data>
    </edge>
    <edge source="DEU" target="URY">
      <data key="d0">2656932</data>
    </edge>
    <edge source="GRC" target="ALB">
      <data key="d0">6827336</data>
    </edge>
    <edge source="GRC" target="DZA">
      <data key="d0">23815469</data>
    </edge>
    <edge source="GRC" target="AZE">
      <data key="d0">525353</data>
    </edge>
    <edge source="GRC" target="ARG">
      <data key="d0">1377215</data>
    </edge>
    <edge source="GRC" target="AUS">
      <data key="d0">3847295</data>
    </edge>
    <edge source="GRC" target="AUT">
      <data key="d0">1696871</data>
    </edge>
    <edge source="GRC" target="ARM">
      <data key="d0">77985</data>
    </edge>
    <edge source="GRC" target="BEL">
      <data key="d0">1146160</data>
    </edge>
    <edge source="GRC" target="BRA">
      <data key="d0">3239169</data>
    </edge>
    <edge source="GRC" target="BGR">
      <data key="d0">24974607</data>
    </edge>
    <edge source="GRC" target="BLR">
      <data key="d0">56098</data>
    </edge>
    <edge source="GRC" target="KHM">
      <data key="d0">686260</data>
    </edge>
    <edge source="GRC" target="CMR">
      <data key="d0">3472529</data>
    </edge>
    <edge source="GRC" target="CAN">
      <data key="d0">12875774</data>
    </edge>
    <edge source="GRC" target="LKA">
      <data key="d0">163774</data>
    </edge>
    <edge source="GRC" target="CHL">
      <data key="d0">370334</data>
    </edge>
    <edge source="GRC" target="CHN">
      <data key="d0">3577867</data>
    </edge>
    <edge source="GRC" target="COL">
      <data key="d0">974317</data>
    </edge>
    <edge source="GRC" target="CRI">
      <data key="d0">25263</data>
    </edge>
    <edge source="GRC" target="HRV">
      <data key="d0">427739</data>
    </edge>
    <edge source="GRC" target="CZE">
      <data key="d0">636678</data>
    </edge>
    <edge source="GRC" target="BEN">
      <data key="d0">1247654</data>
    </edge>
    <edge source="GRC" target="DNK">
      <data key="d0">162438</data>
    </edge>
    <edge source="GRC" target="ECU">
      <data key="d0">77893</data>
    </edge>
    <edge source="GRC" target="EST">
      <data key="d0">234051</data>
    </edge>
    <edge source="GRC" target="FIN">
      <data key="d0">855690</data>
    </edge>
    <edge source="GRC" target="FRA">
      <data key="d0">9948471</data>
    </edge>
    <edge source="GRC" target="GEO">
      <data key="d0">312408</data>
    </edge>
    <edge source="GRC" target="DEU">
      <data key="d0">3022342</data>
    </edge>
    <edge source="GRC" target="GHA">
      <data key="d0">10267434</data>
    </edge>
    <edge source="GRC" target="GTM">
      <data key="d0">99016</data>
    </edge>
    <edge source="GRC" target="HND">
      <data key="d0">59491</data>
    </edge>
    <edge source="GRC" target="HKG">
      <data key="d0">1989844</data>
    </edge>
    <edge source="GRC" target="HUN">
      <data key="d0">249180</data>
    </edge>
    <edge source="GRC" target="IDN">
      <data key="d0">1386042</data>
    </edge>
    <edge source="GRC" target="IRL">
      <data key="d0">352902</data>
    </edge>
    <edge source="GRC" target="ISR">
      <data key="d0">16269698</data>
    </edge>
    <edge source="GRC" target="ITA">
      <data key="d0">34858602</data>
    </edge>
    <edge source="GRC" target="CIV">
      <data key="d0">2816383</data>
    </edge>
    <edge source="GRC" target="JPN">
      <data key="d0">2294032</data>
    </edge>
    <edge source="GRC" target="KAZ">
      <data key="d0">164366</data>
    </edge>
    <edge source="GRC" target="JOR">
      <data key="d0">717673</data>
    </edge>
    <edge source="GRC" target="KOR">
      <data key="d0">4106838</data>
    </edge>
    <edge source="GRC" target="LBN">
      <data key="d0">2050775</data>
    </edge>
    <edge source="GRC" target="LVA">
      <data key="d0">93519</data>
    </edge>
    <edge source="GRC" target="LTU">
      <data key="d0">92751</data>
    </edge>
    <edge source="GRC" target="MYS">
      <data key="d0">1643527</data>
    </edge>
    <edge source="GRC" target="MRT">
      <data key="d0">1361016</data>
    </edge>
    <edge source="GRC" target="MEX">
      <data key="d0">10143002</data>
    </edge>
    <edge source="GRC" target="MDA">
      <data key="d0">71189</data>
    </edge>
    <edge source="GRC" target="MAR">
      <data key="d0">2140034</data>
    </edge>
    <edge source="GRC" target="OMN">
      <data key="d0">329523</data>
    </edge>
    <edge source="GRC" target="NLD">
      <data key="d0">627411</data>
    </edge>
    <edge source="GRC" target="NZL">
      <data key="d0">167903</data>
    </edge>
    <edge source="GRC" target="NIC">
      <data key="d0">42959</data>
    </edge>
    <edge source="GRC" target="NOR">
      <data key="d0">786447</data>
    </edge>
    <edge source="GRC" target="PAK">
      <data key="d0">272810</data>
    </edge>
    <edge source="GRC" target="PAN">
      <data key="d0">1091611</data>
    </edge>
    <edge source="GRC" target="PRY">
      <data key="d0">1220173</data>
    </edge>
    <edge source="GRC" target="PER">
      <data key="d0">762548</data>
    </edge>
    <edge source="GRC" target="PHL">
      <data key="d0">704188</data>
    </edge>
    <edge source="GRC" target="POL">
      <data key="d0">1267856</data>
    </edge>
    <edge source="GRC" target="PRT">
      <data key="d0">1039932</data>
    </edge>
    <edge source="GRC" target="ROU">
      <data key="d0">11284038</data>
    </edge>
    <edge source="GRC" target="RUS">
      <data key="d0">11279717</data>
    </edge>
    <edge source="GRC" target="SAU">
      <data key="d0">8337367</data>
    </edge>
    <edge source="GRC" target="SEN">
      <data key="d0">12393</data>
    </edge>
    <edge source="GRC" target="SRB">
      <data key="d0">4733677</data>
    </edge>
    <edge source="GRC" target="IND">
      <data key="d0">4693772</data>
    </edge>
    <edge source="GRC" target="SGP">
      <data key="d0">5663539</data>
    </edge>
    <edge source="GRC" target="SVK">
      <data key="d0">151790</data>
    </edge>
    <edge source="GRC" target="VNM">
      <data key="d0">618774</data>
    </edge>
    <edge source="GRC" target="SVN">
      <data key="d0">2395782</data>
    </edge>
    <edge source="GRC" target="ZAF">
      <data key="d0">643140</data>
    </edge>
    <edge source="GRC" target="ESP">
      <data key="d0">4575805</data>
    </edge>
    <edge source="GRC" target="SWE">
      <data key="d0">1113929</data>
    </edge>
    <edge source="GRC" target="CHE">
      <data key="d0">914113</data>
    </edge>
    <edge source="GRC" target="THA">
      <data key="d0">594569</data>
    </edge>
    <edge source="GRC" target="ARE">
      <data key="d0">19426177</data>
    </edge>
    <edge source="GRC" target="TUN">
      <data key="d0">1065079</data>
    </edge>
    <edge source="GRC" target="TUR">
      <data key="d0">13872872</data>
    </edge>
    <edge source="GRC" target="UKR">
      <data key="d0">2429376</data>
    </edge>
    <edge source="GRC" target="MKD">
      <data key="d0">8741053</data>
    </edge>
    <edge source="GRC" target="EGY">
      <data key="d0">3937522</data>
    </edge>
    <edge source="GRC" target="GBR">
      <data key="d0">26447780</data>
    </edge>
    <edge source="GRC" target="TZA">
      <data key="d0">33141</data>
    </edge>
    <edge source="GRC" target="USA">
      <data key="d0">143687229</data>
    </edge>
    <edge source="GRC" target="BFA">
      <data key="d0">4130819</data>
    </edge>
    <edge source="GRC" target="URY">
      <data key="d0">72597</data>
    </edge>
    <edge source="ITA" target="ALB">
      <data key="d0">25469174</data>
    </edge>
    <edge source="ITA" target="DZA">
      <data key="d0">53702900</data>
    </edge>
    <edge source="ITA" target="AZE">
      <data key="d0">11372662</data>
    </edge>
    <edge source="ITA" target="ARG">
      <data key="d0">25258973</data>
    </edge>
    <edge source="ITA" target="AUS">
      <data key="d0">147153402</data>
    </edge>
    <edge source="ITA" target="AUT">
      <data key="d0">244452565</data>
    </edge>
    <edge source="ITA" target="ARM">
      <data key="d0">2099207</data>
    </edge>
    <edge source="ITA" target="BEL">
      <data key="d0">280639741</data>
    </edge>
    <edge source="ITA" target="BOL">
      <data key="d0">1376899</data>
    </edge>
    <edge source="ITA" target="BWA">
      <data key="d0">208601</data>
    </edge>
    <edge source="ITA" target="BRA">
      <data key="d0">71901915</data>
    </edge>
    <edge source="ITA" target="BGR">
      <data key="d0">32342524</data>
    </edge>
    <edge source="ITA" target="BDI">
      <data key="d0">113991</data>
    </edge>
    <edge source="ITA" target="BLR">
      <data key="d0">5367767</data>
    </edge>
    <edge source="ITA" target="KHM">
      <data key="d0">1681938</data>
    </edge>
    <edge source="ITA" target="CMR">
      <data key="d0">4043761</data>
    </edge>
    <edge source="ITA" target="CAN">
      <data key="d0">206619849</data>
    </edge>
    <edge source="ITA" target="LKA">
      <data key="d0">5940542</data>
    </edge>
    <edge source="ITA" target="CHL">
      <data key="d0">17633660</data>
    </edge>
    <edge source="ITA" target="CHN">
      <data key="d0">152657996</data>
    </edge>
    <edge source="ITA" target="COL">
      <data key="d0">10218325</data>
    </edge>
    <edge source="ITA" target="CRI">
      <data key="d0">5386984</data>
    </edge>
    <edge source="ITA" target="HRV">
      <data key="d0">83292406</data>
    </edge>
    <edge source="ITA" target="CZE">
      <data key="d0">112084746</data>
    </edge>
    <edge source="ITA" target="BEN">
      <data key="d0">907772</data>
    </edge>
    <edge source="ITA" target="DNK">
      <data key="d0">72586506</data>
    </edge>
    <edge source="ITA" target="ECU">
      <data key="d0">5505745</data>
    </edge>
    <edge source="ITA" target="SLV">
      <data key="d0">1100982</data>
    </edge>
    <edge source="ITA" target="ETH">
      <data key="d0">4283759</data>
    </edge>
    <edge source="ITA" target="EST">
      <data key="d0">14624002</data>
    </edge>
    <edge source="ITA" target="FIN">
      <data key="d0">32076297</data>
    </edge>
    <edge source="ITA" target="FRA">
      <data key="d0">1531562508</data>
    </edge>
    <edge source="ITA" target="GEO">
      <data key="d0">9091730</data>
    </edge>
    <edge source="ITA" target="GMB">
      <data key="d0">450664</data>
    </edge>
    <edge source="ITA" target="PSE">
      <data key="d0">477632</data>
    </edge>
    <edge source="ITA" target="DEU">
      <data key="d0">1260958340</data>
    </edge>
    <edge source="ITA" target="GHA">
      <data key="d0">14110472</data>
    </edge>
    <edge source="ITA" target="GRC">
      <data key="d0">95379757</data>
    </edge>
    <edge source="ITA" target="GTM">
      <data key="d0">2511285</data>
    </edge>
    <edge source="ITA" target="HND">
      <data key="d0">1174402</data>
    </edge>
    <edge source="ITA" target="HKG">
      <data key="d0">128871821</data>
    </edge>
    <edge source="ITA" target="HUN">
      <data key="d0">94675134</data>
    </edge>
    <edge source="ITA" target="IDN">
      <data key="d0">28195521</data>
    </edge>
    <edge source="ITA" target="IRL">
      <data key="d0">29487479</data>
    </edge>
    <edge source="ITA" target="ISR">
      <data key="d0">152598016</data>
    </edge>
    <edge source="ITA" target="CIV">
      <data key="d0">9650500</data>
    </edge>
    <edge source="ITA" target="JAM">
      <data key="d0">2166542</data>
    </edge>
    <edge source="ITA" target="JPN">
      <data key="d0">83794589</data>
    </edge>
    <edge source="ITA" target="KAZ">
      <data key="d0">23335276</data>
    </edge>
    <edge source="ITA" target="JOR">
      <data key="d0">20031959</data>
    </edge>
    <edge source="ITA" target="KOR">
      <data key="d0">74566680</data>
    </edge>
    <edge source="ITA" target="KGZ">
      <data key="d0">580767</data>
    </edge>
    <edge source="ITA" target="LBN">
      <data key="d0">52669424</data>
    </edge>
    <edge source="ITA" target="LVA">
      <data key="d0">12685131</data>
    </edge>
    <edge source="ITA" target="LTU">
      <data key="d0">17415713</data>
    </edge>
    <edge source="ITA" target="MDG">
      <data key="d0">523482</data>
    </edge>
    <edge source="ITA" target="MWI">
      <data key="d0">113369</data>
    </edge>
    <edge source="ITA" target="MYS">
      <data key="d0">7637118</data>
    </edge>
    <edge source="ITA" target="MRT">
      <data key="d0">234707</data>
    </edge>
    <edge source="ITA" target="MUS">
      <data key="d0">5594587</data>
    </edge>
    <edge source="ITA" target="MEX">
      <data key="d0">99389295</data>
    </edge>
    <edge source="ITA" target="MDA">
      <data key="d0">3264451</data>
    </edge>
    <edge source="ITA" target="MAR">
      <data key="d0">73648325</data>
    </edge>
    <edge source="ITA" target="MOZ">
      <data key="d0">298792</data>
    </edge>
    <edge source="ITA" target="OMN">
      <data key="d0">10563082</data>
    </edge>
    <edge source="ITA" target="NAM">
      <data key="d0">961686</data>
    </edge>
    <edge source="ITA" target="NLD">
      <data key="d0">200763494</data>
    </edge>
    <edge source="ITA" target="NZL">
      <data key="d0">21258768</data>
    </edge>
    <edge source="ITA" target="NIC">
      <data key="d0">986842</data>
    </edge>
    <edge source="ITA" target="NER">
      <data key="d0">211839</data>
    </edge>
    <edge source="ITA" target="NOR">
      <data key="d0">47356929</data>
    </edge>
    <edge source="ITA" target="PAK">
      <data key="d0">10010073</data>
    </edge>
    <edge source="ITA" target="PAN">
      <data key="d0">9225107</data>
    </edge>
    <edge source="ITA" target="PRY">
      <data key="d0">657535</data>
    </edge>
    <edge source="ITA" target="PER">
      <data key="d0">11428165</data>
    </edge>
    <edge source="ITA" target="PHL">
      <data key="d0">18489400</data>
    </edge>
    <edge source="ITA" target="POL">
      <data key="d0">243068902</data>
    </edge>
    <edge source="ITA" target="PRT">
      <data key="d0">45897655</data>
    </edge>
    <edge source="ITA" target="ROU">
      <data key="d0">83125126</data>
    </edge>
    <edge source="ITA" target="RUS">
      <data key="d0">174736307</data>
    </edge>
    <edge source="ITA" target="SAU">
      <data key="d0">137020842</data>
    </edge>
    <edge source="ITA" target="SEN">
      <data key="d0">11327021</data>
    </edge>
    <edge source="ITA" target="SRB">
      <data key="d0">40696038</data>
    </edge>
    <edge source="ITA" target="IND">
      <data key="d0">61662305</data>
    </edge>
    <edge source="ITA" target="SGP">
      <data key="d0">38294259</data>
    </edge>
    <edge source="ITA" target="SVK">
      <data key="d0">81499884</data>
    </edge>
    <edge source="ITA" target="VNM">
      <data key="d0">22267457</data>
    </edge>
    <edge source="ITA" target="SVN">
      <data key="d0">95644309</data>
    </edge>
    <edge source="ITA" target="ZAF">
      <data key="d0">45952352</data>
    </edge>
    <edge source="ITA" target="ZWE">
      <data key="d0">523693</data>
    </edge>
    <edge source="ITA" target="ESP">
      <data key="d0">365818990</data>
    </edge>
    <edge source="ITA" target="SWE">
      <data key="d0">96399395</data>
    </edge>
    <edge source="ITA" target="CHE">
      <data key="d0">468948847</data>
    </edge>
    <edge source="ITA" target="THA">
      <data key="d0">39937151</data>
    </edge>
    <edge source="ITA" target="TGO">
      <data key="d0">976280</data>
    </edge>
    <edge source="ITA" target="ARE">
      <data key="d0">174217285</data>
    </edge>
    <edge source="ITA" target="TUN">
      <data key="d0">39598820</data>
    </edge>
    <edge source="ITA" target="TUR">
      <data key="d0">107185805</data>
    </edge>
    <edge source="ITA" target="UGA">
      <data key="d0">850348</data>
    </edge>
    <edge source="ITA" target="UKR">
      <data key="d0">31266276</data>
    </edge>
    <edge source="ITA" target="MKD">
      <data key="d0">7653970</data>
    </edge>
    <edge source="ITA" target="EGY">
      <data key="d0">36412324</data>
    </edge>
    <edge source="ITA" target="GBR">
      <data key="d0">499692410</data>
    </edge>
    <edge source="ITA" target="TZA">
      <data key="d0">1060625</data>
    </edge>
    <edge source="ITA" target="USA">
      <data key="d0">1548483249</data>
    </edge>
    <edge source="ITA" target="BFA">
      <data key="d0">516470</data>
    </edge>
    <edge source="ITA" target="URY">
      <data key="d0">2091413</data>
    </edge>
    <edge source="JOR" target="DZA">
      <data key="d0">612607</data>
    </edge>
    <edge source="JOR" target="AUS">
      <data key="d0">325378</data>
    </edge>
    <edge source="JOR" target="AUT">
      <data key="d0">13970</data>
    </edge>
    <edge source="JOR" target="CHN">
      <data key="d0">252925</data>
    </edge>
    <edge source="JOR" target="PSE">
      <data key="d0">23738091</data>
    </edge>
    <edge source="JOR" target="ISR">
      <data key="d0">704842</data>
    </edge>
    <edge source="JOR" target="ITA">
      <data key="d0">52894</data>
    </edge>
    <edge source="JOR" target="LBN">
      <data key="d0">68972</data>
    </edge>
    <edge source="JOR" target="MAR">
      <data key="d0">12814</data>
    </edge>
    <edge source="JOR" target="OMN">
      <data key="d0">315145</data>
    </edge>
    <edge source="JOR" target="PRT">
      <data key="d0">29859</data>
    </edge>
    <edge source="JOR" target="SAU">
      <data key="d0">54543618</data>
    </edge>
    <edge source="JOR" target="IND">
      <data key="d0">10054</data>
    </edge>
    <edge source="JOR" target="ESP">
      <data key="d0">106023</data>
    </edge>
    <edge source="JOR" target="ARE">
      <data key="d0">9704285</data>
    </edge>
    <edge source="JOR" target="TUN">
      <data key="d0">19176</data>
    </edge>
    <edge source="JOR" target="EGY">
      <data key="d0">111413</data>
    </edge>
    <edge source="JOR" target="GBR">
      <data key="d0">31304</data>
    </edge>
    <edge source="JOR" target="USA">
      <data key="d0">346673</data>
    </edge>
    <edge source="ROU" target="ALB">
      <data key="d0">298369</data>
    </edge>
    <edge source="ROU" target="DZA">
      <data key="d0">4731308</data>
    </edge>
    <edge source="ROU" target="ARG">
      <data key="d0">259449</data>
    </edge>
    <edge source="ROU" target="AUS">
      <data key="d0">65907</data>
    </edge>
    <edge source="ROU" target="AUT">
      <data key="d0">9143545</data>
    </edge>
    <edge source="ROU" target="BEL">
      <data key="d0">9097935</data>
    </edge>
    <edge source="ROU" target="BRA">
      <data key="d0">468918</data>
    </edge>
    <edge source="ROU" target="BGR">
      <data key="d0">31968131</data>
    </edge>
    <edge source="ROU" target="CAN">
      <data key="d0">1016586</data>
    </edge>
    <edge source="ROU" target="CHL">
      <data key="d0">772901</data>
    </edge>
    <edge source="ROU" target="CHN">
      <data key="d0">2071980</data>
    </edge>
    <edge source="ROU" target="COL">
      <data key="d0">479618</data>
    </edge>
    <edge source="ROU" target="HRV">
      <data key="d0">4296204</data>
    </edge>
    <edge source="ROU" target="CZE">
      <data key="d0">6056497</data>
    </edge>
    <edge source="ROU" target="DNK">
      <data key="d0">1048309</data>
    </edge>
    <edge source="ROU" target="EST">
      <data key="d0">103274</data>
    </edge>
    <edge source="ROU" target="FIN">
      <data key="d0">1273262</data>
    </edge>
    <edge source="ROU" target="FRA">
      <data key="d0">23824127</data>
    </edge>
    <edge source="ROU" target="GEO">
      <data key="d0">309697</data>
    </edge>
    <edge source="ROU" target="GMB">
      <data key="d0">88284</data>
    </edge>
    <edge source="ROU" target="DEU">
      <data key="d0">40145101</data>
    </edge>
    <edge source="ROU" target="GRC">
      <data key="d0">14453693</data>
    </edge>
    <edge source="ROU" target="HKG">
      <data key="d0">11626</data>
    </edge>
    <edge source="ROU" target="HUN">
      <data key="d0">19842336</data>
    </edge>
    <edge source="ROU" target="IDN">
      <data key="d0">199068</data>
    </edge>
    <edge source="ROU" target="IRL">
      <data key="d0">25199</data>
    </edge>
    <edge source="ROU" target="ISR">
      <data key="d0">524846</data>
    </edge>
    <edge source="ROU" target="ITA">
      <data key="d0">29216188</data>
    </edge>
    <edge source="ROU" target="JPN">
      <data key="d0">363843</data>
    </edge>
    <edge source="ROU" target="JOR">
      <data key="d0">92236</data>
    </edge>
    <edge source="ROU" target="KOR">
      <data key="d0">280366</data>
    </edge>
    <edge source="ROU" target="LBN">
      <data key="d0">496985</data>
    </edge>
    <edge source="ROU" target="LVA">
      <data key="d0">104274</data>
    </edge>
    <edge source="ROU" target="LTU">
      <data key="d0">240382</data>
    </edge>
    <edge source="ROU" target="MEX">
      <data key="d0">3440648</data>
    </edge>
    <edge source="ROU" target="MDA">
      <data key="d0">12623953</data>
    </edge>
    <edge source="ROU" target="MAR">
      <data key="d0">1579845</data>
    </edge>
    <edge source="ROU" target="OMN">
      <data key="d0">43887</data>
    </edge>
    <edge source="ROU" target="NLD">
      <data key="d0">4255406</data>
    </edge>
    <edge source="ROU" target="NOR">
      <data key="d0">265276</data>
    </edge>
    <edge source="ROU" target="POL">
      <data key="d0">13053750</data>
    </edge>
    <edge source="ROU" target="PRT">
      <data key="d0">757982</data>
    </edge>
    <edge source="ROU" target="RUS">
      <data key="d0">6880672</data>
    </edge>
    <edge source="ROU" target="SAU">
      <data key="d0">15210</data>
    </edge>
    <edge source="ROU" target="SRB">
      <data key="d0">6243358</data>
    </edge>
    <edge source="ROU" target="IND">
      <data key="d0">2736646</data>
    </edge>
    <edge source="ROU" target="SGP">
      <data key="d0">61368</data>
    </edge>
    <edge source="ROU" target="SVK">
      <data key="d0">7525861</data>
    </edge>
    <edge source="ROU" target="SVN">
      <data key="d0">734202</data>
    </edge>
    <edge source="ROU" target="ZAF">
      <data key="d0">398211</data>
    </edge>
    <edge source="ROU" target="ESP">
      <data key="d0">6088767</data>
    </edge>
    <edge source="ROU" target="SWE">
      <data key="d0">3692477</data>
    </edge>
    <edge source="ROU" target="CHE">
      <data key="d0">1414431</data>
    </edge>
    <edge source="ROU" target="THA">
      <data key="d0">72977</data>
    </edge>
    <edge source="ROU" target="ARE">
      <data key="d0">1769330</data>
    </edge>
    <edge source="ROU" target="TUN">
      <data key="d0">87731</data>
    </edge>
    <edge source="ROU" target="TUR">
      <data key="d0">7525140</data>
    </edge>
    <edge source="ROU" target="UGA">
      <data key="d0">142910</data>
    </edge>
    <edge source="ROU" target="UKR">
      <data key="d0">1493480</data>
    </edge>
    <edge source="ROU" target="MKD">
      <data key="d0">1284212</data>
    </edge>
    <edge source="ROU" target="EGY">
      <data key="d0">404499</data>
    </edge>
    <edge source="ROU" target="GBR">
      <data key="d0">7764029</data>
    </edge>
    <edge source="ROU" target="USA">
      <data key="d0">5713402</data>
    </edge>
    <edge source="SRB" target="ALB">
      <data key="d0">3176725</data>
    </edge>
    <edge source="SRB" target="AUS">
      <data key="d0">190432</data>
    </edge>
    <edge source="SRB" target="AUT">
      <data key="d0">19904871</data>
    </edge>
    <edge source="SRB" target="BEL">
      <data key="d0">110831</data>
    </edge>
    <edge source="SRB" target="BGR">
      <data key="d0">12402183</data>
    </edge>
    <edge source="SRB" target="BLR">
      <data key="d0">21821</data>
    </edge>
    <edge source="SRB" target="CAN">
      <data key="d0">35469</data>
    </edge>
    <edge source="SRB" target="COL">
      <data key="d0">104432</data>
    </edge>
    <edge source="SRB" target="HRV">
      <data key="d0">6261810</data>
    </edge>
    <edge source="SRB" target="CZE">
      <data key="d0">775014</data>
    </edge>
    <edge source="SRB" target="BEN">
      <data key="d0">148650</data>
    </edge>
    <edge source="SRB" target="DNK">
      <data key="d0">18978</data>
    </edge>
    <edge source="SRB" target="FRA">
      <data key="d0">1189023</data>
    </edge>
    <edge source="SRB" target="DEU">
      <data key="d0">2375712</data>
    </edge>
    <edge source="SRB" target="GHA">
      <data key="d0">208852</data>
    </edge>
    <edge source="SRB" target="GRC">
      <data key="d0">2181070</data>
    </edge>
    <edge source="SRB" target="HUN">
      <data key="d0">4790253</data>
    </edge>
    <edge source="SRB" target="IRL">
      <data key="d0">20694</data>
    </edge>
    <edge source="SRB" target="ISR">
      <data key="d0">238760</data>
    </edge>
    <edge source="SRB" target="ITA">
      <data key="d0">1763568</data>
    </edge>
    <edge source="SRB" target="KAZ">
      <data key="d0">2196377</data>
    </edge>
    <edge source="SRB" target="KGZ">
      <data key="d0">21470</data>
    </edge>
    <edge source="SRB" target="MDA">
      <data key="d0">12674</data>
    </edge>
    <edge source="SRB" target="MAR">
      <data key="d0">12595</data>
    </edge>
    <edge source="SRB" target="NLD">
      <data key="d0">117192</data>
    </edge>
    <edge source="SRB" target="NZL">
      <data key="d0">24698</data>
    </edge>
    <edge source="SRB" target="NOR">
      <data key="d0">14088</data>
    </edge>
    <edge source="SRB" target="POL">
      <data key="d0">117830</data>
    </edge>
    <edge source="SRB" target="PRT">
      <data key="d0">21054</data>
    </edge>
    <edge source="SRB" target="ROU">
      <data key="d0">18271718</data>
    </edge>
    <edge source="SRB" target="RUS">
      <data key="d0">1508421</data>
    </edge>
    <edge source="SRB" target="SAU">
      <data key="d0">27647</data>
    </edge>
    <edge source="SRB" target="IND">
      <data key="d0">30217</data>
    </edge>
    <edge source="SRB" target="SVK">
      <data key="d0">463872</data>
    </edge>
    <edge source="SRB" target="SVN">
      <data key="d0">924238</data>
    </edge>
    <edge source="SRB" target="ESP">
      <data key="d0">44179</data>
    </edge>
    <edge source="SRB" target="SWE">
      <data key="d0">715526</data>
    </edge>
    <edge source="SRB" target="CHE">
      <data key="d0">4857304</data>
    </edge>
    <edge source="SRB" target="ARE">
      <data key="d0">2530733</data>
    </edge>
    <edge source="SRB" target="TUR">
      <data key="d0">1522006</data>
    </edge>
    <edge source="SRB" target="UKR">
      <data key="d0">134523</data>
    </edge>
    <edge source="SRB" target="MKD">
      <data key="d0">14445776</data>
    </edge>
    <edge source="SRB" target="GBR">
      <data key="d0">882017</data>
    </edge>
    <edge source="SRB" target="TZA">
      <data key="d0">17396</data>
    </edge>
    <edge source="SRB" target="USA">
      <data key="d0">106868</data>
    </edge>
    <edge source="MKD" target="ALB">
      <data key="d0">4295409</data>
    </edge>
    <edge source="MKD" target="AZE">
      <data key="d0">69493</data>
    </edge>
    <edge source="MKD" target="AUS">
      <data key="d0">71306</data>
    </edge>
    <edge source="MKD" target="AUT">
      <data key="d0">290132</data>
    </edge>
    <edge source="MKD" target="BEL">
      <data key="d0">23574</data>
    </edge>
    <edge source="MKD" target="BRA">
      <data key="d0">24243</data>
    </edge>
    <edge source="MKD" target="BGR">
      <data key="d0">4985453</data>
    </edge>
    <edge source="MKD" target="CHN">
      <data key="d0">127924</data>
    </edge>
    <edge source="MKD" target="HRV">
      <data key="d0">259391</data>
    </edge>
    <edge source="MKD" target="CZE">
      <data key="d0">25117</data>
    </edge>
    <edge source="MKD" target="FIN">
      <data key="d0">10454</data>
    </edge>
    <edge source="MKD" target="DEU">
      <data key="d0">860727</data>
    </edge>
    <edge source="MKD" target="GRC">
      <data key="d0">1404972</data>
    </edge>
    <edge source="MKD" target="ITA">
      <data key="d0">503644</data>
    </edge>
    <edge source="MKD" target="KAZ">
      <data key="d0">44241</data>
    </edge>
    <edge source="MKD" target="KOR">
      <data key="d0">351139</data>
    </edge>
    <edge source="MKD" target="MEX">
      <data key="d0">39010</data>
    </edge>
    <edge source="MKD" target="NLD">
      <data key="d0">43135</data>
    </edge>
    <edge source="MKD" target="PAK">
      <data key="d0">40204</data>
    </edge>
    <edge source="MKD" target="POL">
      <data key="d0">166035</data>
    </edge>
    <edge source="MKD" target="ROU">
      <data key="d0">25526</data>
    </edge>
    <edge source="MKD" target="SAU">
      <data key="d0">245828</data>
    </edge>
    <edge source="MKD" target="SRB">
      <data key="d0">23684746</data>
    </edge>
    <edge source="MKD" target="IND">
      <data key="d0">41761</data>
    </edge>
    <edge source="MKD" target="SGP">
      <data key="d0">28142</data>
    </edge>
    <edge source="MKD" target="SVK">
      <data key="d0">88846</data>
    </edge>
    <edge source="MKD" target="SVN">
      <data key="d0">45897</data>
    </edge>
    <edge source="MKD" target="ESP">
      <data key="d0">11982</data>
    </edge>
    <edge source="MKD" target="SWE">
      <data key="d0">16319</data>
    </edge>
    <edge source="MKD" target="CHE">
      <data key="d0">459897</data>
    </edge>
    <edge source="MKD" target="ARE">
      <data key="d0">609908</data>
    </edge>
    <edge source="MKD" target="TUR">
      <data key="d0">4734143</data>
    </edge>
    <edge source="MKD" target="GBR">
      <data key="d0">98667</data>
    </edge>
    <edge source="MKD" target="USA">
      <data key="d0">218778</data>
    </edge>
    <edge source="USA" target="ALB">
      <data key="d0">47964</data>
    </edge>
    <edge source="USA" target="DZA">
      <data key="d0">8593792</data>
    </edge>
    <edge source="USA" target="AZE">
      <data key="d0">185316</data>
    </edge>
    <edge source="USA" target="ARG">
      <data key="d0">26227566</data>
    </edge>
    <edge source="USA" target="AUS">
      <data key="d0">177157031</data>
    </edge>
    <edge source="USA" target="AUT">
      <data key="d0">55573821</data>
    </edge>
    <edge source="USA" target="ARM">
      <data key="d0">5030333</data>
    </edge>
    <edge source="USA" target="BEL">
      <data key="d0">3275532136</data>
    </edge>
    <edge source="USA" target="BOL">
      <data key="d0">2352756</data>
    </edge>
    <edge source="USA" target="BWA">
      <data key="d0">718583</data>
    </edge>
    <edge source="USA" target="BRA">
      <data key="d0">118395256</data>
    </edge>
    <edge source="USA" target="BGR">
      <data key="d0">2534089</data>
    </edge>
    <edge source="USA" target="BLR">
      <data key="d0">210453</data>
    </edge>
    <edge source="USA" target="KHM">
      <data key="d0">78618</data>
    </edge>
    <edge source="USA" target="CMR">
      <data key="d0">318235</data>
    </edge>
    <edge source="USA" target="CAN">
      <data key="d0">3659056931</data>
    </edge>
    <edge source="USA" target="LKA">
      <data key="d0">8453804</data>
    </edge>
    <edge source="USA" target="CHL">
      <data key="d0">46268682</data>
    </edge>
    <edge source="USA" target="CHN">
      <data key="d0">712816907</data>
    </edge>
    <edge source="USA" target="COL">
      <data key="d0">50447856</data>
    </edge>
    <edge source="USA" target="CRI">
      <data key="d0">30976677</data>
    </edge>
    <edge source="USA" target="HRV">
      <data key="d0">529627</data>
    </edge>
    <edge source="USA" target="CZE">
      <data key="d0">16153975</data>
    </edge>
    <edge source="USA" target="BEN">
      <data key="d0">32468</data>
    </edge>
    <edge source="USA" target="DNK">
      <data key="d0">33803514</data>
    </edge>
    <edge source="USA" target="ECU">
      <data key="d0">12157093</data>
    </edge>
    <edge source="USA" target="SLV">
      <data key="d0">10012684</data>
    </edge>
    <edge source="USA" target="ETH">
      <data key="d0">2670202</data>
    </edge>
    <edge source="USA" target="EST">
      <data key="d0">1036979</data>
    </edge>
    <edge source="USA" target="FIN">
      <data key="d0">5770160</data>
    </edge>
    <edge source="USA" target="FRA">
      <data key="d0">569530240</data>
    </edge>
    <edge source="USA" target="GEO">
      <data key="d0">522058</data>
    </edge>
    <edge source="USA" target="GMB">
      <data key="d0">29000</data>
    </edge>
    <edge source="USA" target="DEU">
      <data key="d0">1151476909</data>
    </edge>
    <edge source="USA" target="GHA">
      <data key="d0">2924082</data>
    </edge>
    <edge source="USA" target="GRC">
      <data key="d0">3503453</data>
    </edge>
    <edge source="USA" target="GTM">
      <data key="d0">10155863</data>
    </edge>
    <edge source="USA" target="HND">
      <data key="d0">15315363</data>
    </edge>
    <edge source="USA" target="HKG">
      <data key="d0">4235078878</data>
    </edge>
    <edge source="USA" target="HUN">
      <data key="d0">12470129</data>
    </edge>
    <edge source="USA" target="IDN">
      <data key="d0">21486699</data>
    </edge>
    <edge source="USA" target="IRL">
      <data key="d0">74088913</data>
    </edge>
    <edge source="USA" target="ISR">
      <data key="d0">5071132738</data>
    </edge>
    <edge source="USA" target="ITA">
      <data key="d0">266819909</data>
    </edge>
    <edge source="USA" target="CIV">
      <data key="d0">222634</data>
    </edge>
    <edge source="USA" target="JAM">
      <data key="d0">14480951</data>
    </edge>
    <edge source="USA" target="JPN">
      <data key="d0">655559530</data>
    </edge>
    <edge source="USA" target="KAZ">
      <data key="d0">5985908</data>
    </edge>
    <edge source="USA" target="JOR">
      <data key="d0">2274117</data>
    </edge>
    <edge source="USA" target="KOR">
      <data key="d0">323328313</data>
    </edge>
    <edge source="USA" target="KGZ">
      <data key="d0">163255</data>
    </edge>
    <edge source="USA" target="LBN">
      <data key="d0">6104765</data>
    </edge>
    <edge source="USA" target="LVA">
      <data key="d0">2139887</data>
    </edge>
    <edge source="USA" target="LTU">
      <data key="d0">1696882</data>
    </edge>
    <edge source="USA" target="MDG">
      <data key="d0">76386</data>
    </edge>
    <edge source="USA" target="MYS">
      <data key="d0">101672301</data>
    </edge>
    <edge source="USA" target="MRT">
      <data key="d0">2817225</data>
    </edge>
    <edge source="USA" target="MUS">
      <data key="d0">1398510</data>
    </edge>
    <edge source="USA" target="MEX">
      <data key="d0">1444218213</data>
    </edge>
    <edge source="USA" target="MAR">
      <data key="d0">3952474</data>
    </edge>
    <edge source="USA" target="MOZ">
      <data key="d0">90786</data>
    </edge>
    <edge source="USA" target="OMN">
      <data key="d0">4365877</data>
    </edge>
    <edge source="USA" target="NAM">
      <data key="d0">10540218</data>
    </edge>
    <edge source="USA" target="NLD">
      <data key="d0">197052389</data>
    </edge>
    <edge source="USA" target="NZL">
      <data key="d0">23404572</data>
    </edge>
    <edge source="USA" target="NIC">
      <data key="d0">4048703</data>
    </edge>
    <edge source="USA" target="NOR">
      <data key="d0">7450484</data>
    </edge>
    <edge source="USA" target="PAK">
      <data key="d0">4411805</data>
    </edge>
    <edge source="USA" target="PAN">
      <data key="d0">35096710</data>
    </edge>
    <edge source="USA" target="PRY">
      <data key="d0">1222663</data>
    </edge>
    <edge source="USA" target="PER">
      <data key="d0">24770472</data>
    </edge>
    <edge source="USA" target="PHL">
      <data key="d0">23644274</data>
    </edge>
    <edge source="USA" target="POL">
      <data key="d0">52623473</data>
    </edge>
    <edge source="USA" target="PRT">
      <data key="d0">7705060</data>
    </edge>
    <edge source="USA" target="ROU">
      <data key="d0">2304861</data>
    </edge>
    <edge source="USA" target="RUS">
      <data key="d0">37608085</data>
    </edge>
    <edge source="USA" target="SAU">
      <data key="d0">27554704</data>
    </edge>
    <edge source="USA" target="SEN">
      <data key="d0">455046</data>
    </edge>
    <edge source="USA" target="SRB">
      <data key="d0">198830</data>
    </edge>
    <edge source="USA" target="IND">
      <data key="d0">5043149008</data>
    </edge>
    <edge source="USA" target="SGP">
      <data key="d0">208351829</data>
    </edge>
    <edge source="USA" target="SVK">
      <data key="d0">12532329</data>
    </edge>
    <edge source="USA" target="VNM">
      <data key="d0">76424983</data>
    </edge>
    <edge source="USA" target="SVN">
      <data key="d0">1467937</data>
    </edge>
    <edge source="USA" target="ZAF">
      <data key="d0">176918709</data>
    </edge>
    <edge source="USA" target="ZWE">
      <data key="d0">10493</data>
    </edge>
    <edge source="USA" target="ESP">
      <data key="d0">84706251</data>
    </edge>
    <edge source="USA" target="SWE">
      <data key="d0">24817049</data>
    </edge>
    <edge source="USA" target="CHE">
      <data key="d0">1459436748</data>
    </edge>
    <edge source="USA" target="THA">
      <data key="d0">264589290</data>
    </edge>
    <edge source="USA" target="TGO">
      <data key="d0">66120</data>
    </edge>
    <edge source="USA" target="ARE">
      <data key="d0">815596116</data>
    </edge>
    <edge source="USA" target="TUN">
      <data key="d0">1569160</data>
    </edge>
    <edge source="USA" target="TUR">
      <data key="d0">49151112</data>
    </edge>
    <edge source="USA" target="UGA">
      <data key="d0">129384</data>
    </edge>
    <edge source="USA" target="UKR">
      <data key="d0">4017890</data>
    </edge>
    <edge source="USA" target="MKD">
      <data key="d0">222547</data>
    </edge>
    <edge source="USA" target="EGY">
      <data key="d0">6217719</data>
    </edge>
    <edge source="USA" target="GBR">
      <data key="d0">855419087</data>
    </edge>
    <edge source="USA" target="TZA">
      <data key="d0">409890</data>
    </edge>
    <edge source="USA" target="URY">
      <data key="d0">2511567</data>
    </edge>
    <edge source="DZA" target="CMR">
      <data key="d0">12980</data>
    </edge>
    <edge source="DZA" target="BEN">
      <data key="d0">16419</data>
    </edge>
    <edge source="DZA" target="FRA">
      <data key="d0">24577</data>
    </edge>
    <edge source="DZA" target="GHA">
      <data key="d0">505815</data>
    </edge>
    <edge source="DZA" target="GRC">
      <data key="d0">12871</data>
    </edge>
    <edge source="DZA" target="ITA">
      <data key="d0">1758105</data>
    </edge>
    <edge source="DZA" target="CIV">
      <data key="d0">222614</data>
    </edge>
    <edge source="DZA" target="MAR">
      <data key="d0">2697941</data>
    </edge>
    <edge source="DZA" target="PRT">
      <data key="d0">43145</data>
    </edge>
    <edge source="DZA" target="SEN">
      <data key="d0">128655</data>
    </edge>
    <edge source="DZA" target="ZAF">
      <data key="d0">51415</data>
    </edge>
    <edge source="DZA" target="ESP">
      <data key="d0">5428082</data>
    </edge>
    <edge source="DZA" target="TGO">
      <data key="d0">29053</data>
    </edge>
    <edge source="DZA" target="ARE">
      <data key="d0">10279</data>
    </edge>
    <edge source="DZA" target="TUN">
      <data key="d0">7738189</data>
    </edge>
    <edge source="DZA" target="TUR">
      <data key="d0">1090835</data>
    </edge>
    <edge source="DZA" target="GBR">
      <data key="d0">20449</data>
    </edge>
    <edge source="CMR" target="BEL">
      <data key="d0">14311</data>
    </edge>
    <edge source="CMR" target="CAF">
      <data key="d0">2445454</data>
    </edge>
    <edge source="CMR" target="CHN">
      <data key="d0">15371</data>
    </edge>
    <edge source="CMR" target="CIV">
      <data key="d0">487727</data>
    </edge>
    <edge source="CMR" target="SEN">
      <data key="d0">155274</data>
    </edge>
    <edge source="CMR" target="CHE">
      <data key="d0">12063</data>
    </edge>
    <edge source="CMR" target="THA">
      <data key="d0">11801</data>
    </edge>
    <edge source="CMR" target="TGO">
      <data key="d0">44508</data>
    </edge>
    <edge source="CMR" target="ARE">
      <data key="d0">28594</data>
    </edge>
    <edge source="CMR" target="TZA">
      <data key="d0">109853</data>
    </edge>
    <edge source="CMR" target="USA">
      <data key="d0">10778</data>
    </edge>
    <edge source="BEN" target="CAF">
      <data key="d0">280288</data>
    </edge>
    <edge source="BEN" target="FRA">
      <data key="d0">16342</data>
    </edge>
    <edge source="BEN" target="CIV">
      <data key="d0">220711</data>
    </edge>
    <edge source="BEN" target="NER">
      <data key="d0">8662643</data>
    </edge>
    <edge source="BEN" target="SEN">
      <data key="d0">68862</data>
    </edge>
    <edge source="BEN" target="IND">
      <data key="d0">27947</data>
    </edge>
    <edge source="BEN" target="TGO">
      <data key="d0">1610987</data>
    </edge>
    <edge source="BEN" target="BFA">
      <data key="d0">3221903</data>
    </edge>
    <edge source="GHA" target="BEL">
      <data key="d0">512479</data>
    </edge>
    <edge source="GHA" target="CMR">
      <data key="d0">126540</data>
    </edge>
    <edge source="GHA" target="CHN">
      <data key="d0">53978</data>
    </edge>
    <edge source="GHA" target="BEN">
      <data key="d0">14938</data>
    </edge>
    <edge source="GHA" target="DEU">
      <data key="d0">16444</data>
    </edge>
    <edge source="GHA" target="ISR">
      <data key="d0">1469919</data>
    </edge>
    <edge source="GHA" target="ITA">
      <data key="d0">26193</data>
    </edge>
    <edge source="GHA" target="CIV">
      <data key="d0">830015</data>
    </edge>
    <edge source="GHA" target="NER">
      <data key="d0">887939</data>
    </edge>
    <edge source="GHA" target="PAN">
      <data key="d0">10507</data>
    </edge>
    <edge source="GHA" target="IND">
      <data key="d0">545693</data>
    </edge>
    <edge source="GHA" target="TGO">
      <data key="d0">2743811</data>
    </edge>
    <edge source="GHA" target="ARE">
      <data key="d0">4238021</data>
    </edge>
    <edge source="GHA" target="GBR">
      <data key="d0">55512</data>
    </edge>
    <edge source="GHA" target="USA">
      <data key="d0">23409</data>
    </edge>
    <edge source="GHA" target="BFA">
      <data key="d0">16118938</data>
    </edge>
    <edge source="CIV" target="BEL">
      <data key="d0">1515279</data>
    </edge>
    <edge source="CIV" target="CMR">
      <data key="d0">52414</data>
    </edge>
    <edge source="CIV" target="FRA">
      <data key="d0">118606</data>
    </edge>
    <edge source="CIV" target="GHA">
      <data key="d0">753138</data>
    </edge>
    <edge source="CIV" target="ISR">
      <data key="d0">3604903</data>
    </edge>
    <edge source="CIV" target="MAR">
      <data key="d0">24997</data>
    </edge>
    <edge source="CIV" target="NER">
      <data key="d0">43784</data>
    </edge>
    <edge source="CIV" target="SEN">
      <data key="d0">120008</data>
    </edge>
    <edge source="CIV" target="ARE">
      <data key="d0">19683</data>
    </edge>
    <edge source="CIV" target="TUN">
      <data key="d0">29325</data>
    </edge>
    <edge source="CIV" target="GBR">
      <data key="d0">11184</data>
    </edge>
    <edge source="CIV" target="BFA">
      <data key="d0">1312027</data>
    </edge>
    <edge source="MAR" target="DZA">
      <data key="d0">14552323</data>
    </edge>
    <edge source="MAR" target="AUS">
      <data key="d0">2419896</data>
    </edge>
    <edge source="MAR" target="AUT">
      <data key="d0">589777</data>
    </edge>
    <edge source="MAR" target="BEL">
      <data key="d0">1978817</data>
    </edge>
    <edge source="MAR" target="BRA">
      <data key="d0">54617</data>
    </edge>
    <edge source="MAR" target="CMR">
      <data key="d0">13252108</data>
    </edge>
    <edge source="MAR" target="CAN">
      <data key="d0">279973</data>
    </edge>
    <edge source="MAR" target="CHN">
      <data key="d0">225333</data>
    </edge>
    <edge source="MAR" target="COL">
      <data key="d0">11235</data>
    </edge>
    <edge source="MAR" target="CRI">
      <data key="d0">18445</data>
    </edge>
    <edge source="MAR" target="CZE">
      <data key="d0">19249</data>
    </edge>
    <edge source="MAR" target="BEN">
      <data key="d0">14734</data>
    </edge>
    <edge source="MAR" target="DNK">
      <data key="d0">198908</data>
    </edge>
    <edge source="MAR" target="FRA">
      <data key="d0">12624280</data>
    </edge>
    <edge source="MAR" target="GMB">
      <data key="d0">4734345</data>
    </edge>
    <edge source="MAR" target="PSE">
      <data key="d0">147365</data>
    </edge>
    <edge source="MAR" target="DEU">
      <data key="d0">2577060</data>
    </edge>
    <edge source="MAR" target="GHA">
      <data key="d0">4170617</data>
    </edge>
    <edge source="MAR" target="GRC">
      <data key="d0">43536</data>
    </edge>
    <edge source="MAR" target="HUN">
      <data key="d0">169426</data>
    </edge>
    <edge source="MAR" target="IRL">
      <data key="d0">19933</data>
    </edge>
    <edge source="MAR" target="ITA">
      <data key="d0">1013452</data>
    </edge>
    <edge source="MAR" target="CIV">
      <data key="d0">12733342</data>
    </edge>
    <edge source="MAR" target="JPN">
      <data key="d0">49689</data>
    </edge>
    <edge source="MAR" target="JOR">
      <data key="d0">28980</data>
    </edge>
    <edge source="MAR" target="LBN">
      <data key="d0">61045</data>
    </edge>
    <edge source="MAR" target="MDG">
      <data key="d0">98239</data>
    </edge>
    <edge source="MAR" target="MYS">
      <data key="d0">34869</data>
    </edge>
    <edge source="MAR" target="MRT">
      <data key="d0">9314348</data>
    </edge>
    <edge source="MAR" target="MEX">
      <data key="d0">30959</data>
    </edge>
    <edge source="MAR" target="OMN">
      <data key="d0">22447</data>
    </edge>
    <edge source="MAR" target="NLD">
      <data key="d0">2913340</data>
    </edge>
    <edge source="MAR" target="NZL">
      <data key="d0">46995</data>
    </edge>
    <edge source="MAR" target="NOR">
      <data key="d0">31218</data>
    </edge>
    <edge source="MAR" target="PAK">
      <data key="d0">30779</data>
    </edge>
    <edge source="MAR" target="POL">
      <data key="d0">1304422</data>
    </edge>
    <edge source="MAR" target="PRT">
      <data key="d0">519100</data>
    </edge>
    <edge source="MAR" target="ROU">
      <data key="d0">84273</data>
    </edge>
    <edge source="MAR" target="RUS">
      <data key="d0">144196</data>
    </edge>
    <edge source="MAR" target="SAU">
      <data key="d0">414701</data>
    </edge>
    <edge source="MAR" target="SEN">
      <data key="d0">564051</data>
    </edge>
    <edge source="MAR" target="IND">
      <data key="d0">12661</data>
    </edge>
    <edge source="MAR" target="SGP">
      <data key="d0">89204</data>
    </edge>
    <edge source="MAR" target="ZAF">
      <data key="d0">189679</data>
    </edge>
    <edge source="MAR" target="ESP">
      <data key="d0">18019393</data>
    </edge>
    <edge source="MAR" target="SWE">
      <data key="d0">580828</data>
    </edge>
    <edge source="MAR" target="CHE">
      <data key="d0">221809</data>
    </edge>
    <edge source="MAR" target="TGO">
      <data key="d0">15365</data>
    </edge>
    <edge source="MAR" target="ARE">
      <data key="d0">714058</data>
    </edge>
    <edge source="MAR" target="TUN">
      <data key="d0">434946</data>
    </edge>
    <edge source="MAR" target="TUR">
      <data key="d0">1271790</data>
    </edge>
    <edge source="MAR" target="EGY">
      <data key="d0">52488</data>
    </edge>
    <edge source="MAR" target="GBR">
      <data key="d0">2790257</data>
    </edge>
    <edge source="MAR" target="TZA">
      <data key="d0">103675</data>
    </edge>
    <edge source="MAR" target="USA">
      <data key="d0">7152894</data>
    </edge>
    <edge source="MAR" target="BFA">
      <data key="d0">39350</data>
    </edge>
    <edge source="PRT" target="ALB">
      <data key="d0">20543</data>
    </edge>
    <edge source="PRT" target="DZA">
      <data key="d0">69320605</data>
    </edge>
    <edge source="PRT" target="AZE">
      <data key="d0">137684</data>
    </edge>
    <edge source="PRT" target="ARG">
      <data key="d0">3050424</data>
    </edge>
    <edge source="PRT" target="AUS">
      <data key="d0">20079044</data>
    </edge>
    <edge source="PRT" target="AUT">
      <data key="d0">5947643</data>
    </edge>
    <edge source="PRT" target="ARM">
      <data key="d0">10882</data>
    </edge>
    <edge source="PRT" target="BEL">
      <data key="d0">33024634</data>
    </edge>
    <edge source="PRT" target="BOL">
      <data key="d0">222669</data>
    </edge>
    <edge source="PRT" target="BRA">
      <data key="d0">12732298</data>
    </edge>
    <edge source="PRT" target="BGR">
      <data key="d0">398509</data>
    </edge>
    <edge source="PRT" target="BLR">
      <data key="d0">16168</data>
    </edge>
    <edge source="PRT" target="KHM">
      <data key="d0">17916</data>
    </edge>
    <edge source="PRT" target="CMR">
      <data key="d0">1679366</data>
    </edge>
    <edge source="PRT" target="CAN">
      <data key="d0">13103276</data>
    </edge>
    <edge source="PRT" target="LKA">
      <data key="d0">2541787</data>
    </edge>
    <edge source="PRT" target="CHL">
      <data key="d0">1051065</data>
    </edge>
    <edge source="PRT" target="CHN">
      <data key="d0">4477209</data>
    </edge>
    <edge source="PRT" target="COL">
      <data key="d0">1112675</data>
    </edge>
    <edge source="PRT" target="CRI">
      <data key="d0">419085</data>
    </edge>
    <edge source="PRT" target="HRV">
      <data key="d0">458271</data>
    </edge>
    <edge source="PRT" target="CZE">
      <data key="d0">5862732</data>
    </edge>
    <edge source="PRT" target="BEN">
      <data key="d0">7517611</data>
    </edge>
    <edge source="PRT" target="DNK">
      <data key="d0">18477524</data>
    </edge>
    <edge source="PRT" target="ECU">
      <data key="d0">101537</data>
    </edge>
    <edge source="PRT" target="SLV">
      <data key="d0">112408</data>
    </edge>
    <edge source="PRT" target="EST">
      <data key="d0">1426137</data>
    </edge>
    <edge source="PRT" target="FIN">
      <data key="d0">11143112</data>
    </edge>
    <edge source="PRT" target="FRA">
      <data key="d0">325457244</data>
    </edge>
    <edge source="PRT" target="GEO">
      <data key="d0">49669</data>
    </edge>
    <edge source="PRT" target="GMB">
      <data key="d0">118901</data>
    </edge>
    <edge source="PRT" target="DEU">
      <data key="d0">104352125</data>
    </edge>
    <edge source="PRT" target="GHA">
      <data key="d0">9042214</data>
    </edge>
    <edge source="PRT" target="GRC">
      <data key="d0">3403790</data>
    </edge>
    <edge source="PRT" target="GTM">
      <data key="d0">1316321</data>
    </edge>
    <edge source="PRT" target="HND">
      <data key="d0">469951</data>
    </edge>
    <edge source="PRT" target="HKG">
      <data key="d0">2831068</data>
    </edge>
    <edge source="PRT" target="HUN">
      <data key="d0">2643895</data>
    </edge>
    <edge source="PRT" target="IDN">
      <data key="d0">632334</data>
    </edge>
    <edge source="PRT" target="IRL">
      <data key="d0">10682087</data>
    </edge>
    <edge source="PRT" target="ISR">
      <data key="d0">10029994</data>
    </edge>
    <edge source="PRT" target="ITA">
      <data key="d0">52635470</data>
    </edge>
    <edge source="PRT" target="CIV">
      <data key="d0">10098591</data>
    </edge>
    <edge source="PRT" target="JPN">
      <data key="d0">3697471</data>
    </edge>
    <edge source="PRT" target="KAZ">
      <data key="d0">23708</data>
    </edge>
    <edge source="PRT" target="JOR">
      <data key="d0">1740877</data>
    </edge>
    <edge source="PRT" target="KOR">
      <data key="d0">6121527</data>
    </edge>
    <edge source="PRT" target="LBN">
      <data key="d0">14026740</data>
    </edge>
    <edge source="PRT" target="LVA">
      <data key="d0">555046</data>
    </edge>
    <edge source="PRT" target="LTU">
      <data key="d0">1665412</data>
    </edge>
    <edge source="PRT" target="MDG">
      <data key="d0">4045605</data>
    </edge>
    <edge source="PRT" target="MWI">
      <data key="d0">56886</data>
    </edge>
    <edge source="PRT" target="MYS">
      <data key="d0">467062</data>
    </edge>
    <edge source="PRT" target="MRT">
      <data key="d0">1323526</data>
    </edge>
    <edge source="PRT" target="MUS">
      <data key="d0">238658</data>
    </edge>
    <edge source="PRT" target="MEX">
      <data key="d0">7161477</data>
    </edge>
    <edge source="PRT" target="MDA">
      <data key="d0">46936</data>
    </edge>
    <edge source="PRT" target="MAR">
      <data key="d0">16880037</data>
    </edge>
    <edge source="PRT" target="MOZ">
      <data key="d0">9311882</data>
    </edge>
    <edge source="PRT" target="OMN">
      <data key="d0">1414331</data>
    </edge>
    <edge source="PRT" target="NAM">
      <data key="d0">18756</data>
    </edge>
    <edge source="PRT" target="NLD">
      <data key="d0">65784506</data>
    </edge>
    <edge source="PRT" target="NZL">
      <data key="d0">880609</data>
    </edge>
    <edge source="PRT" target="NIC">
      <data key="d0">207756</data>
    </edge>
    <edge source="PRT" target="NER">
      <data key="d0">38011</data>
    </edge>
    <edge source="PRT" target="NOR">
      <data key="d0">9069861</data>
    </edge>
    <edge source="PRT" target="PAK">
      <data key="d0">544800</data>
    </edge>
    <edge source="PRT" target="PAN">
      <data key="d0">832402</data>
    </edge>
    <edge source="PRT" target="PRY">
      <data key="d0">1080118</data>
    </edge>
    <edge source="PRT" target="PER">
      <data key="d0">578766</data>
    </edge>
    <edge source="PRT" target="PHL">
      <data key="d0">568601</data>
    </edge>
    <edge source="PRT" target="POL">
      <data key="d0">6399542</data>
    </edge>
    <edge source="PRT" target="ROU">
      <data key="d0">1333319</data>
    </edge>
    <edge source="PRT" target="RUS">
      <data key="d0">4851823</data>
    </edge>
    <edge source="PRT" target="SAU">
      <data key="d0">32893989</data>
    </edge>
    <edge source="PRT" target="SEN">
      <data key="d0">3602002</data>
    </edge>
    <edge source="PRT" target="SRB">
      <data key="d0">95926</data>
    </edge>
    <edge source="PRT" target="IND">
      <data key="d0">4638393</data>
    </edge>
    <edge source="PRT" target="SGP">
      <data key="d0">1299994</data>
    </edge>
    <edge source="PRT" target="SVK">
      <data key="d0">1574024</data>
    </edge>
    <edge source="PRT" target="VNM">
      <data key="d0">216389</data>
    </edge>
    <edge source="PRT" target="SVN">
      <data key="d0">278106</data>
    </edge>
    <edge source="PRT" target="ZAF">
      <data key="d0">9318734</data>
    </edge>
    <edge source="PRT" target="ESP">
      <data key="d0">470837944</data>
    </edge>
    <edge source="PRT" target="SWE">
      <data key="d0">32259905</data>
    </edge>
    <edge source="PRT" target="CHE">
      <data key="d0">18516071</data>
    </edge>
    <edge source="PRT" target="THA">
      <data key="d0">608696</data>
    </edge>
    <edge source="PRT" target="TGO">
      <data key="d0">347197</data>
    </edge>
    <edge source="PRT" target="ARE">
      <data key="d0">11459589</data>
    </edge>
    <edge source="PRT" target="TUN">
      <data key="d0">2194804</data>
    </edge>
    <edge source="PRT" target="TUR">
      <data key="d0">3751633</data>
    </edge>
    <edge source="PRT" target="UGA">
      <data key="d0">82436</data>
    </edge>
    <edge source="PRT" target="UKR">
      <data key="d0">657015</data>
    </edge>
    <edge source="PRT" target="EGY">
      <data key="d0">5057164</data>
    </edge>
    <edge source="PRT" target="GBR">
      <data key="d0">89846816</data>
    </edge>
    <edge source="PRT" target="TZA">
      <data key="d0">227333</data>
    </edge>
    <edge source="PRT" target="USA">
      <data key="d0">126917432</data>
    </edge>
    <edge source="PRT" target="BFA">
      <data key="d0">223124</data>
    </edge>
    <edge source="PRT" target="URY">
      <data key="d0">890880</data>
    </edge>
    <edge source="SEN" target="CMR">
      <data key="d0">35218</data>
    </edge>
    <edge source="SEN" target="CAF">
      <data key="d0">13786</data>
    </edge>
    <edge source="SEN" target="BEN">
      <data key="d0">116238</data>
    </edge>
    <edge source="SEN" target="FRA">
      <data key="d0">287304</data>
    </edge>
    <edge source="SEN" target="GMB">
      <data key="d0">42517447</data>
    </edge>
    <edge source="SEN" target="GHA">
      <data key="d0">299489</data>
    </edge>
    <edge source="SEN" target="CIV">
      <data key="d0">214781</data>
    </edge>
    <edge source="SEN" target="MRT">
      <data key="d0">18164284</data>
    </edge>
    <edge source="SEN" target="NER">
      <data key="d0">17153</data>
    </edge>
    <edge source="SEN" target="TGO">
      <data key="d0">148546</data>
    </edge>
    <edge source="SEN" target="GBR">
      <data key="d0">90109</data>
    </edge>
    <edge source="SEN" target="BFA">
      <data key="d0">356994</data>
    </edge>
    <edge source="ZAF" target="ALB">
      <data key="d0">99798</data>
    </edge>
    <edge source="ZAF" target="DZA">
      <data key="d0">337992</data>
    </edge>
    <edge source="ZAF" target="ARG">
      <data key="d0">170333</data>
    </edge>
    <edge source="ZAF" target="AUS">
      <data key="d0">3607604</data>
    </edge>
    <edge source="ZAF" target="AUT">
      <data key="d0">195257</data>
    </edge>
    <edge source="ZAF" target="BEL">
      <data key="d0">488497294</data>
    </edge>
    <edge source="ZAF" target="BWA">
      <data key="d0">607542642</data>
    </edge>
    <edge source="ZAF" target="BRA">
      <data key="d0">2624266</data>
    </edge>
    <edge source="ZAF" target="BGR">
      <data key="d0">664022</data>
    </edge>
    <edge source="ZAF" target="CMR">
      <data key="d0">920530</data>
    </edge>
    <edge source="ZAF" target="CAN">
      <data key="d0">1439695</data>
    </edge>
    <edge source="ZAF" target="LKA">
      <data key="d0">147228</data>
    </edge>
    <edge source="ZAF" target="CHL">
      <data key="d0">263564</data>
    </edge>
    <edge source="ZAF" target="CHN">
      <data key="d0">12474592</data>
    </edge>
    <edge source="ZAF" target="COL">
      <data key="d0">99511</data>
    </edge>
    <edge source="ZAF" target="HRV">
      <data key="d0">756274</data>
    </edge>
    <edge source="ZAF" target="CZE">
      <data key="d0">264972</data>
    </edge>
    <edge source="ZAF" target="DNK">
      <data key="d0">187819</data>
    </edge>
    <edge source="ZAF" target="ETH">
      <data key="d0">170245</data>
    </edge>
    <edge source="ZAF" target="FIN">
      <data key="d0">555662</data>
    </edge>
    <edge source="ZAF" target="FRA">
      <data key="d0">6883945</data>
    </edge>
    <edge source="ZAF" target="DEU">
      <data key="d0">33608187</data>
    </edge>
    <edge source="ZAF" target="GHA">
      <data key="d0">2477659</data>
    </edge>
    <edge source="ZAF" target="GRC">
      <data key="d0">163490</data>
    </edge>
    <edge source="ZAF" target="GTM">
      <data key="d0">20994</data>
    </edge>
    <edge source="ZAF" target="HND">
      <data key="d0">18855</data>
    </edge>
    <edge source="ZAF" target="HKG">
      <data key="d0">25473829</data>
    </edge>
    <edge source="ZAF" target="HUN">
      <data key="d0">234922</data>
    </edge>
    <edge source="ZAF" target="IDN">
      <data key="d0">272822</data>
    </edge>
    <edge source="ZAF" target="IRL">
      <data key="d0">2125274</data>
    </edge>
    <edge source="ZAF" target="ISR">
      <data key="d0">177360043</data>
    </edge>
    <edge source="ZAF" target="ITA">
      <data key="d0">2773725</data>
    </edge>
    <edge source="ZAF" target="CIV">
      <data key="d0">209688</data>
    </edge>
    <edge source="ZAF" target="JPN">
      <data key="d0">668296</data>
    </edge>
    <edge source="ZAF" target="JOR">
      <data key="d0">153511</data>
    </edge>
    <edge source="ZAF" target="KOR">
      <data key="d0">480532</data>
    </edge>
    <edge source="ZAF" target="LTU">
      <data key="d0">58230</data>
    </edge>
    <edge source="ZAF" target="MDG">
      <data key="d0">1550497</data>
    </edge>
    <edge source="ZAF" target="MWI">
      <data key="d0">7198983</data>
    </edge>
    <edge source="ZAF" target="MYS">
      <data key="d0">381933</data>
    </edge>
    <edge source="ZAF" target="MRT">
      <data key="d0">117083</data>
    </edge>
    <edge source="ZAF" target="MUS">
      <data key="d0">2564880</data>
    </edge>
    <edge source="ZAF" target="MEX">
      <data key="d0">74449</data>
    </edge>
    <edge source="ZAF" target="MAR">
      <data key="d0">500456</data>
    </edge>
    <edge source="ZAF" target="MOZ">
      <data key="d0">29240661</data>
    </edge>
    <edge source="ZAF" target="OMN">
      <data key="d0">189848</data>
    </edge>
    <edge source="ZAF" target="NAM">
      <data key="d0">61839441</data>
    </edge>
    <edge source="ZAF" target="NLD">
      <data key="d0">3998135</data>
    </edge>
    <edge source="ZAF" target="NZL">
      <data key="d0">327459</data>
    </edge>
    <edge source="ZAF" target="NOR">
      <data key="d0">87510</data>
    </edge>
    <edge source="ZAF" target="PAK">
      <data key="d0">62987</data>
    </edge>
    <edge source="ZAF" target="PAN">
      <data key="d0">30289</data>
    </edge>
    <edge source="ZAF" target="PRY">
      <data key="d0">11833</data>
    </edge>
    <edge source="ZAF" target="PER">
      <data key="d0">197202</data>
    </edge>
    <edge source="ZAF" target="PHL">
      <data key="d0">26195</data>
    </edge>
    <edge source="ZAF" target="POL">
      <data key="d0">5873055</data>
    </edge>
    <edge source="ZAF" target="PRT">
      <data key="d0">136810</data>
    </edge>
    <edge source="ZAF" target="ROU">
      <data key="d0">38537</data>
    </edge>
    <edge source="ZAF" target="RUS">
      <data key="d0">68872</data>
    </edge>
    <edge source="ZAF" target="SAU">
      <data key="d0">651886</data>
    </edge>
    <edge source="ZAF" target="SEN">
      <data key="d0">93688</data>
    </edge>
    <edge source="ZAF" target="SRB">
      <data key="d0">143380</data>
    </edge>
    <edge source="ZAF" target="IND">
      <data key="d0">43511281</data>
    </edge>
    <edge source="ZAF" target="SGP">
      <data key="d0">1328465</data>
    </edge>
    <edge source="ZAF" target="SVK">
      <data key="d0">26782</data>
    </edge>
    <edge source="ZAF" target="VNM">
      <data key="d0">26031</data>
    </edge>
    <edge source="ZAF" target="SVN">
      <data key="d0">25735</data>
    </edge>
    <edge source="ZAF" target="ZWE">
      <data key="d0">36776819</data>
    </edge>
    <edge source="ZAF" target="ESP">
      <data key="d0">5064743</data>
    </edge>
    <edge source="ZAF" target="SWE">
      <data key="d0">172346</data>
    </edge>
    <edge source="ZAF" target="CHE">
      <data key="d0">230860323</data>
    </edge>
    <edge source="ZAF" target="THA">
      <data key="d0">6875965</data>
    </edge>
    <edge source="ZAF" target="ARE">
      <data key="d0">366295020</data>
    </edge>
    <edge source="ZAF" target="TUN">
      <data key="d0">49072</data>
    </edge>
    <edge source="ZAF" target="TUR">
      <data key="d0">3227465</data>
    </edge>
    <edge source="ZAF" target="UGA">
      <data key="d0">374952</data>
    </edge>
    <edge source="ZAF" target="EGY">
      <data key="d0">131290</data>
    </edge>
    <edge source="ZAF" target="GBR">
      <data key="d0">15128870</data>
    </edge>
    <edge source="ZAF" target="TZA">
      <data key="d0">3664239</data>
    </edge>
    <edge source="ZAF" target="USA">
      <data key="d0">156409093</data>
    </edge>
    <edge source="ZAF" target="BFA">
      <data key="d0">361563</data>
    </edge>
    <edge source="ZAF" target="URY">
      <data key="d0">136294</data>
    </edge>
    <edge source="ESP" target="ALB">
      <data key="d0">19292282</data>
    </edge>
    <edge source="ESP" target="DZA">
      <data key="d0">255326713</data>
    </edge>
    <edge source="ESP" target="AZE">
      <data key="d0">4954388</data>
    </edge>
    <edge source="ESP" target="ARG">
      <data key="d0">23299669</data>
    </edge>
    <edge source="ESP" target="AUS">
      <data key="d0">60681364</data>
    </edge>
    <edge source="ESP" target="AUT">
      <data key="d0">27261141</data>
    </edge>
    <edge source="ESP" target="ARM">
      <data key="d0">2282974</data>
    </edge>
    <edge source="ESP" target="BEL">
      <data key="d0">149825691</data>
    </edge>
    <edge source="ESP" target="BOL">
      <data key="d0">2471324</data>
    </edge>
    <edge source="ESP" target="BWA">
      <data key="d0">14110</data>
    </edge>
    <edge source="ESP" target="BRA">
      <data key="d0">49292680</data>
    </edge>
    <edge source="ESP" target="BGR">
      <data key="d0">12956725</data>
    </edge>
    <edge source="ESP" target="BLR">
      <data key="d0">2316778</data>
    </edge>
    <edge source="ESP" target="KHM">
      <data key="d0">1480838</data>
    </edge>
    <edge source="ESP" target="CMR">
      <data key="d0">39497960</data>
    </edge>
    <edge source="ESP" target="CAN">
      <data key="d0">58280287</data>
    </edge>
    <edge source="ESP" target="CAF">
      <data key="d0">159114</data>
    </edge>
    <edge source="ESP" target="LKA">
      <data key="d0">1108618</data>
    </edge>
    <edge source="ESP" target="CHL">
      <data key="d0">19927688</data>
    </edge>
    <edge source="ESP" target="CHN">
      <data key="d0">45833421</data>
    </edge>
    <edge source="ESP" target="COL">
      <data key="d0">48532828</data>
    </edge>
    <edge source="ESP" target="CRI">
      <data key="d0">16054013</data>
    </edge>
    <edge source="ESP" target="HRV">
      <data key="d0">15171011</data>
    </edge>
    <edge source="ESP" target="CZE">
      <data key="d0">31183727</data>
    </edge>
    <edge source="ESP" target="BEN">
      <data key="d0">7356672</data>
    </edge>
    <edge source="ESP" target="DNK">
      <data key="d0">19503079</data>
    </edge>
    <edge source="ESP" target="ECU">
      <data key="d0">6965696</data>
    </edge>
    <edge source="ESP" target="SLV">
      <data key="d0">1308852</data>
    </edge>
    <edge source="ESP" target="ETH">
      <data key="d0">1864749</data>
    </edge>
    <edge source="ESP" target="EST">
      <data key="d0">6209352</data>
    </edge>
    <edge source="ESP" target="FIN">
      <data key="d0">10880733</data>
    </edge>
    <edge source="ESP" target="FRA">
      <data key="d0">1189732059</data>
    </edge>
    <edge source="ESP" target="GEO">
      <data key="d0">10344970</data>
    </edge>
    <edge source="ESP" target="GMB">
      <data key="d0">11044560</data>
    </edge>
    <edge source="ESP" target="PSE">
      <data key="d0">302275</data>
    </edge>
    <edge source="ESP" target="DEU">
      <data key="d0">445024705</data>
    </edge>
    <edge source="ESP" target="GHA">
      <data key="d0">31207104</data>
    </edge>
    <edge source="ESP" target="GRC">
      <data key="d0">39859278</data>
    </edge>
    <edge source="ESP" target="GTM">
      <data key="d0">6747138</data>
    </edge>
    <edge source="ESP" target="HND">
      <data key="d0">3104936</data>
    </edge>
    <edge source="ESP" target="HKG">
      <data key="d0">22635840</data>
    </edge>
    <edge source="ESP" target="HUN">
      <data key="d0">17475904</data>
    </edge>
    <edge source="ESP" target="IDN">
      <data key="d0">2819554</data>
    </edge>
    <edge source="ESP" target="IRL">
      <data key="d0">56075951</data>
    </edge>
    <edge source="ESP" target="ISR">
      <data key="d0">130458282</data>
    </edge>
    <edge source="ESP" target="ITA">
      <data key="d0">327880130</data>
    </edge>
    <edge source="ESP" target="CIV">
      <data key="d0">41758647</data>
    </edge>
    <edge source="ESP" target="JAM">
      <data key="d0">9150065</data>
    </edge>
    <edge source="ESP" target="JPN">
      <data key="d0">17328782</data>
    </edge>
    <edge source="ESP" target="KAZ">
      <data key="d0">3712735</data>
    </edge>
    <edge source="ESP" target="JOR">
      <data key="d0">70382030</data>
    </edge>
    <edge source="ESP" target="KOR">
      <data key="d0">27949289</data>
    </edge>
    <edge source="ESP" target="KGZ">
      <data key="d0">2064311</data>
    </edge>
    <edge source="ESP" target="LBN">
      <data key="d0">98363122</data>
    </edge>
    <edge source="ESP" target="LVA">
      <data key="d0">4856067</data>
    </edge>
    <edge source="ESP" target="LTU">
      <data key="d0">7313684</data>
    </edge>
    <edge source="ESP" target="MDG">
      <data key="d0">2771229</data>
    </edge>
    <edge source="ESP" target="MWI">
      <data key="d0">14463</data>
    </edge>
    <edge source="ESP" target="MYS">
      <data key="d0">7064344</data>
    </edge>
    <edge source="ESP" target="MRT">
      <data key="d0">15995095</data>
    </edge>
    <edge source="ESP" target="MUS">
      <data key="d0">3238563</data>
    </edge>
    <edge source="ESP" target="MEX">
      <data key="d0">109986576</data>
    </edge>
    <edge source="ESP" target="MDA">
      <data key="d0">4602357</data>
    </edge>
    <edge source="ESP" target="MAR">
      <data key="d0">216412839</data>
    </edge>
    <edge source="ESP" target="MOZ">
      <data key="d0">2186552</data>
    </edge>
    <edge source="ESP" target="OMN">
      <data key="d0">15377759</data>
    </edge>
    <edge source="ESP" target="NAM">
      <data key="d0">141620</data>
    </edge>
    <edge source="ESP" target="NLD">
      <data key="d0">93270050</data>
    </edge>
    <edge source="ESP" target="NZL">
      <data key="d0">9863859</data>
    </edge>
    <edge source="ESP" target="NIC">
      <data key="d0">3315636</data>
    </edge>
    <edge source="ESP" target="NER">
      <data key="d0">268531</data>
    </edge>
    <edge source="ESP" target="NOR">
      <data key="d0">14626949</data>
    </edge>
    <edge source="ESP" target="PAK">
      <data key="d0">21042650</data>
    </edge>
    <edge source="ESP" target="PAN">
      <data key="d0">18285935</data>
    </edge>
    <edge source="ESP" target="PRY">
      <data key="d0">2036896</data>
    </edge>
    <edge source="ESP" target="PER">
      <data key="d0">16025531</data>
    </edge>
    <edge source="ESP" target="PHL">
      <data key="d0">12371876</data>
    </edge>
    <edge source="ESP" target="POL">
      <data key="d0">116061254</data>
    </edge>
    <edge source="ESP" target="PRT">
      <data key="d0">425323241</data>
    </edge>
    <edge source="ESP" target="ROU">
      <data key="d0">50031096</data>
    </edge>
    <edge source="ESP" target="RUS">
      <data key="d0">103705739</data>
    </edge>
    <edge source="ESP" target="SAU">
      <data key="d0">208516280</data>
    </edge>
    <edge source="ESP" target="SEN">
      <data key="d0">16082128</data>
    </edge>
    <edge source="ESP" target="SRB">
      <data key="d0">14885491</data>
    </edge>
    <edge source="ESP" target="IND">
      <data key="d0">25363227</data>
    </edge>
    <edge source="ESP" target="SGP">
      <data key="d0">8681754</data>
    </edge>
    <edge source="ESP" target="SVK">
      <data key="d0">42415772</data>
    </edge>
    <edge source="ESP" target="VNM">
      <data key="d0">14040507</data>
    </edge>
    <edge source="ESP" target="SVN">
      <data key="d0">7381593</data>
    </edge>
    <edge source="ESP" target="ZAF">
      <data key="d0">23168623</data>
    </edge>
    <edge source="ESP" target="ZWE">
      <data key="d0">47947</data>
    </edge>
    <edge source="ESP" target="SWE">
      <data key="d0">38550621</data>
    </edge>
    <edge source="ESP" target="CHE">
      <data key="d0">34507287</data>
    </edge>
    <edge source="ESP" target="THA">
      <data key="d0">10747594</data>
    </edge>
    <edge source="ESP" target="TGO">
      <data key="d0">7354022</data>
    </edge>
    <edge source="ESP" target="ARE">
      <data key="d0">100818484</data>
    </edge>
    <edge source="ESP" target="TUN">
      <data key="d0">31138718</data>
    </edge>
    <edge source="ESP" target="TUR">
      <data key="d0">62754410</data>
    </edge>
    <edge source="ESP" target="UGA">
      <data key="d0">2154449</data>
    </edge>
    <edge source="ESP" target="UKR">
      <data key="d0">23065008</data>
    </edge>
    <edge source="ESP" target="MKD">
      <data key="d0">8386790</data>
    </edge>
    <edge source="ESP" target="EGY">
      <data key="d0">19495930</data>
    </edge>
    <edge source="ESP" target="GBR">
      <data key="d0">503255878</data>
    </edge>
    <edge source="ESP" target="TZA">
      <data key="d0">4503774</data>
    </edge>
    <edge source="ESP" target="USA">
      <data key="d0">576292092</data>
    </edge>
    <edge source="ESP" target="BFA">
      <data key="d0">2268770</data>
    </edge>
    <edge source="ESP" target="URY">
      <data key="d0">5617972</data>
    </edge>
    <edge source="TGO" target="BEL">
      <data key="d0">15638</data>
    </edge>
    <edge source="TGO" target="CMR">
      <data key="d0">10414</data>
    </edge>
    <edge source="TGO" target="BEN">
      <data key="d0">16169002</data>
    </edge>
    <edge source="TGO" target="GHA">
      <data key="d0">13534</data>
    </edge>
    <edge source="TGO" target="CIV">
      <data key="d0">46317</data>
    </edge>
    <edge source="TGO" target="NER">
      <data key="d0">10595706</data>
    </edge>
    <edge source="TGO" target="BFA">
      <data key="d0">27323079</data>
    </edge>
    <edge source="ARE" target="DZA">
      <data key="d0">11846349</data>
    </edge>
    <edge source="ARE" target="AZE">
      <data key="d0">3516982</data>
    </edge>
    <edge source="ARE" target="ARG">
      <data key="d0">138003</data>
    </edge>
    <edge source="ARE" target="AUS">
      <data key="d0">68740379</data>
    </edge>
    <edge source="ARE" target="AUT">
      <data key="d0">11484</data>
    </edge>
    <edge source="ARE" target="ARM">
      <data key="d0">34610335</data>
    </edge>
    <edge source="ARE" target="BEL">
      <data key="d0">4074575228</data>
    </edge>
    <edge source="ARE" target="BWA">
      <data key="d0">4424605</data>
    </edge>
    <edge source="ARE" target="BRA">
      <data key="d0">672849</data>
    </edge>
    <edge source="ARE" target="BGR">
      <data key="d0">95397</data>
    </edge>
    <edge source="ARE" target="BDI">
      <data key="d0">115859</data>
    </edge>
    <edge source="ARE" target="KHM">
      <data key="d0">416331</data>
    </edge>
    <edge source="ARE" target="CMR">
      <data key="d0">3738800</data>
    </edge>
    <edge source="ARE" target="CAN">
      <data key="d0">5944937</data>
    </edge>
    <edge source="ARE" target="CAF">
      <data key="d0">283526</data>
    </edge>
    <edge source="ARE" target="LKA">
      <data key="d0">9054125</data>
    </edge>
    <edge source="ARE" target="CHL">
      <data key="d0">856364</data>
    </edge>
    <edge source="ARE" target="CHN">
      <data key="d0">18286502</data>
    </edge>
    <edge source="ARE" target="COL">
      <data key="d0">1519934</data>
    </edge>
    <edge source="ARE" target="HRV">
      <data key="d0">280722</data>
    </edge>
    <edge source="ARE" target="CZE">
      <data key="d0">868820</data>
    </edge>
    <edge source="ARE" target="BEN">
      <data key="d0">953819</data>
    </edge>
    <edge source="ARE" target="DNK">
      <data key="d0">324931</data>
    </edge>
    <edge source="ARE" target="ECU">
      <data key="d0">106949</data>
    </edge>
    <edge source="ARE" target="ETH">
      <data key="d0">9514109</data>
    </edge>
    <edge source="ARE" target="EST">
      <data key="d0">432379</data>
    </edge>
    <edge source="ARE" target="FIN">
      <data key="d0">2544446</data>
    </edge>
    <edge source="ARE" target="FRA">
      <data key="d0">47572649</data>
    </edge>
    <edge source="ARE" target="GEO">
      <data key="d0">517958</data>
    </edge>
    <edge source="ARE" target="GMB">
      <data key="d0">227326</data>
    </edge>
    <edge source="ARE" target="PSE">
      <data key="d0">96508</data>
    </edge>
    <edge source="ARE" target="DEU">
      <data key="d0">19824115</data>
    </edge>
    <edge source="ARE" target="GHA">
      <data key="d0">3050207</data>
    </edge>
    <edge source="ARE" target="GRC">
      <data key="d0">1410922</data>
    </edge>
    <edge source="ARE" target="GTM">
      <data key="d0">1004673</data>
    </edge>
    <edge source="ARE" target="HKG">
      <data key="d0">1727053538</data>
    </edge>
    <edge source="ARE" target="HUN">
      <data key="d0">2230775</data>
    </edge>
    <edge source="ARE" target="IDN">
      <data key="d0">2430325</data>
    </edge>
    <edge source="ARE" target="IRL">
      <data key="d0">286338</data>
    </edge>
    <edge source="ARE" target="ITA">
      <data key="d0">26765794</data>
    </edge>
    <edge source="ARE" target="CIV">
      <data key="d0">2954593</data>
    </edge>
    <edge source="ARE" target="JAM">
      <data key="d0">28399</data>
    </edge>
    <edge source="ARE" target="JPN">
      <data key="d0">40076337</data>
    </edge>
    <edge source="ARE" target="KAZ">
      <data key="d0">1204308</data>
    </edge>
    <edge source="ARE" target="JOR">
      <data key="d0">4322602</data>
    </edge>
    <edge source="ARE" target="KOR">
      <data key="d0">4547529</data>
    </edge>
    <edge source="ARE" target="KGZ">
      <data key="d0">237994</data>
    </edge>
    <edge source="ARE" target="LBN">
      <data key="d0">119176273</data>
    </edge>
    <edge source="ARE" target="LVA">
      <data key="d0">250511</data>
    </edge>
    <edge source="ARE" target="LTU">
      <data key="d0">667687</data>
    </edge>
    <edge source="ARE" target="MDG">
      <data key="d0">2757853</data>
    </edge>
    <edge source="ARE" target="MWI">
      <data key="d0">412951</data>
    </edge>
    <edge source="ARE" target="MYS">
      <data key="d0">2166925</data>
    </edge>
    <edge source="ARE" target="MRT">
      <data key="d0">626880</data>
    </edge>
    <edge source="ARE" target="MUS">
      <data key="d0">1170883</data>
    </edge>
    <edge source="ARE" target="MEX">
      <data key="d0">1364583</data>
    </edge>
    <edge source="ARE" target="MDA">
      <data key="d0">25848</data>
    </edge>
    <edge source="ARE" target="MAR">
      <data key="d0">9310823</data>
    </edge>
    <edge source="ARE" target="MOZ">
      <data key="d0">4692708</data>
    </edge>
    <edge source="ARE" target="OMN">
      <data key="d0">192732941</data>
    </edge>
    <edge source="ARE" target="NLD">
      <data key="d0">59347744</data>
    </edge>
    <edge source="ARE" target="NZL">
      <data key="d0">26713027</data>
    </edge>
    <edge source="ARE" target="NER">
      <data key="d0">559531</data>
    </edge>
    <edge source="ARE" target="NOR">
      <data key="d0">1659097</data>
    </edge>
    <edge source="ARE" target="PAK">
      <data key="d0">19459525</data>
    </edge>
    <edge source="ARE" target="PAN">
      <data key="d0">182466</data>
    </edge>
    <edge source="ARE" target="PRY">
      <data key="d0">11714</data>
    </edge>
    <edge source="ARE" target="PER">
      <data key="d0">136553</data>
    </edge>
    <edge source="ARE" target="PHL">
      <data key="d0">10997787</data>
    </edge>
    <edge source="ARE" target="POL">
      <data key="d0">2165213</data>
    </edge>
    <edge source="ARE" target="PRT">
      <data key="d0">261306</data>
    </edge>
    <edge source="ARE" target="ROU">
      <data key="d0">207116</data>
    </edge>
    <edge source="ARE" target="RUS">
      <data key="d0">38160639</data>
    </edge>
    <edge source="ARE" target="SAU">
      <data key="d0">74597895</data>
    </edge>
    <edge source="ARE" target="SEN">
      <data key="d0">6755690</data>
    </edge>
    <edge source="ARE" target="SRB">
      <data key="d0">37255</data>
    </edge>
    <edge source="ARE" target="IND">
      <data key="d0">4554617398</data>
    </edge>
    <edge source="ARE" target="SGP">
      <data key="d0">40690057</data>
    </edge>
    <edge source="ARE" target="VNM">
      <data key="d0">1438138</data>
    </edge>
    <edge source="ARE" target="ZAF">
      <data key="d0">92920901</data>
    </edge>
    <edge source="ARE" target="ZWE">
      <data key="d0">237413</data>
    </edge>
    <edge source="ARE" target="ESP">
      <data key="d0">9128048</data>
    </edge>
    <edge source="ARE" target="SWE">
      <data key="d0">1910486</data>
    </edge>
    <edge source="ARE" target="CHE">
      <data key="d0">670249455</data>
    </edge>
    <edge source="ARE" target="THA">
      <data key="d0">156919246</data>
    </edge>
    <edge source="ARE" target="TGO">
      <data key="d0">517033</data>
    </edge>
    <edge source="ARE" target="TUN">
      <data key="d0">2278064</data>
    </edge>
    <edge source="ARE" target="TUR">
      <data key="d0">39738874</data>
    </edge>
    <edge source="ARE" target="UGA">
      <data key="d0">1061907</data>
    </edge>
    <edge source="ARE" target="UKR">
      <data key="d0">2050870</data>
    </edge>
    <edge source="ARE" target="EGY">
      <data key="d0">29238919</data>
    </edge>
    <edge source="ARE" target="GBR">
      <data key="d0">25821093</data>
    </edge>
    <edge source="ARE" target="TZA">
      <data key="d0">29612837</data>
    </edge>
    <edge source="ARE" target="USA">
      <data key="d0">1020028493</data>
    </edge>
    <edge source="ARE" target="URY">
      <data key="d0">17455</data>
    </edge>
    <edge source="TUN" target="DZA">
      <data key="d0">75534262</data>
    </edge>
    <edge source="TUN" target="ARG">
      <data key="d0">62711</data>
    </edge>
    <edge source="TUN" target="AUS">
      <data key="d0">1200074</data>
    </edge>
    <edge source="TUN" target="AUT">
      <data key="d0">27373</data>
    </edge>
    <edge source="TUN" target="ARM">
      <data key="d0">98793</data>
    </edge>
    <edge source="TUN" target="BEL">
      <data key="d0">714376</data>
    </edge>
    <edge source="TUN" target="BRA">
      <data key="d0">100614</data>
    </edge>
    <edge source="TUN" target="CMR">
      <data key="d0">505910</data>
    </edge>
    <edge source="TUN" target="CAN">
      <data key="d0">75917</data>
    </edge>
    <edge source="TUN" target="CHL">
      <data key="d0">31533</data>
    </edge>
    <edge source="TUN" target="BEN">
      <data key="d0">260830</data>
    </edge>
    <edge source="TUN" target="DNK">
      <data key="d0">66663</data>
    </edge>
    <edge source="TUN" target="ETH">
      <data key="d0">363276</data>
    </edge>
    <edge source="TUN" target="FIN">
      <data key="d0">13241</data>
    </edge>
    <edge source="TUN" target="FRA">
      <data key="d0">18522566</data>
    </edge>
    <edge source="TUN" target="GMB">
      <data key="d0">72585</data>
    </edge>
    <edge source="TUN" target="DEU">
      <data key="d0">1158214</data>
    </edge>
    <edge source="TUN" target="GHA">
      <data key="d0">411160</data>
    </edge>
    <edge source="TUN" target="GRC">
      <data key="d0">82252</data>
    </edge>
    <edge source="TUN" target="HKG">
      <data key="d0">55524</data>
    </edge>
    <edge source="TUN" target="HUN">
      <data key="d0">20193</data>
    </edge>
    <edge source="TUN" target="IDN">
      <data key="d0">18900</data>
    </edge>
    <edge source="TUN" target="IRL">
      <data key="d0">17367</data>
    </edge>
    <edge source="TUN" target="ITA">
      <data key="d0">20709178</data>
    </edge>
    <edge source="TUN" target="CIV">
      <data key="d0">3543458</data>
    </edge>
    <edge source="TUN" target="JPN">
      <data key="d0">103289</data>
    </edge>
    <edge source="TUN" target="JOR">
      <data key="d0">920821</data>
    </edge>
    <edge source="TUN" target="KOR">
      <data key="d0">17678</data>
    </edge>
    <edge source="TUN" target="LBN">
      <data key="d0">1058015</data>
    </edge>
    <edge source="TUN" target="MRT">
      <data key="d0">146851</data>
    </edge>
    <edge source="TUN" target="MAR">
      <data key="d0">1392222</data>
    </edge>
    <edge source="TUN" target="OMN">
      <data key="d0">19086</data>
    </edge>
    <edge source="TUN" target="NLD">
      <data key="d0">730495</data>
    </edge>
    <edge source="TUN" target="NER">
      <data key="d0">660929</data>
    </edge>
    <edge source="TUN" target="NOR">
      <data key="d0">116407</data>
    </edge>
    <edge source="TUN" target="PAN">
      <data key="d0">29295</data>
    </edge>
    <edge source="TUN" target="POL">
      <data key="d0">24053</data>
    </edge>
    <edge source="TUN" target="PRT">
      <data key="d0">13233</data>
    </edge>
    <edge source="TUN" target="RUS">
      <data key="d0">375527</data>
    </edge>
    <edge source="TUN" target="SAU">
      <data key="d0">917548</data>
    </edge>
    <edge source="TUN" target="SEN">
      <data key="d0">1212549</data>
    </edge>
    <edge source="TUN" target="IND">
      <data key="d0">16081</data>
    </edge>
    <edge source="TUN" target="SVK">
      <data key="d0">24464</data>
    </edge>
    <edge source="TUN" target="ESP">
      <data key="d0">592392</data>
    </edge>
    <edge source="TUN" target="SWE">
      <data key="d0">126408</data>
    </edge>
    <edge source="TUN" target="CHE">
      <data key="d0">64301</data>
    </edge>
    <edge source="TUN" target="TGO">
      <data key="d0">72257</data>
    </edge>
    <edge source="TUN" target="ARE">
      <data key="d0">197872</data>
    </edge>
    <edge source="TUN" target="TUR">
      <data key="d0">782492</data>
    </edge>
    <edge source="TUN" target="EGY">
      <data key="d0">141806</data>
    </edge>
    <edge source="TUN" target="GBR">
      <data key="d0">534180</data>
    </edge>
    <edge source="TUN" target="USA">
      <data key="d0">914756</data>
    </edge>
    <edge source="TUN" target="BFA">
      <data key="d0">447101</data>
    </edge>
    <edge source="TUR" target="ALB">
      <data key="d0">10791165</data>
    </edge>
    <edge source="TUR" target="DZA">
      <data key="d0">31629036</data>
    </edge>
    <edge source="TUR" target="AZE">
      <data key="d0">34913122</data>
    </edge>
    <edge source="TUR" target="ARG">
      <data key="d0">5752475</data>
    </edge>
    <edge source="TUR" target="AUS">
      <data key="d0">40104383</data>
    </edge>
    <edge source="TUR" target="AUT">
      <data key="d0">17266080</data>
    </edge>
    <edge source="TUR" target="BEL">
      <data key="d0">36534518</data>
    </edge>
    <edge source="TUR" target="BOL">
      <data key="d0">209230</data>
    </edge>
    <edge source="TUR" target="BRA">
      <data key="d0">18844541</data>
    </edge>
    <edge source="TUR" target="BGR">
      <data key="d0">56756071</data>
    </edge>
    <edge source="TUR" target="BDI">
      <data key="d0">82931</data>
    </edge>
    <edge source="TUR" target="BLR">
      <data key="d0">2697698</data>
    </edge>
    <edge source="TUR" target="KHM">
      <data key="d0">460560</data>
    </edge>
    <edge source="TUR" target="CMR">
      <data key="d0">6391960</data>
    </edge>
    <edge source="TUR" target="CAN">
      <data key="d0">85298797</data>
    </edge>
    <edge source="TUR" target="CAF">
      <data key="d0">32861</data>
    </edge>
    <edge source="TUR" target="LKA">
      <data key="d0">780797</data>
    </edge>
    <edge source="TUR" target="CHL">
      <data key="d0">4096244</data>
    </edge>
    <edge source="TUR" target="CHN">
      <data key="d0">18409269</data>
    </edge>
    <edge source="TUR" target="COL">
      <data key="d0">25256891</data>
    </edge>
    <edge source="TUR" target="CRI">
      <data key="d0">625995</data>
    </edge>
    <edge source="TUR" target="HRV">
      <data key="d0">3580150</data>
    </edge>
    <edge source="TUR" target="CZE">
      <data key="d0">13246898</data>
    </edge>
    <edge source="TUR" target="BEN">
      <data key="d0">338579</data>
    </edge>
    <edge source="TUR" target="DNK">
      <data key="d0">18818622</data>
    </edge>
    <edge source="TUR" target="ECU">
      <data key="d0">592002</data>
    </edge>
    <edge source="TUR" target="SLV">
      <data key="d0">204308</data>
    </edge>
    <edge source="TUR" target="ETH">
      <data key="d0">11269832</data>
    </edge>
    <edge source="TUR" target="EST">
      <data key="d0">2212373</data>
    </edge>
    <edge source="TUR" target="FIN">
      <data key="d0">13599599</data>
    </edge>
    <edge source="TUR" target="FRA">
      <data key="d0">124906275</data>
    </edge>
    <edge source="TUR" target="GEO">
      <data key="d0">46359008</data>
    </edge>
    <edge source="TUR" target="GMB">
      <data key="d0">83636</data>
    </edge>
    <edge source="TUR" target="PSE">
      <data key="d0">5874448</data>
    </edge>
    <edge source="TUR" target="DEU">
      <data key="d0">209367512</data>
    </edge>
    <edge source="TUR" target="GHA">
      <data key="d0">21373135</data>
    </edge>
    <edge source="TUR" target="GRC">
      <data key="d0">28737282</data>
    </edge>
    <edge source="TUR" target="GTM">
      <data key="d0">1674848</data>
    </edge>
    <edge source="TUR" target="HND">
      <data key="d0">603548</data>
    </edge>
    <edge source="TUR" target="HKG">
      <data key="d0">3630811</data>
    </edge>
    <edge source="TUR" target="HUN">
      <data key="d0">5491646</data>
    </edge>
    <edge source="TUR" target="IDN">
      <data key="d0">4427089</data>
    </edge>
    <edge source="TUR" target="IRL">
      <data key="d0">8880090</data>
    </edge>
    <edge source="TUR" target="ISR">
      <data key="d0">207009174</data>
    </edge>
    <edge source="TUR" target="ITA">
      <data key="d0">151741039</data>
    </edge>
    <edge source="TUR" target="CIV">
      <data key="d0">22246081</data>
    </edge>
    <edge source="TUR" target="JAM">
      <data key="d0">870365</data>
    </edge>
    <edge source="TUR" target="JPN">
      <data key="d0">5719159</data>
    </edge>
    <edge source="TUR" target="KAZ">
      <data key="d0">14666645</data>
    </edge>
    <edge source="TUR" target="JOR">
      <data key="d0">8028896</data>
    </edge>
    <edge source="TUR" target="KOR">
      <data key="d0">11188959</data>
    </edge>
    <edge source="TUR" target="KGZ">
      <data key="d0">2032818</data>
    </edge>
    <edge source="TUR" target="LBN">
      <data key="d0">16925867</data>
    </edge>
    <edge source="TUR" target="LVA">
      <data key="d0">819899</data>
    </edge>
    <edge source="TUR" target="LTU">
      <data key="d0">3046811</data>
    </edge>
    <edge source="TUR" target="MDG">
      <data key="d0">131762</data>
    </edge>
    <edge source="TUR" target="MYS">
      <data key="d0">1833318</data>
    </edge>
    <edge source="TUR" target="MRT">
      <data key="d0">5609141</data>
    </edge>
    <edge source="TUR" target="MUS">
      <data key="d0">444595</data>
    </edge>
    <edge source="TUR" target="MEX">
      <data key="d0">9579393</data>
    </edge>
    <edge source="TUR" target="MDA">
      <data key="d0">1303596</data>
    </edge>
    <edge source="TUR" target="MAR">
      <data key="d0">30728774</data>
    </edge>
    <edge source="TUR" target="MOZ">
      <data key="d0">1260643</data>
    </edge>
    <edge source="TUR" target="OMN">
      <data key="d0">6267663</data>
    </edge>
    <edge source="TUR" target="NLD">
      <data key="d0">42535589</data>
    </edge>
    <edge source="TUR" target="NZL">
      <data key="d0">1869352</data>
    </edge>
    <edge source="TUR" target="NIC">
      <data key="d0">229900</data>
    </edge>
    <edge source="TUR" target="NER">
      <data key="d0">322936</data>
    </edge>
    <edge source="TUR" target="NOR">
      <data key="d0">5866214</data>
    </edge>
    <edge source="TUR" target="PAK">
      <data key="d0">8342765</data>
    </edge>
    <edge source="TUR" target="PAN">
      <data key="d0">4727840</data>
    </edge>
    <edge source="TUR" target="PRY">
      <data key="d0">240156</data>
    </edge>
    <edge source="TUR" target="PER">
      <data key="d0">2597469</data>
    </edge>
    <edge source="TUR" target="PHL">
      <data key="d0">1838129</data>
    </edge>
    <edge source="TUR" target="POL">
      <data key="d0">28567873</data>
    </edge>
    <edge source="TUR" target="PRT">
      <data key="d0">10081465</data>
    </edge>
    <edge source="TUR" target="ROU">
      <data key="d0">56237220</data>
    </edge>
    <edge source="TUR" target="RUS">
      <data key="d0">31080021</data>
    </edge>
    <edge source="TUR" target="SAU">
      <data key="d0">155799650</data>
    </edge>
    <edge source="TUR" target="SEN">
      <data key="d0">3618986</data>
    </edge>
    <edge source="TUR" target="SRB">
      <data key="d0">16440855</data>
    </edge>
    <edge source="TUR" target="IND">
      <data key="d0">18965648</data>
    </edge>
    <edge source="TUR" target="SGP">
      <data key="d0">7843145</data>
    </edge>
    <edge source="TUR" target="SVK">
      <data key="d0">2978461</data>
    </edge>
    <edge source="TUR" target="VNM">
      <data key="d0">4458166</data>
    </edge>
    <edge source="TUR" target="SVN">
      <data key="d0">7073803</data>
    </edge>
    <edge source="TUR" target="ZAF">
      <data key="d0">10919766</data>
    </edge>
    <edge source="TUR" target="ZWE">
      <data key="d0">89919</data>
    </edge>
    <edge source="TUR" target="ESP">
      <data key="d0">52274657</data>
    </edge>
    <edge source="TUR" target="SWE">
      <data key="d0">19383061</data>
    </edge>
    <edge source="TUR" target="CHE">
      <data key="d0">8912448</data>
    </edge>
    <edge source="TUR" target="THA">
      <data key="d0">8938251</data>
    </edge>
    <edge source="TUR" target="TGO">
      <data key="d0">2338112</data>
    </edge>
    <edge source="TUR" target="ARE">
      <data key="d0">79176723</data>
    </edge>
    <edge source="TUR" target="TUN">
      <data key="d0">10810614</data>
    </edge>
    <edge source="TUR" target="UGA">
      <data key="d0">511427</data>
    </edge>
    <edge source="TUR" target="UKR">
      <data key="d0">15848918</data>
    </edge>
    <edge source="TUR" target="MKD">
      <data key="d0">11741104</data>
    </edge>
    <edge source="TUR" target="EGY">
      <data key="d0">29687026</data>
    </edge>
    <edge source="TUR" target="GBR">
      <data key="d0">138386270</data>
    </edge>
    <edge source="TUR" target="TZA">
      <data key="d0">741911</data>
    </edge>
    <edge source="TUR" target="USA">
      <data key="d0">498151404</data>
    </edge>
    <edge source="TUR" target="BFA">
      <data key="d0">6105938</data>
    </edge>
    <edge source="TUR" target="URY">
      <data key="d0">1223385</data>
    </edge>
    <edge source="GBR" target="ALB">
      <data key="d0">89804</data>
    </edge>
    <edge source="GBR" target="DZA">
      <data key="d0">1213195</data>
    </edge>
    <edge source="GBR" target="AZE">
      <data key="d0">3908033</data>
    </edge>
    <edge source="GBR" target="ARG">
      <data key="d0">1590320</data>
    </edge>
    <edge source="GBR" target="AUS">
      <data key="d0">52135989</data>
    </edge>
    <edge source="GBR" target="AUT">
      <data key="d0">43237447</data>
    </edge>
    <edge source="GBR" target="ARM">
      <data key="d0">44296</data>
    </edge>
    <edge source="GBR" target="BEL">
      <data key="d0">839382249</data>
    </edge>
    <edge source="GBR" target="BOL">
      <data key="d0">125401</data>
    </edge>
    <edge source="GBR" target="BWA">
      <data key="d0">45642050</data>
    </edge>
    <edge source="GBR" target="BRA">
      <data key="d0">9780271</data>
    </edge>
    <edge source="GBR" target="BGR">
      <data key="d0">5664237</data>
    </edge>
    <edge source="GBR" target="BLR">
      <data key="d0">84674</data>
    </edge>
    <edge source="GBR" target="KHM">
      <data key="d0">27152</data>
    </edge>
    <edge source="GBR" target="CMR">
      <data key="d0">651431</data>
    </edge>
    <edge source="GBR" target="CAN">
      <data key="d0">20693881</data>
    </edge>
    <edge source="GBR" target="CAF">
      <data key="d0">49387</data>
    </edge>
    <edge source="GBR" target="LKA">
      <data key="d0">2088273</data>
    </edge>
    <edge source="GBR" target="CHL">
      <data key="d0">10148427</data>
    </edge>
    <edge source="GBR" target="CHN">
      <data key="d0">66950813</data>
    </edge>
    <edge source="GBR" target="COL">
      <data key="d0">1698411</data>
    </edge>
    <edge source="GBR" target="CRI">
      <data key="d0">194747</data>
    </edge>
    <edge source="GBR" target="HRV">
      <data key="d0">1005412</data>
    </edge>
    <edge source="GBR" target="CZE">
      <data key="d0">20197926</data>
    </edge>
    <edge source="GBR" target="DNK">
      <data key="d0">131484646</data>
    </edge>
    <edge source="GBR" target="ECU">
      <data key="d0">82079</data>
    </edge>
    <edge source="GBR" target="SLV">
      <data key="d0">36664</data>
    </edge>
    <edge source="GBR" target="ETH">
      <data key="d0">229438</data>
    </edge>
    <edge source="GBR" target="EST">
      <data key="d0">2059183</data>
    </edge>
    <edge source="GBR" target="FIN">
      <data key="d0">18970272</data>
    </edge>
    <edge source="GBR" target="FRA">
      <data key="d0">311167267</data>
    </edge>
    <edge source="GBR" target="GEO">
      <data key="d0">1440543</data>
    </edge>
    <edge source="GBR" target="GMB">
      <data key="d0">173431</data>
    </edge>
    <edge source="GBR" target="PSE">
      <data key="d0">16812</data>
    </edge>
    <edge source="GBR" target="DEU">
      <data key="d0">384022045</data>
    </edge>
    <edge source="GBR" target="GHA">
      <data key="d0">1230964</data>
    </edge>
    <edge source="GBR" target="GRC">
      <data key="d0">6969972</data>
    </edge>
    <edge source="GBR" target="GTM">
      <data key="d0">69780</data>
    </edge>
    <edge source="GBR" target="HKG">
      <data key="d0">187245399</data>
    </edge>
    <edge source="GBR" target="HUN">
      <data key="d0">9930665</data>
    </edge>
    <edge source="GBR" target="IDN">
      <data key="d0">3087962</data>
    </edge>
    <edge source="GBR" target="IRL">
      <data key="d0">332870059</data>
    </edge>
    <edge source="GBR" target="ISR">
      <data key="d0">67557962</data>
    </edge>
    <edge source="GBR" target="ITA">
      <data key="d0">169582298</data>
    </edge>
    <edge source="GBR" target="CIV">
      <data key="d0">1944399</data>
    </edge>
    <edge source="GBR" target="JAM">
      <data key="d0">470879</data>
    </edge>
    <edge source="GBR" target="JPN">
      <data key="d0">51475120</data>
    </edge>
    <edge source="GBR" target="KAZ">
      <data key="d0">1556897</data>
    </edge>
    <edge source="GBR" target="JOR">
      <data key="d0">1215837</data>
    </edge>
    <edge source="GBR" target="KOR">
      <data key="d0">50133044</data>
    </edge>
    <edge source="GBR" target="LBN">
      <data key="d0">2129844</data>
    </edge>
    <edge source="GBR" target="LVA">
      <data key="d0">2560826</data>
    </edge>
    <edge source="GBR" target="LTU">
      <data key="d0">4286789</data>
    </edge>
    <edge source="GBR" target="MDG">
      <data key="d0">299945</data>
    </edge>
    <edge source="GBR" target="MYS">
      <data key="d0">34826477</data>
    </edge>
    <edge source="GBR" target="MUS">
      <data key="d0">642232</data>
    </edge>
    <edge source="GBR" target="MEX">
      <data key="d0">8792908</data>
    </edge>
    <edge source="GBR" target="MDA">
      <data key="d0">85324</data>
    </edge>
    <edge source="GBR" target="MAR">
      <data key="d0">3982699</data>
    </edge>
    <edge source="GBR" target="MOZ">
      <data key="d0">130984</data>
    </edge>
    <edge source="GBR" target="OMN">
      <data key="d0">5056219</data>
    </edge>
    <edge source="GBR" target="NAM">
      <data key="d0">84458</data>
    </edge>
    <edge source="GBR" target="NLD">
      <data key="d0">97830629</data>
    </edge>
    <edge source="GBR" target="NZL">
      <data key="d0">14441451</data>
    </edge>
    <edge source="GBR" target="NOR">
      <data key="d0">26344898</data>
    </edge>
    <edge source="GBR" target="PAK">
      <data key="d0">1795763</data>
    </edge>
    <edge source="GBR" target="PAN">
      <data key="d0">36654</data>
    </edge>
    <edge source="GBR" target="PRY">
      <data key="d0">166293</data>
    </edge>
    <edge source="GBR" target="PER">
      <data key="d0">1033222</data>
    </edge>
    <edge source="GBR" target="PHL">
      <data key="d0">3150283</data>
    </edge>
    <edge source="GBR" target="POL">
      <data key="d0">63355229</data>
    </edge>
    <edge source="GBR" target="PRT">
      <data key="d0">20415184</data>
    </edge>
    <edge source="GBR" target="ROU">
      <data key="d0">13525642</data>
    </edge>
    <edge source="GBR" target="RUS">
      <data key="d0">25226863</data>
    </edge>
    <edge source="GBR" target="SAU">
      <data key="d0">12144689</data>
    </edge>
    <edge source="GBR" target="SEN">
      <data key="d0">46058</data>
    </edge>
    <edge source="GBR" target="SRB">
      <data key="d0">1130600</data>
    </edge>
    <edge source="GBR" target="IND">
      <data key="d0">41477962</data>
    </edge>
    <edge source="GBR" target="SGP">
      <data key="d0">61575210</data>
    </edge>
    <edge source="GBR" target="SVK">
      <data key="d0">5955594</data>
    </edge>
    <edge source="GBR" target="VNM">
      <data key="d0">4147961</data>
    </edge>
    <edge source="GBR" target="SVN">
      <data key="d0">3470388</data>
    </edge>
    <edge source="GBR" target="ZAF">
      <data key="d0">29406941</data>
    </edge>
    <edge source="GBR" target="ZWE">
      <data key="d0">78528</data>
    </edge>
    <edge source="GBR" target="ESP">
      <data key="d0">77081844</data>
    </edge>
    <edge source="GBR" target="SWE">
      <data key="d0">101240401</data>
    </edge>
    <edge source="GBR" target="CHE">
      <data key="d0">476174025</data>
    </edge>
    <edge source="GBR" target="THA">
      <data key="d0">56367309</data>
    </edge>
    <edge source="GBR" target="TGO">
      <data key="d0">110326</data>
    </edge>
    <edge source="GBR" target="ARE">
      <data key="d0">45242942</data>
    </edge>
    <edge source="GBR" target="TUN">
      <data key="d0">303500</data>
    </edge>
    <edge source="GBR" target="TUR">
      <data key="d0">36615226</data>
    </edge>
    <edge source="GBR" target="UGA">
      <data key="d0">696868</data>
    </edge>
    <edge source="GBR" target="UKR">
      <data key="d0">1916910</data>
    </edge>
    <edge source="GBR" target="MKD">
      <data key="d0">14390</data>
    </edge>
    <edge source="GBR" target="EGY">
      <data key="d0">3730854</data>
    </edge>
    <edge source="GBR" target="TZA">
      <data key="d0">557874</data>
    </edge>
    <edge source="GBR" target="USA">
      <data key="d0">631099334</data>
    </edge>
    <edge source="GBR" target="URY">
      <data key="d0">172285</data>
    </edge>
    <edge source="AZE" target="GEO">
      <data key="d0">8596670</data>
    </edge>
    <edge source="AZE" target="KAZ">
      <data key="d0">69086</data>
    </edge>
    <edge source="AZE" target="RUS">
      <data key="d0">152516</data>
    </edge>
    <edge source="AZE" target="TUR">
      <data key="d0">44924</data>
    </edge>
    <edge source="AZE" target="GBR">
      <data key="d0">13830</data>
    </edge>
    <edge source="AZE" target="USA">
      <data key="d0">10810</data>
    </edge>
    <edge source="GEO" target="AZE">
      <data key="d0">1513092</data>
    </edge>
    <edge source="GEO" target="ARM">
      <data key="d0">6181687</data>
    </edge>
    <edge source="GEO" target="BGR">
      <data key="d0">105559</data>
    </edge>
    <edge source="GEO" target="FRA">
      <data key="d0">13418</data>
    </edge>
    <edge source="GEO" target="DEU">
      <data key="d0">73581</data>
    </edge>
    <edge source="GEO" target="GRC">
      <data key="d0">30753</data>
    </edge>
    <edge source="GEO" target="ISR">
      <data key="d0">59144</data>
    </edge>
    <edge source="GEO" target="ITA">
      <data key="d0">3428564</data>
    </edge>
    <edge source="GEO" target="KAZ">
      <data key="d0">17898</data>
    </edge>
    <edge source="GEO" target="RUS">
      <data key="d0">299657</data>
    </edge>
    <edge source="GEO" target="TUR">
      <data key="d0">1180300</data>
    </edge>
    <edge source="GEO" target="GBR">
      <data key="d0">43049</data>
    </edge>
    <edge source="GEO" target="USA">
      <data key="d0">56803</data>
    </edge>
    <edge source="KAZ" target="AZE">
      <data key="d0">31965</data>
    </edge>
    <edge source="KAZ" target="BLR">
      <data key="d0">108416</data>
    </edge>
    <edge source="KAZ" target="CHN">
      <data key="d0">1227841</data>
    </edge>
    <edge source="KAZ" target="CZE">
      <data key="d0">1838985</data>
    </edge>
    <edge source="KAZ" target="DEU">
      <data key="d0">55747</data>
    </edge>
    <edge source="KAZ" target="KGZ">
      <data key="d0">9692425</data>
    </edge>
    <edge source="KAZ" target="NLD">
      <data key="d0">51453</data>
    </edge>
    <edge source="KAZ" target="POL">
      <data key="d0">1800037</data>
    </edge>
    <edge source="KAZ" target="RUS">
      <data key="d0">13210566</data>
    </edge>
    <edge source="KAZ" target="IND">
      <data key="d0">13409</data>
    </edge>
    <edge source="KAZ" target="SVK">
      <data key="d0">59158</data>
    </edge>
    <edge source="KAZ" target="ESP">
      <data key="d0">228382</data>
    </edge>
    <edge source="KAZ" target="SWE">
      <data key="d0">36667</data>
    </edge>
    <edge source="KAZ" target="UKR">
      <data key="d0">466960</data>
    </edge>
    <edge source="KAZ" target="GBR">
      <data key="d0">307932</data>
    </edge>
    <edge source="KAZ" target="USA">
      <data key="d0">58825</data>
    </edge>
    <edge source="RUS" target="ALB">
      <data key="d0">1351605</data>
    </edge>
    <edge source="RUS" target="DZA">
      <data key="d0">1595818</data>
    </edge>
    <edge source="RUS" target="AZE">
      <data key="d0">41149073</data>
    </edge>
    <edge source="RUS" target="AUS">
      <data key="d0">321814</data>
    </edge>
    <edge source="RUS" target="AUT">
      <data key="d0">931427</data>
    </edge>
    <edge source="RUS" target="ARM">
      <data key="d0">46104141</data>
    </edge>
    <edge source="RUS" target="BEL">
      <data key="d0">2773747270</data>
    </edge>
    <edge source="RUS" target="BWA">
      <data key="d0">21225738</data>
    </edge>
    <edge source="RUS" target="BRA">
      <data key="d0">296331</data>
    </edge>
    <edge source="RUS" target="BGR">
      <data key="d0">10227417</data>
    </edge>
    <edge source="RUS" target="BLR">
      <data key="d0">216669391</data>
    </edge>
    <edge source="RUS" target="KHM">
      <data key="d0">84562</data>
    </edge>
    <edge source="RUS" target="CAN">
      <data key="d0">471147</data>
    </edge>
    <edge source="RUS" target="LKA">
      <data key="d0">49974</data>
    </edge>
    <edge source="RUS" target="CHL">
      <data key="d0">264798</data>
    </edge>
    <edge source="RUS" target="CHN">
      <data key="d0">46262745</data>
    </edge>
    <edge source="RUS" target="COL">
      <data key="d0">45881</data>
    </edge>
    <edge source="RUS" target="CRI">
      <data key="d0">22047</data>
    </edge>
    <edge source="RUS" target="HRV">
      <data key="d0">485319</data>
    </edge>
    <edge source="RUS" target="CZE">
      <data key="d0">10911589</data>
    </edge>
    <edge source="RUS" target="DNK">
      <data key="d0">2262540</data>
    </edge>
    <edge source="RUS" target="EST">
      <data key="d0">14621697</data>
    </edge>
    <edge source="RUS" target="FIN">
      <data key="d0">37959931</data>
    </edge>
    <edge source="RUS" target="FRA">
      <data key="d0">12226812</data>
    </edge>
    <edge source="RUS" target="GEO">
      <data key="d0">27187361</data>
    </edge>
    <edge source="RUS" target="DEU">
      <data key="d0">42689311</data>
    </edge>
    <edge source="RUS" target="GRC">
      <data key="d0">1248635</data>
    </edge>
    <edge source="RUS" target="HKG">
      <data key="d0">154682041</data>
    </edge>
    <edge source="RUS" target="HUN">
      <data key="d0">2176549</data>
    </edge>
    <edge source="RUS" target="IDN">
      <data key="d0">377886</data>
    </edge>
    <edge source="RUS" target="IRL">
      <data key="d0">259259</data>
    </edge>
    <edge source="RUS" target="ISR">
      <data key="d0">637176203</data>
    </edge>
    <edge source="RUS" target="ITA">
      <data key="d0">8804317</data>
    </edge>
    <edge source="RUS" target="JPN">
      <data key="d0">2076840</data>
    </edge>
    <edge source="RUS" target="KAZ">
      <data key="d0">329212638</data>
    </edge>
    <edge source="RUS" target="JOR">
      <data key="d0">19683</data>
    </edge>
    <edge source="RUS" target="KOR">
      <data key="d0">6084642</data>
    </edge>
    <edge source="RUS" target="KGZ">
      <data key="d0">24431916</data>
    </edge>
    <edge source="RUS" target="LBN">
      <data key="d0">96589</data>
    </edge>
    <edge source="RUS" target="LVA">
      <data key="d0">14079468</data>
    </edge>
    <edge source="RUS" target="LTU">
      <data key="d0">14262725</data>
    </edge>
    <edge source="RUS" target="MYS">
      <data key="d0">355557</data>
    </edge>
    <edge source="RUS" target="MUS">
      <data key="d0">1209038</data>
    </edge>
    <edge source="RUS" target="MEX">
      <data key="d0">371885</data>
    </edge>
    <edge source="RUS" target="MDA">
      <data key="d0">17199568</data>
    </edge>
    <edge source="RUS" target="MAR">
      <data key="d0">161515</data>
    </edge>
    <edge source="RUS" target="NLD">
      <data key="d0">3618596</data>
    </edge>
    <edge source="RUS" target="NZL">
      <data key="d0">44435</data>
    </edge>
    <edge source="RUS" target="NIC">
      <data key="d0">309921</data>
    </edge>
    <edge source="RUS" target="NOR">
      <data key="d0">5498196</data>
    </edge>
    <edge source="RUS" target="PAK">
      <data key="d0">52426</data>
    </edge>
    <edge source="RUS" target="PAN">
      <data key="d0">27905</data>
    </edge>
    <edge source="RUS" target="PER">
      <data key="d0">143910</data>
    </edge>
    <edge source="RUS" target="PHL">
      <data key="d0">58418</data>
    </edge>
    <edge source="RUS" target="POL">
      <data key="d0">25724224</data>
    </edge>
    <edge source="RUS" target="PRT">
      <data key="d0">255424</data>
    </edge>
    <edge source="RUS" target="ROU">
      <data key="d0">13899109</data>
    </edge>
    <edge source="RUS" target="SRB">
      <data key="d0">6579988</data>
    </edge>
    <edge source="RUS" target="IND">
      <data key="d0">761998742</data>
    </edge>
    <edge source="RUS" target="SGP">
      <data key="d0">466961</data>
    </edge>
    <edge source="RUS" target="SVK">
      <data key="d0">2122551</data>
    </edge>
    <edge source="RUS" target="VNM">
      <data key="d0">286901</data>
    </edge>
    <edge source="RUS" target="SVN">
      <data key="d0">367347</data>
    </edge>
    <edge source="RUS" target="ZAF">
      <data key="d0">59111</data>
    </edge>
    <edge source="RUS" target="ESP">
      <data key="d0">5024517</data>
    </edge>
    <edge source="RUS" target="SWE">
      <data key="d0">7834438</data>
    </edge>
    <edge source="RUS" target="CHE">
      <data key="d0">2086724</data>
    </edge>
    <edge source="RUS" target="THA">
      <data key="d0">1155407</data>
    </edge>
    <edge source="RUS" target="ARE">
      <data key="d0">296401299</data>
    </edge>
    <edge source="RUS" target="TUR">
      <data key="d0">41622131</data>
    </edge>
    <edge source="RUS" target="UKR">
      <data key="d0">128068235</data>
    </edge>
    <edge source="RUS" target="MKD">
      <data key="d0">15895</data>
    </edge>
    <edge source="RUS" target="EGY">
      <data key="d0">411739</data>
    </edge>
    <edge source="RUS" target="GBR">
      <data key="d0">12825768</data>
    </edge>
    <edge source="RUS" target="USA">
      <data key="d0">56840491</data>
    </edge>
    <edge source="RUS" target="URY">
      <data key="d0">47052</data>
    </edge>
    <edge source="ARG" target="AUS">
      <data key="d0">245629</data>
    </edge>
    <edge source="ARG" target="BEL">
      <data key="d0">992664</data>
    </edge>
    <edge source="ARG" target="BOL">
      <data key="d0">7261606</data>
    </edge>
    <edge source="ARG" target="BRA">
      <data key="d0">11923738</data>
    </edge>
    <edge source="ARG" target="CAN">
      <data key="d0">90512</data>
    </edge>
    <edge source="ARG" target="CHL">
      <data key="d0">68389562</data>
    </edge>
    <edge source="ARG" target="CHN">
      <data key="d0">28337</data>
    </edge>
    <edge source="ARG" target="COL">
      <data key="d0">588322</data>
    </edge>
    <edge source="ARG" target="CRI">
      <data key="d0">269174</data>
    </edge>
    <edge source="ARG" target="DNK">
      <data key="d0">43000</data>
    </edge>
    <edge source="ARG" target="ECU">
      <data key="d0">373570</data>
    </edge>
    <edge source="ARG" target="SLV">
      <data key="d0">63118</data>
    </edge>
    <edge source="ARG" target="FRA">
      <data key="d0">130866</data>
    </edge>
    <edge source="ARG" target="DEU">
      <data key="d0">241170</data>
    </edge>
    <edge source="ARG" target="GTM">
      <data key="d0">486642</data>
    </edge>
    <edge source="ARG" target="HND">
      <data key="d0">518959</data>
    </edge>
    <edge source="ARG" target="HKG">
      <data key="d0">1675385</data>
    </edge>
    <edge source="ARG" target="IRL">
      <data key="d0">19242</data>
    </edge>
    <edge source="ARG" target="ISR">
      <data key="d0">77162</data>
    </edge>
    <edge source="ARG" target="ITA">
      <data key="d0">262048</data>
    </edge>
    <edge source="ARG" target="JPN">
      <data key="d0">133065</data>
    </edge>
    <edge source="ARG" target="KOR">
      <data key="d0">28297</data>
    </edge>
    <edge source="ARG" target="MEX">
      <data key="d0">756997</data>
    </edge>
    <edge source="ARG" target="NZL">
      <data key="d0">472854</data>
    </edge>
    <edge source="ARG" target="NIC">
      <data key="d0">180704</data>
    </edge>
    <edge source="ARG" target="NOR">
      <data key="d0">16907</data>
    </edge>
    <edge source="ARG" target="PAN">
      <data key="d0">109559</data>
    </edge>
    <edge source="ARG" target="PRY">
      <data key="d0">14160461</data>
    </edge>
    <edge source="ARG" target="PER">
      <data key="d0">1735721</data>
    </edge>
    <edge source="ARG" target="POL">
      <data key="d0">10772</data>
    </edge>
    <edge source="ARG" target="RUS">
      <data key="d0">23660</data>
    </edge>
    <edge source="ARG" target="SAU">
      <data key="d0">507189</data>
    </edge>
    <edge source="ARG" target="IND">
      <data key="d0">14459</data>
    </edge>
    <edge source="ARG" target="ZAF">
      <data key="d0">71578</data>
    </edge>
    <edge source="ARG" target="ESP">
      <data key="d0">66309</data>
    </edge>
    <edge source="ARG" target="CHE">
      <data key="d0">39052</data>
    </edge>
    <edge source="ARG" target="ARE">
      <data key="d0">79330</data>
    </edge>
    <edge source="ARG" target="GBR">
      <data key="d0">881684</data>
    </edge>
    <edge source="ARG" target="USA">
      <data key="d0">8866966</data>
    </edge>
    <edge source="ARG" target="URY">
      <data key="d0">25129865</data>
    </edge>
    <edge source="AUS" target="ARG">
      <data key="d0">10920</data>
    </edge>
    <edge source="AUS" target="AUT">
      <data key="d0">114465</data>
    </edge>
    <edge source="AUS" target="BEL">
      <data key="d0">9267425</data>
    </edge>
    <edge source="AUS" target="BRA">
      <data key="d0">61225</data>
    </edge>
    <edge source="AUS" target="BGR">
      <data key="d0">26295</data>
    </edge>
    <edge source="AUS" target="CAN">
      <data key="d0">5125312</data>
    </edge>
    <edge source="AUS" target="LKA">
      <data key="d0">127620</data>
    </edge>
    <edge source="AUS" target="CHL">
      <data key="d0">164171</data>
    </edge>
    <edge source="AUS" target="CHN">
      <data key="d0">10718752</data>
    </edge>
    <edge source="AUS" target="HRV">
      <data key="d0">38670</data>
    </edge>
    <edge source="AUS" target="CZE">
      <data key="d0">96394</data>
    </edge>
    <edge source="AUS" target="DNK">
      <data key="d0">382712</data>
    </edge>
    <edge source="AUS" target="ETH">
      <data key="d0">20835</data>
    </edge>
    <edge source="AUS" target="FIN">
      <data key="d0">198243</data>
    </edge>
    <edge source="AUS" target="FRA">
      <data key="d0">1067796</data>
    </edge>
    <edge source="AUS" target="GEO">
      <data key="d0">11961</data>
    </edge>
    <edge source="AUS" target="DEU">
      <data key="d0">5274498</data>
    </edge>
    <edge source="AUS" target="GHA">
      <data key="d0">87163</data>
    </edge>
    <edge source="AUS" target="GRC">
      <data key="d0">85613</data>
    </edge>
    <edge source="AUS" target="HKG">
      <data key="d0">126393775</data>
    </edge>
    <edge source="AUS" target="HUN">
      <data key="d0">13966</data>
    </edge>
    <edge source="AUS" target="IDN">
      <data key="d0">4784335</data>
    </edge>
    <edge source="AUS" target="IRL">
      <data key="d0">115895</data>
    </edge>
    <edge source="AUS" target="ISR">
      <data key="d0">9248442</data>
    </edge>
    <edge source="AUS" target="ITA">
      <data key="d0">1992108</data>
    </edge>
    <edge source="AUS" target="CIV">
      <data key="d0">131714</data>
    </edge>
    <edge source="AUS" target="JPN">
      <data key="d0">39122014</data>
    </edge>
    <edge source="AUS" target="KAZ">
      <data key="d0">18663</data>
    </edge>
    <edge source="AUS" target="JOR">
      <data key="d0">59665</data>
    </edge>
    <edge source="AUS" target="KOR">
      <data key="d0">5153307</data>
    </edge>
    <edge source="AUS" target="LBN">
      <data key="d0">27201</data>
    </edge>
    <edge source="AUS" target="LVA">
      <data key="d0">27814</data>
    </edge>
    <edge source="AUS" target="MDG">
      <data key="d0">44889</data>
    </edge>
    <edge source="AUS" target="MYS">
      <data key="d0">1833708</data>
    </edge>
    <edge source="AUS" target="MRT">
      <data key="d0">76172</data>
    </edge>
    <edge source="AUS" target="MEX">
      <data key="d0">224745</data>
    </edge>
    <edge source="AUS" target="OMN">
      <data key="d0">152151</data>
    </edge>
    <edge source="AUS" target="NAM">
      <data key="d0">20051</data>
    </edge>
    <edge source="AUS" target="NLD">
      <data key="d0">538450</data>
    </edge>
    <edge source="AUS" target="NZL">
      <data key="d0">74981715</data>
    </edge>
    <edge source="AUS" target="NOR">
      <data key="d0">85164</data>
    </edge>
    <edge source="AUS" target="PAK">
      <data key="d0">178763</data>
    </edge>
    <edge source="AUS" target="PAN">
      <data key="d0">16955</data>
    </edge>
    <edge source="AUS" target="PER">
      <data key="d0">19062</data>
    </edge>
    <edge source="AUS" target="PHL">
      <data key="d0">1430026</data>
    </edge>
    <edge source="AUS" target="POL">
      <data key="d0">12819</data>
    </edge>
    <edge source="AUS" target="PRT">
      <data key="d0">29351</data>
    </edge>
    <edge source="AUS" target="RUS">
      <data key="d0">476488</data>
    </edge>
    <edge source="AUS" target="SAU">
      <data key="d0">904439</data>
    </edge>
    <edge source="AUS" target="SEN">
      <data key="d0">192598</data>
    </edge>
    <edge source="AUS" target="IND">
      <data key="d0">8690676</data>
    </edge>
    <edge source="AUS" target="SGP">
      <data key="d0">42599368</data>
    </edge>
    <edge source="AUS" target="VNM">
      <data key="d0">3407053</data>
    </edge>
    <edge source="AUS" target="ZAF">
      <data key="d0">372612</data>
    </edge>
    <edge source="AUS" target="ESP">
      <data key="d0">665840</data>
    </edge>
    <edge source="AUS" target="SWE">
      <data key="d0">243033</data>
    </edge>
    <edge source="AUS" target="CHE">
      <data key="d0">8268702</data>
    </edge>
    <edge source="AUS" target="THA">
      <data key="d0">16779818</data>
    </edge>
    <edge source="AUS" target="ARE">
      <data key="d0">14132629</data>
    </edge>
    <edge source="AUS" target="TUR">
      <data key="d0">236152</data>
    </edge>
    <edge source="AUS" target="UKR">
      <data key="d0">19963</data>
    </edge>
    <edge source="AUS" target="EGY">
      <data key="d0">445991</data>
    </edge>
    <edge source="AUS" target="GBR">
      <data key="d0">248018106</data>
    </edge>
    <edge source="AUS" target="TZA">
      <data key="d0">13293</data>
    </edge>
    <edge source="AUS" target="USA">
      <data key="d0">124249669</data>
    </edge>
    <edge source="AUS" target="BFA">
      <data key="d0">205627</data>
    </edge>
    <edge source="BEL" target="ALB">
      <data key="d0">224084</data>
    </edge>
    <edge source="BEL" target="DZA">
      <data key="d0">6701709</data>
    </edge>
    <edge source="BEL" target="AZE">
      <data key="d0">90290</data>
    </edge>
    <edge source="BEL" target="ARG">
      <data key="d0">4177886</data>
    </edge>
    <edge source="BEL" target="AUS">
      <data key="d0">19361364</data>
    </edge>
    <edge source="BEL" target="AUT">
      <data key="d0">29832896</data>
    </edge>
    <edge source="BEL" target="ARM">
      <data key="d0">34916425</data>
    </edge>
    <edge source="BEL" target="BOL">
      <data key="d0">43678</data>
    </edge>
    <edge source="BEL" target="BWA">
      <data key="d0">135840678</data>
    </edge>
    <edge source="BEL" target="BRA">
      <data key="d0">17410070</data>
    </edge>
    <edge source="BEL" target="BGR">
      <data key="d0">1383204</data>
    </edge>
    <edge source="BEL" target="BDI">
      <data key="d0">38269</data>
    </edge>
    <edge source="BEL" target="BLR">
      <data key="d0">303820</data>
    </edge>
    <edge source="BEL" target="KHM">
      <data key="d0">39245670</data>
    </edge>
    <edge source="BEL" target="CMR">
      <data key="d0">1334066</data>
    </edge>
    <edge source="BEL" target="CAN">
      <data key="d0">54957303</data>
    </edge>
    <edge source="BEL" target="CAF">
      <data key="d0">14403</data>
    </edge>
    <edge source="BEL" target="LKA">
      <data key="d0">17823937</data>
    </edge>
    <edge source="BEL" target="CHL">
      <data key="d0">11720574</data>
    </edge>
    <edge source="BEL" target="CHN">
      <data key="d0">423050988</data>
    </edge>
    <edge source="BEL" target="COL">
      <data key="d0">931638</data>
    </edge>
    <edge source="BEL" target="CRI">
      <data key="d0">675820</data>
    </edge>
    <edge source="BEL" target="HRV">
      <data key="d0">1645472</data>
    </edge>
    <edge source="BEL" target="CZE">
      <data key="d0">77879189</data>
    </edge>
    <edge source="BEL" target="BEN">
      <data key="d0">518539</data>
    </edge>
    <edge source="BEL" target="DNK">
      <data key="d0">37824453</data>
    </edge>
    <edge source="BEL" target="ECU">
      <data key="d0">1388758</data>
    </edge>
    <edge source="BEL" target="SLV">
      <data key="d0">49503</data>
    </edge>
    <edge source="BEL" target="ETH">
      <data key="d0">491532</data>
    </edge>
    <edge source="BEL" target="EST">
      <data key="d0">5833456</data>
    </edge>
    <edge source="BEL" target="FIN">
      <data key="d0">22489460</data>
    </edge>
    <edge source="BEL" target="FRA">
      <data key="d0">1149769121</data>
    </edge>
    <edge source="BEL" target="GEO">
      <data key="d0">596551</data>
    </edge>
    <edge source="BEL" target="GMB">
      <data key="d0">78610</data>
    </edge>
    <edge source="BEL" target="DEU">
      <data key="d0">703119792</data>
    </edge>
    <edge source="BEL" target="GHA">
      <data key="d0">3480761</data>
    </edge>
    <edge source="BEL" target="GRC">
      <data key="d0">11656988</data>
    </edge>
    <edge source="BEL" target="GTM">
      <data key="d0">74873</data>
    </edge>
    <edge source="BEL" target="HKG">
      <data key="d0">1682304118</data>
    </edge>
    <edge source="BEL" target="HUN">
      <data key="d0">18400936</data>
    </edge>
    <edge source="BEL" target="IDN">
      <data key="d0">926330</data>
    </edge>
    <edge source="BEL" target="IRL">
      <data key="d0">27331500</data>
    </edge>
    <edge source="BEL" target="ISR">
      <data key="d0">1117804191</data>
    </edge>
    <edge source="BEL" target="ITA">
      <data key="d0">453105542</data>
    </edge>
    <edge source="BEL" target="CIV">
      <data key="d0">2605778</data>
    </edge>
    <edge source="BEL" target="JAM">
      <data key="d0">318392</data>
    </edge>
    <edge source="BEL" target="JPN">
      <data key="d0">42075481</data>
    </edge>
    <edge source="BEL" target="KAZ">
      <data key="d0">1772126</data>
    </edge>
    <edge source="BEL" target="JOR">
      <data key="d0">2546393</data>
    </edge>
    <edge source="BEL" target="KOR">
      <data key="d0">5432191</data>
    </edge>
    <edge source="BEL" target="KGZ">
      <data key="d0">10656</data>
    </edge>
    <edge source="BEL" target="LBN">
      <data key="d0">36790745</data>
    </edge>
    <edge source="BEL" target="LVA">
      <data key="d0">2141064</data>
    </edge>
    <edge source="BEL" target="LTU">
      <data key="d0">5122284</data>
    </edge>
    <edge source="BEL" target="MDG">
      <data key="d0">1200156</data>
    </edge>
    <edge source="BEL" target="MYS">
      <data key="d0">3970234</data>
    </edge>
    <edge source="BEL" target="MRT">
      <data key="d0">102414</data>
    </edge>
    <edge source="BEL" target="MUS">
      <data key="d0">62683217</data>
    </edge>
    <edge source="BEL" target="MEX">
      <data key="d0">8543287</data>
    </edge>
    <edge source="BEL" target="MDA">
      <data key="d0">141003</data>
    </edge>
    <edge source="BEL" target="MAR">
      <data key="d0">6466325</data>
    </edge>
    <edge source="BEL" target="MOZ">
      <data key="d0">330526</data>
    </edge>
    <edge source="BEL" target="OMN">
      <data key="d0">795494</data>
    </edge>
    <edge source="BEL" target="NAM">
      <data key="d0">3246224</data>
    </edge>
    <edge source="BEL" target="NLD">
      <data key="d0">589611455</data>
    </edge>
    <edge source="BEL" target="NZL">
      <data key="d0">6774567</data>
    </edge>
    <edge source="BEL" target="NER">
      <data key="d0">952857</data>
    </edge>
    <edge source="BEL" target="NOR">
      <data key="d0">15305185</data>
    </edge>
    <edge source="BEL" target="PAK">
      <data key="d0">885890</data>
    </edge>
    <edge source="BEL" target="PAN">
      <data key="d0">1381617</data>
    </edge>
    <edge source="BEL" target="PER">
      <data key="d0">3251127</data>
    </edge>
    <edge source="BEL" target="PHL">
      <data key="d0">549139</data>
    </edge>
    <edge source="BEL" target="POL">
      <data key="d0">104780202</data>
    </edge>
    <edge source="BEL" target="PRT">
      <data key="d0">22341944</data>
    </edge>
    <edge source="BEL" target="ROU">
      <data key="d0">4249939</data>
    </edge>
    <edge source="BEL" target="RUS">
      <data key="d0">51352842</data>
    </edge>
    <edge source="BEL" target="SAU">
      <data key="d0">12872500</data>
    </edge>
    <edge source="BEL" target="SEN">
      <data key="d0">3805311</data>
    </edge>
    <edge source="BEL" target="SRB">
      <data key="d0">2015829</data>
    </edge>
    <edge source="BEL" target="IND">
      <data key="d0">7256587410</data>
    </edge>
    <edge source="BEL" target="SGP">
      <data key="d0">94598362</data>
    </edge>
    <edge source="BEL" target="SVK">
      <data key="d0">6492653</data>
    </edge>
    <edge source="BEL" target="VNM">
      <data key="d0">85536536</data>
    </edge>
    <edge source="BEL" target="SVN">
      <data key="d0">2272219</data>
    </edge>
    <edge source="BEL" target="ZAF">
      <data key="d0">139113728</data>
    </edge>
    <edge source="BEL" target="ESP">
      <data key="d0">121615039</data>
    </edge>
    <edge source="BEL" target="SWE">
      <data key="d0">57296787</data>
    </edge>
    <edge source="BEL" target="CHE">
      <data key="d0">369271804</data>
    </edge>
    <edge source="BEL" target="THA">
      <data key="d0">287445156</data>
    </edge>
    <edge source="BEL" target="TGO">
      <data key="d0">185808</data>
    </edge>
    <edge source="BEL" target="ARE">
      <data key="d0">2482608364</data>
    </edge>
    <edge source="BEL" target="TUN">
      <data key="d0">4572736</data>
    </edge>
    <edge source="BEL" target="TUR">
      <data key="d0">37681296</data>
    </edge>
    <edge source="BEL" target="UGA">
      <data key="d0">128846</data>
    </edge>
    <edge source="BEL" target="UKR">
      <data key="d0">3435792</data>
    </edge>
    <edge source="BEL" target="MKD">
      <data key="d0">556897</data>
    </edge>
    <edge source="BEL" target="EGY">
      <data key="d0">1631869</data>
    </edge>
    <edge source="BEL" target="GBR">
      <data key="d0">366062662</data>
    </edge>
    <edge source="BEL" target="TZA">
      <data key="d0">159298</data>
    </edge>
    <edge source="BEL" target="USA">
      <data key="d0">897536571</data>
    </edge>
    <edge source="BEL" target="BFA">
      <data key="d0">292209</data>
    </edge>
    <edge source="BEL" target="URY">
      <data key="d0">414045</data>
    </edge>
    <edge source="BOL" target="ARG">
      <data key="d0">412464</data>
    </edge>
    <edge source="BOL" target="BEL">
      <data key="d0">29945</data>
    </edge>
    <edge source="BOL" target="BRA">
      <data key="d0">557480</data>
    </edge>
    <edge source="BOL" target="CAN">
      <data key="d0">21831</data>
    </edge>
    <edge source="BOL" target="CHL">
      <data key="d0">585562</data>
    </edge>
    <edge source="BOL" target="CHN">
      <data key="d0">231082</data>
    </edge>
    <edge source="BOL" target="CRI">
      <data key="d0">255338</data>
    </edge>
    <edge source="BOL" target="ECU">
      <data key="d0">173412</data>
    </edge>
    <edge source="BOL" target="SLV">
      <data key="d0">258798</data>
    </edge>
    <edge source="BOL" target="FRA">
      <data key="d0">34747</data>
    </edge>
    <edge source="BOL" target="DEU">
      <data key="d0">23364</data>
    </edge>
    <edge source="BOL" target="HKG">
      <data key="d0">867460</data>
    </edge>
    <edge source="BOL" target="ITA">
      <data key="d0">796791</data>
    </edge>
    <edge source="BOL" target="MEX">
      <data key="d0">277438</data>
    </edge>
    <edge source="BOL" target="NLD">
      <data key="d0">23460</data>
    </edge>
    <edge source="BOL" target="NIC">
      <data key="d0">191533</data>
    </edge>
    <edge source="BOL" target="PRY">
      <data key="d0">823603</data>
    </edge>
    <edge source="BOL" target="PER">
      <data key="d0">3221074</data>
    </edge>
    <edge source="BOL" target="CHE">
      <data key="d0">27283</data>
    </edge>
    <edge source="BOL" target="THA">
      <data key="d0">236575</data>
    </edge>
    <edge source="BOL" target="GBR">
      <data key="d0">19233</data>
    </edge>
    <edge source="BOL" target="USA">
      <data key="d0">324627</data>
    </edge>
    <edge source="BOL" target="URY">
      <data key="d0">59915</data>
    </edge>
    <edge source="BRA" target="ALB">
      <data key="d0">29949</data>
    </edge>
    <edge source="BRA" target="DZA">
      <data key="d0">350081</data>
    </edge>
    <edge source="BRA" target="ARG">
      <data key="d0">151225164</data>
    </edge>
    <edge source="BRA" target="AUS">
      <data key="d0">11336160</data>
    </edge>
    <edge source="BRA" target="AUT">
      <data key="d0">1069838</data>
    </edge>
    <edge source="BRA" target="ARM">
      <data key="d0">155083</data>
    </edge>
    <edge source="BRA" target="BEL">
      <data key="d0">11979111</data>
    </edge>
    <edge source="BRA" target="BOL">
      <data key="d0">46881388</data>
    </edge>
    <edge source="BRA" target="BWA">
      <data key="d0">47006</data>
    </edge>
    <edge source="BRA" target="BGR">
      <data key="d0">185392</data>
    </edge>
    <edge source="BRA" target="BLR">
      <data key="d0">12417</data>
    </edge>
    <edge source="BRA" target="CMR">
      <data key="d0">202798</data>
    </edge>
    <edge source="BRA" target="CAN">
      <data key="d0">39352171</data>
    </edge>
    <edge source="BRA" target="LKA">
      <data key="d0">235102</data>
    </edge>
    <edge source="BRA" target="CHL">
      <data key="d0">48393764</data>
    </edge>
    <edge source="BRA" target="CHN">
      <data key="d0">41446548</data>
    </edge>
    <edge source="BRA" target="COL">
      <data key="d0">55455671</data>
    </edge>
    <edge source="BRA" target="CRI">
      <data key="d0">12006445</data>
    </edge>
    <edge source="BRA" target="HRV">
      <data key="d0">51904</data>
    </edge>
    <edge source="BRA" target="CZE">
      <data key="d0">504871</data>
    </edge>
    <edge source="BRA" target="BEN">
      <data key="d0">61141</data>
    </edge>
    <edge source="BRA" target="DNK">
      <data key="d0">887891</data>
    </edge>
    <edge source="BRA" target="ECU">
      <data key="d0">13611503</data>
    </edge>
    <edge source="BRA" target="SLV">
      <data key="d0">1831425</data>
    </edge>
    <edge source="BRA" target="ETH">
      <data key="d0">867742</data>
    </edge>
    <edge source="BRA" target="EST">
      <data key="d0">1194645</data>
    </edge>
    <edge source="BRA" target="FIN">
      <data key="d0">81589</data>
    </edge>
    <edge source="BRA" target="FRA">
      <data key="d0">8039673</data>
    </edge>
    <edge source="BRA" target="GEO">
      <data key="d0">195621</data>
    </edge>
    <edge source="BRA" target="GMB">
      <data key="d0">138840</data>
    </edge>
    <edge source="BRA" target="PSE">
      <data key="d0">532997</data>
    </edge>
    <edge source="BRA" target="DEU">
      <data key="d0">55793028</data>
    </edge>
    <edge source="BRA" target="GHA">
      <data key="d0">4460393</data>
    </edge>
    <edge source="BRA" target="GRC">
      <data key="d0">593707</data>
    </edge>
    <edge source="BRA" target="GTM">
      <data key="d0">10227445</data>
    </edge>
    <edge source="BRA" target="HND">
      <data key="d0">10425827</data>
    </edge>
    <edge source="BRA" target="HKG">
      <data key="d0">32146921</data>
    </edge>
    <edge source="BRA" target="HUN">
      <data key="d0">851071</data>
    </edge>
    <edge source="BRA" target="IDN">
      <data key="d0">4202227</data>
    </edge>
    <edge source="BRA" target="IRL">
      <data key="d0">950478</data>
    </edge>
    <edge source="BRA" target="ISR">
      <data key="d0">5327184</data>
    </edge>
    <edge source="BRA" target="ITA">
      <data key="d0">15522089</data>
    </edge>
    <edge source="BRA" target="CIV">
      <data key="d0">233188</data>
    </edge>
    <edge source="BRA" target="JAM">
      <data key="d0">8675693</data>
    </edge>
    <edge source="BRA" target="JPN">
      <data key="d0">5800085</data>
    </edge>
    <edge source="BRA" target="KAZ">
      <data key="d0">44714</data>
    </edge>
    <edge source="BRA" target="JOR">
      <data key="d0">1556345</data>
    </edge>
    <edge source="BRA" target="KOR">
      <data key="d0">2088286</data>
    </edge>
    <edge source="BRA" target="LBN">
      <data key="d0">1045442</data>
    </edge>
    <edge source="BRA" target="LVA">
      <data key="d0">50419</data>
    </edge>
    <edge source="BRA" target="LTU">
      <data key="d0">289717</data>
    </edge>
    <edge source="BRA" target="MDG">
      <data key="d0">120145</data>
    </edge>
    <edge source="BRA" target="MYS">
      <data key="d0">198812</data>
    </edge>
    <edge source="BRA" target="MUS">
      <data key="d0">183605</data>
    </edge>
    <edge source="BRA" target="MEX">
      <data key="d0">83063976</data>
    </edge>
    <edge source="BRA" target="MAR">
      <data key="d0">1149125</data>
    </edge>
    <edge source="BRA" target="MOZ">
      <data key="d0">953983</data>
    </edge>
    <edge source="BRA" target="OMN">
      <data key="d0">219901</data>
    </edge>
    <edge source="BRA" target="NAM">
      <data key="d0">209667</data>
    </edge>
    <edge source="BRA" target="NLD">
      <data key="d0">3632512</data>
    </edge>
    <edge source="BRA" target="NZL">
      <data key="d0">1151777</data>
    </edge>
    <edge source="BRA" target="NIC">
      <data key="d0">1750550</data>
    </edge>
    <edge source="BRA" target="NER">
      <data key="d0">22718</data>
    </edge>
    <edge source="BRA" target="NOR">
      <data key="d0">544879</data>
    </edge>
    <edge source="BRA" target="PAK">
      <data key="d0">4760083</data>
    </edge>
    <edge source="BRA" target="PAN">
      <data key="d0">15734930</data>
    </edge>
    <edge source="BRA" target="PRY">
      <data key="d0">76927238</data>
    </edge>
    <edge source="BRA" target="PER">
      <data key="d0">29428971</data>
    </edge>
    <edge source="BRA" target="PHL">
      <data key="d0">1673650</data>
    </edge>
    <edge source="BRA" target="POL">
      <data key="d0">3317838</data>
    </edge>
    <edge source="BRA" target="PRT">
      <data key="d0">2292678</data>
    </edge>
    <edge source="BRA" target="ROU">
      <data key="d0">727121</data>
    </edge>
    <edge source="BRA" target="RUS">
      <data key="d0">4366618</data>
    </edge>
    <edge source="BRA" target="SAU">
      <data key="d0">5362876</data>
    </edge>
    <edge source="BRA" target="SEN">
      <data key="d0">131506</data>
    </edge>
    <edge source="BRA" target="SRB">
      <data key="d0">36769</data>
    </edge>
    <edge source="BRA" target="IND">
      <data key="d0">12153843</data>
    </edge>
    <edge source="BRA" target="SGP">
      <data key="d0">885052</data>
    </edge>
    <edge source="BRA" target="SVK">
      <data key="d0">549910</data>
    </edge>
    <edge source="BRA" target="VNM">
      <data key="d0">2294357</data>
    </edge>
    <edge source="BRA" target="SVN">
      <data key="d0">68993</data>
    </edge>
    <edge source="BRA" target="ZAF">
      <data key="d0">11894571</data>
    </edge>
    <edge source="BRA" target="ZWE">
      <data key="d0">26405</data>
    </edge>
    <edge source="BRA" target="ESP">
      <data key="d0">10241747</data>
    </edge>
    <edge source="BRA" target="SWE">
      <data key="d0">1599663</data>
    </edge>
    <edge source="BRA" target="CHE">
      <data key="d0">2065533</data>
    </edge>
    <edge source="BRA" target="THA">
      <data key="d0">5746023</data>
    </edge>
    <edge source="BRA" target="TGO">
      <data key="d0">182769</data>
    </edge>
    <edge source="BRA" target="ARE">
      <data key="d0">38560223</data>
    </edge>
    <edge source="BRA" target="TUN">
      <data key="d0">757878</data>
    </edge>
    <edge source="BRA" target="TUR">
      <data key="d0">6181878</data>
    </edge>
    <edge source="BRA" target="UKR">
      <data key="d0">443099</data>
    </edge>
    <edge source="BRA" target="EGY">
      <data key="d0">3138773</data>
    </edge>
    <edge source="BRA" target="GBR">
      <data key="d0">25945652</data>
    </edge>
    <edge source="BRA" target="TZA">
      <data key="d0">464667</data>
    </edge>
    <edge source="BRA" target="USA">
      <data key="d0">947617304</data>
    </edge>
    <edge source="BRA" target="BFA">
      <data key="d0">44217</data>
    </edge>
    <edge source="BRA" target="URY">
      <data key="d0">26414848</data>
    </edge>
    <edge source="CAN" target="ALB">
      <data key="d0">20858</data>
    </edge>
    <edge source="CAN" target="DZA">
      <data key="d0">48995</data>
    </edge>
    <edge source="CAN" target="AZE">
      <data key="d0">46281</data>
    </edge>
    <edge source="CAN" target="ARG">
      <data key="d0">290799</data>
    </edge>
    <edge source="CAN" target="AUS">
      <data key="d0">5478019</data>
    </edge>
    <edge source="CAN" target="AUT">
      <data key="d0">304144</data>
    </edge>
    <edge source="CAN" target="ARM">
      <data key="d0">30979</data>
    </edge>
    <edge source="CAN" target="BEL">
      <data key="d0">833928952</data>
    </edge>
    <edge source="CAN" target="BOL">
      <data key="d0">13309</data>
    </edge>
    <edge source="CAN" target="BWA">
      <data key="d0">321701584</data>
    </edge>
    <edge source="CAN" target="BRA">
      <data key="d0">4884129</data>
    </edge>
    <edge source="CAN" target="BGR">
      <data key="d0">41895</data>
    </edge>
    <edge source="CAN" target="KHM">
      <data key="d0">31627</data>
    </edge>
    <edge source="CAN" target="LKA">
      <data key="d0">208961</data>
    </edge>
    <edge source="CAN" target="CHL">
      <data key="d0">1556175</data>
    </edge>
    <edge source="CAN" target="CHN">
      <data key="d0">14087883</data>
    </edge>
    <edge source="CAN" target="COL">
      <data key="d0">2634934</data>
    </edge>
    <edge source="CAN" target="CRI">
      <data key="d0">687692</data>
    </edge>
    <edge source="CAN" target="HRV">
      <data key="d0">794661</data>
    </edge>
    <edge source="CAN" target="CZE">
      <data key="d0">763267</data>
    </edge>
    <edge source="CAN" target="DNK">
      <data key="d0">152450</data>
    </edge>
    <edge source="CAN" target="ECU">
      <data key="d0">15841</data>
    </edge>
    <edge source="CAN" target="SLV">
      <data key="d0">637541</data>
    </edge>
    <edge source="CAN" target="FIN">
      <data key="d0">660515</data>
    </edge>
    <edge source="CAN" target="FRA">
      <data key="d0">8965224</data>
    </edge>
    <edge source="CAN" target="GEO">
      <data key="d0">19060</data>
    </edge>
    <edge source="CAN" target="DEU">
      <data key="d0">4182388</data>
    </edge>
    <edge source="CAN" target="GHA">
      <data key="d0">407537</data>
    </edge>
    <edge source="CAN" target="GRC">
      <data key="d0">323004</data>
    </edge>
    <edge source="CAN" target="GTM">
      <data key="d0">906353</data>
    </edge>
    <edge source="CAN" target="HND">
      <data key="d0">51328</data>
    </edge>
    <edge source="CAN" target="HKG">
      <data key="d0">18115903</data>
    </edge>
    <edge source="CAN" target="HUN">
      <data key="d0">684768</data>
    </edge>
    <edge source="CAN" target="IDN">
      <data key="d0">539646</data>
    </edge>
    <edge source="CAN" target="IRL">
      <data key="d0">1100560</data>
    </edge>
    <edge source="CAN" target="ISR">
      <data key="d0">32440538</data>
    </edge>
    <edge source="CAN" target="ITA">
      <data key="d0">2861868</data>
    </edge>
    <edge source="CAN" target="JAM">
      <data key="d0">757745</data>
    </edge>
    <edge source="CAN" target="JPN">
      <data key="d0">2230288</data>
    </edge>
    <edge source="CAN" target="KAZ">
      <data key="d0">244884</data>
    </edge>
    <edge source="CAN" target="JOR">
      <data key="d0">147569</data>
    </edge>
    <edge source="CAN" target="KOR">
      <data key="d0">3258936</data>
    </edge>
    <edge source="CAN" target="KGZ">
      <data key="d0">12435</data>
    </edge>
    <edge source="CAN" target="LBN">
      <data key="d0">112328</data>
    </edge>
    <edge source="CAN" target="LVA">
      <data key="d0">34256</data>
    </edge>
    <edge source="CAN" target="LTU">
      <data key="d0">34631</data>
    </edge>
    <edge source="CAN" target="MDG">
      <data key="d0">137094</data>
    </edge>
    <edge source="CAN" target="MYS">
      <data key="d0">419429</data>
    </edge>
    <edge source="CAN" target="MRT">
      <data key="d0">50136</data>
    </edge>
    <edge source="CAN" target="MEX">
      <data key="d0">27965642</data>
    </edge>
    <edge source="CAN" target="MAR">
      <data key="d0">24643</data>
    </edge>
    <edge source="CAN" target="OMN">
      <data key="d0">339070</data>
    </edge>
    <edge source="CAN" target="NAM">
      <data key="d0">13541</data>
    </edge>
    <edge source="CAN" target="NLD">
      <data key="d0">1861881</data>
    </edge>
    <edge source="CAN" target="NZL">
      <data key="d0">525998</data>
    </edge>
    <edge source="CAN" target="NIC">
      <data key="d0">31208</data>
    </edge>
    <edge source="CAN" target="NER">
      <data key="d0">53042</data>
    </edge>
    <edge source="CAN" target="NOR">
      <data key="d0">602405</data>
    </edge>
    <edge source="CAN" target="PAK">
      <data key="d0">132593</data>
    </edge>
    <edge source="CAN" target="PAN">
      <data key="d0">1187684</data>
    </edge>
    <edge source="CAN" target="PER">
      <data key="d0">718531</data>
    </edge>
    <edge source="CAN" target="PHL">
      <data key="d0">700719</data>
    </edge>
    <edge source="CAN" target="POL">
      <data key="d0">1223309</data>
    </edge>
    <edge source="CAN" target="PRT">
      <data key="d0">108061</data>
    </edge>
    <edge source="CAN" target="ROU">
      <data key="d0">30025</data>
    </edge>
    <edge source="CAN" target="RUS">
      <data key="d0">1098171</data>
    </edge>
    <edge source="CAN" target="SAU">
      <data key="d0">1341696</data>
    </edge>
    <edge source="CAN" target="SEN">
      <data key="d0">140795</data>
    </edge>
    <edge source="CAN" target="IND">
      <data key="d0">252015931</data>
    </edge>
    <edge source="CAN" target="SGP">
      <data key="d0">1091662</data>
    </edge>
    <edge source="CAN" target="SVK">
      <data key="d0">638348</data>
    </edge>
    <edge source="CAN" target="VNM">
      <data key="d0">4811250</data>
    </edge>
    <edge source="CAN" target="ZAF">
      <data key="d0">1430581</data>
    </edge>
    <edge source="CAN" target="ZWE">
      <data key="d0">34096</data>
    </edge>
    <edge source="CAN" target="ESP">
      <data key="d0">1006392</data>
    </edge>
    <edge source="CAN" target="SWE">
      <data key="d0">1545543</data>
    </edge>
    <edge source="CAN" target="CHE">
      <data key="d0">369897</data>
    </edge>
    <edge source="CAN" target="THA">
      <data key="d0">3364513</data>
    </edge>
    <edge source="CAN" target="ARE">
      <data key="d0">5557293</data>
    </edge>
    <edge source="CAN" target="TUN">
      <data key="d0">37162</data>
    </edge>
    <edge source="CAN" target="TUR">
      <data key="d0">640638</data>
    </edge>
    <edge source="CAN" target="UKR">
      <data key="d0">132024</data>
    </edge>
    <edge source="CAN" target="EGY">
      <data key="d0">141791</data>
    </edge>
    <edge source="CAN" target="GBR">
      <data key="d0">9606774</data>
    </edge>
    <edge source="CAN" target="TZA">
      <data key="d0">113378</data>
    </edge>
    <edge source="CAN" target="USA">
      <data key="d0">2337809348</data>
    </edge>
    <edge source="CAN" target="BFA">
      <data key="d0">69287</data>
    </edge>
    <edge source="CAN" target="URY">
      <data key="d0">102685</data>
    </edge>
    <edge source="CHL" target="ARG">
      <data key="d0">18619647</data>
    </edge>
    <edge source="CHL" target="AUS">
      <data key="d0">88489</data>
    </edge>
    <edge source="CHL" target="BEL">
      <data key="d0">114313</data>
    </edge>
    <edge source="CHL" target="BOL">
      <data key="d0">14616866</data>
    </edge>
    <edge source="CHL" target="BRA">
      <data key="d0">2269112</data>
    </edge>
    <edge source="CHL" target="CAN">
      <data key="d0">1477223</data>
    </edge>
    <edge source="CHL" target="COL">
      <data key="d0">1632683</data>
    </edge>
    <edge source="CHL" target="CRI">
      <data key="d0">152711</data>
    </edge>
    <edge source="CHL" target="ECU">
      <data key="d0">1571483</data>
    </edge>
    <edge source="CHL" target="SLV">
      <data key="d0">84293</data>
    </edge>
    <edge source="CHL" target="FRA">
      <data key="d0">21527</data>
    </edge>
    <edge source="CHL" target="DEU">
      <data key="d0">186390</data>
    </edge>
    <edge source="CHL" target="GTM">
      <data key="d0">104820</data>
    </edge>
    <edge source="CHL" target="HND">
      <data key="d0">25254</data>
    </edge>
    <edge source="CHL" target="HKG">
      <data key="d0">84895</data>
    </edge>
    <edge source="CHL" target="IDN">
      <data key="d0">109146</data>
    </edge>
    <edge source="CHL" target="ISR">
      <data key="d0">11153</data>
    </edge>
    <edge source="CHL" target="JPN">
      <data key="d0">411523</data>
    </edge>
    <edge source="CHL" target="KAZ">
      <data key="d0">41308</data>
    </edge>
    <edge source="CHL" target="KOR">
      <data key="d0">858772</data>
    </edge>
    <edge source="CHL" target="MEX">
      <data key="d0">7496629</data>
    </edge>
    <edge source="CHL" target="NLD">
      <data key="d0">154893</data>
    </edge>
    <edge source="CHL" target="NZL">
      <data key="d0">10475</data>
    </edge>
    <edge source="CHL" target="NIC">
      <data key="d0">44228</data>
    </edge>
    <edge source="CHL" target="PAN">
      <data key="d0">1736863</data>
    </edge>
    <edge source="CHL" target="PRY">
      <data key="d0">5879362</data>
    </edge>
    <edge source="CHL" target="PER">
      <data key="d0">13194224</data>
    </edge>
    <edge source="CHL" target="RUS">
      <data key="d0">66151</data>
    </edge>
    <edge source="CHL" target="VNM">
      <data key="d0">31414</data>
    </edge>
    <edge source="CHL" target="ESP">
      <data key="d0">1093688</data>
    </edge>
    <edge source="CHL" target="GBR">
      <data key="d0">20245</data>
    </edge>
    <edge source="CHL" target="USA">
      <data key="d0">2694288</data>
    </edge>
    <edge source="CHL" target="URY">
      <data key="d0">3080914</data>
    </edge>
    <edge source="CHN" target="ALB">
      <data key="d0">43264373</data>
    </edge>
    <edge source="CHN" target="DZA">
      <data key="d0">263086998</data>
    </edge>
    <edge source="CHN" target="AZE">
      <data key="d0">11289085</data>
    </edge>
    <edge source="CHN" target="ARG">
      <data key="d0">122656292</data>
    </edge>
    <edge source="CHN" target="AUS">
      <data key="d0">984855098</data>
    </edge>
    <edge source="CHN" target="AUT">
      <data key="d0">19191038</data>
    </edge>
    <edge source="CHN" target="ARM">
      <data key="d0">2908326</data>
    </edge>
    <edge source="CHN" target="BEL">
      <data key="d0">707327365</data>
    </edge>
    <edge source="CHN" target="BOL">
      <data key="d0">4967826</data>
    </edge>
    <edge source="CHN" target="BWA">
      <data key="d0">10508600</data>
    </edge>
    <edge source="CHN" target="BRA">
      <data key="d0">289788293</data>
    </edge>
    <edge source="CHN" target="BGR">
      <data key="d0">37244916</data>
    </edge>
    <edge source="CHN" target="BDI">
      <data key="d0">434142</data>
    </edge>
    <edge source="CHN" target="BLR">
      <data key="d0">11937300</data>
    </edge>
    <edge source="CHN" target="KHM">
      <data key="d0">170563775</data>
    </edge>
    <edge source="CHN" target="CMR">
      <data key="d0">75864311</data>
    </edge>
    <edge source="CHN" target="CAN">
      <data key="d0">716203941</data>
    </edge>
    <edge source="CHN" target="CAF">
      <data key="d0">75225</data>
    </edge>
    <edge source="CHN" target="LKA">
      <data key="d0">133868993</data>
    </edge>
    <edge source="CHN" target="CHL">
      <data key="d0">330268578</data>
    </edge>
    <edge source="CHN" target="COL">
      <data key="d0">173577102</data>
    </edge>
    <edge source="CHN" target="CRI">
      <data key="d0">41340136</data>
    </edge>
    <edge source="CHN" target="HRV">
      <data key="d0">39967209</data>
    </edge>
    <edge source="CHN" target="CZE">
      <data key="d0">25318824</data>
    </edge>
    <edge source="CHN" target="BEN">
      <data key="d0">46254305</data>
    </edge>
    <edge source="CHN" target="DNK">
      <data key="d0">106515216</data>
    </edge>
    <edge source="CHN" target="ECU">
      <data key="d0">64825578</data>
    </edge>
    <edge source="CHN" target="SLV">
      <data key="d0">14206775</data>
    </edge>
    <edge source="CHN" target="ETH">
      <data key="d0">45445515</data>
    </edge>
    <edge source="CHN" target="EST">
      <data key="d0">11004364</data>
    </edge>
    <edge source="CHN" target="FIN">
      <data key="d0">36032426</data>
    </edge>
    <edge source="CHN" target="FRA">
      <data key="d0">366471233</data>
    </edge>
    <edge source="CHN" target="GEO">
      <data key="d0">44850237</data>
    </edge>
    <edge source="CHN" target="GMB">
      <data key="d0">12143813</data>
    </edge>
    <edge source="CHN" target="PSE">
      <data key="d0">4349636</data>
    </edge>
    <edge source="CHN" target="DEU">
      <data key="d0">1040161717</data>
    </edge>
    <edge source="CHN" target="GHA">
      <data key="d0">226496443</data>
    </edge>
    <edge source="CHN" target="GRC">
      <data key="d0">98526872</data>
    </edge>
    <edge source="CHN" target="GTM">
      <data key="d0">48663559</data>
    </edge>
    <edge source="CHN" target="HND">
      <data key="d0">17858934</data>
    </edge>
    <edge source="CHN" target="HKG">
      <data key="d0">3767842965</data>
    </edge>
    <edge source="CHN" target="HUN">
      <data key="d0">36200060</data>
    </edge>
    <edge source="CHN" target="IDN">
      <data key="d0">784241618</data>
    </edge>
    <edge source="CHN" target="IRL">
      <data key="d0">60694377</data>
    </edge>
    <edge source="CHN" target="ISR">
      <data key="d0">475373537</data>
    </edge>
    <edge source="CHN" target="ITA">
      <data key="d0">379448437</data>
    </edge>
    <edge source="CHN" target="CIV">
      <data key="d0">81009660</data>
    </edge>
    <edge source="CHN" target="JAM">
      <data key="d0">15208343</data>
    </edge>
    <edge source="CHN" target="JPN">
      <data key="d0">1764149994</data>
    </edge>
    <edge source="CHN" target="KAZ">
      <data key="d0">281171088</data>
    </edge>
    <edge source="CHN" target="JOR">
      <data key="d0">153785298</data>
    </edge>
    <edge source="CHN" target="KOR">
      <data key="d0">2758169175</data>
    </edge>
    <edge source="CHN" target="KGZ">
      <data key="d0">36842520</data>
    </edge>
    <edge source="CHN" target="LBN">
      <data key="d0">119018227</data>
    </edge>
    <edge source="CHN" target="LVA">
      <data key="d0">18171220</data>
    </edge>
    <edge source="CHN" target="LTU">
      <data key="d0">28855789</data>
    </edge>
    <edge source="CHN" target="MDG">
      <data key="d0">51589796</data>
    </edge>
    <edge source="CHN" target="MWI">
      <data key="d0">3778082</data>
    </edge>
    <edge source="CHN" target="MYS">
      <data key="d0">1135646077</data>
    </edge>
    <edge source="CHN" target="MRT">
      <data key="d0">11593579</data>
    </edge>
    <edge source="CHN" target="MUS">
      <data key="d0">34679201</data>
    </edge>
    <edge source="CHN" target="MEX">
      <data key="d0">387087841</data>
    </edge>
    <edge source="CHN" target="MDA">
      <data key="d0">1456738</data>
    </edge>
    <edge source="CHN" target="MAR">
      <data key="d0">131896427</data>
    </edge>
    <edge source="CHN" target="MOZ">
      <data key="d0">87231926</data>
    </edge>
    <edge source="CHN" target="OMN">
      <data key="d0">107745784</data>
    </edge>
    <edge source="CHN" target="NAM">
      <data key="d0">8261349</data>
    </edge>
    <edge source="CHN" target="NLD">
      <data key="d0">656667193</data>
    </edge>
    <edge source="CHN" target="NZL">
      <data key="d0">143657146</data>
    </edge>
    <edge source="CHN" target="NIC">
      <data key="d0">7200996</data>
    </edge>
    <edge source="CHN" target="NER">
      <data key="d0">479787</data>
    </edge>
    <edge source="CHN" target="NOR">
      <data key="d0">67443893</data>
    </edge>
    <edge source="CHN" target="PAK">
      <data key="d0">579442424</data>
    </edge>
    <edge source="CHN" target="PAN">
      <data key="d0">89950619</data>
    </edge>
    <edge source="CHN" target="PRY">
      <data key="d0">17911862</data>
    </edge>
    <edge source="CHN" target="PER">
      <data key="d0">222270568</data>
    </edge>
    <edge source="CHN" target="PHL">
      <data key="d0">867615838</data>
    </edge>
    <edge source="CHN" target="POL">
      <data key="d0">303552131</data>
    </edge>
    <edge source="CHN" target="PRT">
      <data key="d0">52023114</data>
    </edge>
    <edge source="CHN" target="ROU">
      <data key="d0">87639046</data>
    </edge>
    <edge source="CHN" target="RUS">
      <data key="d0">531295977</data>
    </edge>
    <edge source="CHN" target="SAU">
      <data key="d0">1050398623</data>
    </edge>
    <edge source="CHN" target="SEN">
      <data key="d0">181280282</data>
    </edge>
    <edge source="CHN" target="SRB">
      <data key="d0">8202465</data>
    </edge>
    <edge source="CHN" target="IND">
      <data key="d0">1385727399</data>
    </edge>
    <edge source="CHN" target="SGP">
      <data key="d0">1013253252</data>
    </edge>
    <edge source="CHN" target="SVK">
      <data key="d0">19317630</data>
    </edge>
    <edge source="CHN" target="VNM">
      <data key="d0">2009063716</data>
    </edge>
    <edge source="CHN" target="SVN">
      <data key="d0">45452015</data>
    </edge>
    <edge source="CHN" target="ZAF">
      <data key="d0">359185994</data>
    </edge>
    <edge source="CHN" target="ZWE">
      <data key="d0">13139398</data>
    </edge>
    <edge source="CHN" target="ESP">
      <data key="d0">368932997</data>
    </edge>
    <edge source="CHN" target="SWE">
      <data key="d0">104480683</data>
    </edge>
    <edge source="CHN" target="CHE">
      <data key="d0">23579852</data>
    </edge>
    <edge source="CHN" target="THA">
      <data key="d0">787015512</data>
    </edge>
    <edge source="CHN" target="TGO">
      <data key="d0">21358600</data>
    </edge>
    <edge source="CHN" target="ARE">
      <data key="d0">819503626</data>
    </edge>
    <edge source="CHN" target="TUN">
      <data key="d0">37792447</data>
    </edge>
    <edge source="CHN" target="TUR">
      <data key="d0">387590428</data>
    </edge>
    <edge source="CHN" target="UGA">
      <data key="d0">7381447</data>
    </edge>
    <edge source="CHN" target="UKR">
      <data key="d0">118693986</data>
    </edge>
    <edge source="CHN" target="MKD">
      <data key="d0">1487618</data>
    </edge>
    <edge source="CHN" target="EGY">
      <data key="d0">213371660</data>
    </edge>
    <edge source="CHN" target="GBR">
      <data key="d0">943877010</data>
    </edge>
    <edge source="CHN" target="TZA">
      <data key="d0">154847699</data>
    </edge>
    <edge source="CHN" target="USA">
      <data key="d0">5741387443</data>
    </edge>
    <edge source="CHN" target="BFA">
      <data key="d0">618651</data>
    </edge>
    <edge source="CHN" target="URY">
      <data key="d0">27901416</data>
    </edge>
    <edge source="COL" target="ARG">
      <data key="d0">2666120</data>
    </edge>
    <edge source="COL" target="AUS">
      <data key="d0">213768</data>
    </edge>
    <edge source="COL" target="AUT">
      <data key="d0">25620</data>
    </edge>
    <edge source="COL" target="BEL">
      <data key="d0">455046</data>
    </edge>
    <edge source="COL" target="BOL">
      <data key="d0">1504044</data>
    </edge>
    <edge source="COL" target="BRA">
      <data key="d0">5062968</data>
    </edge>
    <edge source="COL" target="BGR">
      <data key="d0">35761</data>
    </edge>
    <edge source="COL" target="CAN">
      <data key="d0">1297281</data>
    </edge>
    <edge source="COL" target="CHL">
      <data key="d0">8834935</data>
    </edge>
    <edge source="COL" target="CHN">
      <data key="d0">779042</data>
    </edge>
    <edge source="COL" target="CRI">
      <data key="d0">2560650</data>
    </edge>
    <edge source="COL" target="CZE">
      <data key="d0">15830</data>
    </edge>
    <edge source="COL" target="ECU">
      <data key="d0">33208850</data>
    </edge>
    <edge source="COL" target="SLV">
      <data key="d0">1715922</data>
    </edge>
    <edge source="COL" target="FRA">
      <data key="d0">366567</data>
    </edge>
    <edge source="COL" target="DEU">
      <data key="d0">4006294</data>
    </edge>
    <edge source="COL" target="GRC">
      <data key="d0">167061</data>
    </edge>
    <edge source="COL" target="GTM">
      <data key="d0">5105843</data>
    </edge>
    <edge source="COL" target="HND">
      <data key="d0">942528</data>
    </edge>
    <edge source="COL" target="HKG">
      <data key="d0">35459808</data>
    </edge>
    <edge source="COL" target="IDN">
      <data key="d0">48786</data>
    </edge>
    <edge source="COL" target="ISR">
      <data key="d0">3444754</data>
    </edge>
    <edge source="COL" target="ITA">
      <data key="d0">1843999</data>
    </edge>
    <edge source="COL" target="CIV">
      <data key="d0">62747</data>
    </edge>
    <edge source="COL" target="JAM">
      <data key="d0">3617485</data>
    </edge>
    <edge source="COL" target="JPN">
      <data key="d0">5103703</data>
    </edge>
    <edge source="COL" target="JOR">
      <data key="d0">22280</data>
    </edge>
    <edge source="COL" target="LBN">
      <data key="d0">16565</data>
    </edge>
    <edge source="COL" target="LVA">
      <data key="d0">12000</data>
    </edge>
    <edge source="COL" target="LTU">
      <data key="d0">55832</data>
    </edge>
    <edge source="COL" target="MEX">
      <data key="d0">19036234</data>
    </edge>
    <edge source="COL" target="NLD">
      <data key="d0">1177900</data>
    </edge>
    <edge source="COL" target="NZL">
      <data key="d0">129620</data>
    </edge>
    <edge source="COL" target="NIC">
      <data key="d0">64821</data>
    </edge>
    <edge source="COL" target="PAN">
      <data key="d0">16587219</data>
    </edge>
    <edge source="COL" target="PRY">
      <data key="d0">90688</data>
    </edge>
    <edge source="COL" target="PER">
      <data key="d0">16673807</data>
    </edge>
    <edge source="COL" target="PHL">
      <data key="d0">171476</data>
    </edge>
    <edge source="COL" target="POL">
      <data key="d0">19511</data>
    </edge>
    <edge source="COL" target="PRT">
      <data key="d0">140412</data>
    </edge>
    <edge source="COL" target="IND">
      <data key="d0">2502721</data>
    </edge>
    <edge source="COL" target="SGP">
      <data key="d0">996371</data>
    </edge>
    <edge source="COL" target="ZAF">
      <data key="d0">325214</data>
    </edge>
    <edge source="COL" target="ESP">
      <data key="d0">2530904</data>
    </edge>
    <edge source="COL" target="SWE">
      <data key="d0">19778</data>
    </edge>
    <edge source="COL" target="CHE">
      <data key="d0">4731861</data>
    </edge>
    <edge source="COL" target="THA">
      <data key="d0">16550654</data>
    </edge>
    <edge source="COL" target="ARE">
      <data key="d0">1284588</data>
    </edge>
    <edge source="COL" target="TUN">
      <data key="d0">29346</data>
    </edge>
    <edge source="COL" target="EGY">
      <data key="d0">22962</data>
    </edge>
    <edge source="COL" target="GBR">
      <data key="d0">611025</data>
    </edge>
    <edge source="COL" target="USA">
      <data key="d0">183820847</data>
    </edge>
    <edge source="COL" target="URY">
      <data key="d0">497934</data>
    </edge>
    <edge source="CRI" target="AUS">
      <data key="d0">36222</data>
    </edge>
    <edge source="CRI" target="CAN">
      <data key="d0">1917713</data>
    </edge>
    <edge source="CRI" target="CHL">
      <data key="d0">27145</data>
    </edge>
    <edge source="CRI" target="CHN">
      <data key="d0">25935</data>
    </edge>
    <edge source="CRI" target="COL">
      <data key="d0">65032</data>
    </edge>
    <edge source="CRI" target="SLV">
      <data key="d0">5949047</data>
    </edge>
    <edge source="CRI" target="FRA">
      <data key="d0">12246</data>
    </edge>
    <edge source="CRI" target="DEU">
      <data key="d0">33784</data>
    </edge>
    <edge source="CRI" target="GTM">
      <data key="d0">11419220</data>
    </edge>
    <edge source="CRI" target="HND">
      <data key="d0">7414687</data>
    </edge>
    <edge source="CRI" target="ITA">
      <data key="d0">80138</data>
    </edge>
    <edge source="CRI" target="JAM">
      <data key="d0">12019410</data>
    </edge>
    <edge source="CRI" target="MEX">
      <data key="d0">74834</data>
    </edge>
    <edge source="CRI" target="NLD">
      <data key="d0">25194</data>
    </edge>
    <edge source="CRI" target="NIC">
      <data key="d0">35398673</data>
    </edge>
    <edge source="CRI" target="PAN">
      <data key="d0">14098062</data>
    </edge>
    <edge source="CRI" target="PER">
      <data key="d0">31625</data>
    </edge>
    <edge source="CRI" target="ZAF">
      <data key="d0">22586</data>
    </edge>
    <edge source="CRI" target="ESP">
      <data key="d0">32086</data>
    </edge>
    <edge source="CRI" target="USA">
      <data key="d0">3843531</data>
    </edge>
    <edge source="CRI" target="URY">
      <data key="d0">24389</data>
    </edge>
    <edge source="DNK" target="DZA">
      <data key="d0">238902</data>
    </edge>
    <edge source="DNK" target="AZE">
      <data key="d0">262698</data>
    </edge>
    <edge source="DNK" target="ARG">
      <data key="d0">397848</data>
    </edge>
    <edge source="DNK" target="AUS">
      <data key="d0">4288841</data>
    </edge>
    <edge source="DNK" target="AUT">
      <data key="d0">7780003</data>
    </edge>
    <edge source="DNK" target="ARM">
      <data key="d0">10258</data>
    </edge>
    <edge source="DNK" target="BEL">
      <data key="d0">9352756</data>
    </edge>
    <edge source="DNK" target="BOL">
      <data key="d0">12321</data>
    </edge>
    <edge source="DNK" target="BRA">
      <data key="d0">4062196</data>
    </edge>
    <edge source="DNK" target="BGR">
      <data key="d0">508169</data>
    </edge>
    <edge source="DNK" target="BLR">
      <data key="d0">150527</data>
    </edge>
    <edge source="DNK" target="CAN">
      <data key="d0">2064527</data>
    </edge>
    <edge source="DNK" target="LKA">
      <data key="d0">35627</data>
    </edge>
    <edge source="DNK" target="CHL">
      <data key="d0">370513</data>
    </edge>
    <edge source="DNK" target="CHN">
      <data key="d0">13958314</data>
    </edge>
    <edge source="DNK" target="COL">
      <data key="d0">198145</data>
    </edge>
    <edge source="DNK" target="HRV">
      <data key="d0">255387</data>
    </edge>
    <edge source="DNK" target="CZE">
      <data key="d0">4122868</data>
    </edge>
    <edge source="DNK" target="ECU">
      <data key="d0">15132</data>
    </edge>
    <edge source="DNK" target="ETH">
      <data key="d0">11096</data>
    </edge>
    <edge source="DNK" target="EST">
      <data key="d0">4237078</data>
    </edge>
    <edge source="DNK" target="FIN">
      <data key="d0">18887660</data>
    </edge>
    <edge source="DNK" target="FRA">
      <data key="d0">21525646</data>
    </edge>
    <edge source="DNK" target="GEO">
      <data key="d0">53970</data>
    </edge>
    <edge source="DNK" target="PSE">
      <data key="d0">14139</data>
    </edge>
    <edge source="DNK" target="DEU">
      <data key="d0">126157719</data>
    </edge>
    <edge source="DNK" target="GHA">
      <data key="d0">204521</data>
    </edge>
    <edge source="DNK" target="GRC">
      <data key="d0">840955</data>
    </edge>
    <edge source="DNK" target="GTM">
      <data key="d0">21199</data>
    </edge>
    <edge source="DNK" target="HKG">
      <data key="d0">2196955</data>
    </edge>
    <edge source="DNK" target="HUN">
      <data key="d0">3959829</data>
    </edge>
    <edge source="DNK" target="IDN">
      <data key="d0">235842</data>
    </edge>
    <edge source="DNK" target="IRL">
      <data key="d0">1235450</data>
    </edge>
    <edge source="DNK" target="ISR">
      <data key="d0">927747</data>
    </edge>
    <edge source="DNK" target="ITA">
      <data key="d0">26605094</data>
    </edge>
    <edge source="DNK" target="CIV">
      <data key="d0">12989</data>
    </edge>
    <edge source="DNK" target="JAM">
      <data key="d0">66808</data>
    </edge>
    <edge source="DNK" target="JPN">
      <data key="d0">3347183</data>
    </edge>
    <edge source="DNK" target="KAZ">
      <data key="d0">104470</data>
    </edge>
    <edge source="DNK" target="JOR">
      <data key="d0">172865</data>
    </edge>
    <edge source="DNK" target="KOR">
      <data key="d0">3161413</data>
    </edge>
    <edge source="DNK" target="LBN">
      <data key="d0">266367</data>
    </edge>
    <edge source="DNK" target="LVA">
      <data key="d0">1201951</data>
    </edge>
    <edge source="DNK" target="LTU">
      <data key="d0">1450893</data>
    </edge>
    <edge source="DNK" target="MYS">
      <data key="d0">884577</data>
    </edge>
    <edge source="DNK" target="MUS">
      <data key="d0">150110</data>
    </edge>
    <edge source="DNK" target="MEX">
      <data key="d0">802896</data>
    </edge>
    <edge source="DNK" target="MAR">
      <data key="d0">291989</data>
    </edge>
    <edge source="DNK" target="OMN">
      <data key="d0">709236</data>
    </edge>
    <edge source="DNK" target="NLD">
      <data key="d0">26466715</data>
    </edge>
    <edge source="DNK" target="NZL">
      <data key="d0">431816</data>
    </edge>
    <edge source="DNK" target="NOR">
      <data key="d0">129788733</data>
    </edge>
    <edge source="DNK" target="PAK">
      <data key="d0">165423</data>
    </edge>
    <edge source="DNK" target="PAN">
      <data key="d0">23180</data>
    </edge>
    <edge source="DNK" target="PRY">
      <data key="d0">10582</data>
    </edge>
    <edge source="DNK" target="PER">
      <data key="d0">101503</data>
    </edge>
    <edge source="DNK" target="PHL">
      <data key="d0">479928</data>
    </edge>
    <edge source="DNK" target="POL">
      <data key="d0">10059276</data>
    </edge>
    <edge source="DNK" target="PRT">
      <data key="d0">3143143</data>
    </edge>
    <edge source="DNK" target="ROU">
      <data key="d0">749684</data>
    </edge>
    <edge source="DNK" target="RUS">
      <data key="d0">3986337</data>
    </edge>
    <edge source="DNK" target="SAU">
      <data key="d0">1535435</data>
    </edge>
    <edge source="DNK" target="SEN">
      <data key="d0">22735</data>
    </edge>
    <edge source="DNK" target="SRB">
      <data key="d0">403864</data>
    </edge>
    <edge source="DNK" target="IND">
      <data key="d0">2294647</data>
    </edge>
    <edge source="DNK" target="SGP">
      <data key="d0">1324915</data>
    </edge>
    <edge source="DNK" target="SVK">
      <data key="d0">789541</data>
    </edge>
    <edge source="DNK" target="VNM">
      <data key="d0">530950</data>
    </edge>
    <edge source="DNK" target="SVN">
      <data key="d0">758011</data>
    </edge>
    <edge source="DNK" target="ZAF">
      <data key="d0">851726</data>
    </edge>
    <edge source="DNK" target="ESP">
      <data key="d0">32947726</data>
    </edge>
    <edge source="DNK" target="SWE">
      <data key="d0">148887848</data>
    </edge>
    <edge source="DNK" target="CHE">
      <data key="d0">8458043</data>
    </edge>
    <edge source="DNK" target="THA">
      <data key="d0">4809514</data>
    </edge>
    <edge source="DNK" target="ARE">
      <data key="d0">3668894</data>
    </edge>
    <edge source="DNK" target="TUN">
      <data key="d0">115118</data>
    </edge>
    <edge source="DNK" target="TUR">
      <data key="d0">1664716</data>
    </edge>
    <edge source="DNK" target="UKR">
      <data key="d0">536741</data>
    </edge>
    <edge source="DNK" target="MKD">
      <data key="d0">20305</data>
    </edge>
    <edge source="DNK" target="EGY">
      <data key="d0">477810</data>
    </edge>
    <edge source="DNK" target="GBR">
      <data key="d0">96542621</data>
    </edge>
    <edge source="DNK" target="TZA">
      <data key="d0">253464</data>
    </edge>
    <edge source="DNK" target="USA">
      <data key="d0">29094823</data>
    </edge>
    <edge source="DNK" target="URY">
      <data key="d0">155615</data>
    </edge>
    <edge source="ECU" target="ARG">
      <data key="d0">64724</data>
    </edge>
    <edge source="ECU" target="BOL">
      <data key="d0">180402</data>
    </edge>
    <edge source="ECU" target="BRA">
      <data key="d0">11585</data>
    </edge>
    <edge source="ECU" target="CHL">
      <data key="d0">335970</data>
    </edge>
    <edge source="ECU" target="COL">
      <data key="d0">17060738</data>
    </edge>
    <edge source="ECU" target="CRI">
      <data key="d0">582196</data>
    </edge>
    <edge source="ECU" target="SLV">
      <data key="d0">52465</data>
    </edge>
    <edge source="ECU" target="FRA">
      <data key="d0">25467</data>
    </edge>
    <edge source="ECU" target="GTM">
      <data key="d0">1033398</data>
    </edge>
    <edge source="ECU" target="HND">
      <data key="d0">454557</data>
    </edge>
    <edge source="ECU" target="JAM">
      <data key="d0">14086</data>
    </edge>
    <edge source="ECU" target="MEX">
      <data key="d0">969317</data>
    </edge>
    <edge source="ECU" target="NIC">
      <data key="d0">315582</data>
    </edge>
    <edge source="ECU" target="PAN">
      <data key="d0">1296433</data>
    </edge>
    <edge source="ECU" target="PER">
      <data key="d0">2929837</data>
    </edge>
    <edge source="ECU" target="USA">
      <data key="d0">8222151</data>
    </edge>
    <edge source="SLV" target="BOL">
      <data key="d0">11336</data>
    </edge>
    <edge source="SLV" target="CHL">
      <data key="d0">154501</data>
    </edge>
    <edge source="SLV" target="CRI">
      <data key="d0">1132058</data>
    </edge>
    <edge source="SLV" target="ECU">
      <data key="d0">150221</data>
    </edge>
    <edge source="SLV" target="DEU">
      <data key="d0">10886</data>
    </edge>
    <edge source="SLV" target="GTM">
      <data key="d0">3177372</data>
    </edge>
    <edge source="SLV" target="HND">
      <data key="d0">4600330</data>
    </edge>
    <edge source="SLV" target="MEX">
      <data key="d0">194984</data>
    </edge>
    <edge source="SLV" target="NIC">
      <data key="d0">15263904</data>
    </edge>
    <edge source="SLV" target="PAN">
      <data key="d0">202562</data>
    </edge>
    <edge source="SLV" target="PRY">
      <data key="d0">38097</data>
    </edge>
    <edge source="SLV" target="PER">
      <data key="d0">69006</data>
    </edge>
    <edge source="SLV" target="USA">
      <data key="d0">26973038</data>
    </edge>
    <edge source="SLV" target="URY">
      <data key="d0">43487</data>
    </edge>
    <edge source="GTM" target="AUT">
      <data key="d0">57400</data>
    </edge>
    <edge source="GTM" target="CAN">
      <data key="d0">1540760</data>
    </edge>
    <edge source="GTM" target="CHL">
      <data key="d0">37151</data>
    </edge>
    <edge source="GTM" target="CHN">
      <data key="d0">54383</data>
    </edge>
    <edge source="GTM" target="COL">
      <data key="d0">248565</data>
    </edge>
    <edge source="GTM" target="CRI">
      <data key="d0">13504359</data>
    </edge>
    <edge source="GTM" target="DNK">
      <data key="d0">36196</data>
    </edge>
    <edge source="GTM" target="SLV">
      <data key="d0">29561645</data>
    </edge>
    <edge source="GTM" target="HND">
      <data key="d0">28980053</data>
    </edge>
    <edge source="GTM" target="HKG">
      <data key="d0">17637</data>
    </edge>
    <edge source="GTM" target="ITA">
      <data key="d0">10076</data>
    </edge>
    <edge source="GTM" target="JAM">
      <data key="d0">8324514</data>
    </edge>
    <edge source="GTM" target="MEX">
      <data key="d0">319588</data>
    </edge>
    <edge source="GTM" target="NLD">
      <data key="d0">23289</data>
    </edge>
    <edge source="GTM" target="NIC">
      <data key="d0">14622329</data>
    </edge>
    <edge source="GTM" target="PAN">
      <data key="d0">7017631</data>
    </edge>
    <edge source="GTM" target="ESP">
      <data key="d0">83553</data>
    </edge>
    <edge source="GTM" target="CHE">
      <data key="d0">23634</data>
    </edge>
    <edge source="GTM" target="GBR">
      <data key="d0">19974</data>
    </edge>
    <edge source="GTM" target="USA">
      <data key="d0">1083940</data>
    </edge>
    <edge source="HND" target="ARG">
      <data key="d0">183902</data>
    </edge>
    <edge source="HND" target="BOL">
      <data key="d0">201033</data>
    </edge>
    <edge source="HND" target="BRA">
      <data key="d0">36417</data>
    </edge>
    <edge source="HND" target="CAN">
      <data key="d0">64736</data>
    </edge>
    <edge source="HND" target="CHL">
      <data key="d0">10805</data>
    </edge>
    <edge source="HND" target="CHN">
      <data key="d0">126900</data>
    </edge>
    <edge source="HND" target="COL">
      <data key="d0">22670</data>
    </edge>
    <edge source="HND" target="CRI">
      <data key="d0">1724020</data>
    </edge>
    <edge source="HND" target="ECU">
      <data key="d0">502632</data>
    </edge>
    <edge source="HND" target="SLV">
      <data key="d0">6897766</data>
    </edge>
    <edge source="HND" target="GTM">
      <data key="d0">2130414</data>
    </edge>
    <edge source="HND" target="JAM">
      <data key="d0">458069</data>
    </edge>
    <edge source="HND" target="MEX">
      <data key="d0">35229</data>
    </edge>
    <edge source="HND" target="NLD">
      <data key="d0">32659</data>
    </edge>
    <edge source="HND" target="NIC">
      <data key="d0">5233082</data>
    </edge>
    <edge source="HND" target="PAN">
      <data key="d0">379260</data>
    </edge>
    <edge source="HND" target="PRY">
      <data key="d0">169582</data>
    </edge>
    <edge source="HND" target="PER">
      <data key="d0">62844</data>
    </edge>
    <edge source="HND" target="ESP">
      <data key="d0">34504</data>
    </edge>
    <edge source="HND" target="TUR">
      <data key="d0">104090</data>
    </edge>
    <edge source="HND" target="GBR">
      <data key="d0">310400</data>
    </edge>
    <edge source="HND" target="USA">
      <data key="d0">3875276</data>
    </edge>
    <edge source="HND" target="URY">
      <data key="d0">509874</data>
    </edge>
    <edge source="HKG" target="DZA">
      <data key="d0">19105</data>
    </edge>
    <edge source="HKG" target="ARG">
      <data key="d0">416823</data>
    </edge>
    <edge source="HKG" target="AUS">
      <data key="d0">134721707</data>
    </edge>
    <edge source="HKG" target="AUT">
      <data key="d0">3645584</data>
    </edge>
    <edge source="HKG" target="ARM">
      <data key="d0">1355944</data>
    </edge>
    <edge source="HKG" target="BEL">
      <data key="d0">1539893514</data>
    </edge>
    <edge source="HKG" target="BOL">
      <data key="d0">31160</data>
    </edge>
    <edge source="HKG" target="BWA">
      <data key="d0">44713</data>
    </edge>
    <edge source="HKG" target="BRA">
      <data key="d0">3583505</data>
    </edge>
    <edge source="HKG" target="BGR">
      <data key="d0">264417</data>
    </edge>
    <edge source="HKG" target="BDI">
      <data key="d0">10614</data>
    </edge>
    <edge source="HKG" target="BLR">
      <data key="d0">519228</data>
    </edge>
    <edge source="HKG" target="KHM">
      <data key="d0">2876786</data>
    </edge>
    <edge source="HKG" target="CAN">
      <data key="d0">21535014</data>
    </edge>
    <edge source="HKG" target="LKA">
      <data key="d0">3751374</data>
    </edge>
    <edge source="HKG" target="CHL">
      <data key="d0">197908</data>
    </edge>
    <edge source="HKG" target="CHN">
      <data key="d0">5796335540</data>
    </edge>
    <edge source="HKG" target="COL">
      <data key="d0">160749</data>
    </edge>
    <edge source="HKG" target="CRI">
      <data key="d0">78202</data>
    </edge>
    <edge source="HKG" target="HRV">
      <data key="d0">201635</data>
    </edge>
    <edge source="HKG" target="CZE">
      <data key="d0">4675982</data>
    </edge>
    <edge source="HKG" target="DNK">
      <data key="d0">3190365</data>
    </edge>
    <edge source="HKG" target="ECU">
      <data key="d0">38987</data>
    </edge>
    <edge source="HKG" target="ETH">
      <data key="d0">386711</data>
    </edge>
    <edge source="HKG" target="FIN">
      <data key="d0">639790</data>
    </edge>
    <edge source="HKG" target="FRA">
      <data key="d0">276119987</data>
    </edge>
    <edge source="HKG" target="GEO">
      <data key="d0">22852</data>
    </edge>
    <edge source="HKG" target="DEU">
      <data key="d0">60547924</data>
    </edge>
    <edge source="HKG" target="GHA">
      <data key="d0">42797</data>
    </edge>
    <edge source="HKG" target="GRC">
      <data key="d0">526263</data>
    </edge>
    <edge source="HKG" target="GTM">
      <data key="d0">23018</data>
    </edge>
    <edge source="HKG" target="HND">
      <data key="d0">156842</data>
    </edge>
    <edge source="HKG" target="HUN">
      <data key="d0">169212</data>
    </edge>
    <edge source="HKG" target="IDN">
      <data key="d0">1282061</data>
    </edge>
    <edge source="HKG" target="IRL">
      <data key="d0">502562</data>
    </edge>
    <edge source="HKG" target="ISR">
      <data key="d0">1569352739</data>
    </edge>
    <edge source="HKG" target="ITA">
      <data key="d0">64059906</data>
    </edge>
    <edge source="HKG" target="JPN">
      <data key="d0">472382978</data>
    </edge>
    <edge source="HKG" target="KAZ">
      <data key="d0">139957</data>
    </edge>
    <edge source="HKG" target="JOR">
      <data key="d0">31819</data>
    </edge>
    <edge source="HKG" target="KOR">
      <data key="d0">33178162</data>
    </edge>
    <edge source="HKG" target="LBN">
      <data key="d0">2017277</data>
    </edge>
    <edge source="HKG" target="LVA">
      <data key="d0">39761</data>
    </edge>
    <edge source="HKG" target="LTU">
      <data key="d0">130409</data>
    </edge>
    <edge source="HKG" target="MDG">
      <data key="d0">10537</data>
    </edge>
    <edge source="HKG" target="MYS">
      <data key="d0">30036172</data>
    </edge>
    <edge source="HKG" target="MUS">
      <data key="d0">780678</data>
    </edge>
    <edge source="HKG" target="MEX">
      <data key="d0">1902802</data>
    </edge>
    <edge source="HKG" target="MAR">
      <data key="d0">1211475</data>
    </edge>
    <edge source="HKG" target="MOZ">
      <data key="d0">12252</data>
    </edge>
    <edge source="HKG" target="NAM">
      <data key="d0">294519</data>
    </edge>
    <edge source="HKG" target="NLD">
      <data key="d0">1617826</data>
    </edge>
    <edge source="HKG" target="NZL">
      <data key="d0">3524547</data>
    </edge>
    <edge source="HKG" target="NOR">
      <data key="d0">324252</data>
    </edge>
    <edge source="HKG" target="PAK">
      <data key="d0">323287</data>
    </edge>
    <edge source="HKG" target="PAN">
      <data key="d0">268535</data>
    </edge>
    <edge source="HKG" target="PER">
      <data key="d0">2184943</data>
    </edge>
    <edge source="HKG" target="PHL">
      <data key="d0">10628158</data>
    </edge>
    <edge source="HKG" target="POL">
      <data key="d0">1955836</data>
    </edge>
    <edge source="HKG" target="PRT">
      <data key="d0">121270</data>
    </edge>
    <edge source="HKG" target="ROU">
      <data key="d0">254133</data>
    </edge>
    <edge source="HKG" target="RUS">
      <data key="d0">27200221</data>
    </edge>
    <edge source="HKG" target="SAU">
      <data key="d0">872380</data>
    </edge>
    <edge source="HKG" target="IND">
      <data key="d0">6097565637</data>
    </edge>
    <edge source="HKG" target="SGP">
      <data key="d0">207581690</data>
    </edge>
    <edge source="HKG" target="SVK">
      <data key="d0">80935</data>
    </edge>
    <edge source="HKG" target="VNM">
      <data key="d0">134084562</data>
    </edge>
    <edge source="HKG" target="SVN">
      <data key="d0">130847</data>
    </edge>
    <edge source="HKG" target="ZAF">
      <data key="d0">11951093</data>
    </edge>
    <edge source="HKG" target="ESP">
      <data key="d0">7042749</data>
    </edge>
    <edge source="HKG" target="SWE">
      <data key="d0">1268629</data>
    </edge>
    <edge source="HKG" target="CHE">
      <data key="d0">428497765</data>
    </edge>
    <edge source="HKG" target="THA">
      <data key="d0">732083401</data>
    </edge>
    <edge source="HKG" target="ARE">
      <data key="d0">2776899246</data>
    </edge>
    <edge source="HKG" target="TUR">
      <data key="d0">5504230</data>
    </edge>
    <edge source="HKG" target="UKR">
      <data key="d0">405603</data>
    </edge>
    <edge source="HKG" target="EGY">
      <data key="d0">91136</data>
    </edge>
    <edge source="HKG" target="GBR">
      <data key="d0">143017742</data>
    </edge>
    <edge source="HKG" target="USA">
      <data key="d0">2296249095</data>
    </edge>
    <edge source="HKG" target="URY">
      <data key="d0">18440</data>
    </edge>
    <edge source="IRL" target="AUS">
      <data key="d0">4611243</data>
    </edge>
    <edge source="IRL" target="AUT">
      <data key="d0">222701</data>
    </edge>
    <edge source="IRL" target="BEL">
      <data key="d0">23681389</data>
    </edge>
    <edge source="IRL" target="BRA">
      <data key="d0">26612</data>
    </edge>
    <edge source="IRL" target="CAN">
      <data key="d0">1504968</data>
    </edge>
    <edge source="IRL" target="LKA">
      <data key="d0">12676</data>
    </edge>
    <edge source="IRL" target="CHL">
      <data key="d0">69059</data>
    </edge>
    <edge source="IRL" target="CHN">
      <data key="d0">59801</data>
    </edge>
    <edge source="IRL" target="HRV">
      <data key="d0">94195</data>
    </edge>
    <edge source="IRL" target="CZE">
      <data key="d0">2473707</data>
    </edge>
    <edge source="IRL" target="DNK">
      <data key="d0">69522</data>
    </edge>
    <edge source="IRL" target="EST">
      <data key="d0">139991</data>
    </edge>
    <edge source="IRL" target="FIN">
      <data key="d0">1366713</data>
    </edge>
    <edge source="IRL" target="FRA">
      <data key="d0">4072027</data>
    </edge>
    <edge source="IRL" target="DEU">
      <data key="d0">11013121</data>
    </edge>
    <edge source="IRL" target="GRC">
      <data key="d0">27886</data>
    </edge>
    <edge source="IRL" target="HKG">
      <data key="d0">99958</data>
    </edge>
    <edge source="IRL" target="HUN">
      <data key="d0">460296</data>
    </edge>
    <edge source="IRL" target="ISR">
      <data key="d0">274205</data>
    </edge>
    <edge source="IRL" target="ITA">
      <data key="d0">514094</data>
    </edge>
    <edge source="IRL" target="JPN">
      <data key="d0">1824020</data>
    </edge>
    <edge source="IRL" target="KOR">
      <data key="d0">140807</data>
    </edge>
    <edge source="IRL" target="LVA">
      <data key="d0">285769</data>
    </edge>
    <edge source="IRL" target="MEX">
      <data key="d0">15537</data>
    </edge>
    <edge source="IRL" target="MAR">
      <data key="d0">11433</data>
    </edge>
    <edge source="IRL" target="OMN">
      <data key="d0">80602</data>
    </edge>
    <edge source="IRL" target="NLD">
      <data key="d0">10423213</data>
    </edge>
    <edge source="IRL" target="NZL">
      <data key="d0">461627</data>
    </edge>
    <edge source="IRL" target="NOR">
      <data key="d0">139866</data>
    </edge>
    <edge source="IRL" target="PAK">
      <data key="d0">10995</data>
    </edge>
    <edge source="IRL" target="POL">
      <data key="d0">619121</data>
    </edge>
    <edge source="IRL" target="PRT">
      <data key="d0">88585</data>
    </edge>
    <edge source="IRL" target="ROU">
      <data key="d0">44702</data>
    </edge>
    <edge source="IRL" target="RUS">
      <data key="d0">280434</data>
    </edge>
    <edge source="IRL" target="SAU">
      <data key="d0">115013</data>
    </edge>
    <edge source="IRL" target="IND">
      <data key="d0">2733510</data>
    </edge>
    <edge source="IRL" target="SGP">
      <data key="d0">344170</data>
    </edge>
    <edge source="IRL" target="SVK">
      <data key="d0">287383</data>
    </edge>
    <edge source="IRL" target="ZAF">
      <data key="d0">226172</data>
    </edge>
    <edge source="IRL" target="ESP">
      <data key="d0">1908109</data>
    </edge>
    <edge source="IRL" target="SWE">
      <data key="d0">3194312</data>
    </edge>
    <edge source="IRL" target="CHE">
      <data key="d0">1785285</data>
    </edge>
    <edge source="IRL" target="THA">
      <data key="d0">131822</data>
    </edge>
    <edge source="IRL" target="ARE">
      <data key="d0">197578</data>
    </edge>
    <edge source="IRL" target="TUR">
      <data key="d0">51573</data>
    </edge>
    <edge source="IRL" target="UKR">
      <data key="d0">37061</data>
    </edge>
    <edge source="IRL" target="GBR">
      <data key="d0">310763550</data>
    </edge>
    <edge source="IRL" target="TZA">
      <data key="d0">17689</data>
    </edge>
    <edge source="IRL" target="USA">
      <data key="d0">17026495</data>
    </edge>
    <edge source="ISR" target="ALB">
      <data key="d0">504000</data>
    </edge>
    <edge source="ISR" target="AZE">
      <data key="d0">351000</data>
    </edge>
    <edge source="ISR" target="ARG">
      <data key="d0">832000</data>
    </edge>
    <edge source="ISR" target="AUS">
      <data key="d0">131212000</data>
    </edge>
    <edge source="ISR" target="AUT">
      <data key="d0">1529000</data>
    </edge>
    <edge source="ISR" target="ARM">
      <data key="d0">1292000</data>
    </edge>
    <edge source="ISR" target="BEL">
      <data key="d0">1769297000</data>
    </edge>
    <edge source="ISR" target="BOL">
      <data key="d0">25000</data>
    </edge>
    <edge source="ISR" target="BWA">
      <data key="d0">43210000</data>
    </edge>
    <edge source="ISR" target="BRA">
      <data key="d0">4678000</data>
    </edge>
    <edge source="ISR" target="BGR">
      <data key="d0">28000</data>
    </edge>
    <edge source="ISR" target="BLR">
      <data key="d0">351000</data>
    </edge>
    <edge source="ISR" target="CAN">
      <data key="d0">98615000</data>
    </edge>
    <edge source="ISR" target="LKA">
      <data key="d0">64940000</data>
    </edge>
    <edge source="ISR" target="CHL">
      <data key="d0">349000</data>
    </edge>
    <edge source="ISR" target="CHN">
      <data key="d0">133461000</data>
    </edge>
    <edge source="ISR" target="COL">
      <data key="d0">1224000</data>
    </edge>
    <edge source="ISR" target="CRI">
      <data key="d0">475000</data>
    </edge>
    <edge source="ISR" target="HRV">
      <data key="d0">308000</data>
    </edge>
    <edge source="ISR" target="CZE">
      <data key="d0">4609000</data>
    </edge>
    <edge source="ISR" target="DNK">
      <data key="d0">1431000</data>
    </edge>
    <edge source="ISR" target="ECU">
      <data key="d0">193000</data>
    </edge>
    <edge source="ISR" target="SLV">
      <data key="d0">10000</data>
    </edge>
    <edge source="ISR" target="EST">
      <data key="d0">714000</data>
    </edge>
    <edge source="ISR" target="FIN">
      <data key="d0">1455000</data>
    </edge>
    <edge source="ISR" target="FRA">
      <data key="d0">256614000</data>
    </edge>
    <edge source="ISR" target="GEO">
      <data key="d0">99000</data>
    </edge>
    <edge source="ISR" target="DEU">
      <data key="d0">76749000</data>
    </edge>
    <edge source="ISR" target="GHA">
      <data key="d0">947000</data>
    </edge>
    <edge source="ISR" target="GRC">
      <data key="d0">4052000</data>
    </edge>
    <edge source="ISR" target="GTM">
      <data key="d0">15000</data>
    </edge>
    <edge source="ISR" target="HKG">
      <data key="d0">3860994000</data>
    </edge>
    <edge source="ISR" target="HUN">
      <data key="d0">872000</data>
    </edge>
    <edge source="ISR" target="IDN">
      <data key="d0">233000</data>
    </edge>
    <edge source="ISR" target="IRL">
      <data key="d0">7915000</data>
    </edge>
    <edge source="ISR" target="ITA">
      <data key="d0">143394000</data>
    </edge>
    <edge source="ISR" target="JAM">
      <data key="d0">24000</data>
    </edge>
    <edge source="ISR" target="JPN">
      <data key="d0">61340000</data>
    </edge>
    <edge source="ISR" target="KAZ">
      <data key="d0">241000</data>
    </edge>
    <edge source="ISR" target="JOR">
      <data key="d0">167000</data>
    </edge>
    <edge source="ISR" target="KOR">
      <data key="d0">6357000</data>
    </edge>
    <edge source="ISR" target="LVA">
      <data key="d0">1807000</data>
    </edge>
    <edge source="ISR" target="LTU">
      <data key="d0">610000</data>
    </edge>
    <edge source="ISR" target="MUS">
      <data key="d0">450000</data>
    </edge>
    <edge source="ISR" target="MEX">
      <data key="d0">4252000</data>
    </edge>
    <edge source="ISR" target="MDA">
      <data key="d0">58000</data>
    </edge>
    <edge source="ISR" target="NAM">
      <data key="d0">1999000</data>
    </edge>
    <edge source="ISR" target="NLD">
      <data key="d0">3047000</data>
    </edge>
    <edge source="ISR" target="NZL">
      <data key="d0">5300000</data>
    </edge>
    <edge source="ISR" target="NIC">
      <data key="d0">22000</data>
    </edge>
    <edge source="ISR" target="NOR">
      <data key="d0">4011000</data>
    </edge>
    <edge source="ISR" target="PAN">
      <data key="d0">3813000</data>
    </edge>
    <edge source="ISR" target="PER">
      <data key="d0">85000</data>
    </edge>
    <edge source="ISR" target="POL">
      <data key="d0">1285000</data>
    </edge>
    <edge source="ISR" target="PRT">
      <data key="d0">1714000</data>
    </edge>
    <edge source="ISR" target="ROU">
      <data key="d0">423000</data>
    </edge>
    <edge source="ISR" target="RUS">
      <data key="d0">38455000</data>
    </edge>
    <edge source="ISR" target="SRB">
      <data key="d0">669000</data>
    </edge>
    <edge source="ISR" target="IND">
      <data key="d0">1251842000</data>
    </edge>
    <edge source="ISR" target="SGP">
      <data key="d0">106507000</data>
    </edge>
    <edge source="ISR" target="SVK">
      <data key="d0">236000</data>
    </edge>
    <edge source="ISR" target="VNM">
      <data key="d0">1896000</data>
    </edge>
    <edge source="ISR" target="SVN">
      <data key="d0">800000</data>
    </edge>
    <edge source="ISR" target="ZAF">
      <data key="d0">75149000</data>
    </edge>
    <edge source="ISR" target="ESP">
      <data key="d0">21954000</data>
    </edge>
    <edge source="ISR" target="SWE">
      <data key="d0">1773000</data>
    </edge>
    <edge source="ISR" target="CHE">
      <data key="d0">1206059000</data>
    </edge>
    <edge source="ISR" target="THA">
      <data key="d0">170768000</data>
    </edge>
    <edge source="ISR" target="TUR">
      <data key="d0">16373000</data>
    </edge>
    <edge source="ISR" target="UKR">
      <data key="d0">13713000</data>
    </edge>
    <edge source="ISR" target="EGY">
      <data key="d0">16000</data>
    </edge>
    <edge source="ISR" target="GBR">
      <data key="d0">294999000</data>
    </edge>
    <edge source="ISR" target="USA">
      <data key="d0">6259186000</data>
    </edge>
    <edge source="ISR" target="URY">
      <data key="d0">140000</data>
    </edge>
    <edge source="JPN" target="DZA">
      <data key="d0">629301</data>
    </edge>
    <edge source="JPN" target="AZE">
      <data key="d0">17818</data>
    </edge>
    <edge source="JPN" target="ARG">
      <data key="d0">2040768</data>
    </edge>
    <edge source="JPN" target="AUS">
      <data key="d0">82582048</data>
    </edge>
    <edge source="JPN" target="AUT">
      <data key="d0">5792948</data>
    </edge>
    <edge source="JPN" target="BEL">
      <data key="d0">85684872</data>
    </edge>
    <edge source="JPN" target="BOL">
      <data key="d0">315710</data>
    </edge>
    <edge source="JPN" target="BRA">
      <data key="d0">19037834</data>
    </edge>
    <edge source="JPN" target="BGR">
      <data key="d0">169650</data>
    </edge>
    <edge source="JPN" target="BLR">
      <data key="d0">196004</data>
    </edge>
    <edge source="JPN" target="KHM">
      <data key="d0">1454413</data>
    </edge>
    <edge source="JPN" target="CMR">
      <data key="d0">35829</data>
    </edge>
    <edge source="JPN" target="CAN">
      <data key="d0">21007147</data>
    </edge>
    <edge source="JPN" target="CAF">
      <data key="d0">42219</data>
    </edge>
    <edge source="JPN" target="LKA">
      <data key="d0">7128319</data>
    </edge>
    <edge source="JPN" target="CHL">
      <data key="d0">5136658</data>
    </edge>
    <edge source="JPN" target="CHN">
      <data key="d0">1559645215</data>
    </edge>
    <edge source="JPN" target="COL">
      <data key="d0">1387277</data>
    </edge>
    <edge source="JPN" target="CRI">
      <data key="d0">4839622</data>
    </edge>
    <edge source="JPN" target="HRV">
      <data key="d0">34761</data>
    </edge>
    <edge source="JPN" target="CZE">
      <data key="d0">4825699</data>
    </edge>
    <edge source="JPN" target="DNK">
      <data key="d0">19336481</data>
    </edge>
    <edge source="JPN" target="ECU">
      <data key="d0">181326</data>
    </edge>
    <edge source="JPN" target="SLV">
      <data key="d0">545084</data>
    </edge>
    <edge source="JPN" target="ETH">
      <data key="d0">1786863</data>
    </edge>
    <edge source="JPN" target="EST">
      <data key="d0">509145</data>
    </edge>
    <edge source="JPN" target="FIN">
      <data key="d0">5430111</data>
    </edge>
    <edge source="JPN" target="FRA">
      <data key="d0">68087767</data>
    </edge>
    <edge source="JPN" target="GEO">
      <data key="d0">123987</data>
    </edge>
    <edge source="JPN" target="DEU">
      <data key="d0">283605280</data>
    </edge>
    <edge source="JPN" target="GHA">
      <data key="d0">536732</data>
    </edge>
    <edge source="JPN" target="GRC">
      <data key="d0">357026</data>
    </edge>
    <edge source="JPN" target="GTM">
      <data key="d0">3239435</data>
    </edge>
    <edge source="JPN" target="HND">
      <data key="d0">248518</data>
    </edge>
    <edge source="JPN" target="HKG">
      <data key="d0">547091131</data>
    </edge>
    <edge source="JPN" target="HUN">
      <data key="d0">56631393</data>
    </edge>
    <edge source="JPN" target="IDN">
      <data key="d0">107060169</data>
    </edge>
    <edge source="JPN" target="IRL">
      <data key="d0">3733570</data>
    </edge>
    <edge source="JPN" target="ISR">
      <data key="d0">7242094</data>
    </edge>
    <edge source="JPN" target="ITA">
      <data key="d0">56627875</data>
    </edge>
    <edge source="JPN" target="CIV">
      <data key="d0">9939760</data>
    </edge>
    <edge source="JPN" target="JAM">
      <data key="d0">24042</data>
    </edge>
    <edge source="JPN" target="KAZ">
      <data key="d0">629697</data>
    </edge>
    <edge source="JPN" target="JOR">
      <data key="d0">1887701</data>
    </edge>
    <edge source="JPN" target="KOR">
      <data key="d0">940014733</data>
    </edge>
    <edge source="JPN" target="LBN">
      <data key="d0">524053</data>
    </edge>
    <edge source="JPN" target="LVA">
      <data key="d0">782239</data>
    </edge>
    <edge source="JPN" target="LTU">
      <data key="d0">105939</data>
    </edge>
    <edge source="JPN" target="MYS">
      <data key="d0">176267376</data>
    </edge>
    <edge source="JPN" target="MRT">
      <data key="d0">10497</data>
    </edge>
    <edge source="JPN" target="MUS">
      <data key="d0">481750</data>
    </edge>
    <edge source="JPN" target="MEX">
      <data key="d0">43331912</data>
    </edge>
    <edge source="JPN" target="MDA">
      <data key="d0">722211</data>
    </edge>
    <edge source="JPN" target="MAR">
      <data key="d0">161998</data>
    </edge>
    <edge source="JPN" target="MOZ">
      <data key="d0">24521</data>
    </edge>
    <edge source="JPN" target="OMN">
      <data key="d0">26451328</data>
    </edge>
    <edge source="JPN" target="NLD">
      <data key="d0">140768508</data>
    </edge>
    <edge source="JPN" target="NZL">
      <data key="d0">18424030</data>
    </edge>
    <edge source="JPN" target="NIC">
      <data key="d0">470489</data>
    </edge>
    <edge source="JPN" target="NOR">
      <data key="d0">7172665</data>
    </edge>
    <edge source="JPN" target="PAK">
      <data key="d0">5611474</data>
    </edge>
    <edge source="JPN" target="PAN">
      <data key="d0">765775</data>
    </edge>
    <edge source="JPN" target="PRY">
      <data key="d0">273776</data>
    </edge>
    <edge source="JPN" target="PER">
      <data key="d0">4137429</data>
    </edge>
    <edge source="JPN" target="PHL">
      <data key="d0">95923850</data>
    </edge>
    <edge source="JPN" target="POL">
      <data key="d0">21915712</data>
    </edge>
    <edge source="JPN" target="PRT">
      <data key="d0">2434084</data>
    </edge>
    <edge source="JPN" target="ROU">
      <data key="d0">12207269</data>
    </edge>
    <edge source="JPN" target="RUS">
      <data key="d0">30516400</data>
    </edge>
    <edge source="JPN" target="SAU">
      <data key="d0">40810508</data>
    </edge>
    <edge source="JPN" target="SEN">
      <data key="d0">12026</data>
    </edge>
    <edge source="JPN" target="IND">
      <data key="d0">106410784</data>
    </edge>
    <edge source="JPN" target="SGP">
      <data key="d0">221281170</data>
    </edge>
    <edge source="JPN" target="SVK">
      <data key="d0">1319892</data>
    </edge>
    <edge source="JPN" target="VNM">
      <data key="d0">137925704</data>
    </edge>
    <edge source="JPN" target="SVN">
      <data key="d0">561520</data>
    </edge>
    <edge source="JPN" target="ZAF">
      <data key="d0">46085011</data>
    </edge>
    <edge source="JPN" target="ZWE">
      <data key="d0">104374</data>
    </edge>
    <edge source="JPN" target="ESP">
      <data key="d0">8502364</data>
    </edge>
    <edge source="JPN" target="SWE">
      <data key="d0">7386358</data>
    </edge>
    <edge source="JPN" target="CHE">
      <data key="d0">15680029</data>
    </edge>
    <edge source="JPN" target="THA">
      <data key="d0">275082567</data>
    </edge>
    <edge source="JPN" target="TGO">
      <data key="d0">4145026</data>
    </edge>
    <edge source="JPN" target="ARE">
      <data key="d0">39086978</data>
    </edge>
    <edge source="JPN" target="TUN">
      <data key="d0">78490</data>
    </edge>
    <edge source="JPN" target="TUR">
      <data key="d0">7261680</data>
    </edge>
    <edge source="JPN" target="UGA">
      <data key="d0">67790</data>
    </edge>
    <edge source="JPN" target="UKR">
      <data key="d0">323352</data>
    </edge>
    <edge source="JPN" target="MKD">
      <data key="d0">2570797</data>
    </edge>
    <edge source="JPN" target="EGY">
      <data key="d0">1738705</data>
    </edge>
    <edge source="JPN" target="GBR">
      <data key="d0">77137462</data>
    </edge>
    <edge source="JPN" target="USA">
      <data key="d0">1110782569</data>
    </edge>
    <edge source="JPN" target="URY">
      <data key="d0">110258</data>
    </edge>
    <edge source="KOR" target="DZA">
      <data key="d0">551504</data>
    </edge>
    <edge source="KOR" target="AZE">
      <data key="d0">36142</data>
    </edge>
    <edge source="KOR" target="ARG">
      <data key="d0">651536</data>
    </edge>
    <edge source="KOR" target="AUS">
      <data key="d0">24821351</data>
    </edge>
    <edge source="KOR" target="AUT">
      <data key="d0">506646</data>
    </edge>
    <edge source="KOR" target="BEL">
      <data key="d0">7788116</data>
    </edge>
    <edge source="KOR" target="BOL">
      <data key="d0">16579</data>
    </edge>
    <edge source="KOR" target="BWA">
      <data key="d0">40162</data>
    </edge>
    <edge source="KOR" target="BRA">
      <data key="d0">15477346</data>
    </edge>
    <edge source="KOR" target="BGR">
      <data key="d0">412685</data>
    </edge>
    <edge source="KOR" target="BLR">
      <data key="d0">251720</data>
    </edge>
    <edge source="KOR" target="KHM">
      <data key="d0">274046</data>
    </edge>
    <edge source="KOR" target="CAN">
      <data key="d0">30511150</data>
    </edge>
    <edge source="KOR" target="LKA">
      <data key="d0">416966</data>
    </edge>
    <edge source="KOR" target="CHL">
      <data key="d0">23785530</data>
    </edge>
    <edge source="KOR" target="CHN">
      <data key="d0">669697320</data>
    </edge>
    <edge source="KOR" target="COL">
      <data key="d0">9351469</data>
    </edge>
    <edge source="KOR" target="CRI">
      <data key="d0">150620</data>
    </edge>
    <edge source="KOR" target="HRV">
      <data key="d0">697173</data>
    </edge>
    <edge source="KOR" target="CZE">
      <data key="d0">7247840</data>
    </edge>
    <edge source="KOR" target="BEN">
      <data key="d0">325254</data>
    </edge>
    <edge source="KOR" target="DNK">
      <data key="d0">2338205</data>
    </edge>
    <edge source="KOR" target="ECU">
      <data key="d0">480809</data>
    </edge>
    <edge source="KOR" target="SLV">
      <data key="d0">25623</data>
    </edge>
    <edge source="KOR" target="EST">
      <data key="d0">1081166</data>
    </edge>
    <edge source="KOR" target="FIN">
      <data key="d0">1773631</data>
    </edge>
    <edge source="KOR" target="FRA">
      <data key="d0">11184313</data>
    </edge>
    <edge source="KOR" target="GEO">
      <data key="d0">42189</data>
    </edge>
    <edge source="KOR" target="DEU">
      <data key="d0">35058645</data>
    </edge>
    <edge source="KOR" target="GHA">
      <data key="d0">22843591</data>
    </edge>
    <edge source="KOR" target="GRC">
      <data key="d0">1170590</data>
    </edge>
    <edge source="KOR" target="GTM">
      <data key="d0">5057049</data>
    </edge>
    <edge source="KOR" target="HND">
      <data key="d0">16906</data>
    </edge>
    <edge source="KOR" target="HKG">
      <data key="d0">302070127</data>
    </edge>
    <edge source="KOR" target="HUN">
      <data key="d0">2232255</data>
    </edge>
    <edge source="KOR" target="IDN">
      <data key="d0">35830498</data>
    </edge>
    <edge source="KOR" target="IRL">
      <data key="d0">356420</data>
    </edge>
    <edge source="KOR" target="ISR">
      <data key="d0">4894750</data>
    </edge>
    <edge source="KOR" target="ITA">
      <data key="d0">20197260</data>
    </edge>
    <edge source="KOR" target="CIV">
      <data key="d0">2289387</data>
    </edge>
    <edge source="KOR" target="JPN">
      <data key="d0">364682518</data>
    </edge>
    <edge source="KOR" target="KAZ">
      <data key="d0">2753903</data>
    </edge>
    <edge source="KOR" target="JOR">
      <data key="d0">161567</data>
    </edge>
    <edge source="KOR" target="KGZ">
      <data key="d0">1188349</data>
    </edge>
    <edge source="KOR" target="LBN">
      <data key="d0">419890</data>
    </edge>
    <edge source="KOR" target="LVA">
      <data key="d0">1061234</data>
    </edge>
    <edge source="KOR" target="LTU">
      <data key="d0">411331</data>
    </edge>
    <edge source="KOR" target="MDG">
      <data key="d0">66827</data>
    </edge>
    <edge source="KOR" target="MYS">
      <data key="d0">30819146</data>
    </edge>
    <edge source="KOR" target="MUS">
      <data key="d0">17376</data>
    </edge>
    <edge source="KOR" target="MEX">
      <data key="d0">14272707</data>
    </edge>
    <edge source="KOR" target="MAR">
      <data key="d0">336616</data>
    </edge>
    <edge source="KOR" target="OMN">
      <data key="d0">78125</data>
    </edge>
    <edge source="KOR" target="NLD">
      <data key="d0">7268490</data>
    </edge>
    <edge source="KOR" target="NZL">
      <data key="d0">4739229</data>
    </edge>
    <edge source="KOR" target="NOR">
      <data key="d0">1111880</data>
    </edge>
    <edge source="KOR" target="PAK">
      <data key="d0">7891241</data>
    </edge>
    <edge source="KOR" target="PAN">
      <data key="d0">338449</data>
    </edge>
    <edge source="KOR" target="PRY">
      <data key="d0">26905</data>
    </edge>
    <edge source="KOR" target="PER">
      <data key="d0">7372432</data>
    </edge>
    <edge source="KOR" target="PHL">
      <data key="d0">28740820</data>
    </edge>
    <edge source="KOR" target="POL">
      <data key="d0">11500048</data>
    </edge>
    <edge source="KOR" target="PRT">
      <data key="d0">2421033</data>
    </edge>
    <edge source="KOR" target="ROU">
      <data key="d0">2786267</data>
    </edge>
    <edge source="KOR" target="RUS">
      <data key="d0">26784840</data>
    </edge>
    <edge source="KOR" target="SAU">
      <data key="d0">6920322</data>
    </edge>
    <edge source="KOR" target="SRB">
      <data key="d0">121062</data>
    </edge>
    <edge source="KOR" target="IND">
      <data key="d0">23684937</data>
    </edge>
    <edge source="KOR" target="SGP">
      <data key="d0">25679742</data>
    </edge>
    <edge source="KOR" target="SVK">
      <data key="d0">686129</data>
    </edge>
    <edge source="KOR" target="VNM">
      <data key="d0">106238416</data>
    </edge>
    <edge source="KOR" target="SVN">
      <data key="d0">347355</data>
    </edge>
    <edge source="KOR" target="ZAF">
      <data key="d0">13269021</data>
    </edge>
    <edge source="KOR" target="ESP">
      <data key="d0">9486323</data>
    </edge>
    <edge source="KOR" target="SWE">
      <data key="d0">2379967</data>
    </edge>
    <edge source="KOR" target="CHE">
      <data key="d0">2006634</data>
    </edge>
    <edge source="KOR" target="THA">
      <data key="d0">28654505</data>
    </edge>
    <edge source="KOR" target="ARE">
      <data key="d0">18706893</data>
    </edge>
    <edge source="KOR" target="TUN">
      <data key="d0">13936</data>
    </edge>
    <edge source="KOR" target="TUR">
      <data key="d0">12174841</data>
    </edge>
    <edge source="KOR" target="UGA">
      <data key="d0">24387</data>
    </edge>
    <edge source="KOR" target="UKR">
      <data key="d0">1326158</data>
    </edge>
    <edge source="KOR" target="EGY">
      <data key="d0">1508536</data>
    </edge>
    <edge source="KOR" target="GBR">
      <data key="d0">17049940</data>
    </edge>
    <edge source="KOR" target="TZA">
      <data key="d0">431229</data>
    </edge>
    <edge source="KOR" target="USA">
      <data key="d0">317910066</data>
    </edge>
    <edge source="KOR" target="URY">
      <data key="d0">251307</data>
    </edge>
    <edge source="MEX" target="AZE">
      <data key="d0">13647</data>
    </edge>
    <edge source="MEX" target="ARG">
      <data key="d0">9489802</data>
    </edge>
    <edge source="MEX" target="AUS">
      <data key="d0">1137442</data>
    </edge>
    <edge source="MEX" target="AUT">
      <data key="d0">984081</data>
    </edge>
    <edge source="MEX" target="BEL">
      <data key="d0">6993825</data>
    </edge>
    <edge source="MEX" target="BOL">
      <data key="d0">2370813</data>
    </edge>
    <edge source="MEX" target="BRA">
      <data key="d0">34484386</data>
    </edge>
    <edge source="MEX" target="CAN">
      <data key="d0">43916411</data>
    </edge>
    <edge source="MEX" target="LKA">
      <data key="d0">16767</data>
    </edge>
    <edge source="MEX" target="CHL">
      <data key="d0">23905945</data>
    </edge>
    <edge source="MEX" target="CHN">
      <data key="d0">14483117</data>
    </edge>
    <edge source="MEX" target="COL">
      <data key="d0">42020551</data>
    </edge>
    <edge source="MEX" target="CRI">
      <data key="d0">30289001</data>
    </edge>
    <edge source="MEX" target="CZE">
      <data key="d0">633259</data>
    </edge>
    <edge source="MEX" target="DNK">
      <data key="d0">4044254</data>
    </edge>
    <edge source="MEX" target="ECU">
      <data key="d0">12109459</data>
    </edge>
    <edge source="MEX" target="SLV">
      <data key="d0">16424231</data>
    </edge>
    <edge source="MEX" target="FIN">
      <data key="d0">37638</data>
    </edge>
    <edge source="MEX" target="FRA">
      <data key="d0">2828365</data>
    </edge>
    <edge source="MEX" target="DEU">
      <data key="d0">63496303</data>
    </edge>
    <edge source="MEX" target="GRC">
      <data key="d0">999760</data>
    </edge>
    <edge source="MEX" target="GTM">
      <data key="d0">38689322</data>
    </edge>
    <edge source="MEX" target="HND">
      <data key="d0">10100026</data>
    </edge>
    <edge source="MEX" target="HKG">
      <data key="d0">692811</data>
    </edge>
    <edge source="MEX" target="HUN">
      <data key="d0">1923384</data>
    </edge>
    <edge source="MEX" target="IDN">
      <data key="d0">194300</data>
    </edge>
    <edge source="MEX" target="IRL">
      <data key="d0">839968</data>
    </edge>
    <edge source="MEX" target="ISR">
      <data key="d0">883776</data>
    </edge>
    <edge source="MEX" target="ITA">
      <data key="d0">6621396</data>
    </edge>
    <edge source="MEX" target="JAM">
      <data key="d0">5930768</data>
    </edge>
    <edge source="MEX" target="JPN">
      <data key="d0">10171473</data>
    </edge>
    <edge source="MEX" target="KOR">
      <data key="d0">2212254</data>
    </edge>
    <edge source="MEX" target="LBN">
      <data key="d0">66215</data>
    </edge>
    <edge source="MEX" target="LVA">
      <data key="d0">21889</data>
    </edge>
    <edge source="MEX" target="MYS">
      <data key="d0">1404163</data>
    </edge>
    <edge source="MEX" target="MDA">
      <data key="d0">18262</data>
    </edge>
    <edge source="MEX" target="OMN">
      <data key="d0">12579</data>
    </edge>
    <edge source="MEX" target="NLD">
      <data key="d0">2563390</data>
    </edge>
    <edge source="MEX" target="NZL">
      <data key="d0">314061</data>
    </edge>
    <edge source="MEX" target="NIC">
      <data key="d0">20169454</data>
    </edge>
    <edge source="MEX" target="NOR">
      <data key="d0">21236</data>
    </edge>
    <edge source="MEX" target="PAK">
      <data key="d0">11489</data>
    </edge>
    <edge source="MEX" target="PAN">
      <data key="d0">18991369</data>
    </edge>
    <edge source="MEX" target="PRY">
      <data key="d0">236952</data>
    </edge>
    <edge source="MEX" target="PER">
      <data key="d0">16067210</data>
    </edge>
    <edge source="MEX" target="PHL">
      <data key="d0">176400</data>
    </edge>
    <edge source="MEX" target="POL">
      <data key="d0">813343</data>
    </edge>
    <edge source="MEX" target="PRT">
      <data key="d0">1433145</data>
    </edge>
    <edge source="MEX" target="ROU">
      <data key="d0">133656</data>
    </edge>
    <edge source="MEX" target="RUS">
      <data key="d0">279391</data>
    </edge>
    <edge source="MEX" target="SAU">
      <data key="d0">486948</data>
    </edge>
    <edge source="MEX" target="IND">
      <data key="d0">2064245</data>
    </edge>
    <edge source="MEX" target="SGP">
      <data key="d0">909234</data>
    </edge>
    <edge source="MEX" target="SVK">
      <data key="d0">23288</data>
    </edge>
    <edge source="MEX" target="ZAF">
      <data key="d0">698567</data>
    </edge>
    <edge source="MEX" target="ESP">
      <data key="d0">3058485</data>
    </edge>
    <edge source="MEX" target="SWE">
      <data key="d0">94466</data>
    </edge>
    <edge source="MEX" target="CHE">
      <data key="d0">4569455</data>
    </edge>
    <edge source="MEX" target="THA">
      <data key="d0">467246</data>
    </edge>
    <edge source="MEX" target="ARE">
      <data key="d0">524043</data>
    </edge>
    <edge source="MEX" target="TUR">
      <data key="d0">576527</data>
    </edge>
    <edge source="MEX" target="UGA">
      <data key="d0">19814</data>
    </edge>
    <edge source="MEX" target="UKR">
      <data key="d0">10965</data>
    </edge>
    <edge source="MEX" target="EGY">
      <data key="d0">52005</data>
    </edge>
    <edge source="MEX" target="GBR">
      <data key="d0">9447474</data>
    </edge>
    <edge source="MEX" target="USA">
      <data key="d0">2539437895</data>
    </edge>
    <edge source="MEX" target="URY">
      <data key="d0">2509780</data>
    </edge>
    <edge source="NZL" target="AUS">
      <data key="d0">16223588</data>
    </edge>
    <edge source="NZL" target="AUT">
      <data key="d0">35952</data>
    </edge>
    <edge source="NZL" target="BEL">
      <data key="d0">2612393</data>
    </edge>
    <edge source="NZL" target="CAN">
      <data key="d0">209996</data>
    </edge>
    <edge source="NZL" target="LKA">
      <data key="d0">80815</data>
    </edge>
    <edge source="NZL" target="CHL">
      <data key="d0">17103</data>
    </edge>
    <edge source="NZL" target="CHN">
      <data key="d0">8558691</data>
    </edge>
    <edge source="NZL" target="CRI">
      <data key="d0">10793</data>
    </edge>
    <edge source="NZL" target="CZE">
      <data key="d0">40641</data>
    </edge>
    <edge source="NZL" target="FIN">
      <data key="d0">2736130</data>
    </edge>
    <edge source="NZL" target="FRA">
      <data key="d0">1172311</data>
    </edge>
    <edge source="NZL" target="DEU">
      <data key="d0">738190</data>
    </edge>
    <edge source="NZL" target="HKG">
      <data key="d0">1594663</data>
    </edge>
    <edge source="NZL" target="IDN">
      <data key="d0">69094</data>
    </edge>
    <edge source="NZL" target="IRL">
      <data key="d0">41604</data>
    </edge>
    <edge source="NZL" target="ISR">
      <data key="d0">141986</data>
    </edge>
    <edge source="NZL" target="ITA">
      <data key="d0">1081911</data>
    </edge>
    <edge source="NZL" target="JPN">
      <data key="d0">1062901</data>
    </edge>
    <edge source="NZL" target="KOR">
      <data key="d0">202813</data>
    </edge>
    <edge source="NZL" target="MYS">
      <data key="d0">105722</data>
    </edge>
    <edge source="NZL" target="OMN">
      <data key="d0">57640</data>
    </edge>
    <edge source="NZL" target="NLD">
      <data key="d0">5173357</data>
    </edge>
    <edge source="NZL" target="PHL">
      <data key="d0">34917</data>
    </edge>
    <edge source="NZL" target="PRT">
      <data key="d0">31082</data>
    </edge>
    <edge source="NZL" target="IND">
      <data key="d0">147584</data>
    </edge>
    <edge source="NZL" target="SGP">
      <data key="d0">308572</data>
    </edge>
    <edge source="NZL" target="VNM">
      <data key="d0">197097</data>
    </edge>
    <edge source="NZL" target="ZAF">
      <data key="d0">81170</data>
    </edge>
    <edge source="NZL" target="ESP">
      <data key="d0">3137718</data>
    </edge>
    <edge source="NZL" target="CHE">
      <data key="d0">22375</data>
    </edge>
    <edge source="NZL" target="THA">
      <data key="d0">153021</data>
    </edge>
    <edge source="NZL" target="ARE">
      <data key="d0">1744929</data>
    </edge>
    <edge source="NZL" target="TUR">
      <data key="d0">102872</data>
    </edge>
    <edge source="NZL" target="GBR">
      <data key="d0">1032499</data>
    </edge>
    <edge source="NZL" target="USA">
      <data key="d0">11145628</data>
    </edge>
    <edge source="NIC" target="CAN">
      <data key="d0">217675</data>
    </edge>
    <edge source="NIC" target="CRI">
      <data key="d0">918718</data>
    </edge>
    <edge source="NIC" target="SLV">
      <data key="d0">1749206</data>
    </edge>
    <edge source="NIC" target="GTM">
      <data key="d0">269879</data>
    </edge>
    <edge source="NIC" target="HND">
      <data key="d0">77775</data>
    </edge>
    <edge source="NIC" target="MEX">
      <data key="d0">25496</data>
    </edge>
    <edge source="NIC" target="PAN">
      <data key="d0">1215324</data>
    </edge>
    <edge source="NIC" target="ARE">
      <data key="d0">26925</data>
    </edge>
    <edge source="NIC" target="USA">
      <data key="d0">865013</data>
    </edge>
    <edge source="NOR" target="AUS">
      <data key="d0">122326</data>
    </edge>
    <edge source="NOR" target="AUT">
      <data key="d0">495661</data>
    </edge>
    <edge source="NOR" target="BEL">
      <data key="d0">857061</data>
    </edge>
    <edge source="NOR" target="BRA">
      <data key="d0">302091</data>
    </edge>
    <edge source="NOR" target="BGR">
      <data key="d0">35586</data>
    </edge>
    <edge source="NOR" target="BLR">
      <data key="d0">22069</data>
    </edge>
    <edge source="NOR" target="CAN">
      <data key="d0">578094</data>
    </edge>
    <edge source="NOR" target="CHN">
      <data key="d0">1023796</data>
    </edge>
    <edge source="NOR" target="COL">
      <data key="d0">12967</data>
    </edge>
    <edge source="NOR" target="HRV">
      <data key="d0">33354</data>
    </edge>
    <edge source="NOR" target="CZE">
      <data key="d0">561356</data>
    </edge>
    <edge source="NOR" target="DNK">
      <data key="d0">10783319</data>
    </edge>
    <edge source="NOR" target="ETH">
      <data key="d0">21157</data>
    </edge>
    <edge source="NOR" target="EST">
      <data key="d0">188050</data>
    </edge>
    <edge source="NOR" target="FIN">
      <data key="d0">6663556</data>
    </edge>
    <edge source="NOR" target="FRA">
      <data key="d0">885862</data>
    </edge>
    <edge source="NOR" target="DEU">
      <data key="d0">7773169</data>
    </edge>
    <edge source="NOR" target="GHA">
      <data key="d0">35433</data>
    </edge>
    <edge source="NOR" target="GRC">
      <data key="d0">45345</data>
    </edge>
    <edge source="NOR" target="HKG">
      <data key="d0">1252306</data>
    </edge>
    <edge source="NOR" target="IDN">
      <data key="d0">36098</data>
    </edge>
    <edge source="NOR" target="IRL">
      <data key="d0">188747</data>
    </edge>
    <edge source="NOR" target="ISR">
      <data key="d0">10419</data>
    </edge>
    <edge source="NOR" target="ITA">
      <data key="d0">1016493</data>
    </edge>
    <edge source="NOR" target="JPN">
      <data key="d0">345593</data>
    </edge>
    <edge source="NOR" target="JOR">
      <data key="d0">42821</data>
    </edge>
    <edge source="NOR" target="KOR">
      <data key="d0">1242791</data>
    </edge>
    <edge source="NOR" target="LVA">
      <data key="d0">47850</data>
    </edge>
    <edge source="NOR" target="LTU">
      <data key="d0">393891</data>
    </edge>
    <edge source="NOR" target="MYS">
      <data key="d0">283188</data>
    </edge>
    <edge source="NOR" target="MUS">
      <data key="d0">24546</data>
    </edge>
    <edge source="NOR" target="MEX">
      <data key="d0">133976</data>
    </edge>
    <edge source="NOR" target="NLD">
      <data key="d0">15366777</data>
    </edge>
    <edge source="NOR" target="POL">
      <data key="d0">1557810</data>
    </edge>
    <edge source="NOR" target="PRT">
      <data key="d0">780442</data>
    </edge>
    <edge source="NOR" target="ROU">
      <data key="d0">131810</data>
    </edge>
    <edge source="NOR" target="RUS">
      <data key="d0">93830</data>
    </edge>
    <edge source="NOR" target="SAU">
      <data key="d0">58717</data>
    </edge>
    <edge source="NOR" target="SRB">
      <data key="d0">105835</data>
    </edge>
    <edge source="NOR" target="IND">
      <data key="d0">34415</data>
    </edge>
    <edge source="NOR" target="SGP">
      <data key="d0">188886</data>
    </edge>
    <edge source="NOR" target="SVK">
      <data key="d0">40425</data>
    </edge>
    <edge source="NOR" target="VNM">
      <data key="d0">19230</data>
    </edge>
    <edge source="NOR" target="SVN">
      <data key="d0">24249</data>
    </edge>
    <edge source="NOR" target="ZAF">
      <data key="d0">12711</data>
    </edge>
    <edge source="NOR" target="ESP">
      <data key="d0">366540</data>
    </edge>
    <edge source="NOR" target="SWE">
      <data key="d0">36955161</data>
    </edge>
    <edge source="NOR" target="CHE">
      <data key="d0">648092</data>
    </edge>
    <edge source="NOR" target="THA">
      <data key="d0">12740</data>
    </edge>
    <edge source="NOR" target="ARE">
      <data key="d0">975232</data>
    </edge>
    <edge source="NOR" target="TUN">
      <data key="d0">33739</data>
    </edge>
    <edge source="NOR" target="TUR">
      <data key="d0">172925</data>
    </edge>
    <edge source="NOR" target="GBR">
      <data key="d0">5627794</data>
    </edge>
    <edge source="NOR" target="USA">
      <data key="d0">1756736</data>
    </edge>
    <edge source="PAN" target="ARG">
      <data key="d0">1110470</data>
    </edge>
    <edge source="PAN" target="BOL">
      <data key="d0">561544</data>
    </edge>
    <edge source="PAN" target="BRA">
      <data key="d0">2439108</data>
    </edge>
    <edge source="PAN" target="CHL">
      <data key="d0">1649008</data>
    </edge>
    <edge source="PAN" target="COL">
      <data key="d0">7976334</data>
    </edge>
    <edge source="PAN" target="CRI">
      <data key="d0">3575289</data>
    </edge>
    <edge source="PAN" target="ECU">
      <data key="d0">1543479</data>
    </edge>
    <edge source="PAN" target="SLV">
      <data key="d0">2077313</data>
    </edge>
    <edge source="PAN" target="FRA">
      <data key="d0">15578</data>
    </edge>
    <edge source="PAN" target="GRC">
      <data key="d0">279745</data>
    </edge>
    <edge source="PAN" target="GTM">
      <data key="d0">1365866</data>
    </edge>
    <edge source="PAN" target="HND">
      <data key="d0">1627277</data>
    </edge>
    <edge source="PAN" target="JAM">
      <data key="d0">699623</data>
    </edge>
    <edge source="PAN" target="MEX">
      <data key="d0">849393</data>
    </edge>
    <edge source="PAN" target="NLD">
      <data key="d0">577028</data>
    </edge>
    <edge source="PAN" target="NIC">
      <data key="d0">4138051</data>
    </edge>
    <edge source="PAN" target="PRY">
      <data key="d0">1197075</data>
    </edge>
    <edge source="PAN" target="PER">
      <data key="d0">1095852</data>
    </edge>
    <edge source="PAN" target="ESP">
      <data key="d0">58149</data>
    </edge>
    <edge source="PAN" target="USA">
      <data key="d0">2667532</data>
    </edge>
    <edge source="PAN" target="URY">
      <data key="d0">591022</data>
    </edge>
    <edge source="PRY" target="ARG">
      <data key="d0">10957784</data>
    </edge>
    <edge source="PRY" target="BOL">
      <data key="d0">3240653</data>
    </edge>
    <edge source="PRY" target="BRA">
      <data key="d0">990866</data>
    </edge>
    <edge source="PRY" target="PER">
      <data key="d0">668651</data>
    </edge>
    <edge source="PRY" target="URY">
      <data key="d0">1424793</data>
    </edge>
    <edge source="PER" target="ARG">
      <data key="d0">2076133</data>
    </edge>
    <edge source="PER" target="AUS">
      <data key="d0">301637</data>
    </edge>
    <edge source="PER" target="AUT">
      <data key="d0">177632</data>
    </edge>
    <edge source="PER" target="BOL">
      <data key="d0">32631332</data>
    </edge>
    <edge source="PER" target="BRA">
      <data key="d0">2068871</data>
    </edge>
    <edge source="PER" target="CAN">
      <data key="d0">189481</data>
    </edge>
    <edge source="PER" target="CHL">
      <data key="d0">72824981</data>
    </edge>
    <edge source="PER" target="COL">
      <data key="d0">25958970</data>
    </edge>
    <edge source="PER" target="CRI">
      <data key="d0">1153945</data>
    </edge>
    <edge source="PER" target="ECU">
      <data key="d0">12154650</data>
    </edge>
    <edge source="PER" target="SLV">
      <data key="d0">1245512</data>
    </edge>
    <edge source="PER" target="FRA">
      <data key="d0">216723</data>
    </edge>
    <edge source="PER" target="DEU">
      <data key="d0">1041021</data>
    </edge>
    <edge source="PER" target="GTM">
      <data key="d0">4587882</data>
    </edge>
    <edge source="PER" target="HND">
      <data key="d0">1049677</data>
    </edge>
    <edge source="PER" target="HKG">
      <data key="d0">255321</data>
    </edge>
    <edge source="PER" target="ITA">
      <data key="d0">368784</data>
    </edge>
    <edge source="PER" target="JAM">
      <data key="d0">473649</data>
    </edge>
    <edge source="PER" target="JPN">
      <data key="d0">329200</data>
    </edge>
    <edge source="PER" target="JOR">
      <data key="d0">158674</data>
    </edge>
    <edge source="PER" target="KOR">
      <data key="d0">16258</data>
    </edge>
    <edge source="PER" target="MUS">
      <data key="d0">264000</data>
    </edge>
    <edge source="PER" target="MEX">
      <data key="d0">2945661</data>
    </edge>
    <edge source="PER" target="NLD">
      <data key="d0">220074</data>
    </edge>
    <edge source="PER" target="NZL">
      <data key="d0">89319</data>
    </edge>
    <edge source="PER" target="NIC">
      <data key="d0">982207</data>
    </edge>
    <edge source="PER" target="NER">
      <data key="d0">12736</data>
    </edge>
    <edge source="PER" target="NOR">
      <data key="d0">13127</data>
    </edge>
    <edge source="PER" target="PAN">
      <data key="d0">3714147</data>
    </edge>
    <edge source="PER" target="PRY">
      <data key="d0">276613</data>
    </edge>
    <edge source="PER" target="PHL">
      <data key="d0">241153</data>
    </edge>
    <edge source="PER" target="POL">
      <data key="d0">274699</data>
    </edge>
    <edge source="PER" target="PRT">
      <data key="d0">28571</data>
    </edge>
    <edge source="PER" target="RUS">
      <data key="d0">22977</data>
    </edge>
    <edge source="PER" target="SAU">
      <data key="d0">181178</data>
    </edge>
    <edge source="PER" target="IND">
      <data key="d0">729445</data>
    </edge>
    <edge source="PER" target="SGP">
      <data key="d0">416643</data>
    </edge>
    <edge source="PER" target="VNM">
      <data key="d0">14139</data>
    </edge>
    <edge source="PER" target="ZAF">
      <data key="d0">1216553</data>
    </edge>
    <edge source="PER" target="ESP">
      <data key="d0">655579</data>
    </edge>
    <edge source="PER" target="SWE">
      <data key="d0">44739</data>
    </edge>
    <edge source="PER" target="CHE">
      <data key="d0">24529</data>
    </edge>
    <edge source="PER" target="THA">
      <data key="d0">63825</data>
    </edge>
    <edge source="PER" target="ARE">
      <data key="d0">2230200</data>
    </edge>
    <edge source="PER" target="TUR">
      <data key="d0">55920</data>
    </edge>
    <edge source="PER" target="EGY">
      <data key="d0">415508</data>
    </edge>
    <edge source="PER" target="GBR">
      <data key="d0">800312</data>
    </edge>
    <edge source="PER" target="USA">
      <data key="d0">88561165</data>
    </edge>
    <edge source="PER" target="URY">
      <data key="d0">335426</data>
    </edge>
    <edge source="POL" target="ALB">
      <data key="d0">268509</data>
    </edge>
    <edge source="POL" target="DZA">
      <data key="d0">3675877</data>
    </edge>
    <edge source="POL" target="AZE">
      <data key="d0">2184524</data>
    </edge>
    <edge source="POL" target="ARG">
      <data key="d0">1993416</data>
    </edge>
    <edge source="POL" target="AUS">
      <data key="d0">6322848</data>
    </edge>
    <edge source="POL" target="AUT">
      <data key="d0">42804634</data>
    </edge>
    <edge source="POL" target="ARM">
      <data key="d0">1319742</data>
    </edge>
    <edge source="POL" target="BEL">
      <data key="d0">72176180</data>
    </edge>
    <edge source="POL" target="BRA">
      <data key="d0">7853120</data>
    </edge>
    <edge source="POL" target="BGR">
      <data key="d0">10913180</data>
    </edge>
    <edge source="POL" target="BLR">
      <data key="d0">32294107</data>
    </edge>
    <edge source="POL" target="CMR">
      <data key="d0">83285</data>
    </edge>
    <edge source="POL" target="CAN">
      <data key="d0">8369812</data>
    </edge>
    <edge source="POL" target="LKA">
      <data key="d0">53756</data>
    </edge>
    <edge source="POL" target="CHL">
      <data key="d0">4006873</data>
    </edge>
    <edge source="POL" target="CHN">
      <data key="d0">32301718</data>
    </edge>
    <edge source="POL" target="COL">
      <data key="d0">827798</data>
    </edge>
    <edge source="POL" target="CRI">
      <data key="d0">16687</data>
    </edge>
    <edge source="POL" target="HRV">
      <data key="d0">12237923</data>
    </edge>
    <edge source="POL" target="CZE">
      <data key="d0">247145050</data>
    </edge>
    <edge source="POL" target="BEN">
      <data key="d0">440502</data>
    </edge>
    <edge source="POL" target="DNK">
      <data key="d0">108458084</data>
    </edge>
    <edge source="POL" target="ECU">
      <data key="d0">585763</data>
    </edge>
    <edge source="POL" target="ETH">
      <data key="d0">115501</data>
    </edge>
    <edge source="POL" target="EST">
      <data key="d0">32204904</data>
    </edge>
    <edge source="POL" target="FIN">
      <data key="d0">52734803</data>
    </edge>
    <edge source="POL" target="FRA">
      <data key="d0">204941685</data>
    </edge>
    <edge source="POL" target="GEO">
      <data key="d0">2457912</data>
    </edge>
    <edge source="POL" target="PSE">
      <data key="d0">12915</data>
    </edge>
    <edge source="POL" target="DEU">
      <data key="d0">923721160</data>
    </edge>
    <edge source="POL" target="GHA">
      <data key="d0">398423</data>
    </edge>
    <edge source="POL" target="GRC">
      <data key="d0">9583015</data>
    </edge>
    <edge source="POL" target="GTM">
      <data key="d0">1304892</data>
    </edge>
    <edge source="POL" target="HKG">
      <data key="d0">648234</data>
    </edge>
    <edge source="POL" target="HUN">
      <data key="d0">92992042</data>
    </edge>
    <edge source="POL" target="IDN">
      <data key="d0">673868</data>
    </edge>
    <edge source="POL" target="IRL">
      <data key="d0">12595612</data>
    </edge>
    <edge source="POL" target="ISR">
      <data key="d0">4859202</data>
    </edge>
    <edge source="POL" target="ITA">
      <data key="d0">125755503</data>
    </edge>
    <edge source="POL" target="CIV">
      <data key="d0">41053</data>
    </edge>
    <edge source="POL" target="JPN">
      <data key="d0">30135502</data>
    </edge>
    <edge source="POL" target="KAZ">
      <data key="d0">7157342</data>
    </edge>
    <edge source="POL" target="JOR">
      <data key="d0">582495</data>
    </edge>
    <edge source="POL" target="KOR">
      <data key="d0">63767363</data>
    </edge>
    <edge source="POL" target="KGZ">
      <data key="d0">418759</data>
    </edge>
    <edge source="POL" target="LBN">
      <data key="d0">1322921</data>
    </edge>
    <edge source="POL" target="LVA">
      <data key="d0">38149663</data>
    </edge>
    <edge source="POL" target="LTU">
      <data key="d0">86225963</data>
    </edge>
    <edge source="POL" target="MDG">
      <data key="d0">22455</data>
    </edge>
    <edge source="POL" target="MYS">
      <data key="d0">985218</data>
    </edge>
    <edge source="POL" target="MUS">
      <data key="d0">13957</data>
    </edge>
    <edge source="POL" target="MEX">
      <data key="d0">7330794</data>
    </edge>
    <edge source="POL" target="MDA">
      <data key="d0">4936633</data>
    </edge>
    <edge source="POL" target="MAR">
      <data key="d0">2624175</data>
    </edge>
    <edge source="POL" target="OMN">
      <data key="d0">823102</data>
    </edge>
    <edge source="POL" target="NLD">
      <data key="d0">91713380</data>
    </edge>
    <edge source="POL" target="NZL">
      <data key="d0">1823453</data>
    </edge>
    <edge source="POL" target="NOR">
      <data key="d0">75857266</data>
    </edge>
    <edge source="POL" target="PAK">
      <data key="d0">940824</data>
    </edge>
    <edge source="POL" target="PAN">
      <data key="d0">348488</data>
    </edge>
    <edge source="POL" target="PER">
      <data key="d0">3033895</data>
    </edge>
    <edge source="POL" target="PHL">
      <data key="d0">936518</data>
    </edge>
    <edge source="POL" target="PRT">
      <data key="d0">10535745</data>
    </edge>
    <edge source="POL" target="ROU">
      <data key="d0">67583951</data>
    </edge>
    <edge source="POL" target="RUS">
      <data key="d0">101478943</data>
    </edge>
    <edge source="POL" target="SAU">
      <data key="d0">7149752</data>
    </edge>
    <edge source="POL" target="SEN">
      <data key="d0">50363</data>
    </edge>
    <edge source="POL" target="SRB">
      <data key="d0">8581735</data>
    </edge>
    <edge source="POL" target="IND">
      <data key="d0">13394630</data>
    </edge>
    <edge source="POL" target="SGP">
      <data key="d0">4319837</data>
    </edge>
    <edge source="POL" target="SVK">
      <data key="d0">144430669</data>
    </edge>
    <edge source="POL" target="VNM">
      <data key="d0">687877</data>
    </edge>
    <edge source="POL" target="SVN">
      <data key="d0">13373763</data>
    </edge>
    <edge source="POL" target="ZAF">
      <data key="d0">19762229</data>
    </edge>
    <edge source="POL" target="ESP">
      <data key="d0">76854465</data>
    </edge>
    <edge source="POL" target="SWE">
      <data key="d0">164606213</data>
    </edge>
    <edge source="POL" target="CHE">
      <data key="d0">33811628</data>
    </edge>
    <edge source="POL" target="THA">
      <data key="d0">9943817</data>
    </edge>
    <edge source="POL" target="TGO">
      <data key="d0">323378</data>
    </edge>
    <edge source="POL" target="ARE">
      <data key="d0">11155524</data>
    </edge>
    <edge source="POL" target="TUN">
      <data key="d0">2182559</data>
    </edge>
    <edge source="POL" target="TUR">
      <data key="d0">29393381</data>
    </edge>
    <edge source="POL" target="UKR">
      <data key="d0">95243313</data>
    </edge>
    <edge source="POL" target="MKD">
      <data key="d0">848043</data>
    </edge>
    <edge source="POL" target="EGY">
      <data key="d0">4779463</data>
    </edge>
    <edge source="POL" target="GBR">
      <data key="d0">346165225</data>
    </edge>
    <edge source="POL" target="TZA">
      <data key="d0">60039</data>
    </edge>
    <edge source="POL" target="USA">
      <data key="d0">99158837</data>
    </edge>
    <edge source="POL" target="BFA">
      <data key="d0">213397</data>
    </edge>
    <edge source="POL" target="URY">
      <data key="d0">12940</data>
    </edge>
    <edge source="SAU" target="DZA">
      <data key="d0">5073676</data>
    </edge>
    <edge source="SAU" target="ARG">
      <data key="d0">399514</data>
    </edge>
    <edge source="SAU" target="AUS">
      <data key="d0">210425</data>
    </edge>
    <edge source="SAU" target="BEL">
      <data key="d0">570735</data>
    </edge>
    <edge source="SAU" target="BRA">
      <data key="d0">93344</data>
    </edge>
    <edge source="SAU" target="BGR">
      <data key="d0">68541</data>
    </edge>
    <edge source="SAU" target="BDI">
      <data key="d0">47739</data>
    </edge>
    <edge source="SAU" target="KHM">
      <data key="d0">127481</data>
    </edge>
    <edge source="SAU" target="CAN">
      <data key="d0">385913</data>
    </edge>
    <edge source="SAU" target="LKA">
      <data key="d0">2997160</data>
    </edge>
    <edge source="SAU" target="CHL">
      <data key="d0">142950</data>
    </edge>
    <edge source="SAU" target="CHN">
      <data key="d0">16149941</data>
    </edge>
    <edge source="SAU" target="HRV">
      <data key="d0">65607</data>
    </edge>
    <edge source="SAU" target="CZE">
      <data key="d0">81343</data>
    </edge>
    <edge source="SAU" target="DNK">
      <data key="d0">30937</data>
    </edge>
    <edge source="SAU" target="ECU">
      <data key="d0">432585</data>
    </edge>
    <edge source="SAU" target="ETH">
      <data key="d0">1074795</data>
    </edge>
    <edge source="SAU" target="FRA">
      <data key="d0">1098265</data>
    </edge>
    <edge source="SAU" target="PSE">
      <data key="d0">2041045</data>
    </edge>
    <edge source="SAU" target="DEU">
      <data key="d0">1585790</data>
    </edge>
    <edge source="SAU" target="GHA">
      <data key="d0">242162</data>
    </edge>
    <edge source="SAU" target="GRC">
      <data key="d0">581936</data>
    </edge>
    <edge source="SAU" target="HKG">
      <data key="d0">2098652</data>
    </edge>
    <edge source="SAU" target="IDN">
      <data key="d0">825432</data>
    </edge>
    <edge source="SAU" target="ITA">
      <data key="d0">838767</data>
    </edge>
    <edge source="SAU" target="CIV">
      <data key="d0">36537</data>
    </edge>
    <edge source="SAU" target="JOR">
      <data key="d0">42194406</data>
    </edge>
    <edge source="SAU" target="KOR">
      <data key="d0">6941634</data>
    </edge>
    <edge source="SAU" target="LBN">
      <data key="d0">8485820</data>
    </edge>
    <edge source="SAU" target="MDG">
      <data key="d0">55206</data>
    </edge>
    <edge source="SAU" target="MYS">
      <data key="d0">856636</data>
    </edge>
    <edge source="SAU" target="MRT">
      <data key="d0">143217</data>
    </edge>
    <edge source="SAU" target="MUS">
      <data key="d0">88010</data>
    </edge>
    <edge source="SAU" target="MAR">
      <data key="d0">11904364</data>
    </edge>
    <edge source="SAU" target="OMN">
      <data key="d0">30415123</data>
    </edge>
    <edge source="SAU" target="NLD">
      <data key="d0">679281</data>
    </edge>
    <edge source="SAU" target="NZL">
      <data key="d0">595538</data>
    </edge>
    <edge source="SAU" target="PAK">
      <data key="d0">1294555</data>
    </edge>
    <edge source="SAU" target="PAN">
      <data key="d0">32270</data>
    </edge>
    <edge source="SAU" target="PRY">
      <data key="d0">56540</data>
    </edge>
    <edge source="SAU" target="PHL">
      <data key="d0">3915937</data>
    </edge>
    <edge source="SAU" target="PRT">
      <data key="d0">524596</data>
    </edge>
    <edge source="SAU" target="ROU">
      <data key="d0">98945</data>
    </edge>
    <edge source="SAU" target="RUS">
      <data key="d0">145350</data>
    </edge>
    <edge source="SAU" target="SEN">
      <data key="d0">188822</data>
    </edge>
    <edge source="SAU" target="IND">
      <data key="d0">13383475</data>
    </edge>
    <edge source="SAU" target="SGP">
      <data key="d0">906242</data>
    </edge>
    <edge source="SAU" target="VNM">
      <data key="d0">632609</data>
    </edge>
    <edge source="SAU" target="ZAF">
      <data key="d0">3688443</data>
    </edge>
    <edge source="SAU" target="ESP">
      <data key="d0">1500180</data>
    </edge>
    <edge source="SAU" target="CHE">
      <data key="d0">228560</data>
    </edge>
    <edge source="SAU" target="THA">
      <data key="d0">222160</data>
    </edge>
    <edge source="SAU" target="ARE">
      <data key="d0">83950359</data>
    </edge>
    <edge source="SAU" target="TUN">
      <data key="d0">1598058</data>
    </edge>
    <edge source="SAU" target="TUR">
      <data key="d0">7116855</data>
    </edge>
    <edge source="SAU" target="UGA">
      <data key="d0">240562</data>
    </edge>
    <edge source="SAU" target="EGY">
      <data key="d0">5336908</data>
    </edge>
    <edge source="SAU" target="GBR">
      <data key="d0">1746076</data>
    </edge>
    <edge source="SAU" target="TZA">
      <data key="d0">1016122</data>
    </edge>
    <edge source="SAU" target="USA">
      <data key="d0">13456284</data>
    </edge>
    <edge source="SAU" target="URY">
      <data key="d0">187489</data>
    </edge>
    <edge source="IND" target="ALB">
      <data key="d0">6299586</data>
    </edge>
    <edge source="IND" target="DZA">
      <data key="d0">24061261</data>
    </edge>
    <edge source="IND" target="AZE">
      <data key="d0">410590</data>
    </edge>
    <edge source="IND" target="ARG">
      <data key="d0">14869495</data>
    </edge>
    <edge source="IND" target="AUS">
      <data key="d0">191830465</data>
    </edge>
    <edge source="IND" target="AUT">
      <data key="d0">8220894</data>
    </edge>
    <edge source="IND" target="ARM">
      <data key="d0">3933280</data>
    </edge>
    <edge source="IND" target="BEL">
      <data key="d0">2383230411</data>
    </edge>
    <edge source="IND" target="BOL">
      <data key="d0">157806</data>
    </edge>
    <edge source="IND" target="BWA">
      <data key="d0">17464171</data>
    </edge>
    <edge source="IND" target="BRA">
      <data key="d0">51717853</data>
    </edge>
    <edge source="IND" target="BGR">
      <data key="d0">3603181</data>
    </edge>
    <edge source="IND" target="BDI">
      <data key="d0">509292</data>
    </edge>
    <edge source="IND" target="BLR">
      <data key="d0">163697</data>
    </edge>
    <edge source="IND" target="KHM">
      <data key="d0">232401</data>
    </edge>
    <edge source="IND" target="CMR">
      <data key="d0">1839888</data>
    </edge>
    <edge source="IND" target="CAN">
      <data key="d0">84662859</data>
    </edge>
    <edge source="IND" target="LKA">
      <data key="d0">229265430</data>
    </edge>
    <edge source="IND" target="CHL">
      <data key="d0">5817440</data>
    </edge>
    <edge source="IND" target="CHN">
      <data key="d0">172726400</data>
    </edge>
    <edge source="IND" target="COL">
      <data key="d0">7900213</data>
    </edge>
    <edge source="IND" target="CRI">
      <data key="d0">465520</data>
    </edge>
    <edge source="IND" target="HRV">
      <data key="d0">4179966</data>
    </edge>
    <edge source="IND" target="CZE">
      <data key="d0">6101036</data>
    </edge>
    <edge source="IND" target="BEN">
      <data key="d0">463916</data>
    </edge>
    <edge source="IND" target="DNK">
      <data key="d0">10190875</data>
    </edge>
    <edge source="IND" target="ECU">
      <data key="d0">1210495</data>
    </edge>
    <edge source="IND" target="SLV">
      <data key="d0">1140173</data>
    </edge>
    <edge source="IND" target="ETH">
      <data key="d0">13483476</data>
    </edge>
    <edge source="IND" target="EST">
      <data key="d0">2924474</data>
    </edge>
    <edge source="IND" target="FIN">
      <data key="d0">1943835</data>
    </edge>
    <edge source="IND" target="FRA">
      <data key="d0">93916032</data>
    </edge>
    <edge source="IND" target="GEO">
      <data key="d0">1876276</data>
    </edge>
    <edge source="IND" target="GMB">
      <data key="d0">1498093</data>
    </edge>
    <edge source="IND" target="DEU">
      <data key="d0">180252359</data>
    </edge>
    <edge source="IND" target="GHA">
      <data key="d0">6235225</data>
    </edge>
    <edge source="IND" target="GRC">
      <data key="d0">5860776</data>
    </edge>
    <edge source="IND" target="GTM">
      <data key="d0">1704078</data>
    </edge>
    <edge source="IND" target="HND">
      <data key="d0">312120</data>
    </edge>
    <edge source="IND" target="HKG">
      <data key="d0">9111082263</data>
    </edge>
    <edge source="IND" target="HUN">
      <data key="d0">1082670</data>
    </edge>
    <edge source="IND" target="IDN">
      <data key="d0">24504855</data>
    </edge>
    <edge source="IND" target="IRL">
      <data key="d0">12898202</data>
    </edge>
    <edge source="IND" target="ISR">
      <data key="d0">1039157504</data>
    </edge>
    <edge source="IND" target="ITA">
      <data key="d0">126164329</data>
    </edge>
    <edge source="IND" target="CIV">
      <data key="d0">3299954</data>
    </edge>
    <edge source="IND" target="JAM">
      <data key="d0">953894</data>
    </edge>
    <edge source="IND" target="JPN">
      <data key="d0">262565247</data>
    </edge>
    <edge source="IND" target="KAZ">
      <data key="d0">9264750</data>
    </edge>
    <edge source="IND" target="JOR">
      <data key="d0">10502896</data>
    </edge>
    <edge source="IND" target="KOR">
      <data key="d0">70191954</data>
    </edge>
    <edge source="IND" target="KGZ">
      <data key="d0">12036</data>
    </edge>
    <edge source="IND" target="LBN">
      <data key="d0">28881878</data>
    </edge>
    <edge source="IND" target="LVA">
      <data key="d0">1127512</data>
    </edge>
    <edge source="IND" target="LTU">
      <data key="d0">2163766</data>
    </edge>
    <edge source="IND" target="MDG">
      <data key="d0">3269603</data>
    </edge>
    <edge source="IND" target="MWI">
      <data key="d0">1339176</data>
    </edge>
    <edge source="IND" target="MYS">
      <data key="d0">24989964</data>
    </edge>
    <edge source="IND" target="MRT">
      <data key="d0">1722559</data>
    </edge>
    <edge source="IND" target="MUS">
      <data key="d0">7119734</data>
    </edge>
    <edge source="IND" target="MEX">
      <data key="d0">58286969</data>
    </edge>
    <edge source="IND" target="MDA">
      <data key="d0">159392</data>
    </edge>
    <edge source="IND" target="MAR">
      <data key="d0">11763510</data>
    </edge>
    <edge source="IND" target="MOZ">
      <data key="d0">13779678</data>
    </edge>
    <edge source="IND" target="OMN">
      <data key="d0">70175712</data>
    </edge>
    <edge source="IND" target="NAM">
      <data key="d0">228023</data>
    </edge>
    <edge source="IND" target="NLD">
      <data key="d0">43363735</data>
    </edge>
    <edge source="IND" target="NZL">
      <data key="d0">17520640</data>
    </edge>
    <edge source="IND" target="NIC">
      <data key="d0">47392</data>
    </edge>
    <edge source="IND" target="NER">
      <data key="d0">128558</data>
    </edge>
    <edge source="IND" target="NOR">
      <data key="d0">5880126</data>
    </edge>
    <edge source="IND" target="PAK">
      <data key="d0">7888300</data>
    </edge>
    <edge source="IND" target="PAN">
      <data key="d0">935081</data>
    </edge>
    <edge source="IND" target="PRY">
      <data key="d0">173009</data>
    </edge>
    <edge source="IND" target="PER">
      <data key="d0">3795119</data>
    </edge>
    <edge source="IND" target="PHL">
      <data key="d0">9281115</data>
    </edge>
    <edge source="IND" target="POL">
      <data key="d0">56992902</data>
    </edge>
    <edge source="IND" target="PRT">
      <data key="d0">2500649</data>
    </edge>
    <edge source="IND" target="ROU">
      <data key="d0">12860266</data>
    </edge>
    <edge source="IND" target="RUS">
      <data key="d0">17929858</data>
    </edge>
    <edge source="IND" target="SAU">
      <data key="d0">260023973</data>
    </edge>
    <edge source="IND" target="SEN">
      <data key="d0">8648826</data>
    </edge>
    <edge source="IND" target="SRB">
      <data key="d0">1032613</data>
    </edge>
    <edge source="IND" target="SGP">
      <data key="d0">307933330</data>
    </edge>
    <edge source="IND" target="SVK">
      <data key="d0">2127473</data>
    </edge>
    <edge source="IND" target="VNM">
      <data key="d0">60356721</data>
    </edge>
    <edge source="IND" target="SVN">
      <data key="d0">7150273</data>
    </edge>
    <edge source="IND" target="ZAF">
      <data key="d0">71010188</data>
    </edge>
    <edge source="IND" target="ZWE">
      <data key="d0">263875</data>
    </edge>
    <edge source="IND" target="ESP">
      <data key="d0">42620747</data>
    </edge>
    <edge source="IND" target="SWE">
      <data key="d0">13996193</data>
    </edge>
    <edge source="IND" target="CHE">
      <data key="d0">192164546</data>
    </edge>
    <edge source="IND" target="THA">
      <data key="d0">616302340</data>
    </edge>
    <edge source="IND" target="TGO">
      <data key="d0">795794</data>
    </edge>
    <edge source="IND" target="ARE">
      <data key="d0">2368699830</data>
    </edge>
    <edge source="IND" target="TUN">
      <data key="d0">5899137</data>
    </edge>
    <edge source="IND" target="TUR">
      <data key="d0">108114217</data>
    </edge>
    <edge source="IND" target="UGA">
      <data key="d0">7940893</data>
    </edge>
    <edge source="IND" target="UKR">
      <data key="d0">5669376</data>
    </edge>
    <edge source="IND" target="MKD">
      <data key="d0">315174</data>
    </edge>
    <edge source="IND" target="EGY">
      <data key="d0">40216650</data>
    </edge>
    <edge source="IND" target="GBR">
      <data key="d0">251944660</data>
    </edge>
    <edge source="IND" target="TZA">
      <data key="d0">10197625</data>
    </edge>
    <edge source="IND" target="USA">
      <data key="d0">8225411496</data>
    </edge>
    <edge source="IND" target="BFA">
      <data key="d0">532307</data>
    </edge>
    <edge source="IND" target="URY">
      <data key="d0">692129</data>
    </edge>
    <edge source="CHE" target="ALB">
      <data key="d0">215987</data>
    </edge>
    <edge source="CHE" target="DZA">
      <data key="d0">453015</data>
    </edge>
    <edge source="CHE" target="AZE">
      <data key="d0">250417</data>
    </edge>
    <edge source="CHE" target="ARG">
      <data key="d0">1650157</data>
    </edge>
    <edge source="CHE" target="AUS">
      <data key="d0">9845610</data>
    </edge>
    <edge source="CHE" target="AUT">
      <data key="d0">70393226</data>
    </edge>
    <edge source="CHE" target="ARM">
      <data key="d0">1550089</data>
    </edge>
    <edge source="CHE" target="BEL">
      <data key="d0">151296147</data>
    </edge>
    <edge source="CHE" target="BOL">
      <data key="d0">90558</data>
    </edge>
    <edge source="CHE" target="BWA">
      <data key="d0">16097</data>
    </edge>
    <edge source="CHE" target="BRA">
      <data key="d0">9004324</data>
    </edge>
    <edge source="CHE" target="BGR">
      <data key="d0">2409341</data>
    </edge>
    <edge source="CHE" target="BLR">
      <data key="d0">329012</data>
    </edge>
    <edge source="CHE" target="KHM">
      <data key="d0">29809</data>
    </edge>
    <edge source="CHE" target="CMR">
      <data key="d0">110723</data>
    </edge>
    <edge source="CHE" target="CAN">
      <data key="d0">18554733</data>
    </edge>
    <edge source="CHE" target="LKA">
      <data key="d0">17101625</data>
    </edge>
    <edge source="CHE" target="CHL">
      <data key="d0">3789359</data>
    </edge>
    <edge source="CHE" target="CHN">
      <data key="d0">69586215</data>
    </edge>
    <edge source="CHE" target="COL">
      <data key="d0">4009840</data>
    </edge>
    <edge source="CHE" target="CRI">
      <data key="d0">429474</data>
    </edge>
    <edge source="CHE" target="HRV">
      <data key="d0">2757964</data>
    </edge>
    <edge source="CHE" target="CZE">
      <data key="d0">21856279</data>
    </edge>
    <edge source="CHE" target="BEN">
      <data key="d0">24413</data>
    </edge>
    <edge source="CHE" target="DNK">
      <data key="d0">13599220</data>
    </edge>
    <edge source="CHE" target="ECU">
      <data key="d0">157651</data>
    </edge>
    <edge source="CHE" target="SLV">
      <data key="d0">59131</data>
    </edge>
    <edge source="CHE" target="ETH">
      <data key="d0">22290</data>
    </edge>
    <edge source="CHE" target="EST">
      <data key="d0">1949885</data>
    </edge>
    <edge source="CHE" target="FIN">
      <data key="d0">8321065</data>
    </edge>
    <edge source="CHE" target="FRA">
      <data key="d0">787584336</data>
    </edge>
    <edge source="CHE" target="GEO">
      <data key="d0">84887</data>
    </edge>
    <edge source="CHE" target="GMB">
      <data key="d0">11726</data>
    </edge>
    <edge source="CHE" target="DEU">
      <data key="d0">258279501</data>
    </edge>
    <edge source="CHE" target="GHA">
      <data key="d0">154312</data>
    </edge>
    <edge source="CHE" target="GRC">
      <data key="d0">2570598</data>
    </edge>
    <edge source="CHE" target="GTM">
      <data key="d0">144216</data>
    </edge>
    <edge source="CHE" target="HKG">
      <data key="d0">532641982</data>
    </edge>
    <edge source="CHE" target="HUN">
      <data key="d0">17344212</data>
    </edge>
    <edge source="CHE" target="IDN">
      <data key="d0">1511875</data>
    </edge>
    <edge source="CHE" target="IRL">
      <data key="d0">3838689</data>
    </edge>
    <edge source="CHE" target="ISR">
      <data key="d0">196554364</data>
    </edge>
    <edge source="CHE" target="ITA">
      <data key="d0">110392843</data>
    </edge>
    <edge source="CHE" target="CIV">
      <data key="d0">440714</data>
    </edge>
    <edge source="CHE" target="JAM">
      <data key="d0">18879</data>
    </edge>
    <edge source="CHE" target="JPN">
      <data key="d0">120573713</data>
    </edge>
    <edge source="CHE" target="KAZ">
      <data key="d0">5674575</data>
    </edge>
    <edge source="CHE" target="JOR">
      <data key="d0">858602</data>
    </edge>
    <edge source="CHE" target="KOR">
      <data key="d0">6699996</data>
    </edge>
    <edge source="CHE" target="KGZ">
      <data key="d0">13377</data>
    </edge>
    <edge source="CHE" target="LBN">
      <data key="d0">21950677</data>
    </edge>
    <edge source="CHE" target="LVA">
      <data key="d0">801468</data>
    </edge>
    <edge source="CHE" target="LTU">
      <data key="d0">2754763</data>
    </edge>
    <edge source="CHE" target="MYS">
      <data key="d0">1946384</data>
    </edge>
    <edge source="CHE" target="MUS">
      <data key="d0">16426834</data>
    </edge>
    <edge source="CHE" target="MEX">
      <data key="d0">8645467</data>
    </edge>
    <edge source="CHE" target="MDA">
      <data key="d0">68608</data>
    </edge>
    <edge source="CHE" target="MAR">
      <data key="d0">414301</data>
    </edge>
    <edge source="CHE" target="MOZ">
      <data key="d0">23250</data>
    </edge>
    <edge source="CHE" target="OMN">
      <data key="d0">1308441</data>
    </edge>
    <edge source="CHE" target="NLD">
      <data key="d0">20028333</data>
    </edge>
    <edge source="CHE" target="NZL">
      <data key="d0">1343072</data>
    </edge>
    <edge source="CHE" target="NIC">
      <data key="d0">84522</data>
    </edge>
    <edge source="CHE" target="NOR">
      <data key="d0">3087339</data>
    </edge>
    <edge source="CHE" target="PAK">
      <data key="d0">316007</data>
    </edge>
    <edge source="CHE" target="PAN">
      <data key="d0">26008366</data>
    </edge>
    <edge source="CHE" target="PRY">
      <data key="d0">78846</data>
    </edge>
    <edge source="CHE" target="PER">
      <data key="d0">587521</data>
    </edge>
    <edge source="CHE" target="PHL">
      <data key="d0">1187850</data>
    </edge>
    <edge source="CHE" target="POL">
      <data key="d0">18625354</data>
    </edge>
    <edge source="CHE" target="PRT">
      <data key="d0">6471878</data>
    </edge>
    <edge source="CHE" target="ROU">
      <data key="d0">5236786</data>
    </edge>
    <edge source="CHE" target="RUS">
      <data key="d0">14683586</data>
    </edge>
    <edge source="CHE" target="SAU">
      <data key="d0">41499195</data>
    </edge>
    <edge source="CHE" target="SEN">
      <data key="d0">37977</data>
    </edge>
    <edge source="CHE" target="SRB">
      <data key="d0">2058715</data>
    </edge>
    <edge source="CHE" target="IND">
      <data key="d0">19500404</data>
    </edge>
    <edge source="CHE" target="SGP">
      <data key="d0">39382027</data>
    </edge>
    <edge source="CHE" target="SVK">
      <data key="d0">6000760</data>
    </edge>
    <edge source="CHE" target="VNM">
      <data key="d0">968330</data>
    </edge>
    <edge source="CHE" target="SVN">
      <data key="d0">7488948</data>
    </edge>
    <edge source="CHE" target="ZAF">
      <data key="d0">3753140</data>
    </edge>
    <edge source="CHE" target="ZWE">
      <data key="d0">14897</data>
    </edge>
    <edge source="CHE" target="ESP">
      <data key="d0">31569211</data>
    </edge>
    <edge source="CHE" target="SWE">
      <data key="d0">16446696</data>
    </edge>
    <edge source="CHE" target="THA">
      <data key="d0">35595788</data>
    </edge>
    <edge source="CHE" target="TGO">
      <data key="d0">22734</data>
    </edge>
    <edge source="CHE" target="ARE">
      <data key="d0">162465928</data>
    </edge>
    <edge source="CHE" target="TUN">
      <data key="d0">446274</data>
    </edge>
    <edge source="CHE" target="TUR">
      <data key="d0">10891013</data>
    </edge>
    <edge source="CHE" target="UGA">
      <data key="d0">64862</data>
    </edge>
    <edge source="CHE" target="UKR">
      <data key="d0">1126501</data>
    </edge>
    <edge source="CHE" target="MKD">
      <data key="d0">434867</data>
    </edge>
    <edge source="CHE" target="EGY">
      <data key="d0">3252618</data>
    </edge>
    <edge source="CHE" target="GBR">
      <data key="d0">202792634</data>
    </edge>
    <edge source="CHE" target="TZA">
      <data key="d0">37025</data>
    </edge>
    <edge source="CHE" target="USA">
      <data key="d0">676985596</data>
    </edge>
    <edge source="CHE" target="URY">
      <data key="d0">287598</data>
    </edge>
    <edge source="URY" target="ARG">
      <data key="d0">6525080</data>
    </edge>
    <edge source="URY" target="AUS">
      <data key="d0">271492</data>
    </edge>
    <edge source="URY" target="BRA">
      <data key="d0">8248887</data>
    </edge>
    <edge source="URY" target="BGR">
      <data key="d0">27152</data>
    </edge>
    <edge source="URY" target="CAN">
      <data key="d0">49447</data>
    </edge>
    <edge source="URY" target="CHL">
      <data key="d0">332454</data>
    </edge>
    <edge source="URY" target="CHN">
      <data key="d0">6600060</data>
    </edge>
    <edge source="URY" target="COL">
      <data key="d0">19747</data>
    </edge>
    <edge source="URY" target="CRI">
      <data key="d0">10791</data>
    </edge>
    <edge source="URY" target="ECU">
      <data key="d0">33388</data>
    </edge>
    <edge source="URY" target="FRA">
      <data key="d0">157429</data>
    </edge>
    <edge source="URY" target="DEU">
      <data key="d0">227316</data>
    </edge>
    <edge source="URY" target="HKG">
      <data key="d0">24502</data>
    </edge>
    <edge source="URY" target="ITA">
      <data key="d0">96071</data>
    </edge>
    <edge source="URY" target="JPN">
      <data key="d0">27092</data>
    </edge>
    <edge source="URY" target="MUS">
      <data key="d0">15854</data>
    </edge>
    <edge source="URY" target="NLD">
      <data key="d0">10696</data>
    </edge>
    <edge source="URY" target="PRY">
      <data key="d0">5097605</data>
    </edge>
    <edge source="URY" target="POL">
      <data key="d0">17677</data>
    </edge>
    <edge source="URY" target="ROU">
      <data key="d0">24000</data>
    </edge>
    <edge source="URY" target="RUS">
      <data key="d0">29054</data>
    </edge>
    <edge source="URY" target="IND">
      <data key="d0">35778</data>
    </edge>
    <edge source="URY" target="SGP">
      <data key="d0">53621</data>
    </edge>
    <edge source="URY" target="ZAF">
      <data key="d0">55767</data>
    </edge>
    <edge source="URY" target="ESP">
      <data key="d0">116565</data>
    </edge>
    <edge source="URY" target="THA">
      <data key="d0">75172</data>
    </edge>
    <edge source="URY" target="ARE">
      <data key="d0">26122</data>
    </edge>
    <edge source="URY" target="TUR">
      <data key="d0">15137</data>
    </edge>
    <edge source="URY" target="UKR">
      <data key="d0">15673</data>
    </edge>
    <edge source="URY" target="GBR">
      <data key="d0">44948</data>
    </edge>
    <edge source="URY" target="USA">
      <data key="d0">3417682</data>
    </edge>
    <edge source="BGR" target="ALB">
      <data key="d0">4667781</data>
    </edge>
    <edge source="BGR" target="DZA">
      <data key="d0">1478003</data>
    </edge>
    <edge source="BGR" target="AZE">
      <data key="d0">354757</data>
    </edge>
    <edge source="BGR" target="ARG">
      <data key="d0">128073</data>
    </edge>
    <edge source="BGR" target="AUS">
      <data key="d0">1240579</data>
    </edge>
    <edge source="BGR" target="AUT">
      <data key="d0">5175608</data>
    </edge>
    <edge source="BGR" target="ARM">
      <data key="d0">199393</data>
    </edge>
    <edge source="BGR" target="BEL">
      <data key="d0">3213855</data>
    </edge>
    <edge source="BGR" target="BOL">
      <data key="d0">13306</data>
    </edge>
    <edge source="BGR" target="BRA">
      <data key="d0">1337880</data>
    </edge>
    <edge source="BGR" target="BLR">
      <data key="d0">43724</data>
    </edge>
    <edge source="BGR" target="CMR">
      <data key="d0">2083555</data>
    </edge>
    <edge source="BGR" target="CAN">
      <data key="d0">1371704</data>
    </edge>
    <edge source="BGR" target="LKA">
      <data key="d0">23556</data>
    </edge>
    <edge source="BGR" target="CHL">
      <data key="d0">104900</data>
    </edge>
    <edge source="BGR" target="CHN">
      <data key="d0">1713783</data>
    </edge>
    <edge source="BGR" target="COL">
      <data key="d0">72800</data>
    </edge>
    <edge source="BGR" target="HRV">
      <data key="d0">5535466</data>
    </edge>
    <edge source="BGR" target="CZE">
      <data key="d0">7766669</data>
    </edge>
    <edge source="BGR" target="DNK">
      <data key="d0">395012</data>
    </edge>
    <edge source="BGR" target="ECU">
      <data key="d0">29859</data>
    </edge>
    <edge source="BGR" target="ETH">
      <data key="d0">42906</data>
    </edge>
    <edge source="BGR" target="EST">
      <data key="d0">122927</data>
    </edge>
    <edge source="BGR" target="FIN">
      <data key="d0">461833</data>
    </edge>
    <edge source="BGR" target="FRA">
      <data key="d0">7643976</data>
    </edge>
    <edge source="BGR" target="GEO">
      <data key="d0">1527879</data>
    </edge>
    <edge source="BGR" target="DEU">
      <data key="d0">47597988</data>
    </edge>
    <edge source="BGR" target="GHA">
      <data key="d0">4644258</data>
    </edge>
    <edge source="BGR" target="GRC">
      <data key="d0">74084048</data>
    </edge>
    <edge source="BGR" target="GTM">
      <data key="d0">17445</data>
    </edge>
    <edge source="BGR" target="HND">
      <data key="d0">276909</data>
    </edge>
    <edge source="BGR" target="HKG">
      <data key="d0">91722</data>
    </edge>
    <edge source="BGR" target="HUN">
      <data key="d0">10136063</data>
    </edge>
    <edge source="BGR" target="IDN">
      <data key="d0">201149</data>
    </edge>
    <edge source="BGR" target="IRL">
      <data key="d0">150580</data>
    </edge>
    <edge source="BGR" target="ISR">
      <data key="d0">10938430</data>
    </edge>
    <edge source="BGR" target="ITA">
      <data key="d0">47947526</data>
    </edge>
    <edge source="BGR" target="CIV">
      <data key="d0">1968550</data>
    </edge>
    <edge source="BGR" target="JAM">
      <data key="d0">21789</data>
    </edge>
    <edge source="BGR" target="JPN">
      <data key="d0">341359</data>
    </edge>
    <edge source="BGR" target="KAZ">
      <data key="d0">24966</data>
    </edge>
    <edge source="BGR" target="JOR">
      <data key="d0">758156</data>
    </edge>
    <edge source="BGR" target="KOR">
      <data key="d0">1984488</data>
    </edge>
    <edge source="BGR" target="LBN">
      <data key="d0">3547107</data>
    </edge>
    <edge source="BGR" target="LVA">
      <data key="d0">392676</data>
    </edge>
    <edge source="BGR" target="LTU">
      <data key="d0">240920</data>
    </edge>
    <edge source="BGR" target="MYS">
      <data key="d0">62391</data>
    </edge>
    <edge source="BGR" target="MUS">
      <data key="d0">21931</data>
    </edge>
    <edge source="BGR" target="MEX">
      <data key="d0">1000331</data>
    </edge>
    <edge source="BGR" target="MDA">
      <data key="d0">5694410</data>
    </edge>
    <edge source="BGR" target="MAR">
      <data key="d0">4011893</data>
    </edge>
    <edge source="BGR" target="OMN">
      <data key="d0">210853</data>
    </edge>
    <edge source="BGR" target="NLD">
      <data key="d0">7237248</data>
    </edge>
    <edge source="BGR" target="NZL">
      <data key="d0">19478</data>
    </edge>
    <edge source="BGR" target="NOR">
      <data key="d0">409283</data>
    </edge>
    <edge source="BGR" target="PAK">
      <data key="d0">115940</data>
    </edge>
    <edge source="BGR" target="PAN">
      <data key="d0">75986</data>
    </edge>
    <edge source="BGR" target="PER">
      <data key="d0">30744</data>
    </edge>
    <edge source="BGR" target="PHL">
      <data key="d0">285546</data>
    </edge>
    <edge source="BGR" target="POL">
      <data key="d0">31728461</data>
    </edge>
    <edge source="BGR" target="PRT">
      <data key="d0">673605</data>
    </edge>
    <edge source="BGR" target="ROU">
      <data key="d0">133071335</data>
    </edge>
    <edge source="BGR" target="RUS">
      <data key="d0">14564302</data>
    </edge>
    <edge source="BGR" target="SAU">
      <data key="d0">333751</data>
    </edge>
    <edge source="BGR" target="SEN">
      <data key="d0">18130</data>
    </edge>
    <edge source="BGR" target="SRB">
      <data key="d0">30562197</data>
    </edge>
    <edge source="BGR" target="IND">
      <data key="d0">457184</data>
    </edge>
    <edge source="BGR" target="SGP">
      <data key="d0">349206</data>
    </edge>
    <edge source="BGR" target="SVK">
      <data key="d0">2656225</data>
    </edge>
    <edge source="BGR" target="VNM">
      <data key="d0">41380</data>
    </edge>
    <edge source="BGR" target="SVN">
      <data key="d0">1821409</data>
    </edge>
    <edge source="BGR" target="ZAF">
      <data key="d0">253779</data>
    </edge>
    <edge source="BGR" target="ESP">
      <data key="d0">11078913</data>
    </edge>
    <edge source="BGR" target="SWE">
      <data key="d0">1706418</data>
    </edge>
    <edge source="BGR" target="CHE">
      <data key="d0">2230008</data>
    </edge>
    <edge source="BGR" target="THA">
      <data key="d0">10992</data>
    </edge>
    <edge source="BGR" target="ARE">
      <data key="d0">1862311</data>
    </edge>
    <edge source="BGR" target="TUN">
      <data key="d0">2349850</data>
    </edge>
    <edge source="BGR" target="TUR">
      <data key="d0">52494302</data>
    </edge>
    <edge source="BGR" target="UKR">
      <data key="d0">8242443</data>
    </edge>
    <edge source="BGR" target="MKD">
      <data key="d0">21911735</data>
    </edge>
    <edge source="BGR" target="EGY">
      <data key="d0">1753272</data>
    </edge>
    <edge source="BGR" target="GBR">
      <data key="d0">26541562</data>
    </edge>
    <edge source="BGR" target="TZA">
      <data key="d0">45698</data>
    </edge>
    <edge source="BGR" target="USA">
      <data key="d0">26769472</data>
    </edge>
    <edge source="LKA" target="ARG">
      <data key="d0">194138</data>
    </edge>
    <edge source="LKA" target="AUS">
      <data key="d0">6713943</data>
    </edge>
    <edge source="LKA" target="AUT">
      <data key="d0">66892</data>
    </edge>
    <edge source="LKA" target="ARM">
      <data key="d0">1020324</data>
    </edge>
    <edge source="LKA" target="BEL">
      <data key="d0">20402098</data>
    </edge>
    <edge source="LKA" target="BRA">
      <data key="d0">87616</data>
    </edge>
    <edge source="LKA" target="CAN">
      <data key="d0">1015146</data>
    </edge>
    <edge source="LKA" target="CHL">
      <data key="d0">55746</data>
    </edge>
    <edge source="LKA" target="CHN">
      <data key="d0">321842</data>
    </edge>
    <edge source="LKA" target="CRI">
      <data key="d0">27038</data>
    </edge>
    <edge source="LKA" target="CZE">
      <data key="d0">50575</data>
    </edge>
    <edge source="LKA" target="DNK">
      <data key="d0">1015531</data>
    </edge>
    <edge source="LKA" target="ETH">
      <data key="d0">14298</data>
    </edge>
    <edge source="LKA" target="EST">
      <data key="d0">52162</data>
    </edge>
    <edge source="LKA" target="FIN">
      <data key="d0">522356</data>
    </edge>
    <edge source="LKA" target="FRA">
      <data key="d0">3855298</data>
    </edge>
    <edge source="LKA" target="DEU">
      <data key="d0">1454970</data>
    </edge>
    <edge source="LKA" target="GRC">
      <data key="d0">134271</data>
    </edge>
    <edge source="LKA" target="HKG">
      <data key="d0">30173302</data>
    </edge>
    <edge source="LKA" target="ISR">
      <data key="d0">71013712</data>
    </edge>
    <edge source="LKA" target="ITA">
      <data key="d0">4533492</data>
    </edge>
    <edge source="LKA" target="JPN">
      <data key="d0">5924468</data>
    </edge>
    <edge source="LKA" target="JOR">
      <data key="d0">73652</data>
    </edge>
    <edge source="LKA" target="KOR">
      <data key="d0">777182</data>
    </edge>
    <edge source="LKA" target="LBN">
      <data key="d0">536715</data>
    </edge>
    <edge source="LKA" target="LVA">
      <data key="d0">20824</data>
    </edge>
    <edge source="LKA" target="MYS">
      <data key="d0">514967</data>
    </edge>
    <edge source="LKA" target="MUS">
      <data key="d0">219561</data>
    </edge>
    <edge source="LKA" target="MEX">
      <data key="d0">466784</data>
    </edge>
    <edge source="LKA" target="MDA">
      <data key="d0">65660</data>
    </edge>
    <edge source="LKA" target="OMN">
      <data key="d0">47470</data>
    </edge>
    <edge source="LKA" target="NLD">
      <data key="d0">1295219</data>
    </edge>
    <edge source="LKA" target="NZL">
      <data key="d0">649928</data>
    </edge>
    <edge source="LKA" target="NOR">
      <data key="d0">1142174</data>
    </edge>
    <edge source="LKA" target="PAK">
      <data key="d0">529757</data>
    </edge>
    <edge source="LKA" target="PAN">
      <data key="d0">10701</data>
    </edge>
    <edge source="LKA" target="PER">
      <data key="d0">22983</data>
    </edge>
    <edge source="LKA" target="PHL">
      <data key="d0">303423</data>
    </edge>
    <edge source="LKA" target="POL">
      <data key="d0">1076389</data>
    </edge>
    <edge source="LKA" target="PRT">
      <data key="d0">19836</data>
    </edge>
    <edge source="LKA" target="RUS">
      <data key="d0">21686</data>
    </edge>
    <edge source="LKA" target="SAU">
      <data key="d0">109048</data>
    </edge>
    <edge source="LKA" target="IND">
      <data key="d0">28458726</data>
    </edge>
    <edge source="LKA" target="SGP">
      <data key="d0">3216637</data>
    </edge>
    <edge source="LKA" target="VNM">
      <data key="d0">34546</data>
    </edge>
    <edge source="LKA" target="ZAF">
      <data key="d0">842674</data>
    </edge>
    <edge source="LKA" target="ESP">
      <data key="d0">2143970</data>
    </edge>
    <edge source="LKA" target="SWE">
      <data key="d0">690853</data>
    </edge>
    <edge source="LKA" target="CHE">
      <data key="d0">20272735</data>
    </edge>
    <edge source="LKA" target="THA">
      <data key="d0">11932686</data>
    </edge>
    <edge source="LKA" target="ARE">
      <data key="d0">2870501</data>
    </edge>
    <edge source="LKA" target="TUR">
      <data key="d0">494729</data>
    </edge>
    <edge source="LKA" target="UGA">
      <data key="d0">11336</data>
    </edge>
    <edge source="LKA" target="UKR">
      <data key="d0">95106</data>
    </edge>
    <edge source="LKA" target="EGY">
      <data key="d0">193437</data>
    </edge>
    <edge source="LKA" target="GBR">
      <data key="d0">5119989</data>
    </edge>
    <edge source="LKA" target="USA">
      <data key="d0">35670357</data>
    </edge>
    <edge source="CZE" target="ALB">
      <data key="d0">145126</data>
    </edge>
    <edge source="CZE" target="DZA">
      <data key="d0">4008229</data>
    </edge>
    <edge source="CZE" target="AZE">
      <data key="d0">2797297</data>
    </edge>
    <edge source="CZE" target="ARG">
      <data key="d0">2717986</data>
    </edge>
    <edge source="CZE" target="AUS">
      <data key="d0">7322152</data>
    </edge>
    <edge source="CZE" target="AUT">
      <data key="d0">124061673</data>
    </edge>
    <edge source="CZE" target="ARM">
      <data key="d0">1332146</data>
    </edge>
    <edge source="CZE" target="BEL">
      <data key="d0">95444478</data>
    </edge>
    <edge source="CZE" target="BOL">
      <data key="d0">633826</data>
    </edge>
    <edge source="CZE" target="BRA">
      <data key="d0">10667550</data>
    </edge>
    <edge source="CZE" target="BGR">
      <data key="d0">8648039</data>
    </edge>
    <edge source="CZE" target="BLR">
      <data key="d0">2146061</data>
    </edge>
    <edge source="CZE" target="KHM">
      <data key="d0">38158</data>
    </edge>
    <edge source="CZE" target="CMR">
      <data key="d0">81158</data>
    </edge>
    <edge source="CZE" target="CAN">
      <data key="d0">13130547</data>
    </edge>
    <edge source="CZE" target="CAF">
      <data key="d0">33896</data>
    </edge>
    <edge source="CZE" target="LKA">
      <data key="d0">76631</data>
    </edge>
    <edge source="CZE" target="CHL">
      <data key="d0">1095568</data>
    </edge>
    <edge source="CZE" target="CHN">
      <data key="d0">13408210</data>
    </edge>
    <edge source="CZE" target="COL">
      <data key="d0">1832843</data>
    </edge>
    <edge source="CZE" target="CRI">
      <data key="d0">28163</data>
    </edge>
    <edge source="CZE" target="HRV">
      <data key="d0">12445552</data>
    </edge>
    <edge source="CZE" target="BEN">
      <data key="d0">17271</data>
    </edge>
    <edge source="CZE" target="DNK">
      <data key="d0">31062150</data>
    </edge>
    <edge source="CZE" target="ECU">
      <data key="d0">560409</data>
    </edge>
    <edge source="CZE" target="SLV">
      <data key="d0">36312</data>
    </edge>
    <edge source="CZE" target="EST">
      <data key="d0">9877167</data>
    </edge>
    <edge source="CZE" target="FIN">
      <data key="d0">5584724</data>
    </edge>
    <edge source="CZE" target="FRA">
      <data key="d0">105393440</data>
    </edge>
    <edge source="CZE" target="GEO">
      <data key="d0">903360</data>
    </edge>
    <edge source="CZE" target="GMB">
      <data key="d0">10456</data>
    </edge>
    <edge source="CZE" target="PSE">
      <data key="d0">27038</data>
    </edge>
    <edge source="CZE" target="DEU">
      <data key="d0">715026166</data>
    </edge>
    <edge source="CZE" target="GHA">
      <data key="d0">580253</data>
    </edge>
    <edge source="CZE" target="GRC">
      <data key="d0">7328588</data>
    </edge>
    <edge source="CZE" target="GTM">
      <data key="d0">853896</data>
    </edge>
    <edge source="CZE" target="HND">
      <data key="d0">94707</data>
    </edge>
    <edge source="CZE" target="HKG">
      <data key="d0">29739422</data>
    </edge>
    <edge source="CZE" target="HUN">
      <data key="d0">86006005</data>
    </edge>
    <edge source="CZE" target="IDN">
      <data key="d0">2971470</data>
    </edge>
    <edge source="CZE" target="IRL">
      <data key="d0">12343928</data>
    </edge>
    <edge source="CZE" target="ISR">
      <data key="d0">7652315</data>
    </edge>
    <edge source="CZE" target="ITA">
      <data key="d0">133949952</data>
    </edge>
    <edge source="CZE" target="CIV">
      <data key="d0">101752</data>
    </edge>
    <edge source="CZE" target="JAM">
      <data key="d0">32247</data>
    </edge>
    <edge source="CZE" target="JPN">
      <data key="d0">10876461</data>
    </edge>
    <edge source="CZE" target="KAZ">
      <data key="d0">3447471</data>
    </edge>
    <edge source="CZE" target="JOR">
      <data key="d0">483066</data>
    </edge>
    <edge source="CZE" target="KOR">
      <data key="d0">8649911</data>
    </edge>
    <edge source="CZE" target="KGZ">
      <data key="d0">354280</data>
    </edge>
    <edge source="CZE" target="LBN">
      <data key="d0">5004631</data>
    </edge>
    <edge source="CZE" target="LVA">
      <data key="d0">5191156</data>
    </edge>
    <edge source="CZE" target="LTU">
      <data key="d0">15593821</data>
    </edge>
    <edge source="CZE" target="MYS">
      <data key="d0">1949869</data>
    </edge>
    <edge source="CZE" target="MUS">
      <data key="d0">25489</data>
    </edge>
    <edge source="CZE" target="MEX">
      <data key="d0">13545946</data>
    </edge>
    <edge source="CZE" target="MDA">
      <data key="d0">1523754</data>
    </edge>
    <edge source="CZE" target="MAR">
      <data key="d0">2986856</data>
    </edge>
    <edge source="CZE" target="OMN">
      <data key="d0">992380</data>
    </edge>
    <edge source="CZE" target="NLD">
      <data key="d0">40074624</data>
    </edge>
    <edge source="CZE" target="NZL">
      <data key="d0">1856043</data>
    </edge>
    <edge source="CZE" target="NOR">
      <data key="d0">12450966</data>
    </edge>
    <edge source="CZE" target="PAK">
      <data key="d0">550232</data>
    </edge>
    <edge source="CZE" target="PAN">
      <data key="d0">470228</data>
    </edge>
    <edge source="CZE" target="PRY">
      <data key="d0">39223</data>
    </edge>
    <edge source="CZE" target="PER">
      <data key="d0">1510041</data>
    </edge>
    <edge source="CZE" target="PHL">
      <data key="d0">308260</data>
    </edge>
    <edge source="CZE" target="POL">
      <data key="d0">209444764</data>
    </edge>
    <edge source="CZE" target="PRT">
      <data key="d0">5446022</data>
    </edge>
    <edge source="CZE" target="ROU">
      <data key="d0">18127305</data>
    </edge>
    <edge source="CZE" target="RUS">
      <data key="d0">64288509</data>
    </edge>
    <edge source="CZE" target="SAU">
      <data key="d0">4308295</data>
    </edge>
    <edge source="CZE" target="SEN">
      <data key="d0">147112</data>
    </edge>
    <edge source="CZE" target="SRB">
      <data key="d0">8217772</data>
    </edge>
    <edge source="CZE" target="IND">
      <data key="d0">13980150</data>
    </edge>
    <edge source="CZE" target="SGP">
      <data key="d0">6477356</data>
    </edge>
    <edge source="CZE" target="SVK">
      <data key="d0">293726242</data>
    </edge>
    <edge source="CZE" target="VNM">
      <data key="d0">3315723</data>
    </edge>
    <edge source="CZE" target="SVN">
      <data key="d0">18568663</data>
    </edge>
    <edge source="CZE" target="ZAF">
      <data key="d0">6035794</data>
    </edge>
    <edge source="CZE" target="ESP">
      <data key="d0">51688161</data>
    </edge>
    <edge source="CZE" target="SWE">
      <data key="d0">47919564</data>
    </edge>
    <edge source="CZE" target="CHE">
      <data key="d0">25235581</data>
    </edge>
    <edge source="CZE" target="THA">
      <data key="d0">15102408</data>
    </edge>
    <edge source="CZE" target="TGO">
      <data key="d0">17048</data>
    </edge>
    <edge source="CZE" target="ARE">
      <data key="d0">27307462</data>
    </edge>
    <edge source="CZE" target="TUN">
      <data key="d0">1438802</data>
    </edge>
    <edge source="CZE" target="TUR">
      <data key="d0">36264672</data>
    </edge>
    <edge source="CZE" target="UGA">
      <data key="d0">182391</data>
    </edge>
    <edge source="CZE" target="UKR">
      <data key="d0">21962769</data>
    </edge>
    <edge source="CZE" target="MKD">
      <data key="d0">602038</data>
    </edge>
    <edge source="CZE" target="EGY">
      <data key="d0">7568743</data>
    </edge>
    <edge source="CZE" target="GBR">
      <data key="d0">87319771</data>
    </edge>
    <edge source="CZE" target="TZA">
      <data key="d0">240308</data>
    </edge>
    <edge source="CZE" target="USA">
      <data key="d0">78801630</data>
    </edge>
    <edge source="CZE" target="URY">
      <data key="d0">307069</data>
    </edge>
    <edge source="ETH" target="AUS">
      <data key="d0">18808</data>
    </edge>
    <edge source="ETH" target="AUT">
      <data key="d0">22464</data>
    </edge>
    <edge source="ETH" target="CAN">
      <data key="d0">34627</data>
    </edge>
    <edge source="ETH" target="CHN">
      <data key="d0">344732</data>
    </edge>
    <edge source="ETH" target="DNK">
      <data key="d0">846503</data>
    </edge>
    <edge source="ETH" target="FRA">
      <data key="d0">169401</data>
    </edge>
    <edge source="ETH" target="DEU">
      <data key="d0">170979</data>
    </edge>
    <edge source="ETH" target="HKG">
      <data key="d0">925436</data>
    </edge>
    <edge source="ETH" target="IDN">
      <data key="d0">20712</data>
    </edge>
    <edge source="ETH" target="ISR">
      <data key="d0">41143</data>
    </edge>
    <edge source="ETH" target="ITA">
      <data key="d0">110224</data>
    </edge>
    <edge source="ETH" target="MYS">
      <data key="d0">20381</data>
    </edge>
    <edge source="ETH" target="MEX">
      <data key="d0">35488</data>
    </edge>
    <edge source="ETH" target="SAU">
      <data key="d0">18856</data>
    </edge>
    <edge source="ETH" target="IND">
      <data key="d0">5208474</data>
    </edge>
    <edge source="ETH" target="SGP">
      <data key="d0">38267</data>
    </edge>
    <edge source="ETH" target="ZAF">
      <data key="d0">22701</data>
    </edge>
    <edge source="ETH" target="ESP">
      <data key="d0">10022</data>
    </edge>
    <edge source="ETH" target="THA">
      <data key="d0">377529</data>
    </edge>
    <edge source="ETH" target="ARE">
      <data key="d0">1107207</data>
    </edge>
    <edge source="ETH" target="TUN">
      <data key="d0">25218</data>
    </edge>
    <edge source="ETH" target="GBR">
      <data key="d0">54006</data>
    </edge>
    <edge source="ETH" target="USA">
      <data key="d0">1184158</data>
    </edge>
    <edge source="FIN" target="ALB">
      <data key="d0">86930</data>
    </edge>
    <edge source="FIN" target="AZE">
      <data key="d0">25977</data>
    </edge>
    <edge source="FIN" target="ARG">
      <data key="d0">160910</data>
    </edge>
    <edge source="FIN" target="AUS">
      <data key="d0">1818632</data>
    </edge>
    <edge source="FIN" target="AUT">
      <data key="d0">1393449</data>
    </edge>
    <edge source="FIN" target="ARM">
      <data key="d0">79289</data>
    </edge>
    <edge source="FIN" target="BEL">
      <data key="d0">79867180</data>
    </edge>
    <edge source="FIN" target="BRA">
      <data key="d0">1604398</data>
    </edge>
    <edge source="FIN" target="BGR">
      <data key="d0">82511</data>
    </edge>
    <edge source="FIN" target="BLR">
      <data key="d0">169849</data>
    </edge>
    <edge source="FIN" target="KHM">
      <data key="d0">84140</data>
    </edge>
    <edge source="FIN" target="CMR">
      <data key="d0">26643</data>
    </edge>
    <edge source="FIN" target="CAN">
      <data key="d0">814209</data>
    </edge>
    <edge source="FIN" target="LKA">
      <data key="d0">42737</data>
    </edge>
    <edge source="FIN" target="CHL">
      <data key="d0">4869877</data>
    </edge>
    <edge source="FIN" target="CHN">
      <data key="d0">5575331</data>
    </edge>
    <edge source="FIN" target="COL">
      <data key="d0">20647</data>
    </edge>
    <edge source="FIN" target="HRV">
      <data key="d0">54892</data>
    </edge>
    <edge source="FIN" target="CZE">
      <data key="d0">9445837</data>
    </edge>
    <edge source="FIN" target="DNK">
      <data key="d0">7458651</data>
    </edge>
    <edge source="FIN" target="EST">
      <data key="d0">27864492</data>
    </edge>
    <edge source="FIN" target="FRA">
      <data key="d0">17709788</data>
    </edge>
    <edge source="FIN" target="GEO">
      <data key="d0">41172</data>
    </edge>
    <edge source="FIN" target="DEU">
      <data key="d0">42307010</data>
    </edge>
    <edge source="FIN" target="GHA">
      <data key="d0">130172</data>
    </edge>
    <edge source="FIN" target="GRC">
      <data key="d0">775688</data>
    </edge>
    <edge source="FIN" target="HKG">
      <data key="d0">185323</data>
    </edge>
    <edge source="FIN" target="HUN">
      <data key="d0">4529068</data>
    </edge>
    <edge source="FIN" target="IDN">
      <data key="d0">256173</data>
    </edge>
    <edge source="FIN" target="IRL">
      <data key="d0">209698</data>
    </edge>
    <edge source="FIN" target="ISR">
      <data key="d0">389900</data>
    </edge>
    <edge source="FIN" target="ITA">
      <data key="d0">7164195</data>
    </edge>
    <edge source="FIN" target="JPN">
      <data key="d0">8979538</data>
    </edge>
    <edge source="FIN" target="KAZ">
      <data key="d0">526873</data>
    </edge>
    <edge source="FIN" target="JOR">
      <data key="d0">71124</data>
    </edge>
    <edge source="FIN" target="KOR">
      <data key="d0">1491573</data>
    </edge>
    <edge source="FIN" target="KGZ">
      <data key="d0">15539</data>
    </edge>
    <edge source="FIN" target="LBN">
      <data key="d0">142820</data>
    </edge>
    <edge source="FIN" target="LVA">
      <data key="d0">6759211</data>
    </edge>
    <edge source="FIN" target="LTU">
      <data key="d0">8551075</data>
    </edge>
    <edge source="FIN" target="MYS">
      <data key="d0">591071</data>
    </edge>
    <edge source="FIN" target="MUS">
      <data key="d0">36563</data>
    </edge>
    <edge source="FIN" target="MEX">
      <data key="d0">4887113</data>
    </edge>
    <edge source="FIN" target="MDA">
      <data key="d0">211427</data>
    </edge>
    <edge source="FIN" target="OMN">
      <data key="d0">155789</data>
    </edge>
    <edge source="FIN" target="NLD">
      <data key="d0">8677137</data>
    </edge>
    <edge source="FIN" target="NZL">
      <data key="d0">144933</data>
    </edge>
    <edge source="FIN" target="NOR">
      <data key="d0">20835463</data>
    </edge>
    <edge source="FIN" target="PRY">
      <data key="d0">23021</data>
    </edge>
    <edge source="FIN" target="PER">
      <data key="d0">219330</data>
    </edge>
    <edge source="FIN" target="PHL">
      <data key="d0">429155</data>
    </edge>
    <edge source="FIN" target="POL">
      <data key="d0">15361175</data>
    </edge>
    <edge source="FIN" target="PRT">
      <data key="d0">1754804</data>
    </edge>
    <edge source="FIN" target="ROU">
      <data key="d0">609388</data>
    </edge>
    <edge source="FIN" target="RUS">
      <data key="d0">38905973</data>
    </edge>
    <edge source="FIN" target="SAU">
      <data key="d0">1283686</data>
    </edge>
    <edge source="FIN" target="SRB">
      <data key="d0">215671</data>
    </edge>
    <edge source="FIN" target="IND">
      <data key="d0">2777835</data>
    </edge>
    <edge source="FIN" target="SGP">
      <data key="d0">3315774</data>
    </edge>
    <edge source="FIN" target="SVK">
      <data key="d0">381737</data>
    </edge>
    <edge source="FIN" target="VNM">
      <data key="d0">131454</data>
    </edge>
    <edge source="FIN" target="SVN">
      <data key="d0">476508</data>
    </edge>
    <edge source="FIN" target="ZAF">
      <data key="d0">3409199</data>
    </edge>
    <edge source="FIN" target="ESP">
      <data key="d0">3626887</data>
    </edge>
    <edge source="FIN" target="SWE">
      <data key="d0">64596633</data>
    </edge>
    <edge source="FIN" target="CHE">
      <data key="d0">2833229</data>
    </edge>
    <edge source="FIN" target="THA">
      <data key="d0">1231250</data>
    </edge>
    <edge source="FIN" target="ARE">
      <data key="d0">2389074</data>
    </edge>
    <edge source="FIN" target="TUN">
      <data key="d0">15831</data>
    </edge>
    <edge source="FIN" target="TUR">
      <data key="d0">2734433</data>
    </edge>
    <edge source="FIN" target="UKR">
      <data key="d0">2183838</data>
    </edge>
    <edge source="FIN" target="MKD">
      <data key="d0">490407</data>
    </edge>
    <edge source="FIN" target="EGY">
      <data key="d0">52295</data>
    </edge>
    <edge source="FIN" target="GBR">
      <data key="d0">13574568</data>
    </edge>
    <edge source="FIN" target="USA">
      <data key="d0">26537309</data>
    </edge>
    <edge source="FIN" target="URY">
      <data key="d0">34683</data>
    </edge>
    <edge source="HUN" target="ALB">
      <data key="d0">1020385</data>
    </edge>
    <edge source="HUN" target="DZA">
      <data key="d0">202893</data>
    </edge>
    <edge source="HUN" target="AZE">
      <data key="d0">66610</data>
    </edge>
    <edge source="HUN" target="ARG">
      <data key="d0">157343</data>
    </edge>
    <edge source="HUN" target="AUS">
      <data key="d0">852037</data>
    </edge>
    <edge source="HUN" target="AUT">
      <data key="d0">56908736</data>
    </edge>
    <edge source="HUN" target="BEL">
      <data key="d0">24458924</data>
    </edge>
    <edge source="HUN" target="BRA">
      <data key="d0">550810</data>
    </edge>
    <edge source="HUN" target="BGR">
      <data key="d0">7098863</data>
    </edge>
    <edge source="HUN" target="BLR">
      <data key="d0">1007672</data>
    </edge>
    <edge source="HUN" target="CMR">
      <data key="d0">24327</data>
    </edge>
    <edge source="HUN" target="CAN">
      <data key="d0">6543336</data>
    </edge>
    <edge source="HUN" target="LKA">
      <data key="d0">11625</data>
    </edge>
    <edge source="HUN" target="CHL">
      <data key="d0">71320</data>
    </edge>
    <edge source="HUN" target="CHN">
      <data key="d0">17633146</data>
    </edge>
    <edge source="HUN" target="COL">
      <data key="d0">221610</data>
    </edge>
    <edge source="HUN" target="CRI">
      <data key="d0">13589</data>
    </edge>
    <edge source="HUN" target="HRV">
      <data key="d0">23140148</data>
    </edge>
    <edge source="HUN" target="CZE">
      <data key="d0">73966397</data>
    </edge>
    <edge source="HUN" target="DNK">
      <data key="d0">15469163</data>
    </edge>
    <edge source="HUN" target="EST">
      <data key="d0">483601</data>
    </edge>
    <edge source="HUN" target="FIN">
      <data key="d0">9969218</data>
    </edge>
    <edge source="HUN" target="FRA">
      <data key="d0">62289232</data>
    </edge>
    <edge source="HUN" target="GEO">
      <data key="d0">39785</data>
    </edge>
    <edge source="HUN" target="DEU">
      <data key="d0">540814188</data>
    </edge>
    <edge source="HUN" target="GRC">
      <data key="d0">5570700</data>
    </edge>
    <edge source="HUN" target="GTM">
      <data key="d0">12491</data>
    </edge>
    <edge source="HUN" target="HKG">
      <data key="d0">191478</data>
    </edge>
    <edge source="HUN" target="IDN">
      <data key="d0">114766</data>
    </edge>
    <edge source="HUN" target="IRL">
      <data key="d0">325169</data>
    </edge>
    <edge source="HUN" target="ISR">
      <data key="d0">2839362</data>
    </edge>
    <edge source="HUN" target="ITA">
      <data key="d0">44746906</data>
    </edge>
    <edge source="HUN" target="JPN">
      <data key="d0">4656609</data>
    </edge>
    <edge source="HUN" target="KAZ">
      <data key="d0">222862</data>
    </edge>
    <edge source="HUN" target="JOR">
      <data key="d0">24971</data>
    </edge>
    <edge source="HUN" target="KOR">
      <data key="d0">13734281</data>
    </edge>
    <edge source="HUN" target="LBN">
      <data key="d0">20261</data>
    </edge>
    <edge source="HUN" target="LVA">
      <data key="d0">271873</data>
    </edge>
    <edge source="HUN" target="LTU">
      <data key="d0">1517640</data>
    </edge>
    <edge source="HUN" target="MYS">
      <data key="d0">5307084</data>
    </edge>
    <edge source="HUN" target="MEX">
      <data key="d0">798746</data>
    </edge>
    <edge source="HUN" target="MDA">
      <data key="d0">1011973</data>
    </edge>
    <edge source="HUN" target="MAR">
      <data key="d0">590842</data>
    </edge>
    <edge source="HUN" target="OMN">
      <data key="d0">59379</data>
    </edge>
    <edge source="HUN" target="NLD">
      <data key="d0">4945060</data>
    </edge>
    <edge source="HUN" target="NZL">
      <data key="d0">14465</data>
    </edge>
    <edge source="HUN" target="NOR">
      <data key="d0">4074865</data>
    </edge>
    <edge source="HUN" target="PAK">
      <data key="d0">99488</data>
    </edge>
    <edge source="HUN" target="PER">
      <data key="d0">34630</data>
    </edge>
    <edge source="HUN" target="PHL">
      <data key="d0">98296</data>
    </edge>
    <edge source="HUN" target="POL">
      <data key="d0">35762981</data>
    </edge>
    <edge source="HUN" target="PRT">
      <data key="d0">1639591</data>
    </edge>
    <edge source="HUN" target="ROU">
      <data key="d0">61048764</data>
    </edge>
    <edge source="HUN" target="RUS">
      <data key="d0">6377222</data>
    </edge>
    <edge source="HUN" target="SAU">
      <data key="d0">448900</data>
    </edge>
    <edge source="HUN" target="SRB">
      <data key="d0">22896451</data>
    </edge>
    <edge source="HUN" target="IND">
      <data key="d0">2356117</data>
    </edge>
    <edge source="HUN" target="SGP">
      <data key="d0">83805</data>
    </edge>
    <edge source="HUN" target="SVK">
      <data key="d0">107284294</data>
    </edge>
    <edge source="HUN" target="VNM">
      <data key="d0">515377</data>
    </edge>
    <edge source="HUN" target="SVN">
      <data key="d0">14325958</data>
    </edge>
    <edge source="HUN" target="ZAF">
      <data key="d0">29355130</data>
    </edge>
    <edge source="HUN" target="ESP">
      <data key="d0">32562545</data>
    </edge>
    <edge source="HUN" target="SWE">
      <data key="d0">4579789</data>
    </edge>
    <edge source="HUN" target="CHE">
      <data key="d0">17980887</data>
    </edge>
    <edge source="HUN" target="THA">
      <data key="d0">3717790</data>
    </edge>
    <edge source="HUN" target="ARE">
      <data key="d0">1028490</data>
    </edge>
    <edge source="HUN" target="TUN">
      <data key="d0">811732</data>
    </edge>
    <edge source="HUN" target="TUR">
      <data key="d0">15264925</data>
    </edge>
    <edge source="HUN" target="UKR">
      <data key="d0">3299443</data>
    </edge>
    <edge source="HUN" target="MKD">
      <data key="d0">54401015</data>
    </edge>
    <edge source="HUN" target="EGY">
      <data key="d0">782731</data>
    </edge>
    <edge source="HUN" target="GBR">
      <data key="d0">92527461</data>
    </edge>
    <edge source="HUN" target="USA">
      <data key="d0">62037833</data>
    </edge>
    <edge source="IDN" target="ALB">
      <data key="d0">27651</data>
    </edge>
    <edge source="IDN" target="DZA">
      <data key="d0">413947</data>
    </edge>
    <edge source="IDN" target="ARG">
      <data key="d0">1346224</data>
    </edge>
    <edge source="IDN" target="AUS">
      <data key="d0">64690759</data>
    </edge>
    <edge source="IDN" target="AUT">
      <data key="d0">39629</data>
    </edge>
    <edge source="IDN" target="BEL">
      <data key="d0">11295391</data>
    </edge>
    <edge source="IDN" target="BWA">
      <data key="d0">23817</data>
    </edge>
    <edge source="IDN" target="BRA">
      <data key="d0">9127561</data>
    </edge>
    <edge source="IDN" target="BGR">
      <data key="d0">168244</data>
    </edge>
    <edge source="IDN" target="BLR">
      <data key="d0">49119</data>
    </edge>
    <edge source="IDN" target="KHM">
      <data key="d0">2106892</data>
    </edge>
    <edge source="IDN" target="CMR">
      <data key="d0">95479</data>
    </edge>
    <edge source="IDN" target="CAN">
      <data key="d0">2498874</data>
    </edge>
    <edge source="IDN" target="LKA">
      <data key="d0">17999623</data>
    </edge>
    <edge source="IDN" target="CHL">
      <data key="d0">1474294</data>
    </edge>
    <edge source="IDN" target="CHN">
      <data key="d0">15370636</data>
    </edge>
    <edge source="IDN" target="COL">
      <data key="d0">387861</data>
    </edge>
    <edge source="IDN" target="CRI">
      <data key="d0">388442</data>
    </edge>
    <edge source="IDN" target="HRV">
      <data key="d0">85382</data>
    </edge>
    <edge source="IDN" target="CZE">
      <data key="d0">496580</data>
    </edge>
    <edge source="IDN" target="DNK">
      <data key="d0">318049</data>
    </edge>
    <edge source="IDN" target="ECU">
      <data key="d0">1010791</data>
    </edge>
    <edge source="IDN" target="SLV">
      <data key="d0">27592</data>
    </edge>
    <edge source="IDN" target="ETH">
      <data key="d0">214613</data>
    </edge>
    <edge source="IDN" target="EST">
      <data key="d0">230876</data>
    </edge>
    <edge source="IDN" target="FIN">
      <data key="d0">5434248</data>
    </edge>
    <edge source="IDN" target="FRA">
      <data key="d0">9558424</data>
    </edge>
    <edge source="IDN" target="GEO">
      <data key="d0">146756</data>
    </edge>
    <edge source="IDN" target="GMB">
      <data key="d0">19658</data>
    </edge>
    <edge source="IDN" target="DEU">
      <data key="d0">9114560</data>
    </edge>
    <edge source="IDN" target="GHA">
      <data key="d0">775307</data>
    </edge>
    <edge source="IDN" target="GRC">
      <data key="d0">491206</data>
    </edge>
    <edge source="IDN" target="GTM">
      <data key="d0">1027755</data>
    </edge>
    <edge source="IDN" target="HND">
      <data key="d0">137934</data>
    </edge>
    <edge source="IDN" target="HKG">
      <data key="d0">29939044</data>
    </edge>
    <edge source="IDN" target="HUN">
      <data key="d0">19600</data>
    </edge>
    <edge source="IDN" target="IRL">
      <data key="d0">425851</data>
    </edge>
    <edge source="IDN" target="ISR">
      <data key="d0">616989</data>
    </edge>
    <edge source="IDN" target="ITA">
      <data key="d0">2549858</data>
    </edge>
    <edge source="IDN" target="CIV">
      <data key="d0">178619</data>
    </edge>
    <edge source="IDN" target="JAM">
      <data key="d0">547100</data>
    </edge>
    <edge source="IDN" target="JPN">
      <data key="d0">79002675</data>
    </edge>
    <edge source="IDN" target="JOR">
      <data key="d0">302785</data>
    </edge>
    <edge source="IDN" target="KOR">
      <data key="d0">52819741</data>
    </edge>
    <edge source="IDN" target="LBN">
      <data key="d0">270345</data>
    </edge>
    <edge source="IDN" target="LVA">
      <data key="d0">234291</data>
    </edge>
    <edge source="IDN" target="MDG">
      <data key="d0">572251</data>
    </edge>
    <edge source="IDN" target="MWI">
      <data key="d0">15207</data>
    </edge>
    <edge source="IDN" target="MYS">
      <data key="d0">77936384</data>
    </edge>
    <edge source="IDN" target="MUS">
      <data key="d0">1856874</data>
    </edge>
    <edge source="IDN" target="MEX">
      <data key="d0">1860264</data>
    </edge>
    <edge source="IDN" target="MAR">
      <data key="d0">1620889</data>
    </edge>
    <edge source="IDN" target="MOZ">
      <data key="d0">3054643</data>
    </edge>
    <edge source="IDN" target="OMN">
      <data key="d0">352865</data>
    </edge>
    <edge source="IDN" target="NAM">
      <data key="d0">18875</data>
    </edge>
    <edge source="IDN" target="NLD">
      <data key="d0">9359297</data>
    </edge>
    <edge source="IDN" target="NZL">
      <data key="d0">7527213</data>
    </edge>
    <edge source="IDN" target="NOR">
      <data key="d0">194017</data>
    </edge>
    <edge source="IDN" target="PAK">
      <data key="d0">4311220</data>
    </edge>
    <edge source="IDN" target="PAN">
      <data key="d0">1378968</data>
    </edge>
    <edge source="IDN" target="PRY">
      <data key="d0">217348</data>
    </edge>
    <edge source="IDN" target="PER">
      <data key="d0">953254</data>
    </edge>
    <edge source="IDN" target="PHL">
      <data key="d0">44858469</data>
    </edge>
    <edge source="IDN" target="POL">
      <data key="d0">945256</data>
    </edge>
    <edge source="IDN" target="PRT">
      <data key="d0">90971</data>
    </edge>
    <edge source="IDN" target="ROU">
      <data key="d0">1463988</data>
    </edge>
    <edge source="IDN" target="RUS">
      <data key="d0">354368</data>
    </edge>
    <edge source="IDN" target="SAU">
      <data key="d0">1838920</data>
    </edge>
    <edge source="IDN" target="SEN">
      <data key="d0">69593</data>
    </edge>
    <edge source="IDN" target="SRB">
      <data key="d0">12454</data>
    </edge>
    <edge source="IDN" target="IND">
      <data key="d0">48251885</data>
    </edge>
    <edge source="IDN" target="SGP">
      <data key="d0">24112202</data>
    </edge>
    <edge source="IDN" target="VNM">
      <data key="d0">46851610</data>
    </edge>
    <edge source="IDN" target="SVN">
      <data key="d0">77080</data>
    </edge>
    <edge source="IDN" target="ZAF">
      <data key="d0">26017005</data>
    </edge>
    <edge source="IDN" target="ESP">
      <data key="d0">3974384</data>
    </edge>
    <edge source="IDN" target="SWE">
      <data key="d0">766325</data>
    </edge>
    <edge source="IDN" target="CHE">
      <data key="d0">318928</data>
    </edge>
    <edge source="IDN" target="THA">
      <data key="d0">54204065</data>
    </edge>
    <edge source="IDN" target="TGO">
      <data key="d0">37438</data>
    </edge>
    <edge source="IDN" target="ARE">
      <data key="d0">13340295</data>
    </edge>
    <edge source="IDN" target="TUN">
      <data key="d0">88041</data>
    </edge>
    <edge source="IDN" target="TUR">
      <data key="d0">3183414</data>
    </edge>
    <edge source="IDN" target="UGA">
      <data key="d0">30085</data>
    </edge>
    <edge source="IDN" target="UKR">
      <data key="d0">14744</data>
    </edge>
    <edge source="IDN" target="EGY">
      <data key="d0">204276</data>
    </edge>
    <edge source="IDN" target="GBR">
      <data key="d0">14565740</data>
    </edge>
    <edge source="IDN" target="TZA">
      <data key="d0">1805628</data>
    </edge>
    <edge source="IDN" target="USA">
      <data key="d0">89766464</data>
    </edge>
    <edge source="IDN" target="URY">
      <data key="d0">213619</data>
    </edge>
    <edge source="LBN" target="DZA">
      <data key="d0">262678</data>
    </edge>
    <edge source="LBN" target="AUS">
      <data key="d0">91919</data>
    </edge>
    <edge source="LBN" target="BEL">
      <data key="d0">4238726</data>
    </edge>
    <edge source="LBN" target="CMR">
      <data key="d0">11700</data>
    </edge>
    <edge source="LBN" target="CAN">
      <data key="d0">66406</data>
    </edge>
    <edge source="LBN" target="CHN">
      <data key="d0">14321</data>
    </edge>
    <edge source="LBN" target="COL">
      <data key="d0">18761</data>
    </edge>
    <edge source="LBN" target="BEN">
      <data key="d0">178761</data>
    </edge>
    <edge source="LBN" target="ETH">
      <data key="d0">182200</data>
    </edge>
    <edge source="LBN" target="FIN">
      <data key="d0">236150</data>
    </edge>
    <edge source="LBN" target="FRA">
      <data key="d0">1364262</data>
    </edge>
    <edge source="LBN" target="GMB">
      <data key="d0">24183</data>
    </edge>
    <edge source="LBN" target="DEU">
      <data key="d0">2798118</data>
    </edge>
    <edge source="LBN" target="GHA">
      <data key="d0">223648</data>
    </edge>
    <edge source="LBN" target="HKG">
      <data key="d0">12647314</data>
    </edge>
    <edge source="LBN" target="ITA">
      <data key="d0">200930</data>
    </edge>
    <edge source="LBN" target="CIV">
      <data key="d0">520516</data>
    </edge>
    <edge source="LBN" target="JOR">
      <data key="d0">762325</data>
    </edge>
    <edge source="LBN" target="MRT">
      <data key="d0">34873</data>
    </edge>
    <edge source="LBN" target="MAR">
      <data key="d0">13633</data>
    </edge>
    <edge source="LBN" target="MOZ">
      <data key="d0">37029</data>
    </edge>
    <edge source="LBN" target="OMN">
      <data key="d0">43218</data>
    </edge>
    <edge source="LBN" target="NLD">
      <data key="d0">10597</data>
    </edge>
    <edge source="LBN" target="PHL">
      <data key="d0">14938</data>
    </edge>
    <edge source="LBN" target="POL">
      <data key="d0">11207</data>
    </edge>
    <edge source="LBN" target="RUS">
      <data key="d0">62717</data>
    </edge>
    <edge source="LBN" target="SAU">
      <data key="d0">2610074</data>
    </edge>
    <edge source="LBN" target="IND">
      <data key="d0">508462</data>
    </edge>
    <edge source="LBN" target="ZAF">
      <data key="d0">13951</data>
    </edge>
    <edge source="LBN" target="ESP">
      <data key="d0">308236</data>
    </edge>
    <edge source="LBN" target="SWE">
      <data key="d0">27913</data>
    </edge>
    <edge source="LBN" target="CHE">
      <data key="d0">2145067</data>
    </edge>
    <edge source="LBN" target="THA">
      <data key="d0">938247</data>
    </edge>
    <edge source="LBN" target="TGO">
      <data key="d0">19742</data>
    </edge>
    <edge source="LBN" target="ARE">
      <data key="d0">46950086</data>
    </edge>
    <edge source="LBN" target="TUN">
      <data key="d0">26558</data>
    </edge>
    <edge source="LBN" target="TUR">
      <data key="d0">79685</data>
    </edge>
    <edge source="LBN" target="EGY">
      <data key="d0">97338</data>
    </edge>
    <edge source="LBN" target="GBR">
      <data key="d0">300159</data>
    </edge>
    <edge source="LBN" target="TZA">
      <data key="d0">49085</data>
    </edge>
    <edge source="LBN" target="USA">
      <data key="d0">3813202</data>
    </edge>
    <edge source="LVA" target="AUS">
      <data key="d0">206056</data>
    </edge>
    <edge source="LVA" target="AUT">
      <data key="d0">217126</data>
    </edge>
    <edge source="LVA" target="BEL">
      <data key="d0">654156</data>
    </edge>
    <edge source="LVA" target="BRA">
      <data key="d0">12357</data>
    </edge>
    <edge source="LVA" target="BLR">
      <data key="d0">1122448</data>
    </edge>
    <edge source="LVA" target="CAN">
      <data key="d0">282118</data>
    </edge>
    <edge source="LVA" target="CHL">
      <data key="d0">53439</data>
    </edge>
    <edge source="LVA" target="CHN">
      <data key="d0">545045</data>
    </edge>
    <edge source="LVA" target="CZE">
      <data key="d0">1800166</data>
    </edge>
    <edge source="LVA" target="DNK">
      <data key="d0">2398346</data>
    </edge>
    <edge source="LVA" target="EST">
      <data key="d0">31970942</data>
    </edge>
    <edge source="LVA" target="FIN">
      <data key="d0">19596701</data>
    </edge>
    <edge source="LVA" target="FRA">
      <data key="d0">359651</data>
    </edge>
    <edge source="LVA" target="GEO">
      <data key="d0">31006</data>
    </edge>
    <edge source="LVA" target="DEU">
      <data key="d0">11027714</data>
    </edge>
    <edge source="LVA" target="GRC">
      <data key="d0">15715</data>
    </edge>
    <edge source="LVA" target="HKG">
      <data key="d0">22118</data>
    </edge>
    <edge source="LVA" target="HUN">
      <data key="d0">35470</data>
    </edge>
    <edge source="LVA" target="IRL">
      <data key="d0">62171</data>
    </edge>
    <edge source="LVA" target="ISR">
      <data key="d0">26737</data>
    </edge>
    <edge source="LVA" target="ITA">
      <data key="d0">4648489</data>
    </edge>
    <edge source="LVA" target="JPN">
      <data key="d0">31334</data>
    </edge>
    <edge source="LVA" target="KAZ">
      <data key="d0">324981</data>
    </edge>
    <edge source="LVA" target="KOR">
      <data key="d0">205741</data>
    </edge>
    <edge source="LVA" target="KGZ">
      <data key="d0">16238</data>
    </edge>
    <edge source="LVA" target="LTU">
      <data key="d0">30289685</data>
    </edge>
    <edge source="LVA" target="MDA">
      <data key="d0">31390</data>
    </edge>
    <edge source="LVA" target="NLD">
      <data key="d0">1205117</data>
    </edge>
    <edge source="LVA" target="NZL">
      <data key="d0">69955</data>
    </edge>
    <edge source="LVA" target="NOR">
      <data key="d0">6551752</data>
    </edge>
    <edge source="LVA" target="POL">
      <data key="d0">5205382</data>
    </edge>
    <edge source="LVA" target="ROU">
      <data key="d0">146211</data>
    </edge>
    <edge source="LVA" target="RUS">
      <data key="d0">9922886</data>
    </edge>
    <edge source="LVA" target="SAU">
      <data key="d0">18966</data>
    </edge>
    <edge source="LVA" target="IND">
      <data key="d0">108229</data>
    </edge>
    <edge source="LVA" target="SVK">
      <data key="d0">231444</data>
    </edge>
    <edge source="LVA" target="SVN">
      <data key="d0">73634</data>
    </edge>
    <edge source="LVA" target="ZAF">
      <data key="d0">34978</data>
    </edge>
    <edge source="LVA" target="ESP">
      <data key="d0">150198</data>
    </edge>
    <edge source="LVA" target="SWE">
      <data key="d0">98265925</data>
    </edge>
    <edge source="LVA" target="CHE">
      <data key="d0">973881</data>
    </edge>
    <edge source="LVA" target="THA">
      <data key="d0">89256</data>
    </edge>
    <edge source="LVA" target="ARE">
      <data key="d0">93575</data>
    </edge>
    <edge source="LVA" target="TUR">
      <data key="d0">165253</data>
    </edge>
    <edge source="LVA" target="UKR">
      <data key="d0">376975</data>
    </edge>
    <edge source="LVA" target="GBR">
      <data key="d0">2383802</data>
    </edge>
    <edge source="LVA" target="USA">
      <data key="d0">7140221</data>
    </edge>
    <edge source="MDG" target="AUS">
      <data key="d0">101211</data>
    </edge>
    <edge source="MDG" target="AUT">
      <data key="d0">143568</data>
    </edge>
    <edge source="MDG" target="BEL">
      <data key="d0">160289</data>
    </edge>
    <edge source="MDG" target="BRA">
      <data key="d0">64053</data>
    </edge>
    <edge source="MDG" target="CAN">
      <data key="d0">25545</data>
    </edge>
    <edge source="MDG" target="LKA">
      <data key="d0">1125226</data>
    </edge>
    <edge source="MDG" target="CHN">
      <data key="d0">7748956</data>
    </edge>
    <edge source="MDG" target="CZE">
      <data key="d0">163919</data>
    </edge>
    <edge source="MDG" target="FRA">
      <data key="d0">1199186</data>
    </edge>
    <edge source="MDG" target="DEU">
      <data key="d0">627089</data>
    </edge>
    <edge source="MDG" target="HKG">
      <data key="d0">1512303</data>
    </edge>
    <edge source="MDG" target="HUN">
      <data key="d0">27706</data>
    </edge>
    <edge source="MDG" target="ISR">
      <data key="d0">55882</data>
    </edge>
    <edge source="MDG" target="ITA">
      <data key="d0">415595</data>
    </edge>
    <edge source="MDG" target="MUS">
      <data key="d0">131919</data>
    </edge>
    <edge source="MDG" target="NLD">
      <data key="d0">177433</data>
    </edge>
    <edge source="MDG" target="PAK">
      <data key="d0">15345</data>
    </edge>
    <edge source="MDG" target="ROU">
      <data key="d0">392721</data>
    </edge>
    <edge source="MDG" target="IND">
      <data key="d0">1862702</data>
    </edge>
    <edge source="MDG" target="SVN">
      <data key="d0">22658</data>
    </edge>
    <edge source="MDG" target="ZAF">
      <data key="d0">233740</data>
    </edge>
    <edge source="MDG" target="ESP">
      <data key="d0">50833</data>
    </edge>
    <edge source="MDG" target="CHE">
      <data key="d0">90246</data>
    </edge>
    <edge source="MDG" target="THA">
      <data key="d0">1191011</data>
    </edge>
    <edge source="MDG" target="ARE">
      <data key="d0">24950</data>
    </edge>
    <edge source="MDG" target="GBR">
      <data key="d0">362601</data>
    </edge>
    <edge source="MDG" target="USA">
      <data key="d0">4587900</data>
    </edge>
    <edge source="MYS" target="DZA">
      <data key="d0">101355</data>
    </edge>
    <edge source="MYS" target="ARG">
      <data key="d0">6236294</data>
    </edge>
    <edge source="MYS" target="AUS">
      <data key="d0">73701720</data>
    </edge>
    <edge source="MYS" target="AUT">
      <data key="d0">1151886</data>
    </edge>
    <edge source="MYS" target="ARM">
      <data key="d0">31750</data>
    </edge>
    <edge source="MYS" target="BEL">
      <data key="d0">2567747</data>
    </edge>
    <edge source="MYS" target="BRA">
      <data key="d0">2916154</data>
    </edge>
    <edge source="MYS" target="BGR">
      <data key="d0">188990</data>
    </edge>
    <edge source="MYS" target="BLR">
      <data key="d0">286882</data>
    </edge>
    <edge source="MYS" target="KHM">
      <data key="d0">8027408</data>
    </edge>
    <edge source="MYS" target="CMR">
      <data key="d0">50342</data>
    </edge>
    <edge source="MYS" target="CAN">
      <data key="d0">1394884</data>
    </edge>
    <edge source="MYS" target="LKA">
      <data key="d0">15001595</data>
    </edge>
    <edge source="MYS" target="CHL">
      <data key="d0">1707166</data>
    </edge>
    <edge source="MYS" target="CHN">
      <data key="d0">62968717</data>
    </edge>
    <edge source="MYS" target="COL">
      <data key="d0">52557</data>
    </edge>
    <edge source="MYS" target="CZE">
      <data key="d0">234935</data>
    </edge>
    <edge source="MYS" target="DNK">
      <data key="d0">345307</data>
    </edge>
    <edge source="MYS" target="ECU">
      <data key="d0">58361</data>
    </edge>
    <edge source="MYS" target="SLV">
      <data key="d0">33230</data>
    </edge>
    <edge source="MYS" target="ETH">
      <data key="d0">44337</data>
    </edge>
    <edge source="MYS" target="EST">
      <data key="d0">328958</data>
    </edge>
    <edge source="MYS" target="FIN">
      <data key="d0">230514</data>
    </edge>
    <edge source="MYS" target="FRA">
      <data key="d0">8069868</data>
    </edge>
    <edge source="MYS" target="GEO">
      <data key="d0">83980</data>
    </edge>
    <edge source="MYS" target="DEU">
      <data key="d0">16277170</data>
    </edge>
    <edge source="MYS" target="GHA">
      <data key="d0">92725</data>
    </edge>
    <edge source="MYS" target="GRC">
      <data key="d0">27421</data>
    </edge>
    <edge source="MYS" target="GTM">
      <data key="d0">13537</data>
    </edge>
    <edge source="MYS" target="HND">
      <data key="d0">47894</data>
    </edge>
    <edge source="MYS" target="HKG">
      <data key="d0">20025694</data>
    </edge>
    <edge source="MYS" target="HUN">
      <data key="d0">445252</data>
    </edge>
    <edge source="MYS" target="IDN">
      <data key="d0">41252008</data>
    </edge>
    <edge source="MYS" target="IRL">
      <data key="d0">295295</data>
    </edge>
    <edge source="MYS" target="ITA">
      <data key="d0">9874581</data>
    </edge>
    <edge source="MYS" target="CIV">
      <data key="d0">547566</data>
    </edge>
    <edge source="MYS" target="JPN">
      <data key="d0">108659532</data>
    </edge>
    <edge source="MYS" target="JOR">
      <data key="d0">64869</data>
    </edge>
    <edge source="MYS" target="KOR">
      <data key="d0">92315513</data>
    </edge>
    <edge source="MYS" target="LBN">
      <data key="d0">142912</data>
    </edge>
    <edge source="MYS" target="LVA">
      <data key="d0">396298</data>
    </edge>
    <edge source="MYS" target="LTU">
      <data key="d0">804172</data>
    </edge>
    <edge source="MYS" target="MDG">
      <data key="d0">58356</data>
    </edge>
    <edge source="MYS" target="MWI">
      <data key="d0">28710</data>
    </edge>
    <edge source="MYS" target="MUS">
      <data key="d0">1043764</data>
    </edge>
    <edge source="MYS" target="MEX">
      <data key="d0">9389031</data>
    </edge>
    <edge source="MYS" target="MAR">
      <data key="d0">517688</data>
    </edge>
    <edge source="MYS" target="OMN">
      <data key="d0">2282120</data>
    </edge>
    <edge source="MYS" target="NLD">
      <data key="d0">6194630</data>
    </edge>
    <edge source="MYS" target="NZL">
      <data key="d0">3853609</data>
    </edge>
    <edge source="MYS" target="NOR">
      <data key="d0">1459249</data>
    </edge>
    <edge source="MYS" target="PAK">
      <data key="d0">7457647</data>
    </edge>
    <edge source="MYS" target="PAN">
      <data key="d0">74425</data>
    </edge>
    <edge source="MYS" target="PRY">
      <data key="d0">17532</data>
    </edge>
    <edge source="MYS" target="PER">
      <data key="d0">47901</data>
    </edge>
    <edge source="MYS" target="PHL">
      <data key="d0">16395045</data>
    </edge>
    <edge source="MYS" target="POL">
      <data key="d0">187761</data>
    </edge>
    <edge source="MYS" target="PRT">
      <data key="d0">569424</data>
    </edge>
    <edge source="MYS" target="ROU">
      <data key="d0">410816</data>
    </edge>
    <edge source="MYS" target="RUS">
      <data key="d0">4957124</data>
    </edge>
    <edge source="MYS" target="SAU">
      <data key="d0">2419171</data>
    </edge>
    <edge source="MYS" target="SRB">
      <data key="d0">29057</data>
    </edge>
    <edge source="MYS" target="IND">
      <data key="d0">23341536</data>
    </edge>
    <edge source="MYS" target="SGP">
      <data key="d0">484804251</data>
    </edge>
    <edge source="MYS" target="SVK">
      <data key="d0">237714</data>
    </edge>
    <edge source="MYS" target="VNM">
      <data key="d0">34448371</data>
    </edge>
    <edge source="MYS" target="SVN">
      <data key="d0">84762</data>
    </edge>
    <edge source="MYS" target="ZAF">
      <data key="d0">2131976</data>
    </edge>
    <edge source="MYS" target="ESP">
      <data key="d0">4796293</data>
    </edge>
    <edge source="MYS" target="SWE">
      <data key="d0">415518</data>
    </edge>
    <edge source="MYS" target="CHE">
      <data key="d0">1481910</data>
    </edge>
    <edge source="MYS" target="THA">
      <data key="d0">46704550</data>
    </edge>
    <edge source="MYS" target="TGO">
      <data key="d0">56871</data>
    </edge>
    <edge source="MYS" target="ARE">
      <data key="d0">9646695</data>
    </edge>
    <edge source="MYS" target="TUN">
      <data key="d0">243079</data>
    </edge>
    <edge source="MYS" target="TUR">
      <data key="d0">2337467</data>
    </edge>
    <edge source="MYS" target="UGA">
      <data key="d0">95332</data>
    </edge>
    <edge source="MYS" target="UKR">
      <data key="d0">630686</data>
    </edge>
    <edge source="MYS" target="EGY">
      <data key="d0">4890453</data>
    </edge>
    <edge source="MYS" target="GBR">
      <data key="d0">8280217</data>
    </edge>
    <edge source="MYS" target="TZA">
      <data key="d0">334032</data>
    </edge>
    <edge source="MYS" target="USA">
      <data key="d0">36087152</data>
    </edge>
    <edge source="MYS" target="BFA">
      <data key="d0">113592</data>
    </edge>
    <edge source="OMN" target="DZA">
      <data key="d0">195409</data>
    </edge>
    <edge source="OMN" target="ARG">
      <data key="d0">14018</data>
    </edge>
    <edge source="OMN" target="BEL">
      <data key="d0">14622</data>
    </edge>
    <edge source="OMN" target="BOL">
      <data key="d0">72224</data>
    </edge>
    <edge source="OMN" target="BRA">
      <data key="d0">14018</data>
    </edge>
    <edge source="OMN" target="BGR">
      <data key="d0">14632</data>
    </edge>
    <edge source="OMN" target="CAN">
      <data key="d0">69179</data>
    </edge>
    <edge source="OMN" target="LKA">
      <data key="d0">67850</data>
    </edge>
    <edge source="OMN" target="CHL">
      <data key="d0">31022</data>
    </edge>
    <edge source="OMN" target="CHN">
      <data key="d0">7959928</data>
    </edge>
    <edge source="OMN" target="COL">
      <data key="d0">132584</data>
    </edge>
    <edge source="OMN" target="ECU">
      <data key="d0">30039</data>
    </edge>
    <edge source="OMN" target="FRA">
      <data key="d0">75673</data>
    </edge>
    <edge source="OMN" target="GEO">
      <data key="d0">61101</data>
    </edge>
    <edge source="OMN" target="PSE">
      <data key="d0">516215</data>
    </edge>
    <edge source="OMN" target="DEU">
      <data key="d0">979409</data>
    </edge>
    <edge source="OMN" target="GRC">
      <data key="d0">56034</data>
    </edge>
    <edge source="OMN" target="HKG">
      <data key="d0">1861028</data>
    </edge>
    <edge source="OMN" target="ITA">
      <data key="d0">254707</data>
    </edge>
    <edge source="OMN" target="CIV">
      <data key="d0">88050</data>
    </edge>
    <edge source="OMN" target="JAM">
      <data key="d0">370780</data>
    </edge>
    <edge source="OMN" target="JPN">
      <data key="d0">278005</data>
    </edge>
    <edge source="OMN" target="JOR">
      <data key="d0">5089134</data>
    </edge>
    <edge source="OMN" target="KOR">
      <data key="d0">7665660</data>
    </edge>
    <edge source="OMN" target="LBN">
      <data key="d0">780198</data>
    </edge>
    <edge source="OMN" target="MYS">
      <data key="d0">1783556</data>
    </edge>
    <edge source="OMN" target="MUS">
      <data key="d0">1495717</data>
    </edge>
    <edge source="OMN" target="MEX">
      <data key="d0">1146833</data>
    </edge>
    <edge source="OMN" target="MAR">
      <data key="d0">49465</data>
    </edge>
    <edge source="OMN" target="MOZ">
      <data key="d0">95907</data>
    </edge>
    <edge source="OMN" target="NLD">
      <data key="d0">171122</data>
    </edge>
    <edge source="OMN" target="NER">
      <data key="d0">44801</data>
    </edge>
    <edge source="OMN" target="PAK">
      <data key="d0">896758</data>
    </edge>
    <edge source="OMN" target="PAN">
      <data key="d0">425561</data>
    </edge>
    <edge source="OMN" target="PHL">
      <data key="d0">9759772</data>
    </edge>
    <edge source="OMN" target="POL">
      <data key="d0">148958</data>
    </edge>
    <edge source="OMN" target="PRT">
      <data key="d0">20076</data>
    </edge>
    <edge source="OMN" target="ROU">
      <data key="d0">269908</data>
    </edge>
    <edge source="OMN" target="RUS">
      <data key="d0">256657</data>
    </edge>
    <edge source="OMN" target="SAU">
      <data key="d0">56330964</data>
    </edge>
    <edge source="OMN" target="SEN">
      <data key="d0">140534</data>
    </edge>
    <edge source="OMN" target="IND">
      <data key="d0">29857088</data>
    </edge>
    <edge source="OMN" target="SGP">
      <data key="d0">3782778</data>
    </edge>
    <edge source="OMN" target="VNM">
      <data key="d0">854332</data>
    </edge>
    <edge source="OMN" target="ZAF">
      <data key="d0">15899</data>
    </edge>
    <edge source="OMN" target="ESP">
      <data key="d0">289264</data>
    </edge>
    <edge source="OMN" target="CHE">
      <data key="d0">33535</data>
    </edge>
    <edge source="OMN" target="TGO">
      <data key="d0">51535</data>
    </edge>
    <edge source="OMN" target="ARE">
      <data key="d0">58924235</data>
    </edge>
    <edge source="OMN" target="TUN">
      <data key="d0">327438</data>
    </edge>
    <edge source="OMN" target="TUR">
      <data key="d0">1105673</data>
    </edge>
    <edge source="OMN" target="UKR">
      <data key="d0">223149</data>
    </edge>
    <edge source="OMN" target="EGY">
      <data key="d0">502940</data>
    </edge>
    <edge source="OMN" target="GBR">
      <data key="d0">3315648</data>
    </edge>
    <edge source="OMN" target="TZA">
      <data key="d0">705246</data>
    </edge>
    <edge source="OMN" target="USA">
      <data key="d0">910186</data>
    </edge>
    <edge source="NAM" target="ARM">
      <data key="d0">110266</data>
    </edge>
    <edge source="NAM" target="BEL">
      <data key="d0">116350730</data>
    </edge>
    <edge source="NAM" target="BWA">
      <data key="d0">639308140</data>
    </edge>
    <edge source="NAM" target="CHN">
      <data key="d0">46670</data>
    </edge>
    <edge source="NAM" target="CZE">
      <data key="d0">52043</data>
    </edge>
    <edge source="NAM" target="DEU">
      <data key="d0">47025</data>
    </edge>
    <edge source="NAM" target="HKG">
      <data key="d0">5798890</data>
    </edge>
    <edge source="NAM" target="ISR">
      <data key="d0">26305389</data>
    </edge>
    <edge source="NAM" target="ITA">
      <data key="d0">535078</data>
    </edge>
    <edge source="NAM" target="NLD">
      <data key="d0">26984</data>
    </edge>
    <edge source="NAM" target="POL">
      <data key="d0">48218</data>
    </edge>
    <edge source="NAM" target="IND">
      <data key="d0">27857390</data>
    </edge>
    <edge source="NAM" target="ZAF">
      <data key="d0">10320411</data>
    </edge>
    <edge source="NAM" target="CHE">
      <data key="d0">59057517</data>
    </edge>
    <edge source="NAM" target="ARE">
      <data key="d0">59844219</data>
    </edge>
    <edge source="NAM" target="UKR">
      <data key="d0">61274</data>
    </edge>
    <edge source="NAM" target="TZA">
      <data key="d0">11452</data>
    </edge>
    <edge source="NAM" target="USA">
      <data key="d0">62303890</data>
    </edge>
    <edge source="NLD" target="ALB">
      <data key="d0">52326</data>
    </edge>
    <edge source="NLD" target="DZA">
      <data key="d0">2733774</data>
    </edge>
    <edge source="NLD" target="AZE">
      <data key="d0">4724998</data>
    </edge>
    <edge source="NLD" target="ARG">
      <data key="d0">1453613</data>
    </edge>
    <edge source="NLD" target="AUS">
      <data key="d0">10617343</data>
    </edge>
    <edge source="NLD" target="AUT">
      <data key="d0">36688830</data>
    </edge>
    <edge source="NLD" target="ARM">
      <data key="d0">46281</data>
    </edge>
    <edge source="NLD" target="BEL">
      <data key="d0">592547437</data>
    </edge>
    <edge source="NLD" target="BOL">
      <data key="d0">55748</data>
    </edge>
    <edge source="NLD" target="BWA">
      <data key="d0">11230</data>
    </edge>
    <edge source="NLD" target="BRA">
      <data key="d0">3553696</data>
    </edge>
    <edge source="NLD" target="BGR">
      <data key="d0">3545850</data>
    </edge>
    <edge source="NLD" target="BLR">
      <data key="d0">555832</data>
    </edge>
    <edge source="NLD" target="KHM">
      <data key="d0">12269</data>
    </edge>
    <edge source="NLD" target="CMR">
      <data key="d0">283053</data>
    </edge>
    <edge source="NLD" target="CAN">
      <data key="d0">14449246</data>
    </edge>
    <edge source="NLD" target="LKA">
      <data key="d0">245356</data>
    </edge>
    <edge source="NLD" target="CHL">
      <data key="d0">1812420</data>
    </edge>
    <edge source="NLD" target="CHN">
      <data key="d0">25999029</data>
    </edge>
    <edge source="NLD" target="COL">
      <data key="d0">842674</data>
    </edge>
    <edge source="NLD" target="CRI">
      <data key="d0">646901</data>
    </edge>
    <edge source="NLD" target="HRV">
      <data key="d0">2721353</data>
    </edge>
    <edge source="NLD" target="CZE">
      <data key="d0">25284045</data>
    </edge>
    <edge source="NLD" target="DNK">
      <data key="d0">42879506</data>
    </edge>
    <edge source="NLD" target="ECU">
      <data key="d0">279459</data>
    </edge>
    <edge source="NLD" target="SLV">
      <data key="d0">170402</data>
    </edge>
    <edge source="NLD" target="ETH">
      <data key="d0">507299</data>
    </edge>
    <edge source="NLD" target="EST">
      <data key="d0">3748247</data>
    </edge>
    <edge source="NLD" target="FIN">
      <data key="d0">17184248</data>
    </edge>
    <edge source="NLD" target="FRA">
      <data key="d0">330145891</data>
    </edge>
    <edge source="NLD" target="GEO">
      <data key="d0">393795</data>
    </edge>
    <edge source="NLD" target="GMB">
      <data key="d0">309027</data>
    </edge>
    <edge source="NLD" target="DEU">
      <data key="d0">701828118</data>
    </edge>
    <edge source="NLD" target="GHA">
      <data key="d0">829731</data>
    </edge>
    <edge source="NLD" target="GRC">
      <data key="d0">6605484</data>
    </edge>
    <edge source="NLD" target="GTM">
      <data key="d0">132780</data>
    </edge>
    <edge source="NLD" target="HND">
      <data key="d0">117062</data>
    </edge>
    <edge source="NLD" target="HKG">
      <data key="d0">1823464</data>
    </edge>
    <edge source="NLD" target="HUN">
      <data key="d0">9322447</data>
    </edge>
    <edge source="NLD" target="IDN">
      <data key="d0">1166789</data>
    </edge>
    <edge source="NLD" target="IRL">
      <data key="d0">12832907</data>
    </edge>
    <edge source="NLD" target="ISR">
      <data key="d0">4291527</data>
    </edge>
    <edge source="NLD" target="ITA">
      <data key="d0">66280552</data>
    </edge>
    <edge source="NLD" target="CIV">
      <data key="d0">205267</data>
    </edge>
    <edge source="NLD" target="JAM">
      <data key="d0">129670</data>
    </edge>
    <edge source="NLD" target="JPN">
      <data key="d0">11914849</data>
    </edge>
    <edge source="NLD" target="KAZ">
      <data key="d0">4321020</data>
    </edge>
    <edge source="NLD" target="JOR">
      <data key="d0">483530</data>
    </edge>
    <edge source="NLD" target="KOR">
      <data key="d0">11064648</data>
    </edge>
    <edge source="NLD" target="LBN">
      <data key="d0">788518</data>
    </edge>
    <edge source="NLD" target="LVA">
      <data key="d0">4453046</data>
    </edge>
    <edge source="NLD" target="LTU">
      <data key="d0">2813648</data>
    </edge>
    <edge source="NLD" target="MDG">
      <data key="d0">171414</data>
    </edge>
    <edge source="NLD" target="MYS">
      <data key="d0">2145542</data>
    </edge>
    <edge source="NLD" target="MUS">
      <data key="d0">265291</data>
    </edge>
    <edge source="NLD" target="MEX">
      <data key="d0">5148437</data>
    </edge>
    <edge source="NLD" target="MDA">
      <data key="d0">409679</data>
    </edge>
    <edge source="NLD" target="MAR">
      <data key="d0">1525853</data>
    </edge>
    <edge source="NLD" target="MOZ">
      <data key="d0">5339126</data>
    </edge>
    <edge source="NLD" target="OMN">
      <data key="d0">834353</data>
    </edge>
    <edge source="NLD" target="NAM">
      <data key="d0">49991</data>
    </edge>
    <edge source="NLD" target="NZL">
      <data key="d0">3806162</data>
    </edge>
    <edge source="NLD" target="NIC">
      <data key="d0">50617</data>
    </edge>
    <edge source="NLD" target="NER">
      <data key="d0">31654</data>
    </edge>
    <edge source="NLD" target="NOR">
      <data key="d0">38636284</data>
    </edge>
    <edge source="NLD" target="PAK">
      <data key="d0">937240</data>
    </edge>
    <edge source="NLD" target="PAN">
      <data key="d0">643481</data>
    </edge>
    <edge source="NLD" target="PRY">
      <data key="d0">77124</data>
    </edge>
    <edge source="NLD" target="PER">
      <data key="d0">2732169</data>
    </edge>
    <edge source="NLD" target="PHL">
      <data key="d0">967336</data>
    </edge>
    <edge source="NLD" target="POL">
      <data key="d0">72875844</data>
    </edge>
    <edge source="NLD" target="PRT">
      <data key="d0">15113807</data>
    </edge>
    <edge source="NLD" target="ROU">
      <data key="d0">7348989</data>
    </edge>
    <edge source="NLD" target="RUS">
      <data key="d0">16776316</data>
    </edge>
    <edge source="NLD" target="SAU">
      <data key="d0">12117587</data>
    </edge>
    <edge source="NLD" target="SEN">
      <data key="d0">41788</data>
    </edge>
    <edge source="NLD" target="SRB">
      <data key="d0">1881803</data>
    </edge>
    <edge source="NLD" target="IND">
      <data key="d0">8236516</data>
    </edge>
    <edge source="NLD" target="SGP">
      <data key="d0">5052357</data>
    </edge>
    <edge source="NLD" target="SVK">
      <data key="d0">5228816</data>
    </edge>
    <edge source="NLD" target="VNM">
      <data key="d0">3866586</data>
    </edge>
    <edge source="NLD" target="SVN">
      <data key="d0">4377759</data>
    </edge>
    <edge source="NLD" target="ZAF">
      <data key="d0">6511699</data>
    </edge>
    <edge source="NLD" target="ZWE">
      <data key="d0">48265</data>
    </edge>
    <edge source="NLD" target="ESP">
      <data key="d0">99657104</data>
    </edge>
    <edge source="NLD" target="SWE">
      <data key="d0">43596524</data>
    </edge>
    <edge source="NLD" target="CHE">
      <data key="d0">59194666</data>
    </edge>
    <edge source="NLD" target="THA">
      <data key="d0">3382941</data>
    </edge>
    <edge source="NLD" target="TGO">
      <data key="d0">21557</data>
    </edge>
    <edge source="NLD" target="ARE">
      <data key="d0">10439854</data>
    </edge>
    <edge source="NLD" target="TUN">
      <data key="d0">696425</data>
    </edge>
    <edge source="NLD" target="TUR">
      <data key="d0">13693533</data>
    </edge>
    <edge source="NLD" target="UGA">
      <data key="d0">71366</data>
    </edge>
    <edge source="NLD" target="UKR">
      <data key="d0">1511653</data>
    </edge>
    <edge source="NLD" target="MKD">
      <data key="d0">2930617</data>
    </edge>
    <edge source="NLD" target="EGY">
      <data key="d0">1013672</data>
    </edge>
    <edge source="NLD" target="GBR">
      <data key="d0">294381367</data>
    </edge>
    <edge source="NLD" target="TZA">
      <data key="d0">2323838</data>
    </edge>
    <edge source="NLD" target="USA">
      <data key="d0">88536160</data>
    </edge>
    <edge source="NLD" target="URY">
      <data key="d0">730626</data>
    </edge>
    <edge source="PAK" target="DZA">
      <data key="d0">48483</data>
    </edge>
    <edge source="PAK" target="ARG">
      <data key="d0">15298</data>
    </edge>
    <edge source="PAK" target="AUS">
      <data key="d0">124381</data>
    </edge>
    <edge source="PAK" target="AUT">
      <data key="d0">22621</data>
    </edge>
    <edge source="PAK" target="BEL">
      <data key="d0">129514</data>
    </edge>
    <edge source="PAK" target="BRA">
      <data key="d0">191666</data>
    </edge>
    <edge source="PAK" target="BGR">
      <data key="d0">57303</data>
    </edge>
    <edge source="PAK" target="CMR">
      <data key="d0">78799</data>
    </edge>
    <edge source="PAK" target="CAN">
      <data key="d0">512912</data>
    </edge>
    <edge source="PAK" target="LKA">
      <data key="d0">35121581</data>
    </edge>
    <edge source="PAK" target="CHN">
      <data key="d0">1614838</data>
    </edge>
    <edge source="PAK" target="HRV">
      <data key="d0">45193</data>
    </edge>
    <edge source="PAK" target="CZE">
      <data key="d0">58070</data>
    </edge>
    <edge source="PAK" target="DNK">
      <data key="d0">82011</data>
    </edge>
    <edge source="PAK" target="FRA">
      <data key="d0">3434935</data>
    </edge>
    <edge source="PAK" target="DEU">
      <data key="d0">798184</data>
    </edge>
    <edge source="PAK" target="GHA">
      <data key="d0">19442</data>
    </edge>
    <edge source="PAK" target="GRC">
      <data key="d0">54212</data>
    </edge>
    <edge source="PAK" target="HKG">
      <data key="d0">464569</data>
    </edge>
    <edge source="PAK" target="IDN">
      <data key="d0">16130</data>
    </edge>
    <edge source="PAK" target="IRL">
      <data key="d0">25359</data>
    </edge>
    <edge source="PAK" target="ITA">
      <data key="d0">363515</data>
    </edge>
    <edge source="PAK" target="CIV">
      <data key="d0">19028</data>
    </edge>
    <edge source="PAK" target="JPN">
      <data key="d0">433533</data>
    </edge>
    <edge source="PAK" target="JOR">
      <data key="d0">105823</data>
    </edge>
    <edge source="PAK" target="KOR">
      <data key="d0">4013547</data>
    </edge>
    <edge source="PAK" target="LBN">
      <data key="d0">721549</data>
    </edge>
    <edge source="PAK" target="LTU">
      <data key="d0">48782</data>
    </edge>
    <edge source="PAK" target="MDG">
      <data key="d0">17223716</data>
    </edge>
    <edge source="PAK" target="MYS">
      <data key="d0">122476</data>
    </edge>
    <edge source="PAK" target="MUS">
      <data key="d0">177312</data>
    </edge>
    <edge source="PAK" target="MOZ">
      <data key="d0">71560</data>
    </edge>
    <edge source="PAK" target="OMN">
      <data key="d0">872867</data>
    </edge>
    <edge source="PAK" target="NLD">
      <data key="d0">211480</data>
    </edge>
    <edge source="PAK" target="NZL">
      <data key="d0">39417</data>
    </edge>
    <edge source="PAK" target="NOR">
      <data key="d0">23323</data>
    </edge>
    <edge source="PAK" target="PAN">
      <data key="d0">12640</data>
    </edge>
    <edge source="PAK" target="PHL">
      <data key="d0">552942</data>
    </edge>
    <edge source="PAK" target="POL">
      <data key="d0">326876</data>
    </edge>
    <edge source="PAK" target="RUS">
      <data key="d0">118659</data>
    </edge>
    <edge source="PAK" target="SAU">
      <data key="d0">3396607</data>
    </edge>
    <edge source="PAK" target="SEN">
      <data key="d0">134353</data>
    </edge>
    <edge source="PAK" target="IND">
      <data key="d0">81780728</data>
    </edge>
    <edge source="PAK" target="SGP">
      <data key="d0">34275</data>
    </edge>
    <edge source="PAK" target="VNM">
      <data key="d0">53439</data>
    </edge>
    <edge source="PAK" target="SVN">
      <data key="d0">45067</data>
    </edge>
    <edge source="PAK" target="ZAF">
      <data key="d0">3576290</data>
    </edge>
    <edge source="PAK" target="ESP">
      <data key="d0">51196</data>
    </edge>
    <edge source="PAK" target="CHE">
      <data key="d0">34249</data>
    </edge>
    <edge source="PAK" target="THA">
      <data key="d0">123851</data>
    </edge>
    <edge source="PAK" target="ARE">
      <data key="d0">2087786</data>
    </edge>
    <edge source="PAK" target="TUR">
      <data key="d0">376535</data>
    </edge>
    <edge source="PAK" target="UGA">
      <data key="d0">15926</data>
    </edge>
    <edge source="PAK" target="EGY">
      <data key="d0">95746</data>
    </edge>
    <edge source="PAK" target="GBR">
      <data key="d0">5098428</data>
    </edge>
    <edge source="PAK" target="TZA">
      <data key="d0">5388873</data>
    </edge>
    <edge source="PAK" target="USA">
      <data key="d0">4775104</data>
    </edge>
    <edge source="PHL" target="ARG">
      <data key="d0">218276</data>
    </edge>
    <edge source="PHL" target="AUS">
      <data key="d0">7613756</data>
    </edge>
    <edge source="PHL" target="AUT">
      <data key="d0">121237</data>
    </edge>
    <edge source="PHL" target="BEL">
      <data key="d0">116693</data>
    </edge>
    <edge source="PHL" target="BRA">
      <data key="d0">541814</data>
    </edge>
    <edge source="PHL" target="CAN">
      <data key="d0">689537</data>
    </edge>
    <edge source="PHL" target="LKA">
      <data key="d0">230127</data>
    </edge>
    <edge source="PHL" target="CHL">
      <data key="d0">626094</data>
    </edge>
    <edge source="PHL" target="CHN">
      <data key="d0">2795871</data>
    </edge>
    <edge source="PHL" target="DNK">
      <data key="d0">75676</data>
    </edge>
    <edge source="PHL" target="ETH">
      <data key="d0">1284392</data>
    </edge>
    <edge source="PHL" target="EST">
      <data key="d0">14875</data>
    </edge>
    <edge source="PHL" target="FIN">
      <data key="d0">17301</data>
    </edge>
    <edge source="PHL" target="FRA">
      <data key="d0">580490</data>
    </edge>
    <edge source="PHL" target="DEU">
      <data key="d0">526654</data>
    </edge>
    <edge source="PHL" target="HKG">
      <data key="d0">19084047</data>
    </edge>
    <edge source="PHL" target="IDN">
      <data key="d0">3989991</data>
    </edge>
    <edge source="PHL" target="IRL">
      <data key="d0">114949</data>
    </edge>
    <edge source="PHL" target="ISR">
      <data key="d0">313217</data>
    </edge>
    <edge source="PHL" target="ITA">
      <data key="d0">124438</data>
    </edge>
    <edge source="PHL" target="JPN">
      <data key="d0">34093177</data>
    </edge>
    <edge source="PHL" target="KOR">
      <data key="d0">7310676</data>
    </edge>
    <edge source="PHL" target="LVA">
      <data key="d0">26450</data>
    </edge>
    <edge source="PHL" target="MYS">
      <data key="d0">3420355</data>
    </edge>
    <edge source="PHL" target="MUS">
      <data key="d0">72697</data>
    </edge>
    <edge source="PHL" target="MEX">
      <data key="d0">766398</data>
    </edge>
    <edge source="PHL" target="NLD">
      <data key="d0">726582</data>
    </edge>
    <edge source="PHL" target="NZL">
      <data key="d0">239982</data>
    </edge>
    <edge source="PHL" target="PAK">
      <data key="d0">38716</data>
    </edge>
    <edge source="PHL" target="PAN">
      <data key="d0">63118</data>
    </edge>
    <edge source="PHL" target="PER">
      <data key="d0">1580100</data>
    </edge>
    <edge source="PHL" target="POL">
      <data key="d0">75152</data>
    </edge>
    <edge source="PHL" target="PRT">
      <data key="d0">15548</data>
    </edge>
    <edge source="PHL" target="ROU">
      <data key="d0">10840</data>
    </edge>
    <edge source="PHL" target="RUS">
      <data key="d0">59007</data>
    </edge>
    <edge source="PHL" target="SAU">
      <data key="d0">191250</data>
    </edge>
    <edge source="PHL" target="IND">
      <data key="d0">24663639</data>
    </edge>
    <edge source="PHL" target="SGP">
      <data key="d0">2729017</data>
    </edge>
    <edge source="PHL" target="VNM">
      <data key="d0">4150242</data>
    </edge>
    <edge source="PHL" target="SVN">
      <data key="d0">10470</data>
    </edge>
    <edge source="PHL" target="ESP">
      <data key="d0">80018</data>
    </edge>
    <edge source="PHL" target="SWE">
      <data key="d0">37608</data>
    </edge>
    <edge source="PHL" target="CHE">
      <data key="d0">52747</data>
    </edge>
    <edge source="PHL" target="THA">
      <data key="d0">2453552</data>
    </edge>
    <edge source="PHL" target="ARE">
      <data key="d0">1848207</data>
    </edge>
    <edge source="PHL" target="TUR">
      <data key="d0">50558</data>
    </edge>
    <edge source="PHL" target="EGY">
      <data key="d0">40314</data>
    </edge>
    <edge source="PHL" target="GBR">
      <data key="d0">1018505</data>
    </edge>
    <edge source="PHL" target="USA">
      <data key="d0">21447965</data>
    </edge>
    <edge source="SGP" target="DZA">
      <data key="d0">118401</data>
    </edge>
    <edge source="SGP" target="AZE">
      <data key="d0">56052</data>
    </edge>
    <edge source="SGP" target="ARG">
      <data key="d0">211484</data>
    </edge>
    <edge source="SGP" target="AUS">
      <data key="d0">60967185</data>
    </edge>
    <edge source="SGP" target="AUT">
      <data key="d0">2032614</data>
    </edge>
    <edge source="SGP" target="BEL">
      <data key="d0">263639621</data>
    </edge>
    <edge source="SGP" target="BWA">
      <data key="d0">20193426</data>
    </edge>
    <edge source="SGP" target="BRA">
      <data key="d0">432267</data>
    </edge>
    <edge source="SGP" target="BGR">
      <data key="d0">16291</data>
    </edge>
    <edge source="SGP" target="BLR">
      <data key="d0">11130</data>
    </edge>
    <edge source="SGP" target="KHM">
      <data key="d0">993154</data>
    </edge>
    <edge source="SGP" target="CAN">
      <data key="d0">814698</data>
    </edge>
    <edge source="SGP" target="LKA">
      <data key="d0">5580117</data>
    </edge>
    <edge source="SGP" target="CHL">
      <data key="d0">121011</data>
    </edge>
    <edge source="SGP" target="CHN">
      <data key="d0">47669503</data>
    </edge>
    <edge source="SGP" target="CRI">
      <data key="d0">22125</data>
    </edge>
    <edge source="SGP" target="CZE">
      <data key="d0">61029</data>
    </edge>
    <edge source="SGP" target="DNK">
      <data key="d0">1034793</data>
    </edge>
    <edge source="SGP" target="ECU">
      <data key="d0">47748</data>
    </edge>
    <edge source="SGP" target="FIN">
      <data key="d0">40877</data>
    </edge>
    <edge source="SGP" target="FRA">
      <data key="d0">6550659</data>
    </edge>
    <edge source="SGP" target="GEO">
      <data key="d0">82743</data>
    </edge>
    <edge source="SGP" target="DEU">
      <data key="d0">2689061</data>
    </edge>
    <edge source="SGP" target="GHA">
      <data key="d0">11543</data>
    </edge>
    <edge source="SGP" target="GRC">
      <data key="d0">126205</data>
    </edge>
    <edge source="SGP" target="HKG">
      <data key="d0">696052826</data>
    </edge>
    <edge source="SGP" target="IDN">
      <data key="d0">71667264</data>
    </edge>
    <edge source="SGP" target="IRL">
      <data key="d0">61557</data>
    </edge>
    <edge source="SGP" target="ISR">
      <data key="d0">165954725</data>
    </edge>
    <edge source="SGP" target="ITA">
      <data key="d0">488867</data>
    </edge>
    <edge source="SGP" target="CIV">
      <data key="d0">17026</data>
    </edge>
    <edge source="SGP" target="JPN">
      <data key="d0">43881719</data>
    </edge>
    <edge source="SGP" target="KOR">
      <data key="d0">50598717</data>
    </edge>
    <edge source="SGP" target="LBN">
      <data key="d0">68527</data>
    </edge>
    <edge source="SGP" target="LTU">
      <data key="d0">48959</data>
    </edge>
    <edge source="SGP" target="MDG">
      <data key="d0">33637</data>
    </edge>
    <edge source="SGP" target="MYS">
      <data key="d0">122171795</data>
    </edge>
    <edge source="SGP" target="MUS">
      <data key="d0">93399</data>
    </edge>
    <edge source="SGP" target="MEX">
      <data key="d0">39594</data>
    </edge>
    <edge source="SGP" target="MAR">
      <data key="d0">145523</data>
    </edge>
    <edge source="SGP" target="OMN">
      <data key="d0">479994</data>
    </edge>
    <edge source="SGP" target="NAM">
      <data key="d0">33727</data>
    </edge>
    <edge source="SGP" target="NLD">
      <data key="d0">445163</data>
    </edge>
    <edge source="SGP" target="NZL">
      <data key="d0">7748725</data>
    </edge>
    <edge source="SGP" target="NOR">
      <data key="d0">39161</data>
    </edge>
    <edge source="SGP" target="PAK">
      <data key="d0">653707</data>
    </edge>
    <edge source="SGP" target="PAN">
      <data key="d0">66125</data>
    </edge>
    <edge source="SGP" target="PER">
      <data key="d0">12079</data>
    </edge>
    <edge source="SGP" target="PHL">
      <data key="d0">8398112</data>
    </edge>
    <edge source="SGP" target="POL">
      <data key="d0">35466</data>
    </edge>
    <edge source="SGP" target="PRT">
      <data key="d0">96058</data>
    </edge>
    <edge source="SGP" target="ROU">
      <data key="d0">271720</data>
    </edge>
    <edge source="SGP" target="RUS">
      <data key="d0">318445</data>
    </edge>
    <edge source="SGP" target="SAU">
      <data key="d0">485742</data>
    </edge>
    <edge source="SGP" target="IND">
      <data key="d0">303288324</data>
    </edge>
    <edge source="SGP" target="VNM">
      <data key="d0">10903717</data>
    </edge>
    <edge source="SGP" target="SVN">
      <data key="d0">29802</data>
    </edge>
    <edge source="SGP" target="ZAF">
      <data key="d0">591451</data>
    </edge>
    <edge source="SGP" target="ESP">
      <data key="d0">245618</data>
    </edge>
    <edge source="SGP" target="SWE">
      <data key="d0">38976</data>
    </edge>
    <edge source="SGP" target="CHE">
      <data key="d0">23748800</data>
    </edge>
    <edge source="SGP" target="THA">
      <data key="d0">42096728</data>
    </edge>
    <edge source="SGP" target="ARE">
      <data key="d0">203657723</data>
    </edge>
    <edge source="SGP" target="TUR">
      <data key="d0">1619437</data>
    </edge>
    <edge source="SGP" target="EGY">
      <data key="d0">4964350</data>
    </edge>
    <edge source="SGP" target="GBR">
      <data key="d0">18031832</data>
    </edge>
    <edge source="SGP" target="TZA">
      <data key="d0">12512</data>
    </edge>
    <edge source="SGP" target="USA">
      <data key="d0">135199272</data>
    </edge>
    <edge source="VNM" target="DZA">
      <data key="d0">96466</data>
    </edge>
    <edge source="VNM" target="ARG">
      <data key="d0">1901243</data>
    </edge>
    <edge source="VNM" target="AUS">
      <data key="d0">77482839</data>
    </edge>
    <edge source="VNM" target="AUT">
      <data key="d0">724098</data>
    </edge>
    <edge source="VNM" target="BEL">
      <data key="d0">74113941</data>
    </edge>
    <edge source="VNM" target="BRA">
      <data key="d0">9596214</data>
    </edge>
    <edge source="VNM" target="BGR">
      <data key="d0">21237</data>
    </edge>
    <edge source="VNM" target="KHM">
      <data key="d0">49193046</data>
    </edge>
    <edge source="VNM" target="CMR">
      <data key="d0">16583</data>
    </edge>
    <edge source="VNM" target="CAN">
      <data key="d0">15923503</data>
    </edge>
    <edge source="VNM" target="LKA">
      <data key="d0">15432944</data>
    </edge>
    <edge source="VNM" target="CHL">
      <data key="d0">19538848</data>
    </edge>
    <edge source="VNM" target="CHN">
      <data key="d0">73542534</data>
    </edge>
    <edge source="VNM" target="COL">
      <data key="d0">254709</data>
    </edge>
    <edge source="VNM" target="CRI">
      <data key="d0">2724229</data>
    </edge>
    <edge source="VNM" target="HRV">
      <data key="d0">151228</data>
    </edge>
    <edge source="VNM" target="BEN">
      <data key="d0">883326</data>
    </edge>
    <edge source="VNM" target="DNK">
      <data key="d0">4960881</data>
    </edge>
    <edge source="VNM" target="EST">
      <data key="d0">134150</data>
    </edge>
    <edge source="VNM" target="FIN">
      <data key="d0">518699</data>
    </edge>
    <edge source="VNM" target="FRA">
      <data key="d0">27045055</data>
    </edge>
    <edge source="VNM" target="GEO">
      <data key="d0">50592</data>
    </edge>
    <edge source="VNM" target="GMB">
      <data key="d0">32286</data>
    </edge>
    <edge source="VNM" target="DEU">
      <data key="d0">21865545</data>
    </edge>
    <edge source="VNM" target="GHA">
      <data key="d0">26452</data>
    </edge>
    <edge source="VNM" target="GRC">
      <data key="d0">424841</data>
    </edge>
    <edge source="VNM" target="HND">
      <data key="d0">16193</data>
    </edge>
    <edge source="VNM" target="HKG">
      <data key="d0">84242616</data>
    </edge>
    <edge source="VNM" target="HUN">
      <data key="d0">18602</data>
    </edge>
    <edge source="VNM" target="IDN">
      <data key="d0">23581572</data>
    </edge>
    <edge source="VNM" target="IRL">
      <data key="d0">3097969</data>
    </edge>
    <edge source="VNM" target="ISR">
      <data key="d0">2121101</data>
    </edge>
    <edge source="VNM" target="ITA">
      <data key="d0">13616582</data>
    </edge>
    <edge source="VNM" target="CIV">
      <data key="d0">35099</data>
    </edge>
    <edge source="VNM" target="JAM">
      <data key="d0">75542</data>
    </edge>
    <edge source="VNM" target="JPN">
      <data key="d0">118069075</data>
    </edge>
    <edge source="VNM" target="JOR">
      <data key="d0">192142</data>
    </edge>
    <edge source="VNM" target="KOR">
      <data key="d0">68901410</data>
    </edge>
    <edge source="VNM" target="LBN">
      <data key="d0">357028</data>
    </edge>
    <edge source="VNM" target="LVA">
      <data key="d0">88908</data>
    </edge>
    <edge source="VNM" target="LTU">
      <data key="d0">165274</data>
    </edge>
    <edge source="VNM" target="MDG">
      <data key="d0">2118700</data>
    </edge>
    <edge source="VNM" target="MYS">
      <data key="d0">192721018</data>
    </edge>
    <edge source="VNM" target="MUS">
      <data key="d0">391474</data>
    </edge>
    <edge source="VNM" target="MEX">
      <data key="d0">623782</data>
    </edge>
    <edge source="VNM" target="MAR">
      <data key="d0">82467</data>
    </edge>
    <edge source="VNM" target="MOZ">
      <data key="d0">29071533</data>
    </edge>
    <edge source="VNM" target="OMN">
      <data key="d0">784758</data>
    </edge>
    <edge source="VNM" target="NLD">
      <data key="d0">27063776</data>
    </edge>
    <edge source="VNM" target="NZL">
      <data key="d0">8799243</data>
    </edge>
    <edge source="VNM" target="NIC">
      <data key="d0">20377</data>
    </edge>
    <edge source="VNM" target="NOR">
      <data key="d0">1434054</data>
    </edge>
    <edge source="VNM" target="PAK">
      <data key="d0">2482931</data>
    </edge>
    <edge source="VNM" target="PAN">
      <data key="d0">302922</data>
    </edge>
    <edge source="VNM" target="PER">
      <data key="d0">24031484</data>
    </edge>
    <edge source="VNM" target="PHL">
      <data key="d0">208625723</data>
    </edge>
    <edge source="VNM" target="POL">
      <data key="d0">2966744</data>
    </edge>
    <edge source="VNM" target="PRT">
      <data key="d0">428447</data>
    </edge>
    <edge source="VNM" target="ROU">
      <data key="d0">731280</data>
    </edge>
    <edge source="VNM" target="RUS">
      <data key="d0">2048217</data>
    </edge>
    <edge source="VNM" target="SAU">
      <data key="d0">4028571</data>
    </edge>
    <edge source="VNM" target="SEN">
      <data key="d0">264720</data>
    </edge>
    <edge source="VNM" target="IND">
      <data key="d0">37469557</data>
    </edge>
    <edge source="VNM" target="SGP">
      <data key="d0">330566103</data>
    </edge>
    <edge source="VNM" target="SVK">
      <data key="d0">33785</data>
    </edge>
    <edge source="VNM" target="SVN">
      <data key="d0">550100</data>
    </edge>
    <edge source="VNM" target="ZAF">
      <data key="d0">3543929</data>
    </edge>
    <edge source="VNM" target="ESP">
      <data key="d0">3170072</data>
    </edge>
    <edge source="VNM" target="SWE">
      <data key="d0">3172786</data>
    </edge>
    <edge source="VNM" target="CHE">
      <data key="d0">406909</data>
    </edge>
    <edge source="VNM" target="THA">
      <data key="d0">36649919</data>
    </edge>
    <edge source="VNM" target="TGO">
      <data key="d0">400673</data>
    </edge>
    <edge source="VNM" target="ARE">
      <data key="d0">6021251</data>
    </edge>
    <edge source="VNM" target="TUN">
      <data key="d0">11995</data>
    </edge>
    <edge source="VNM" target="TUR">
      <data key="d0">16802839</data>
    </edge>
    <edge source="VNM" target="UKR">
      <data key="d0">468894</data>
    </edge>
    <edge source="VNM" target="EGY">
      <data key="d0">228631</data>
    </edge>
    <edge source="VNM" target="GBR">
      <data key="d0">32436786</data>
    </edge>
    <edge source="VNM" target="USA">
      <data key="d0">462201452</data>
    </edge>
    <edge source="VNM" target="URY">
      <data key="d0">94319</data>
    </edge>
    <edge source="SWE" target="ALB">
      <data key="d0">27832</data>
    </edge>
    <edge source="SWE" target="DZA">
      <data key="d0">1320717</data>
    </edge>
    <edge source="SWE" target="AZE">
      <data key="d0">116706</data>
    </edge>
    <edge source="SWE" target="ARG">
      <data key="d0">272469</data>
    </edge>
    <edge source="SWE" target="AUS">
      <data key="d0">4989348</data>
    </edge>
    <edge source="SWE" target="AUT">
      <data key="d0">3004414</data>
    </edge>
    <edge source="SWE" target="ARM">
      <data key="d0">11109</data>
    </edge>
    <edge source="SWE" target="BEL">
      <data key="d0">14266289</data>
    </edge>
    <edge source="SWE" target="BOL">
      <data key="d0">18009</data>
    </edge>
    <edge source="SWE" target="BRA">
      <data key="d0">1898399</data>
    </edge>
    <edge source="SWE" target="BGR">
      <data key="d0">382860</data>
    </edge>
    <edge source="SWE" target="BLR">
      <data key="d0">113548</data>
    </edge>
    <edge source="SWE" target="CAN">
      <data key="d0">1040412</data>
    </edge>
    <edge source="SWE" target="LKA">
      <data key="d0">23856</data>
    </edge>
    <edge source="SWE" target="CHL">
      <data key="d0">911662</data>
    </edge>
    <edge source="SWE" target="CHN">
      <data key="d0">17147098</data>
    </edge>
    <edge source="SWE" target="COL">
      <data key="d0">219613</data>
    </edge>
    <edge source="SWE" target="CRI">
      <data key="d0">49349</data>
    </edge>
    <edge source="SWE" target="HRV">
      <data key="d0">66422</data>
    </edge>
    <edge source="SWE" target="CZE">
      <data key="d0">5279709</data>
    </edge>
    <edge source="SWE" target="DNK">
      <data key="d0">94780772</data>
    </edge>
    <edge source="SWE" target="ECU">
      <data key="d0">55429</data>
    </edge>
    <edge source="SWE" target="EST">
      <data key="d0">4754416</data>
    </edge>
    <edge source="SWE" target="FIN">
      <data key="d0">67742566</data>
    </edge>
    <edge source="SWE" target="FRA">
      <data key="d0">29814120</data>
    </edge>
    <edge source="SWE" target="GEO">
      <data key="d0">65135</data>
    </edge>
    <edge source="SWE" target="GMB">
      <data key="d0">34848</data>
    </edge>
    <edge source="SWE" target="DEU">
      <data key="d0">72961116</data>
    </edge>
    <edge source="SWE" target="GHA">
      <data key="d0">9607646</data>
    </edge>
    <edge source="SWE" target="GRC">
      <data key="d0">518277</data>
    </edge>
    <edge source="SWE" target="GTM">
      <data key="d0">60692</data>
    </edge>
    <edge source="SWE" target="HKG">
      <data key="d0">12096123</data>
    </edge>
    <edge source="SWE" target="HUN">
      <data key="d0">1320951</data>
    </edge>
    <edge source="SWE" target="IDN">
      <data key="d0">4331562</data>
    </edge>
    <edge source="SWE" target="IRL">
      <data key="d0">2568580</data>
    </edge>
    <edge source="SWE" target="ISR">
      <data key="d0">4557490</data>
    </edge>
    <edge source="SWE" target="ITA">
      <data key="d0">9621913</data>
    </edge>
    <edge source="SWE" target="JPN">
      <data key="d0">10590992</data>
    </edge>
    <edge source="SWE" target="KAZ">
      <data key="d0">241363</data>
    </edge>
    <edge source="SWE" target="JOR">
      <data key="d0">1100870</data>
    </edge>
    <edge source="SWE" target="KOR">
      <data key="d0">6514826</data>
    </edge>
    <edge source="SWE" target="KGZ">
      <data key="d0">60809</data>
    </edge>
    <edge source="SWE" target="LBN">
      <data key="d0">168510</data>
    </edge>
[truncated: 65,339 more chars]
