# Supplementary material for: Core-periphery structure in sectoral international trade networks: A new approach to an old theory
Source: PLoS One. 2020 Apr 2;15(4):e0229547. doi: 10.1371/journal.pone.0229547 (PMC7117750; doi:10.1371/journal.pone.0229547)
Supplement: S8 File — (ZIP) [file pone.0229547.s008.zip › S8_File/Networks 2016/67-IRON AND STEEL.graphml]

<?xml version='1.0' encoding='utf-8'?>
<graphml xmlns="http://graphml.graphdrawing.org/xmlns" xmlns:xsi="http://www.w3.org/2001/XMLSchema-instance" xsi:schemaLocation="http://graphml.graphdrawing.org/xmlns http://graphml.graphdrawing.org/xmlns/1.0/graphml.xsd">
  <key attr.name="weight" attr.type="long" for="edge" id="d0" />
  <graph edgedefault="directed">
    <node id="ALB" />
    <node id="AUS" />
    <node id="AUT" />
    <node id="BEL" />
    <node id="CHN" />
    <node id="DEU" />
    <node id="GRC" />
    <node id="ITA" />
    <node id="JPN" />
    <node id="NLD" />
    <node id="SRB" />
    <node id="IND" />
    <node id="ESP" />
    <node id="THA" />
    <node id="ARE" />
    <node id="UKR" />
    <node id="MKD" />
    <node id="GBR" />
    <node id="USA" />
    <node id="DZA" />
    <node id="AZE" />
    <node id="EST" />
    <node id="GEO" />
    <node id="KAZ" />
    <node id="MYS" />
    <node id="RUS" />
    <node id="TUR" />
    <node id="ARG" />
    <node id="BOL" />
    <node id="BRA" />
    <node id="CAN" />
    <node id="CHL" />
    <node id="COL" />
    <node id="ECU" />
    <node id="FRA" />
    <node id="GHA" />
    <node id="GTM" />
    <node id="HND" />
    <node id="IDN" />
    <node id="KOR" />
    <node id="MEX" />
    <node id="OMN" />
    <node id="NOR" />
    <node id="PAK" />
    <node id="PRY" />
    <node id="PER" />
    <node id="POL" />
    <node id="ROU" />
    <node id="SAU" />
    <node id="SGP" />
    <node id="SVN" />
    <node id="ZAF" />
    <node id="SWE" />
    <node id="EGY" />
    <node id="URY" />
    <node id="LKA" />
    <node id="HRV" />
    <node id="DNK" />
    <node id="SLV" />
    <node id="ETH" />
    <node id="HKG" />
    <node id="ISR" />
    <node id="CIV" />
    <node id="JAM" />
    <node id="LVA" />
    <node id="MRT" />
    <node id="MUS" />
    <node id="NAM" />
    <node id="NZL" />
    <node id="PAN" />
    <node id="PHL" />
    <node id="PRT" />
    <node id="SEN" />
    <node id="VNM" />
    <node id="CHE" />
    <node id="UGA" />
    <node id="TZA" />
    <node id="BFA" />
    <node id="BGR" />
    <node id="BLR" />
    <node id="CRI" />
    <node id="CZE" />
    <node id="FIN" />
    <node id="PSE" />
    <node id="HUN" />
    <node id="IRL" />
    <node id="JOR" />
    <node id="LBN" />
    <node id="LTU" />
    <node id="MWI" />
    <node id="MDA" />
    <node id="MAR" />
    <node id="MOZ" />
    <node id="SVK" />
    <node id="TUN" />
    <node id="ARM" />
    <node id="BDI" />
    <node id="CMR" />
    <node id="CAF" />
    <node id="BEN" />
    <node id="GMB" />
    <node id="KGZ" />
    <node id="MDG" />
    <node id="NIC" />
    <node id="NER" />
    <node id="TGO" />
    <node id="BWA" />
    <node id="ZWE" />
    <node id="KHM" />
    <edge source="ALB" target="AUS">
      <data key="d0">397244</data>
    </edge>
    <edge source="ALB" target="AUT">
      <data key="d0">5434644</data>
    </edge>
    <edge source="ALB" target="BEL">
      <data key="d0">1025414</data>
    </edge>
    <edge source="ALB" target="CHN">
      <data key="d0">2453491</data>
    </edge>
    <edge source="ALB" target="DEU">
      <data key="d0">1850165</data>
    </edge>
    <edge source="ALB" target="GRC">
      <data key="d0">226459</data>
    </edge>
    <edge source="ALB" target="ITA">
      <data key="d0">21187444</data>
    </edge>
    <edge source="ALB" target="JPN">
      <data key="d0">3126124</data>
    </edge>
    <edge source="ALB" target="NLD">
      <data key="d0">6692795</data>
    </edge>
    <edge source="ALB" target="SRB">
      <data key="d0">39792844</data>
    </edge>
    <edge source="ALB" target="IND">
      <data key="d0">3939365</data>
    </edge>
    <edge source="ALB" target="ESP">
      <data key="d0">2572142</data>
    </edge>
    <edge source="ALB" target="THA">
      <data key="d0">127315</data>
    </edge>
    <edge source="ALB" target="ARE">
      <data key="d0">1238110</data>
    </edge>
    <edge source="ALB" target="UKR">
      <data key="d0">1455843</data>
    </edge>
    <edge source="ALB" target="MKD">
      <data key="d0">12341711</data>
    </edge>
    <edge source="ALB" target="GBR">
      <data key="d0">337042</data>
    </edge>
    <edge source="ALB" target="USA">
      <data key="d0">1922012</data>
    </edge>
    <edge source="AUS" target="ARG">
      <data key="d0">67421</data>
    </edge>
    <edge source="AUS" target="BEL">
      <data key="d0">757923</data>
    </edge>
    <edge source="AUS" target="BRA">
      <data key="d0">666299</data>
    </edge>
    <edge source="AUS" target="CAN">
      <data key="d0">2222375</data>
    </edge>
    <edge source="AUS" target="LKA">
      <data key="d0">894111</data>
    </edge>
    <edge source="AUS" target="CHL">
      <data key="d0">705635</data>
    </edge>
    <edge source="AUS" target="CHN">
      <data key="d0">2826015</data>
    </edge>
    <edge source="AUS" target="COL">
      <data key="d0">100168</data>
    </edge>
    <edge source="AUS" target="HRV">
      <data key="d0">41330</data>
    </edge>
    <edge source="AUS" target="DNK">
      <data key="d0">92612</data>
    </edge>
    <edge source="AUS" target="SLV">
      <data key="d0">103238</data>
    </edge>
    <edge source="AUS" target="ETH">
      <data key="d0">289221</data>
    </edge>
    <edge source="AUS" target="FRA">
      <data key="d0">395864</data>
    </edge>
    <edge source="AUS" target="GEO">
      <data key="d0">454116</data>
    </edge>
    <edge source="AUS" target="DEU">
      <data key="d0">798136</data>
    </edge>
    <edge source="AUS" target="GHA">
      <data key="d0">1121288</data>
    </edge>
    <edge source="AUS" target="GRC">
      <data key="d0">45890</data>
    </edge>
    <edge source="AUS" target="HKG">
      <data key="d0">1151025</data>
    </edge>
    <edge source="AUS" target="IDN">
      <data key="d0">29401256</data>
    </edge>
    <edge source="AUS" target="ISR">
      <data key="d0">1963560</data>
    </edge>
    <edge source="AUS" target="ITA">
      <data key="d0">21079349</data>
    </edge>
    <edge source="AUS" target="CIV">
      <data key="d0">104859</data>
    </edge>
    <edge source="AUS" target="JAM">
      <data key="d0">51022</data>
    </edge>
    <edge source="AUS" target="JPN">
      <data key="d0">3521688</data>
    </edge>
    <edge source="AUS" target="KOR">
      <data key="d0">13063336</data>
    </edge>
    <edge source="AUS" target="LVA">
      <data key="d0">105046</data>
    </edge>
    <edge source="AUS" target="MYS">
      <data key="d0">6257502</data>
    </edge>
    <edge source="AUS" target="MRT">
      <data key="d0">10863</data>
    </edge>
    <edge source="AUS" target="MUS">
      <data key="d0">230021</data>
    </edge>
    <edge source="AUS" target="MEX">
      <data key="d0">122076</data>
    </edge>
    <edge source="AUS" target="OMN">
      <data key="d0">94739</data>
    </edge>
    <edge source="AUS" target="NAM">
      <data key="d0">26477</data>
    </edge>
    <edge source="AUS" target="NLD">
      <data key="d0">657487</data>
    </edge>
    <edge source="AUS" target="NZL">
      <data key="d0">105287205</data>
    </edge>
    <edge source="AUS" target="NOR">
      <data key="d0">397322</data>
    </edge>
    <edge source="AUS" target="PAK">
      <data key="d0">1692182</data>
    </edge>
    <edge source="AUS" target="PAN">
      <data key="d0">819657</data>
    </edge>
    <edge source="AUS" target="PER">
      <data key="d0">188372</data>
    </edge>
    <edge source="AUS" target="PHL">
      <data key="d0">2615599</data>
    </edge>
    <edge source="AUS" target="POL">
      <data key="d0">16265</data>
    </edge>
    <edge source="AUS" target="PRT">
      <data key="d0">22379</data>
    </edge>
    <edge source="AUS" target="RUS">
      <data key="d0">25403</data>
    </edge>
    <edge source="AUS" target="SAU">
      <data key="d0">2910915</data>
    </edge>
    <edge source="AUS" target="SEN">
      <data key="d0">440148</data>
    </edge>
    <edge source="AUS" target="IND">
      <data key="d0">2573665</data>
    </edge>
    <edge source="AUS" target="SGP">
      <data key="d0">11424180</data>
    </edge>
    <edge source="AUS" target="VNM">
      <data key="d0">21712159</data>
    </edge>
    <edge source="AUS" target="ZAF">
      <data key="d0">1055833</data>
    </edge>
    <edge source="AUS" target="ESP">
      <data key="d0">618537</data>
    </edge>
    <edge source="AUS" target="SWE">
      <data key="d0">395676</data>
    </edge>
    <edge source="AUS" target="CHE">
      <data key="d0">32901</data>
    </edge>
    <edge source="AUS" target="THA">
      <data key="d0">44352239</data>
    </edge>
    <edge source="AUS" target="ARE">
      <data key="d0">20921119</data>
    </edge>
    <edge source="AUS" target="TUR">
      <data key="d0">377821</data>
    </edge>
    <edge source="AUS" target="UGA">
      <data key="d0">80474</data>
    </edge>
    <edge source="AUS" target="EGY">
      <data key="d0">2535508</data>
    </edge>
    <edge source="AUS" target="GBR">
      <data key="d0">7798307</data>
    </edge>
    <edge source="AUS" target="TZA">
      <data key="d0">268339</data>
    </edge>
    <edge source="AUS" target="USA">
      <data key="d0">97776472</data>
    </edge>
    <edge source="AUS" target="BFA">
      <data key="d0">113951</data>
    </edge>
    <edge source="AUS" target="URY">
      <data key="d0">133657</data>
    </edge>
    <edge source="AUT" target="ALB">
      <data key="d0">995249</data>
    </edge>
    <edge source="AUT" target="DZA">
      <data key="d0">2242505</data>
    </edge>
    <edge source="AUT" target="AZE">
      <data key="d0">1017378</data>
    </edge>
    <edge source="AUT" target="ARG">
      <data key="d0">7083343</data>
    </edge>
    <edge source="AUT" target="AUS">
      <data key="d0">20749786</data>
    </edge>
    <edge source="AUT" target="BEL">
      <data key="d0">76535731</data>
    </edge>
    <edge source="AUT" target="BOL">
      <data key="d0">18832</data>
    </edge>
    <edge source="AUT" target="BRA">
      <data key="d0">30367933</data>
    </edge>
    <edge source="AUT" target="BGR">
      <data key="d0">23745070</data>
    </edge>
    <edge source="AUT" target="BLR">
      <data key="d0">2781758</data>
    </edge>
    <edge source="AUT" target="CAN">
      <data key="d0">46296457</data>
    </edge>
    <edge source="AUT" target="LKA">
      <data key="d0">499765</data>
    </edge>
    <edge source="AUT" target="CHL">
      <data key="d0">2415099</data>
    </edge>
    <edge source="AUT" target="CHN">
      <data key="d0">99234099</data>
    </edge>
    <edge source="AUT" target="COL">
      <data key="d0">1330144</data>
    </edge>
    <edge source="AUT" target="CRI">
      <data key="d0">109173</data>
    </edge>
    <edge source="AUT" target="HRV">
      <data key="d0">55472439</data>
    </edge>
    <edge source="AUT" target="CZE">
      <data key="d0">341532293</data>
    </edge>
    <edge source="AUT" target="DNK">
      <data key="d0">67710648</data>
    </edge>
    <edge source="AUT" target="ECU">
      <data key="d0">409170</data>
    </edge>
    <edge source="AUT" target="SLV">
      <data key="d0">110491</data>
    </edge>
    <edge source="AUT" target="EST">
      <data key="d0">3785651</data>
    </edge>
    <edge source="AUT" target="FIN">
      <data key="d0">18619490</data>
    </edge>
    <edge source="AUT" target="FRA">
      <data key="d0">245276416</data>
    </edge>
    <edge source="AUT" target="GEO">
      <data key="d0">38704</data>
    </edge>
    <edge source="AUT" target="PSE">
      <data key="d0">76115</data>
    </edge>
    <edge source="AUT" target="DEU">
      <data key="d0">2596446726</data>
    </edge>
    <edge source="AUT" target="GHA">
      <data key="d0">313745</data>
    </edge>
    <edge source="AUT" target="GRC">
      <data key="d0">9236357</data>
    </edge>
    <edge source="AUT" target="GTM">
      <data key="d0">17251</data>
    </edge>
    <edge source="AUT" target="HKG">
      <data key="d0">2132543</data>
    </edge>
    <edge source="AUT" target="HUN">
      <data key="d0">231201465</data>
    </edge>
    <edge source="AUT" target="IDN">
      <data key="d0">3417765</data>
    </edge>
    <edge source="AUT" target="IRL">
      <data key="d0">4009379</data>
    </edge>
    <edge source="AUT" target="ISR">
      <data key="d0">2384397</data>
    </edge>
    <edge source="AUT" target="ITA">
      <data key="d0">695627652</data>
    </edge>
    <edge source="AUT" target="CIV">
      <data key="d0">81035</data>
    </edge>
    <edge source="AUT" target="JPN">
      <data key="d0">15965710</data>
    </edge>
    <edge source="AUT" target="KAZ">
      <data key="d0">2680207</data>
    </edge>
    <edge source="AUT" target="JOR">
      <data key="d0">368375</data>
    </edge>
    <edge source="AUT" target="KOR">
      <data key="d0">18668023</data>
    </edge>
    <edge source="AUT" target="LBN">
      <data key="d0">4177180</data>
    </edge>
    <edge source="AUT" target="LVA">
      <data key="d0">2466523</data>
    </edge>
    <edge source="AUT" target="LTU">
      <data key="d0">6087560</data>
    </edge>
    <edge source="AUT" target="MWI">
      <data key="d0">23925</data>
    </edge>
    <edge source="AUT" target="MYS">
      <data key="d0">12183434</data>
    </edge>
    <edge source="AUT" target="MEX">
      <data key="d0">24336978</data>
    </edge>
    <edge source="AUT" target="MDA">
      <data key="d0">195067</data>
    </edge>
    <edge source="AUT" target="MAR">
      <data key="d0">146315</data>
    </edge>
    <edge source="AUT" target="MOZ">
      <data key="d0">43586</data>
    </edge>
    <edge source="AUT" target="OMN">
      <data key="d0">740510</data>
    </edge>
    <edge source="AUT" target="NLD">
      <data key="d0">150490905</data>
    </edge>
    <edge source="AUT" target="NZL">
      <data key="d0">3668378</data>
    </edge>
    <edge source="AUT" target="NOR">
      <data key="d0">24657821</data>
    </edge>
    <edge source="AUT" target="PAK">
      <data key="d0">1937527</data>
    </edge>
    <edge source="AUT" target="PAN">
      <data key="d0">84046</data>
    </edge>
    <edge source="AUT" target="PRY">
      <data key="d0">10815</data>
    </edge>
    <edge source="AUT" target="PER">
      <data key="d0">773458</data>
    </edge>
    <edge source="AUT" target="PHL">
      <data key="d0">95408</data>
    </edge>
    <edge source="AUT" target="POL">
      <data key="d0">261208419</data>
    </edge>
    <edge source="AUT" target="PRT">
      <data key="d0">8469862</data>
    </edge>
    <edge source="AUT" target="ROU">
      <data key="d0">141038525</data>
    </edge>
    <edge source="AUT" target="RUS">
      <data key="d0">76071782</data>
    </edge>
    <edge source="AUT" target="SAU">
      <data key="d0">74085195</data>
    </edge>
    <edge source="AUT" target="SEN">
      <data key="d0">238027</data>
    </edge>
    <edge source="AUT" target="SRB">
      <data key="d0">34318359</data>
    </edge>
    <edge source="AUT" target="IND">
      <data key="d0">143494241</data>
    </edge>
    <edge source="AUT" target="SGP">
      <data key="d0">12915918</data>
    </edge>
    <edge source="AUT" target="SVK">
      <data key="d0">142779382</data>
    </edge>
    <edge source="AUT" target="VNM">
      <data key="d0">1491590</data>
    </edge>
    <edge source="AUT" target="SVN">
      <data key="d0">128951661</data>
    </edge>
    <edge source="AUT" target="ZAF">
      <data key="d0">32794458</data>
    </edge>
    <edge source="AUT" target="ESP">
      <data key="d0">109464306</data>
    </edge>
    <edge source="AUT" target="SWE">
      <data key="d0">133808445</data>
    </edge>
    <edge source="AUT" target="CHE">
      <data key="d0">241801139</data>
    </edge>
    <edge source="AUT" target="THA">
      <data key="d0">11193378</data>
    </edge>
    <edge source="AUT" target="ARE">
      <data key="d0">10254802</data>
    </edge>
    <edge source="AUT" target="TUN">
      <data key="d0">421826</data>
    </edge>
    <edge source="AUT" target="TUR">
      <data key="d0">97758205</data>
    </edge>
    <edge source="AUT" target="UGA">
      <data key="d0">18480</data>
    </edge>
    <edge source="AUT" target="UKR">
      <data key="d0">6069474</data>
    </edge>
    <edge source="AUT" target="MKD">
      <data key="d0">1325018</data>
    </edge>
    <edge source="AUT" target="EGY">
      <data key="d0">12074195</data>
    </edge>
    <edge source="AUT" target="GBR">
      <data key="d0">98762198</data>
    </edge>
    <edge source="AUT" target="USA">
      <data key="d0">293308131</data>
    </edge>
    <edge source="AUT" target="URY">
      <data key="d0">26330</data>
    </edge>
    <edge source="BEL" target="ALB">
      <data key="d0">54998</data>
    </edge>
    <edge source="BEL" target="DZA">
      <data key="d0">114824124</data>
    </edge>
    <edge source="BEL" target="AZE">
      <data key="d0">646676</data>
    </edge>
    <edge source="BEL" target="ARG">
      <data key="d0">15491647</data>
    </edge>
    <edge source="BEL" target="AUS">
      <data key="d0">15638187</data>
    </edge>
    <edge source="BEL" target="AUT">
      <data key="d0">94483310</data>
    </edge>
    <edge source="BEL" target="BOL">
      <data key="d0">13060</data>
    </edge>
    <edge source="BEL" target="BRA">
      <data key="d0">19677053</data>
    </edge>
    <edge source="BEL" target="BGR">
      <data key="d0">5296599</data>
    </edge>
    <edge source="BEL" target="BDI">
      <data key="d0">71123</data>
    </edge>
    <edge source="BEL" target="BLR">
      <data key="d0">320282</data>
    </edge>
    <edge source="BEL" target="CMR">
      <data key="d0">7019158</data>
    </edge>
    <edge source="BEL" target="CAN">
      <data key="d0">36218101</data>
    </edge>
    <edge source="BEL" target="CAF">
      <data key="d0">100812</data>
    </edge>
    <edge source="BEL" target="LKA">
      <data key="d0">1653373</data>
    </edge>
    <edge source="BEL" target="CHL">
      <data key="d0">6876221</data>
    </edge>
    <edge source="BEL" target="CHN">
      <data key="d0">195230205</data>
    </edge>
    <edge source="BEL" target="COL">
      <data key="d0">4431066</data>
    </edge>
    <edge source="BEL" target="CRI">
      <data key="d0">2646546</data>
    </edge>
    <edge source="BEL" target="HRV">
      <data key="d0">11178028</data>
    </edge>
    <edge source="BEL" target="CZE">
      <data key="d0">187036337</data>
    </edge>
    <edge source="BEL" target="BEN">
      <data key="d0">50383</data>
    </edge>
    <edge source="BEL" target="DNK">
      <data key="d0">70168262</data>
    </edge>
    <edge source="BEL" target="ECU">
      <data key="d0">2831477</data>
    </edge>
    <edge source="BEL" target="ETH">
      <data key="d0">109161</data>
    </edge>
    <edge source="BEL" target="EST">
      <data key="d0">33343213</data>
    </edge>
    <edge source="BEL" target="FIN">
      <data key="d0">43728746</data>
    </edge>
    <edge source="BEL" target="FRA">
      <data key="d0">3151474569</data>
    </edge>
    <edge source="BEL" target="GEO">
      <data key="d0">3768242</data>
    </edge>
    <edge source="BEL" target="GMB">
      <data key="d0">21722</data>
    </edge>
    <edge source="BEL" target="DEU">
      <data key="d0">4129926801</data>
    </edge>
    <edge source="BEL" target="GHA">
      <data key="d0">2007228</data>
    </edge>
    <edge source="BEL" target="GRC">
      <data key="d0">14254473</data>
    </edge>
    <edge source="BEL" target="GTM">
      <data key="d0">155798</data>
    </edge>
    <edge source="BEL" target="HKG">
      <data key="d0">7111135</data>
    </edge>
    <edge source="BEL" target="HUN">
      <data key="d0">45550620</data>
    </edge>
    <edge source="BEL" target="IDN">
      <data key="d0">3846829</data>
    </edge>
    <edge source="BEL" target="IRL">
      <data key="d0">9370528</data>
    </edge>
    <edge source="BEL" target="ISR">
      <data key="d0">20145181</data>
    </edge>
    <edge source="BEL" target="ITA">
      <data key="d0">680416725</data>
    </edge>
    <edge source="BEL" target="CIV">
      <data key="d0">4989225</data>
    </edge>
    <edge source="BEL" target="JAM">
      <data key="d0">40925</data>
    </edge>
    <edge source="BEL" target="JPN">
      <data key="d0">17288478</data>
    </edge>
    <edge source="BEL" target="KAZ">
      <data key="d0">560591</data>
    </edge>
    <edge source="BEL" target="JOR">
      <data key="d0">3129298</data>
    </edge>
    <edge source="BEL" target="KOR">
      <data key="d0">43382704</data>
    </edge>
    <edge source="BEL" target="KGZ">
      <data key="d0">27318</data>
    </edge>
    <edge source="BEL" target="LBN">
      <data key="d0">3157268</data>
    </edge>
    <edge source="BEL" target="LVA">
      <data key="d0">1388921</data>
    </edge>
    <edge source="BEL" target="LTU">
      <data key="d0">5441358</data>
    </edge>
    <edge source="BEL" target="MDG">
      <data key="d0">374682</data>
    </edge>
    <edge source="BEL" target="MYS">
      <data key="d0">7051722</data>
    </edge>
    <edge source="BEL" target="MRT">
      <data key="d0">2031463</data>
    </edge>
    <edge source="BEL" target="MUS">
      <data key="d0">764899</data>
    </edge>
    <edge source="BEL" target="MEX">
      <data key="d0">86491063</data>
    </edge>
    <edge source="BEL" target="MDA">
      <data key="d0">560248</data>
    </edge>
    <edge source="BEL" target="MAR">
      <data key="d0">64694494</data>
    </edge>
    <edge source="BEL" target="MOZ">
      <data key="d0">83051</data>
    </edge>
    <edge source="BEL" target="OMN">
      <data key="d0">2130996</data>
    </edge>
    <edge source="BEL" target="NAM">
      <data key="d0">92565</data>
    </edge>
    <edge source="BEL" target="NLD">
      <data key="d0">1358982818</data>
    </edge>
    <edge source="BEL" target="NZL">
      <data key="d0">1562150</data>
    </edge>
    <edge source="BEL" target="NIC">
      <data key="d0">372287</data>
    </edge>
    <edge source="BEL" target="NER">
      <data key="d0">974887</data>
    </edge>
    <edge source="BEL" target="NOR">
      <data key="d0">20201733</data>
    </edge>
    <edge source="BEL" target="PAK">
      <data key="d0">29284696</data>
    </edge>
    <edge source="BEL" target="PAN">
      <data key="d0">3053341</data>
    </edge>
    <edge source="BEL" target="PRY">
      <data key="d0">265281</data>
    </edge>
    <edge source="BEL" target="PER">
      <data key="d0">13377091</data>
    </edge>
    <edge source="BEL" target="PHL">
      <data key="d0">241353</data>
    </edge>
    <edge source="BEL" target="POL">
      <data key="d0">362857018</data>
    </edge>
    <edge source="BEL" target="PRT">
      <data key="d0">62297951</data>
    </edge>
    <edge source="BEL" target="ROU">
      <data key="d0">47427907</data>
    </edge>
    <edge source="BEL" target="RUS">
      <data key="d0">98455598</data>
    </edge>
    <edge source="BEL" target="SAU">
      <data key="d0">27440620</data>
    </edge>
    <edge source="BEL" target="SEN">
      <data key="d0">4701956</data>
    </edge>
    <edge source="BEL" target="SRB">
      <data key="d0">8278300</data>
    </edge>
    <edge source="BEL" target="IND">
      <data key="d0">79544712</data>
    </edge>
    <edge source="BEL" target="SGP">
      <data key="d0">13731758</data>
    </edge>
    <edge source="BEL" target="SVK">
      <data key="d0">100628559</data>
    </edge>
    <edge source="BEL" target="VNM">
      <data key="d0">11782858</data>
    </edge>
    <edge source="BEL" target="SVN">
      <data key="d0">16397256</data>
    </edge>
    <edge source="BEL" target="ZAF">
      <data key="d0">41367963</data>
    </edge>
    <edge source="BEL" target="ESP">
      <data key="d0">227215579</data>
    </edge>
    <edge source="BEL" target="SWE">
      <data key="d0">153723189</data>
    </edge>
    <edge source="BEL" target="CHE">
      <data key="d0">57804393</data>
    </edge>
    <edge source="BEL" target="THA">
      <data key="d0">12830391</data>
    </edge>
    <edge source="BEL" target="TGO">
      <data key="d0">468931</data>
    </edge>
    <edge source="BEL" target="ARE">
      <data key="d0">48799892</data>
    </edge>
    <edge source="BEL" target="TUN">
      <data key="d0">3765634</data>
    </edge>
    <edge source="BEL" target="TUR">
      <data key="d0">259236587</data>
    </edge>
    <edge source="BEL" target="UGA">
      <data key="d0">49659</data>
    </edge>
    <edge source="BEL" target="UKR">
      <data key="d0">4545064</data>
    </edge>
    <edge source="BEL" target="MKD">
      <data key="d0">3639925</data>
    </edge>
    <edge source="BEL" target="EGY">
      <data key="d0">59920726</data>
    </edge>
    <edge source="BEL" target="GBR">
      <data key="d0">603392694</data>
    </edge>
    <edge source="BEL" target="TZA">
      <data key="d0">239795</data>
    </edge>
    <edge source="BEL" target="USA">
      <data key="d0">204332492</data>
    </edge>
    <edge source="BEL" target="BFA">
      <data key="d0">1690589</data>
    </edge>
    <edge source="BEL" target="URY">
      <data key="d0">622703</data>
    </edge>
    <edge source="CHN" target="ALB">
      <data key="d0">28937009</data>
    </edge>
    <edge source="CHN" target="DZA">
      <data key="d0">485745643</data>
    </edge>
    <edge source="CHN" target="AZE">
      <data key="d0">3519435</data>
    </edge>
    <edge source="CHN" target="ARG">
      <data key="d0">82513298</data>
    </edge>
    <edge source="CHN" target="AUS">
      <data key="d0">494654037</data>
    </edge>
    <edge source="CHN" target="AUT">
      <data key="d0">3589258</data>
    </edge>
    <edge source="CHN" target="ARM">
      <data key="d0">867521</data>
    </edge>
    <edge source="CHN" target="BEL">
      <data key="d0">949028471</data>
    </edge>
    <edge source="CHN" target="BOL">
      <data key="d0">8415941</data>
    </edge>
    <edge source="CHN" target="BWA">
      <data key="d0">5176896</data>
    </edge>
    <edge source="CHN" target="BRA">
      <data key="d0">509614570</data>
    </edge>
    <edge source="CHN" target="BGR">
      <data key="d0">30776149</data>
    </edge>
    <edge source="CHN" target="BDI">
      <data key="d0">1309219</data>
    </edge>
    <edge source="CHN" target="BLR">
      <data key="d0">6796788</data>
    </edge>
    <edge source="CHN" target="KHM">
      <data key="d0">62780343</data>
    </edge>
    <edge source="CHN" target="CMR">
      <data key="d0">84166613</data>
    </edge>
    <edge source="CHN" target="CAN">
      <data key="d0">486837194</data>
    </edge>
    <edge source="CHN" target="CAF">
      <data key="d0">688314</data>
    </edge>
    <edge source="CHN" target="LKA">
      <data key="d0">274457118</data>
    </edge>
    <edge source="CHN" target="CHL">
      <data key="d0">642168341</data>
    </edge>
    <edge source="CHN" target="COL">
      <data key="d0">293730236</data>
    </edge>
    <edge source="CHN" target="CRI">
      <data key="d0">157079489</data>
    </edge>
    <edge source="CHN" target="HRV">
      <data key="d0">33669778</data>
    </edge>
    <edge source="CHN" target="CZE">
      <data key="d0">16375929</data>
    </edge>
    <edge source="CHN" target="BEN">
      <data key="d0">43544732</data>
    </edge>
    <edge source="CHN" target="DNK">
      <data key="d0">58365207</data>
    </edge>
    <edge source="CHN" target="ECU">
      <data key="d0">193617051</data>
    </edge>
    <edge source="CHN" target="SLV">
      <data key="d0">59627007</data>
    </edge>
    <edge source="CHN" target="ETH">
      <data key="d0">218395495</data>
    </edge>
    <edge source="CHN" target="EST">
      <data key="d0">8652911</data>
    </edge>
    <edge source="CHN" target="FIN">
      <data key="d0">25857911</data>
    </edge>
    <edge source="CHN" target="FRA">
      <data key="d0">114260237</data>
    </edge>
    <edge source="CHN" target="GEO">
      <data key="d0">51068574</data>
    </edge>
    <edge source="CHN" target="GMB">
      <data key="d0">10947591</data>
    </edge>
    <edge source="CHN" target="PSE">
      <data key="d0">857376</data>
    </edge>
    <edge source="CHN" target="DEU">
      <data key="d0">312749528</data>
    </edge>
    <edge source="CHN" target="GHA">
      <data key="d0">310688520</data>
    </edge>
    <edge source="CHN" target="GRC">
      <data key="d0">54571347</data>
    </edge>
    <edge source="CHN" target="GTM">
      <data key="d0">185410286</data>
    </edge>
    <edge source="CHN" target="HND">
      <data key="d0">107098701</data>
    </edge>
    <edge source="CHN" target="HKG">
      <data key="d0">1073077436</data>
    </edge>
    <edge source="CHN" target="HUN">
      <data key="d0">7157269</data>
    </edge>
    <edge source="CHN" target="IDN">
      <data key="d0">2285665072</data>
    </edge>
    <edge source="CHN" target="IRL">
      <data key="d0">12273588</data>
    </edge>
    <edge source="CHN" target="ISR">
      <data key="d0">333183602</data>
    </edge>
    <edge source="CHN" target="ITA">
      <data key="d0">1201022664</data>
    </edge>
    <edge source="CHN" target="CIV">
      <data key="d0">148656215</data>
    </edge>
    <edge source="CHN" target="JAM">
      <data key="d0">22880615</data>
    </edge>
    <edge source="CHN" target="JPN">
      <data key="d0">1119573117</data>
    </edge>
    <edge source="CHN" target="KAZ">
      <data key="d0">224885661</data>
    </edge>
    <edge source="CHN" target="JOR">
      <data key="d0">168770579</data>
    </edge>
    <edge source="CHN" target="KOR">
      <data key="d0">6668408044</data>
    </edge>
    <edge source="CHN" target="KGZ">
      <data key="d0">47397542</data>
    </edge>
    <edge source="CHN" target="LBN">
      <data key="d0">252358086</data>
    </edge>
    <edge source="CHN" target="LVA">
      <data key="d0">30209769</data>
    </edge>
    <edge source="CHN" target="LTU">
      <data key="d0">14550781</data>
    </edge>
    <edge source="CHN" target="MDG">
      <data key="d0">39675211</data>
    </edge>
    <edge source="CHN" target="MWI">
      <data key="d0">17039649</data>
    </edge>
    <edge source="CHN" target="MYS">
      <data key="d0">1564790385</data>
    </edge>
    <edge source="CHN" target="MRT">
      <data key="d0">28348348</data>
    </edge>
    <edge source="CHN" target="MUS">
      <data key="d0">24733739</data>
    </edge>
    <edge source="CHN" target="MEX">
      <data key="d0">431495746</data>
    </edge>
    <edge source="CHN" target="MDA">
      <data key="d0">753858</data>
    </edge>
    <edge source="CHN" target="MAR">
      <data key="d0">72105369</data>
    </edge>
    <edge source="CHN" target="MOZ">
      <data key="d0">84275936</data>
    </edge>
    <edge source="CHN" target="OMN">
      <data key="d0">336700998</data>
    </edge>
    <edge source="CHN" target="NAM">
      <data key="d0">21196196</data>
    </edge>
    <edge source="CHN" target="NLD">
      <data key="d0">311282749</data>
    </edge>
    <edge source="CHN" target="NZL">
      <data key="d0">68112077</data>
    </edge>
    <edge source="CHN" target="NIC">
      <data key="d0">53903227</data>
    </edge>
    <edge source="CHN" target="NER">
      <data key="d0">806825</data>
    </edge>
    <edge source="CHN" target="NOR">
      <data key="d0">50568639</data>
    </edge>
    <edge source="CHN" target="PAK">
      <data key="d0">1306214688</data>
    </edge>
    <edge source="CHN" target="PAN">
      <data key="d0">168566588</data>
    </edge>
    <edge source="CHN" target="PRY">
      <data key="d0">24354868</data>
    </edge>
    <edge source="CHN" target="PER">
      <data key="d0">449537396</data>
    </edge>
    <edge source="CHN" target="PHL">
      <data key="d0">2625610141</data>
    </edge>
    <edge source="CHN" target="POL">
      <data key="d0">180283625</data>
    </edge>
    <edge source="CHN" target="PRT">
      <data key="d0">80604843</data>
    </edge>
    <edge source="CHN" target="ROU">
      <data key="d0">50186499</data>
    </edge>
    <edge source="CHN" target="RUS">
      <data key="d0">682952662</data>
    </edge>
    <edge source="CHN" target="SAU">
      <data key="d0">1332721680</data>
    </edge>
    <edge source="CHN" target="SEN">
      <data key="d0">103671483</data>
    </edge>
    <edge source="CHN" target="SRB">
      <data key="d0">2746366</data>
    </edge>
    <edge source="CHN" target="IND">
      <data key="d0">2059668864</data>
    </edge>
    <edge source="CHN" target="SGP">
      <data key="d0">1198431786</data>
    </edge>
    <edge source="CHN" target="SVK">
      <data key="d0">3242571</data>
    </edge>
    <edge source="CHN" target="VNM">
      <data key="d0">4833781282</data>
    </edge>
    <edge source="CHN" target="SVN">
      <data key="d0">37396492</data>
    </edge>
    <edge source="CHN" target="ZAF">
      <data key="d0">391450004</data>
    </edge>
    <edge source="CHN" target="ZWE">
      <data key="d0">6174079</data>
    </edge>
    <edge source="CHN" target="ESP">
      <data key="d0">444770021</data>
    </edge>
    <edge source="CHN" target="SWE">
      <data key="d0">32645571</data>
    </edge>
    <edge source="CHN" target="CHE">
      <data key="d0">9972930</data>
    </edge>
    <edge source="CHN" target="THA">
      <data key="d0">2905915314</data>
    </edge>
    <edge source="CHN" target="TGO">
      <data key="d0">55404367</data>
    </edge>
    <edge source="CHN" target="ARE">
      <data key="d0">999673504</data>
    </edge>
    <edge source="CHN" target="TUN">
      <data key="d0">80824831</data>
    </edge>
    <edge source="CHN" target="TUR">
      <data key="d0">1065875381</data>
    </edge>
    <edge source="CHN" target="UGA">
      <data key="d0">14776358</data>
    </edge>
    <edge source="CHN" target="UKR">
      <data key="d0">195426364</data>
    </edge>
    <edge source="CHN" target="MKD">
      <data key="d0">380081</data>
    </edge>
    <edge source="CHN" target="EGY">
      <data key="d0">666675521</data>
    </edge>
    <edge source="CHN" target="GBR">
      <data key="d0">366939424</data>
    </edge>
    <edge source="CHN" target="TZA">
      <data key="d0">114108216</data>
    </edge>
    <edge source="CHN" target="USA">
      <data key="d0">1731026099</data>
    </edge>
    <edge source="CHN" target="BFA">
      <data key="d0">5725234</data>
    </edge>
    <edge source="CHN" target="URY">
      <data key="d0">21757738</data>
    </edge>
    <edge source="DEU" target="ALB">
      <data key="d0">114812236</data>
    </edge>
    <edge source="DEU" target="DZA">
      <data key="d0">54351085</data>
    </edge>
    <edge source="DEU" target="AZE">
      <data key="d0">10680564</data>
    </edge>
    <edge source="DEU" target="ARG">
      <data key="d0">34670713</data>
    </edge>
    <edge source="DEU" target="AUS">
      <data key="d0">48461520</data>
    </edge>
    <edge source="DEU" target="AUT">
      <data key="d0">1411185177</data>
    </edge>
    <edge source="DEU" target="ARM">
      <data key="d0">224163</data>
    </edge>
    <edge source="DEU" target="BEL">
      <data key="d0">976576377</data>
    </edge>
    <edge source="DEU" target="BOL">
      <data key="d0">261536</data>
    </edge>
    <edge source="DEU" target="BWA">
      <data key="d0">563083</data>
    </edge>
    <edge source="DEU" target="BRA">
      <data key="d0">128102968</data>
    </edge>
    <edge source="DEU" target="BGR">
      <data key="d0">175489605</data>
    </edge>
    <edge source="DEU" target="BDI">
      <data key="d0">10171</data>
    </edge>
    <edge source="DEU" target="BLR">
      <data key="d0">13431771</data>
    </edge>
    <edge source="DEU" target="KHM">
      <data key="d0">126607</data>
    </edge>
    <edge source="DEU" target="CMR">
      <data key="d0">380609</data>
    </edge>
    <edge source="DEU" target="CAN">
      <data key="d0">155629954</data>
    </edge>
    <edge source="DEU" target="LKA">
      <data key="d0">2514545</data>
    </edge>
    <edge source="DEU" target="CHL">
      <data key="d0">26159024</data>
    </edge>
    <edge source="DEU" target="CHN">
      <data key="d0">1021801297</data>
    </edge>
    <edge source="DEU" target="COL">
      <data key="d0">11556611</data>
    </edge>
    <edge source="DEU" target="CRI">
      <data key="d0">832866</data>
    </edge>
    <edge source="DEU" target="HRV">
      <data key="d0">64594102</data>
    </edge>
    <edge source="DEU" target="CZE">
      <data key="d0">1288265589</data>
    </edge>
    <edge source="DEU" target="DNK">
      <data key="d0">404901077</data>
    </edge>
    <edge source="DEU" target="ECU">
      <data key="d0">18690405</data>
    </edge>
    <edge source="DEU" target="SLV">
      <data key="d0">2156815</data>
    </edge>
    <edge source="DEU" target="ETH">
      <data key="d0">3538223</data>
    </edge>
    <edge source="DEU" target="EST">
      <data key="d0">42700092</data>
    </edge>
    <edge source="DEU" target="FIN">
      <data key="d0">212403611</data>
    </edge>
    <edge source="DEU" target="FRA">
      <data key="d0">2526180242</data>
    </edge>
    <edge source="DEU" target="GEO">
      <data key="d0">2078119</data>
    </edge>
    <edge source="DEU" target="PSE">
      <data key="d0">212520</data>
    </edge>
    <edge source="DEU" target="GHA">
      <data key="d0">754504</data>
    </edge>
    <edge source="DEU" target="GRC">
      <data key="d0">145193037</data>
    </edge>
    <edge source="DEU" target="GTM">
      <data key="d0">1841273</data>
    </edge>
    <edge source="DEU" target="HND">
      <data key="d0">1961060</data>
    </edge>
    <edge source="DEU" target="HKG">
      <data key="d0">21455342</data>
    </edge>
    <edge source="DEU" target="HUN">
      <data key="d0">456992618</data>
    </edge>
    <edge source="DEU" target="IDN">
      <data key="d0">25872335</data>
    </edge>
    <edge source="DEU" target="IRL">
      <data key="d0">46935334</data>
    </edge>
    <edge source="DEU" target="ISR">
      <data key="d0">27249557</data>
    </edge>
    <edge source="DEU" target="ITA">
      <data key="d0">1815773622</data>
    </edge>
    <edge source="DEU" target="CIV">
      <data key="d0">3029271</data>
    </edge>
    <edge source="DEU" target="JAM">
      <data key="d0">58886</data>
    </edge>
    <edge source="DEU" target="JPN">
      <data key="d0">45690839</data>
    </edge>
    <edge source="DEU" target="KAZ">
      <data key="d0">25541956</data>
    </edge>
    <edge source="DEU" target="JOR">
      <data key="d0">2770562</data>
    </edge>
    <edge source="DEU" target="KOR">
      <data key="d0">148479397</data>
    </edge>
    <edge source="DEU" target="KGZ">
      <data key="d0">169050</data>
    </edge>
    <edge source="DEU" target="LBN">
      <data key="d0">3406724</data>
    </edge>
    <edge source="DEU" target="LVA">
      <data key="d0">18155003</data>
    </edge>
    <edge source="DEU" target="LTU">
      <data key="d0">48381747</data>
    </edge>
    <edge source="DEU" target="MDG">
      <data key="d0">170038</data>
    </edge>
    <edge source="DEU" target="MWI">
      <data key="d0">140480</data>
    </edge>
    <edge source="DEU" target="MYS">
      <data key="d0">36922345</data>
    </edge>
    <edge source="DEU" target="MRT">
      <data key="d0">415177</data>
    </edge>
    <edge source="DEU" target="MUS">
      <data key="d0">303788</data>
    </edge>
    <edge source="DEU" target="MEX">
      <data key="d0">258390057</data>
    </edge>
    <edge source="DEU" target="MDA">
      <data key="d0">1039829</data>
    </edge>
    <edge source="DEU" target="MAR">
      <data key="d0">17742558</data>
    </edge>
    <edge source="DEU" target="MOZ">
      <data key="d0">4402025</data>
    </edge>
    <edge source="DEU" target="OMN">
      <data key="d0">23474910</data>
    </edge>
    <edge source="DEU" target="NAM">
      <data key="d0">825007</data>
    </edge>
    <edge source="DEU" target="NLD">
      <data key="d0">2079803916</data>
    </edge>
    <edge source="DEU" target="NZL">
      <data key="d0">3447740</data>
    </edge>
    <edge source="DEU" target="NIC">
      <data key="d0">404187</data>
    </edge>
    <edge source="DEU" target="NOR">
      <data key="d0">178374990</data>
    </edge>
    <edge source="DEU" target="PAK">
      <data key="d0">23279077</data>
    </edge>
    <edge source="DEU" target="PAN">
      <data key="d0">4575692</data>
    </edge>
    <edge source="DEU" target="PRY">
      <data key="d0">321020</data>
    </edge>
    <edge source="DEU" target="PER">
      <data key="d0">20459764</data>
    </edge>
    <edge source="DEU" target="PHL">
      <data key="d0">12106474</data>
    </edge>
    <edge source="DEU" target="POL">
      <data key="d0">1999592899</data>
    </edge>
    <edge source="DEU" target="PRT">
      <data key="d0">122824453</data>
    </edge>
    <edge source="DEU" target="ROU">
      <data key="d0">197786796</data>
    </edge>
    <edge source="DEU" target="RUS">
      <data key="d0">185094846</data>
    </edge>
    <edge source="DEU" target="SAU">
      <data key="d0">148482068</data>
    </edge>
    <edge source="DEU" target="SEN">
      <data key="d0">483288</data>
    </edge>
    <edge source="DEU" target="SRB">
      <data key="d0">18628846</data>
    </edge>
    <edge source="DEU" target="IND">
      <data key="d0">237260724</data>
    </edge>
    <edge source="DEU" target="SGP">
      <data key="d0">48391398</data>
    </edge>
    <edge source="DEU" target="SVK">
      <data key="d0">434114890</data>
    </edge>
    <edge source="DEU" target="VNM">
      <data key="d0">37188827</data>
    </edge>
    <edge source="DEU" target="SVN">
      <data key="d0">151732707</data>
    </edge>
    <edge source="DEU" target="ZAF">
      <data key="d0">112389963</data>
    </edge>
    <edge source="DEU" target="ZWE">
      <data key="d0">112650</data>
    </edge>
    <edge source="DEU" target="ESP">
      <data key="d0">896757481</data>
    </edge>
    <edge source="DEU" target="SWE">
      <data key="d0">661464853</data>
    </edge>
    <edge source="DEU" target="CHE">
      <data key="d0">1104949657</data>
    </edge>
    <edge source="DEU" target="THA">
      <data key="d0">67729111</data>
    </edge>
    <edge source="DEU" target="TGO">
      <data key="d0">25158</data>
    </edge>
    <edge source="DEU" target="ARE">
      <data key="d0">100863346</data>
    </edge>
    <edge source="DEU" target="TUN">
      <data key="d0">20421097</data>
    </edge>
    <edge source="DEU" target="TUR">
      <data key="d0">506352610</data>
    </edge>
    <edge source="DEU" target="UGA">
      <data key="d0">164417</data>
    </edge>
    <edge source="DEU" target="UKR">
      <data key="d0">29586760</data>
    </edge>
    <edge source="DEU" target="MKD">
      <data key="d0">1435435</data>
    </edge>
    <edge source="DEU" target="EGY">
      <data key="d0">172279312</data>
    </edge>
    <edge source="DEU" target="GBR">
      <data key="d0">944535961</data>
    </edge>
    <edge source="DEU" target="TZA">
      <data key="d0">1021665</data>
    </edge>
    <edge source="DEU" target="USA">
      <data key="d0">1355496171</data>
    </edge>
    <edge source="DEU" target="BFA">
      <data key="d0">646959</data>
    </edge>
    <edge source="DEU" target="URY">
      <data key="d0">767838</data>
    </edge>
    <edge source="GRC" target="ALB">
      <data key="d0">26002914</data>
    </edge>
    <edge source="GRC" target="DZA">
      <data key="d0">74869709</data>
    </edge>
    <edge source="GRC" target="AZE">
      <data key="d0">160458</data>
    </edge>
    <edge source="GRC" target="AUS">
      <data key="d0">4050466</data>
    </edge>
    <edge source="GRC" target="AUT">
      <data key="d0">2417301</data>
    </edge>
    <edge source="GRC" target="BEL">
      <data key="d0">2666824</data>
    </edge>
    <edge source="GRC" target="BGR">
      <data key="d0">52951681</data>
    </edge>
    <edge source="GRC" target="CMR">
      <data key="d0">6032511</data>
    </edge>
    <edge source="GRC" target="CAN">
      <data key="d0">2433065</data>
    </edge>
    <edge source="GRC" target="CHL">
      <data key="d0">154890</data>
    </edge>
    <edge source="GRC" target="COL">
      <data key="d0">21702</data>
    </edge>
    <edge source="GRC" target="HRV">
      <data key="d0">57722</data>
    </edge>
    <edge source="GRC" target="CZE">
      <data key="d0">1153459</data>
    </edge>
    <edge source="GRC" target="DNK">
      <data key="d0">276606</data>
    </edge>
    <edge source="GRC" target="ETH">
      <data key="d0">538234</data>
    </edge>
    <edge source="GRC" target="EST">
      <data key="d0">63166</data>
    </edge>
    <edge source="GRC" target="FIN">
      <data key="d0">1772431</data>
    </edge>
    <edge source="GRC" target="FRA">
      <data key="d0">4108789</data>
    </edge>
    <edge source="GRC" target="DEU">
      <data key="d0">20326444</data>
    </edge>
    <edge source="GRC" target="GHA">
      <data key="d0">449264</data>
    </edge>
    <edge source="GRC" target="GTM">
      <data key="d0">14873</data>
    </edge>
    <edge source="GRC" target="HKG">
      <data key="d0">14700</data>
    </edge>
    <edge source="GRC" target="HUN">
      <data key="d0">3457902</data>
    </edge>
    <edge source="GRC" target="IRL">
      <data key="d0">267268</data>
    </edge>
    <edge source="GRC" target="ISR">
      <data key="d0">7803151</data>
    </edge>
    <edge source="GRC" target="ITA">
      <data key="d0">15905310</data>
    </edge>
    <edge source="GRC" target="CIV">
      <data key="d0">33384</data>
    </edge>
    <edge source="GRC" target="JAM">
      <data key="d0">141458</data>
    </edge>
    <edge source="GRC" target="JPN">
      <data key="d0">56081</data>
    </edge>
    <edge source="GRC" target="JOR">
      <data key="d0">92955</data>
    </edge>
    <edge source="GRC" target="KOR">
      <data key="d0">41221</data>
    </edge>
    <edge source="GRC" target="LBN">
      <data key="d0">341656</data>
    </edge>
    <edge source="GRC" target="LVA">
      <data key="d0">103750</data>
    </edge>
    <edge source="GRC" target="LTU">
      <data key="d0">346172</data>
    </edge>
    <edge source="GRC" target="MDG">
      <data key="d0">38302</data>
    </edge>
    <edge source="GRC" target="MRT">
      <data key="d0">27135</data>
    </edge>
    <edge source="GRC" target="MEX">
      <data key="d0">1865538</data>
    </edge>
    <edge source="GRC" target="MDA">
      <data key="d0">12018</data>
    </edge>
    <edge source="GRC" target="MAR">
      <data key="d0">10999</data>
    </edge>
    <edge source="GRC" target="MOZ">
      <data key="d0">468964</data>
    </edge>
    <edge source="GRC" target="OMN">
      <data key="d0">224476</data>
    </edge>
    <edge source="GRC" target="NLD">
      <data key="d0">8420474</data>
    </edge>
    <edge source="GRC" target="NZL">
      <data key="d0">203497</data>
    </edge>
    <edge source="GRC" target="NOR">
      <data key="d0">5547021</data>
    </edge>
    <edge source="GRC" target="PAN">
      <data key="d0">103963</data>
    </edge>
    <edge source="GRC" target="PER">
      <data key="d0">30056</data>
    </edge>
    <edge source="GRC" target="POL">
      <data key="d0">23298140</data>
    </edge>
    <edge source="GRC" target="PRT">
      <data key="d0">350367</data>
    </edge>
    <edge source="GRC" target="ROU">
      <data key="d0">55306584</data>
    </edge>
    <edge source="GRC" target="RUS">
      <data key="d0">104426</data>
    </edge>
    <edge source="GRC" target="SAU">
      <data key="d0">321031</data>
    </edge>
    <edge source="GRC" target="SRB">
      <data key="d0">17013473</data>
    </edge>
    <edge source="GRC" target="IND">
      <data key="d0">429091</data>
    </edge>
    <edge source="GRC" target="SGP">
      <data key="d0">148052</data>
    </edge>
    <edge source="GRC" target="SVK">
      <data key="d0">1817538</data>
    </edge>
    <edge source="GRC" target="VNM">
      <data key="d0">332314</data>
    </edge>
    <edge source="GRC" target="SVN">
      <data key="d0">166296</data>
    </edge>
    <edge source="GRC" target="ZAF">
      <data key="d0">212937</data>
    </edge>
    <edge source="GRC" target="ESP">
      <data key="d0">7604758</data>
    </edge>
    <edge source="GRC" target="SWE">
      <data key="d0">1770340</data>
    </edge>
    <edge source="GRC" target="CHE">
      <data key="d0">253767</data>
    </edge>
    <edge source="GRC" target="THA">
      <data key="d0">122700</data>
    </edge>
    <edge source="GRC" target="TGO">
      <data key="d0">105478</data>
    </edge>
    <edge source="GRC" target="ARE">
      <data key="d0">2899547</data>
    </edge>
    <edge source="GRC" target="TUN">
      <data key="d0">180504</data>
    </edge>
    <edge source="GRC" target="TUR">
      <data key="d0">957224</data>
    </edge>
    <edge source="GRC" target="UKR">
      <data key="d0">128730</data>
    </edge>
    <edge source="GRC" target="MKD">
      <data key="d0">44584822</data>
    </edge>
    <edge source="GRC" target="EGY">
      <data key="d0">3539270</data>
    </edge>
    <edge source="GRC" target="GBR">
      <data key="d0">8681776</data>
    </edge>
    <edge source="GRC" target="USA">
      <data key="d0">77987412</data>
    </edge>
    <edge source="ITA" target="ALB">
      <data key="d0">19047418</data>
    </edge>
    <edge source="ITA" target="DZA">
      <data key="d0">681050984</data>
    </edge>
    <edge source="ITA" target="AZE">
      <data key="d0">17376365</data>
    </edge>
    <edge source="ITA" target="ARG">
      <data key="d0">18921524</data>
    </edge>
    <edge source="ITA" target="AUS">
      <data key="d0">30904792</data>
    </edge>
    <edge source="ITA" target="AUT">
      <data key="d0">643378320</data>
    </edge>
    <edge source="ITA" target="ARM">
      <data key="d0">311791</data>
    </edge>
    <edge source="ITA" target="BEL">
      <data key="d0">274122041</data>
    </edge>
    <edge source="ITA" target="BOL">
      <data key="d0">547728</data>
    </edge>
    <edge source="ITA" target="BRA">
      <data key="d0">61512815</data>
    </edge>
    <edge source="ITA" target="BGR">
      <data key="d0">56624136</data>
    </edge>
    <edge source="ITA" target="BLR">
      <data key="d0">6748213</data>
    </edge>
    <edge source="ITA" target="KHM">
      <data key="d0">22900</data>
    </edge>
    <edge source="ITA" target="CMR">
      <data key="d0">345194</data>
    </edge>
    <edge source="ITA" target="CAN">
      <data key="d0">78685314</data>
    </edge>
    <edge source="ITA" target="LKA">
      <data key="d0">452180</data>
    </edge>
    <edge source="ITA" target="CHL">
      <data key="d0">10000894</data>
    </edge>
    <edge source="ITA" target="CHN">
      <data key="d0">192337263</data>
    </edge>
    <edge source="ITA" target="COL">
      <data key="d0">3250597</data>
    </edge>
    <edge source="ITA" target="CRI">
      <data key="d0">390235</data>
    </edge>
    <edge source="ITA" target="HRV">
      <data key="d0">187366238</data>
    </edge>
    <edge source="ITA" target="CZE">
      <data key="d0">437543308</data>
    </edge>
    <edge source="ITA" target="BEN">
      <data key="d0">25996</data>
    </edge>
    <edge source="ITA" target="DNK">
      <data key="d0">140313272</data>
    </edge>
    <edge source="ITA" target="ECU">
      <data key="d0">1584129</data>
    </edge>
    <edge source="ITA" target="SLV">
      <data key="d0">249485</data>
    </edge>
    <edge source="ITA" target="ETH">
      <data key="d0">12180556</data>
    </edge>
    <edge source="ITA" target="EST">
      <data key="d0">18152458</data>
    </edge>
    <edge source="ITA" target="FIN">
      <data key="d0">91240181</data>
    </edge>
    <edge source="ITA" target="FRA">
      <data key="d0">1626534206</data>
    </edge>
    <edge source="ITA" target="GEO">
      <data key="d0">2380699</data>
    </edge>
    <edge source="ITA" target="GMB">
      <data key="d0">168877</data>
    </edge>
    <edge source="ITA" target="PSE">
      <data key="d0">21726</data>
    </edge>
    <edge source="ITA" target="DEU">
      <data key="d0">3270027642</data>
    </edge>
    <edge source="ITA" target="GHA">
      <data key="d0">3073294</data>
    </edge>
    <edge source="ITA" target="GRC">
      <data key="d0">119325580</data>
    </edge>
    <edge source="ITA" target="GTM">
      <data key="d0">839485</data>
    </edge>
    <edge source="ITA" target="HND">
      <data key="d0">118665</data>
    </edge>
    <edge source="ITA" target="HKG">
      <data key="d0">9205284</data>
    </edge>
    <edge source="ITA" target="HUN">
      <data key="d0">309031373</data>
    </edge>
    <edge source="ITA" target="IDN">
      <data key="d0">22686192</data>
    </edge>
    <edge source="ITA" target="IRL">
      <data key="d0">21882656</data>
    </edge>
    <edge source="ITA" target="ISR">
      <data key="d0">68325162</data>
    </edge>
    <edge source="ITA" target="CIV">
      <data key="d0">2958234</data>
    </edge>
    <edge source="ITA" target="JPN">
      <data key="d0">14487733</data>
    </edge>
    <edge source="ITA" target="KAZ">
      <data key="d0">274371611</data>
    </edge>
    <edge source="ITA" target="JOR">
      <data key="d0">2688429</data>
    </edge>
    <edge source="ITA" target="KOR">
      <data key="d0">103120884</data>
    </edge>
    <edge source="ITA" target="KGZ">
      <data key="d0">31838</data>
    </edge>
    <edge source="ITA" target="LBN">
      <data key="d0">9701678</data>
    </edge>
    <edge source="ITA" target="LVA">
      <data key="d0">11845011</data>
    </edge>
    <edge source="ITA" target="LTU">
      <data key="d0">28065649</data>
    </edge>
    <edge source="ITA" target="MDG">
      <data key="d0">510502</data>
    </edge>
    <edge source="ITA" target="MYS">
      <data key="d0">29501674</data>
    </edge>
    <edge source="ITA" target="MRT">
      <data key="d0">131232</data>
    </edge>
    <edge source="ITA" target="MUS">
      <data key="d0">73262</data>
    </edge>
    <edge source="ITA" target="MEX">
      <data key="d0">146500242</data>
    </edge>
    <edge source="ITA" target="MDA">
      <data key="d0">4131896</data>
    </edge>
    <edge source="ITA" target="MAR">
      <data key="d0">37342387</data>
    </edge>
    <edge source="ITA" target="MOZ">
      <data key="d0">116189</data>
    </edge>
    <edge source="ITA" target="OMN">
      <data key="d0">72698524</data>
    </edge>
    <edge source="ITA" target="NAM">
      <data key="d0">43165</data>
    </edge>
    <edge source="ITA" target="NLD">
      <data key="d0">367285608</data>
    </edge>
    <edge source="ITA" target="NZL">
      <data key="d0">5389040</data>
    </edge>
    <edge source="ITA" target="NOR">
      <data key="d0">75510387</data>
    </edge>
    <edge source="ITA" target="PAK">
      <data key="d0">13500511</data>
    </edge>
    <edge source="ITA" target="PAN">
      <data key="d0">1462897</data>
    </edge>
    <edge source="ITA" target="PRY">
      <data key="d0">400051</data>
    </edge>
    <edge source="ITA" target="PER">
      <data key="d0">12723320</data>
    </edge>
    <edge source="ITA" target="PHL">
      <data key="d0">1452900</data>
    </edge>
    <edge source="ITA" target="POL">
      <data key="d0">748071507</data>
    </edge>
    <edge source="ITA" target="PRT">
      <data key="d0">180782638</data>
    </edge>
    <edge source="ITA" target="ROU">
      <data key="d0">459323650</data>
    </edge>
    <edge source="ITA" target="RUS">
      <data key="d0">94321600</data>
    </edge>
    <edge source="ITA" target="SAU">
      <data key="d0">99435841</data>
    </edge>
    <edge source="ITA" target="SEN">
      <data key="d0">4737524</data>
    </edge>
    <edge source="ITA" target="SRB">
      <data key="d0">69987642</data>
    </edge>
    <edge source="ITA" target="IND">
      <data key="d0">108136979</data>
    </edge>
    <edge source="ITA" target="SGP">
      <data key="d0">36210695</data>
    </edge>
    <edge source="ITA" target="SVK">
      <data key="d0">186344649</data>
    </edge>
    <edge source="ITA" target="VNM">
      <data key="d0">12413680</data>
    </edge>
    <edge source="ITA" target="SVN">
      <data key="d0">356879419</data>
    </edge>
    <edge source="ITA" target="ZAF">
      <data key="d0">29383082</data>
    </edge>
    <edge source="ITA" target="ZWE">
      <data key="d0">16403</data>
    </edge>
    <edge source="ITA" target="ESP">
      <data key="d0">965294643</data>
    </edge>
    <edge source="ITA" target="SWE">
      <data key="d0">205743992</data>
    </edge>
    <edge source="ITA" target="CHE">
      <data key="d0">609278420</data>
    </edge>
    <edge source="ITA" target="THA">
      <data key="d0">26622818</data>
    </edge>
    <edge source="ITA" target="TGO">
      <data key="d0">31326</data>
    </edge>
    <edge source="ITA" target="ARE">
      <data key="d0">148001261</data>
    </edge>
    <edge source="ITA" target="TUN">
      <data key="d0">70509066</data>
    </edge>
    <edge source="ITA" target="TUR">
      <data key="d0">479508608</data>
    </edge>
    <edge source="ITA" target="UGA">
      <data key="d0">36148</data>
    </edge>
    <edge source="ITA" target="UKR">
      <data key="d0">24057122</data>
    </edge>
    <edge source="ITA" target="MKD">
      <data key="d0">6193318</data>
    </edge>
    <edge source="ITA" target="EGY">
      <data key="d0">259776098</data>
    </edge>
    <edge source="ITA" target="GBR">
      <data key="d0">480527337</data>
    </edge>
    <edge source="ITA" target="TZA">
      <data key="d0">327588</data>
    </edge>
    <edge source="ITA" target="USA">
      <data key="d0">725475151</data>
    </edge>
    <edge source="ITA" target="BFA">
      <data key="d0">95782</data>
    </edge>
    <edge source="ITA" target="URY">
      <data key="d0">733685</data>
    </edge>
    <edge source="JPN" target="DZA">
      <data key="d0">62484562</data>
    </edge>
    <edge source="JPN" target="AZE">
      <data key="d0">36265076</data>
    </edge>
    <edge source="JPN" target="ARG">
      <data key="d0">4416620</data>
    </edge>
    <edge source="JPN" target="AUS">
      <data key="d0">215416444</data>
    </edge>
    <edge source="JPN" target="AUT">
      <data key="d0">20539338</data>
    </edge>
    <edge source="JPN" target="BEL">
      <data key="d0">143541635</data>
    </edge>
    <edge source="JPN" target="BOL">
      <data key="d0">1206660</data>
    </edge>
    <edge source="JPN" target="BRA">
      <data key="d0">183049562</data>
    </edge>
    <edge source="JPN" target="BGR">
      <data key="d0">3044269</data>
    </edge>
    <edge source="JPN" target="BLR">
      <data key="d0">25451</data>
    </edge>
    <edge source="JPN" target="KHM">
      <data key="d0">2217463</data>
    </edge>
    <edge source="JPN" target="CMR">
      <data key="d0">39521</data>
    </edge>
    <edge source="JPN" target="CAN">
      <data key="d0">167491080</data>
    </edge>
    <edge source="JPN" target="LKA">
      <data key="d0">3136212</data>
    </edge>
    <edge source="JPN" target="CHL">
      <data key="d0">50779688</data>
    </edge>
    <edge source="JPN" target="CHN">
      <data key="d0">4273436171</data>
    </edge>
    <edge source="JPN" target="COL">
      <data key="d0">166621954</data>
    </edge>
    <edge source="JPN" target="CRI">
      <data key="d0">32619194</data>
    </edge>
    <edge source="JPN" target="HRV">
      <data key="d0">3545135</data>
    </edge>
    <edge source="JPN" target="CZE">
      <data key="d0">42080639</data>
    </edge>
    <edge source="JPN" target="BEN">
      <data key="d0">80157</data>
    </edge>
    <edge source="JPN" target="DNK">
      <data key="d0">5627119</data>
    </edge>
    <edge source="JPN" target="ECU">
      <data key="d0">51614367</data>
    </edge>
    <edge source="JPN" target="SLV">
      <data key="d0">34722513</data>
    </edge>
    <edge source="JPN" target="ETH">
      <data key="d0">13529086</data>
    </edge>
    <edge source="JPN" target="FIN">
      <data key="d0">2599885</data>
    </edge>
    <edge source="JPN" target="FRA">
      <data key="d0">15285019</data>
    </edge>
    <edge source="JPN" target="GEO">
      <data key="d0">94162</data>
    </edge>
    <edge source="JPN" target="DEU">
      <data key="d0">124292742</data>
    </edge>
    <edge source="JPN" target="GHA">
      <data key="d0">8171792</data>
    </edge>
    <edge source="JPN" target="GRC">
      <data key="d0">48527750</data>
    </edge>
    <edge source="JPN" target="GTM">
      <data key="d0">52045123</data>
    </edge>
    <edge source="JPN" target="HND">
      <data key="d0">5777616</data>
    </edge>
    <edge source="JPN" target="HKG">
      <data key="d0">289747934</data>
    </edge>
    <edge source="JPN" target="HUN">
      <data key="d0">5743556</data>
    </edge>
    <edge source="JPN" target="IDN">
      <data key="d0">1414640299</data>
    </edge>
    <edge source="JPN" target="IRL">
      <data key="d0">4155919</data>
    </edge>
    <edge source="JPN" target="ISR">
      <data key="d0">8386166</data>
    </edge>
    <edge source="JPN" target="ITA">
      <data key="d0">101096115</data>
    </edge>
    <edge source="JPN" target="CIV">
      <data key="d0">2264783</data>
    </edge>
    <edge source="JPN" target="KAZ">
      <data key="d0">110626</data>
    </edge>
    <edge source="JPN" target="JOR">
      <data key="d0">4569143</data>
    </edge>
    <edge source="JPN" target="KOR">
      <data key="d0">3708951399</data>
    </edge>
    <edge source="JPN" target="LBN">
      <data key="d0">3924225</data>
    </edge>
    <edge source="JPN" target="LVA">
      <data key="d0">168011</data>
    </edge>
    <edge source="JPN" target="LTU">
      <data key="d0">16740</data>
    </edge>
    <edge source="JPN" target="MYS">
      <data key="d0">903844253</data>
    </edge>
    <edge source="JPN" target="MEX">
      <data key="d0">1348243750</data>
    </edge>
    <edge source="JPN" target="MAR">
      <data key="d0">66971</data>
    </edge>
    <edge source="JPN" target="MOZ">
      <data key="d0">6094928</data>
    </edge>
    <edge source="JPN" target="OMN">
      <data key="d0">113032058</data>
    </edge>
    <edge source="JPN" target="NLD">
      <data key="d0">83470659</data>
    </edge>
    <edge source="JPN" target="NZL">
      <data key="d0">44446840</data>
    </edge>
    <edge source="JPN" target="NIC">
      <data key="d0">14887771</data>
    </edge>
    <edge source="JPN" target="NER">
      <data key="d0">11593</data>
    </edge>
    <edge source="JPN" target="NOR">
      <data key="d0">157415638</data>
    </edge>
    <edge source="JPN" target="PAK">
      <data key="d0">194887309</data>
    </edge>
    <edge source="JPN" target="PAN">
      <data key="d0">1228225</data>
    </edge>
    <edge source="JPN" target="PRY">
      <data key="d0">168076</data>
    </edge>
    <edge source="JPN" target="PER">
      <data key="d0">61722820</data>
    </edge>
    <edge source="JPN" target="PHL">
      <data key="d0">459508273</data>
    </edge>
    <edge source="JPN" target="POL">
      <data key="d0">19391905</data>
    </edge>
    <edge source="JPN" target="PRT">
      <data key="d0">5194521</data>
    </edge>
    <edge source="JPN" target="ROU">
      <data key="d0">3945182</data>
    </edge>
    <edge source="JPN" target="RUS">
      <data key="d0">38878055</data>
    </edge>
    <edge source="JPN" target="SAU">
      <data key="d0">398327295</data>
    </edge>
    <edge source="JPN" target="SEN">
      <data key="d0">247367</data>
    </edge>
    <edge source="JPN" target="SRB">
      <data key="d0">35313</data>
    </edge>
    <edge source="JPN" target="IND">
      <data key="d0">958764261</data>
    </edge>
    <edge source="JPN" target="SGP">
      <data key="d0">387871042</data>
    </edge>
    <edge source="JPN" target="SVK">
      <data key="d0">942000</data>
    </edge>
    <edge source="JPN" target="VNM">
      <data key="d0">1122384091</data>
    </edge>
    <edge source="JPN" target="SVN">
      <data key="d0">1070794</data>
    </edge>
    <edge source="JPN" target="ZAF">
      <data key="d0">81232469</data>
    </edge>
    <edge source="JPN" target="ZWE">
      <data key="d0">136391</data>
    </edge>
    <edge source="JPN" target="ESP">
      <data key="d0">24867670</data>
    </edge>
    <edge source="JPN" target="SWE">
      <data key="d0">28053615</data>
    </edge>
    <edge source="JPN" target="CHE">
      <data key="d0">8891572</data>
    </edge>
    <edge source="JPN" target="THA">
      <data key="d0">3419636035</data>
    </edge>
    <edge source="JPN" target="TGO">
      <data key="d0">6524082</data>
    </edge>
    <edge source="JPN" target="ARE">
      <data key="d0">440962189</data>
    </edge>
    <edge source="JPN" target="TUN">
      <data key="d0">341096</data>
    </edge>
    <edge source="JPN" target="TUR">
      <data key="d0">203281744</data>
    </edge>
    <edge source="JPN" target="UGA">
      <data key="d0">29815055</data>
    </edge>
    <edge source="JPN" target="UKR">
      <data key="d0">817598</data>
    </edge>
    <edge source="JPN" target="EGY">
      <data key="d0">80502680</data>
    </edge>
    <edge source="JPN" target="GBR">
      <data key="d0">49100762</data>
    </edge>
    <edge source="JPN" target="TZA">
      <data key="d0">49053000</data>
    </edge>
    <edge source="JPN" target="USA">
      <data key="d0">1760547351</data>
    </edge>
    <edge source="JPN" target="BFA">
      <data key="d0">106114</data>
    </edge>
    <edge source="NLD" target="ALB">
      <data key="d0">913879</data>
    </edge>
    <edge source="NLD" target="DZA">
      <data key="d0">3705566</data>
    </edge>
    <edge source="NLD" target="AZE">
      <data key="d0">12414930</data>
    </edge>
    <edge source="NLD" target="ARG">
      <data key="d0">2292624</data>
    </edge>
    <edge source="NLD" target="AUS">
      <data key="d0">15919802</data>
    </edge>
    <edge source="NLD" target="AUT">
      <data key="d0">147539455</data>
    </edge>
    <edge source="NLD" target="ARM">
      <data key="d0">52295</data>
    </edge>
    <edge source="NLD" target="BEL">
      <data key="d0">1279100098</data>
    </edge>
    <edge source="NLD" target="BOL">
      <data key="d0">78971</data>
    </edge>
    <edge source="NLD" target="BRA">
      <data key="d0">18164752</data>
    </edge>
    <edge source="NLD" target="BGR">
      <data key="d0">8923264</data>
    </edge>
    <edge source="NLD" target="BLR">
      <data key="d0">1263008</data>
    </edge>
    <edge source="NLD" target="CMR">
      <data key="d0">221909</data>
    </edge>
    <edge source="NLD" target="CAN">
      <data key="d0">13183182</data>
    </edge>
    <edge source="NLD" target="LKA">
      <data key="d0">521893</data>
    </edge>
    <edge source="NLD" target="CHL">
      <data key="d0">2289846</data>
    </edge>
    <edge source="NLD" target="CHN">
      <data key="d0">46950931</data>
    </edge>
    <edge source="NLD" target="COL">
      <data key="d0">1512532</data>
    </edge>
    <edge source="NLD" target="CRI">
      <data key="d0">393537</data>
    </edge>
    <edge source="NLD" target="HRV">
      <data key="d0">3927784</data>
    </edge>
    <edge source="NLD" target="CZE">
      <data key="d0">112521154</data>
    </edge>
    <edge source="NLD" target="BEN">
      <data key="d0">505369</data>
    </edge>
    <edge source="NLD" target="DNK">
      <data key="d0">118754911</data>
    </edge>
    <edge source="NLD" target="ECU">
      <data key="d0">1528933</data>
    </edge>
    <edge source="NLD" target="SLV">
      <data key="d0">187751</data>
    </edge>
    <edge source="NLD" target="ETH">
      <data key="d0">240809</data>
    </edge>
    <edge source="NLD" target="EST">
      <data key="d0">11855519</data>
    </edge>
    <edge source="NLD" target="FIN">
      <data key="d0">52210705</data>
    </edge>
    <edge source="NLD" target="FRA">
      <data key="d0">1022601316</data>
    </edge>
    <edge source="NLD" target="GEO">
      <data key="d0">988565</data>
    </edge>
    <edge source="NLD" target="GMB">
      <data key="d0">86090</data>
    </edge>
    <edge source="NLD" target="PSE">
      <data key="d0">12198</data>
    </edge>
    <edge source="NLD" target="DEU">
      <data key="d0">2894404653</data>
    </edge>
    <edge source="NLD" target="GHA">
      <data key="d0">1378569</data>
    </edge>
    <edge source="NLD" target="GRC">
      <data key="d0">37078150</data>
    </edge>
    <edge source="NLD" target="GTM">
      <data key="d0">296731</data>
    </edge>
    <edge source="NLD" target="HND">
      <data key="d0">449053</data>
    </edge>
    <edge source="NLD" target="HKG">
      <data key="d0">1514043</data>
    </edge>
    <edge source="NLD" target="HUN">
      <data key="d0">60528614</data>
    </edge>
    <edge source="NLD" target="IDN">
      <data key="d0">7729136</data>
    </edge>
    <edge source="NLD" target="IRL">
      <data key="d0">15018800</data>
    </edge>
    <edge source="NLD" target="ISR">
      <data key="d0">39873047</data>
    </edge>
    <edge source="NLD" target="ITA">
      <data key="d0">603642974</data>
    </edge>
    <edge source="NLD" target="CIV">
      <data key="d0">1717121</data>
    </edge>
    <edge source="NLD" target="JAM">
      <data key="d0">1588959</data>
    </edge>
    <edge source="NLD" target="JPN">
      <data key="d0">12389229</data>
    </edge>
    <edge source="NLD" target="KAZ">
      <data key="d0">7697467</data>
    </edge>
    <edge source="NLD" target="JOR">
      <data key="d0">1282039</data>
    </edge>
    <edge source="NLD" target="KOR">
      <data key="d0">16728088</data>
    </edge>
    <edge source="NLD" target="KGZ">
      <data key="d0">184437</data>
    </edge>
    <edge source="NLD" target="LBN">
      <data key="d0">416587</data>
    </edge>
    <edge source="NLD" target="LVA">
      <data key="d0">4371986</data>
    </edge>
    <edge source="NLD" target="LTU">
      <data key="d0">4674413</data>
    </edge>
    <edge source="NLD" target="MDG">
      <data key="d0">293535</data>
    </edge>
    <edge source="NLD" target="MYS">
      <data key="d0">6480061</data>
    </edge>
    <edge source="NLD" target="MRT">
      <data key="d0">210984</data>
    </edge>
    <edge source="NLD" target="MUS">
      <data key="d0">213097</data>
    </edge>
    <edge source="NLD" target="MEX">
      <data key="d0">43180021</data>
    </edge>
    <edge source="NLD" target="MDA">
      <data key="d0">71008</data>
    </edge>
    <edge source="NLD" target="MAR">
      <data key="d0">13129673</data>
    </edge>
    <edge source="NLD" target="MOZ">
      <data key="d0">46528</data>
    </edge>
    <edge source="NLD" target="OMN">
      <data key="d0">86200968</data>
    </edge>
    <edge source="NLD" target="NAM">
      <data key="d0">710336</data>
    </edge>
    <edge source="NLD" target="NZL">
      <data key="d0">1001333</data>
    </edge>
    <edge source="NLD" target="NOR">
      <data key="d0">69541345</data>
    </edge>
    <edge source="NLD" target="PAK">
      <data key="d0">14602517</data>
    </edge>
    <edge source="NLD" target="PAN">
      <data key="d0">833100</data>
    </edge>
    <edge source="NLD" target="PRY">
      <data key="d0">14086</data>
    </edge>
    <edge source="NLD" target="PER">
      <data key="d0">11684470</data>
    </edge>
    <edge source="NLD" target="PHL">
      <data key="d0">1829878</data>
    </edge>
    <edge source="NLD" target="POL">
      <data key="d0">216600728</data>
    </edge>
    <edge source="NLD" target="PRT">
      <data key="d0">68086851</data>
    </edge>
    <edge source="NLD" target="ROU">
      <data key="d0">24409116</data>
    </edge>
    <edge source="NLD" target="RUS">
      <data key="d0">26248477</data>
    </edge>
    <edge source="NLD" target="SAU">
      <data key="d0">17348324</data>
    </edge>
    <edge source="NLD" target="SEN">
      <data key="d0">420635</data>
    </edge>
    <edge source="NLD" target="SRB">
      <data key="d0">12860075</data>
    </edge>
    <edge source="NLD" target="IND">
      <data key="d0">25899424</data>
    </edge>
    <edge source="NLD" target="SGP">
      <data key="d0">19444159</data>
    </edge>
    <edge source="NLD" target="SVK">
      <data key="d0">16497796</data>
    </edge>
    <edge source="NLD" target="VNM">
      <data key="d0">3150698</data>
    </edge>
    <edge source="NLD" target="SVN">
      <data key="d0">12257146</data>
    </edge>
    <edge source="NLD" target="ZAF">
      <data key="d0">30601106</data>
    </edge>
    <edge source="NLD" target="ZWE">
      <data key="d0">18566</data>
    </edge>
    <edge source="NLD" target="ESP">
      <data key="d0">413107831</data>
    </edge>
    <edge source="NLD" target="SWE">
      <data key="d0">320205940</data>
    </edge>
    <edge source="NLD" target="CHE">
      <data key="d0">75977056</data>
    </edge>
    <edge source="NLD" target="THA">
      <data key="d0">15337301</data>
    </edge>
    <edge source="NLD" target="TGO">
      <data key="d0">242685</data>
    </edge>
    <edge source="NLD" target="ARE">
      <data key="d0">21392645</data>
    </edge>
    <edge source="NLD" target="TUN">
      <data key="d0">2220825</data>
    </edge>
    <edge source="NLD" target="TUR">
      <data key="d0">161471237</data>
    </edge>
    <edge source="NLD" target="UGA">
      <data key="d0">289748</data>
    </edge>
    <edge source="NLD" target="UKR">
      <data key="d0">10035615</data>
    </edge>
    <edge source="NLD" target="MKD">
      <data key="d0">305137</data>
    </edge>
    <edge source="NLD" target="EGY">
      <data key="d0">16201812</data>
    </edge>
    <edge source="NLD" target="GBR">
      <data key="d0">853305346</data>
    </edge>
    <edge source="NLD" target="TZA">
      <data key="d0">437771</data>
    </edge>
    <edge source="NLD" target="USA">
      <data key="d0">617335153</data>
    </edge>
    <edge source="NLD" target="BFA">
      <data key="d0">422899</data>
    </edge>
    <edge source="NLD" target="URY">
      <data key="d0">313577</data>
    </edge>
    <edge source="SRB" target="ALB">
      <data key="d0">803004</data>
    </edge>
    <edge source="SRB" target="AZE">
      <data key="d0">50017</data>
    </edge>
    <edge source="SRB" target="AUT">
      <data key="d0">32772489</data>
    </edge>
    <edge source="SRB" target="BEL">
      <data key="d0">2787808</data>
    </edge>
    <edge source="SRB" target="BGR">
      <data key="d0">34477478</data>
    </edge>
    <edge source="SRB" target="BLR">
      <data key="d0">2457903</data>
    </edge>
    <edge source="SRB" target="CMR">
      <data key="d0">10475</data>
    </edge>
    <edge source="SRB" target="HRV">
      <data key="d0">7474842</data>
    </edge>
    <edge source="SRB" target="CZE">
      <data key="d0">24224107</data>
    </edge>
    <edge source="SRB" target="DNK">
      <data key="d0">491687</data>
    </edge>
    <edge source="SRB" target="FIN">
      <data key="d0">10457</data>
    </edge>
    <edge source="SRB" target="FRA">
      <data key="d0">5685015</data>
    </edge>
    <edge source="SRB" target="DEU">
      <data key="d0">32579778</data>
    </edge>
    <edge source="SRB" target="GRC">
      <data key="d0">6320937</data>
    </edge>
    <edge source="SRB" target="HUN">
      <data key="d0">29048814</data>
    </edge>
    <edge source="SRB" target="ITA">
      <data key="d0">112398009</data>
    </edge>
    <edge source="SRB" target="KGZ">
      <data key="d0">52862</data>
    </edge>
    <edge source="SRB" target="LVA">
      <data key="d0">36390</data>
    </edge>
    <edge source="SRB" target="LTU">
      <data key="d0">290082</data>
    </edge>
    <edge source="SRB" target="MDA">
      <data key="d0">22235</data>
    </edge>
    <edge source="SRB" target="NLD">
      <data key="d0">432898</data>
    </edge>
    <edge source="SRB" target="POL">
      <data key="d0">9442876</data>
    </edge>
    <edge source="SRB" target="ROU">
      <data key="d0">23594916</data>
    </edge>
    <edge source="SRB" target="RUS">
      <data key="d0">3216254</data>
    </edge>
    <edge source="SRB" target="SVK">
      <data key="d0">14677686</data>
    </edge>
    <edge source="SRB" target="SVN">
      <data key="d0">4904499</data>
    </edge>
    <edge source="SRB" target="ESP">
      <data key="d0">305076</data>
    </edge>
    <edge source="SRB" target="SWE">
      <data key="d0">148821</data>
    </edge>
    <edge source="SRB" target="CHE">
      <data key="d0">188197</data>
    </edge>
    <edge source="SRB" target="ARE">
      <data key="d0">202126</data>
    </edge>
    <edge source="SRB" target="TUR">
      <data key="d0">20468408</data>
    </edge>
    <edge source="SRB" target="UKR">
      <data key="d0">97503</data>
    </edge>
    <edge source="SRB" target="MKD">
      <data key="d0">67521386</data>
    </edge>
    <edge source="SRB" target="GBR">
      <data key="d0">10851</data>
    </edge>
    <edge source="SRB" target="USA">
      <data key="d0">5898325</data>
    </edge>
    <edge source="IND" target="ALB">
      <data key="d0">106298</data>
    </edge>
    <edge source="IND" target="DZA">
      <data key="d0">3060038</data>
    </edge>
    <edge source="IND" target="AZE">
      <data key="d0">432918</data>
    </edge>
    <edge source="IND" target="ARG">
      <data key="d0">17396901</data>
    </edge>
    <edge source="IND" target="AUS">
      <data key="d0">45013745</data>
    </edge>
    <edge source="IND" target="AUT">
      <data key="d0">3324149</data>
    </edge>
    <edge source="IND" target="ARM">
      <data key="d0">57637</data>
    </edge>
    <edge source="IND" target="BEL">
      <data key="d0">550444776</data>
    </edge>
    <edge source="IND" target="BOL">
      <data key="d0">213995</data>
    </edge>
    <edge source="IND" target="BWA">
      <data key="d0">683732</data>
    </edge>
    <edge source="IND" target="BRA">
      <data key="d0">43517455</data>
    </edge>
    <edge source="IND" target="BGR">
      <data key="d0">8973539</data>
    </edge>
    <edge source="IND" target="BDI">
      <data key="d0">653707</data>
    </edge>
    <edge source="IND" target="BLR">
      <data key="d0">354759</data>
    </edge>
    <edge source="IND" target="KHM">
      <data key="d0">166514</data>
    </edge>
    <edge source="IND" target="CMR">
      <data key="d0">2836137</data>
    </edge>
    <edge source="IND" target="CAN">
      <data key="d0">65424934</data>
    </edge>
    <edge source="IND" target="CAF">
      <data key="d0">401128</data>
    </edge>
    <edge source="IND" target="LKA">
      <data key="d0">108665323</data>
    </edge>
    <edge source="IND" target="CHL">
      <data key="d0">12341083</data>
    </edge>
    <edge source="IND" target="CHN">
      <data key="d0">233556174</data>
    </edge>
    <edge source="IND" target="COL">
      <data key="d0">25658775</data>
    </edge>
    <edge source="IND" target="CRI">
      <data key="d0">1630825</data>
    </edge>
    <edge source="IND" target="HRV">
      <data key="d0">2758798</data>
    </edge>
    <edge source="IND" target="CZE">
      <data key="d0">20234992</data>
    </edge>
    <edge source="IND" target="BEN">
      <data key="d0">2247474</data>
    </edge>
    <edge source="IND" target="DNK">
      <data key="d0">16782058</data>
    </edge>
    <edge source="IND" target="ECU">
      <data key="d0">40166343</data>
    </edge>
    <edge source="IND" target="SLV">
      <data key="d0">3223288</data>
    </edge>
    <edge source="IND" target="ETH">
      <data key="d0">151145171</data>
    </edge>
    <edge source="IND" target="EST">
      <data key="d0">7626518</data>
    </edge>
    <edge source="IND" target="FIN">
      <data key="d0">10705399</data>
    </edge>
    <edge source="IND" target="FRA">
      <data key="d0">49753020</data>
    </edge>
    <edge source="IND" target="GEO">
      <data key="d0">620020</data>
    </edge>
    <edge source="IND" target="GMB">
      <data key="d0">4181541</data>
    </edge>
    <edge source="IND" target="DEU">
      <data key="d0">136590213</data>
    </edge>
    <edge source="IND" target="GHA">
      <data key="d0">48562752</data>
    </edge>
    <edge source="IND" target="GRC">
      <data key="d0">33869494</data>
    </edge>
    <edge source="IND" target="GTM">
      <data key="d0">2131838</data>
    </edge>
    <edge source="IND" target="HND">
      <data key="d0">1432176</data>
    </edge>
    <edge source="IND" target="HKG">
      <data key="d0">8874017</data>
    </edge>
    <edge source="IND" target="HUN">
      <data key="d0">5125857</data>
    </edge>
    <edge source="IND" target="IDN">
      <data key="d0">220204221</data>
    </edge>
    <edge source="IND" target="IRL">
      <data key="d0">8136614</data>
    </edge>
    <edge source="IND" target="ISR">
      <data key="d0">13174614</data>
    </edge>
    <edge source="IND" target="ITA">
      <data key="d0">562728548</data>
    </edge>
    <edge source="IND" target="CIV">
      <data key="d0">13559559</data>
    </edge>
    <edge source="IND" target="JAM">
      <data key="d0">4549113</data>
    </edge>
    <edge source="IND" target="JPN">
      <data key="d0">143505168</data>
    </edge>
    <edge source="IND" target="KAZ">
      <data key="d0">585774</data>
    </edge>
    <edge source="IND" target="JOR">
      <data key="d0">4567927</data>
    </edge>
    <edge source="IND" target="KOR">
      <data key="d0">288040626</data>
    </edge>
    <edge source="IND" target="KGZ">
      <data key="d0">57039</data>
    </edge>
    <edge source="IND" target="LBN">
      <data key="d0">7187418</data>
    </edge>
    <edge source="IND" target="LVA">
      <data key="d0">13950009</data>
    </edge>
    <edge source="IND" target="LTU">
      <data key="d0">4872017</data>
    </edge>
    <edge source="IND" target="MDG">
      <data key="d0">11885140</data>
    </edge>
    <edge source="IND" target="MWI">
      <data key="d0">3631857</data>
    </edge>
    <edge source="IND" target="MYS">
      <data key="d0">155467181</data>
    </edge>
    <edge source="IND" target="MRT">
      <data key="d0">338264</data>
    </edge>
    <edge source="IND" target="MUS">
      <data key="d0">3663365</data>
    </edge>
    <edge source="IND" target="MEX">
      <data key="d0">132503251</data>
    </edge>
    <edge source="IND" target="MDA">
      <data key="d0">21638</data>
    </edge>
    <edge source="IND" target="MAR">
      <data key="d0">12338543</data>
    </edge>
    <edge source="IND" target="MOZ">
      <data key="d0">4944096</data>
    </edge>
    <edge source="IND" target="OMN">
      <data key="d0">149352433</data>
    </edge>
    <edge source="IND" target="NAM">
      <data key="d0">293648</data>
    </edge>
    <edge source="IND" target="NLD">
      <data key="d0">159453459</data>
    </edge>
    <edge source="IND" target="NZL">
      <data key="d0">4577569</data>
    </edge>
    <edge source="IND" target="NIC">
      <data key="d0">572192</data>
    </edge>
    <edge source="IND" target="NER">
      <data key="d0">3638003</data>
    </edge>
    <edge source="IND" target="NOR">
      <data key="d0">5143463</data>
    </edge>
    <edge source="IND" target="PAK">
      <data key="d0">36693159</data>
    </edge>
    <edge source="IND" target="PAN">
      <data key="d0">3592966</data>
    </edge>
    <edge source="IND" target="PRY">
      <data key="d0">27412558</data>
    </edge>
    <edge source="IND" target="PER">
      <data key="d0">45503206</data>
    </edge>
    <edge source="IND" target="PHL">
      <data key="d0">23825768</data>
    </edge>
    <edge source="IND" target="POL">
      <data key="d0">72514369</data>
    </edge>
    <edge source="IND" target="PRT">
      <data key="d0">68985814</data>
    </edge>
    <edge source="IND" target="ROU">
      <data key="d0">22560888</data>
    </edge>
    <edge source="IND" target="RUS">
      <data key="d0">56391112</data>
    </edge>
    <edge source="IND" target="SAU">
      <data key="d0">236371141</data>
    </edge>
    <edge source="IND" target="SEN">
      <data key="d0">14833948</data>
    </edge>
    <edge source="IND" target="SRB">
      <data key="d0">224008</data>
    </edge>
    <edge source="IND" target="SGP">
      <data key="d0">25121906</data>
    </edge>
    <edge source="IND" target="SVK">
      <data key="d0">1582246</data>
    </edge>
    <edge source="IND" target="VNM">
      <data key="d0">232888466</data>
    </edge>
    <edge source="IND" target="SVN">
      <data key="d0">6518925</data>
    </edge>
    <edge source="IND" target="ZAF">
      <data key="d0">33481448</data>
    </edge>
    <edge source="IND" target="ZWE">
      <data key="d0">760831</data>
    </edge>
    <edge source="IND" target="ESP">
      <data key="d0">256789706</data>
    </edge>
    <edge source="IND" target="SWE">
      <data key="d0">17944879</data>
    </edge>
    <edge source="IND" target="CHE">
      <data key="d0">2904142</data>
    </edge>
    <edge source="IND" target="THA">
      <data key="d0">130802288</data>
    </edge>
    <edge source="IND" target="TGO">
      <data key="d0">1993758</data>
    </edge>
    <edge source="IND" target="ARE">
      <data key="d0">592818644</data>
    </edge>
    <edge source="IND" target="TUN">
      <data key="d0">1915076</data>
    </edge>
    <edge source="IND" target="TUR">
      <data key="d0">143891209</data>
    </edge>
    <edge source="IND" target="UGA">
      <data key="d0">3884969</data>
    </edge>
    <edge source="IND" target="UKR">
      <data key="d0">8378298</data>
    </edge>
    <edge source="IND" target="EGY">
      <data key="d0">46623735</data>
    </edge>
    <edge source="IND" target="GBR">
      <data key="d0">111484355</data>
    </edge>
    <edge source="IND" target="TZA">
      <data key="d0">19751687</data>
    </edge>
    <edge source="IND" target="USA">
      <data key="d0">638372122</data>
    </edge>
    <edge source="IND" target="BFA">
      <data key="d0">4182336</data>
    </edge>
    <edge source="IND" target="URY">
      <data key="d0">4032884</data>
    </edge>
    <edge source="ESP" target="ALB">
      <data key="d0">843712</data>
    </edge>
    <edge source="ESP" target="DZA">
      <data key="d0">567134389</data>
    </edge>
    <edge source="ESP" target="ARG">
      <data key="d0">27049656</data>
    </edge>
    <edge source="ESP" target="AUS">
      <data key="d0">28019717</data>
    </edge>
    <edge source="ESP" target="AUT">
      <data key="d0">63878912</data>
    </edge>
    <edge source="ESP" target="ARM">
      <data key="d0">162431</data>
    </edge>
    <edge source="ESP" target="BEL">
      <data key="d0">130163745</data>
    </edge>
    <edge source="ESP" target="BOL">
      <data key="d0">1475331</data>
    </edge>
    <edge source="ESP" target="BRA">
      <data key="d0">32198627</data>
    </edge>
    <edge source="ESP" target="BGR">
      <data key="d0">7037342</data>
    </edge>
    <edge source="ESP" target="BLR">
      <data key="d0">5652499</data>
    </edge>
    <edge source="ESP" target="CMR">
      <data key="d0">1255127</data>
    </edge>
    <edge source="ESP" target="CAN">
      <data key="d0">76496238</data>
    </edge>
    <edge source="ESP" target="LKA">
      <data key="d0">23118136</data>
    </edge>
    <edge source="ESP" target="CHL">
      <data key="d0">29967030</data>
    </edge>
    <edge source="ESP" target="CHN">
      <data key="d0">152066283</data>
    </edge>
    <edge source="ESP" target="COL">
      <data key="d0">33604637</data>
    </edge>
    <edge source="ESP" target="CRI">
      <data key="d0">5038227</data>
    </edge>
    <edge source="ESP" target="HRV">
      <data key="d0">1288604</data>
    </edge>
    <edge source="ESP" target="CZE">
      <data key="d0">41688489</data>
    </edge>
    <edge source="ESP" target="BEN">
      <data key="d0">91892</data>
    </edge>
    <edge source="ESP" target="DNK">
      <data key="d0">52013252</data>
    </edge>
    <edge source="ESP" target="ECU">
      <data key="d0">5206064</data>
    </edge>
    <edge source="ESP" target="SLV">
      <data key="d0">450549</data>
    </edge>
    <edge source="ESP" target="ETH">
      <data key="d0">465171</data>
    </edge>
    <edge source="ESP" target="EST">
      <data key="d0">4634539</data>
    </edge>
    <edge source="ESP" target="FIN">
      <data key="d0">56617403</data>
    </edge>
    <edge source="ESP" target="FRA">
      <data key="d0">1172430328</data>
    </edge>
    <edge source="ESP" target="GEO">
      <data key="d0">368187</data>
    </edge>
    <edge source="ESP" target="GMB">
      <data key="d0">4007397</data>
    </edge>
    <edge source="ESP" target="PSE">
      <data key="d0">348218</data>
    </edge>
    <edge source="ESP" target="DEU">
      <data key="d0">890175933</data>
    </edge>
    <edge source="ESP" target="GHA">
      <data key="d0">8994350</data>
    </edge>
    <edge source="ESP" target="GRC">
      <data key="d0">30177080</data>
    </edge>
    <edge source="ESP" target="GTM">
      <data key="d0">675752</data>
    </edge>
    <edge source="ESP" target="HND">
      <data key="d0">2445998</data>
    </edge>
    <edge source="ESP" target="HKG">
      <data key="d0">3410211</data>
    </edge>
    <edge source="ESP" target="HUN">
      <data key="d0">12376825</data>
    </edge>
    <edge source="ESP" target="IDN">
      <data key="d0">7179274</data>
    </edge>
    <edge source="ESP" target="IRL">
      <data key="d0">67602573</data>
    </edge>
    <edge source="ESP" target="ISR">
      <data key="d0">76029913</data>
    </edge>
    <edge source="ESP" target="ITA">
      <data key="d0">685462053</data>
    </edge>
    <edge source="ESP" target="CIV">
      <data key="d0">9804137</data>
    </edge>
    <edge source="ESP" target="JAM">
      <data key="d0">435777</data>
    </edge>
    <edge source="ESP" target="JPN">
      <data key="d0">6418477</data>
    </edge>
    <edge source="ESP" target="KAZ">
      <data key="d0">1228819</data>
    </edge>
    <edge source="ESP" target="JOR">
      <data key="d0">1918561</data>
    </edge>
    <edge source="ESP" target="KOR">
      <data key="d0">22352470</data>
    </edge>
    <edge source="ESP" target="LBN">
      <data key="d0">2895612</data>
    </edge>
    <edge source="ESP" target="LVA">
      <data key="d0">2196733</data>
    </edge>
    <edge source="ESP" target="LTU">
      <data key="d0">4820725</data>
    </edge>
    <edge source="ESP" target="MDG">
      <data key="d0">901247</data>
    </edge>
    <edge source="ESP" target="MYS">
      <data key="d0">156379656</data>
    </edge>
    <edge source="ESP" target="MRT">
      <data key="d0">2457286</data>
    </edge>
    <edge source="ESP" target="MUS">
      <data key="d0">1007221</data>
    </edge>
    <edge source="ESP" target="MEX">
      <data key="d0">92780788</data>
    </edge>
    <edge source="ESP" target="MDA">
      <data key="d0">405101</data>
    </edge>
    <edge source="ESP" target="MAR">
      <data key="d0">300521702</data>
    </edge>
    <edge source="ESP" target="MOZ">
      <data key="d0">161208</data>
    </edge>
    <edge source="ESP" target="OMN">
      <data key="d0">2028517</data>
    </edge>
    <edge source="ESP" target="NAM">
      <data key="d0">194672</data>
    </edge>
    <edge source="ESP" target="NLD">
      <data key="d0">127471990</data>
    </edge>
    <edge source="ESP" target="NZL">
      <data key="d0">1064576</data>
    </edge>
    <edge source="ESP" target="NIC">
      <data key="d0">54785</data>
    </edge>
    <edge source="ESP" target="NOR">
      <data key="d0">19241832</data>
    </edge>
    <edge source="ESP" target="PAK">
      <data key="d0">1532777</data>
    </edge>
    <edge source="ESP" target="PAN">
      <data key="d0">2573900</data>
    </edge>
    <edge source="ESP" target="PRY">
      <data key="d0">143852</data>
    </edge>
    <edge source="ESP" target="PER">
      <data key="d0">21783385</data>
    </edge>
    <edge source="ESP" target="PHL">
      <data key="d0">1698340</data>
    </edge>
    <edge source="ESP" target="POL">
      <data key="d0">144310811</data>
    </edge>
    <edge source="ESP" target="PRT">
      <data key="d0">612259184</data>
    </edge>
    <edge source="ESP" target="ROU">
      <data key="d0">46050745</data>
    </edge>
    <edge source="ESP" target="RUS">
      <data key="d0">42042193</data>
    </edge>
    <edge source="ESP" target="SAU">
      <data key="d0">63795329</data>
    </edge>
    <edge source="ESP" target="SEN">
      <data key="d0">2840341</data>
    </edge>
    <edge source="ESP" target="SRB">
      <data key="d0">2452558</data>
    </edge>
    <edge source="ESP" target="IND">
      <data key="d0">38443360</data>
    </edge>
    <edge source="ESP" target="SGP">
      <data key="d0">11126234</data>
    </edge>
    <edge source="ESP" target="SVK">
      <data key="d0">16061034</data>
    </edge>
    <edge source="ESP" target="VNM">
      <data key="d0">1610084</data>
    </edge>
    <edge source="ESP" target="SVN">
      <data key="d0">4561885</data>
    </edge>
    <edge source="ESP" target="ZAF">
      <data key="d0">24781152</data>
    </edge>
    <edge source="ESP" target="SWE">
      <data key="d0">78609020</data>
    </edge>
    <edge source="ESP" target="CHE">
      <data key="d0">44754963</data>
    </edge>
    <edge source="ESP" target="THA">
      <data key="d0">20891167</data>
    </edge>
    <edge source="ESP" target="TGO">
      <data key="d0">68706</data>
    </edge>
    <edge source="ESP" target="ARE">
      <data key="d0">40557987</data>
    </edge>
    <edge source="ESP" target="TUN">
      <data key="d0">39586825</data>
    </edge>
    <edge source="ESP" target="TUR">
      <data key="d0">342114319</data>
    </edge>
    <edge source="ESP" target="UKR">
      <data key="d0">3099034</data>
    </edge>
    <edge source="ESP" target="MKD">
      <data key="d0">442527</data>
    </edge>
    <edge source="ESP" target="EGY">
      <data key="d0">54100502</data>
    </edge>
    <edge source="ESP" target="GBR">
      <data key="d0">458523883</data>
    </edge>
    <edge source="ESP" target="TZA">
      <data key="d0">78373</data>
    </edge>
    <edge source="ESP" target="USA">
      <data key="d0">239166040</data>
    </edge>
    <edge source="ESP" target="BFA">
      <data key="d0">256224</data>
    </edge>
    <edge source="ESP" target="URY">
      <data key="d0">4349256</data>
    </edge>
    <edge source="THA" target="DZA">
      <data key="d0">18174</data>
    </edge>
    <edge source="THA" target="ARG">
      <data key="d0">8359595</data>
    </edge>
    <edge source="THA" target="AUS">
      <data key="d0">53635306</data>
    </edge>
    <edge source="THA" target="AUT">
      <data key="d0">16904</data>
    </edge>
    <edge source="THA" target="BEL">
      <data key="d0">18816997</data>
    </edge>
    <edge source="THA" target="BRA">
      <data key="d0">8235773</data>
    </edge>
    <edge source="THA" target="BGR">
      <data key="d0">57686</data>
    </edge>
    <edge source="THA" target="BLR">
      <data key="d0">48705</data>
    </edge>
    <edge source="THA" target="KHM">
      <data key="d0">20747387</data>
    </edge>
    <edge source="THA" target="CAN">
      <data key="d0">6072528</data>
    </edge>
    <edge source="THA" target="LKA">
      <data key="d0">3603096</data>
    </edge>
    <edge source="THA" target="CHL">
      <data key="d0">809030</data>
    </edge>
    <edge source="THA" target="CHN">
      <data key="d0">41899888</data>
    </edge>
    <edge source="THA" target="COL">
      <data key="d0">1321692</data>
    </edge>
    <edge source="THA" target="HRV">
      <data key="d0">98585</data>
    </edge>
    <edge source="THA" target="CZE">
      <data key="d0">600897</data>
    </edge>
    <edge source="THA" target="DNK">
      <data key="d0">1224864</data>
    </edge>
    <edge source="THA" target="ECU">
      <data key="d0">26738</data>
    </edge>
    <edge source="THA" target="SLV">
      <data key="d0">17917</data>
    </edge>
    <edge source="THA" target="ETH">
      <data key="d0">358369</data>
    </edge>
    <edge source="THA" target="EST">
      <data key="d0">24511</data>
    </edge>
    <edge source="THA" target="FIN">
      <data key="d0">54828</data>
    </edge>
    <edge source="THA" target="FRA">
      <data key="d0">3004451</data>
    </edge>
    <edge source="THA" target="DEU">
      <data key="d0">20024553</data>
    </edge>
    <edge source="THA" target="GHA">
      <data key="d0">165415</data>
    </edge>
    <edge source="THA" target="GTM">
      <data key="d0">86481</data>
    </edge>
    <edge source="THA" target="HKG">
      <data key="d0">27063085</data>
    </edge>
    <edge source="THA" target="HUN">
      <data key="d0">1184598</data>
    </edge>
    <edge source="THA" target="IDN">
      <data key="d0">86221272</data>
    </edge>
    <edge source="THA" target="IRL">
      <data key="d0">31638</data>
    </edge>
    <edge source="THA" target="ISR">
      <data key="d0">133704</data>
    </edge>
    <edge source="THA" target="ITA">
      <data key="d0">30263589</data>
    </edge>
    <edge source="THA" target="JPN">
      <data key="d0">113799804</data>
    </edge>
    <edge source="THA" target="JOR">
      <data key="d0">13047</data>
    </edge>
    <edge source="THA" target="KOR">
      <data key="d0">19552359</data>
    </edge>
    <edge source="THA" target="LBN">
      <data key="d0">200924</data>
    </edge>
    <edge source="THA" target="LVA">
      <data key="d0">14791</data>
    </edge>
    <edge source="THA" target="MYS">
      <data key="d0">106124828</data>
    </edge>
    <edge source="THA" target="MUS">
      <data key="d0">269714</data>
    </edge>
    <edge source="THA" target="MEX">
      <data key="d0">7566441</data>
    </edge>
    <edge source="THA" target="MAR">
      <data key="d0">115519</data>
    </edge>
    <edge source="THA" target="MOZ">
      <data key="d0">51168</data>
    </edge>
    <edge source="THA" target="OMN">
      <data key="d0">959422</data>
    </edge>
    <edge source="THA" target="NLD">
      <data key="d0">2761242</data>
    </edge>
    <edge source="THA" target="NZL">
      <data key="d0">12938534</data>
    </edge>
    <edge source="THA" target="NOR">
      <data key="d0">926457</data>
    </edge>
    <edge source="THA" target="PAK">
      <data key="d0">13562927</data>
    </edge>
    <edge source="THA" target="PAN">
      <data key="d0">706472</data>
    </edge>
    <edge source="THA" target="PER">
      <data key="d0">71558</data>
    </edge>
    <edge source="THA" target="PHL">
      <data key="d0">26653599</data>
    </edge>
    <edge source="THA" target="POL">
      <data key="d0">756179</data>
    </edge>
    <edge source="THA" target="PRT">
      <data key="d0">922317</data>
    </edge>
    <edge source="THA" target="ROU">
      <data key="d0">159035</data>
    </edge>
    <edge source="THA" target="RUS">
      <data key="d0">396892</data>
    </edge>
    <edge source="THA" target="SAU">
      <data key="d0">15063472</data>
    </edge>
    <edge source="THA" target="IND">
      <data key="d0">47197603</data>
    </edge>
    <edge source="THA" target="SGP">
      <data key="d0">66569358</data>
    </edge>
    <edge source="THA" target="VNM">
      <data key="d0">127354118</data>
    </edge>
    <edge source="THA" target="ZAF">
      <data key="d0">22279311</data>
    </edge>
    <edge source="THA" target="ESP">
      <data key="d0">1296094</data>
    </edge>
    <edge source="THA" target="SWE">
      <data key="d0">131221</data>
    </edge>
    <edge source="THA" target="CHE">
      <data key="d0">392419</data>
    </edge>
    <edge source="THA" target="ARE">
      <data key="d0">19222043</data>
    </edge>
    <edge source="THA" target="TUN">
      <data key="d0">110541</data>
    </edge>
    <edge source="THA" target="TUR">
      <data key="d0">1947125</data>
    </edge>
    <edge source="THA" target="UKR">
      <data key="d0">10357</data>
    </edge>
    <edge source="THA" target="EGY">
      <data key="d0">5244984</data>
    </edge>
    <edge source="THA" target="GBR">
      <data key="d0">14862885</data>
    </edge>
    <edge source="THA" target="TZA">
      <data key="d0">277078</data>
    </edge>
    <edge source="THA" target="USA">
      <data key="d0">130971554</data>
    </edge>
    <edge source="ARE" target="DZA">
      <data key="d0">16778798</data>
    </edge>
    <edge source="ARE" target="AZE">
      <data key="d0">82697711</data>
    </edge>
    <edge source="ARE" target="ARG">
      <data key="d0">47377</data>
    </edge>
    <edge source="ARE" target="AUS">
      <data key="d0">14388287</data>
    </edge>
    <edge source="ARE" target="AUT">
      <data key="d0">22857</data>
    </edge>
    <edge source="ARE" target="BEL">
      <data key="d0">2787433</data>
    </edge>
    <edge source="ARE" target="BWA">
      <data key="d0">39078</data>
    </edge>
    <edge source="ARE" target="BRA">
      <data key="d0">507333</data>
    </edge>
    <edge source="ARE" target="BGR">
      <data key="d0">250276701</data>
    </edge>
    <edge source="ARE" target="BDI">
      <data key="d0">10190</data>
    </edge>
    <edge source="ARE" target="CMR">
      <data key="d0">283615</data>
    </edge>
    <edge source="ARE" target="CAN">
      <data key="d0">1649210</data>
    </edge>
    <edge source="ARE" target="CAF">
      <data key="d0">18324</data>
    </edge>
    <edge source="ARE" target="LKA">
      <data key="d0">2576271</data>
    </edge>
    <edge source="ARE" target="CHN">
      <data key="d0">10124182</data>
    </edge>
    <edge source="ARE" target="COL">
      <data key="d0">625568</data>
    </edge>
    <edge source="ARE" target="CRI">
      <data key="d0">73015</data>
    </edge>
    <edge source="ARE" target="BEN">
      <data key="d0">11648</data>
    </edge>
    <edge source="ARE" target="ECU">
      <data key="d0">192166</data>
    </edge>
    <edge source="ARE" target="ETH">
      <data key="d0">3699378</data>
    </edge>
    <edge source="ARE" target="FRA">
      <data key="d0">1010102</data>
    </edge>
    <edge source="ARE" target="GEO">
      <data key="d0">20305486</data>
    </edge>
    <edge source="ARE" target="GMB">
      <data key="d0">40893</data>
    </edge>
    <edge source="ARE" target="DEU">
      <data key="d0">3512116</data>
    </edge>
    <edge source="ARE" target="GHA">
      <data key="d0">474799</data>
    </edge>
    <edge source="ARE" target="GRC">
      <data key="d0">62542</data>
    </edge>
    <edge source="ARE" target="HKG">
      <data key="d0">34227</data>
    </edge>
    <edge source="ARE" target="IDN">
      <data key="d0">993042</data>
    </edge>
    <edge source="ARE" target="IRL">
      <data key="d0">279003</data>
    </edge>
    <edge source="ARE" target="ITA">
      <data key="d0">6234198</data>
    </edge>
    <edge source="ARE" target="CIV">
      <data key="d0">15088</data>
    </edge>
    <edge source="ARE" target="JPN">
      <data key="d0">4799840</data>
    </edge>
    <edge source="ARE" target="KAZ">
      <data key="d0">3362706</data>
    </edge>
    <edge source="ARE" target="JOR">
      <data key="d0">6807335</data>
    </edge>
    <edge source="ARE" target="KOR">
      <data key="d0">2193313</data>
    </edge>
    <edge source="ARE" target="LBN">
      <data key="d0">1223865</data>
    </edge>
    <edge source="ARE" target="MDG">
      <data key="d0">315629</data>
    </edge>
    <edge source="ARE" target="MWI">
      <data key="d0">41363</data>
    </edge>
    <edge source="ARE" target="MYS">
      <data key="d0">27809431</data>
    </edge>
    <edge source="ARE" target="MRT">
      <data key="d0">857991</data>
    </edge>
    <edge source="ARE" target="MUS">
      <data key="d0">316303</data>
    </edge>
    <edge source="ARE" target="MEX">
      <data key="d0">750476</data>
    </edge>
    <edge source="ARE" target="MAR">
      <data key="d0">2465232</data>
    </edge>
    <edge source="ARE" target="MOZ">
      <data key="d0">96270</data>
    </edge>
    <edge source="ARE" target="OMN">
      <data key="d0">269478334</data>
    </edge>
    <edge source="ARE" target="NLD">
      <data key="d0">4044607</data>
    </edge>
    <edge source="ARE" target="NZL">
      <data key="d0">892448</data>
    </edge>
    <edge source="ARE" target="NER">
      <data key="d0">18986</data>
    </edge>
    <edge source="ARE" target="NOR">
      <data key="d0">7441793</data>
    </edge>
    <edge source="ARE" target="PAK">
      <data key="d0">15611656</data>
    </edge>
    <edge source="ARE" target="PER">
      <data key="d0">22918</data>
    </edge>
    <edge source="ARE" target="PHL">
      <data key="d0">1519478</data>
    </edge>
    <edge source="ARE" target="POL">
      <data key="d0">43314</data>
    </edge>
    <edge source="ARE" target="PRT">
      <data key="d0">496754</data>
    </edge>
    <edge source="ARE" target="ROU">
      <data key="d0">45939</data>
    </edge>
    <edge source="ARE" target="RUS">
      <data key="d0">471565</data>
    </edge>
    <edge source="ARE" target="SAU">
      <data key="d0">295178721</data>
    </edge>
    <edge source="ARE" target="SEN">
      <data key="d0">2494461</data>
    </edge>
    <edge source="ARE" target="IND">
      <data key="d0">53219571</data>
    </edge>
    <edge source="ARE" target="SGP">
      <data key="d0">6180930</data>
    </edge>
    <edge source="ARE" target="VNM">
      <data key="d0">8263331</data>
    </edge>
    <edge source="ARE" target="SVN">
      <data key="d0">853726</data>
    </edge>
    <edge source="ARE" target="ZAF">
      <data key="d0">3111439</data>
    </edge>
    <edge source="ARE" target="ESP">
      <data key="d0">614672</data>
    </edge>
    <edge source="ARE" target="SWE">
      <data key="d0">1482854</data>
    </edge>
    <edge source="ARE" target="THA">
      <data key="d0">1603248</data>
    </edge>
    <edge source="ARE" target="TUN">
      <data key="d0">2365198</data>
    </edge>
    <edge source="ARE" target="TUR">
      <data key="d0">4160638</data>
    </edge>
    <edge source="ARE" target="UGA">
      <data key="d0">161161</data>
    </edge>
    <edge source="ARE" target="UKR">
      <data key="d0">465591</data>
    </edge>
    <edge source="ARE" target="EGY">
      <data key="d0">15316914</data>
    </edge>
    <edge source="ARE" target="GBR">
      <data key="d0">20811332</data>
    </edge>
    <edge source="ARE" target="TZA">
      <data key="d0">5507221</data>
    </edge>
    <edge source="ARE" target="USA">
      <data key="d0">70411826</data>
    </edge>
    <edge source="ARE" target="URY">
      <data key="d0">86112</data>
    </edge>
    <edge source="UKR" target="ALB">
      <data key="d0">6248705</data>
    </edge>
    <edge source="UKR" target="DZA">
      <data key="d0">81205035</data>
    </edge>
    <edge source="UKR" target="AZE">
      <data key="d0">23835421</data>
    </edge>
    <edge source="UKR" target="ARG">
      <data key="d0">232746</data>
    </edge>
    <edge source="UKR" target="AUS">
      <data key="d0">293290</data>
    </edge>
    <edge source="UKR" target="AUT">
      <data key="d0">17714805</data>
    </edge>
    <edge source="UKR" target="ARM">
      <data key="d0">11046464</data>
    </edge>
    <edge source="UKR" target="BEL">
      <data key="d0">22504375</data>
    </edge>
    <edge source="UKR" target="BRA">
      <data key="d0">5518513</data>
    </edge>
    <edge source="UKR" target="BGR">
      <data key="d0">305195693</data>
    </edge>
    <edge source="UKR" target="BLR">
      <data key="d0">115276842</data>
    </edge>
    <edge source="UKR" target="KHM">
      <data key="d0">32460</data>
    </edge>
    <edge source="UKR" target="CMR">
      <data key="d0">5976286</data>
    </edge>
    <edge source="UKR" target="CAN">
      <data key="d0">2372132</data>
    </edge>
    <edge source="UKR" target="LKA">
      <data key="d0">27565596</data>
    </edge>
    <edge source="UKR" target="CHL">
      <data key="d0">107265</data>
    </edge>
    <edge source="UKR" target="CHN">
      <data key="d0">11922892</data>
    </edge>
    <edge source="UKR" target="COL">
      <data key="d0">38091463</data>
    </edge>
    <edge source="UKR" target="CRI">
      <data key="d0">15268817</data>
    </edge>
    <edge source="UKR" target="HRV">
      <data key="d0">23922431</data>
    </edge>
    <edge source="UKR" target="CZE">
      <data key="d0">76011156</data>
    </edge>
    <edge source="UKR" target="BEN">
      <data key="d0">558669</data>
    </edge>
    <edge source="UKR" target="DNK">
      <data key="d0">15019255</data>
    </edge>
    <edge source="UKR" target="ETH">
      <data key="d0">58711082</data>
    </edge>
    <edge source="UKR" target="EST">
      <data key="d0">18701196</data>
    </edge>
    <edge source="UKR" target="FIN">
      <data key="d0">36218680</data>
    </edge>
    <edge source="UKR" target="FRA">
      <data key="d0">10540264</data>
    </edge>
    <edge source="UKR" target="GEO">
      <data key="d0">49052499</data>
    </edge>
    <edge source="UKR" target="GMB">
      <data key="d0">266390</data>
    </edge>
    <edge source="UKR" target="DEU">
      <data key="d0">127190062</data>
    </edge>
    <edge source="UKR" target="GHA">
      <data key="d0">19346391</data>
    </edge>
    <edge source="UKR" target="GRC">
      <data key="d0">47410974</data>
    </edge>
    <edge source="UKR" target="HKG">
      <data key="d0">61674</data>
    </edge>
    <edge source="UKR" target="HUN">
      <data key="d0">126673419</data>
    </edge>
    <edge source="UKR" target="IDN">
      <data key="d0">7985427</data>
    </edge>
    <edge source="UKR" target="IRL">
      <data key="d0">1287827</data>
    </edge>
    <edge source="UKR" target="ISR">
      <data key="d0">150714216</data>
    </edge>
    <edge source="UKR" target="ITA">
      <data key="d0">967332992</data>
    </edge>
    <edge source="UKR" target="CIV">
      <data key="d0">3450258</data>
    </edge>
    <edge source="UKR" target="JPN">
      <data key="d0">6988023</data>
    </edge>
    <edge source="UKR" target="KAZ">
      <data key="d0">3286753</data>
    </edge>
    <edge source="UKR" target="JOR">
      <data key="d0">57754226</data>
    </edge>
    <edge source="UKR" target="KOR">
      <data key="d0">55763857</data>
    </edge>
    <edge source="UKR" target="KGZ">
      <data key="d0">448238</data>
    </edge>
    <edge source="UKR" target="LBN">
      <data key="d0">117296184</data>
    </edge>
    <edge source="UKR" target="LVA">
      <data key="d0">5804784</data>
    </edge>
    <edge source="UKR" target="LTU">
      <data key="d0">16841716</data>
    </edge>
    <edge source="UKR" target="MDG">
      <data key="d0">17271</data>
    </edge>
    <edge source="UKR" target="MYS">
      <data key="d0">3486277</data>
    </edge>
    <edge source="UKR" target="MRT">
      <data key="d0">2546358</data>
    </edge>
    <edge source="UKR" target="MEX">
      <data key="d0">70483112</data>
    </edge>
    <edge source="UKR" target="MDA">
      <data key="d0">53148153</data>
    </edge>
    <edge source="UKR" target="MAR">
      <data key="d0">25324005</data>
    </edge>
    <edge source="UKR" target="OMN">
      <data key="d0">2768595</data>
    </edge>
    <edge source="UKR" target="NLD">
      <data key="d0">141805573</data>
    </edge>
    <edge source="UKR" target="NZL">
      <data key="d0">16907</data>
    </edge>
    <edge source="UKR" target="NER">
      <data key="d0">247087</data>
    </edge>
    <edge source="UKR" target="NOR">
      <data key="d0">155660</data>
    </edge>
    <edge source="UKR" target="PAK">
      <data key="d0">8333981</data>
    </edge>
    <edge source="UKR" target="PAN">
      <data key="d0">10249</data>
    </edge>
    <edge source="UKR" target="PER">
      <data key="d0">9181205</data>
    </edge>
    <edge source="UKR" target="PHL">
      <data key="d0">22779</data>
    </edge>
    <edge source="UKR" target="POL">
      <data key="d0">464708578</data>
    </edge>
    <edge source="UKR" target="PRT">
      <data key="d0">34901187</data>
    </edge>
    <edge source="UKR" target="ROU">
      <data key="d0">136878116</data>
    </edge>
    <edge source="UKR" target="RUS">
      <data key="d0">807581960</data>
    </edge>
    <edge source="UKR" target="SAU">
      <data key="d0">197621811</data>
    </edge>
    <edge source="UKR" target="SEN">
      <data key="d0">50762642</data>
    </edge>
    <edge source="UKR" target="SRB">
      <data key="d0">27963076</data>
    </edge>
    <edge source="UKR" target="IND">
      <data key="d0">29481127</data>
    </edge>
    <edge source="UKR" target="SGP">
      <data key="d0">3717599</data>
    </edge>
    <edge source="UKR" target="SVK">
      <data key="d0">61308241</data>
    </edge>
    <edge source="UKR" target="VNM">
      <data key="d0">717231</data>
    </edge>
    <edge source="UKR" target="SVN">
      <data key="d0">215490</data>
    </edge>
    <edge source="UKR" target="ZAF">
      <data key="d0">28716</data>
    </edge>
    <edge source="UKR" target="ESP">
      <data key="d0">63493453</data>
    </edge>
    <edge source="UKR" target="SWE">
      <data key="d0">17567271</data>
    </edge>
    <edge source="UKR" target="CHE">
      <data key="d0">2822922</data>
    </edge>
    <edge source="UKR" target="THA">
      <data key="d0">1475337</data>
    </edge>
    <edge source="UKR" target="ARE">
      <data key="d0">81140290</data>
    </edge>
    <edge source="UKR" target="TUN">
      <data key="d0">8911909</data>
    </edge>
    <edge source="UKR" target="TUR">
      <data key="d0">939816526</data>
    </edge>
    <edge source="UKR" target="MKD">
      <data key="d0">18986319</data>
    </edge>
    <edge source="UKR" target="EGY">
      <data key="d0">871073632</data>
    </edge>
    <edge source="UKR" target="GBR">
      <data key="d0">114707435</data>
    </edge>
    <edge source="UKR" target="TZA">
      <data key="d0">226261</data>
    </edge>
    <edge source="UKR" target="USA">
      <data key="d0">248233646</data>
    </edge>
    <edge source="UKR" target="BFA">
      <data key="d0">1202084</data>
    </edge>
    <edge source="MKD" target="ALB">
      <data key="d0">5188939</data>
    </edge>
    <edge source="MKD" target="AUT">
      <data key="d0">2679188</data>
    </edge>
    <edge source="MKD" target="BEL">
      <data key="d0">3816875</data>
    </edge>
    <edge source="MKD" target="BGR">
      <data key="d0">20992413</data>
    </edge>
    <edge source="MKD" target="CHN">
      <data key="d0">30505325</data>
    </edge>
    <edge source="MKD" target="HRV">
      <data key="d0">22357978</data>
    </edge>
    <edge source="MKD" target="CZE">
      <data key="d0">9229743</data>
    </edge>
    <edge source="MKD" target="DNK">
      <data key="d0">877026</data>
    </edge>
    <edge source="MKD" target="FRA">
      <data key="d0">1425473</data>
    </edge>
    <edge source="MKD" target="DEU">
      <data key="d0">17736787</data>
    </edge>
    <edge source="MKD" target="GRC">
      <data key="d0">38669970</data>
    </edge>
    <edge source="MKD" target="HUN">
      <data key="d0">1669985</data>
    </edge>
    <edge source="MKD" target="ITA">
      <data key="d0">46494484</data>
    </edge>
    <edge source="MKD" target="JPN">
      <data key="d0">92398</data>
    </edge>
    <edge source="MKD" target="KAZ">
      <data key="d0">96859</data>
    </edge>
    <edge source="MKD" target="LVA">
      <data key="d0">79393</data>
    </edge>
    <edge source="MKD" target="LTU">
      <data key="d0">300851</data>
    </edge>
    <edge source="MKD" target="MAR">
      <data key="d0">21488</data>
    </edge>
    <edge source="MKD" target="NLD">
      <data key="d0">3743738</data>
    </edge>
    <edge source="MKD" target="POL">
      <data key="d0">2268310</data>
    </edge>
    <edge source="MKD" target="PRT">
      <data key="d0">5625435</data>
    </edge>
    <edge source="MKD" target="ROU">
      <data key="d0">28299816</data>
    </edge>
    <edge source="MKD" target="SRB">
      <data key="d0">80319082</data>
    </edge>
    <edge source="MKD" target="IND">
      <data key="d0">18885734</data>
    </edge>
    <edge source="MKD" target="SVK">
      <data key="d0">1079886</data>
    </edge>
    <edge source="MKD" target="SVN">
      <data key="d0">9126373</data>
    </edge>
    <edge source="MKD" target="ZAF">
      <data key="d0">5526337</data>
    </edge>
    <edge source="MKD" target="ESP">
      <data key="d0">26364002</data>
    </edge>
    <edge source="MKD" target="CHE">
      <data key="d0">90882</data>
    </edge>
    <edge source="MKD" target="TUR">
      <data key="d0">20748905</data>
    </edge>
    <edge source="MKD" target="UKR">
      <data key="d0">63946</data>
    </edge>
    <edge source="MKD" target="GBR">
      <data key="d0">1020903</data>
    </edge>
    <edge source="MKD" target="USA">
      <data key="d0">3507974</data>
    </edge>
    <edge source="GBR" target="ALB">
      <data key="d0">11647</data>
    </edge>
    <edge source="GBR" target="DZA">
      <data key="d0">23334075</data>
    </edge>
    <edge source="GBR" target="AZE">
      <data key="d0">49058421</data>
    </edge>
    <edge source="GBR" target="ARG">
      <data key="d0">1516864</data>
    </edge>
    <edge source="GBR" target="AUS">
      <data key="d0">21647750</data>
    </edge>
    <edge source="GBR" target="AUT">
      <data key="d0">52149071</data>
    </edge>
    <edge source="GBR" target="ARM">
      <data key="d0">272864</data>
    </edge>
    <edge source="GBR" target="BEL">
      <data key="d0">178202937</data>
    </edge>
    <edge source="GBR" target="BOL">
      <data key="d0">124758</data>
    </edge>
    <edge source="GBR" target="BWA">
      <data key="d0">16747</data>
    </edge>
    <edge source="GBR" target="BRA">
      <data key="d0">47203132</data>
    </edge>
    <edge source="GBR" target="BGR">
      <data key="d0">162824357</data>
    </edge>
    <edge source="GBR" target="BLR">
      <data key="d0">364267</data>
    </edge>
    <edge source="GBR" target="KHM">
      <data key="d0">10890</data>
    </edge>
    <edge source="GBR" target="CMR">
      <data key="d0">214836</data>
    </edge>
    <edge source="GBR" target="CAN">
      <data key="d0">82169469</data>
    </edge>
    <edge source="GBR" target="LKA">
      <data key="d0">2176221</data>
    </edge>
    <edge source="GBR" target="CHL">
      <data key="d0">2545995</data>
    </edge>
    <edge source="GBR" target="CHN">
      <data key="d0">68642992</data>
    </edge>
    <edge source="GBR" target="COL">
      <data key="d0">1347751</data>
    </edge>
    <edge source="GBR" target="CRI">
      <data key="d0">62846</data>
    </edge>
    <edge source="GBR" target="HRV">
      <data key="d0">6392564</data>
    </edge>
    <edge source="GBR" target="CZE">
      <data key="d0">56230528</data>
    </edge>
    <edge source="GBR" target="BEN">
      <data key="d0">20527</data>
    </edge>
    <edge source="GBR" target="DNK">
      <data key="d0">53996704</data>
    </edge>
    <edge source="GBR" target="ECU">
      <data key="d0">515430</data>
    </edge>
    <edge source="GBR" target="SLV">
      <data key="d0">75663</data>
    </edge>
    <edge source="GBR" target="ETH">
      <data key="d0">70364</data>
    </edge>
    <edge source="GBR" target="EST">
      <data key="d0">1775647</data>
    </edge>
    <edge source="GBR" target="FIN">
      <data key="d0">36000014</data>
    </edge>
    <edge source="GBR" target="FRA">
      <data key="d0">391249558</data>
    </edge>
    <edge source="GBR" target="GEO">
      <data key="d0">1384104</data>
    </edge>
    <edge source="GBR" target="GMB">
      <data key="d0">128005</data>
    </edge>
    <edge source="GBR" target="PSE">
      <data key="d0">79693</data>
    </edge>
    <edge source="GBR" target="DEU">
      <data key="d0">531976346</data>
    </edge>
    <edge source="GBR" target="GHA">
      <data key="d0">5303214</data>
    </edge>
    <edge source="GBR" target="GRC">
      <data key="d0">8552490</data>
    </edge>
    <edge source="GBR" target="GTM">
      <data key="d0">559823</data>
    </edge>
    <edge source="GBR" target="HKG">
      <data key="d0">22529371</data>
    </edge>
    <edge source="GBR" target="HUN">
      <data key="d0">16337723</data>
    </edge>
    <edge source="GBR" target="IDN">
      <data key="d0">6256041</data>
    </edge>
    <edge source="GBR" target="IRL">
      <data key="d0">406728652</data>
    </edge>
    <edge source="GBR" target="ISR">
      <data key="d0">7426009</data>
    </edge>
    <edge source="GBR" target="ITA">
      <data key="d0">218941233</data>
    </edge>
    <edge source="GBR" target="CIV">
      <data key="d0">2417494</data>
    </edge>
    <edge source="GBR" target="JAM">
      <data key="d0">268615</data>
    </edge>
    <edge source="GBR" target="JPN">
      <data key="d0">20202958</data>
    </edge>
    <edge source="GBR" target="KAZ">
      <data key="d0">14610211</data>
    </edge>
    <edge source="GBR" target="JOR">
      <data key="d0">1419515</data>
    </edge>
    <edge source="GBR" target="KOR">
      <data key="d0">52235222</data>
    </edge>
    <edge source="GBR" target="LBN">
      <data key="d0">301605</data>
    </edge>
    <edge source="GBR" target="LVA">
      <data key="d0">1127423</data>
    </edge>
    <edge source="GBR" target="LTU">
      <data key="d0">2294312</data>
    </edge>
    <edge source="GBR" target="MDG">
      <data key="d0">55149</data>
    </edge>
    <edge source="GBR" target="MYS">
      <data key="d0">25512094</data>
    </edge>
    <edge source="GBR" target="MRT">
      <data key="d0">16936</data>
    </edge>
    <edge source="GBR" target="MUS">
      <data key="d0">177031</data>
    </edge>
    <edge source="GBR" target="MEX">
      <data key="d0">33394593</data>
    </edge>
    <edge source="GBR" target="MAR">
      <data key="d0">15483201</data>
    </edge>
    <edge source="GBR" target="MOZ">
      <data key="d0">189706</data>
    </edge>
    <edge source="GBR" target="OMN">
      <data key="d0">5015307</data>
    </edge>
    <edge source="GBR" target="NAM">
      <data key="d0">160376</data>
    </edge>
    <edge source="GBR" target="NLD">
      <data key="d0">304514963</data>
    </edge>
    <edge source="GBR" target="NZL">
      <data key="d0">4164926</data>
    </edge>
    <edge source="GBR" target="NIC">
      <data key="d0">177626</data>
    </edge>
    <edge source="GBR" target="NER">
      <data key="d0">20988</data>
    </edge>
    <edge source="GBR" target="NOR">
      <data key="d0">178012958</data>
    </edge>
    <edge source="GBR" target="PAK">
      <data key="d0">6119047</data>
    </edge>
    <edge source="GBR" target="PAN">
      <data key="d0">2463389</data>
    </edge>
    <edge source="GBR" target="PER">
      <data key="d0">2071293</data>
    </edge>
    <edge source="GBR" target="PHL">
      <data key="d0">723025</data>
    </edge>
    <edge source="GBR" target="POL">
      <data key="d0">75176871</data>
    </edge>
    <edge source="GBR" target="PRT">
      <data key="d0">43177445</data>
    </edge>
    <edge source="GBR" target="ROU">
      <data key="d0">27078070</data>
    </edge>
    <edge source="GBR" target="RUS">
      <data key="d0">27629067</data>
    </edge>
    <edge source="GBR" target="SAU">
      <data key="d0">43172757</data>
    </edge>
    <edge source="GBR" target="SEN">
      <data key="d0">1784193</data>
    </edge>
    <edge source="GBR" target="SRB">
      <data key="d0">586995</data>
    </edge>
    <edge source="GBR" target="IND">
      <data key="d0">48471450</data>
    </edge>
    <edge source="GBR" target="SGP">
      <data key="d0">52358356</data>
    </edge>
    <edge source="GBR" target="SVK">
      <data key="d0">21972737</data>
    </edge>
    <edge source="GBR" target="VNM">
      <data key="d0">7401328</data>
    </edge>
    <edge source="GBR" target="SVN">
      <data key="d0">10622814</data>
    </edge>
    <edge source="GBR" target="ZAF">
      <data key="d0">18796263</data>
    </edge>
    <edge source="GBR" target="ZWE">
      <data key="d0">32513</data>
    </edge>
    <edge source="GBR" target="ESP">
      <data key="d0">186677201</data>
    </edge>
    <edge source="GBR" target="SWE">
      <data key="d0">284994506</data>
    </edge>
    <edge source="GBR" target="CHE">
      <data key="d0">13803733</data>
    </edge>
    <edge source="GBR" target="THA">
      <data key="d0">24845694</data>
    </edge>
    <edge source="GBR" target="TGO">
      <data key="d0">13647</data>
    </edge>
    <edge source="GBR" target="ARE">
      <data key="d0">64477515</data>
    </edge>
    <edge source="GBR" target="TUN">
      <data key="d0">5545256</data>
    </edge>
    <edge source="GBR" target="TUR">
      <data key="d0">172587470</data>
    </edge>
    <edge source="GBR" target="UGA">
      <data key="d0">54974</data>
    </edge>
    <edge source="GBR" target="UKR">
      <data key="d0">1106363</data>
    </edge>
    <edge source="GBR" target="MKD">
      <data key="d0">132986</data>
    </edge>
    <edge source="GBR" target="EGY">
      <data key="d0">16592724</data>
    </edge>
    <edge source="GBR" target="TZA">
      <data key="d0">2691127</data>
    </edge>
    <edge source="GBR" target="USA">
      <data key="d0">445480959</data>
    </edge>
    <edge source="GBR" target="BFA">
      <data key="d0">22678</data>
    </edge>
    <edge source="GBR" target="URY">
      <data key="d0">327009</data>
    </edge>
    <edge source="USA" target="ALB">
      <data key="d0">195429</data>
    </edge>
    <edge source="USA" target="DZA">
      <data key="d0">24491830</data>
    </edge>
    <edge source="USA" target="AZE">
      <data key="d0">2881869</data>
    </edge>
    <edge source="USA" target="ARG">
      <data key="d0">36228537</data>
    </edge>
    <edge source="USA" target="AUS">
      <data key="d0">71732899</data>
    </edge>
    <edge source="USA" target="AUT">
      <data key="d0">5679457</data>
    </edge>
    <edge source="USA" target="ARM">
      <data key="d0">56757</data>
    </edge>
    <edge source="USA" target="BEL">
      <data key="d0">129405772</data>
    </edge>
    <edge source="USA" target="BOL">
      <data key="d0">2692270</data>
    </edge>
    <edge source="USA" target="BWA">
      <data key="d0">366691</data>
    </edge>
    <edge source="USA" target="BRA">
      <data key="d0">144750621</data>
    </edge>
    <edge source="USA" target="BGR">
      <data key="d0">537686</data>
    </edge>
    <edge source="USA" target="BLR">
      <data key="d0">14659</data>
    </edge>
    <edge source="USA" target="KHM">
      <data key="d0">35136</data>
    </edge>
    <edge source="USA" target="CMR">
      <data key="d0">1651976</data>
    </edge>
    <edge source="USA" target="CAN">
      <data key="d0">5621461531</data>
    </edge>
    <edge source="USA" target="LKA">
      <data key="d0">6587492</data>
    </edge>
    <edge source="USA" target="CHL">
      <data key="d0">27770326</data>
    </edge>
    <edge source="USA" target="CHN">
      <data key="d0">425030185</data>
    </edge>
    <edge source="USA" target="COL">
      <data key="d0">42937891</data>
    </edge>
    <edge source="USA" target="CRI">
      <data key="d0">38559644</data>
    </edge>
    <edge source="USA" target="HRV">
      <data key="d0">1590428</data>
    </edge>
    <edge source="USA" target="CZE">
      <data key="d0">6399775</data>
    </edge>
    <edge source="USA" target="DNK">
      <data key="d0">14573549</data>
    </edge>
    <edge source="USA" target="ECU">
      <data key="d0">10755641</data>
    </edge>
    <edge source="USA" target="SLV">
      <data key="d0">2466970</data>
    </edge>
    <edge source="USA" target="ETH">
      <data key="d0">105068</data>
    </edge>
    <edge source="USA" target="EST">
      <data key="d0">141103</data>
    </edge>
    <edge source="USA" target="FIN">
      <data key="d0">3341579</data>
    </edge>
    <edge source="USA" target="FRA">
      <data key="d0">108673402</data>
    </edge>
    <edge source="USA" target="GEO">
      <data key="d0">1266116</data>
    </edge>
    <edge source="USA" target="DEU">
      <data key="d0">203581197</data>
    </edge>
    <edge source="USA" target="GHA">
      <data key="d0">12024444</data>
    </edge>
    <edge source="USA" target="GRC">
      <data key="d0">998810</data>
    </edge>
    <edge source="USA" target="GTM">
      <data key="d0">13409736</data>
    </edge>
    <edge source="USA" target="HND">
      <data key="d0">9295153</data>
    </edge>
    <edge source="USA" target="HKG">
      <data key="d0">27416979</data>
    </edge>
    <edge source="USA" target="HUN">
      <data key="d0">3757809</data>
    </edge>
    <edge source="USA" target="IDN">
      <data key="d0">10498838</data>
    </edge>
    <edge source="USA" target="IRL">
      <data key="d0">35734624</data>
    </edge>
    <edge source="USA" target="ISR">
      <data key="d0">55158530</data>
    </edge>
    <edge source="USA" target="ITA">
      <data key="d0">117070337</data>
    </edge>
    <edge source="USA" target="CIV">
      <data key="d0">2705737</data>
    </edge>
    <edge source="USA" target="JAM">
      <data key="d0">7897808</data>
    </edge>
    <edge source="USA" target="JPN">
      <data key="d0">117133084</data>
    </edge>
    <edge source="USA" target="KAZ">
      <data key="d0">11037916</data>
    </edge>
    <edge source="USA" target="JOR">
      <data key="d0">744055</data>
    </edge>
    <edge source="USA" target="KOR">
      <data key="d0">207829761</data>
    </edge>
    <edge source="USA" target="KGZ">
      <data key="d0">309538</data>
    </edge>
    <edge source="USA" target="LBN">
      <data key="d0">346030</data>
    </edge>
    <edge source="USA" target="LVA">
      <data key="d0">3705293</data>
    </edge>
    <edge source="USA" target="LTU">
      <data key="d0">675922</data>
    </edge>
    <edge source="USA" target="MDG">
      <data key="d0">37973</data>
    </edge>
    <edge source="USA" target="MYS">
      <data key="d0">28921365</data>
    </edge>
    <edge source="USA" target="MRT">
      <data key="d0">725981</data>
    </edge>
    <edge source="USA" target="MUS">
      <data key="d0">37505</data>
    </edge>
    <edge source="USA" target="MEX">
      <data key="d0">4234550696</data>
    </edge>
    <edge source="USA" target="MAR">
      <data key="d0">4149714</data>
    </edge>
    <edge source="USA" target="MOZ">
      <data key="d0">532252</data>
    </edge>
    <edge source="USA" target="OMN">
      <data key="d0">15091708</data>
    </edge>
    <edge source="USA" target="NAM">
      <data key="d0">284047</data>
    </edge>
    <edge source="USA" target="NLD">
      <data key="d0">49290336</data>
    </edge>
    <edge source="USA" target="NZL">
      <data key="d0">6794675</data>
    </edge>
    <edge source="USA" target="NIC">
      <data key="d0">3498558</data>
    </edge>
    <edge source="USA" target="NER">
      <data key="d0">36286</data>
    </edge>
    <edge source="USA" target="NOR">
      <data key="d0">18593609</data>
    </edge>
    <edge source="USA" target="PAK">
      <data key="d0">24714819</data>
    </edge>
    <edge source="USA" target="PAN">
      <data key="d0">44496830</data>
    </edge>
    <edge source="USA" target="PRY">
      <data key="d0">356002</data>
    </edge>
    <edge source="USA" target="PER">
      <data key="d0">27689471</data>
    </edge>
    <edge source="USA" target="PHL">
      <data key="d0">13629801</data>
    </edge>
    <edge source="USA" target="POL">
      <data key="d0">42575141</data>
    </edge>
    <edge source="USA" target="PRT">
      <data key="d0">1326133</data>
    </edge>
    <edge source="USA" target="ROU">
      <data key="d0">10643912</data>
    </edge>
    <edge source="USA" target="RUS">
      <data key="d0">51501438</data>
    </edge>
    <edge source="USA" target="SAU">
      <data key="d0">93835578</data>
    </edge>
    <edge source="USA" target="SEN">
      <data key="d0">135385</data>
    </edge>
    <edge source="USA" target="SRB">
      <data key="d0">70100</data>
    </edge>
    <edge source="USA" target="IND">
      <data key="d0">174012548</data>
    </edge>
    <edge source="USA" target="SGP">
      <data key="d0">79402560</data>
    </edge>
    <edge source="USA" target="SVK">
      <data key="d0">6014264</data>
    </edge>
    <edge source="USA" target="VNM">
      <data key="d0">13873743</data>
    </edge>
    <edge source="USA" target="SVN">
      <data key="d0">26284925</data>
    </edge>
    <edge source="USA" target="ZAF">
      <data key="d0">17750640</data>
    </edge>
    <edge source="USA" target="ESP">
      <data key="d0">34577123</data>
    </edge>
    <edge source="USA" target="SWE">
      <data key="d0">20499834</data>
    </edge>
    <edge source="USA" target="CHE">
      <data key="d0">75645082</data>
    </edge>
    <edge source="USA" target="THA">
      <data key="d0">43026284</data>
    </edge>
    <edge source="USA" target="TGO">
      <data key="d0">11728</data>
    </edge>
    <edge source="USA" target="ARE">
      <data key="d0">86236398</data>
    </edge>
    <edge source="USA" target="TUN">
      <data key="d0">3379939</data>
    </edge>
    <edge source="USA" target="TUR">
      <data key="d0">23037101</data>
    </edge>
    <edge source="USA" target="UGA">
      <data key="d0">25537</data>
    </edge>
    <edge source="USA" target="UKR">
      <data key="d0">1697185</data>
    </edge>
    <edge source="USA" target="MKD">
      <data key="d0">96295</data>
    </edge>
    <edge source="USA" target="EGY">
      <data key="d0">31126860</data>
    </edge>
    <edge source="USA" target="GBR">
      <data key="d0">211717333</data>
    </edge>
    <edge source="USA" target="TZA">
      <data key="d0">2668060</data>
    </edge>
    <edge source="USA" target="URY">
      <data key="d0">2036878</data>
    </edge>
    <edge source="DZA" target="USA">
      <data key="d0">203639</data>
    </edge>
    <edge source="AZE" target="BEL">
      <data key="d0">224192</data>
    </edge>
    <edge source="AZE" target="EST">
      <data key="d0">48000</data>
    </edge>
    <edge source="AZE" target="GEO">
      <data key="d0">7078575</data>
    </edge>
    <edge source="AZE" target="DEU">
      <data key="d0">1064540</data>
    </edge>
    <edge source="AZE" target="KAZ">
      <data key="d0">4684556</data>
    </edge>
    <edge source="AZE" target="MYS">
      <data key="d0">13857</data>
    </edge>
    <edge source="AZE" target="RUS">
      <data key="d0">852753</data>
    </edge>
    <edge source="AZE" target="ESP">
      <data key="d0">286820</data>
    </edge>
    <edge source="AZE" target="ARE">
      <data key="d0">3511721</data>
    </edge>
    <edge source="AZE" target="TUR">
      <data key="d0">5371760</data>
    </edge>
    <edge source="AZE" target="UKR">
      <data key="d0">133316</data>
    </edge>
    <edge source="AZE" target="GBR">
      <data key="d0">168144</data>
    </edge>
    <edge source="EST" target="AUS">
      <data key="d0">744360</data>
    </edge>
    <edge source="EST" target="BEL">
      <data key="d0">33462</data>
    </edge>
    <edge source="EST" target="BRA">
      <data key="d0">261049</data>
    </edge>
    <edge source="EST" target="BGR">
      <data key="d0">145114</data>
    </edge>
    <edge source="EST" target="BLR">
      <data key="d0">1819004</data>
    </edge>
    <edge source="EST" target="CAN">
      <data key="d0">4216114</data>
    </edge>
    <edge source="EST" target="CHN">
      <data key="d0">11961</data>
    </edge>
    <edge source="EST" target="CZE">
      <data key="d0">156524</data>
    </edge>
    <edge source="EST" target="DNK">
      <data key="d0">538710</data>
    </edge>
    <edge source="EST" target="FIN">
      <data key="d0">56384917</data>
    </edge>
    <edge source="EST" target="FRA">
      <data key="d0">91209</data>
    </edge>
    <edge source="EST" target="GEO">
      <data key="d0">126402</data>
    </edge>
    <edge source="EST" target="DEU">
      <data key="d0">301607</data>
    </edge>
    <edge source="EST" target="HUN">
      <data key="d0">82853</data>
    </edge>
    <edge source="EST" target="ITA">
      <data key="d0">48245</data>
    </edge>
    <edge source="EST" target="KAZ">
      <data key="d0">164152</data>
    </edge>
    <edge source="EST" target="LVA">
      <data key="d0">29796176</data>
    </edge>
    <edge source="EST" target="LTU">
      <data key="d0">24812330</data>
    </edge>
    <edge source="EST" target="MDA">
      <data key="d0">63437</data>
    </edge>
    <edge source="EST" target="NLD">
      <data key="d0">3035669</data>
    </edge>
    <edge source="EST" target="NOR">
      <data key="d0">1316281</data>
    </edge>
    <edge source="EST" target="POL">
      <data key="d0">633852</data>
    </edge>
    <edge source="EST" target="ROU">
      <data key="d0">99881</data>
    </edge>
    <edge source="EST" target="RUS">
      <data key="d0">24535750</data>
    </edge>
    <edge source="EST" target="IND">
      <data key="d0">104688</data>
    </edge>
    <edge source="EST" target="SVK">
      <data key="d0">98901</data>
    </edge>
    <edge source="EST" target="ESP">
      <data key="d0">78495</data>
    </edge>
    <edge source="EST" target="SWE">
      <data key="d0">7193513</data>
    </edge>
    <edge source="EST" target="CHE">
      <data key="d0">398657</data>
    </edge>
    <edge source="EST" target="TUR">
      <data key="d0">22169</data>
    </edge>
    <edge source="EST" target="UKR">
      <data key="d0">2274712</data>
    </edge>
    <edge source="EST" target="GBR">
      <data key="d0">449921</data>
    </edge>
    <edge source="EST" target="USA">
      <data key="d0">733189</data>
    </edge>
    <edge source="GEO" target="AZE">
      <data key="d0">12355435</data>
    </edge>
    <edge source="GEO" target="AUT">
      <data key="d0">264785</data>
    </edge>
    <edge source="GEO" target="ARM">
      <data key="d0">2405690</data>
    </edge>
    <edge source="GEO" target="BGR">
      <data key="d0">1543743</data>
    </edge>
    <edge source="GEO" target="BLR">
      <data key="d0">1937821</data>
    </edge>
    <edge source="GEO" target="CAN">
      <data key="d0">7254506</data>
    </edge>
    <edge source="GEO" target="CHL">
      <data key="d0">2167148</data>
    </edge>
    <edge source="GEO" target="COL">
      <data key="d0">1823452</data>
    </edge>
    <edge source="GEO" target="FRA">
      <data key="d0">1300049</data>
    </edge>
    <edge source="GEO" target="DEU">
      <data key="d0">76632</data>
    </edge>
    <edge source="GEO" target="GRC">
      <data key="d0">4919893</data>
    </edge>
    <edge source="GEO" target="GTM">
      <data key="d0">382505</data>
    </edge>
    <edge source="GEO" target="HKG">
      <data key="d0">241500</data>
    </edge>
    <edge source="GEO" target="HUN">
      <data key="d0">12687</data>
    </edge>
    <edge source="GEO" target="ITA">
      <data key="d0">1054114</data>
    </edge>
    <edge source="GEO" target="JPN">
      <data key="d0">51408</data>
    </edge>
    <edge source="GEO" target="KAZ">
      <data key="d0">963305</data>
    </edge>
    <edge source="GEO" target="KGZ">
      <data key="d0">66950</data>
    </edge>
    <edge source="GEO" target="MYS">
      <data key="d0">175500</data>
    </edge>
    <edge source="GEO" target="MEX">
      <data key="d0">10766821</data>
    </edge>
    <edge source="GEO" target="NOR">
      <data key="d0">231737</data>
    </edge>
    <edge source="GEO" target="PER">
      <data key="d0">2207286</data>
    </edge>
    <edge source="GEO" target="POL">
      <data key="d0">67981</data>
    </edge>
    <edge source="GEO" target="PRT">
      <data key="d0">1467077</data>
    </edge>
    <edge source="GEO" target="ROU">
      <data key="d0">611220</data>
    </edge>
    <edge source="GEO" target="RUS">
      <data key="d0">39437062</data>
    </edge>
    <edge source="GEO" target="IND">
      <data key="d0">48588</data>
    </edge>
    <edge source="GEO" target="ESP">
      <data key="d0">6522251</data>
    </edge>
    <edge source="GEO" target="CHE">
      <data key="d0">176800</data>
    </edge>
    <edge source="GEO" target="ARE">
      <data key="d0">408637</data>
    </edge>
    <edge source="GEO" target="TUR">
      <data key="d0">37181030</data>
    </edge>
    <edge source="GEO" target="UKR">
      <data key="d0">897912</data>
    </edge>
    <edge source="GEO" target="GBR">
      <data key="d0">1220390</data>
    </edge>
    <edge source="GEO" target="USA">
      <data key="d0">57303601</data>
    </edge>
    <edge source="GEO" target="URY">
      <data key="d0">317581</data>
    </edge>
    <edge source="KAZ" target="DZA">
      <data key="d0">357684</data>
    </edge>
    <edge source="KAZ" target="AZE">
      <data key="d0">16233663</data>
    </edge>
    <edge source="KAZ" target="AUS">
      <data key="d0">863551</data>
    </edge>
    <edge source="KAZ" target="AUT">
      <data key="d0">29305</data>
    </edge>
    <edge source="KAZ" target="BEL">
      <data key="d0">10444</data>
    </edge>
    <edge source="KAZ" target="BRA">
      <data key="d0">432042</data>
    </edge>
    <edge source="KAZ" target="BLR">
      <data key="d0">7822443</data>
    </edge>
    <edge source="KAZ" target="CAN">
      <data key="d0">34893</data>
    </edge>
    <edge source="KAZ" target="CHN">
      <data key="d0">601093021</data>
    </edge>
    <edge source="KAZ" target="CZE">
      <data key="d0">14071176</data>
    </edge>
    <edge source="KAZ" target="ETH">
      <data key="d0">398152</data>
    </edge>
    <edge source="KAZ" target="EST">
      <data key="d0">96421</data>
    </edge>
    <edge source="KAZ" target="FRA">
      <data key="d0">201788</data>
    </edge>
    <edge source="KAZ" target="GEO">
      <data key="d0">2475412</data>
    </edge>
    <edge source="KAZ" target="DEU">
      <data key="d0">71904408</data>
    </edge>
    <edge source="KAZ" target="HKG">
      <data key="d0">41500</data>
    </edge>
    <edge source="KAZ" target="HUN">
      <data key="d0">70563</data>
    </edge>
    <edge source="KAZ" target="IDN">
      <data key="d0">964420</data>
    </edge>
    <edge source="KAZ" target="ISR">
      <data key="d0">9496728</data>
    </edge>
    <edge source="KAZ" target="ITA">
      <data key="d0">23132399</data>
    </edge>
    <edge source="KAZ" target="JPN">
      <data key="d0">327015667</data>
    </edge>
    <edge source="KAZ" target="KOR">
      <data key="d0">107457130</data>
    </edge>
    <edge source="KAZ" target="KGZ">
      <data key="d0">45849796</data>
    </edge>
    <edge source="KAZ" target="LBN">
      <data key="d0">8875416</data>
    </edge>
    <edge source="KAZ" target="MEX">
      <data key="d0">277587</data>
    </edge>
    <edge source="KAZ" target="OMN">
      <data key="d0">17979</data>
    </edge>
    <edge source="KAZ" target="NLD">
      <data key="d0">68468600</data>
    </edge>
    <edge source="KAZ" target="NOR">
      <data key="d0">69845</data>
    </edge>
    <edge source="KAZ" target="PAK">
      <data key="d0">927560</data>
    </edge>
    <edge source="KAZ" target="POL">
      <data key="d0">223303</data>
    </edge>
    <edge source="KAZ" target="ROU">
      <data key="d0">15434</data>
    </edge>
    <edge source="KAZ" target="RUS">
      <data key="d0">612687692</data>
    </edge>
    <edge source="KAZ" target="SAU">
      <data key="d0">135509</data>
    </edge>
    <edge source="KAZ" target="IND">
      <data key="d0">6236792</data>
    </edge>
    <edge source="KAZ" target="SVK">
      <data key="d0">16305</data>
    </edge>
    <edge source="KAZ" target="VNM">
      <data key="d0">27644904</data>
    </edge>
    <edge source="KAZ" target="SVN">
      <data key="d0">21461476</data>
    </edge>
    <edge source="KAZ" target="SWE">
      <data key="d0">17906331</data>
    </edge>
    <edge source="KAZ" target="THA">
      <data key="d0">5042337</data>
    </edge>
    <edge source="KAZ" target="ARE">
      <data key="d0">83185</data>
    </edge>
    <edge source="KAZ" target="TUN">
      <data key="d0">1746728</data>
    </edge>
    <edge source="KAZ" target="TUR">
      <data key="d0">27342255</data>
    </edge>
    <edge source="KAZ" target="UKR">
      <data key="d0">13868213</data>
    </edge>
    <edge source="KAZ" target="EGY">
      <data key="d0">33886258</data>
    </edge>
    <edge source="KAZ" target="GBR">
      <data key="d0">9011629</data>
    </edge>
    <edge source="KAZ" target="USA">
      <data key="d0">78315268</data>
    </edge>
    <edge source="MYS" target="DZA">
      <data key="d0">327087</data>
    </edge>
    <edge source="MYS" target="AZE">
      <data key="d0">21066</data>
    </edge>
    <edge source="MYS" target="ARG">
      <data key="d0">901084</data>
    </edge>
    <edge source="MYS" target="AUS">
      <data key="d0">61557923</data>
    </edge>
    <edge source="MYS" target="AUT">
      <data key="d0">120107</data>
    </edge>
    <edge source="MYS" target="BEL">
      <data key="d0">8317514</data>
    </edge>
    <edge source="MYS" target="BRA">
      <data key="d0">5381422</data>
    </edge>
    <edge source="MYS" target="BGR">
      <data key="d0">150129</data>
    </edge>
    <edge source="MYS" target="KHM">
      <data key="d0">752035</data>
    </edge>
    <edge source="MYS" target="CMR">
      <data key="d0">21639</data>
    </edge>
    <edge source="MYS" target="CAN">
      <data key="d0">12757885</data>
    </edge>
    <edge source="MYS" target="LKA">
      <data key="d0">5857884</data>
    </edge>
    <edge source="MYS" target="CHL">
      <data key="d0">2819469</data>
    </edge>
    <edge source="MYS" target="CHN">
      <data key="d0">31096422</data>
    </edge>
    <edge source="MYS" target="COL">
      <data key="d0">3077645</data>
    </edge>
    <edge source="MYS" target="CRI">
      <data key="d0">186375</data>
    </edge>
    <edge source="MYS" target="CZE">
      <data key="d0">1924926</data>
    </edge>
    <edge source="MYS" target="ECU">
      <data key="d0">19782</data>
    </edge>
    <edge source="MYS" target="ETH">
      <data key="d0">220521</data>
    </edge>
    <edge source="MYS" target="EST">
      <data key="d0">26385</data>
    </edge>
    <edge source="MYS" target="FIN">
      <data key="d0">22405</data>
    </edge>
    <edge source="MYS" target="FRA">
      <data key="d0">8014484</data>
    </edge>
    <edge source="MYS" target="DEU">
      <data key="d0">6910274</data>
    </edge>
    <edge source="MYS" target="GHA">
      <data key="d0">3900864</data>
    </edge>
    <edge source="MYS" target="GRC">
      <data key="d0">246701</data>
    </edge>
    <edge source="MYS" target="HKG">
      <data key="d0">4567578</data>
    </edge>
    <edge source="MYS" target="HUN">
      <data key="d0">297195</data>
    </edge>
    <edge source="MYS" target="IDN">
      <data key="d0">188827271</data>
    </edge>
    <edge source="MYS" target="IRL">
      <data key="d0">889741</data>
    </edge>
    <edge source="MYS" target="ITA">
      <data key="d0">26786772</data>
    </edge>
    <edge source="MYS" target="JAM">
      <data key="d0">280162</data>
    </edge>
    <edge source="MYS" target="JPN">
      <data key="d0">61880510</data>
    </edge>
    <edge source="MYS" target="KAZ">
      <data key="d0">214385</data>
    </edge>
    <edge source="MYS" target="JOR">
      <data key="d0">42609</data>
    </edge>
    <edge source="MYS" target="KOR">
      <data key="d0">81798278</data>
    </edge>
    <edge source="MYS" target="LBN">
      <data key="d0">40776</data>
    </edge>
    <edge source="MYS" target="LTU">
      <data key="d0">80176</data>
    </edge>
    <edge source="MYS" target="MUS">
      <data key="d0">171982</data>
    </edge>
    <edge source="MYS" target="MEX">
      <data key="d0">41728994</data>
    </edge>
    <edge source="MYS" target="MAR">
      <data key="d0">340409</data>
    </edge>
    <edge source="MYS" target="OMN">
      <data key="d0">12504198</data>
    </edge>
    <edge source="MYS" target="NAM">
      <data key="d0">283749</data>
    </edge>
    <edge source="MYS" target="NLD">
      <data key="d0">17277842</data>
    </edge>
    <edge source="MYS" target="NZL">
      <data key="d0">12658685</data>
    </edge>
    <edge source="MYS" target="NOR">
      <data key="d0">422683</data>
    </edge>
    <edge source="MYS" target="PAK">
      <data key="d0">6223095</data>
    </edge>
    <edge source="MYS" target="PRY">
      <data key="d0">26290</data>
    </edge>
    <edge source="MYS" target="PER">
      <data key="d0">1176438</data>
    </edge>
    <edge source="MYS" target="PHL">
      <data key="d0">20437187</data>
    </edge>
    <edge source="MYS" target="POL">
      <data key="d0">7707904</data>
    </edge>
    <edge source="MYS" target="PRT">
      <data key="d0">174811</data>
    </edge>
    <edge source="MYS" target="ROU">
      <data key="d0">101022</data>
    </edge>
    <edge source="MYS" target="RUS">
      <data key="d0">10200960</data>
    </edge>
    <edge source="MYS" target="SAU">
      <data key="d0">30338259</data>
    </edge>
    <edge source="MYS" target="IND">
      <data key="d0">155737170</data>
    </edge>
    <edge source="MYS" target="SGP">
      <data key="d0">210514825</data>
    </edge>
    <edge source="MYS" target="SVK">
      <data key="d0">179991</data>
    </edge>
    <edge source="MYS" target="VNM">
      <data key="d0">79884254</data>
    </edge>
    <edge source="MYS" target="SVN">
      <data key="d0">5026007</data>
    </edge>
    <edge source="MYS" target="ZAF">
      <data key="d0">18939158</data>
    </edge>
    <edge source="MYS" target="ESP">
      <data key="d0">4402719</data>
    </edge>
    <edge source="MYS" target="SWE">
      <data key="d0">6434345</data>
    </edge>
    <edge source="MYS" target="CHE">
      <data key="d0">1377376</data>
    </edge>
    <edge source="MYS" target="THA">
      <data key="d0">204048950</data>
    </edge>
    <edge source="MYS" target="ARE">
      <data key="d0">22640453</data>
    </edge>
    <edge source="MYS" target="TUR">
      <data key="d0">32300646</data>
    </edge>
    <edge source="MYS" target="UKR">
      <data key="d0">510843</data>
    </edge>
    <edge source="MYS" target="EGY">
      <data key="d0">1395902</data>
    </edge>
    <edge source="MYS" target="GBR">
      <data key="d0">12515988</data>
    </edge>
    <edge source="MYS" target="TZA">
      <data key="d0">98654</data>
    </edge>
    <edge source="MYS" target="USA">
      <data key="d0">71127906</data>
    </edge>
    <edge source="MYS" target="BFA">
      <data key="d0">33916</data>
    </edge>
    <edge source="MYS" target="URY">
      <data key="d0">226025</data>
    </edge>
    <edge source="RUS" target="ALB">
      <data key="d0">6173861</data>
    </edge>
    <edge source="RUS" target="DZA">
      <data key="d0">88349322</data>
    </edge>
    <edge source="RUS" target="AZE">
      <data key="d0">169362233</data>
    </edge>
    <edge source="RUS" target="ARG">
      <data key="d0">5671915</data>
    </edge>
    <edge source="RUS" target="AUS">
      <data key="d0">2695988</data>
    </edge>
    <edge source="RUS" target="AUT">
      <data key="d0">7846745</data>
    </edge>
    <edge source="RUS" target="ARM">
      <data key="d0">24347522</data>
    </edge>
    <edge source="RUS" target="BEL">
      <data key="d0">663074074</data>
    </edge>
    <edge source="RUS" target="BRA">
      <data key="d0">34596864</data>
    </edge>
    <edge source="RUS" target="BGR">
      <data key="d0">26433265</data>
    </edge>
    <edge source="RUS" target="BLR">
      <data key="d0">731767548</data>
    </edge>
    <edge source="RUS" target="CMR">
      <data key="d0">4950136</data>
    </edge>
    <edge source="RUS" target="CAN">
      <data key="d0">120588615</data>
    </edge>
    <edge source="RUS" target="CHL">
      <data key="d0">358141</data>
    </edge>
    <edge source="RUS" target="CHN">
      <data key="d0">22792239</data>
    </edge>
    <edge source="RUS" target="COL">
      <data key="d0">21203045</data>
    </edge>
    <edge source="RUS" target="CRI">
      <data key="d0">7163428</data>
    </edge>
    <edge source="RUS" target="HRV">
      <data key="d0">735767</data>
    </edge>
    <edge source="RUS" target="CZE">
      <data key="d0">160993976</data>
    </edge>
    <edge source="RUS" target="DNK">
      <data key="d0">234099278</data>
    </edge>
    <edge source="RUS" target="ECU">
      <data key="d0">3749707</data>
    </edge>
    <edge source="RUS" target="SLV">
      <data key="d0">76538</data>
    </edge>
    <edge source="RUS" target="ETH">
      <data key="d0">715216</data>
    </edge>
    <edge source="RUS" target="EST">
      <data key="d0">66012818</data>
    </edge>
    <edge source="RUS" target="FIN">
      <data key="d0">266522858</data>
    </edge>
    <edge source="RUS" target="FRA">
      <data key="d0">85755005</data>
    </edge>
    <edge source="RUS" target="GEO">
      <data key="d0">32618172</data>
    </edge>
    <edge source="RUS" target="DEU">
      <data key="d0">403160046</data>
    </edge>
    <edge source="RUS" target="GHA">
      <data key="d0">1434824</data>
    </edge>
    <edge source="RUS" target="GRC">
      <data key="d0">882255</data>
    </edge>
    <edge source="RUS" target="GTM">
      <data key="d0">62165</data>
    </edge>
    <edge source="RUS" target="HKG">
      <data key="d0">1016561</data>
    </edge>
    <edge source="RUS" target="HUN">
      <data key="d0">10896052</data>
    </edge>
    <edge source="RUS" target="IDN">
      <data key="d0">18319946</data>
    </edge>
    <edge source="RUS" target="IRL">
      <data key="d0">843570</data>
    </edge>
    <edge source="RUS" target="ISR">
      <data key="d0">35205743</data>
    </edge>
    <edge source="RUS" target="ITA">
      <data key="d0">666885366</data>
    </edge>
    <edge source="RUS" target="CIV">
      <data key="d0">1177812</data>
    </edge>
    <edge source="RUS" target="JPN">
      <data key="d0">187604314</data>
    </edge>
    <edge source="RUS" target="KAZ">
      <data key="d0">872760687</data>
    </edge>
    <edge source="RUS" target="JOR">
      <data key="d0">21301768</data>
    </edge>
    <edge source="RUS" target="KOR">
      <data key="d0">118048160</data>
    </edge>
    <edge source="RUS" target="KGZ">
      <data key="d0">105562819</data>
    </edge>
    <edge source="RUS" target="LBN">
      <data key="d0">39928776</data>
    </edge>
    <edge source="RUS" target="LVA">
      <data key="d0">211204789</data>
    </edge>
    <edge source="RUS" target="LTU">
      <data key="d0">126278771</data>
    </edge>
    <edge source="RUS" target="MYS">
      <data key="d0">21103392</data>
    </edge>
    <edge source="RUS" target="MEX">
      <data key="d0">743793285</data>
    </edge>
    <edge source="RUS" target="MDA">
      <data key="d0">5123194</data>
    </edge>
    <edge source="RUS" target="MAR">
      <data key="d0">162868520</data>
    </edge>
    <edge source="RUS" target="OMN">
      <data key="d0">1969128</data>
    </edge>
    <edge source="RUS" target="NLD">
      <data key="d0">513211526</data>
    </edge>
    <edge source="RUS" target="NZL">
      <data key="d0">124173</data>
    </edge>
    <edge source="RUS" target="NOR">
      <data key="d0">4346855</data>
    </edge>
    <edge source="RUS" target="PAK">
      <data key="d0">31627422</data>
    </edge>
    <edge source="RUS" target="PAN">
      <data key="d0">33317</data>
    </edge>
    <edge source="RUS" target="PER">
      <data key="d0">38229515</data>
    </edge>
    <edge source="RUS" target="PHL">
      <data key="d0">13924280</data>
    </edge>
    <edge source="RUS" target="POL">
      <data key="d0">273268173</data>
    </edge>
    <edge source="RUS" target="PRT">
      <data key="d0">9460331</data>
    </edge>
    <edge source="RUS" target="ROU">
      <data key="d0">48731090</data>
    </edge>
    <edge source="RUS" target="SAU">
      <data key="d0">21196058</data>
    </edge>
    <edge source="RUS" target="SEN">
      <data key="d0">4286319</data>
    </edge>
    <edge source="RUS" target="SRB">
      <data key="d0">7472212</data>
    </edge>
    <edge source="RUS" target="IND">
      <data key="d0">180957852</data>
    </edge>
    <edge source="RUS" target="SGP">
      <data key="d0">3046849</data>
    </edge>
    <edge source="RUS" target="SVK">
      <data key="d0">54261198</data>
    </edge>
    <edge source="RUS" target="VNM">
      <data key="d0">144556015</data>
    </edge>
    <edge source="RUS" target="SVN">
      <data key="d0">17563471</data>
    </edge>
    <edge source="RUS" target="ZAF">
      <data key="d0">6023926</data>
    </edge>
    <edge source="RUS" target="ESP">
      <data key="d0">190502831</data>
    </edge>
    <edge source="RUS" target="SWE">
      <data key="d0">12883539</data>
    </edge>
    <edge source="RUS" target="CHE">
      <data key="d0">127033</data>
    </edge>
    <edge source="RUS" target="THA">
      <data key="d0">63308294</data>
    </edge>
    <edge source="RUS" target="ARE">
      <data key="d0">109258700</data>
    </edge>
    <edge source="RUS" target="TUN">
      <data key="d0">34393543</data>
    </edge>
    <edge source="RUS" target="TUR">
      <data key="d0">2199740990</data>
    </edge>
    <edge source="RUS" target="UKR">
      <data key="d0">294284428</data>
    </edge>
    <edge source="RUS" target="MKD">
      <data key="d0">41970591</data>
    </edge>
    <edge source="RUS" target="EGY">
      <data key="d0">485078537</data>
    </edge>
    <edge source="RUS" target="GBR">
      <data key="d0">102851897</data>
    </edge>
    <edge source="RUS" target="TZA">
      <data key="d0">430329</data>
    </edge>
    <edge source="RUS" target="USA">
      <data key="d0">872480317</data>
    </edge>
    <edge source="RUS" target="URY">
      <data key="d0">29134</data>
    </edge>
    <edge source="TUR" target="ALB">
      <data key="d0">22642490</data>
    </edge>
    <edge source="TUR" target="DZA">
      <data key="d0">105637690</data>
    </edge>
    <edge source="TUR" target="AZE">
      <data key="d0">33200428</data>
    </edge>
    <edge source="TUR" target="ARG">
      <data key="d0">6710590</data>
    </edge>
    <edge source="TUR" target="AUS">
      <data key="d0">8145017</data>
    </edge>
    <edge source="TUR" target="AUT">
      <data key="d0">16775057</data>
    </edge>
    <edge source="TUR" target="BEL">
      <data key="d0">80802930</data>
    </edge>
    <edge source="TUR" target="BOL">
      <data key="d0">2452882</data>
    </edge>
    <edge source="TUR" target="BRA">
      <data key="d0">8237177</data>
    </edge>
    <edge source="TUR" target="BGR">
      <data key="d0">101396998</data>
    </edge>
    <edge source="TUR" target="BDI">
      <data key="d0">107111</data>
    </edge>
    <edge source="TUR" target="BLR">
      <data key="d0">4038077</data>
    </edge>
    <edge source="TUR" target="CMR">
      <data key="d0">5387496</data>
    </edge>
    <edge source="TUR" target="CAN">
      <data key="d0">46106505</data>
    </edge>
    <edge source="TUR" target="CAF">
      <data key="d0">14760</data>
    </edge>
    <edge source="TUR" target="LKA">
      <data key="d0">601146</data>
    </edge>
    <edge source="TUR" target="CHL">
      <data key="d0">52215183</data>
    </edge>
    <edge source="TUR" target="CHN">
      <data key="d0">43212289</data>
    </edge>
    <edge source="TUR" target="COL">
      <data key="d0">74854051</data>
    </edge>
    <edge source="TUR" target="CRI">
      <data key="d0">35772536</data>
    </edge>
    <edge source="TUR" target="HRV">
      <data key="d0">8577347</data>
    </edge>
    <edge source="TUR" target="CZE">
      <data key="d0">15910094</data>
    </edge>
    <edge source="TUR" target="BEN">
      <data key="d0">627390</data>
    </edge>
    <edge source="TUR" target="DNK">
      <data key="d0">4217683</data>
    </edge>
    <edge source="TUR" target="ECU">
      <data key="d0">9633694</data>
    </edge>
    <edge source="TUR" target="SLV">
      <data key="d0">416397</data>
    </edge>
    <edge source="TUR" target="ETH">
      <data key="d0">90317068</data>
    </edge>
    <edge source="TUR" target="EST">
      <data key="d0">894976</data>
    </edge>
    <edge source="TUR" target="FIN">
      <data key="d0">7062394</data>
    </edge>
    <edge source="TUR" target="FRA">
      <data key="d0">73449594</data>
    </edge>
    <edge source="TUR" target="GEO">
      <data key="d0">87778987</data>
    </edge>
    <edge source="TUR" target="GMB">
      <data key="d0">6170020</data>
    </edge>
    <edge source="TUR" target="PSE">
      <data key="d0">2135069</data>
    </edge>
    <edge source="TUR" target="DEU">
      <data key="d0">198744814</data>
    </edge>
    <edge source="TUR" target="GHA">
      <data key="d0">7259305</data>
    </edge>
    <edge source="TUR" target="GRC">
      <data key="d0">103229418</data>
    </edge>
    <edge source="TUR" target="GTM">
      <data key="d0">15320054</data>
    </edge>
    <edge source="TUR" target="HND">
      <data key="d0">1576631</data>
    </edge>
    <edge source="TUR" target="HKG">
      <data key="d0">1433522</data>
    </edge>
    <edge source="TUR" target="HUN">
      <data key="d0">5965832</data>
    </edge>
    <edge source="TUR" target="IDN">
      <data key="d0">692324</data>
    </edge>
    <edge source="TUR" target="IRL">
      <data key="d0">10634110</data>
    </edge>
    <edge source="TUR" target="ISR">
      <data key="d0">442200140</data>
    </edge>
    <edge source="TUR" target="ITA">
      <data key="d0">251345621</data>
    </edge>
    <edge source="TUR" target="CIV">
      <data key="d0">4178509</data>
    </edge>
    <edge source="TUR" target="JAM">
      <data key="d0">828258</data>
    </edge>
    <edge source="TUR" target="JPN">
      <data key="d0">3220276</data>
    </edge>
    <edge source="TUR" target="KAZ">
      <data key="d0">5505020</data>
    </edge>
    <edge source="TUR" target="JOR">
      <data key="d0">25677600</data>
    </edge>
    <edge source="TUR" target="KOR">
      <data key="d0">2574800</data>
    </edge>
    <edge source="TUR" target="KGZ">
      <data key="d0">222050</data>
    </edge>
    <edge source="TUR" target="LBN">
      <data key="d0">52367061</data>
    </edge>
    <edge source="TUR" target="LVA">
      <data key="d0">865134</data>
    </edge>
    <edge source="TUR" target="LTU">
      <data key="d0">2324250</data>
    </edge>
    <edge source="TUR" target="MDG">
      <data key="d0">20010448</data>
    </edge>
    <edge source="TUR" target="MYS">
      <data key="d0">9973327</data>
    </edge>
    <edge source="TUR" target="MRT">
      <data key="d0">9096744</data>
    </edge>
    <edge source="TUR" target="MUS">
      <data key="d0">5061164</data>
    </edge>
    <edge source="TUR" target="MEX">
      <data key="d0">66308569</data>
    </edge>
    <edge source="TUR" target="MDA">
      <data key="d0">1117244</data>
    </edge>
    <edge source="TUR" target="MAR">
      <data key="d0">150563649</data>
    </edge>
    <edge source="TUR" target="MOZ">
      <data key="d0">1911877</data>
    </edge>
    <edge source="TUR" target="OMN">
      <data key="d0">63479247</data>
    </edge>
    <edge source="TUR" target="NAM">
      <data key="d0">50034</data>
    </edge>
    <edge source="TUR" target="NLD">
      <data key="d0">132592470</data>
    </edge>
    <edge source="TUR" target="NZL">
      <data key="d0">839757</data>
    </edge>
    <edge source="TUR" target="NIC">
      <data key="d0">202280</data>
    </edge>
    <edge source="TUR" target="NER">
      <data key="d0">549541</data>
    </edge>
    <edge source="TUR" target="NOR">
      <data key="d0">5606598</data>
    </edge>
    <edge source="TUR" target="PAK">
      <data key="d0">3002419</data>
    </edge>
    <edge source="TUR" target="PAN">
      <data key="d0">8044496</data>
    </edge>
    <edge source="TUR" target="PRY">
      <data key="d0">3954563</data>
    </edge>
    <edge source="TUR" target="PER">
      <data key="d0">24316209</data>
    </edge>
    <edge source="TUR" target="PHL">
      <data key="d0">204329</data>
    </edge>
    <edge source="TUR" target="POL">
      <data key="d0">51438814</data>
    </edge>
    <edge source="TUR" target="PRT">
      <data key="d0">71594089</data>
    </edge>
    <edge source="TUR" target="ROU">
      <data key="d0">272946161</data>
    </edge>
    <edge source="TUR" target="RUS">
      <data key="d0">18382761</data>
    </edge>
    <edge source="TUR" target="SAU">
      <data key="d0">102784031</data>
    </edge>
    <edge source="TUR" target="SEN">
      <data key="d0">39324917</data>
    </edge>
    <edge source="TUR" target="SRB">
      <data key="d0">24318658</data>
    </edge>
    <edge source="TUR" target="IND">
      <data key="d0">12386309</data>
    </edge>
    <edge source="TUR" target="SGP">
      <data key="d0">6704225</data>
    </edge>
    <edge source="TUR" target="SVK">
      <data key="d0">4443827</data>
    </edge>
    <edge source="TUR" target="VNM">
      <data key="d0">1375554</data>
    </edge>
    <edge source="TUR" target="SVN">
      <data key="d0">15749550</data>
    </edge>
    <edge source="TUR" target="ZAF">
      <data key="d0">11442548</data>
    </edge>
    <edge source="TUR" target="ZWE">
      <data key="d0">69552</data>
    </edge>
    <edge source="TUR" target="ESP">
      <data key="d0">184542432</data>
    </edge>
    <edge source="TUR" target="SWE">
      <data key="d0">8892315</data>
    </edge>
    <edge source="TUR" target="CHE">
      <data key="d0">1550688</data>
    </edge>
    <edge source="TUR" target="THA">
      <data key="d0">13654481</data>
    </edge>
    <edge source="TUR" target="TGO">
      <data key="d0">2355125</data>
    </edge>
    <edge source="TUR" target="ARE">
      <data key="d0">462705886</data>
    </edge>
    <edge source="TUR" target="TUN">
      <data key="d0">99583211</data>
    </edge>
    <edge source="TUR" target="UGA">
      <data key="d0">179634</data>
    </edge>
    <edge source="TUR" target="UKR">
      <data key="d0">25525353</data>
    </edge>
    <edge source="TUR" target="MKD">
      <data key="d0">8067054</data>
    </edge>
    <edge source="TUR" target="EGY">
      <data key="d0">529192701</data>
    </edge>
    <edge source="TUR" target="GBR">
      <data key="d0">210456315</data>
    </edge>
    <edge source="TUR" target="TZA">
      <data key="d0">7264671</data>
    </edge>
    <edge source="TUR" target="USA">
      <data key="d0">1082435056</data>
    </edge>
    <edge source="TUR" target="BFA">
      <data key="d0">389444</data>
    </edge>
    <edge source="TUR" target="URY">
      <data key="d0">10664541</data>
    </edge>
    <edge source="ARG" target="DZA">
      <data key="d0">30884</data>
    </edge>
    <edge source="ARG" target="AUS">
      <data key="d0">513433</data>
    </edge>
    <edge source="ARG" target="BEL">
      <data key="d0">1222540</data>
    </edge>
    <edge source="ARG" target="BOL">
      <data key="d0">22037351</data>
    </edge>
    <edge source="ARG" target="BRA">
      <data key="d0">22774498</data>
    </edge>
    <edge source="ARG" target="CAN">
      <data key="d0">4587857</data>
    </edge>
    <edge source="ARG" target="CHL">
      <data key="d0">16117553</data>
    </edge>
    <edge source="ARG" target="CHN">
      <data key="d0">1514419</data>
    </edge>
    <edge source="ARG" target="COL">
      <data key="d0">1459936</data>
    </edge>
    <edge source="ARG" target="ECU">
      <data key="d0">3411030</data>
    </edge>
    <edge source="ARG" target="FRA">
      <data key="d0">1465259</data>
    </edge>
    <edge source="ARG" target="DEU">
      <data key="d0">1740703</data>
    </edge>
    <edge source="ARG" target="GHA">
      <data key="d0">134876</data>
    </edge>
    <edge source="ARG" target="GTM">
      <data key="d0">11611</data>
    </edge>
    <edge source="ARG" target="HND">
      <data key="d0">43091</data>
    </edge>
    <edge source="ARG" target="IDN">
      <data key="d0">41429</data>
    </edge>
    <edge source="ARG" target="ITA">
      <data key="d0">2600433</data>
    </edge>
    <edge source="ARG" target="JPN">
      <data key="d0">2148147</data>
    </edge>
    <edge source="ARG" target="KAZ">
      <data key="d0">1848042</data>
    </edge>
    <edge source="ARG" target="KOR">
      <data key="d0">411906</data>
    </edge>
    <edge source="ARG" target="MEX">
      <data key="d0">32827694</data>
    </edge>
    <edge source="ARG" target="OMN">
      <data key="d0">1500278</data>
    </edge>
    <edge source="ARG" target="NLD">
      <data key="d0">6075948</data>
    </edge>
    <edge source="ARG" target="NOR">
      <data key="d0">359351</data>
    </edge>
    <edge source="ARG" target="PAK">
      <data key="d0">8329007</data>
    </edge>
    <edge source="ARG" target="PRY">
      <data key="d0">68941285</data>
    </edge>
    <edge source="ARG" target="PER">
      <data key="d0">858117</data>
    </edge>
    <edge source="ARG" target="POL">
      <data key="d0">149805</data>
    </edge>
    <edge source="ARG" target="ROU">
      <data key="d0">2903671</data>
    </edge>
    <edge source="ARG" target="RUS">
      <data key="d0">187066</data>
    </edge>
    <edge source="ARG" target="SAU">
      <data key="d0">44138075</data>
    </edge>
    <edge source="ARG" target="IND">
      <data key="d0">1302458</data>
    </edge>
    <edge source="ARG" target="SGP">
      <data key="d0">258245</data>
    </edge>
    <edge source="ARG" target="SVN">
      <data key="d0">93116</data>
    </edge>
    <edge source="ARG" target="ZAF">
      <data key="d0">412870</data>
    </edge>
    <edge source="ARG" target="ESP">
      <data key="d0">1034831</data>
    </edge>
    <edge source="ARG" target="SWE">
      <data key="d0">307749</data>
    </edge>
    <edge source="ARG" target="THA">
      <data key="d0">3431590</data>
    </edge>
    <edge source="ARG" target="ARE">
      <data key="d0">18849646</data>
    </edge>
    <edge source="ARG" target="TUR">
      <data key="d0">241957</data>
    </edge>
    <edge source="ARG" target="EGY">
      <data key="d0">3833732</data>
    </edge>
    <edge source="ARG" target="GBR">
      <data key="d0">1214035</data>
    </edge>
    <edge source="ARG" target="USA">
      <data key="d0">82829922</data>
    </edge>
    <edge source="ARG" target="URY">
      <data key="d0">15804156</data>
    </edge>
    <edge source="BOL" target="BRA">
      <data key="d0">21726</data>
    </edge>
    <edge source="BOL" target="CHL">
      <data key="d0">78767</data>
    </edge>
    <edge source="BOL" target="FRA">
      <data key="d0">17306</data>
    </edge>
    <edge source="BOL" target="PER">
      <data key="d0">26965</data>
    </edge>
    <edge source="BOL" target="ESP">
      <data key="d0">18546</data>
    </edge>
    <edge source="BOL" target="USA">
      <data key="d0">86737</data>
    </edge>
    <edge source="BRA" target="DZA">
      <data key="d0">348673</data>
    </edge>
    <edge source="BRA" target="ARG">
      <data key="d0">457737552</data>
    </edge>
    <edge source="BRA" target="AUS">
      <data key="d0">3819781</data>
    </edge>
    <edge source="BRA" target="AUT">
      <data key="d0">1373524</data>
    </edge>
    <edge source="BRA" target="BEL">
      <data key="d0">153164111</data>
    </edge>
    <edge source="BRA" target="BOL">
      <data key="d0">178819658</data>
    </edge>
    <edge source="BRA" target="CMR">
      <data key="d0">417993</data>
    </edge>
    <edge source="BRA" target="CAN">
      <data key="d0">113087981</data>
    </edge>
    <edge source="BRA" target="CHL">
      <data key="d0">94441611</data>
    </edge>
    <edge source="BRA" target="CHN">
      <data key="d0">495857477</data>
    </edge>
    <edge source="BRA" target="COL">
      <data key="d0">175196825</data>
    </edge>
    <edge source="BRA" target="CRI">
      <data key="d0">25504982</data>
    </edge>
    <edge source="BRA" target="CZE">
      <data key="d0">15252206</data>
    </edge>
    <edge source="BRA" target="DNK">
      <data key="d0">569280</data>
    </edge>
    <edge source="BRA" target="ECU">
      <data key="d0">72960887</data>
    </edge>
    <edge source="BRA" target="SLV">
      <data key="d0">90121</data>
    </edge>
    <edge source="BRA" target="EST">
      <data key="d0">404256</data>
    </edge>
    <edge source="BRA" target="FIN">
      <data key="d0">52069525</data>
    </edge>
    <edge source="BRA" target="FRA">
      <data key="d0">134751283</data>
    </edge>
    <edge source="BRA" target="DEU">
      <data key="d0">327265203</data>
    </edge>
    <edge source="BRA" target="GHA">
      <data key="d0">13707108</data>
    </edge>
    <edge source="BRA" target="GRC">
      <data key="d0">127106</data>
    </edge>
    <edge source="BRA" target="GTM">
      <data key="d0">4767485</data>
    </edge>
    <edge source="BRA" target="HND">
      <data key="d0">4460248</data>
    </edge>
    <edge source="BRA" target="HKG">
      <data key="d0">1216041</data>
    </edge>
    <edge source="BRA" target="HUN">
      <data key="d0">14639</data>
    </edge>
    <edge source="BRA" target="IDN">
      <data key="d0">156601651</data>
    </edge>
    <edge source="BRA" target="ISR">
      <data key="d0">1024161</data>
    </edge>
    <edge source="BRA" target="ITA">
      <data key="d0">213119716</data>
    </edge>
    <edge source="BRA" target="CIV">
      <data key="d0">393541</data>
    </edge>
    <edge source="BRA" target="JAM">
      <data key="d0">15246423</data>
    </edge>
    <edge source="BRA" target="JPN">
      <data key="d0">246076946</data>
    </edge>
    <edge source="BRA" target="KAZ">
      <data key="d0">78079</data>
    </edge>
    <edge source="BRA" target="JOR">
      <data key="d0">137103</data>
    </edge>
    <edge source="BRA" target="KOR">
      <data key="d0">83525557</data>
    </edge>
    <edge source="BRA" target="LBN">
      <data key="d0">62593</data>
    </edge>
    <edge source="BRA" target="MYS">
      <data key="d0">13184825</data>
    </edge>
    <edge source="BRA" target="MEX">
      <data key="d0">204817279</data>
    </edge>
    <edge source="BRA" target="MAR">
      <data key="d0">3731925</data>
    </edge>
    <edge source="BRA" target="MOZ">
      <data key="d0">388183</data>
    </edge>
    <edge source="BRA" target="OMN">
      <data key="d0">33476630</data>
    </edge>
    <edge source="BRA" target="NLD">
      <data key="d0">581765089</data>
    </edge>
    <edge source="BRA" target="NZL">
      <data key="d0">17571</data>
    </edge>
    <edge source="BRA" target="NIC">
      <data key="d0">5522333</data>
    </edge>
    <edge source="BRA" target="NOR">
      <data key="d0">819620</data>
    </edge>
    <edge source="BRA" target="PAK">
      <data key="d0">15735652</data>
    </edge>
    <edge source="BRA" target="PAN">
      <data key="d0">23044682</data>
    </edge>
    <edge source="BRA" target="PRY">
      <data key="d0">57257653</data>
    </edge>
    <edge source="BRA" target="PER">
      <data key="d0">211601690</data>
    </edge>
    <edge source="BRA" target="PHL">
      <data key="d0">63722</data>
    </edge>
    <edge source="BRA" target="POL">
      <data key="d0">3123227</data>
    </edge>
    <edge source="BRA" target="PRT">
      <data key="d0">88556196</data>
    </edge>
    <edge source="BRA" target="ROU">
      <data key="d0">123006</data>
    </edge>
    <edge source="BRA" target="RUS">
      <data key="d0">37896834</data>
    </edge>
    <edge source="BRA" target="SAU">
      <data key="d0">53513983</data>
    </edge>
    <edge source="BRA" target="SEN">
      <data key="d0">10466</data>
    </edge>
    <edge source="BRA" target="IND">
      <data key="d0">95715312</data>
    </edge>
    <edge source="BRA" target="SGP">
      <data key="d0">189482168</data>
    </edge>
    <edge source="BRA" target="SVK">
      <data key="d0">1543658</data>
    </edge>
    <edge source="BRA" target="VNM">
      <data key="d0">11827223</data>
    </edge>
    <edge source="BRA" target="SVN">
      <data key="d0">762544</data>
    </edge>
    <edge source="BRA" target="ZAF">
      <data key="d0">29000809</data>
    </edge>
    <edge source="BRA" target="ESP">
      <data key="d0">128264948</data>
    </edge>
    <edge source="BRA" target="SWE">
      <data key="d0">48917147</data>
    </edge>
    <edge source="BRA" target="CHE">
      <data key="d0">10966437</data>
    </edge>
    <edge source="BRA" target="THA">
      <data key="d0">113780934</data>
    </edge>
    <edge source="BRA" target="TGO">
      <data key="d0">763051</data>
    </edge>
    <edge source="BRA" target="ARE">
      <data key="d0">174320746</data>
    </edge>
    <edge source="BRA" target="TUN">
      <data key="d0">6957496</data>
    </edge>
    <edge source="BRA" target="TUR">
      <data key="d0">387221159</data>
    </edge>
    <edge source="BRA" target="UKR">
      <data key="d0">24425</data>
    </edge>
    <edge source="BRA" target="EGY">
      <data key="d0">25874752</data>
    </edge>
    <edge source="BRA" target="GBR">
      <data key="d0">42975630</data>
    </edge>
    <edge source="BRA" target="USA">
      <data key="d0">2262027810</data>
    </edge>
    <edge source="BRA" target="BFA">
      <data key="d0">18362</data>
    </edge>
    <edge source="BRA" target="URY">
      <data key="d0">37901238</data>
    </edge>
    <edge source="CAN" target="ALB">
      <data key="d0">324013</data>
    </edge>
    <edge source="CAN" target="DZA">
      <data key="d0">2223949</data>
    </edge>
    <edge source="CAN" target="AZE">
      <data key="d0">16870</data>
    </edge>
    <edge source="CAN" target="ARG">
      <data key="d0">1588790</data>
    </edge>
    <edge source="CAN" target="AUS">
      <data key="d0">7845421</data>
    </edge>
    <edge source="CAN" target="AUT">
      <data key="d0">170762</data>
    </edge>
    <edge source="CAN" target="BEL">
      <data key="d0">1171211</data>
    </edge>
    <edge source="CAN" target="BOL">
      <data key="d0">175974</data>
    </edge>
    <edge source="CAN" target="BRA">
      <data key="d0">5011462</data>
    </edge>
    <edge source="CAN" target="BGR">
      <data key="d0">79285</data>
    </edge>
    <edge source="CAN" target="CMR">
      <data key="d0">241688</data>
    </edge>
    <edge source="CAN" target="CHL">
      <data key="d0">3886731</data>
    </edge>
    <edge source="CAN" target="CHN">
      <data key="d0">49764437</data>
    </edge>
    <edge source="CAN" target="COL">
      <data key="d0">2111667</data>
    </edge>
    <edge source="CAN" target="CRI">
      <data key="d0">64372</data>
    </edge>
    <edge source="CAN" target="HRV">
      <data key="d0">24746</data>
    </edge>
    <edge source="CAN" target="CZE">
      <data key="d0">533662</data>
    </edge>
    <edge source="CAN" target="DNK">
      <data key="d0">1254957</data>
    </edge>
    <edge source="CAN" target="ECU">
      <data key="d0">304250</data>
    </edge>
    <edge source="CAN" target="ETH">
      <data key="d0">45898</data>
    </edge>
    <edge source="CAN" target="EST">
      <data key="d0">165846</data>
    </edge>
    <edge source="CAN" target="FIN">
      <data key="d0">523963</data>
    </edge>
    <edge source="CAN" target="FRA">
      <data key="d0">8353514</data>
    </edge>
    <edge source="CAN" target="DEU">
      <data key="d0">2263283</data>
    </edge>
    <edge source="CAN" target="GHA">
      <data key="d0">101984</data>
    </edge>
    <edge source="CAN" target="GRC">
      <data key="d0">51222</data>
    </edge>
    <edge source="CAN" target="GTM">
      <data key="d0">80807</data>
    </edge>
    <edge source="CAN" target="HND">
      <data key="d0">170418</data>
    </edge>
    <edge source="CAN" target="HKG">
      <data key="d0">366527</data>
    </edge>
    <edge source="CAN" target="HUN">
      <data key="d0">57919</data>
    </edge>
    <edge source="CAN" target="IDN">
      <data key="d0">858513</data>
    </edge>
    <edge source="CAN" target="IRL">
      <data key="d0">172265</data>
    </edge>
    <edge source="CAN" target="ISR">
      <data key="d0">175815</data>
    </edge>
    <edge source="CAN" target="ITA">
      <data key="d0">2903230</data>
    </edge>
    <edge source="CAN" target="JAM">
      <data key="d0">66092</data>
    </edge>
    <edge source="CAN" target="JPN">
      <data key="d0">3889768</data>
    </edge>
    <edge source="CAN" target="KAZ">
      <data key="d0">165898</data>
    </edge>
    <edge source="CAN" target="JOR">
      <data key="d0">799918</data>
    </edge>
    <edge source="CAN" target="KOR">
      <data key="d0">23354888</data>
    </edge>
    <edge source="CAN" target="MDG">
      <data key="d0">55174</data>
    </edge>
    <edge source="CAN" target="MYS">
      <data key="d0">1380211</data>
    </edge>
    <edge source="CAN" target="MEX">
      <data key="d0">379313563</data>
    </edge>
    <edge source="CAN" target="MAR">
      <data key="d0">321602</data>
    </edge>
    <edge source="CAN" target="MOZ">
      <data key="d0">121451</data>
    </edge>
    <edge source="CAN" target="OMN">
      <data key="d0">2056252</data>
    </edge>
    <edge source="CAN" target="NLD">
      <data key="d0">78304248</data>
    </edge>
    <edge source="CAN" target="NZL">
      <data key="d0">6365335</data>
    </edge>
    <edge source="CAN" target="NIC">
      <data key="d0">157004</data>
    </edge>
    <edge source="CAN" target="NOR">
      <data key="d0">1668628</data>
    </edge>
    <edge source="CAN" target="PAK">
      <data key="d0">7711899</data>
    </edge>
    <edge source="CAN" target="PAN">
      <data key="d0">114264</data>
    </edge>
    <edge source="CAN" target="PRY">
      <data key="d0">45766</data>
    </edge>
    <edge source="CAN" target="PER">
      <data key="d0">3620837</data>
    </edge>
    <edge source="CAN" target="PHL">
      <data key="d0">973122</data>
    </edge>
    <edge source="CAN" target="POL">
      <data key="d0">1619504</data>
    </edge>
    <edge source="CAN" target="PRT">
      <data key="d0">3160074</data>
    </edge>
    <edge source="CAN" target="ROU">
      <data key="d0">202956</data>
    </edge>
    <edge source="CAN" target="RUS">
      <data key="d0">15281931</data>
    </edge>
    <edge source="CAN" target="SAU">
      <data key="d0">2586570</data>
    </edge>
    <edge source="CAN" target="SEN">
      <data key="d0">12644</data>
    </edge>
    <edge source="CAN" target="IND">
      <data key="d0">18391560</data>
    </edge>
    <edge source="CAN" target="SGP">
      <data key="d0">1421596</data>
    </edge>
    <edge source="CAN" target="SVK">
      <data key="d0">60058</data>
    </edge>
    <edge source="CAN" target="VNM">
      <data key="d0">269938</data>
    </edge>
    <edge source="CAN" target="ZAF">
      <data key="d0">5728805</data>
    </edge>
    <edge source="CAN" target="ESP">
      <data key="d0">4741032</data>
    </edge>
    <edge source="CAN" target="SWE">
      <data key="d0">702760</data>
    </edge>
    <edge source="CAN" target="CHE">
      <data key="d0">941160</data>
    </edge>
    <edge source="CAN" target="THA">
      <data key="d0">960072</data>
    </edge>
    <edge source="CAN" target="ARE">
      <data key="d0">2035661</data>
    </edge>
    <edge source="CAN" target="TUN">
      <data key="d0">10412</data>
    </edge>
    <edge source="CAN" target="TUR">
      <data key="d0">1356984</data>
    </edge>
    <edge source="CAN" target="UKR">
      <data key="d0">117796</data>
    </edge>
    <edge source="CAN" target="EGY">
      <data key="d0">3041910</data>
    </edge>
    <edge source="CAN" target="GBR">
      <data key="d0">3299361</data>
    </edge>
    <edge source="CAN" target="TZA">
      <data key="d0">21590</data>
    </edge>
    <edge source="CAN" target="USA">
      <data key="d0">4787996227</data>
    </edge>
    <edge source="CAN" target="BFA">
      <data key="d0">1271713</data>
    </edge>
    <edge source="CHL" target="ARG">
      <data key="d0">3314974</data>
    </edge>
    <edge source="CHL" target="AUS">
      <data key="d0">1453053</data>
    </edge>
    <edge source="CHL" target="AUT">
      <data key="d0">28965</data>
    </edge>
    <edge source="CHL" target="BEL">
      <data key="d0">144483</data>
    </edge>
    <edge source="CHL" target="BOL">
      <data key="d0">3254694</data>
    </edge>
    <edge source="CHL" target="BRA">
      <data key="d0">17341481</data>
    </edge>
    <edge source="CHL" target="CAN">
      <data key="d0">175031</data>
    </edge>
    <edge source="CHL" target="CHN">
      <data key="d0">26339</data>
    </edge>
    <edge source="CHL" target="COL">
      <data key="d0">3907969</data>
    </edge>
    <edge source="CHL" target="CRI">
      <data key="d0">58643</data>
    </edge>
    <edge source="CHL" target="DNK">
      <data key="d0">21786</data>
    </edge>
    <edge source="CHL" target="ECU">
      <data key="d0">5080667</data>
    </edge>
    <edge source="CHL" target="FIN">
      <data key="d0">37291</data>
    </edge>
    <edge source="CHL" target="FRA">
      <data key="d0">42894</data>
    </edge>
    <edge source="CHL" target="DEU">
      <data key="d0">35159</data>
    </edge>
    <edge source="CHL" target="GTM">
      <data key="d0">28649</data>
    </edge>
    <edge source="CHL" target="ITA">
      <data key="d0">56473</data>
    </edge>
    <edge source="CHL" target="JPN">
      <data key="d0">11770114</data>
    </edge>
    <edge source="CHL" target="MEX">
      <data key="d0">4056337</data>
    </edge>
    <edge source="CHL" target="MOZ">
      <data key="d0">137446</data>
    </edge>
    <edge source="CHL" target="NLD">
      <data key="d0">2998023</data>
    </edge>
    <edge source="CHL" target="PAK">
      <data key="d0">10450</data>
    </edge>
    <edge source="CHL" target="PAN">
      <data key="d0">64325</data>
    </edge>
    <edge source="CHL" target="PRY">
      <data key="d0">2489023</data>
    </edge>
    <edge source="CHL" target="PER">
      <data key="d0">36977309</data>
    </edge>
    <edge source="CHL" target="PRT">
      <data key="d0">18599</data>
    </edge>
    <edge source="CHL" target="RUS">
      <data key="d0">14577</data>
    </edge>
    <edge source="CHL" target="IND">
      <data key="d0">724684</data>
    </edge>
    <edge source="CHL" target="VNM">
      <data key="d0">191982</data>
    </edge>
    <edge source="CHL" target="ZAF">
      <data key="d0">2253371</data>
    </edge>
    <edge source="CHL" target="ESP">
      <data key="d0">448989</data>
    </edge>
    <edge source="CHL" target="SWE">
      <data key="d0">49664</data>
    </edge>
    <edge source="CHL" target="THA">
      <data key="d0">1452483</data>
    </edge>
    <edge source="CHL" target="GBR">
      <data key="d0">71913</data>
    </edge>
    <edge source="CHL" target="TZA">
      <data key="d0">13148</data>
    </edge>
    <edge source="CHL" target="USA">
      <data key="d0">28583864</data>
    </edge>
    <edge source="CHL" target="URY">
      <data key="d0">614629</data>
    </edge>
    <edge source="COL" target="ARG">
      <data key="d0">1504566</data>
    </edge>
    <edge source="COL" target="AUS">
      <data key="d0">28607</data>
    </edge>
    <edge source="COL" target="BEL">
      <data key="d0">15086</data>
    </edge>
    <edge source="COL" target="BOL">
      <data key="d0">2274496</data>
    </edge>
    <edge source="COL" target="BRA">
      <data key="d0">6466245</data>
    </edge>
    <edge source="COL" target="CAN">
      <data key="d0">972211</data>
    </edge>
    <edge source="COL" target="CHL">
      <data key="d0">1199025</data>
    </edge>
    <edge source="COL" target="CHN">
      <data key="d0">86102186</data>
    </edge>
    <edge source="COL" target="CRI">
      <data key="d0">986750</data>
    </edge>
    <edge source="COL" target="ECU">
      <data key="d0">8321736</data>
    </edge>
    <edge source="COL" target="SLV">
      <data key="d0">13398</data>
    </edge>
    <edge source="COL" target="DEU">
      <data key="d0">15486</data>
    </edge>
    <edge source="COL" target="GTM">
      <data key="d0">141692</data>
    </edge>
    <edge source="COL" target="HND">
      <data key="d0">156044</data>
    </edge>
    <edge source="COL" target="HKG">
      <data key="d0">25033760</data>
    </edge>
    <edge source="COL" target="ITA">
      <data key="d0">17336</data>
    </edge>
    <edge source="COL" target="CIV">
      <data key="d0">148501</data>
    </edge>
    <edge source="COL" target="JAM">
      <data key="d0">56804</data>
    </edge>
    <edge source="COL" target="JPN">
      <data key="d0">55436066</data>
    </edge>
    <edge source="COL" target="KAZ">
      <data key="d0">57972</data>
    </edge>
    <edge source="COL" target="JOR">
      <data key="d0">45258</data>
    </edge>
    <edge source="COL" target="KOR">
      <data key="d0">43331154</data>
    </edge>
    <edge source="COL" target="LVA">
      <data key="d0">15949</data>
    </edge>
    <edge source="COL" target="MDG">
      <data key="d0">14842</data>
    </edge>
    <edge source="COL" target="MEX">
      <data key="d0">6894517</data>
    </edge>
    <edge source="COL" target="NLD">
      <data key="d0">7908322</data>
    </edge>
    <edge source="COL" target="NIC">
      <data key="d0">237063</data>
    </edge>
    <edge source="COL" target="NOR">
      <data key="d0">512385</data>
    </edge>
    <edge source="COL" target="PAN">
      <data key="d0">1070232</data>
    </edge>
    <edge source="COL" target="PRY">
      <data key="d0">74814</data>
    </edge>
    <edge source="COL" target="PER">
      <data key="d0">2098471</data>
    </edge>
    <edge source="COL" target="PHL">
      <data key="d0">29636</data>
    </edge>
    <edge source="COL" target="RUS">
      <data key="d0">25467</data>
    </edge>
    <edge source="COL" target="SAU">
      <data key="d0">32088</data>
    </edge>
    <edge source="COL" target="IND">
      <data key="d0">35382256</data>
    </edge>
    <edge source="COL" target="SGP">
      <data key="d0">7018719</data>
    </edge>
    <edge source="COL" target="ZAF">
      <data key="d0">8817469</data>
    </edge>
    <edge source="COL" target="ESP">
      <data key="d0">14010886</data>
    </edge>
    <edge source="COL" target="CHE">
      <data key="d0">17423873</data>
    </edge>
    <edge source="COL" target="ARE">
      <data key="d0">216916</data>
    </edge>
    <edge source="COL" target="EGY">
      <data key="d0">219533</data>
    </edge>
    <edge source="COL" target="GBR">
      <data key="d0">22959</data>
    </edge>
    <edge source="COL" target="USA">
      <data key="d0">33704447</data>
    </edge>
    <edge source="COL" target="URY">
      <data key="d0">52386</data>
    </edge>
    <edge source="ECU" target="ARG">
      <data key="d0">80305</data>
    </edge>
    <edge source="ECU" target="BOL">
      <data key="d0">362920</data>
    </edge>
    <edge source="ECU" target="KHM">
      <data key="d0">14000</data>
    </edge>
    <edge source="ECU" target="CHL">
      <data key="d0">3865104</data>
    </edge>
    <edge source="ECU" target="CHN">
      <data key="d0">18208</data>
    </edge>
    <edge source="ECU" target="COL">
      <data key="d0">18783192</data>
    </edge>
    <edge source="ECU" target="CRI">
      <data key="d0">2950122</data>
    </edge>
    <edge source="ECU" target="FRA">
      <data key="d0">14205</data>
    </edge>
    <edge source="ECU" target="MEX">
      <data key="d0">374136</data>
    </edge>
    <edge source="ECU" target="NIC">
      <data key="d0">39638</data>
    </edge>
    <edge source="ECU" target="NOR">
      <data key="d0">392199</data>
    </edge>
    <edge source="ECU" target="PER">
      <data key="d0">2003516</data>
    </edge>
    <edge source="ECU" target="RUS">
      <data key="d0">11929</data>
    </edge>
    <edge source="ECU" target="SAU">
      <data key="d0">17817</data>
    </edge>
    <edge source="ECU" target="ARE">
      <data key="d0">295784</data>
    </edge>
    <edge source="ECU" target="EGY">
      <data key="d0">41715</data>
    </edge>
    <edge source="ECU" target="USA">
      <data key="d0">600337</data>
    </edge>
    <edge source="ECU" target="URY">
      <data key="d0">67846</data>
    </edge>
    <edge source="FRA" target="ALB">
      <data key="d0">1173168</data>
    </edge>
    <edge source="FRA" target="DZA">
      <data key="d0">223512677</data>
    </edge>
    <edge source="FRA" target="AZE">
      <data key="d0">17131110</data>
    </edge>
    <edge source="FRA" target="ARG">
      <data key="d0">5808444</data>
    </edge>
    <edge source="FRA" target="AUS">
      <data key="d0">12294171</data>
    </edge>
    <edge source="FRA" target="AUT">
      <data key="d0">118278131</data>
    </edge>
    <edge source="FRA" target="ARM">
      <data key="d0">30519</data>
    </edge>
    <edge source="FRA" target="BEL">
      <data key="d0">1166430190</data>
    </edge>
    <edge source="FRA" target="BOL">
      <data key="d0">14070</data>
    </edge>
    <edge source="FRA" target="BRA">
      <data key="d0">44251453</data>
    </edge>
    <edge source="FRA" target="BGR">
      <data key="d0">9883755</data>
    </edge>
    <edge source="FRA" target="BDI">
      <data key="d0">74702</data>
    </edge>
    <edge source="FRA" target="BLR">
      <data key="d0">2535785</data>
    </edge>
    <edge source="FRA" target="KHM">
      <data key="d0">92841</data>
    </edge>
    <edge source="FRA" target="CMR">
      <data key="d0">5749124</data>
    </edge>
    <edge source="FRA" target="CAN">
      <data key="d0">47630364</data>
    </edge>
    <edge source="FRA" target="CAF">
      <data key="d0">45841</data>
    </edge>
    <edge source="FRA" target="LKA">
      <data key="d0">1586127</data>
    </edge>
    <edge source="FRA" target="CHL">
      <data key="d0">6789357</data>
    </edge>
    <edge source="FRA" target="CHN">
      <data key="d0">237015755</data>
    </edge>
    <edge source="FRA" target="COL">
      <data key="d0">14166218</data>
    </edge>
    <edge source="FRA" target="CRI">
      <data key="d0">4839132</data>
    </edge>
    <edge source="FRA" target="HRV">
      <data key="d0">4571056</data>
    </edge>
    <edge source="FRA" target="CZE">
      <data key="d0">199708989</data>
    </edge>
    <edge source="FRA" target="BEN">
      <data key="d0">2094234</data>
    </edge>
    <edge source="FRA" target="DNK">
      <data key="d0">43268012</data>
    </edge>
    <edge source="FRA" target="ECU">
      <data key="d0">9852557</data>
    </edge>
    <edge source="FRA" target="SLV">
      <data key="d0">80328</data>
    </edge>
    <edge source="FRA" target="ETH">
      <data key="d0">132702</data>
    </edge>
    <edge source="FRA" target="EST">
      <data key="d0">13747585</data>
    </edge>
    <edge source="FRA" target="FIN">
      <data key="d0">48329526</data>
    </edge>
    <edge source="FRA" target="GEO">
      <data key="d0">171792</data>
    </edge>
    <edge source="FRA" target="PSE">
      <data key="d0">14249</data>
    </edge>
    <edge source="FRA" target="DEU">
      <data key="d0">2799451206</data>
    </edge>
    <edge source="FRA" target="GHA">
      <data key="d0">1537843</data>
    </edge>
    <edge source="FRA" target="GRC">
      <data key="d0">31214168</data>
    </edge>
    <edge source="FRA" target="GTM">
      <data key="d0">993536</data>
    </edge>
    <edge source="FRA" target="HND">
      <data key="d0">25454</data>
    </edge>
    <edge source="FRA" target="HKG">
      <data key="d0">17084705</data>
    </edge>
    <edge source="FRA" target="HUN">
      <data key="d0">30796442</data>
    </edge>
    <edge source="FRA" target="IDN">
      <data key="d0">5068451</data>
    </edge>
    <edge source="FRA" target="IRL">
      <data key="d0">31193573</data>
    </edge>
    <edge source="FRA" target="ISR">
      <data key="d0">21022898</data>
    </edge>
    <edge source="FRA" target="ITA">
      <data key="d0">1328101489</data>
    </edge>
    <edge source="FRA" target="CIV">
      <data key="d0">5099722</data>
    </edge>
    <edge source="FRA" target="JPN">
      <data key="d0">23912759</data>
    </edge>
    <edge source="FRA" target="KAZ">
      <data key="d0">43673333</data>
    </edge>
    <edge source="FRA" target="JOR">
      <data key="d0">1616772</data>
    </edge>
    <edge source="FRA" target="KOR">
      <data key="d0">115789825</data>
    </edge>
    <edge source="FRA" target="KGZ">
      <data key="d0">20262</data>
    </edge>
    <edge source="FRA" target="LBN">
      <data key="d0">9705604</data>
    </edge>
    <edge source="FRA" target="LVA">
      <data key="d0">2194733</data>
    </edge>
    <edge source="FRA" target="LTU">
      <data key="d0">3945709</data>
    </edge>
    <edge source="FRA" target="MDG">
      <data key="d0">1662093</data>
    </edge>
    <edge source="FRA" target="MYS">
      <data key="d0">5206795</data>
    </edge>
    <edge source="FRA" target="MRT">
      <data key="d0">893517</data>
    </edge>
    <edge source="FRA" target="MUS">
      <data key="d0">1036329</data>
    </edge>
    <edge source="FRA" target="MEX">
      <data key="d0">63792654</data>
    </edge>
    <edge source="FRA" target="MDA">
      <data key="d0">133371</data>
    </edge>
    <edge source="FRA" target="MAR">
      <data key="d0">46713374</data>
    </edge>
    <edge source="FRA" target="MOZ">
      <data key="d0">29453</data>
    </edge>
    <edge source="FRA" target="OMN">
      <data key="d0">6203014</data>
    </edge>
    <edge source="FRA" target="NLD">
      <data key="d0">293523462</data>
    </edge>
    <edge source="FRA" target="NZL">
      <data key="d0">2116050</data>
    </edge>
    <edge source="FRA" target="NIC">
      <data key="d0">14568</data>
    </edge>
    <edge source="FRA" target="NER">
      <data key="d0">3023161</data>
    </edge>
    <edge source="FRA" target="NOR">
      <data key="d0">29108679</data>
    </edge>
    <edge source="FRA" target="PAK">
      <data key="d0">11635738</data>
    </edge>
    <edge source="FRA" target="PAN">
      <data key="d0">1476215</data>
    </edge>
    <edge source="FRA" target="PRY">
      <data key="d0">207932</data>
    </edge>
    <edge source="FRA" target="PER">
      <data key="d0">6586247</data>
    </edge>
    <edge source="FRA" target="PHL">
      <data key="d0">1216690</data>
    </edge>
    <edge source="FRA" target="POL">
      <data key="d0">332635004</data>
    </edge>
    <edge source="FRA" target="PRT">
      <data key="d0">105576613</data>
    </edge>
    <edge source="FRA" target="ROU">
      <data key="d0">107502970</data>
    </edge>
    <edge source="FRA" target="RUS">
      <data key="d0">49508905</data>
    </edge>
    <edge source="FRA" target="SAU">
      <data key="d0">58376353</data>
    </edge>
    <edge source="FRA" target="SEN">
      <data key="d0">4409667</data>
    </edge>
    <edge source="FRA" target="SRB">
      <data key="d0">3284601</data>
    </edge>
    <edge source="FRA" target="IND">
      <data key="d0">181032739</data>
    </edge>
    <edge source="FRA" target="SGP">
      <data key="d0">11893824</data>
    </edge>
    <edge source="FRA" target="SVK">
      <data key="d0">101417399</data>
    </edge>
    <edge source="FRA" target="VNM">
      <data key="d0">20129723</data>
    </edge>
    <edge source="FRA" target="SVN">
      <data key="d0">21999666</data>
    </edge>
    <edge source="FRA" target="ZAF">
      <data key="d0">33034488</data>
    </edge>
    <edge source="FRA" target="ZWE">
      <data key="d0">21249</data>
    </edge>
    <edge source="FRA" target="ESP">
      <data key="d0">1111671280</data>
    </edge>
    <edge source="FRA" target="SWE">
      <data key="d0">213541543</data>
    </edge>
    <edge source="FRA" target="CHE">
      <data key="d0">175675881</data>
    </edge>
    <edge source="FRA" target="THA">
      <data key="d0">14667301</data>
    </edge>
    <edge source="FRA" target="TGO">
      <data key="d0">182519</data>
    </edge>
    <edge source="FRA" target="ARE">
      <data key="d0">113738398</data>
    </edge>
    <edge source="FRA" target="TUN">
      <data key="d0">30282251</data>
    </edge>
    <edge source="FRA" target="TUR">
      <data key="d0">356611661</data>
    </edge>
    <edge source="FRA" target="UGA">
      <data key="d0">34851</data>
    </edge>
    <edge source="FRA" target="UKR">
      <data key="d0">1255311</data>
    </edge>
    <edge source="FRA" target="MKD">
      <data key="d0">29787</data>
    </edge>
    <edge source="FRA" target="EGY">
      <data key="d0">24359702</data>
    </edge>
    <edge source="FRA" target="GBR">
      <data key="d0">489613620</data>
    </edge>
    <edge source="FRA" target="TZA">
      <data key="d0">99678</data>
    </edge>
    <edge source="FRA" target="USA">
      <data key="d0">539205426</data>
    </edge>
    <edge source="FRA" target="BFA">
      <data key="d0">2257979</data>
    </edge>
    <edge source="FRA" target="URY">
      <data key="d0">387441</data>
    </edge>
    <edge source="GHA" target="BEL">
      <data key="d0">48023</data>
    </edge>
    <edge source="GHA" target="BEN">
      <data key="d0">3048235</data>
    </edge>
    <edge source="GHA" target="FRA">
      <data key="d0">53175</data>
    </edge>
    <edge source="GHA" target="CIV">
      <data key="d0">1347354</data>
    </edge>
    <edge source="GHA" target="MRT">
      <data key="d0">62100</data>
    </edge>
    <edge source="GHA" target="MUS">
      <data key="d0">13787</data>
    </edge>
    <edge source="GHA" target="NER">
      <data key="d0">6298841</data>
    </edge>
    <edge source="GHA" target="SEN">
      <data key="d0">11574</data>
    </edge>
    <edge source="GHA" target="IND">
      <data key="d0">947581</data>
    </edge>
    <edge source="GHA" target="SGP">
      <data key="d0">2090147</data>
    </edge>
    <edge source="GHA" target="TGO">
      <data key="d0">4178397</data>
    </edge>
    <edge source="GHA" target="GBR">
      <data key="d0">901880</data>
    </edge>
    <edge source="GHA" target="BFA">
      <data key="d0">8463802</data>
    </edge>
    <edge source="GTM" target="CHN">
      <data key="d0">44355915</data>
    </edge>
    <edge source="GTM" target="CRI">
      <data key="d0">29386221</data>
    </edge>
    <edge source="GTM" target="SLV">
      <data key="d0">60708376</data>
    </edge>
    <edge source="GTM" target="HND">
      <data key="d0">64748214</data>
    </edge>
    <edge source="GTM" target="ITA">
      <data key="d0">34763999</data>
    </edge>
    <edge source="GTM" target="MEX">
      <data key="d0">6769771</data>
    </edge>
    <edge source="GTM" target="NLD">
      <data key="d0">1739174</data>
    </edge>
    <edge source="GTM" target="NIC">
      <data key="d0">34110507</data>
    </edge>
    <edge source="GTM" target="PAN">
      <data key="d0">106536</data>
    </edge>
    <edge source="GTM" target="SWE">
      <data key="d0">10669</data>
    </edge>
    <edge source="GTM" target="USA">
      <data key="d0">16908107</data>
    </edge>
    <edge source="GTM" target="URY">
      <data key="d0">82695</data>
    </edge>
    <edge source="HND" target="BEL">
      <data key="d0">70077</data>
    </edge>
    <edge source="HND" target="CHN">
      <data key="d0">3346600</data>
    </edge>
    <edge source="HND" target="COL">
      <data key="d0">62760</data>
    </edge>
    <edge source="HND" target="CRI">
      <data key="d0">18027026</data>
    </edge>
    <edge source="HND" target="SLV">
      <data key="d0">18484169</data>
    </edge>
    <edge source="HND" target="FRA">
      <data key="d0">242461</data>
    </edge>
    <edge source="HND" target="GTM">
      <data key="d0">12312003</data>
    </edge>
    <edge source="HND" target="JPN">
      <data key="d0">159761</data>
    </edge>
    <edge source="HND" target="KOR">
      <data key="d0">60262</data>
    </edge>
    <edge source="HND" target="MEX">
      <data key="d0">305009</data>
    </edge>
    <edge source="HND" target="NIC">
      <data key="d0">8966228</data>
    </edge>
    <edge source="HND" target="PAN">
      <data key="d0">117042</data>
    </edge>
    <edge source="HND" target="IND">
      <data key="d0">156074</data>
    </edge>
    <edge source="HND" target="USA">
      <data key="d0">3196911</data>
    </edge>
    <edge source="IDN" target="DZA">
      <data key="d0">1028955</data>
    </edge>
    <edge source="IDN" target="AZE">
      <data key="d0">131181</data>
    </edge>
    <edge source="IDN" target="AUS">
      <data key="d0">87584051</data>
    </edge>
    <edge source="IDN" target="AUT">
      <data key="d0">70043</data>
    </edge>
    <edge source="IDN" target="BEL">
      <data key="d0">11259114</data>
    </edge>
    <edge source="IDN" target="BOL">
      <data key="d0">168257</data>
    </edge>
    <edge source="IDN" target="BRA">
      <data key="d0">4825968</data>
    </edge>
    <edge source="IDN" target="BGR">
      <data key="d0">972916</data>
    </edge>
    <edge source="IDN" target="KHM">
      <data key="d0">43126</data>
    </edge>
    <edge source="IDN" target="CMR">
      <data key="d0">35710</data>
    </edge>
    <edge source="IDN" target="CAN">
      <data key="d0">3254327</data>
    </edge>
    <edge source="IDN" target="LKA">
      <data key="d0">3644821</data>
    </edge>
    <edge source="IDN" target="CHN">
      <data key="d0">929918550</data>
    </edge>
    <edge source="IDN" target="COL">
      <data key="d0">414286</data>
    </edge>
    <edge source="IDN" target="DNK">
      <data key="d0">1325886</data>
    </edge>
    <edge source="IDN" target="ECU">
      <data key="d0">570489</data>
    </edge>
    <edge source="IDN" target="ETH">
      <data key="d0">414111</data>
    </edge>
    <edge source="IDN" target="FRA">
      <data key="d0">2805847</data>
    </edge>
    <edge source="IDN" target="GEO">
      <data key="d0">440911</data>
    </edge>
    <edge source="IDN" target="DEU">
      <data key="d0">4383711</data>
    </edge>
    <edge source="IDN" target="GHA">
      <data key="d0">5657692</data>
    </edge>
    <edge source="IDN" target="GRC">
      <data key="d0">887787</data>
    </edge>
    <edge source="IDN" target="HKG">
      <data key="d0">492877</data>
    </edge>
    <edge source="IDN" target="IRL">
      <data key="d0">182510</data>
    </edge>
    <edge source="IDN" target="ITA">
      <data key="d0">28027156</data>
    </edge>
    <edge source="IDN" target="CIV">
      <data key="d0">818527</data>
    </edge>
    <edge source="IDN" target="JPN">
      <data key="d0">24001369</data>
    </edge>
    <edge source="IDN" target="JOR">
      <data key="d0">53036</data>
    </edge>
    <edge source="IDN" target="KOR">
      <data key="d0">204878741</data>
    </edge>
    <edge source="IDN" target="LBN">
      <data key="d0">194193</data>
    </edge>
    <edge source="IDN" target="LTU">
      <data key="d0">93766</data>
    </edge>
    <edge source="IDN" target="MYS">
      <data key="d0">67453089</data>
    </edge>
    <edge source="IDN" target="MUS">
      <data key="d0">6200676</data>
    </edge>
    <edge source="IDN" target="MEX">
      <data key="d0">2116455</data>
    </edge>
    <edge source="IDN" target="OMN">
      <data key="d0">467796</data>
    </edge>
    <edge source="IDN" target="NLD">
      <data key="d0">11248761</data>
    </edge>
    <edge source="IDN" target="NZL">
      <data key="d0">3733630</data>
    </edge>
    <edge source="IDN" target="NOR">
      <data key="d0">8256523</data>
    </edge>
    <edge source="IDN" target="PAK">
      <data key="d0">6493230</data>
    </edge>
    <edge source="IDN" target="PAN">
      <data key="d0">2708152</data>
    </edge>
    <edge source="IDN" target="PHL">
      <data key="d0">7217423</data>
    </edge>
    <edge source="IDN" target="POL">
      <data key="d0">4989597</data>
    </edge>
    <edge source="IDN" target="PRT">
      <data key="d0">43357</data>
    </edge>
    <edge source="IDN" target="RUS">
      <data key="d0">1991854</data>
    </edge>
    <edge source="IDN" target="SAU">
      <data key="d0">16191763</data>
    </edge>
    <edge source="IDN" target="IND">
      <data key="d0">158367864</data>
    </edge>
    <edge source="IDN" target="SGP">
      <data key="d0">150182700</data>
    </edge>
    <edge source="IDN" target="VNM">
      <data key="d0">23117633</data>
    </edge>
    <edge source="IDN" target="SVN">
      <data key="d0">466020</data>
    </edge>
    <edge source="IDN" target="ZAF">
      <data key="d0">1978318</data>
    </edge>
    <edge source="IDN" target="ESP">
      <data key="d0">16821991</data>
    </edge>
    <edge source="IDN" target="SWE">
      <data key="d0">1065783</data>
    </edge>
    <edge source="IDN" target="CHE">
      <data key="d0">26495</data>
    </edge>
    <edge source="IDN" target="THA">
      <data key="d0">147362698</data>
    </edge>
    <edge source="IDN" target="ARE">
      <data key="d0">66613682</data>
    </edge>
    <edge source="IDN" target="TUR">
      <data key="d0">3112485</data>
    </edge>
    <edge source="IDN" target="EGY">
      <data key="d0">4973177</data>
    </edge>
    <edge source="IDN" target="GBR">
      <data key="d0">13708079</data>
    </edge>
    <edge source="IDN" target="USA">
      <data key="d0">43613602</data>
    </edge>
    <edge source="IDN" target="BFA">
      <data key="d0">1626311</data>
    </edge>
    <edge source="IDN" target="URY">
      <data key="d0">106065</data>
    </edge>
    <edge source="KOR" target="DZA">
      <data key="d0">21585778</data>
    </edge>
    <edge source="KOR" target="AZE">
      <data key="d0">4097588</data>
    </edge>
    <edge source="KOR" target="ARG">
      <data key="d0">11927974</data>
    </edge>
    <edge source="KOR" target="AUS">
      <data key="d0">188012447</data>
    </edge>
    <edge source="KOR" target="AUT">
      <data key="d0">2375585</data>
    </edge>
    <edge source="KOR" target="BEL">
      <data key="d0">326522490</data>
    </edge>
    <edge source="KOR" target="BOL">
      <data key="d0">909290</data>
    </edge>
    <edge source="KOR" target="BWA">
      <data key="d0">241109</data>
    </edge>
    <edge source="KOR" target="BRA">
      <data key="d0">98599049</data>
    </edge>
    <edge source="KOR" target="BGR">
      <data key="d0">2456281</data>
    </edge>
    <edge source="KOR" target="BLR">
      <data key="d0">33163</data>
    </edge>
    <edge source="KOR" target="KHM">
      <data key="d0">942618</data>
    </edge>
    <edge source="KOR" target="CMR">
      <data key="d0">317990</data>
    </edge>
    <edge source="KOR" target="CAN">
      <data key="d0">223747365</data>
    </edge>
    <edge source="KOR" target="LKA">
      <data key="d0">25669801</data>
    </edge>
    <edge source="KOR" target="CHL">
      <data key="d0">36296490</data>
    </edge>
    <edge source="KOR" target="CHN">
      <data key="d0">3310587553</data>
    </edge>
    <edge source="KOR" target="COL">
      <data key="d0">81441089</data>
    </edge>
    <edge source="KOR" target="CRI">
      <data key="d0">2049063</data>
    </edge>
    <edge source="KOR" target="HRV">
      <data key="d0">1904336</data>
    </edge>
    <edge source="KOR" target="CZE">
      <data key="d0">16128852</data>
    </edge>
    <edge source="KOR" target="DNK">
      <data key="d0">16537190</data>
    </edge>
    <edge source="KOR" target="ECU">
      <data key="d0">11137848</data>
    </edge>
    <edge source="KOR" target="SLV">
      <data key="d0">52844986</data>
    </edge>
    <edge source="KOR" target="ETH">
      <data key="d0">577895</data>
    </edge>
    <edge source="KOR" target="EST">
      <data key="d0">5168679</data>
    </edge>
    <edge source="KOR" target="FIN">
      <data key="d0">4801027</data>
    </edge>
    <edge source="KOR" target="FRA">
      <data key="d0">40963189</data>
    </edge>
    <edge source="KOR" target="GEO">
      <data key="d0">7193881</data>
    </edge>
    <edge source="KOR" target="DEU">
      <data key="d0">91346357</data>
    </edge>
    <edge source="KOR" target="GHA">
      <data key="d0">3203717</data>
    </edge>
    <edge source="KOR" target="GRC">
      <data key="d0">58801383</data>
    </edge>
    <edge source="KOR" target="GTM">
      <data key="d0">5239728</data>
    </edge>
    <edge source="KOR" target="HND">
      <data key="d0">165902</data>
    </edge>
    <edge source="KOR" target="HKG">
      <data key="d0">101902718</data>
    </edge>
    <edge source="KOR" target="HUN">
      <data key="d0">6726741</data>
    </edge>
    <edge source="KOR" target="IDN">
      <data key="d0">692208191</data>
    </edge>
    <edge source="KOR" target="IRL">
      <data key="d0">6231437</data>
    </edge>
    <edge source="KOR" target="ISR">
      <data key="d0">6232365</data>
    </edge>
    <edge source="KOR" target="ITA">
      <data key="d0">625302492</data>
    </edge>
    <edge source="KOR" target="CIV">
      <data key="d0">245801</data>
    </edge>
    <edge source="KOR" target="JAM">
      <data key="d0">4157130</data>
    </edge>
    <edge source="KOR" target="JPN">
      <data key="d0">2226103180</data>
    </edge>
    <edge source="KOR" target="KAZ">
      <data key="d0">29716471</data>
    </edge>
    <edge source="KOR" target="JOR">
      <data key="d0">1838498</data>
    </edge>
    <edge source="KOR" target="KGZ">
      <data key="d0">1057369</data>
    </edge>
    <edge source="KOR" target="LBN">
      <data key="d0">18785439</data>
    </edge>
    <edge source="KOR" target="LVA">
      <data key="d0">2765720</data>
    </edge>
    <edge source="KOR" target="LTU">
      <data key="d0">5978180</data>
    </edge>
    <edge source="KOR" target="MDG">
      <data key="d0">15896</data>
    </edge>
    <edge source="KOR" target="MYS">
      <data key="d0">519444953</data>
    </edge>
    <edge source="KOR" target="MRT">
      <data key="d0">365881</data>
    </edge>
    <edge source="KOR" target="MUS">
      <data key="d0">618345</data>
    </edge>
    <edge source="KOR" target="MEX">
      <data key="d0">1118781059</data>
    </edge>
    <edge source="KOR" target="MAR">
      <data key="d0">9308773</data>
    </edge>
    <edge source="KOR" target="OMN">
      <data key="d0">62073714</data>
    </edge>
    <edge source="KOR" target="NLD">
      <data key="d0">162720135</data>
    </edge>
    <edge source="KOR" target="NZL">
      <data key="d0">63893907</data>
    </edge>
    <edge source="KOR" target="NIC">
      <data key="d0">2292601</data>
    </edge>
    <edge source="KOR" target="NOR">
      <data key="d0">7083626</data>
    </edge>
    <edge source="KOR" target="PAK">
      <data key="d0">82602201</data>
    </edge>
    <edge source="KOR" target="PAN">
      <data key="d0">15117956</data>
    </edge>
    <edge source="KOR" target="PRY">
      <data key="d0">2346105</data>
    </edge>
    <edge source="KOR" target="PER">
      <data key="d0">45813738</data>
    </edge>
    <edge source="KOR" target="PHL">
      <data key="d0">222028516</data>
    </edge>
    <edge source="KOR" target="POL">
      <data key="d0">116511252</data>
    </edge>
    <edge source="KOR" target="PRT">
      <data key="d0">32879223</data>
    </edge>
    <edge source="KOR" target="ROU">
      <data key="d0">97255101</data>
    </edge>
    <edge source="KOR" target="RUS">
      <data key="d0">165850674</data>
    </edge>
    <edge source="KOR" target="SAU">
      <data key="d0">320765946</data>
    </edge>
    <edge source="KOR" target="SEN">
      <data key="d0">334945</data>
    </edge>
    <edge source="KOR" target="IND">
      <data key="d0">1479128213</data>
    </edge>
    <edge source="KOR" target="SGP">
      <data key="d0">133330951</data>
    </edge>
    <edge source="KOR" target="SVK">
      <data key="d0">12977741</data>
    </edge>
    <edge source="KOR" target="VNM">
      <data key="d0">1089929534</data>
    </edge>
    <edge source="KOR" target="SVN">
      <data key="d0">309597021</data>
    </edge>
    <edge source="KOR" target="ZAF">
      <data key="d0">39807929</data>
    </edge>
    <edge source="KOR" target="ESP">
      <data key="d0">195364032</data>
    </edge>
    <edge source="KOR" target="SWE">
      <data key="d0">52600682</data>
    </edge>
    <edge source="KOR" target="CHE">
      <data key="d0">4709955</data>
    </edge>
    <edge source="KOR" target="THA">
      <data key="d0">1218735436</data>
    </edge>
    <edge source="KOR" target="TGO">
      <data key="d0">19354</data>
    </edge>
    <edge source="KOR" target="ARE">
      <data key="d0">341184098</data>
    </edge>
    <edge source="KOR" target="TUN">
      <data key="d0">2645647</data>
    </edge>
    <edge source="KOR" target="TUR">
      <data key="d0">818721996</data>
    </edge>
    <edge source="KOR" target="UGA">
      <data key="d0">82031</data>
    </edge>
    <edge source="KOR" target="UKR">
      <data key="d0">10805311</data>
    </edge>
    <edge source="KOR" target="EGY">
      <data key="d0">70690642</data>
    </edge>
    <edge source="KOR" target="GBR">
      <data key="d0">147049767</data>
    </edge>
    <edge source="KOR" target="TZA">
      <data key="d0">1673448</data>
    </edge>
    <edge source="KOR" target="USA">
      <data key="d0">2599547283</data>
    </edge>
    <edge source="KOR" target="URY">
      <data key="d0">16427869</data>
    </edge>
    <edge source="MEX" target="DZA">
      <data key="d0">6503467</data>
    </edge>
    <edge source="MEX" target="AZE">
      <data key="d0">5158650</data>
    </edge>
    <edge source="MEX" target="ARG">
      <data key="d0">39661870</data>
    </edge>
    <edge source="MEX" target="AUS">
      <data key="d0">2576800</data>
    </edge>
    <edge source="MEX" target="AUT">
      <data key="d0">89685</data>
    </edge>
    <edge source="MEX" target="BEL">
      <data key="d0">3156112</data>
    </edge>
    <edge source="MEX" target="BOL">
      <data key="d0">860804</data>
    </edge>
    <edge source="MEX" target="BRA">
      <data key="d0">9238481</data>
    </edge>
    <edge source="MEX" target="BLR">
      <data key="d0">267116</data>
    </edge>
    <edge source="MEX" target="CAN">
      <data key="d0">113891575</data>
    </edge>
    <edge source="MEX" target="CHL">
      <data key="d0">37558300</data>
    </edge>
    <edge source="MEX" target="CHN">
      <data key="d0">7503661</data>
    </edge>
    <edge source="MEX" target="COL">
      <data key="d0">176658207</data>
    </edge>
    <edge source="MEX" target="CRI">
      <data key="d0">23104810</data>
    </edge>
    <edge source="MEX" target="CZE">
      <data key="d0">115368</data>
    </edge>
    <edge source="MEX" target="DNK">
      <data key="d0">7392555</data>
    </edge>
    <edge source="MEX" target="ECU">
      <data key="d0">25685096</data>
    </edge>
    <edge source="MEX" target="SLV">
      <data key="d0">7079702</data>
    </edge>
    <edge source="MEX" target="FRA">
      <data key="d0">616611</data>
    </edge>
    <edge source="MEX" target="DEU">
      <data key="d0">1323281</data>
    </edge>
    <edge source="MEX" target="GHA">
      <data key="d0">3300304</data>
    </edge>
    <edge source="MEX" target="GTM">
      <data key="d0">73967742</data>
    </edge>
    <edge source="MEX" target="HND">
      <data key="d0">10000209</data>
    </edge>
    <edge source="MEX" target="HKG">
      <data key="d0">74771</data>
    </edge>
    <edge source="MEX" target="HUN">
      <data key="d0">16835</data>
    </edge>
    <edge source="MEX" target="IDN">
      <data key="d0">297236</data>
    </edge>
    <edge source="MEX" target="IRL">
      <data key="d0">970152</data>
    </edge>
    <edge source="MEX" target="ISR">
      <data key="d0">161362</data>
    </edge>
    <edge source="MEX" target="ITA">
      <data key="d0">17124048</data>
    </edge>
    <edge source="MEX" target="JAM">
      <data key="d0">1040121</data>
    </edge>
    <edge source="MEX" target="JPN">
      <data key="d0">4712203</data>
    </edge>
    <edge source="MEX" target="KAZ">
      <data key="d0">2424858</data>
    </edge>
    <edge source="MEX" target="KOR">
      <data key="d0">984451</data>
    </edge>
    <edge source="MEX" target="LVA">
      <data key="d0">492618</data>
    </edge>
    <edge source="MEX" target="MYS">
      <data key="d0">595173</data>
    </edge>
    <edge source="MEX" target="OMN">
      <data key="d0">94862</data>
    </edge>
    <edge source="MEX" target="NLD">
      <data key="d0">1756073</data>
    </edge>
    <edge source="MEX" target="NZL">
      <data key="d0">807299</data>
    </edge>
    <edge source="MEX" target="NIC">
      <data key="d0">5669180</data>
    </edge>
    <edge source="MEX" target="NOR">
      <data key="d0">20102015</data>
    </edge>
    <edge source="MEX" target="PAK">
      <data key="d0">2855646</data>
    </edge>
    <edge source="MEX" target="PAN">
      <data key="d0">2893422</data>
    </edge>
    <edge source="MEX" target="PRY">
      <data key="d0">555890</data>
    </edge>
    <edge source="MEX" target="PER">
      <data key="d0">33780199</data>
    </edge>
    <edge source="MEX" target="PHL">
      <data key="d0">420182</data>
    </edge>
    <edge source="MEX" target="POL">
      <data key="d0">517126</data>
    </edge>
    <edge source="MEX" target="PRT">
      <data key="d0">257977</data>
    </edge>
    <edge source="MEX" target="ROU">
      <data key="d0">10822675</data>
    </edge>
    <edge source="MEX" target="RUS">
      <data key="d0">8075091</data>
    </edge>
    <edge source="MEX" target="SAU">
      <data key="d0">42170142</data>
    </edge>
    <edge source="MEX" target="IND">
      <data key="d0">6015696</data>
    </edge>
    <edge source="MEX" target="SGP">
      <data key="d0">6765763</data>
    </edge>
    <edge source="MEX" target="VNM">
      <data key="d0">1619942</data>
    </edge>
    <edge source="MEX" target="SVN">
      <data key="d0">35837</data>
    </edge>
    <edge source="MEX" target="ZAF">
      <data key="d0">87841</data>
    </edge>
    <edge source="MEX" target="ESP">
      <data key="d0">2535507</data>
    </edge>
    <edge source="MEX" target="SWE">
      <data key="d0">140052</data>
    </edge>
    <edge source="MEX" target="CHE">
      <data key="d0">3529277</data>
    </edge>
    <edge source="MEX" target="THA">
      <data key="d0">33154815</data>
    </edge>
    <edge source="MEX" target="ARE">
      <data key="d0">14792090</data>
    </edge>
    <edge source="MEX" target="TUN">
      <data key="d0">36716</data>
    </edge>
    <edge source="MEX" target="TUR">
      <data key="d0">830558</data>
    </edge>
    <edge source="MEX" target="UKR">
      <data key="d0">21517</data>
    </edge>
    <edge source="MEX" target="EGY">
      <data key="d0">17226496</data>
    </edge>
    <edge source="MEX" target="GBR">
      <data key="d0">26592443</data>
    </edge>
    <edge source="MEX" target="USA">
      <data key="d0">2184234426</data>
    </edge>
    <edge source="MEX" target="URY">
      <data key="d0">3474132</data>
    </edge>
    <edge source="OMN" target="AUS">
      <data key="d0">3156271</data>
    </edge>
    <edge source="OMN" target="BEL">
      <data key="d0">18031</data>
    </edge>
    <edge source="OMN" target="CMR">
      <data key="d0">40554</data>
    </edge>
    <edge source="OMN" target="CHL">
      <data key="d0">13004</data>
    </edge>
    <edge source="OMN" target="FRA">
      <data key="d0">18726</data>
    </edge>
    <edge source="OMN" target="HKG">
      <data key="d0">40312</data>
    </edge>
    <edge source="OMN" target="IDN">
      <data key="d0">24130</data>
    </edge>
    <edge source="OMN" target="ITA">
      <data key="d0">20342342</data>
    </edge>
    <edge source="OMN" target="JOR">
      <data key="d0">855817</data>
    </edge>
    <edge source="OMN" target="KOR">
      <data key="d0">34419</data>
    </edge>
    <edge source="OMN" target="MYS">
      <data key="d0">26843</data>
    </edge>
    <edge source="OMN" target="MUS">
      <data key="d0">66138</data>
    </edge>
    <edge source="OMN" target="SAU">
      <data key="d0">178007420</data>
    </edge>
    <edge source="OMN" target="IND">
      <data key="d0">13610132</data>
    </edge>
    <edge source="OMN" target="SGP">
      <data key="d0">37246</data>
    </edge>
    <edge source="OMN" target="ARE">
      <data key="d0">164558431</data>
    </edge>
    <edge source="OMN" target="EGY">
      <data key="d0">14043238</data>
    </edge>
    <edge source="OMN" target="GBR">
      <data key="d0">343852</data>
    </edge>
    <edge source="OMN" target="USA">
      <data key="d0">19672100</data>
    </edge>
    <edge source="NOR" target="DZA">
      <data key="d0">1598983</data>
    </edge>
    <edge source="NOR" target="AZE">
      <data key="d0">8715476</data>
    </edge>
    <edge source="NOR" target="ARG">
      <data key="d0">23940</data>
    </edge>
    <edge source="NOR" target="AUS">
      <data key="d0">3131809</data>
    </edge>
    <edge source="NOR" target="AUT">
      <data key="d0">418257</data>
    </edge>
    <edge source="NOR" target="BEL">
      <data key="d0">57869625</data>
    </edge>
    <edge source="NOR" target="BOL">
      <data key="d0">46649</data>
    </edge>
    <edge source="NOR" target="BRA">
      <data key="d0">6681628</data>
    </edge>
    <edge source="NOR" target="BGR">
      <data key="d0">33258</data>
    </edge>
    <edge source="NOR" target="CAN">
      <data key="d0">6470739</data>
    </edge>
    <edge source="NOR" target="LKA">
      <data key="d0">19275</data>
    </edge>
    <edge source="NOR" target="CHL">
      <data key="d0">178083</data>
    </edge>
    <edge source="NOR" target="CHN">
      <data key="d0">22397364</data>
    </edge>
    <edge source="NOR" target="HRV">
      <data key="d0">289366</data>
    </edge>
    <edge source="NOR" target="CZE">
      <data key="d0">912237</data>
    </edge>
    <edge source="NOR" target="DNK">
      <data key="d0">53802291</data>
    </edge>
    <edge source="NOR" target="EST">
      <data key="d0">2172742</data>
    </edge>
    <edge source="NOR" target="FIN">
      <data key="d0">98031857</data>
    </edge>
    <edge source="NOR" target="FRA">
      <data key="d0">11332412</data>
    </edge>
    <edge source="NOR" target="DEU">
      <data key="d0">104528968</data>
    </edge>
    <edge source="NOR" target="GHA">
      <data key="d0">81525</data>
    </edge>
    <edge source="NOR" target="GRC">
      <data key="d0">104229</data>
    </edge>
    <edge source="NOR" target="HKG">
      <data key="d0">20454</data>
    </edge>
    <edge source="NOR" target="HUN">
      <data key="d0">125804</data>
    </edge>
    <edge source="NOR" target="IDN">
      <data key="d0">505131</data>
    </edge>
    <edge source="NOR" target="IRL">
      <data key="d0">16557</data>
    </edge>
    <edge source="NOR" target="ITA">
      <data key="d0">15277795</data>
    </edge>
    <edge source="NOR" target="CIV">
      <data key="d0">20384</data>
    </edge>
    <edge source="NOR" target="JPN">
      <data key="d0">5889190</data>
    </edge>
    <edge source="NOR" target="KAZ">
      <data key="d0">203066</data>
    </edge>
    <edge source="NOR" target="KOR">
      <data key="d0">26524273</data>
    </edge>
    <edge source="NOR" target="LVA">
      <data key="d0">1089582</data>
    </edge>
    <edge source="NOR" target="LTU">
      <data key="d0">1558414</data>
    </edge>
    <edge source="NOR" target="MDG">
      <data key="d0">12215</data>
    </edge>
    <edge source="NOR" target="MYS">
      <data key="d0">4478692</data>
    </edge>
    <edge source="NOR" target="MEX">
      <data key="d0">2544450</data>
    </edge>
    <edge source="NOR" target="MAR">
      <data key="d0">3410305</data>
    </edge>
    <edge source="NOR" target="NAM">
      <data key="d0">17500</data>
    </edge>
    <edge source="NOR" target="NLD">
      <data key="d0">136709237</data>
    </edge>
    <edge source="NOR" target="NZL">
      <data key="d0">16532</data>
    </edge>
    <edge source="NOR" target="PAN">
      <data key="d0">15929</data>
    </edge>
    <edge source="NOR" target="POL">
      <data key="d0">52088918</data>
    </edge>
    <edge source="NOR" target="PRT">
      <data key="d0">831573</data>
    </edge>
    <edge source="NOR" target="ROU">
      <data key="d0">738043</data>
    </edge>
    <edge source="NOR" target="RUS">
      <data key="d0">22376855</data>
    </edge>
    <edge source="NOR" target="SAU">
      <data key="d0">294753</data>
    </edge>
    <edge source="NOR" target="SRB">
      <data key="d0">92526</data>
    </edge>
    <edge source="NOR" target="IND">
      <data key="d0">7521451</data>
    </edge>
    <edge source="NOR" target="SGP">
      <data key="d0">6741250</data>
    </edge>
    <edge source="NOR" target="SVK">
      <data key="d0">102760</data>
    </edge>
    <edge source="NOR" target="VNM">
      <data key="d0">896953</data>
    </edge>
    <edge source="NOR" target="SVN">
      <data key="d0">53230</data>
    </edge>
    <edge source="NOR" target="ZAF">
      <data key="d0">2572810</data>
    </edge>
    <edge source="NOR" target="ESP">
      <data key="d0">26613119</data>
    </edge>
    <edge source="NOR" target="SWE">
      <data key="d0">160106987</data>
    </edge>
    <edge source="NOR" target="CHE">
      <data key="d0">2884973</data>
    </edge>
    <edge source="NOR" target="THA">
      <data key="d0">9831516</data>
    </edge>
    <edge source="NOR" target="ARE">
      <data key="d0">2263858</data>
    </edge>
    <edge source="NOR" target="TUN">
      <data key="d0">292678</data>
    </edge>
    <edge source="NOR" target="TUR">
      <data key="d0">10399405</data>
    </edge>
    <edge source="NOR" target="UKR">
      <data key="d0">4962016</data>
    </edge>
    <edge source="NOR" target="EGY">
      <data key="d0">1465148</data>
    </edge>
    <edge source="NOR" target="GBR">
      <data key="d0">135185995</data>
    </edge>
    <edge source="NOR" target="TZA">
      <data key="d0">12565</data>
    </edge>
    <edge source="NOR" target="USA">
      <data key="d0">44501240</data>
    </edge>
    <edge source="NOR" target="URY">
      <data key="d0">385167</data>
    </edge>
    <edge source="PAK" target="AUS">
      <data key="d0">7046002</data>
    </edge>
    <edge source="PAK" target="BEL">
      <data key="d0">404166</data>
    </edge>
    <edge source="PAK" target="CAN">
      <data key="d0">7670911</data>
    </edge>
    <edge source="PAK" target="LKA">
      <data key="d0">14614586</data>
    </edge>
    <edge source="PAK" target="CHN">
      <data key="d0">356351</data>
    </edge>
    <edge source="PAK" target="DEU">
      <data key="d0">1407388</data>
    </edge>
    <edge source="PAK" target="GHA">
      <data key="d0">14477</data>
    </edge>
    <edge source="PAK" target="GRC">
      <data key="d0">161168</data>
    </edge>
    <edge source="PAK" target="IDN">
      <data key="d0">563744</data>
    </edge>
    <edge source="PAK" target="IRL">
      <data key="d0">177454</data>
    </edge>
    <edge source="PAK" target="JOR">
      <data key="d0">69318</data>
    </edge>
    <edge source="PAK" target="KOR">
      <data key="d0">78936</data>
    </edge>
    <edge source="PAK" target="OMN">
      <data key="d0">96420</data>
    </edge>
    <edge source="PAK" target="SAU">
      <data key="d0">479719</data>
    </edge>
    <edge source="PAK" target="IND">
      <data key="d0">262480</data>
    </edge>
    <edge source="PAK" target="ZAF">
      <data key="d0">6574881</data>
    </edge>
    <edge source="PAK" target="ESP">
      <data key="d0">11446</data>
    </edge>
    <edge source="PAK" target="ARE">
      <data key="d0">6333101</data>
    </edge>
    <edge source="PAK" target="GBR">
      <data key="d0">488960</data>
    </edge>
    <edge source="PAK" target="USA">
      <data key="d0">14799175</data>
    </edge>
    <edge source="PRY" target="ARG">
      <data key="d0">80598</data>
    </edge>
    <edge source="PRY" target="BOL">
      <data key="d0">425544</data>
    </edge>
    <edge source="PRY" target="URY">
      <data key="d0">305067</data>
    </edge>
    <edge source="PER" target="ARG">
      <data key="d0">707463</data>
    </edge>
    <edge source="PER" target="AUS">
      <data key="d0">171965</data>
    </edge>
    <edge source="PER" target="BEL">
      <data key="d0">28497</data>
    </edge>
    <edge source="PER" target="BOL">
      <data key="d0">91743070</data>
    </edge>
    <edge source="PER" target="BRA">
      <data key="d0">2350781</data>
    </edge>
    <edge source="PER" target="CAN">
      <data key="d0">310601</data>
    </edge>
    <edge source="PER" target="CHL">
      <data key="d0">3869665</data>
    </edge>
    <edge source="PER" target="CHN">
      <data key="d0">36558</data>
    </edge>
    <edge source="PER" target="COL">
      <data key="d0">21407049</data>
    </edge>
    <edge source="PER" target="CRI">
      <data key="d0">226157</data>
    </edge>
    <edge source="PER" target="ECU">
      <data key="d0">3726171</data>
    </edge>
    <edge source="PER" target="SLV">
      <data key="d0">28962</data>
    </edge>
    <edge source="PER" target="DEU">
      <data key="d0">18227</data>
    </edge>
    <edge source="PER" target="GTM">
      <data key="d0">300322</data>
    </edge>
    <edge source="PER" target="HND">
      <data key="d0">90297</data>
    </edge>
    <edge source="PER" target="IDN">
      <data key="d0">11806</data>
    </edge>
    <edge source="PER" target="ITA">
      <data key="d0">28648</data>
    </edge>
    <edge source="PER" target="MYS">
      <data key="d0">26265</data>
    </edge>
    <edge source="PER" target="MEX">
      <data key="d0">554882</data>
    </edge>
    <edge source="PER" target="NLD">
      <data key="d0">104979</data>
    </edge>
    <edge source="PER" target="NIC">
      <data key="d0">67529</data>
    </edge>
    <edge source="PER" target="PAN">
      <data key="d0">176338</data>
    </edge>
    <edge source="PER" target="RUS">
      <data key="d0">245643</data>
    </edge>
    <edge source="PER" target="ESP">
      <data key="d0">631721</data>
    </edge>
    <edge source="PER" target="SWE">
      <data key="d0">57016</data>
    </edge>
    <edge source="PER" target="CHE">
      <data key="d0">50418</data>
    </edge>
    <edge source="PER" target="USA">
      <data key="d0">10939370</data>
    </edge>
    <edge source="PER" target="URY">
      <data key="d0">161194</data>
    </edge>
    <edge source="POL" target="ALB">
      <data key="d0">50389</data>
    </edge>
    <edge source="POL" target="DZA">
      <data key="d0">135129</data>
    </edge>
    <edge source="POL" target="AZE">
      <data key="d0">2974053</data>
    </edge>
    <edge source="POL" target="ARG">
      <data key="d0">408708</data>
    </edge>
    <edge source="POL" target="AUS">
      <data key="d0">2714206</data>
    </edge>
    <edge source="POL" target="AUT">
      <data key="d0">136456204</data>
    </edge>
    <edge source="POL" target="ARM">
      <data key="d0">11140</data>
    </edge>
    <edge source="POL" target="BEL">
      <data key="d0">51225829</data>
    </edge>
    <edge source="POL" target="BOL">
      <data key="d0">126150</data>
    </edge>
    <edge source="POL" target="BRA">
      <data key="d0">4516807</data>
    </edge>
    <edge source="POL" target="BGR">
      <data key="d0">7611714</data>
    </edge>
    <edge source="POL" target="BLR">
      <data key="d0">28234734</data>
    </edge>
    <edge source="POL" target="CMR">
      <data key="d0">14814</data>
    </edge>
    <edge source="POL" target="CAN">
      <data key="d0">7913116</data>
    </edge>
    <edge source="POL" target="LKA">
      <data key="d0">1708073</data>
    </edge>
    <edge source="POL" target="CHL">
      <data key="d0">338483</data>
    </edge>
    <edge source="POL" target="CHN">
      <data key="d0">3535699</data>
    </edge>
    <edge source="POL" target="CRI">
      <data key="d0">43444</data>
    </edge>
    <edge source="POL" target="HRV">
      <data key="d0">25796764</data>
    </edge>
    <edge source="POL" target="CZE">
      <data key="d0">692354592</data>
    </edge>
    <edge source="POL" target="DNK">
      <data key="d0">67698418</data>
    </edge>
    <edge source="POL" target="ECU">
      <data key="d0">14662</data>
    </edge>
    <edge source="POL" target="ETH">
      <data key="d0">8279421</data>
    </edge>
    <edge source="POL" target="EST">
      <data key="d0">54859858</data>
    </edge>
    <edge source="POL" target="FIN">
      <data key="d0">35432101</data>
    </edge>
    <edge source="POL" target="FRA">
      <data key="d0">109203459</data>
    </edge>
    <edge source="POL" target="GEO">
      <data key="d0">151378</data>
    </edge>
    <edge source="POL" target="DEU">
      <data key="d0">1103717325</data>
    </edge>
    <edge source="POL" target="GHA">
      <data key="d0">48214</data>
    </edge>
    <edge source="POL" target="GRC">
      <data key="d0">2708203</data>
    </edge>
    <edge source="POL" target="HKG">
      <data key="d0">170190</data>
    </edge>
    <edge source="POL" target="HUN">
      <data key="d0">164362175</data>
    </edge>
    <edge source="POL" target="IDN">
      <data key="d0">51391</data>
    </edge>
    <edge source="POL" target="IRL">
      <data key="d0">1721499</data>
    </edge>
    <edge source="POL" target="ISR">
      <data key="d0">3462413</data>
    </edge>
    <edge source="POL" target="ITA">
      <data key="d0">187121590</data>
    </edge>
    <edge source="POL" target="CIV">
      <data key="d0">2163801</data>
    </edge>
    <edge source="POL" target="JAM">
      <data key="d0">21540</data>
    </edge>
    <edge source="POL" target="JPN">
      <data key="d0">639464</data>
    </edge>
    <edge source="POL" target="KAZ">
      <data key="d0">6469942</data>
    </edge>
    <edge source="POL" target="JOR">
      <data key="d0">606362</data>
    </edge>
    <edge source="POL" target="KOR">
      <data key="d0">1795288</data>
    </edge>
    <edge source="POL" target="KGZ">
      <data key="d0">14237</data>
    </edge>
    <edge source="POL" target="LBN">
      <data key="d0">307455</data>
    </edge>
    <edge source="POL" target="LVA">
      <data key="d0">40814843</data>
    </edge>
    <edge source="POL" target="LTU">
      <data key="d0">105837471</data>
    </edge>
    <edge source="POL" target="MYS">
      <data key="d0">663350</data>
    </edge>
    <edge source="POL" target="MEX">
      <data key="d0">12693584</data>
    </edge>
    <edge source="POL" target="MDA">
      <data key="d0">2580665</data>
    </edge>
    <edge source="POL" target="MAR">
      <data key="d0">2708482</data>
    </edge>
    <edge source="POL" target="OMN">
      <data key="d0">311518</data>
    </edge>
    <edge source="POL" target="NLD">
      <data key="d0">61057914</data>
    </edge>
    <edge source="POL" target="NZL">
      <data key="d0">75747</data>
    </edge>
    <edge source="POL" target="NOR">
      <data key="d0">31425409</data>
    </edge>
    <edge source="POL" target="PAK">
      <data key="d0">3519825</data>
    </edge>
    <edge source="POL" target="PER">
      <data key="d0">372122</data>
    </edge>
    <edge source="POL" target="PHL">
      <data key="d0">268911</data>
    </edge>
    <edge source="POL" target="PRT">
      <data key="d0">14029167</data>
    </edge>
    <edge source="POL" target="ROU">
      <data key="d0">77521053</data>
    </edge>
    <edge source="POL" target="RUS">
      <data key="d0">84173265</data>
    </edge>
    <edge source="POL" target="SAU">
      <data key="d0">3294150</data>
    </edge>
    <edge source="POL" target="SRB">
      <data key="d0">11226584</data>
    </edge>
    <edge source="POL" target="IND">
      <data key="d0">29504119</data>
    </edge>
    <edge source="POL" target="SGP">
      <data key="d0">1303520</data>
    </edge>
    <edge source="POL" target="SVK">
      <data key="d0">243489487</data>
    </edge>
    <edge source="POL" target="VNM">
      <data key="d0">2123774</data>
    </edge>
    <edge source="POL" target="SVN">
      <data key="d0">23999005</data>
    </edge>
    <edge source="POL" target="ZAF">
      <data key="d0">3864771</data>
    </edge>
    <edge source="POL" target="ESP">
      <data key="d0">64222659</data>
    </edge>
    <edge source="POL" target="SWE">
      <data key="d0">53931811</data>
    </edge>
    <edge source="POL" target="CHE">
      <data key="d0">24636277</data>
    </edge>
    <edge source="POL" target="THA">
      <data key="d0">1496861</data>
    </edge>
    <edge source="POL" target="ARE">
      <data key="d0">8070183</data>
    </edge>
    <edge source="POL" target="TUN">
      <data key="d0">1075376</data>
    </edge>
    <edge source="POL" target="TUR">
      <data key="d0">24545518</data>
    </edge>
    <edge source="POL" target="UGA">
      <data key="d0">11647</data>
    </edge>
    <edge source="POL" target="UKR">
      <data key="d0">114356938</data>
    </edge>
    <edge source="POL" target="MKD">
      <data key="d0">3104708</data>
    </edge>
    <edge source="POL" target="EGY">
      <data key="d0">3380734</data>
    </edge>
    <edge source="POL" target="GBR">
      <data key="d0">43783160</data>
    </edge>
    <edge source="POL" target="USA">
      <data key="d0">22047303</data>
    </edge>
    <edge source="POL" target="URY">
      <data key="d0">97988</data>
    </edge>
    <edge source="ROU" target="ALB">
      <data key="d0">561830</data>
    </edge>
    <edge source="ROU" target="DZA">
      <data key="d0">3574107</data>
    </edge>
    <edge source="ROU" target="AZE">
      <data key="d0">900369</data>
    </edge>
    <edge source="ROU" target="ARG">
      <data key="d0">646524</data>
    </edge>
    <edge source="ROU" target="AUS">
      <data key="d0">737066</data>
    </edge>
    <edge source="ROU" target="AUT">
      <data key="d0">22228815</data>
    </edge>
    <edge source="ROU" target="BEL">
      <data key="d0">9145669</data>
    </edge>
    <edge source="ROU" target="BOL">
      <data key="d0">43118</data>
    </edge>
    <edge source="ROU" target="BRA">
      <data key="d0">4555862</data>
    </edge>
    <edge source="ROU" target="BGR">
      <data key="d0">95442741</data>
    </edge>
    <edge source="ROU" target="BLR">
      <data key="d0">770324</data>
    </edge>
    <edge source="ROU" target="CAN">
      <data key="d0">15654397</data>
    </edge>
    <edge source="ROU" target="CHL">
      <data key="d0">1114706</data>
    </edge>
    <edge source="ROU" target="CHN">
      <data key="d0">14613540</data>
    </edge>
    <edge source="ROU" target="COL">
      <data key="d0">435478</data>
    </edge>
    <edge source="ROU" target="HRV">
      <data key="d0">16766638</data>
    </edge>
    <edge source="ROU" target="CZE">
      <data key="d0">51871049</data>
    </edge>
    <edge source="ROU" target="DNK">
      <data key="d0">16774568</data>
    </edge>
    <edge source="ROU" target="ECU">
      <data key="d0">1653123</data>
    </edge>
    <edge source="ROU" target="EST">
      <data key="d0">2040093</data>
    </edge>
    <edge source="ROU" target="FIN">
      <data key="d0">8887816</data>
    </edge>
    <edge source="ROU" target="FRA">
      <data key="d0">33905035</data>
    </edge>
    <edge source="ROU" target="GEO">
      <data key="d0">37754</data>
    </edge>
    <edge source="ROU" target="DEU">
      <data key="d0">242566214</data>
    </edge>
    <edge source="ROU" target="GRC">
      <data key="d0">64876375</data>
    </edge>
    <edge source="ROU" target="HKG">
      <data key="d0">34962</data>
    </edge>
    <edge source="ROU" target="HUN">
      <data key="d0">72213263</data>
    </edge>
    <edge source="ROU" target="IDN">
      <data key="d0">1060110</data>
    </edge>
    <edge source="ROU" target="IRL">
      <data key="d0">2838726</data>
    </edge>
    <edge source="ROU" target="ISR">
      <data key="d0">10506281</data>
    </edge>
    <edge source="ROU" target="ITA">
      <data key="d0">203405263</data>
    </edge>
    <edge source="ROU" target="JPN">
      <data key="d0">139596</data>
    </edge>
    <edge source="ROU" target="KAZ">
      <data key="d0">1904784</data>
    </edge>
    <edge source="ROU" target="KOR">
      <data key="d0">8008928</data>
    </edge>
    <edge source="ROU" target="LBN">
      <data key="d0">2884885</data>
    </edge>
    <edge source="ROU" target="LVA">
      <data key="d0">572197</data>
    </edge>
    <edge source="ROU" target="LTU">
      <data key="d0">5642573</data>
    </edge>
    <edge source="ROU" target="MYS">
      <data key="d0">884427</data>
    </edge>
    <edge source="ROU" target="MRT">
      <data key="d0">1089168</data>
    </edge>
    <edge source="ROU" target="MEX">
      <data key="d0">43583025</data>
    </edge>
    <edge source="ROU" target="MDA">
      <data key="d0">15985795</data>
    </edge>
    <edge source="ROU" target="MAR">
      <data key="d0">119738</data>
    </edge>
    <edge source="ROU" target="OMN">
      <data key="d0">436756</data>
    </edge>
    <edge source="ROU" target="NLD">
      <data key="d0">41152450</data>
    </edge>
    <edge source="ROU" target="NZL">
      <data key="d0">34837</data>
    </edge>
    <edge source="ROU" target="NOR">
      <data key="d0">4340048</data>
    </edge>
    <edge source="ROU" target="PAK">
      <data key="d0">541841</data>
    </edge>
    <edge source="ROU" target="PER">
      <data key="d0">51866</data>
    </edge>
    <edge source="ROU" target="POL">
      <data key="d0">103174840</data>
    </edge>
    <edge source="ROU" target="PRT">
      <data key="d0">12409626</data>
    </edge>
    <edge source="ROU" target="RUS">
      <data key="d0">17434437</data>
    </edge>
    <edge source="ROU" target="SAU">
      <data key="d0">26506826</data>
    </edge>
    <edge source="ROU" target="SRB">
      <data key="d0">41288228</data>
    </edge>
    <edge source="ROU" target="IND">
      <data key="d0">6036372</data>
    </edge>
    <edge source="ROU" target="SGP">
      <data key="d0">837842</data>
    </edge>
    <edge source="ROU" target="SVK">
      <data key="d0">40738328</data>
    </edge>
    <edge source="ROU" target="VNM">
      <data key="d0">1118248</data>
    </edge>
    <edge source="ROU" target="SVN">
      <data key="d0">6397119</data>
    </edge>
    <edge source="ROU" target="ZAF">
      <data key="d0">4272758</data>
    </edge>
    <edge source="ROU" target="ESP">
      <data key="d0">25952205</data>
    </edge>
    <edge source="ROU" target="SWE">
      <data key="d0">34496534</data>
    </edge>
    <edge source="ROU" target="CHE">
      <data key="d0">7370500</data>
    </edge>
    <edge source="ROU" target="THA">
      <data key="d0">10934150</data>
    </edge>
    <edge source="ROU" target="ARE">
      <data key="d0">15797379</data>
    </edge>
    <edge source="ROU" target="TUN">
      <data key="d0">1426973</data>
    </edge>
    <edge source="ROU" target="TUR">
      <data key="d0">265298152</data>
    </edge>
    <edge source="ROU" target="UKR">
      <data key="d0">7762946</data>
    </edge>
    <edge source="ROU" target="MKD">
      <data key="d0">57602858</data>
    </edge>
    <edge source="ROU" target="EGY">
      <data key="d0">27299294</data>
    </edge>
    <edge source="ROU" target="GBR">
      <data key="d0">29331103</data>
    </edge>
    <edge source="ROU" target="USA">
      <data key="d0">67993417</data>
    </edge>
    <edge source="ROU" target="URY">
      <data key="d0">174060</data>
    </edge>
    <edge source="SAU" target="DZA">
      <data key="d0">18955612</data>
    </edge>
    <edge source="SAU" target="AUT">
      <data key="d0">2163726</data>
    </edge>
    <edge source="SAU" target="BEL">
      <data key="d0">1310557</data>
    </edge>
    <edge source="SAU" target="CAN">
      <data key="d0">382445</data>
    </edge>
    <edge source="SAU" target="FRA">
      <data key="d0">103479</data>
    </edge>
    <edge source="SAU" target="PSE">
      <data key="d0">113080</data>
    </edge>
    <edge source="SAU" target="DEU">
      <data key="d0">1524449</data>
    </edge>
    <edge source="SAU" target="IDN">
      <data key="d0">307236</data>
    </edge>
    <edge source="SAU" target="ITA">
      <data key="d0">3327600</data>
    </edge>
    <edge source="SAU" target="CIV">
      <data key="d0">33604</data>
    </edge>
    <edge source="SAU" target="JPN">
      <data key="d0">2388553</data>
    </edge>
    <edge source="SAU" target="JOR">
      <data key="d0">52171338</data>
    </edge>
    <edge source="SAU" target="KOR">
      <data key="d0">287234</data>
    </edge>
    <edge source="SAU" target="LBN">
      <data key="d0">585403</data>
    </edge>
    <edge source="SAU" target="MYS">
      <data key="d0">1028390</data>
    </edge>
    <edge source="SAU" target="MRT">
      <data key="d0">129615</data>
    </edge>
    <edge source="SAU" target="MEX">
      <data key="d0">76335843</data>
    </edge>
    <edge source="SAU" target="OMN">
      <data key="d0">40292310</data>
    </edge>
    <edge source="SAU" target="NLD">
      <data key="d0">691016</data>
    </edge>
    <edge source="SAU" target="NOR">
      <data key="d0">28003</data>
    </edge>
    <edge source="SAU" target="PAK">
      <data key="d0">7269407</data>
    </edge>
    <edge source="SAU" target="SEN">
      <data key="d0">49339</data>
    </edge>
    <edge source="SAU" target="IND">
      <data key="d0">11492581</data>
    </edge>
    <edge source="SAU" target="SGP">
      <data key="d0">71741</data>
    </edge>
    <edge source="SAU" target="VNM">
      <data key="d0">3308931</data>
    </edge>
    <edge source="SAU" target="ESP">
      <data key="d0">480057</data>
    </edge>
    <edge source="SAU" target="THA">
      <data key="d0">28557033</data>
    </edge>
    <edge source="SAU" target="ARE">
      <data key="d0">208045545</data>
    </edge>
    <edge source="SAU" target="TUR">
      <data key="d0">697683</data>
    </edge>
    <edge source="SAU" target="EGY">
      <data key="d0">49604363</data>
    </edge>
    <edge source="SAU" target="GBR">
      <data key="d0">2134389</data>
    </edge>
    <edge source="SAU" target="USA">
      <data key="d0">17854146</data>
    </edge>
    <edge source="SGP" target="DZA">
      <data key="d0">376696</data>
    </edge>
    <edge source="SGP" target="AZE">
      <data key="d0">167643</data>
    </edge>
    <edge source="SGP" target="ARG">
      <data key="d0">776202</data>
    </edge>
    <edge source="SGP" target="AUS">
      <data key="d0">87605319</data>
    </edge>
    <edge source="SGP" target="AUT">
      <data key="d0">454308</data>
    </edge>
    <edge source="SGP" target="BEL">
      <data key="d0">4706994</data>
    </edge>
    <edge source="SGP" target="BOL">
      <data key="d0">53052</data>
    </edge>
    <edge source="SGP" target="BRA">
      <data key="d0">7912147</data>
    </edge>
    <edge source="SGP" target="KHM">
      <data key="d0">228547</data>
    </edge>
    <edge source="SGP" target="CMR">
      <data key="d0">17474</data>
    </edge>
    <edge source="SGP" target="CAN">
      <data key="d0">4209548</data>
    </edge>
    <edge source="SGP" target="LKA">
      <data key="d0">7866253</data>
    </edge>
    <edge source="SGP" target="CHL">
      <data key="d0">750236</data>
    </edge>
    <edge source="SGP" target="CHN">
      <data key="d0">92283317</data>
    </edge>
    <edge source="SGP" target="COL">
      <data key="d0">1535730</data>
    </edge>
    <edge source="SGP" target="DNK">
      <data key="d0">377578</data>
    </edge>
    <edge source="SGP" target="ECU">
      <data key="d0">776233</data>
    </edge>
    <edge source="SGP" target="EST">
      <data key="d0">135833</data>
    </edge>
    <edge source="SGP" target="FRA">
      <data key="d0">851195</data>
    </edge>
    <edge source="SGP" target="GEO">
      <data key="d0">458484</data>
    </edge>
    <edge source="SGP" target="DEU">
      <data key="d0">7071532</data>
    </edge>
    <edge source="SGP" target="GHA">
      <data key="d0">6399738</data>
    </edge>
    <edge source="SGP" target="GRC">
      <data key="d0">573408</data>
    </edge>
    <edge source="SGP" target="HKG">
      <data key="d0">4810135</data>
    </edge>
    <edge source="SGP" target="HUN">
      <data key="d0">74557</data>
    </edge>
    <edge source="SGP" target="IDN">
      <data key="d0">430994422</data>
    </edge>
    <edge source="SGP" target="IRL">
      <data key="d0">887192</data>
    </edge>
    <edge source="SGP" target="ISR">
      <data key="d0">876549</data>
    </edge>
    <edge source="SGP" target="ITA">
      <data key="d0">13926998</data>
    </edge>
    <edge source="SGP" target="CIV">
      <data key="d0">117762</data>
    </edge>
    <edge source="SGP" target="JPN">
      <data key="d0">37385397</data>
    </edge>
    <edge source="SGP" target="KAZ">
      <data key="d0">57954</data>
    </edge>
    <edge source="SGP" target="KOR">
      <data key="d0">143967680</data>
    </edge>
    <edge source="SGP" target="MDG">
      <data key="d0">67428</data>
    </edge>
    <edge source="SGP" target="MYS">
      <data key="d0">501608427</data>
    </edge>
    <edge source="SGP" target="MUS">
      <data key="d0">201226</data>
    </edge>
    <edge source="SGP" target="MEX">
      <data key="d0">2147987</data>
    </edge>
    <edge source="SGP" target="MAR">
      <data key="d0">164108</data>
    </edge>
    <edge source="SGP" target="MOZ">
      <data key="d0">170680</data>
    </edge>
    <edge source="SGP" target="OMN">
      <data key="d0">8879136</data>
    </edge>
    <edge source="SGP" target="NAM">
      <data key="d0">78527</data>
    </edge>
    <edge source="SGP" target="NLD">
      <data key="d0">2253587</data>
    </edge>
    <edge source="SGP" target="NZL">
      <data key="d0">14990891</data>
    </edge>
    <edge source="SGP" target="NOR">
      <data key="d0">707127</data>
    </edge>
    <edge source="SGP" target="PAK">
      <data key="d0">7706552</data>
    </edge>
    <edge source="SGP" target="PER">
      <data key="d0">80683</data>
    </edge>
    <edge source="SGP" target="PHL">
      <data key="d0">17273775</data>
    </edge>
    <edge source="SGP" target="POL">
      <data key="d0">801493</data>
    </edge>
    <edge source="SGP" target="ROU">
      <data key="d0">782418</data>
    </edge>
    <edge source="SGP" target="RUS">
      <data key="d0">11665896</data>
    </edge>
    <edge source="SGP" target="SAU">
      <data key="d0">16804645</data>
    </edge>
    <edge source="SGP" target="IND">
      <data key="d0">106080181</data>
    </edge>
    <edge source="SGP" target="VNM">
      <data key="d0">42108410</data>
    </edge>
    <edge source="SGP" target="SVN">
      <data key="d0">343144</data>
    </edge>
    <edge source="SGP" target="ZAF">
      <data key="d0">2766723</data>
    </edge>
    <edge source="SGP" target="ESP">
      <data key="d0">891721</data>
    </edge>
    <edge source="SGP" target="SWE">
      <data key="d0">1501277</data>
    </edge>
    <edge source="SGP" target="CHE">
      <data key="d0">267098</data>
    </edge>
    <edge source="SGP" target="THA">
      <data key="d0">61537679</data>
    </edge>
    <edge source="SGP" target="TGO">
      <data key="d0">21912</data>
    </edge>
    <edge source="SGP" target="ARE">
      <data key="d0">64881096</data>
    </edge>
    <edge source="SGP" target="TUN">
      <data key="d0">56415</data>
    </edge>
    <edge source="SGP" target="TUR">
      <data key="d0">1939316</data>
    </edge>
    <edge source="SGP" target="UGA">
      <data key="d0">460167</data>
    </edge>
    <edge source="SGP" target="UKR">
      <data key="d0">531234</data>
    </edge>
    <edge source="SGP" target="EGY">
      <data key="d0">10137135</data>
    </edge>
    <edge source="SGP" target="GBR">
      <data key="d0">8022342</data>
    </edge>
    <edge source="SGP" target="TZA">
      <data key="d0">77586</data>
    </edge>
    <edge source="SGP" target="USA">
      <data key="d0">13682668</data>
    </edge>
    <edge source="SVN" target="ALB">
      <data key="d0">139124</data>
    </edge>
    <edge source="SVN" target="DZA">
      <data key="d0">257424</data>
    </edge>
    <edge source="SVN" target="AZE">
      <data key="d0">241506</data>
    </edge>
    <edge source="SVN" target="ARG">
      <data key="d0">19648</data>
    </edge>
    <edge source="SVN" target="AUS">
      <data key="d0">54722</data>
    </edge>
    <edge source="SVN" target="AUT">
      <data key="d0">56755371</data>
    </edge>
    <edge source="SVN" target="ARM">
      <data key="d0">73374</data>
    </edge>
    <edge source="SVN" target="BEL">
      <data key="d0">6072855</data>
    </edge>
    <edge source="SVN" target="BRA">
      <data key="d0">1419448</data>
    </edge>
    <edge source="SVN" target="BGR">
      <data key="d0">3827742</data>
    </edge>
    <edge source="SVN" target="BLR">
      <data key="d0">135742</data>
    </edge>
    <edge source="SVN" target="CAN">
      <data key="d0">1124275</data>
    </edge>
    <edge source="SVN" target="CHN">
      <data key="d0">6195735</data>
    </edge>
    <edge source="SVN" target="COL">
      <data key="d0">51287</data>
    </edge>
    <edge source="SVN" target="HRV">
      <data key="d0">52469543</data>
    </edge>
    <edge source="SVN" target="CZE">
      <data key="d0">34763378</data>
    </edge>
    <edge source="SVN" target="DNK">
      <data key="d0">4135635</data>
    </edge>
    <edge source="SVN" target="ECU">
      <data key="d0">14431</data>
    </edge>
    <edge source="SVN" target="EST">
      <data key="d0">212459</data>
    </edge>
    <edge source="SVN" target="FIN">
      <data key="d0">3071942</data>
    </edge>
    <edge source="SVN" target="FRA">
      <data key="d0">21767169</data>
    </edge>
    <edge source="SVN" target="DEU">
      <data key="d0">178121935</data>
    </edge>
    <edge source="SVN" target="GRC">
      <data key="d0">349828</data>
    </edge>
    <edge source="SVN" target="HUN">
      <data key="d0">35536502</data>
    </edge>
    <edge source="SVN" target="IDN">
      <data key="d0">10077</data>
    </edge>
    <edge source="SVN" target="IRL">
      <data key="d0">185054</data>
    </edge>
    <edge source="SVN" target="ISR">
      <data key="d0">709255</data>
    </edge>
    <edge source="SVN" target="ITA">
      <data key="d0">145221657</data>
    </edge>
    <edge source="SVN" target="JPN">
      <data key="d0">467911</data>
    </edge>
    <edge source="SVN" target="JOR">
      <data key="d0">247874</data>
    </edge>
    <edge source="SVN" target="KOR">
      <data key="d0">4722773</data>
    </edge>
    <edge source="SVN" target="LBN">
      <data key="d0">182781</data>
    </edge>
    <edge source="SVN" target="LVA">
      <data key="d0">968690</data>
    </edge>
    <edge source="SVN" target="LTU">
      <data key="d0">288837</data>
    </edge>
    <edge source="SVN" target="MYS">
      <data key="d0">109426</data>
    </edge>
    <edge source="SVN" target="MEX">
      <data key="d0">696791</data>
    </edge>
    <edge source="SVN" target="MAR">
      <data key="d0">315536</data>
    </edge>
    <edge source="SVN" target="NLD">
      <data key="d0">9266419</data>
    </edge>
    <edge source="SVN" target="NOR">
      <data key="d0">288927</data>
    </edge>
    <edge source="SVN" target="PAK">
      <data key="d0">266887</data>
    </edge>
    <edge source="SVN" target="PAN">
      <data key="d0">74826</data>
    </edge>
    <edge source="SVN" target="PHL">
      <data key="d0">26931</data>
    </edge>
    <edge source="SVN" target="POL">
      <data key="d0">38995895</data>
    </edge>
    <edge source="SVN" target="PRT">
      <data key="d0">1275071</data>
    </edge>
    <edge source="SVN" target="ROU">
      <data key="d0">6383132</data>
    </edge>
    <edge source="SVN" target="RUS">
      <data key="d0">12939011</data>
    </edge>
    <edge source="SVN" target="SAU">
      <data key="d0">492336</data>
    </edge>
    <edge source="SVN" target="SRB">
      <data key="d0">26768866</data>
    </edge>
    <edge source="SVN" target="IND">
      <data key="d0">19301193</data>
    </edge>
    <edge source="SVN" target="SGP">
      <data key="d0">793648</data>
    </edge>
    <edge source="SVN" target="SVK">
      <data key="d0">20309829</data>
    </edge>
    <edge source="SVN" target="VNM">
      <data key="d0">246150</data>
    </edge>
    <edge source="SVN" target="ZAF">
      <data key="d0">1293890</data>
    </edge>
    <edge source="SVN" target="ESP">
      <data key="d0">14059996</data>
    </edge>
    <edge source="SVN" target="SWE">
      <data key="d0">6808523</data>
    </edge>
    <edge source="SVN" target="CHE">
      <data key="d0">10999719</data>
    </edge>
    <edge source="SVN" target="THA">
      <data key="d0">1038644</data>
    </edge>
    <edge source="SVN" target="ARE">
      <data key="d0">6148303</data>
    </edge>
    <edge source="SVN" target="TUN">
      <data key="d0">36545</data>
    </edge>
    <edge source="SVN" target="TUR">
      <data key="d0">13244686</data>
    </edge>
    <edge source="SVN" target="UKR">
      <data key="d0">1264548</data>
    </edge>
    <edge source="SVN" target="MKD">
      <data key="d0">4630282</data>
    </edge>
    <edge source="SVN" target="EGY">
      <data key="d0">766762</data>
    </edge>
    <edge source="SVN" target="GBR">
      <data key="d0">5620512</data>
    </edge>
    <edge source="SVN" target="USA">
      <data key="d0">55032830</data>
    </edge>
    <edge source="ZAF" target="DZA">
      <data key="d0">44214</data>
    </edge>
    <edge source="ZAF" target="ARG">
      <data key="d0">12152984</data>
    </edge>
    <edge source="ZAF" target="AUS">
      <data key="d0">16796198</data>
    </edge>
    <edge source="ZAF" target="AUT">
      <data key="d0">12531419</data>
    </edge>
    <edge source="ZAF" target="BEL">
      <data key="d0">176760601</data>
    </edge>
    <edge source="ZAF" target="BOL">
      <data key="d0">62655</data>
    </edge>
    <edge source="ZAF" target="BWA">
      <data key="d0">79696883</data>
    </edge>
    <edge source="ZAF" target="BRA">
      <data key="d0">97533293</data>
    </edge>
    <edge source="ZAF" target="BGR">
      <data key="d0">303697</data>
    </edge>
    <edge source="ZAF" target="BDI">
      <data key="d0">129542</data>
    </edge>
    <edge source="ZAF" target="CMR">
      <data key="d0">574488</data>
    </edge>
    <edge source="ZAF" target="CAN">
      <data key="d0">17422438</data>
    </edge>
    <edge source="ZAF" target="CAF">
      <data key="d0">21273</data>
    </edge>
    <edge source="ZAF" target="LKA">
      <data key="d0">1771353</data>
    </edge>
    <edge source="ZAF" target="CHL">
      <data key="d0">7135423</data>
    </edge>
    <edge source="ZAF" target="CHN">
      <data key="d0">1244532099</data>
    </edge>
    <edge source="ZAF" target="COL">
      <data key="d0">14215044</data>
    </edge>
    <edge source="ZAF" target="CRI">
      <data key="d0">799136</data>
    </edge>
    <edge source="ZAF" target="CZE">
      <data key="d0">8905986</data>
    </edge>
    <edge source="ZAF" target="BEN">
      <data key="d0">20878</data>
    </edge>
    <edge source="ZAF" target="DNK">
      <data key="d0">5275910</data>
    </edge>
    <edge source="ZAF" target="ECU">
      <data key="d0">669431</data>
    </edge>
    <edge source="ZAF" target="ETH">
      <data key="d0">242504</data>
    </edge>
    <edge source="ZAF" target="EST">
      <data key="d0">160937</data>
    </edge>
    <edge source="ZAF" target="FIN">
      <data key="d0">789713</data>
    </edge>
    <edge source="ZAF" target="FRA">
      <data key="d0">8618352</data>
    </edge>
    <edge source="ZAF" target="DEU">
      <data key="d0">116541564</data>
    </edge>
    <edge source="ZAF" target="GHA">
      <data key="d0">11370770</data>
    </edge>
    <edge source="ZAF" target="GRC">
      <data key="d0">4654113</data>
    </edge>
    <edge source="ZAF" target="HND">
      <data key="d0">35590</data>
    </edge>
    <edge source="ZAF" target="HKG">
      <data key="d0">57166556</data>
    </edge>
    <edge source="ZAF" target="HUN">
      <data key="d0">159996</data>
    </edge>
    <edge source="ZAF" target="IDN">
      <data key="d0">14658208</data>
    </edge>
    <edge source="ZAF" target="ISR">
      <data key="d0">6104209</data>
    </edge>
    <edge source="ZAF" target="ITA">
      <data key="d0">214360392</data>
    </edge>
    <edge source="ZAF" target="CIV">
      <data key="d0">6938000</data>
    </edge>
    <edge source="ZAF" target="JPN">
      <data key="d0">257247704</data>
    </edge>
    <edge source="ZAF" target="KAZ">
      <data key="d0">143912</data>
    </edge>
    <edge source="ZAF" target="JOR">
      <data key="d0">413042</data>
    </edge>
    <edge source="ZAF" target="KOR">
      <data key="d0">317882940</data>
    </edge>
    <edge source="ZAF" target="LBN">
      <data key="d0">43471</data>
    </edge>
    <edge source="ZAF" target="LVA">
      <data key="d0">317395</data>
    </edge>
    <edge source="ZAF" target="LTU">
      <data key="d0">32189</data>
    </edge>
    <edge source="ZAF" target="MDG">
      <data key="d0">1500752</data>
    </edge>
    <edge source="ZAF" target="MWI">
      <data key="d0">22143561</data>
    </edge>
    <edge source="ZAF" target="MYS">
      <data key="d0">142812455</data>
    </edge>
    <edge source="ZAF" target="MRT">
      <data key="d0">108400</data>
    </edge>
    <edge source="ZAF" target="MUS">
      <data key="d0">8849956</data>
    </edge>
    <edge source="ZAF" target="MEX">
      <data key="d0">8475673</data>
    </edge>
    <edge source="ZAF" target="MAR">
      <data key="d0">93085</data>
    </edge>
    <edge source="ZAF" target="MOZ">
      <data key="d0">224435530</data>
    </edge>
    <edge source="ZAF" target="OMN">
      <data key="d0">876178</data>
    </edge>
    <edge source="ZAF" target="NAM">
      <data key="d0">101813245</data>
    </edge>
    <edge source="ZAF" target="NLD">
      <data key="d0">175020626</data>
    </edge>
    <edge source="ZAF" target="NZL">
      <data key="d0">954680</data>
    </edge>
    <edge source="ZAF" target="NOR">
      <data key="d0">38545</data>
    </edge>
    <edge source="ZAF" target="PAK">
      <data key="d0">21738616</data>
    </edge>
    <edge source="ZAF" target="PAN">
      <data key="d0">1172164</data>
    </edge>
    <edge source="ZAF" target="PRY">
      <data key="d0">276215</data>
    </edge>
    <edge source="ZAF" target="PER">
      <data key="d0">3802726</data>
    </edge>
    <edge source="ZAF" target="PHL">
      <data key="d0">4356193</data>
    </edge>
    <edge source="ZAF" target="POL">
      <data key="d0">18970919</data>
    </edge>
    <edge source="ZAF" target="PRT">
      <data key="d0">2527185</data>
    </edge>
    <edge source="ZAF" target="ROU">
      <data key="d0">698478</data>
    </edge>
    <edge source="ZAF" target="RUS">
      <data key="d0">49949141</data>
    </edge>
    <edge source="ZAF" target="SAU">
      <data key="d0">9095146</data>
    </edge>
    <edge source="ZAF" target="SEN">
      <data key="d0">1097147</data>
    </edge>
    <edge source="ZAF" target="IND">
      <data key="d0">84594852</data>
    </edge>
    <edge source="ZAF" target="SGP">
      <data key="d0">4989188</data>
    </edge>
    <edge source="ZAF" target="SVK">
      <data key="d0">19972</data>
    </edge>
    <edge source="ZAF" target="VNM">
      <data key="d0">9177032</data>
    </edge>
    <edge source="ZAF" target="SVN">
      <data key="d0">9076540</data>
    </edge>
    <edge source="ZAF" target="ZWE">
      <data key="d0">110011948</data>
    </edge>
    <edge source="ZAF" target="ESP">
      <data key="d0">101554378</data>
    </edge>
    <edge source="ZAF" target="SWE">
      <data key="d0">38042707</data>
    </edge>
    <edge source="ZAF" target="CHE">
      <data key="d0">3724429</data>
    </edge>
    <edge source="ZAF" target="THA">
      <data key="d0">13626342</data>
    </edge>
    <edge source="ZAF" target="TGO">
      <data key="d0">13235</data>
    </edge>
    <edge source="ZAF" target="ARE">
      <data key="d0">174863789</data>
    </edge>
    <edge source="ZAF" target="TUR">
      <data key="d0">21503741</data>
    </edge>
    <edge source="ZAF" target="UGA">
      <data key="d0">1674959</data>
    </edge>
    <edge source="ZAF" target="UKR">
      <data key="d0">1723527</data>
    </edge>
    <edge source="ZAF" target="EGY">
      <data key="d0">4257641</data>
    </edge>
    <edge source="ZAF" target="GBR">
      <data key="d0">45775742</data>
    </edge>
    <edge source="ZAF" target="TZA">
      <data key="d0">59238938</data>
    </edge>
    <edge source="ZAF" target="USA">
      <data key="d0">576324137</data>
    </edge>
    <edge source="ZAF" target="BFA">
      <data key="d0">271873</data>
    </edge>
    <edge source="ZAF" target="URY">
      <data key="d0">2177031</data>
    </edge>
    <edge source="SWE" target="ALB">
      <data key="d0">346375</data>
    </edge>
    <edge source="SWE" target="DZA">
      <data key="d0">573706</data>
    </edge>
    <edge source="SWE" target="AZE">
      <data key="d0">57183</data>
    </edge>
    <edge source="SWE" target="ARG">
      <data key="d0">2760127</data>
    </edge>
    <edge source="SWE" target="AUS">
      <data key="d0">43601891</data>
    </edge>
    <edge source="SWE" target="AUT">
      <data key="d0">70053060</data>
    </edge>
    <edge source="SWE" target="ARM">
      <data key="d0">86652</data>
    </edge>
    <edge source="SWE" target="BEL">
      <data key="d0">137669682</data>
    </edge>
    <edge source="SWE" target="BOL">
      <data key="d0">15436</data>
    </edge>
    <edge source="SWE" target="BRA">
      <data key="d0">62129345</data>
    </edge>
    <edge source="SWE" target="BGR">
      <data key="d0">7004102</data>
    </edge>
    <edge source="SWE" target="BLR">
      <data key="d0">2134851</data>
    </edge>
    <edge source="SWE" target="CMR">
      <data key="d0">10525</data>
    </edge>
    <edge source="SWE" target="CAN">
      <data key="d0">61548857</data>
    </edge>
    <edge source="SWE" target="LKA">
      <data key="d0">1935585</data>
    </edge>
    <edge source="SWE" target="CHL">
      <data key="d0">19617331</data>
    </edge>
    <edge source="SWE" target="CHN">
      <data key="d0">303891822</data>
    </edge>
    <edge source="SWE" target="COL">
      <data key="d0">1961663</data>
    </edge>
    <edge source="SWE" target="CRI">
      <data key="d0">69228</data>
    </edge>
    <edge source="SWE" target="HRV">
      <data key="d0">3520118</data>
    </edge>
    <edge source="SWE" target="CZE">
      <data key="d0">126597367</data>
    </edge>
    <edge source="SWE" target="DNK">
      <data key="d0">251926172</data>
    </edge>
    <edge source="SWE" target="ECU">
      <data key="d0">119746</data>
    </edge>
    <edge source="SWE" target="SLV">
      <data key="d0">47478</data>
    </edge>
    <edge source="SWE" target="ETH">
      <data key="d0">63381</data>
    </edge>
    <edge source="SWE" target="EST">
      <data key="d0">38313061</data>
    </edge>
    <edge source="SWE" target="FIN">
      <data key="d0">252552383</data>
    </edge>
    <edge source="SWE" target="FRA">
      <data key="d0">220083616</data>
    </edge>
    <edge source="SWE" target="GEO">
      <data key="d0">1127415</data>
    </edge>
    <edge source="SWE" target="PSE">
      <data key="d0">451855</data>
    </edge>
    <edge source="SWE" target="DEU">
      <data key="d0">1161009787</data>
    </edge>
    <edge source="SWE" target="GHA">
      <data key="d0">1528285</data>
    </edge>
    <edge source="SWE" target="GRC">
      <data key="d0">18536341</data>
    </edge>
    <edge source="SWE" target="GTM">
      <data key="d0">127815</data>
    </edge>
    <edge source="SWE" target="HKG">
      <data key="d0">3200405</data>
    </edge>
    <edge source="SWE" target="HUN">
      <data key="d0">25845655</data>
    </edge>
    <edge source="SWE" target="IDN">
      <data key="d0">8280381</data>
    </edge>
    <edge source="SWE" target="IRL">
      <data key="d0">23689989</data>
    </edge>
    <edge source="SWE" target="ISR">
      <data key="d0">5841370</data>
    </edge>
    <edge source="SWE" target="ITA">
      <data key="d0">422391350</data>
    </edge>
    <edge source="SWE" target="CIV">
      <data key="d0">113198</data>
    </edge>
    <edge source="SWE" target="JAM">
      <data key="d0">33328</data>
    </edge>
    <edge source="SWE" target="JPN">
      <data key="d0">93030068</data>
    </edge>
    <edge source="SWE" target="KAZ">
      <data key="d0">1217225</data>
    </edge>
    <edge source="SWE" target="JOR">
      <data key="d0">2460995</data>
    </edge>
    <edge source="SWE" target="KOR">
      <data key="d0">135718310</data>
    </edge>
    <edge source="SWE" target="LBN">
      <data key="d0">585283</data>
    </edge>
    <edge source="SWE" target="LVA">
      <data key="d0">16789496</data>
    </edge>
    <edge source="SWE" target="LTU">
      <data key="d0">17515458</data>
    </edge>
    <edge source="SWE" target="MDG">
      <data key="d0">193301</data>
    </edge>
    <edge source="SWE" target="MYS">
      <data key="d0">8013759</data>
    </edge>
    <edge source="SWE" target="MUS">
      <data key="d0">39643</data>
    </edge>
    <edge source="SWE" target="MEX">
      <data key="d0">18761684</data>
    </edge>
    <edge source="SWE" target="MAR">
      <data key="d0">4398803</data>
    </edge>
    <edge source="SWE" target="OMN">
      <data key="d0">983930</data>
    </edge>
    <edge source="SWE" target="NAM">
      <data key="d0">27013</data>
    </edge>
    <edge source="SWE" target="NLD">
      <data key="d0">170414778</data>
    </edge>
    <edge source="SWE" target="NZL">
      <data key="d0">4309110</data>
    </edge>
    <edge source="SWE" target="NIC">
      <data key="d0">13214</data>
    </edge>
    <edge source="SWE" target="NOR">
      <data key="d0">281800164</data>
    </edge>
    <edge source="SWE" target="PAK">
      <data key="d0">3757038</data>
    </edge>
    <edge source="SWE" target="PAN">
      <data key="d0">281240</data>
    </edge>
    <edge source="SWE" target="PER">
      <data key="d0">7023046</data>
    </edge>
    <edge source="SWE" target="PHL">
      <data key="d0">1584182</data>
    </edge>
    <edge source="SWE" target="POL">
      <data key="d0">235501176</data>
    </edge>
    <edge source="SWE" target="PRT">
      <data key="d0">29532646</data>
    </edge>
    <edge source="SWE" target="ROU">
      <data key="d0">29427751</data>
    </edge>
    <edge source="SWE" target="RUS">
      <data key="d0">28341265</data>
    </edge>
    <edge source="SWE" target="SAU">
      <data key="d0">7220674</data>
    </edge>
    <edge source="SWE" target="SEN">
      <data key="d0">10291</data>
    </edge>
    <edge source="SWE" target="SRB">
      <data key="d0">4690333</data>
    </edge>
    <edge source="SWE" target="IND">
      <data key="d0">83097096</data>
    </edge>
    <edge source="SWE" target="SGP">
      <data key="d0">54083662</data>
    </edge>
    <edge source="SWE" target="SVK">
      <data key="d0">25082741</data>
    </edge>
    <edge source="SWE" target="VNM">
      <data key="d0">7947688</data>
    </edge>
    <edge source="SWE" target="SVN">
      <data key="d0">15245308</data>
    </edge>
    <edge source="SWE" target="ZAF">
      <data key="d0">36719407</data>
    </edge>
    <edge source="SWE" target="ZWE">
      <data key="d0">102205</data>
    </edge>
    <edge source="SWE" target="ESP">
      <data key="d0">156864510</data>
    </edge>
    <edge source="SWE" target="CHE">
      <data key="d0">41341682</data>
    </edge>
    <edge source="SWE" target="THA">
      <data key="d0">28216490</data>
    </edge>
    <edge source="SWE" target="TGO">
      <data key="d0">37888</data>
    </edge>
    <edge source="SWE" target="ARE">
      <data key="d0">20777022</data>
    </edge>
    <edge source="SWE" target="TUN">
      <data key="d0">342516</data>
    </edge>
    <edge source="SWE" target="TUR">
      <data key="d0">116521143</data>
    </edge>
    <edge source="SWE" target="UGA">
      <data key="d0">122553</data>
    </edge>
    <edge source="SWE" target="UKR">
      <data key="d0">3089663</data>
    </edge>
    <edge source="SWE" target="MKD">
      <data key="d0">136936</data>
    </edge>
    <edge source="SWE" target="EGY">
      <data key="d0">11254274</data>
    </edge>
    <edge source="SWE" target="GBR">
      <data key="d0">254109669</data>
    </edge>
    <edge source="SWE" target="TZA">
      <data key="d0">107584</data>
    </edge>
    <edge source="SWE" target="USA">
      <data key="d0">450557322</data>
    </edge>
    <edge source="SWE" target="BFA">
      <data key="d0">180672</data>
    </edge>
    <edge source="SWE" target="URY">
      <data key="d0">2676164</data>
    </edge>
    <edge source="EGY" target="DZA">
      <data key="d0">17201178</data>
    </edge>
    <edge source="EGY" target="AUS">
      <data key="d0">12398</data>
    </edge>
    <edge source="EGY" target="BEL">
      <data key="d0">4076965</data>
    </edge>
    <edge source="EGY" target="BRA">
      <data key="d0">35860</data>
    </edge>
    <edge source="EGY" target="BGR">
      <data key="d0">2521400</data>
    </edge>
    <edge source="EGY" target="CMR">
      <data key="d0">16280</data>
    </edge>
    <edge source="EGY" target="CAN">
      <data key="d0">854075</data>
    </edge>
    <edge source="EGY" target="CHN">
      <data key="d0">15259</data>
    </edge>
    <edge source="EGY" target="EST">
      <data key="d0">695211</data>
    </edge>
    <edge source="EGY" target="FIN">
      <data key="d0">142810</data>
    </edge>
    <edge source="EGY" target="FRA">
      <data key="d0">2586054</data>
    </edge>
    <edge source="EGY" target="PSE">
      <data key="d0">1638581</data>
    </edge>
    <edge source="EGY" target="DEU">
      <data key="d0">631133</data>
    </edge>
    <edge source="EGY" target="GHA">
      <data key="d0">202612</data>
    </edge>
    <edge source="EGY" target="GRC">
      <data key="d0">4717583</data>
    </edge>
    <edge source="EGY" target="ISR">
      <data key="d0">616243</data>
    </edge>
    <edge source="EGY" target="ITA">
      <data key="d0">37538713</data>
    </edge>
    <edge source="EGY" target="JOR">
      <data key="d0">32930245</data>
    </edge>
    <edge source="EGY" target="LBN">
      <data key="d0">8119239</data>
    </edge>
    <edge source="EGY" target="LVA">
      <data key="d0">23344</data>
    </edge>
    <edge source="EGY" target="LTU">
      <data key="d0">164527</data>
    </edge>
    <edge source="EGY" target="MUS">
      <data key="d0">647273</data>
    </edge>
    <edge source="EGY" target="MEX">
      <data key="d0">590845</data>
    </edge>
    <edge source="EGY" target="MAR">
      <data key="d0">9705522</data>
    </edge>
    <edge source="EGY" target="OMN">
      <data key="d0">125400</data>
    </edge>
    <edge source="EGY" target="NAM">
      <data key="d0">36845</data>
    </edge>
    <edge source="EGY" target="NLD">
      <data key="d0">239914</data>
    </edge>
    <edge source="EGY" target="POL">
      <data key="d0">3034704</data>
    </edge>
    <edge source="EGY" target="PRT">
      <data key="d0">6142443</data>
    </edge>
    <edge source="EGY" target="ROU">
      <data key="d0">388997</data>
    </edge>
    <edge source="EGY" target="RUS">
      <data key="d0">65652</data>
    </edge>
    <edge source="EGY" target="SAU">
      <data key="d0">68067725</data>
    </edge>
    <edge source="EGY" target="IND">
      <data key="d0">210025</data>
    </edge>
    <edge source="EGY" target="VNM">
      <data key="d0">6490381</data>
    </edge>
    <edge source="EGY" target="SVN">
      <data key="d0">452647</data>
    </edge>
    <edge source="EGY" target="ESP">
      <data key="d0">44795757</data>
    </edge>
    <edge source="EGY" target="SWE">
      <data key="d0">24667</data>
    </edge>
    <edge source="EGY" target="THA">
      <data key="d0">42877288</data>
    </edge>
    <edge source="EGY" target="ARE">
      <data key="d0">3657947</data>
    </edge>
    <edge source="EGY" target="TUN">
      <data key="d0">10558846</data>
    </edge>
    <edge source="EGY" target="TUR">
      <data key="d0">48555973</data>
    </edge>
    <edge source="EGY" target="UGA">
      <data key="d0">6492985</data>
    </edge>
    <edge source="EGY" target="GBR">
      <data key="d0">702590</data>
    </edge>
    <edge source="EGY" target="TZA">
      <data key="d0">396980</data>
    </edge>
    <edge source="EGY" target="USA">
      <data key="d0">16952832</data>
    </edge>
    <edge source="URY" target="ARG">
      <data key="d0">9203235</data>
    </edge>
    <edge source="URY" target="BRA">
      <data key="d0">32225815</data>
    </edge>
    <edge source="URY" target="CHN">
      <data key="d0">11757</data>
    </edge>
    <edge source="URY" target="COL">
      <data key="d0">692835</data>
    </edge>
    <edge source="URY" target="DNK">
      <data key="d0">46928</data>
    </edge>
    <edge source="URY" target="MEX">
      <data key="d0">588544</data>
    </edge>
    <edge source="URY" target="PRY">
      <data key="d0">232331</data>
    </edge>
    <edge source="URY" target="PER">
      <data key="d0">4778393</data>
    </edge>
    <edge source="URY" target="GBR">
      <data key="d0">10628</data>
    </edge>
    <edge source="URY" target="USA">
      <data key="d0">256945</data>
    </edge>
    <edge source="LKA" target="CHN">
      <data key="d0">29511</data>
    </edge>
    <edge source="LKA" target="ETH">
      <data key="d0">60579</data>
    </edge>
    <edge source="LKA" target="JPN">
      <data key="d0">98397</data>
    </edge>
    <edge source="LKA" target="MYS">
      <data key="d0">85218</data>
    </edge>
    <edge source="LKA" target="IND">
      <data key="d0">5552480</data>
    </edge>
    <edge source="LKA" target="SGP">
      <data key="d0">50643</data>
    </edge>
    <edge source="LKA" target="VNM">
      <data key="d0">59093</data>
    </edge>
    <edge source="LKA" target="ARE">
      <data key="d0">44737</data>
    </edge>
    <edge source="LKA" target="USA">
      <data key="d0">469945</data>
    </edge>
    <edge source="HRV" target="ALB">
      <data key="d0">2007643</data>
    </edge>
    <edge source="HRV" target="DZA">
      <data key="d0">714476</data>
    </edge>
    <edge source="HRV" target="AUT">
      <data key="d0">8335586</data>
    </edge>
    <edge source="HRV" target="ARM">
      <data key="d0">23680</data>
    </edge>
    <edge source="HRV" target="BEL">
      <data key="d0">245914</data>
    </edge>
    <edge source="HRV" target="BGR">
      <data key="d0">224978</data>
    </edge>
    <edge source="HRV" target="BLR">
      <data key="d0">328123</data>
    </edge>
    <edge source="HRV" target="CZE">
      <data key="d0">612658</data>
    </edge>
    <edge source="HRV" target="DNK">
      <data key="d0">597735</data>
    </edge>
    <edge source="HRV" target="EST">
      <data key="d0">79403</data>
    </edge>
    <edge source="HRV" target="FIN">
      <data key="d0">108977</data>
    </edge>
    <edge source="HRV" target="FRA">
      <data key="d0">1621117</data>
    </edge>
    <edge source="HRV" target="DEU">
      <data key="d0">15724109</data>
    </edge>
    <edge source="HRV" target="HUN">
      <data key="d0">1974763</data>
    </edge>
    <edge source="HRV" target="IRL">
      <data key="d0">35079</data>
    </edge>
    <edge source="HRV" target="ISR">
      <data key="d0">90364</data>
    </edge>
    <edge source="HRV" target="ITA">
      <data key="d0">11253516</data>
    </edge>
    <edge source="HRV" target="LVA">
      <data key="d0">14567</data>
    </edge>
    <edge source="HRV" target="LTU">
      <data key="d0">33456</data>
    </edge>
    <edge source="HRV" target="MEX">
      <data key="d0">339045</data>
    </edge>
    <edge source="HRV" target="NLD">
      <data key="d0">488087</data>
    </edge>
    <edge source="HRV" target="NOR">
      <data key="d0">769528</data>
    </edge>
    <edge source="HRV" target="POL">
      <data key="d0">478681</data>
    </edge>
    <edge source="HRV" target="PRT">
      <data key="d0">134564</data>
    </edge>
    <edge source="HRV" target="ROU">
      <data key="d0">467895</data>
    </edge>
    <edge source="HRV" target="RUS">
      <data key="d0">144165</data>
    </edge>
    <edge source="HRV" target="SRB">
      <data key="d0">6196025</data>
    </edge>
    <edge source="HRV" target="IND">
      <data key="d0">63047</data>
    </edge>
    <edge source="HRV" target="SVK">
      <data key="d0">1857750</data>
    </edge>
    <edge source="HRV" target="SVN">
      <data key="d0">15416061</data>
    </edge>
    <edge source="HRV" target="ESP">
      <data key="d0">89974</data>
    </edge>
    <edge source="HRV" target="SWE">
      <data key="d0">353619</data>
    </edge>
    <edge source="HRV" target="CHE">
      <data key="d0">1699414</data>
    </edge>
    <edge source="HRV" target="ARE">
      <data key="d0">15388</data>
    </edge>
    <edge source="HRV" target="TUR">
      <data key="d0">81088</data>
    </edge>
    <edge source="HRV" target="MKD">
      <data key="d0">198548</data>
    </edge>
    <edge source="HRV" target="EGY">
      <data key="d0">666686</data>
    </edge>
    <edge source="HRV" target="GBR">
      <data key="d0">1072691</data>
    </edge>
    <edge source="HRV" target="TZA">
      <data key="d0">22795</data>
    </edge>
    <edge source="HRV" target="USA">
      <data key="d0">40231</data>
    </edge>
    <edge source="HRV" target="BFA">
      <data key="d0">37394</data>
    </edge>
    <edge source="DNK" target="DZA">
      <data key="d0">18417</data>
    </edge>
    <edge source="DNK" target="AZE">
      <data key="d0">831464</data>
    </edge>
    <edge source="DNK" target="ARG">
      <data key="d0">333027</data>
    </edge>
    <edge source="DNK" target="AUS">
      <data key="d0">3098767</data>
    </edge>
    <edge source="DNK" target="AUT">
      <data key="d0">6095342</data>
    </edge>
    <edge source="DNK" target="BEL">
      <data key="d0">14957058</data>
    </edge>
    <edge source="DNK" target="BOL">
      <data key="d0">29466</data>
    </edge>
    <edge source="DNK" target="BRA">
      <data key="d0">7542816</data>
    </edge>
    <edge source="DNK" target="BGR">
      <data key="d0">89634</data>
    </edge>
    <edge source="DNK" target="BLR">
      <data key="d0">59823</data>
    </edge>
    <edge source="DNK" target="KHM">
      <data key="d0">235165</data>
    </edge>
    <edge source="DNK" target="CAN">
      <data key="d0">2319880</data>
    </edge>
    <edge source="DNK" target="LKA">
      <data key="d0">582274</data>
    </edge>
    <edge source="DNK" target="CHL">
      <data key="d0">409000</data>
    </edge>
    <edge source="DNK" target="CHN">
      <data key="d0">15524235</data>
    </edge>
    <edge source="DNK" target="COL">
      <data key="d0">65494</data>
    </edge>
    <edge source="DNK" target="CRI">
      <data key="d0">29650</data>
    </edge>
    <edge source="DNK" target="HRV">
      <data key="d0">632821</data>
    </edge>
    <edge source="DNK" target="CZE">
      <data key="d0">5809694</data>
    </edge>
    <edge source="DNK" target="ECU">
      <data key="d0">171994</data>
    </edge>
    <edge source="DNK" target="ETH">
      <data key="d0">413760</data>
    </edge>
    <edge source="DNK" target="EST">
      <data key="d0">3871862</data>
    </edge>
    <edge source="DNK" target="FIN">
      <data key="d0">40912895</data>
    </edge>
    <edge source="DNK" target="FRA">
      <data key="d0">13551320</data>
    </edge>
    <edge source="DNK" target="DEU">
      <data key="d0">240927309</data>
    </edge>
    <edge source="DNK" target="GHA">
      <data key="d0">877422</data>
    </edge>
    <edge source="DNK" target="GRC">
      <data key="d0">788937</data>
    </edge>
    <edge source="DNK" target="GTM">
      <data key="d0">11942</data>
    </edge>
    <edge source="DNK" target="HKG">
      <data key="d0">654394</data>
    </edge>
    <edge source="DNK" target="HUN">
      <data key="d0">8178396</data>
    </edge>
    <edge source="DNK" target="IDN">
      <data key="d0">379584</data>
    </edge>
    <edge source="DNK" target="IRL">
      <data key="d0">1959540</data>
    </edge>
    <edge source="DNK" target="ISR">
      <data key="d0">403912</data>
    </edge>
    <edge source="DNK" target="ITA">
      <data key="d0">7553456</data>
    </edge>
    <edge source="DNK" target="JAM">
      <data key="d0">34468</data>
    </edge>
    <edge source="DNK" target="JPN">
      <data key="d0">1225061</data>
    </edge>
    <edge source="DNK" target="KAZ">
      <data key="d0">275611</data>
    </edge>
    <edge source="DNK" target="JOR">
      <data key="d0">32229</data>
    </edge>
    <edge source="DNK" target="KOR">
      <data key="d0">1442973</data>
    </edge>
    <edge source="DNK" target="LBN">
      <data key="d0">11102</data>
    </edge>
    <edge source="DNK" target="LVA">
      <data key="d0">17335376</data>
    </edge>
    <edge source="DNK" target="LTU">
      <data key="d0">3695578</data>
    </edge>
    <edge source="DNK" target="MYS">
      <data key="d0">531713</data>
    </edge>
    <edge source="DNK" target="MRT">
      <data key="d0">32271</data>
    </edge>
    <edge source="DNK" target="MUS">
      <data key="d0">10781</data>
    </edge>
    <edge source="DNK" target="MEX">
      <data key="d0">10520296</data>
    </edge>
    <edge source="DNK" target="MAR">
      <data key="d0">49105</data>
    </edge>
    <edge source="DNK" target="OMN">
      <data key="d0">871594</data>
    </edge>
    <edge source="DNK" target="NLD">
      <data key="d0">32939281</data>
    </edge>
    <edge source="DNK" target="NZL">
      <data key="d0">685195</data>
    </edge>
    <edge source="DNK" target="NOR">
      <data key="d0">92206818</data>
    </edge>
    <edge source="DNK" target="PAK">
      <data key="d0">61356</data>
    </edge>
    <edge source="DNK" target="PAN">
      <data key="d0">127927</data>
    </edge>
    <edge source="DNK" target="PRY">
      <data key="d0">10023</data>
    </edge>
    <edge source="DNK" target="PER">
      <data key="d0">140936</data>
    </edge>
    <edge source="DNK" target="PHL">
      <data key="d0">533631</data>
    </edge>
    <edge source="DNK" target="POL">
      <data key="d0">64633318</data>
    </edge>
    <edge source="DNK" target="PRT">
      <data key="d0">9756289</data>
    </edge>
    <edge source="DNK" target="ROU">
      <data key="d0">1208076</data>
    </edge>
    <edge source="DNK" target="RUS">
      <data key="d0">1382138</data>
    </edge>
    <edge source="DNK" target="SAU">
      <data key="d0">613043</data>
    </edge>
    <edge source="DNK" target="SEN">
      <data key="d0">32329</data>
    </edge>
    <edge source="DNK" target="SRB">
      <data key="d0">470281</data>
    </edge>
    <edge source="DNK" target="IND">
      <data key="d0">12721407</data>
    </edge>
    <edge source="DNK" target="SGP">
      <data key="d0">4433900</data>
    </edge>
    <edge source="DNK" target="SVK">
      <data key="d0">10612608</data>
    </edge>
    <edge source="DNK" target="VNM">
      <data key="d0">597244</data>
    </edge>
    <edge source="DNK" target="SVN">
      <data key="d0">166657</data>
    </edge>
    <edge source="DNK" target="ZAF">
      <data key="d0">569288</data>
    </edge>
    <edge source="DNK" target="ESP">
      <data key="d0">17322301</data>
    </edge>
    <edge source="DNK" target="SWE">
      <data key="d0">196416627</data>
    </edge>
    <edge source="DNK" target="CHE">
      <data key="d0">7119824</data>
    </edge>
    <edge source="DNK" target="THA">
      <data key="d0">1019776</data>
    </edge>
    <edge source="DNK" target="TGO">
      <data key="d0">11047</data>
    </edge>
    <edge source="DNK" target="ARE">
      <data key="d0">2352835</data>
    </edge>
    <edge source="DNK" target="TUR">
      <data key="d0">6090155</data>
    </edge>
    <edge source="DNK" target="UKR">
      <data key="d0">2907719</data>
    </edge>
    <edge source="DNK" target="EGY">
      <data key="d0">1084098</data>
    </edge>
    <edge source="DNK" target="GBR">
      <data key="d0">58567780</data>
    </edge>
    <edge source="DNK" target="TZA">
      <data key="d0">69684</data>
    </edge>
    <edge source="DNK" target="USA">
      <data key="d0">23209952</data>
    </edge>
    <edge source="DNK" target="URY">
      <data key="d0">288680</data>
    </edge>
    <edge source="SLV" target="BOL">
      <data key="d0">36561</data>
    </edge>
    <edge source="SLV" target="CHL">
      <data key="d0">1737848</data>
    </edge>
    <edge source="SLV" target="CRI">
      <data key="d0">10228753</data>
    </edge>
    <edge source="SLV" target="ECU">
      <data key="d0">119099</data>
    </edge>
    <edge source="SLV" target="GTM">
      <data key="d0">62260088</data>
    </edge>
    <edge source="SLV" target="HND">
      <data key="d0">28253215</data>
    </edge>
    <edge source="SLV" target="NIC">
      <data key="d0">25184710</data>
    </edge>
    <edge source="SLV" target="PAN">
      <data key="d0">659386</data>
    </edge>
    <edge source="SLV" target="USA">
      <data key="d0">789721</data>
    </edge>
    <edge source="ETH" target="CHN">
      <data key="d0">22417</data>
    </edge>
    <edge source="ETH" target="SGP">
      <data key="d0">668660</data>
    </edge>
    <edge source="ETH" target="ARE">
      <data key="d0">95823</data>
    </edge>
    <edge source="HKG" target="AUS">
      <data key="d0">984497</data>
    </edge>
    <edge source="HKG" target="KHM">
      <data key="d0">189006</data>
    </edge>
    <edge source="HKG" target="CAN">
      <data key="d0">9536064</data>
    </edge>
    <edge source="HKG" target="LKA">
      <data key="d0">472189</data>
    </edge>
    <edge source="HKG" target="CHN">
      <data key="d0">812242616</data>
    </edge>
    <edge source="HKG" target="CZE">
      <data key="d0">247234</data>
    </edge>
    <edge source="HKG" target="ETH">
      <data key="d0">544642</data>
    </edge>
    <edge source="HKG" target="FRA">
      <data key="d0">373680</data>
    </edge>
    <edge source="HKG" target="DEU">
      <data key="d0">1647440</data>
    </edge>
    <edge source="HKG" target="IDN">
      <data key="d0">357469</data>
    </edge>
    <edge source="HKG" target="ITA">
      <data key="d0">2158767</data>
    </edge>
    <edge source="HKG" target="JPN">
      <data key="d0">4316237</data>
    </edge>
    <edge source="HKG" target="KOR">
      <data key="d0">6077022</data>
    </edge>
    <edge source="HKG" target="MDG">
      <data key="d0">38136</data>
    </edge>
    <edge source="HKG" target="MYS">
      <data key="d0">2135665</data>
    </edge>
    <edge source="HKG" target="NLD">
      <data key="d0">1639218</data>
    </edge>
    <edge source="HKG" target="NZL">
      <data key="d0">363741</data>
    </edge>
    <edge source="HKG" target="PAK">
      <data key="d0">24175</data>
    </edge>
    <edge source="HKG" target="PHL">
      <data key="d0">1695943</data>
    </edge>
    <edge source="HKG" target="SAU">
      <data key="d0">387893</data>
    </edge>
    <edge source="HKG" target="IND">
      <data key="d0">433015</data>
    </edge>
    <edge source="HKG" target="SGP">
      <data key="d0">3942440</data>
    </edge>
    <edge source="HKG" target="VNM">
      <data key="d0">1382668</data>
    </edge>
    <edge source="HKG" target="ZAF">
      <data key="d0">21447</data>
    </edge>
    <edge source="HKG" target="ESP">
      <data key="d0">145192</data>
    </edge>
    <edge source="HKG" target="THA">
      <data key="d0">938887</data>
    </edge>
    <edge source="HKG" target="ARE">
      <data key="d0">794522</data>
    </edge>
    <edge source="HKG" target="TUR">
      <data key="d0">193277</data>
    </edge>
    <edge source="HKG" target="EGY">
      <data key="d0">97904</data>
    </edge>
    <edge source="HKG" target="GBR">
      <data key="d0">288869</data>
    </edge>
    <edge source="HKG" target="USA">
      <data key="d0">3948424</data>
    </edge>
    <edge source="ISR" target="AZE">
      <data key="d0">61000</data>
    </edge>
    <edge source="ISR" target="ARG">
      <data key="d0">118000</data>
    </edge>
    <edge source="ISR" target="AUS">
      <data key="d0">547000</data>
    </edge>
    <edge source="ISR" target="AUT">
      <data key="d0">3204000</data>
    </edge>
    <edge source="ISR" target="BEL">
      <data key="d0">1011000</data>
    </edge>
    <edge source="ISR" target="BOL">
      <data key="d0">38000</data>
    </edge>
    <edge source="ISR" target="BRA">
      <data key="d0">105000</data>
    </edge>
    <edge source="ISR" target="BGR">
      <data key="d0">51000</data>
    </edge>
    <edge source="ISR" target="CAN">
      <data key="d0">422000</data>
    </edge>
    <edge source="ISR" target="CHL">
      <data key="d0">20000</data>
    </edge>
    <edge source="ISR" target="CHN">
      <data key="d0">8089000</data>
    </edge>
    <edge source="ISR" target="HRV">
      <data key="d0">17000</data>
    </edge>
    <edge source="ISR" target="CZE">
      <data key="d0">150000</data>
    </edge>
    <edge source="ISR" target="DNK">
      <data key="d0">71000</data>
    </edge>
    <edge source="ISR" target="ECU">
      <data key="d0">21000</data>
    </edge>
    <edge source="ISR" target="EST">
      <data key="d0">14000</data>
    </edge>
    <edge source="ISR" target="FRA">
      <data key="d0">818000</data>
    </edge>
    <edge source="ISR" target="DEU">
      <data key="d0">10400000</data>
    </edge>
    <edge source="ISR" target="GHA">
      <data key="d0">1811000</data>
    </edge>
    <edge source="ISR" target="GRC">
      <data key="d0">109000</data>
    </edge>
    <edge source="ISR" target="HKG">
      <data key="d0">121000</data>
    </edge>
    <edge source="ISR" target="HUN">
      <data key="d0">829000</data>
    </edge>
    <edge source="ISR" target="IDN">
      <data key="d0">19000</data>
    </edge>
    <edge source="ISR" target="IRL">
      <data key="d0">349000</data>
    </edge>
    <edge source="ISR" target="ITA">
      <data key="d0">1568000</data>
    </edge>
    <edge source="ISR" target="JPN">
      <data key="d0">1571000</data>
    </edge>
    <edge source="ISR" target="KAZ">
      <data key="d0">20000</data>
    </edge>
    <edge source="ISR" target="JOR">
      <data key="d0">638000</data>
    </edge>
    <edge source="ISR" target="KOR">
      <data key="d0">2267000</data>
    </edge>
    <edge source="ISR" target="LVA">
      <data key="d0">95000</data>
    </edge>
    <edge source="ISR" target="MDG">
      <data key="d0">458000</data>
    </edge>
    <edge source="ISR" target="NLD">
      <data key="d0">1895000</data>
    </edge>
    <edge source="ISR" target="NOR">
      <data key="d0">343000</data>
    </edge>
    <edge source="ISR" target="PER">
      <data key="d0">284000</data>
    </edge>
    <edge source="ISR" target="PHL">
      <data key="d0">125000</data>
    </edge>
    <edge source="ISR" target="POL">
      <data key="d0">270000</data>
    </edge>
    <edge source="ISR" target="PRT">
      <data key="d0">44000</data>
    </edge>
    <edge source="ISR" target="ROU">
      <data key="d0">192000</data>
    </edge>
    <edge source="ISR" target="RUS">
      <data key="d0">697000</data>
    </edge>
    <edge source="ISR" target="SRB">
      <data key="d0">19000</data>
    </edge>
    <edge source="ISR" target="IND">
      <data key="d0">469000</data>
    </edge>
    <edge source="ISR" target="SGP">
      <data key="d0">2794000</data>
    </edge>
    <edge source="ISR" target="VNM">
      <data key="d0">5491000</data>
    </edge>
    <edge source="ISR" target="SVN">
      <data key="d0">253000</data>
    </edge>
    <edge source="ISR" target="ZAF">
      <data key="d0">67000</data>
    </edge>
    <edge source="ISR" target="ESP">
      <data key="d0">2568000</data>
    </edge>
    <edge source="ISR" target="SWE">
      <data key="d0">197000</data>
    </edge>
    <edge source="ISR" target="CHE">
      <data key="d0">1248000</data>
    </edge>
    <edge source="ISR" target="THA">
      <data key="d0">100000</data>
    </edge>
    <edge source="ISR" target="TUR">
      <data key="d0">889000</data>
    </edge>
    <edge source="ISR" target="UGA">
      <data key="d0">26000</data>
    </edge>
    <edge source="ISR" target="UKR">
      <data key="d0">59000</data>
    </edge>
    <edge source="ISR" target="MKD">
      <data key="d0">30000</data>
    </edge>
    <edge source="ISR" target="GBR">
      <data key="d0">1356000</data>
    </edge>
    <edge source="ISR" target="TZA">
      <data key="d0">16000</data>
    </edge>
    <edge source="ISR" target="USA">
      <data key="d0">51834000</data>
    </edge>
    <edge source="CIV" target="BEL">
      <data key="d0">121747</data>
    </edge>
    <edge source="CIV" target="CMR">
      <data key="d0">93231</data>
    </edge>
    <edge source="CIV" target="BEN">
      <data key="d0">1087752</data>
    </edge>
    <edge source="CIV" target="FRA">
      <data key="d0">46681</data>
    </edge>
    <edge source="CIV" target="GHA">
      <data key="d0">16615177</data>
    </edge>
    <edge source="CIV" target="MYS">
      <data key="d0">155235</data>
    </edge>
    <edge source="CIV" target="NLD">
      <data key="d0">2324228</data>
    </edge>
    <edge source="CIV" target="NER">
      <data key="d0">2077501</data>
    </edge>
    <edge source="CIV" target="SAU">
      <data key="d0">43474</data>
    </edge>
    <edge source="CIV" target="SEN">
      <data key="d0">3365183</data>
    </edge>
    <edge source="CIV" target="SGP">
      <data key="d0">1100778</data>
    </edge>
    <edge source="CIV" target="ESP">
      <data key="d0">6642282</data>
    </edge>
    <edge source="CIV" target="TGO">
      <data key="d0">1559903</data>
    </edge>
    <edge source="CIV" target="GBR">
      <data key="d0">2243258</data>
    </edge>
    <edge source="CIV" target="USA">
      <data key="d0">699191</data>
    </edge>
    <edge source="CIV" target="BFA">
      <data key="d0">4651748</data>
    </edge>
    <edge source="JAM" target="USA">
      <data key="d0">136269</data>
    </edge>
    <edge source="LVA" target="DZA">
      <data key="d0">9748526</data>
    </edge>
    <edge source="LVA" target="AUT">
      <data key="d0">364291</data>
    </edge>
    <edge source="LVA" target="BEL">
      <data key="d0">152457</data>
    </edge>
    <edge source="LVA" target="BLR">
      <data key="d0">233496</data>
    </edge>
    <edge source="LVA" target="CAN">
      <data key="d0">374128</data>
    </edge>
    <edge source="LVA" target="CHN">
      <data key="d0">44093</data>
    </edge>
    <edge source="LVA" target="CZE">
      <data key="d0">13438338</data>
    </edge>
    <edge source="LVA" target="DNK">
      <data key="d0">16090486</data>
    </edge>
    <edge source="LVA" target="EST">
      <data key="d0">52531418</data>
    </edge>
    <edge source="LVA" target="FIN">
      <data key="d0">36521423</data>
    </edge>
    <edge source="LVA" target="FRA">
      <data key="d0">2208680</data>
    </edge>
    <edge source="LVA" target="GEO">
      <data key="d0">10955</data>
    </edge>
    <edge source="LVA" target="DEU">
      <data key="d0">13861749</data>
    </edge>
    <edge source="LVA" target="HUN">
      <data key="d0">87276</data>
    </edge>
    <edge source="LVA" target="ISR">
      <data key="d0">130768</data>
    </edge>
    <edge source="LVA" target="ITA">
      <data key="d0">99280</data>
    </edge>
    <edge source="LVA" target="KAZ">
      <data key="d0">410361</data>
    </edge>
    <edge source="LVA" target="LTU">
      <data key="d0">48579540</data>
    </edge>
    <edge source="LVA" target="MDA">
      <data key="d0">36299</data>
    </edge>
    <edge source="LVA" target="NLD">
      <data key="d0">2743845</data>
    </edge>
    <edge source="LVA" target="NOR">
      <data key="d0">1046264</data>
    </edge>
    <edge source="LVA" target="PAK">
      <data key="d0">451239</data>
    </edge>
    <edge source="LVA" target="POL">
      <data key="d0">70065066</data>
    </edge>
    <edge source="LVA" target="PRT">
      <data key="d0">16455</data>
    </edge>
    <edge source="LVA" target="RUS">
      <data key="d0">5360241</data>
    </edge>
    <edge source="LVA" target="SVK">
      <data key="d0">3523079</data>
    </edge>
    <edge source="LVA" target="SWE">
      <data key="d0">22639642</data>
    </edge>
    <edge source="LVA" target="TUR">
      <data key="d0">311081</data>
    </edge>
    <edge source="LVA" target="UKR">
      <data key="d0">472200</data>
    </edge>
    <edge source="LVA" target="GBR">
      <data key="d0">5239624</data>
    </edge>
    <edge source="LVA" target="USA">
      <data key="d0">38825</data>
    </edge>
    <edge source="MUS" target="FRA">
      <data key="d0">766420</data>
    </edge>
    <edge source="MUS" target="MDG">
      <data key="d0">520857</data>
    </edge>
    <edge source="MUS" target="PAK">
      <data key="d0">12592</data>
    </edge>
    <edge source="MUS" target="IND">
      <data key="d0">15693</data>
    </edge>
    <edge source="MUS" target="ZAF">
      <data key="d0">472854</data>
    </edge>
    <edge source="MUS" target="ESP">
      <data key="d0">25896</data>
    </edge>
    <edge source="NAM" target="BWA">
      <data key="d0">20709</data>
    </edge>
    <edge source="NAM" target="GHA">
      <data key="d0">1214372</data>
    </edge>
    <edge source="NAM" target="MUS">
      <data key="d0">10254</data>
    </edge>
    <edge source="NAM" target="ZAF">
      <data key="d0">519796</data>
    </edge>
    <edge source="NAM" target="ZWE">
      <data key="d0">30512</data>
    </edge>
    <edge source="NZL" target="AUS">
      <data key="d0">53221783</data>
    </edge>
    <edge source="NZL" target="BEL">
      <data key="d0">20887</data>
    </edge>
    <edge source="NZL" target="BRA">
      <data key="d0">262883</data>
    </edge>
    <edge source="NZL" target="CAN">
      <data key="d0">1242712</data>
    </edge>
    <edge source="NZL" target="LKA">
      <data key="d0">77246</data>
    </edge>
    <edge source="NZL" target="CHN">
      <data key="d0">4942762</data>
    </edge>
    <edge source="NZL" target="CZE">
      <data key="d0">15322</data>
    </edge>
    <edge source="NZL" target="ECU">
      <data key="d0">105814</data>
    </edge>
    <edge source="NZL" target="FRA">
      <data key="d0">62763</data>
    </edge>
    <edge source="NZL" target="DEU">
      <data key="d0">60518</data>
    </edge>
    <edge source="NZL" target="HKG">
      <data key="d0">219595</data>
    </edge>
    <edge source="NZL" target="IDN">
      <data key="d0">50921</data>
    </edge>
    <edge source="NZL" target="ISR">
      <data key="d0">11708</data>
    </edge>
    <edge source="NZL" target="JAM">
      <data key="d0">24738</data>
    </edge>
    <edge source="NZL" target="JPN">
      <data key="d0">111206</data>
    </edge>
    <edge source="NZL" target="KOR">
      <data key="d0">1433901</data>
    </edge>
    <edge source="NZL" target="KGZ">
      <data key="d0">13312</data>
    </edge>
    <edge source="NZL" target="MYS">
      <data key="d0">15737</data>
    </edge>
    <edge source="NZL" target="MEX">
      <data key="d0">63194</data>
    </edge>
    <edge source="NZL" target="NLD">
      <data key="d0">34409</data>
    </edge>
    <edge source="NZL" target="PAK">
      <data key="d0">746488</data>
    </edge>
    <edge source="NZL" target="PER">
      <data key="d0">182307</data>
    </edge>
    <edge source="NZL" target="PHL">
      <data key="d0">404176</data>
    </edge>
    <edge source="NZL" target="POL">
      <data key="d0">12740</data>
    </edge>
    <edge source="NZL" target="IND">
      <data key="d0">87955</data>
    </edge>
    <edge source="NZL" target="SGP">
      <data key="d0">2274778</data>
    </edge>
    <edge source="NZL" target="VNM">
      <data key="d0">1849319</data>
    </edge>
    <edge source="NZL" target="SWE">
      <data key="d0">66262</data>
    </edge>
    <edge source="NZL" target="CHE">
      <data key="d0">11706</data>
    </edge>
    <edge source="NZL" target="THA">
      <data key="d0">190077</data>
    </edge>
    <edge source="NZL" target="ARE">
      <data key="d0">29171</data>
    </edge>
    <edge source="NZL" target="TUR">
      <data key="d0">164556</data>
    </edge>
    <edge source="NZL" target="GBR">
      <data key="d0">489999</data>
    </edge>
    <edge source="NZL" target="USA">
      <data key="d0">16940288</data>
    </edge>
    <edge source="NZL" target="URY">
      <data key="d0">98336</data>
    </edge>
    <edge source="PAN" target="BEL">
      <data key="d0">25998</data>
    </edge>
    <edge source="PAN" target="BRA">
      <data key="d0">10134</data>
    </edge>
    <edge source="PAN" target="CHL">
      <data key="d0">214138</data>
    </edge>
    <edge source="PAN" target="COL">
      <data key="d0">790204</data>
    </edge>
    <edge source="PAN" target="CRI">
      <data key="d0">1196741</data>
    </edge>
    <edge source="PAN" target="ECU">
      <data key="d0">298383</data>
    </edge>
    <edge source="PAN" target="SLV">
      <data key="d0">287548</data>
    </edge>
    <edge source="PAN" target="GTM">
      <data key="d0">1115370</data>
    </edge>
    <edge source="PAN" target="HND">
      <data key="d0">661810</data>
    </edge>
    <edge source="PAN" target="JAM">
      <data key="d0">237059</data>
    </edge>
    <edge source="PAN" target="LBN">
      <data key="d0">23780</data>
    </edge>
    <edge source="PAN" target="MEX">
      <data key="d0">131494</data>
    </edge>
    <edge source="PAN" target="NIC">
      <data key="d0">390686</data>
    </edge>
    <edge source="PAN" target="PRY">
      <data key="d0">20328</data>
    </edge>
    <edge source="PAN" target="PER">
      <data key="d0">85521</data>
    </edge>
    <edge source="PAN" target="ARE">
      <data key="d0">55044</data>
    </edge>
    <edge source="PAN" target="USA">
      <data key="d0">1384515</data>
    </edge>
    <edge source="PAN" target="URY">
      <data key="d0">28294</data>
    </edge>
    <edge source="PHL" target="AUS">
      <data key="d0">4332769</data>
    </edge>
    <edge source="PHL" target="BEL">
      <data key="d0">157564</data>
    </edge>
    <edge source="PHL" target="CAN">
      <data key="d0">234498</data>
    </edge>
    <edge source="PHL" target="CHN">
      <data key="d0">10081171</data>
    </edge>
    <edge source="PHL" target="COL">
      <data key="d0">58748</data>
    </edge>
    <edge source="PHL" target="CZE">
      <data key="d0">118329</data>
    </edge>
    <edge source="PHL" target="EST">
      <data key="d0">32160</data>
    </edge>
    <edge source="PHL" target="DEU">
      <data key="d0">41116</data>
    </edge>
    <edge source="PHL" target="GRC">
      <data key="d0">28056</data>
    </edge>
    <edge source="PHL" target="HKG">
      <data key="d0">580260</data>
    </edge>
    <edge source="PHL" target="IDN">
      <data key="d0">3685312</data>
    </edge>
    <edge source="PHL" target="ISR">
      <data key="d0">13498</data>
    </edge>
    <edge source="PHL" target="ITA">
      <data key="d0">104018</data>
    </edge>
    <edge source="PHL" target="JPN">
      <data key="d0">49259973</data>
    </edge>
    <edge source="PHL" target="KOR">
      <data key="d0">181038</data>
    </edge>
    <edge source="PHL" target="MYS">
      <data key="d0">2084260</data>
    </edge>
    <edge source="PHL" target="MEX">
      <data key="d0">1790355</data>
    </edge>
    <edge source="PHL" target="NLD">
      <data key="d0">24609</data>
    </edge>
    <edge source="PHL" target="IND">
      <data key="d0">1107754</data>
    </edge>
    <edge source="PHL" target="SGP">
      <data key="d0">1329190</data>
    </edge>
    <edge source="PHL" target="VNM">
      <data key="d0">2327736</data>
    </edge>
    <edge source="PHL" target="ESP">
      <data key="d0">300166</data>
    </edge>
    <edge source="PHL" target="CHE">
      <data key="d0">32476</data>
    </edge>
    <edge source="PHL" target="THA">
      <data key="d0">1311492</data>
    </edge>
    <edge source="PHL" target="ARE">
      <data key="d0">1642425</data>
    </edge>
    <edge source="PHL" target="GBR">
      <data key="d0">150394</data>
    </edge>
    <edge source="PHL" target="USA">
      <data key="d0">34598928</data>
    </edge>
    <edge source="PRT" target="DZA">
      <data key="d0">137276483</data>
    </edge>
    <edge source="PRT" target="ARG">
      <data key="d0">2057963</data>
    </edge>
    <edge source="PRT" target="AUS">
      <data key="d0">897466</data>
    </edge>
    <edge source="PRT" target="AUT">
      <data key="d0">5928557</data>
    </edge>
    <edge source="PRT" target="BEL">
      <data key="d0">9406492</data>
    </edge>
    <edge source="PRT" target="BOL">
      <data key="d0">57199</data>
    </edge>
    <edge source="PRT" target="BRA">
      <data key="d0">7773732</data>
    </edge>
    <edge source="PRT" target="BGR">
      <data key="d0">23891</data>
    </edge>
    <edge source="PRT" target="CMR">
      <data key="d0">1822636</data>
    </edge>
    <edge source="PRT" target="CAN">
      <data key="d0">16943751</data>
    </edge>
    <edge source="PRT" target="CHL">
      <data key="d0">558378</data>
    </edge>
    <edge source="PRT" target="CHN">
      <data key="d0">251953</data>
    </edge>
    <edge source="PRT" target="COL">
      <data key="d0">946670</data>
    </edge>
    <edge source="PRT" target="CRI">
      <data key="d0">71700</data>
    </edge>
    <edge source="PRT" target="HRV">
      <data key="d0">61646</data>
    </edge>
    <edge source="PRT" target="CZE">
      <data key="d0">1031931</data>
    </edge>
    <edge source="PRT" target="DNK">
      <data key="d0">1233644</data>
    </edge>
    <edge source="PRT" target="ECU">
      <data key="d0">631156</data>
    </edge>
    <edge source="PRT" target="ETH">
      <data key="d0">10096</data>
    </edge>
    <edge source="PRT" target="EST">
      <data key="d0">719872</data>
    </edge>
    <edge source="PRT" target="FIN">
      <data key="d0">5297688</data>
    </edge>
    <edge source="PRT" target="FRA">
      <data key="d0">56082946</data>
    </edge>
    <edge source="PRT" target="GEO">
      <data key="d0">85263</data>
    </edge>
    <edge source="PRT" target="GMB">
      <data key="d0">49292</data>
    </edge>
    <edge source="PRT" target="DEU">
      <data key="d0">31091687</data>
    </edge>
    <edge source="PRT" target="GHA">
      <data key="d0">553167</data>
    </edge>
    <edge source="PRT" target="GRC">
      <data key="d0">753740</data>
    </edge>
    <edge source="PRT" target="GTM">
      <data key="d0">52792</data>
    </edge>
    <edge source="PRT" target="HND">
      <data key="d0">21019</data>
    </edge>
    <edge source="PRT" target="HKG">
      <data key="d0">15826</data>
    </edge>
    <edge source="PRT" target="HUN">
      <data key="d0">144750</data>
    </edge>
    <edge source="PRT" target="IDN">
      <data key="d0">127462</data>
    </edge>
    <edge source="PRT" target="IRL">
      <data key="d0">43748799</data>
    </edge>
    <edge source="PRT" target="ISR">
      <data key="d0">1027602</data>
    </edge>
    <edge source="PRT" target="ITA">
      <data key="d0">7965175</data>
    </edge>
    <edge source="PRT" target="CIV">
      <data key="d0">3858486</data>
    </edge>
    <edge source="PRT" target="JAM">
      <data key="d0">13205</data>
    </edge>
    <edge source="PRT" target="JPN">
      <data key="d0">576537</data>
    </edge>
    <edge source="PRT" target="JOR">
      <data key="d0">179712</data>
    </edge>
    <edge source="PRT" target="KOR">
      <data key="d0">3346808</data>
    </edge>
    <edge source="PRT" target="LBN">
      <data key="d0">172926</data>
    </edge>
    <edge source="PRT" target="LVA">
      <data key="d0">54272</data>
    </edge>
    <edge source="PRT" target="LTU">
      <data key="d0">1439231</data>
    </edge>
    <edge source="PRT" target="MDG">
      <data key="d0">1515388</data>
    </edge>
    <edge source="PRT" target="MYS">
      <data key="d0">133532</data>
    </edge>
    <edge source="PRT" target="MRT">
      <data key="d0">360904</data>
    </edge>
    <edge source="PRT" target="MUS">
      <data key="d0">58356</data>
    </edge>
    <edge source="PRT" target="MEX">
      <data key="d0">14017744</data>
    </edge>
    <edge source="PRT" target="MAR">
      <data key="d0">108319042</data>
    </edge>
    <edge source="PRT" target="MOZ">
      <data key="d0">3647470</data>
    </edge>
    <edge source="PRT" target="OMN">
      <data key="d0">28709</data>
    </edge>
    <edge source="PRT" target="NAM">
      <data key="d0">80504</data>
    </edge>
    <edge source="PRT" target="NLD">
      <data key="d0">44114160</data>
    </edge>
    <edge source="PRT" target="NZL">
      <data key="d0">18763</data>
    </edge>
    <edge source="PRT" target="NOR">
      <data key="d0">13453385</data>
    </edge>
    <edge source="PRT" target="PAN">
      <data key="d0">5204846</data>
    </edge>
    <edge source="PRT" target="PRY">
      <data key="d0">30508</data>
    </edge>
    <edge source="PRT" target="PER">
      <data key="d0">23418</data>
    </edge>
    <edge source="PRT" target="POL">
      <data key="d0">12374535</data>
    </edge>
    <edge source="PRT" target="ROU">
      <data key="d0">544166</data>
    </edge>
    <edge source="PRT" target="RUS">
      <data key="d0">54533</data>
    </edge>
    <edge source="PRT" target="SAU">
      <data key="d0">263489</data>
    </edge>
    <edge source="PRT" target="SEN">
      <data key="d0">8992255</data>
    </edge>
    <edge source="PRT" target="IND">
      <data key="d0">3063703</data>
    </edge>
    <edge source="PRT" target="SVK">
      <data key="d0">335008</data>
    </edge>
    <edge source="PRT" target="VNM">
      <data key="d0">55067</data>
    </edge>
    <edge source="PRT" target="ZAF">
      <data key="d0">1691636</data>
    </edge>
    <edge source="PRT" target="ESP">
      <data key="d0">486657210</data>
    </edge>
    <edge source="PRT" target="SWE">
      <data key="d0">3232855</data>
    </edge>
    <edge source="PRT" target="CHE">
      <data key="d0">1465127</data>
    </edge>
    <edge source="PRT" target="THA">
      <data key="d0">42099</data>
    </edge>
    <edge source="PRT" target="TGO">
      <data key="d0">44764</data>
    </edge>
    <edge source="PRT" target="ARE">
      <data key="d0">99290</data>
    </edge>
    <edge source="PRT" target="TUN">
      <data key="d0">33237305</data>
    </edge>
    <edge source="PRT" target="TUR">
      <data key="d0">3004283</data>
    </edge>
    <edge source="PRT" target="UGA">
      <data key="d0">129461</data>
    </edge>
    <edge source="PRT" target="UKR">
      <data key="d0">71373</data>
    </edge>
    <edge source="PRT" target="EGY">
      <data key="d0">32709</data>
    </edge>
    <edge source="PRT" target="GBR">
      <data key="d0">111793823</data>
    </edge>
    <edge source="PRT" target="TZA">
      <data key="d0">34738</data>
    </edge>
    <edge source="PRT" target="USA">
      <data key="d0">41285332</data>
    </edge>
    <edge source="PRT" target="BFA">
      <data key="d0">1111859</data>
    </edge>
    <edge source="PRT" target="URY">
      <data key="d0">188473</data>
    </edge>
    <edge source="SEN" target="CHN">
      <data key="d0">15832</data>
    </edge>
    <edge source="SEN" target="BEN">
      <data key="d0">16651</data>
    </edge>
    <edge source="SEN" target="GMB">
      <data key="d0">1120894</data>
    </edge>
    <edge source="SEN" target="MRT">
      <data key="d0">10233540</data>
    </edge>
    <edge source="SEN" target="MAR">
      <data key="d0">93610</data>
    </edge>
    <edge source="SEN" target="PRT">
      <data key="d0">229294</data>
    </edge>
    <edge source="SEN" target="ESP">
      <data key="d0">4866247</data>
    </edge>
    <edge source="SEN" target="GBR">
      <data key="d0">93283</data>
    </edge>
    <edge source="VNM" target="DZA">
      <data key="d0">555802</data>
    </edge>
    <edge source="VNM" target="ARG">
      <data key="d0">3488680</data>
    </edge>
    <edge source="VNM" target="AUS">
      <data key="d0">47589213</data>
    </edge>
    <edge source="VNM" target="AUT">
      <data key="d0">10713</data>
    </edge>
    <edge source="VNM" target="BEL">
      <data key="d0">18723159</data>
    </edge>
    <edge source="VNM" target="BRA">
      <data key="d0">26717844</data>
    </edge>
    <edge source="VNM" target="BGR">
      <data key="d0">111544</data>
    </edge>
    <edge source="VNM" target="KHM">
      <data key="d0">362271871</data>
    </edge>
    <edge source="VNM" target="CMR">
      <data key="d0">201967</data>
    </edge>
    <edge source="VNM" target="CAN">
      <data key="d0">27632807</data>
    </edge>
    <edge source="VNM" target="LKA">
      <data key="d0">5900597</data>
    </edge>
    <edge source="VNM" target="CHL">
      <data key="d0">2082210</data>
    </edge>
    <edge source="VNM" target="CHN">
      <data key="d0">16686142</data>
    </edge>
    <edge source="VNM" target="COL">
      <data key="d0">179384</data>
    </edge>
    <edge source="VNM" target="CRI">
      <data key="d0">199757</data>
    </edge>
    <edge source="VNM" target="HRV">
      <data key="d0">42626</data>
    </edge>
    <edge source="VNM" target="CZE">
      <data key="d0">512792</data>
    </edge>
    <edge source="VNM" target="DNK">
      <data key="d0">296669</data>
    </edge>
    <edge source="VNM" target="ECU">
      <data key="d0">47543</data>
    </edge>
    <edge source="VNM" target="EST">
      <data key="d0">61546</data>
    </edge>
    <edge source="VNM" target="FIN">
      <data key="d0">1823692</data>
    </edge>
    <edge source="VNM" target="FRA">
      <data key="d0">810698</data>
    </edge>
    <edge source="VNM" target="DEU">
      <data key="d0">1835430</data>
    </edge>
    <edge source="VNM" target="GHA">
      <data key="d0">14936355</data>
    </edge>
    <edge source="VNM" target="GRC">
      <data key="d0">2189525</data>
    </edge>
    <edge source="VNM" target="GTM">
      <data key="d0">76239</data>
    </edge>
    <edge source="VNM" target="HND">
      <data key="d0">45759</data>
    </edge>
    <edge source="VNM" target="HKG">
      <data key="d0">5884867</data>
    </edge>
    <edge source="VNM" target="IDN">
      <data key="d0">349438638</data>
    </edge>
    <edge source="VNM" target="IRL">
      <data key="d0">1260973</data>
    </edge>
    <edge source="VNM" target="ISR">
      <data key="d0">371134</data>
    </edge>
    <edge source="VNM" target="ITA">
      <data key="d0">18841677</data>
    </edge>
    <edge source="VNM" target="JPN">
      <data key="d0">146534689</data>
    </edge>
    <edge source="VNM" target="JOR">
      <data key="d0">534169</data>
    </edge>
    <edge source="VNM" target="KOR">
      <data key="d0">167551079</data>
    </edge>
    <edge source="VNM" target="LVA">
      <data key="d0">26759</data>
    </edge>
    <edge source="VNM" target="MDG">
      <data key="d0">21816</data>
    </edge>
    <edge source="VNM" target="MYS">
      <data key="d0">123102157</data>
    </edge>
    <edge source="VNM" target="MUS">
      <data key="d0">724879</data>
    </edge>
    <edge source="VNM" target="MEX">
      <data key="d0">36189164</data>
    </edge>
    <edge source="VNM" target="MAR">
      <data key="d0">91880</data>
    </edge>
    <edge source="VNM" target="MOZ">
      <data key="d0">35764</data>
    </edge>
    <edge source="VNM" target="OMN">
      <data key="d0">941011</data>
    </edge>
    <edge source="VNM" target="NLD">
      <data key="d0">27180487</data>
    </edge>
    <edge source="VNM" target="NZL">
      <data key="d0">813846</data>
    </edge>
    <edge source="VNM" target="NOR">
      <data key="d0">93854</data>
    </edge>
    <edge source="VNM" target="PAK">
      <data key="d0">38349201</data>
    </edge>
    <edge source="VNM" target="PAN">
      <data key="d0">57895</data>
    </edge>
    <edge source="VNM" target="PRY">
      <data key="d0">22926</data>
    </edge>
    <edge source="VNM" target="PER">
      <data key="d0">326243</data>
    </edge>
    <edge source="VNM" target="PHL">
      <data key="d0">25133401</data>
    </edge>
    <edge source="VNM" target="POL">
      <data key="d0">12596121</data>
    </edge>
    <edge source="VNM" target="PRT">
      <data key="d0">510813</data>
    </edge>
    <edge source="VNM" target="ROU">
      <data key="d0">130539</data>
    </edge>
    <edge source="VNM" target="RUS">
      <data key="d0">7936430</data>
    </edge>
    <edge source="VNM" target="SAU">
      <data key="d0">6743743</data>
    </edge>
    <edge source="VNM" target="SEN">
      <data key="d0">498877</data>
    </edge>
    <edge source="VNM" target="IND">
      <data key="d0">52269490</data>
    </edge>
    <edge source="VNM" target="SGP">
      <data key="d0">19508321</data>
    </edge>
    <edge source="VNM" target="SVN">
      <data key="d0">1762450</data>
    </edge>
    <edge source="VNM" target="ZAF">
      <data key="d0">1977823</data>
    </edge>
    <edge source="VNM" target="ESP">
      <data key="d0">3305849</data>
    </edge>
    <edge source="VNM" target="SWE">
      <data key="d0">230245</data>
    </edge>
    <edge source="VNM" target="CHE">
      <data key="d0">57590</data>
    </edge>
    <edge source="VNM" target="THA">
      <data key="d0">215461557</data>
    </edge>
    <edge source="VNM" target="ARE">
      <data key="d0">19923748</data>
    </edge>
    <edge source="VNM" target="TUR">
      <data key="d0">13798189</data>
    </edge>
    <edge source="VNM" target="UKR">
      <data key="d0">307162</data>
    </edge>
    <edge source="VNM" target="EGY">
      <data key="d0">503557</data>
    </edge>
    <edge source="VNM" target="GBR">
      <data key="d0">5339848</data>
    </edge>
    <edge source="VNM" target="TZA">
      <data key="d0">214669</data>
    </edge>
    <edge source="VNM" target="USA">
      <data key="d0">638394779</data>
    </edge>
    <edge source="VNM" target="URY">
      <data key="d0">34509</data>
    </edge>
    <edge source="CHE" target="ALB">
      <data key="d0">34795</data>
    </edge>
    <edge source="CHE" target="DZA">
      <data key="d0">385853</data>
    </edge>
    <edge source="CHE" target="ARG">
      <data key="d0">637786</data>
    </edge>
    <edge source="CHE" target="AUS">
      <data key="d0">2559991</data>
    </edge>
    <edge source="CHE" target="AUT">
      <data key="d0">51712498</data>
    </edge>
    <edge source="CHE" target="BEL">
      <data key="d0">11448776</data>
    </edge>
    <edge source="CHE" target="BRA">
      <data key="d0">3306550</data>
    </edge>
    <edge source="CHE" target="BGR">
      <data key="d0">1032395</data>
    </edge>
    <edge source="CHE" target="BLR">
      <data key="d0">2363688</data>
    </edge>
    <edge source="CHE" target="CAN">
      <data key="d0">2481000</data>
    </edge>
    <edge source="CHE" target="LKA">
      <data key="d0">99381</data>
    </edge>
    <edge source="CHE" target="CHL">
      <data key="d0">203313</data>
    </edge>
    <edge source="CHE" target="CHN">
      <data key="d0">28709466</data>
    </edge>
    <edge source="CHE" target="COL">
      <data key="d0">116083</data>
    </edge>
    <edge source="CHE" target="CRI">
      <data key="d0">105664</data>
    </edge>
    <edge source="CHE" target="HRV">
      <data key="d0">1203084</data>
    </edge>
    <edge source="CHE" target="CZE">
      <data key="d0">44998627</data>
    </edge>
    <edge source="CHE" target="DNK">
      <data key="d0">8873445</data>
    </edge>
    <edge source="CHE" target="ETH">
      <data key="d0">38890</data>
    </edge>
    <edge source="CHE" target="EST">
      <data key="d0">1024823</data>
    </edge>
    <edge source="CHE" target="FIN">
      <data key="d0">4787883</data>
    </edge>
    <edge source="CHE" target="FRA">
      <data key="d0">120567265</data>
    </edge>
    <edge source="CHE" target="DEU">
      <data key="d0">605352035</data>
    </edge>
    <edge source="CHE" target="GRC">
      <data key="d0">327420</data>
    </edge>
    <edge source="CHE" target="GTM">
      <data key="d0">19062</data>
    </edge>
    <edge source="CHE" target="HND">
      <data key="d0">38204</data>
    </edge>
    <edge source="CHE" target="HKG">
      <data key="d0">4293513</data>
    </edge>
    <edge source="CHE" target="HUN">
      <data key="d0">5430500</data>
    </edge>
    <edge source="CHE" target="IDN">
      <data key="d0">604139</data>
    </edge>
    <edge source="CHE" target="IRL">
      <data key="d0">1651807</data>
    </edge>
    <edge source="CHE" target="ISR">
      <data key="d0">2146818</data>
    </edge>
    <edge source="CHE" target="ITA">
      <data key="d0">256848536</data>
    </edge>
    <edge source="CHE" target="CIV">
      <data key="d0">15955</data>
    </edge>
    <edge source="CHE" target="JPN">
      <data key="d0">3062342</data>
    </edge>
    <edge source="CHE" target="KAZ">
      <data key="d0">52014</data>
    </edge>
    <edge source="CHE" target="JOR">
      <data key="d0">10690</data>
    </edge>
    <edge source="CHE" target="KOR">
      <data key="d0">942620</data>
    </edge>
    <edge source="CHE" target="LBN">
      <data key="d0">14080</data>
    </edge>
    <edge source="CHE" target="LVA">
      <data key="d0">1678852</data>
    </edge>
    <edge source="CHE" target="LTU">
      <data key="d0">1082861</data>
    </edge>
    <edge source="CHE" target="MYS">
      <data key="d0">1384852</data>
    </edge>
    <edge source="CHE" target="MUS">
      <data key="d0">11494</data>
    </edge>
    <edge source="CHE" target="MEX">
      <data key="d0">6140802</data>
    </edge>
    <edge source="CHE" target="MAR">
      <data key="d0">414266</data>
    </edge>
    <edge source="CHE" target="OMN">
      <data key="d0">113454</data>
    </edge>
    <edge source="CHE" target="NLD">
      <data key="d0">39558102</data>
    </edge>
    <edge source="CHE" target="NZL">
      <data key="d0">388840</data>
    </edge>
    <edge source="CHE" target="NOR">
      <data key="d0">3466440</data>
    </edge>
    <edge source="CHE" target="PAK">
      <data key="d0">46624</data>
    </edge>
    <edge source="CHE" target="PAN">
      <data key="d0">34821</data>
    </edge>
    <edge source="CHE" target="PER">
      <data key="d0">62866</data>
    </edge>
    <edge source="CHE" target="PHL">
      <data key="d0">275361</data>
    </edge>
    <edge source="CHE" target="POL">
      <data key="d0">26054737</data>
    </edge>
    <edge source="CHE" target="PRT">
      <data key="d0">1909171</data>
    </edge>
    <edge source="CHE" target="ROU">
      <data key="d0">4373502</data>
    </edge>
    <edge source="CHE" target="RUS">
      <data key="d0">7605464</data>
    </edge>
    <edge source="CHE" target="SAU">
      <data key="d0">848093</data>
    </edge>
    <edge source="CHE" target="SRB">
      <data key="d0">811607</data>
    </edge>
    <edge source="CHE" target="IND">
      <data key="d0">8406974</data>
    </edge>
    <edge source="CHE" target="SGP">
      <data key="d0">1839623</data>
    </edge>
    <edge source="CHE" target="SVK">
      <data key="d0">5228774</data>
    </edge>
    <edge source="CHE" target="VNM">
      <data key="d0">321546</data>
    </edge>
    <edge source="CHE" target="SVN">
      <data key="d0">2751458</data>
    </edge>
    <edge source="CHE" target="ZAF">
      <data key="d0">3746496</data>
    </edge>
    <edge source="CHE" target="ESP">
      <data key="d0">25701661</data>
    </edge>
    <edge source="CHE" target="SWE">
      <data key="d0">19961562</data>
    </edge>
    <edge source="CHE" target="THA">
      <data key="d0">2057369</data>
    </edge>
    <edge source="CHE" target="ARE">
      <data key="d0">4963623</data>
    </edge>
    <edge source="CHE" target="TUN">
      <data key="d0">845209</data>
    </edge>
    <edge source="CHE" target="TUR">
      <data key="d0">15645169</data>
    </edge>
    <edge source="CHE" target="UGA">
      <data key="d0">13500</data>
    </edge>
    <edge source="CHE" target="UKR">
      <data key="d0">271671</data>
    </edge>
    <edge source="CHE" target="MKD">
      <data key="d0">213373</data>
    </edge>
    <edge source="CHE" target="EGY">
      <data key="d0">2854894</data>
    </edge>
    <edge source="CHE" target="GBR">
      <data key="d0">47918296</data>
    </edge>
    <edge source="CHE" target="USA">
      <data key="d0">65961078</data>
    </edge>
    <edge source="UGA" target="BDI">
      <data key="d0">13857426</data>
    </edge>
    <edge source="UGA" target="CAF">
      <data key="d0">16666</data>
    </edge>
    <edge source="UGA" target="JPN">
      <data key="d0">405726</data>
    </edge>
    <edge source="UGA" target="TZA">
      <data key="d0">19748270</data>
    </edge>
    <edge source="TZA" target="DZA">
      <data key="d0">187362</data>
    </edge>
    <edge source="TZA" target="BDI">
      <data key="d0">1005603</data>
    </edge>
    <edge source="TZA" target="MWI">
      <data key="d0">318459</data>
    </edge>
    <edge source="TZA" target="MYS">
      <data key="d0">25205</data>
    </edge>
    <edge source="TZA" target="MOZ">
      <data key="d0">24640</data>
    </edge>
    <edge source="TZA" target="SEN">
      <data key="d0">15910</data>
    </edge>
    <edge source="TZA" target="ZAF">
      <data key="d0">20944</data>
    </edge>
    <edge source="TZA" target="UGA">
      <data key="d0">19886</data>
    </edge>
    <edge source="BFA" target="CHN">
      <data key="d0">1304807</data>
    </edge>
    <edge source="BFA" target="FRA">
      <data key="d0">158001</data>
    </edge>
    <edge source="BFA" target="GHA">
      <data key="d0">491528</data>
    </edge>
    <edge source="BFA" target="GRC">
      <data key="d0">213958</data>
    </edge>
    <edge source="BFA" target="CIV">
      <data key="d0">60169</data>
    </edge>
    <edge source="BFA" target="MYS">
      <data key="d0">431247</data>
    </edge>
    <edge source="BFA" target="NER">
      <data key="d0">3188929</data>
    </edge>
    <edge source="BFA" target="SGP">
      <data key="d0">1269921</data>
    </edge>
    <edge source="BFA" target="CHE">
      <data key="d0">651464</data>
    </edge>
    <edge source="BFA" target="TGO">
      <data key="d0">20659</data>
    </edge>
    <edge source="BFA" target="GBR">
      <data key="d0">32691</data>
    </edge>
    <edge source="BGR" target="ALB">
      <data key="d0">1820571</data>
    </edge>
    <edge source="BGR" target="DZA">
      <data key="d0">16676609</data>
    </edge>
    <edge source="BGR" target="AUT">
      <data key="d0">8442198</data>
    </edge>
    <edge source="BGR" target="ARM">
      <data key="d0">65776</data>
    </edge>
    <edge source="BGR" target="BEL">
      <data key="d0">3817530</data>
    </edge>
    <edge source="BGR" target="BRA">
      <data key="d0">23414</data>
    </edge>
    <edge source="BGR" target="CAN">
      <data key="d0">51227</data>
    </edge>
    <edge source="BGR" target="CHN">
      <data key="d0">39029</data>
    </edge>
    <edge source="BGR" target="HRV">
      <data key="d0">5056040</data>
    </edge>
    <edge source="BGR" target="CZE">
      <data key="d0">10543358</data>
    </edge>
    <edge source="BGR" target="DNK">
      <data key="d0">439760</data>
    </edge>
    <edge source="BGR" target="EST">
      <data key="d0">66670</data>
    </edge>
    <edge source="BGR" target="FIN">
      <data key="d0">459914</data>
    </edge>
    <edge source="BGR" target="FRA">
      <data key="d0">12116749</data>
    </edge>
    <edge source="BGR" target="GEO">
      <data key="d0">33377</data>
    </edge>
    <edge source="BGR" target="DEU">
      <data key="d0">87330428</data>
    </edge>
    <edge source="BGR" target="GRC">
      <data key="d0">37829157</data>
    </edge>
    <edge source="BGR" target="HUN">
      <data key="d0">28521939</data>
    </edge>
    <edge source="BGR" target="IRL">
      <data key="d0">226372</data>
    </edge>
    <edge source="BGR" target="ITA">
      <data key="d0">18342760</data>
    </edge>
    <edge source="BGR" target="JOR">
      <data key="d0">232978</data>
    </edge>
    <edge source="BGR" target="LBN">
      <data key="d0">5266021</data>
    </edge>
    <edge source="BGR" target="LVA">
      <data key="d0">1371331</data>
    </edge>
    <edge source="BGR" target="LTU">
      <data key="d0">1369250</data>
    </edge>
    <edge source="BGR" target="MDA">
      <data key="d0">696823</data>
    </edge>
    <edge source="BGR" target="MAR">
      <data key="d0">354755</data>
    </edge>
    <edge source="BGR" target="OMN">
      <data key="d0">103049</data>
    </edge>
    <edge source="BGR" target="NLD">
      <data key="d0">4538924</data>
    </edge>
    <edge source="BGR" target="PAK">
      <data key="d0">92222</data>
    </edge>
    <edge source="BGR" target="POL">
      <data key="d0">13949246</data>
    </edge>
    <edge source="BGR" target="PRT">
      <data key="d0">66758</data>
    </edge>
    <edge source="BGR" target="ROU">
      <data key="d0">179911098</data>
    </edge>
    <edge source="BGR" target="RUS">
      <data key="d0">11521303</data>
    </edge>
    <edge source="BGR" target="SAU">
      <data key="d0">2318718</data>
    </edge>
    <edge source="BGR" target="SRB">
      <data key="d0">21891225</data>
    </edge>
    <edge source="BGR" target="SVK">
      <data key="d0">8459965</data>
    </edge>
    <edge source="BGR" target="SVN">
      <data key="d0">2813783</data>
    </edge>
    <edge source="BGR" target="ESP">
      <data key="d0">7826210</data>
    </edge>
    <edge source="BGR" target="SWE">
      <data key="d0">395089</data>
    </edge>
    <edge source="BGR" target="CHE">
      <data key="d0">752617</data>
    </edge>
    <edge source="BGR" target="ARE">
      <data key="d0">22651</data>
    </edge>
    <edge source="BGR" target="TUR">
      <data key="d0">23554693</data>
    </edge>
    <edge source="BGR" target="UKR">
      <data key="d0">3923885</data>
    </edge>
    <edge source="BGR" target="MKD">
      <data key="d0">33437531</data>
    </edge>
    <edge source="BGR" target="GBR">
      <data key="d0">2101285</data>
    </edge>
    <edge source="BGR" target="TZA">
      <data key="d0">25927</data>
    </edge>
    <edge source="BGR" target="USA">
      <data key="d0">1523750</data>
    </edge>
    <edge source="BLR" target="AZE">
      <data key="d0">3056100</data>
    </edge>
    <edge source="BLR" target="AUT">
      <data key="d0">4046500</data>
    </edge>
    <edge source="BLR" target="ARM">
      <data key="d0">45500</data>
    </edge>
    <edge source="BLR" target="BEL">
      <data key="d0">7341400</data>
    </edge>
    <edge source="BLR" target="BRA">
      <data key="d0">324500</data>
    </edge>
    <edge source="BLR" target="BGR">
      <data key="d0">2014800</data>
    </edge>
    <edge source="BLR" target="CAN">
      <data key="d0">42319700</data>
    </edge>
    <edge source="BLR" target="HRV">
      <data key="d0">236800</data>
    </edge>
    <edge source="BLR" target="CZE">
      <data key="d0">12194200</data>
    </edge>
    <edge source="BLR" target="EST">
      <data key="d0">10241100</data>
    </edge>
    <edge source="BLR" target="FIN">
      <data key="d0">5848700</data>
    </edge>
    <edge source="BLR" target="FRA">
      <data key="d0">3689300</data>
    </edge>
    <edge source="BLR" target="GEO">
      <data key="d0">131900</data>
    </edge>
    <edge source="BLR" target="DEU">
      <data key="d0">91089500</data>
    </edge>
    <edge source="BLR" target="GHA">
      <data key="d0">838700</data>
    </edge>
    <edge source="BLR" target="GRC">
      <data key="d0">29000</data>
    </edge>
    <edge source="BLR" target="HUN">
      <data key="d0">3667800</data>
    </edge>
    <edge source="BLR" target="IRL">
      <data key="d0">816900</data>
    </edge>
    <edge source="BLR" target="ISR">
      <data key="d0">33219400</data>
    </edge>
    <edge source="BLR" target="ITA">
      <data key="d0">25190500</data>
    </edge>
    <edge source="BLR" target="JPN">
      <data key="d0">127400</data>
    </edge>
    <edge source="BLR" target="KAZ">
      <data key="d0">2465200</data>
    </edge>
    <edge source="BLR" target="JOR">
      <data key="d0">4064800</data>
    </edge>
    <edge source="BLR" target="KOR">
      <data key="d0">159600</data>
    </edge>
    <edge source="BLR" target="KGZ">
      <data key="d0">17300</data>
    </edge>
    <edge source="BLR" target="LVA">
      <data key="d0">5620600</data>
    </edge>
    <edge source="BLR" target="LTU">
      <data key="d0">73078100</data>
    </edge>
    <edge source="BLR" target="MRT">
      <data key="d0">839400</data>
    </edge>
    <edge source="BLR" target="MDA">
      <data key="d0">204800</data>
    </edge>
    <edge source="BLR" target="NLD">
      <data key="d0">58477000</data>
    </edge>
    <edge source="BLR" target="NOR">
      <data key="d0">11616300</data>
    </edge>
    <edge source="BLR" target="POL">
      <data key="d0">54868900</data>
    </edge>
    <edge source="BLR" target="ROU">
      <data key="d0">8055900</data>
    </edge>
    <edge source="BLR" target="RUS">
      <data key="d0">191989700</data>
    </edge>
    <edge source="BLR" target="SEN">
      <data key="d0">790700</data>
    </edge>
    <edge source="BLR" target="SRB">
      <data key="d0">1840800</data>
    </edge>
    <edge source="BLR" target="IND">
      <data key="d0">1035400</data>
    </edge>
    <edge source="BLR" target="SGP">
      <data key="d0">463400</data>
    </edge>
    <edge source="BLR" target="SVK">
      <data key="d0">1651900</data>
    </edge>
    <edge source="BLR" target="SVN">
      <data key="d0">214200</data>
    </edge>
    <edge source="BLR" target="ESP">
      <data key="d0">1838400</data>
    </edge>
    <edge source="BLR" target="SWE">
      <data key="d0">587600</data>
    </edge>
    <edge source="BLR" target="CHE">
      <data key="d0">383500</data>
    </edge>
    <edge source="BLR" target="TUR">
      <data key="d0">11285600</data>
    </edge>
    <edge source="BLR" target="UKR">
      <data key="d0">7369100</data>
    </edge>
    <edge source="BLR" target="MKD">
      <data key="d0">715900</data>
    </edge>
    <edge source="BLR" target="EGY">
      <data key="d0">26060200</data>
    </edge>
    <edge source="BLR" target="GBR">
      <data key="d0">13212200</data>
    </edge>
    <edge source="BLR" target="USA">
      <data key="d0">18791300</data>
    </edge>
    <edge source="CRI" target="CHL">
      <data key="d0">39738</data>
    </edge>
    <edge source="CRI" target="CHN">
      <data key="d0">34948</data>
    </edge>
    <edge source="CRI" target="COL">
      <data key="d0">254112</data>
    </edge>
    <edge source="CRI" target="ECU">
      <data key="d0">275549</data>
    </edge>
    <edge source="CRI" target="SLV">
      <data key="d0">10236332</data>
    </edge>
    <edge source="CRI" target="FRA">
      <data key="d0">26471</data>
    </edge>
    <edge source="CRI" target="DEU">
      <data key="d0">523097</data>
    </edge>
    <edge source="CRI" target="GTM">
      <data key="d0">21693367</data>
    </edge>
    <edge source="CRI" target="HND">
      <data key="d0">9285887</data>
    </edge>
    <edge source="CRI" target="HKG">
      <data key="d0">10662</data>
    </edge>
    <edge source="CRI" target="IRL">
      <data key="d0">5101457</data>
    </edge>
    <edge source="CRI" target="JAM">
      <data key="d0">408306</data>
    </edge>
    <edge source="CRI" target="JPN">
      <data key="d0">300515</data>
    </edge>
    <edge source="CRI" target="KOR">
      <data key="d0">734979</data>
    </edge>
    <edge source="CRI" target="MEX">
      <data key="d0">2447008</data>
    </edge>
    <edge source="CRI" target="NLD">
      <data key="d0">38596</data>
    </edge>
    <edge source="CRI" target="NIC">
      <data key="d0">25915854</data>
    </edge>
    <edge source="CRI" target="PAK">
      <data key="d0">156007</data>
    </edge>
    <edge source="CRI" target="PAN">
      <data key="d0">4524170</data>
    </edge>
    <edge source="CRI" target="PER">
      <data key="d0">172968</data>
    </edge>
    <edge source="CRI" target="SGP">
      <data key="d0">40125</data>
    </edge>
    <edge source="CRI" target="VNM">
      <data key="d0">273236</data>
    </edge>
    <edge source="CRI" target="THA">
      <data key="d0">107691</data>
    </edge>
    <edge source="CRI" target="USA">
      <data key="d0">17210391</data>
    </edge>
    <edge source="CZE" target="ALB">
      <data key="d0">177093</data>
    </edge>
    <edge source="CZE" target="DZA">
      <data key="d0">3334139</data>
    </edge>
    <edge source="CZE" target="AZE">
      <data key="d0">56078090</data>
    </edge>
    <edge source="CZE" target="ARG">
      <data key="d0">2554441</data>
    </edge>
    <edge source="CZE" target="AUS">
      <data key="d0">3352128</data>
    </edge>
    <edge source="CZE" target="AUT">
      <data key="d0">141213279</data>
    </edge>
    <edge source="CZE" target="ARM">
      <data key="d0">125480</data>
    </edge>
    <edge source="CZE" target="BEL">
      <data key="d0">58426367</data>
    </edge>
    <edge source="CZE" target="BRA">
      <data key="d0">2053389</data>
    </edge>
    <edge source="CZE" target="BGR">
      <data key="d0">16632143</data>
    </edge>
    <edge source="CZE" target="BLR">
      <data key="d0">2251214</data>
    </edge>
    <edge source="CZE" target="CAN">
      <data key="d0">31499397</data>
    </edge>
    <edge source="CZE" target="LKA">
      <data key="d0">14445</data>
    </edge>
    <edge source="CZE" target="CHL">
      <data key="d0">236543</data>
    </edge>
    <edge source="CZE" target="CHN">
      <data key="d0">10100885</data>
    </edge>
    <edge source="CZE" target="COL">
      <data key="d0">439006</data>
    </edge>
    <edge source="CZE" target="HRV">
      <data key="d0">20810650</data>
    </edge>
    <edge source="CZE" target="DNK">
      <data key="d0">26277540</data>
    </edge>
    <edge source="CZE" target="ECU">
      <data key="d0">365988</data>
    </edge>
    <edge source="CZE" target="SLV">
      <data key="d0">2698983</data>
    </edge>
    <edge source="CZE" target="EST">
      <data key="d0">5992993</data>
    </edge>
    <edge source="CZE" target="FIN">
      <data key="d0">34801403</data>
    </edge>
    <edge source="CZE" target="FRA">
      <data key="d0">72349537</data>
    </edge>
    <edge source="CZE" target="GEO">
      <data key="d0">170524</data>
    </edge>
    <edge source="CZE" target="DEU">
      <data key="d0">962243682</data>
    </edge>
    <edge source="CZE" target="GHA">
      <data key="d0">227225</data>
    </edge>
    <edge source="CZE" target="GRC">
      <data key="d0">3459507</data>
    </edge>
    <edge source="CZE" target="HND">
      <data key="d0">11210</data>
    </edge>
    <edge source="CZE" target="HKG">
      <data key="d0">60895</data>
    </edge>
    <edge source="CZE" target="HUN">
      <data key="d0">143766877</data>
    </edge>
    <edge source="CZE" target="IDN">
      <data key="d0">76648</data>
    </edge>
    <edge source="CZE" target="IRL">
      <data key="d0">1323749</data>
    </edge>
    <edge source="CZE" target="ISR">
      <data key="d0">10823834</data>
    </edge>
    <edge source="CZE" target="ITA">
      <data key="d0">291003020</data>
    </edge>
    <edge source="CZE" target="JPN">
      <data key="d0">12263952</data>
    </edge>
    <edge source="CZE" target="KAZ">
      <data key="d0">935296</data>
    </edge>
    <edge source="CZE" target="JOR">
      <data key="d0">61559</data>
    </edge>
    <edge source="CZE" target="KOR">
      <data key="d0">4433857</data>
    </edge>
    <edge source="CZE" target="LBN">
      <data key="d0">17261</data>
    </edge>
    <edge source="CZE" target="LVA">
      <data key="d0">2947056</data>
    </edge>
    <edge source="CZE" target="LTU">
      <data key="d0">6759562</data>
    </edge>
    <edge source="CZE" target="MYS">
      <data key="d0">197043</data>
    </edge>
    <edge source="CZE" target="MEX">
      <data key="d0">5791097</data>
    </edge>
    <edge source="CZE" target="MDA">
      <data key="d0">32748</data>
    </edge>
    <edge source="CZE" target="MAR">
      <data key="d0">2281216</data>
    </edge>
    <edge source="CZE" target="OMN">
      <data key="d0">402338</data>
    </edge>
    <edge source="CZE" target="NLD">
      <data key="d0">70544883</data>
    </edge>
    <edge source="CZE" target="NZL">
      <data key="d0">191511</data>
    </edge>
    <edge source="CZE" target="NOR">
      <data key="d0">76541494</data>
    </edge>
    <edge source="CZE" target="PAK">
      <data key="d0">540230</data>
    </edge>
    <edge source="CZE" target="PAN">
      <data key="d0">12437</data>
    </edge>
    <edge source="CZE" target="PER">
      <data key="d0">71227</data>
    </edge>
    <edge source="CZE" target="POL">
      <data key="d0">598311142</data>
    </edge>
    <edge source="CZE" target="PRT">
      <data key="d0">5201379</data>
    </edge>
    <edge source="CZE" target="ROU">
      <data key="d0">67666344</data>
    </edge>
    <edge source="CZE" target="RUS">
      <data key="d0">28932910</data>
    </edge>
    <edge source="CZE" target="SAU">
      <data key="d0">32235776</data>
    </edge>
    <edge source="CZE" target="SEN">
      <data key="d0">80568</data>
    </edge>
    <edge source="CZE" target="SRB">
      <data key="d0">15411648</data>
    </edge>
    <edge source="CZE" target="IND">
      <data key="d0">11571760</data>
    </edge>
    <edge source="CZE" target="SGP">
      <data key="d0">1995089</data>
    </edge>
    <edge source="CZE" target="SVK">
      <data key="d0">460277621</data>
    </edge>
    <edge source="CZE" target="VNM">
      <data key="d0">423319</data>
    </edge>
    <edge source="CZE" target="SVN">
      <data key="d0">32366185</data>
    </edge>
    <edge source="CZE" target="ZAF">
      <data key="d0">2268973</data>
    </edge>
    <edge source="CZE" target="ESP">
      <data key="d0">56041778</data>
    </edge>
    <edge source="CZE" target="SWE">
      <data key="d0">64858058</data>
    </edge>
    <edge source="CZE" target="CHE">
      <data key="d0">25646386</data>
    </edge>
    <edge source="CZE" target="THA">
      <data key="d0">538607</data>
    </edge>
    <edge source="CZE" target="ARE">
      <data key="d0">5563583</data>
    </edge>
    <edge source="CZE" target="TUN">
      <data key="d0">2739479</data>
    </edge>
    <edge source="CZE" target="TUR">
      <data key="d0">43167226</data>
    </edge>
    <edge source="CZE" target="UKR">
      <data key="d0">7873516</data>
    </edge>
    <edge source="CZE" target="MKD">
      <data key="d0">142347</data>
    </edge>
    <edge source="CZE" target="EGY">
      <data key="d0">2433000</data>
    </edge>
    <edge source="CZE" target="GBR">
      <data key="d0">129948470</data>
    </edge>
    <edge source="CZE" target="TZA">
      <data key="d0">135318</data>
    </edge>
    <edge source="CZE" target="USA">
      <data key="d0">144916211</data>
    </edge>
    <edge source="FIN" target="DZA">
      <data key="d0">128421</data>
    </edge>
    <edge source="FIN" target="ARG">
      <data key="d0">449022</data>
    </edge>
    <edge source="FIN" target="AUS">
      <data key="d0">14176061</data>
    </edge>
    <edge source="FIN" target="AUT">
      <data key="d0">11159974</data>
    </edge>
    <edge source="FIN" target="BEL">
      <data key="d0">17962423</data>
    </edge>
    <edge source="FIN" target="BRA">
      <data key="d0">3396220</data>
    </edge>
    <edge source="FIN" target="BGR">
      <data key="d0">8239042</data>
    </edge>
    <edge source="FIN" target="BLR">
      <data key="d0">181594</data>
    </edge>
    <edge source="FIN" target="CAN">
      <data key="d0">5926001</data>
    </edge>
    <edge source="FIN" target="CHL">
      <data key="d0">4121121</data>
    </edge>
    <edge source="FIN" target="CHN">
      <data key="d0">42932615</data>
    </edge>
    <edge source="FIN" target="COL">
      <data key="d0">387573</data>
    </edge>
    <edge source="FIN" target="HRV">
      <data key="d0">785409</data>
    </edge>
    <edge source="FIN" target="CZE">
      <data key="d0">19475944</data>
    </edge>
    <edge source="FIN" target="DNK">
      <data key="d0">59408688</data>
    </edge>
    <edge source="FIN" target="EST">
      <data key="d0">31214682</data>
    </edge>
    <edge source="FIN" target="FRA">
      <data key="d0">38953787</data>
    </edge>
    <edge source="FIN" target="GEO">
      <data key="d0">383086</data>
    </edge>
    <edge source="FIN" target="DEU">
      <data key="d0">559597813</data>
    </edge>
    <edge source="FIN" target="GHA">
      <data key="d0">866467</data>
    </edge>
    <edge source="FIN" target="GRC">
      <data key="d0">106979</data>
    </edge>
    <edge source="FIN" target="GTM">
      <data key="d0">75088</data>
    </edge>
    <edge source="FIN" target="HKG">
      <data key="d0">13946556</data>
    </edge>
    <edge source="FIN" target="HUN">
      <data key="d0">22191906</data>
    </edge>
    <edge source="FIN" target="IDN">
      <data key="d0">2311939</data>
    </edge>
    <edge source="FIN" target="IRL">
      <data key="d0">2373457</data>
    </edge>
    <edge source="FIN" target="ISR">
      <data key="d0">1540936</data>
    </edge>
    <edge source="FIN" target="ITA">
      <data key="d0">181159984</data>
    </edge>
    <edge source="FIN" target="JPN">
      <data key="d0">15217322</data>
    </edge>
    <edge source="FIN" target="KAZ">
      <data key="d0">29121</data>
    </edge>
    <edge source="FIN" target="KOR">
      <data key="d0">36260437</data>
    </edge>
    <edge source="FIN" target="KGZ">
      <data key="d0">160469</data>
    </edge>
    <edge source="FIN" target="LBN">
      <data key="d0">641530</data>
    </edge>
    <edge source="FIN" target="LVA">
      <data key="d0">3089052</data>
    </edge>
    <edge source="FIN" target="LTU">
      <data key="d0">3025396</data>
    </edge>
    <edge source="FIN" target="MYS">
      <data key="d0">14606939</data>
    </edge>
    <edge source="FIN" target="MUS">
      <data key="d0">197255</data>
    </edge>
    <edge source="FIN" target="MEX">
      <data key="d0">2902605</data>
    </edge>
    <edge source="FIN" target="MAR">
      <data key="d0">2003091</data>
    </edge>
    <edge source="FIN" target="NLD">
      <data key="d0">1174292598</data>
    </edge>
    <edge source="FIN" target="NZL">
      <data key="d0">1316205</data>
    </edge>
    <edge source="FIN" target="NOR">
      <data key="d0">59539903</data>
    </edge>
    <edge source="FIN" target="PER">
      <data key="d0">1711546</data>
    </edge>
    <edge source="FIN" target="PHL">
      <data key="d0">91157</data>
    </edge>
    <edge source="FIN" target="POL">
      <data key="d0">75416509</data>
    </edge>
    <edge source="FIN" target="PRT">
      <data key="d0">1826650</data>
    </edge>
    <edge source="FIN" target="ROU">
      <data key="d0">19732916</data>
    </edge>
    <edge source="FIN" target="RUS">
      <data key="d0">38857055</data>
    </edge>
    <edge source="FIN" target="SAU">
      <data key="d0">5925670</data>
    </edge>
    <edge source="FIN" target="SRB">
      <data key="d0">3776263</data>
    </edge>
    <edge source="FIN" target="IND">
      <data key="d0">15703922</data>
    </edge>
    <edge source="FIN" target="SGP">
      <data key="d0">2914195</data>
    </edge>
    <edge source="FIN" target="SVK">
      <data key="d0">683373</data>
    </edge>
    <edge source="FIN" target="VNM">
      <data key="d0">3337102</data>
    </edge>
    <edge source="FIN" target="SVN">
      <data key="d0">4480252</data>
    </edge>
    <edge source="FIN" target="ZAF">
      <data key="d0">6348349</data>
    </edge>
    <edge source="FIN" target="ZWE">
      <data key="d0">36751</data>
    </edge>
    <edge source="FIN" target="ESP">
      <data key="d0">30827287</data>
    </edge>
    <edge source="FIN" target="SWE">
      <data key="d0">302428823</data>
    </edge>
    <edge source="FIN" target="CHE">
      <data key="d0">16737726</data>
    </edge>
    <edge source="FIN" target="THA">
      <data key="d0">4161480</data>
    </edge>
    <edge source="FIN" target="ARE">
      <data key="d0">6762051</data>
    </edge>
    <edge source="FIN" target="TUN">
      <data key="d0">22572</data>
    </edge>
    <edge source="FIN" target="TUR">
      <data key="d0">64516151</data>
    </edge>
    <edge source="FIN" target="UKR">
      <data key="d0">779668</data>
    </edge>
    <edge source="FIN" target="MKD">
      <data key="d0">111487</data>
    </edge>
    <edge source="FIN" target="EGY">
      <data key="d0">718790</data>
    </edge>
    <edge source="FIN" target="GBR">
      <data key="d0">74008193</data>
    </edge>
    <edge source="FIN" target="USA">
      <data key="d0">84682437</data>
    </edge>
    <edge source="FIN" target="URY">
      <data key="d0">203784</data>
    </edge>
    <edge source="PSE" target="ISR">
      <data key="d0">18567973</data>
    </edge>
    <edge source="PSE" target="JOR">
      <data key="d0">2289848</data>
    </edge>
    <edge source="HUN" target="ALB">
      <data key="d0">12235</data>
    </edge>
    <edge source="HUN" target="DZA">
      <data key="d0">2747535</data>
    </edge>
    <edge source="HUN" target="AZE">
      <data key="d0">26609</data>
    </edge>
    <edge source="HUN" target="ARG">
      <data key="d0">12462</data>
    </edge>
    <edge source="HUN" target="AUS">
      <data key="d0">18408</data>
    </edge>
    <edge source="HUN" target="AUT">
      <data key="d0">109015918</data>
    </edge>
    <edge source="HUN" target="BEL">
      <data key="d0">8260635</data>
    </edge>
    <edge source="HUN" target="BRA">
      <data key="d0">52127</data>
    </edge>
    <edge source="HUN" target="BGR">
      <data key="d0">9605758</data>
    </edge>
    <edge source="HUN" target="BLR">
      <data key="d0">132187</data>
    </edge>
    <edge source="HUN" target="CAN">
      <data key="d0">113862</data>
    </edge>
    <edge source="HUN" target="CHN">
      <data key="d0">5708532</data>
    </edge>
    <edge source="HUN" target="CRI">
      <data key="d0">534472</data>
    </edge>
    <edge source="HUN" target="HRV">
      <data key="d0">27936976</data>
    </edge>
    <edge source="HUN" target="CZE">
      <data key="d0">89026512</data>
    </edge>
    <edge source="HUN" target="DNK">
      <data key="d0">2271569</data>
    </edge>
    <edge source="HUN" target="FIN">
      <data key="d0">127457</data>
    </edge>
    <edge source="HUN" target="FRA">
      <data key="d0">4902737</data>
    </edge>
    <edge source="HUN" target="DEU">
      <data key="d0">177321269</data>
    </edge>
    <edge source="HUN" target="GRC">
      <data key="d0">985735</data>
    </edge>
    <edge source="HUN" target="HKG">
      <data key="d0">95085</data>
    </edge>
    <edge source="HUN" target="IDN">
      <data key="d0">101453</data>
    </edge>
    <edge source="HUN" target="IRL">
      <data key="d0">67992</data>
    </edge>
    <edge source="HUN" target="ISR">
      <data key="d0">36567</data>
    </edge>
    <edge source="HUN" target="ITA">
      <data key="d0">16313020</data>
    </edge>
    <edge source="HUN" target="JPN">
      <data key="d0">29141</data>
    </edge>
    <edge source="HUN" target="KAZ">
      <data key="d0">16892</data>
    </edge>
    <edge source="HUN" target="KOR">
      <data key="d0">1165794</data>
    </edge>
    <edge source="HUN" target="LBN">
      <data key="d0">185985</data>
    </edge>
    <edge source="HUN" target="LVA">
      <data key="d0">1778991</data>
    </edge>
    <edge source="HUN" target="LTU">
      <data key="d0">121697</data>
    </edge>
    <edge source="HUN" target="MEX">
      <data key="d0">250318</data>
    </edge>
    <edge source="HUN" target="MDA">
      <data key="d0">564549</data>
    </edge>
    <edge source="HUN" target="MAR">
      <data key="d0">7155585</data>
    </edge>
    <edge source="HUN" target="NLD">
      <data key="d0">6143577</data>
    </edge>
    <edge source="HUN" target="NOR">
      <data key="d0">74136</data>
    </edge>
    <edge source="HUN" target="PAK">
      <data key="d0">111421</data>
    </edge>
    <edge source="HUN" target="POL">
      <data key="d0">123397502</data>
    </edge>
    <edge source="HUN" target="PRT">
      <data key="d0">80768</data>
    </edge>
    <edge source="HUN" target="ROU">
      <data key="d0">48245538</data>
    </edge>
    <edge source="HUN" target="RUS">
      <data key="d0">13828859</data>
    </edge>
    <edge source="HUN" target="SAU">
      <data key="d0">115675</data>
    </edge>
    <edge source="HUN" target="SRB">
      <data key="d0">25473050</data>
    </edge>
    <edge source="HUN" target="IND">
      <data key="d0">1968070</data>
    </edge>
    <edge source="HUN" target="SVK">
      <data key="d0">104693179</data>
    </edge>
    <edge source="HUN" target="SVN">
      <data key="d0">23863715</data>
    </edge>
    <edge source="HUN" target="ZAF">
      <data key="d0">84858</data>
    </edge>
    <edge source="HUN" target="ESP">
      <data key="d0">3616813</data>
    </edge>
    <edge source="HUN" target="SWE">
      <data key="d0">14946587</data>
    </edge>
    <edge source="HUN" target="CHE">
      <data key="d0">2955090</data>
    </edge>
    <edge source="HUN" target="ARE">
      <data key="d0">673385</data>
    </edge>
    <edge source="HUN" target="TUN">
      <data key="d0">11699</data>
    </edge>
    <edge source="HUN" target="TUR">
      <data key="d0">11979222</data>
    </edge>
    <edge source="HUN" target="UKR">
      <data key="d0">4254044</data>
    </edge>
    <edge source="HUN" target="MKD">
      <data key="d0">580633</data>
    </edge>
    <edge source="HUN" target="EGY">
      <data key="d0">225140</data>
    </edge>
    <edge source="HUN" target="GBR">
      <data key="d0">4819425</data>
    </edge>
    <edge source="HUN" target="USA">
      <data key="d0">2581787</data>
    </edge>
    <edge source="IRL" target="AUS">
      <data key="d0">31879</data>
    </edge>
    <edge source="IRL" target="AUT">
      <data key="d0">33665</data>
    </edge>
    <edge source="IRL" target="BEL">
      <data key="d0">639260</data>
    </edge>
    <edge source="IRL" target="CAN">
      <data key="d0">213606</data>
    </edge>
    <edge source="IRL" target="CHN">
      <data key="d0">1148974</data>
    </edge>
    <edge source="IRL" target="CRI">
      <data key="d0">4806739</data>
    </edge>
    <edge source="IRL" target="CZE">
      <data key="d0">569276</data>
    </edge>
    <edge source="IRL" target="DNK">
      <data key="d0">1019898</data>
    </edge>
    <edge source="IRL" target="FIN">
      <data key="d0">94263</data>
    </edge>
    <edge source="IRL" target="FRA">
      <data key="d0">1393468</data>
    </edge>
    <edge source="IRL" target="DEU">
      <data key="d0">5886306</data>
    </edge>
    <edge source="IRL" target="GHA">
      <data key="d0">18719</data>
    </edge>
    <edge source="IRL" target="HKG">
      <data key="d0">366212</data>
    </edge>
    <edge source="IRL" target="HUN">
      <data key="d0">28955</data>
    </edge>
    <edge source="IRL" target="IDN">
      <data key="d0">78104</data>
    </edge>
    <edge source="IRL" target="ISR">
      <data key="d0">247234</data>
    </edge>
    <edge source="IRL" target="ITA">
      <data key="d0">872592</data>
    </edge>
    <edge source="IRL" target="JPN">
      <data key="d0">494929</data>
    </edge>
    <edge source="IRL" target="KOR">
      <data key="d0">290969</data>
    </edge>
    <edge source="IRL" target="MYS">
      <data key="d0">425602</data>
    </edge>
    <edge source="IRL" target="MUS">
      <data key="d0">544622</data>
    </edge>
    <edge source="IRL" target="MEX">
      <data key="d0">900365</data>
    </edge>
    <edge source="IRL" target="OMN">
      <data key="d0">172735</data>
    </edge>
    <edge source="IRL" target="NLD">
      <data key="d0">991644</data>
    </edge>
    <edge source="IRL" target="NZL">
      <data key="d0">91866</data>
    </edge>
    <edge source="IRL" target="NOR">
      <data key="d0">344517</data>
    </edge>
    <edge source="IRL" target="POL">
      <data key="d0">689762</data>
    </edge>
    <edge source="IRL" target="ROU">
      <data key="d0">104091</data>
    </edge>
    <edge source="IRL" target="RUS">
      <data key="d0">11588</data>
    </edge>
    <edge source="IRL" target="SAU">
      <data key="d0">246390</data>
    </edge>
    <edge source="IRL" target="IND">
      <data key="d0">1528009</data>
    </edge>
    <edge source="IRL" target="SGP">
      <data key="d0">348278</data>
    </edge>
    <edge source="IRL" target="SVK">
      <data key="d0">1342441</data>
    </edge>
    <edge source="IRL" target="VNM">
      <data key="d0">161498</data>
    </edge>
    <edge source="IRL" target="ZAF">
      <data key="d0">67121</data>
    </edge>
    <edge source="IRL" target="ESP">
      <data key="d0">1090752</data>
    </edge>
    <edge source="IRL" target="SWE">
      <data key="d0">226058</data>
    </edge>
    <edge source="IRL" target="CHE">
      <data key="d0">346821</data>
    </edge>
    <edge source="IRL" target="ARE">
      <data key="d0">421245</data>
    </edge>
    <edge source="IRL" target="TUN">
      <data key="d0">12532</data>
    </edge>
    <edge source="IRL" target="TUR">
      <data key="d0">140334</data>
    </edge>
    <edge source="IRL" target="EGY">
      <data key="d0">11536</data>
    </edge>
    <edge source="IRL" target="GBR">
      <data key="d0">111734756</data>
    </edge>
    <edge source="IRL" target="USA">
      <data key="d0">14017164</data>
    </edge>
    <edge source="JOR" target="AUT">
      <data key="d0">46542</data>
    </edge>
    <edge source="JOR" target="PSE">
      <data key="d0">59420</data>
    </edge>
    <edge source="JOR" target="DEU">
      <data key="d0">85476</data>
    </edge>
    <edge source="JOR" target="MRT">
      <data key="d0">70996</data>
    </edge>
    <edge source="JOR" target="OMN">
      <data key="d0">28089</data>
    </edge>
    <edge source="JOR" target="POL">
      <data key="d0">46542</data>
    </edge>
    <edge source="JOR" target="SAU">
      <data key="d0">31901986</data>
    </edge>
    <edge source="JOR" target="IND">
      <data key="d0">74568</data>
    </edge>
    <edge source="JOR" target="SVK">
      <data key="d0">116354</data>
    </edge>
    <edge source="JOR" target="SVN">
      <data key="d0">24211</data>
    </edge>
    <edge source="JOR" target="ARE">
      <data key="d0">383213</data>
    </edge>
    <edge source="JOR" target="TUR">
      <data key="d0">149627</data>
    </edge>
    <edge source="JOR" target="EGY">
      <data key="d0">37806</data>
    </edge>
    <edge source="JOR" target="USA">
      <data key="d0">262258</data>
    </edge>
    <edge source="LBN" target="BRA">
      <data key="d0">126724</data>
    </edge>
    <edge source="LBN" target="BEN">
      <data key="d0">45909</data>
    </edge>
    <edge source="LBN" target="DEU">
      <data key="d0">127807</data>
    </edge>
    <edge source="LBN" target="GHA">
      <data key="d0">339505</data>
    </edge>
    <edge source="LBN" target="CIV">
      <data key="d0">669593</data>
    </edge>
    <edge source="LBN" target="JOR">
      <data key="d0">183660</data>
    </edge>
    <edge source="LBN" target="MUS">
      <data key="d0">22920</data>
    </edge>
    <edge source="LBN" target="OMN">
      <data key="d0">14682</data>
    </edge>
    <edge source="LBN" target="SAU">
      <data key="d0">411772</data>
    </edge>
    <edge source="LBN" target="SEN">
      <data key="d0">101393</data>
    </edge>
    <edge source="LBN" target="TGO">
      <data key="d0">34766</data>
    </edge>
    <edge source="LBN" target="ARE">
      <data key="d0">201592</data>
    </edge>
    <edge source="LBN" target="TUR">
      <data key="d0">65765</data>
    </edge>
    <edge source="LTU" target="AUS">
      <data key="d0">15028</data>
    </edge>
    <edge source="LTU" target="AUT">
      <data key="d0">1681885</data>
    </edge>
    <edge source="LTU" target="ARM">
      <data key="d0">878144</data>
    </edge>
    <edge source="LTU" target="BEL">
      <data key="d0">1338095</data>
    </edge>
    <edge source="LTU" target="BGR">
      <data key="d0">55083</data>
    </edge>
    <edge source="LTU" target="BLR">
      <data key="d0">14067155</data>
    </edge>
    <edge source="LTU" target="CHL">
      <data key="d0">22001</data>
    </edge>
    <edge source="LTU" target="HRV">
      <data key="d0">82529</data>
    </edge>
    <edge source="LTU" target="CZE">
      <data key="d0">5377020</data>
    </edge>
    <edge source="LTU" target="DNK">
      <data key="d0">7590091</data>
    </edge>
    <edge source="LTU" target="EST">
      <data key="d0">19343015</data>
    </edge>
    <edge source="LTU" target="FIN">
      <data key="d0">12304149</data>
    </edge>
    <edge source="LTU" target="FRA">
      <data key="d0">339550</data>
    </edge>
    <edge source="LTU" target="GEO">
      <data key="d0">16405</data>
    </edge>
    <edge source="LTU" target="DEU">
      <data key="d0">17951799</data>
    </edge>
    <edge source="LTU" target="GRC">
      <data key="d0">36365</data>
    </edge>
    <edge source="LTU" target="HUN">
      <data key="d0">195603</data>
    </edge>
    <edge source="LTU" target="IRL">
      <data key="d0">362516</data>
    </edge>
    <edge source="LTU" target="ITA">
      <data key="d0">111122</data>
    </edge>
    <edge source="LTU" target="KAZ">
      <data key="d0">6597050</data>
    </edge>
    <edge source="LTU" target="KOR">
      <data key="d0">40028</data>
    </edge>
    <edge source="LTU" target="LVA">
      <data key="d0">54472406</data>
    </edge>
    <edge source="LTU" target="MDA">
      <data key="d0">149946</data>
    </edge>
    <edge source="LTU" target="MAR">
      <data key="d0">10704</data>
    </edge>
    <edge source="LTU" target="NLD">
      <data key="d0">4075438</data>
    </edge>
    <edge source="LTU" target="NZL">
      <data key="d0">62492</data>
    </edge>
    <edge source="LTU" target="NOR">
      <data key="d0">8520302</data>
    </edge>
    <edge source="LTU" target="PAN">
      <data key="d0">11210</data>
    </edge>
    <edge source="LTU" target="POL">
      <data key="d0">48175707</data>
    </edge>
    <edge source="LTU" target="ROU">
      <data key="d0">502449</data>
    </edge>
    <edge source="LTU" target="RUS">
      <data key="d0">26412816</data>
    </edge>
    <edge source="LTU" target="SAU">
      <data key="d0">262668</data>
    </edge>
    <edge source="LTU" target="SRB">
      <data key="d0">197686</data>
    </edge>
    <edge source="LTU" target="IND">
      <data key="d0">68486</data>
    </edge>
    <edge source="LTU" target="SGP">
      <data key="d0">220092</data>
    </edge>
    <edge source="LTU" target="SVK">
      <data key="d0">704158</data>
    </edge>
    <edge source="LTU" target="SVN">
      <data key="d0">26031</data>
    </edge>
    <edge source="LTU" target="ZAF">
      <data key="d0">21558</data>
    </edge>
    <edge source="LTU" target="ESP">
      <data key="d0">413883</data>
    </edge>
    <edge source="LTU" target="SWE">
      <data key="d0">26725255</data>
    </edge>
    <edge source="LTU" target="CHE">
      <data key="d0">570523</data>
    </edge>
    <edge source="LTU" target="ARE">
      <data key="d0">100755</data>
    </edge>
    <edge source="LTU" target="TUR">
      <data key="d0">285840</data>
    </edge>
    <edge source="LTU" target="UKR">
      <data key="d0">3369126</data>
    </edge>
    <edge source="LTU" target="EGY">
      <data key="d0">17195</data>
    </edge>
    <edge source="LTU" target="GBR">
      <data key="d0">5109182</data>
    </edge>
    <edge source="LTU" target="USA">
      <data key="d0">28658</data>
    </edge>
    <edge source="MWI" target="MOZ">
      <data key="d0">64191</data>
    </edge>
    <edge source="MWI" target="ZAF">
      <data key="d0">25124</data>
    </edge>
    <edge source="MWI" target="TZA">
      <data key="d0">18639</data>
    </edge>
    <edge source="MDA" target="AZE">
      <data key="d0">93251</data>
    </edge>
    <edge source="MDA" target="AUT">
      <data key="d0">17562</data>
    </edge>
    <edge source="MDA" target="BGR">
      <data key="d0">60096</data>
    </edge>
    <edge source="MDA" target="BLR">
      <data key="d0">17171</data>
    </edge>
    <edge source="MDA" target="GEO">
      <data key="d0">18658</data>
    </edge>
    <edge source="MDA" target="DEU">
      <data key="d0">37268</data>
    </edge>
    <edge source="MDA" target="ITA">
      <data key="d0">18164</data>
    </edge>
    <edge source="MDA" target="KGZ">
      <data key="d0">12072</data>
    </edge>
    <edge source="MDA" target="ROU">
      <data key="d0">1681876</data>
    </edge>
    <edge source="MDA" target="RUS">
      <data key="d0">1273677</data>
    </edge>
    <edge source="MDA" target="TUR">
      <data key="d0">27258</data>
    </edge>
    <edge source="MDA" target="UKR">
      <data key="d0">107041</data>
    </edge>
    <edge source="MAR" target="DZA">
      <data key="d0">34018402</data>
    </edge>
    <edge source="MAR" target="ARG">
      <data key="d0">566651</data>
    </edge>
    <edge source="MAR" target="BEL">
      <data key="d0">160403</data>
    </edge>
    <edge source="MAR" target="CMR">
      <data key="d0">198417</data>
    </edge>
    <edge source="MAR" target="CAN">
      <data key="d0">314937</data>
    </edge>
    <edge source="MAR" target="BEN">
      <data key="d0">16507</data>
    </edge>
    <edge source="MAR" target="DNK">
      <data key="d0">690457</data>
    </edge>
    <edge source="MAR" target="FRA">
      <data key="d0">2104732</data>
    </edge>
    <edge source="MAR" target="GHA">
      <data key="d0">19531</data>
    </edge>
    <edge source="MAR" target="GRC">
      <data key="d0">882469</data>
    </edge>
    <edge source="MAR" target="ITA">
      <data key="d0">7798816</data>
    </edge>
    <edge source="MAR" target="CIV">
      <data key="d0">1933016</data>
    </edge>
    <edge source="MAR" target="JOR">
      <data key="d0">121753</data>
    </edge>
    <edge source="MAR" target="KOR">
      <data key="d0">14005</data>
    </edge>
    <edge source="MAR" target="LBN">
      <data key="d0">534501</data>
    </edge>
    <edge source="MAR" target="MRT">
      <data key="d0">2555045</data>
    </edge>
    <edge source="MAR" target="MEX">
      <data key="d0">54734</data>
    </edge>
    <edge source="MAR" target="PER">
      <data key="d0">143792</data>
    </edge>
    <edge source="MAR" target="PRT">
      <data key="d0">5506859</data>
    </edge>
    <edge source="MAR" target="SEN">
      <data key="d0">3842938</data>
    </edge>
    <edge source="MAR" target="ESP">
      <data key="d0">8334848</data>
    </edge>
    <edge source="MAR" target="THA">
      <data key="d0">43022</data>
    </edge>
    <edge source="MAR" target="TUN">
      <data key="d0">571857</data>
    </edge>
    <edge source="MAR" target="TUR">
      <data key="d0">2560718</data>
    </edge>
    <edge source="MAR" target="EGY">
      <data key="d0">1817743</data>
    </edge>
    <edge source="MOZ" target="BEL">
      <data key="d0">36891</data>
    </edge>
    <edge source="MOZ" target="MWI">
      <data key="d0">297863</data>
    </edge>
    <edge source="MOZ" target="PRT">
      <data key="d0">29041</data>
    </edge>
    <edge source="MOZ" target="ZAF">
      <data key="d0">125571</data>
    </edge>
    <edge source="MOZ" target="ZWE">
      <data key="d0">451398</data>
    </edge>
    <edge source="MOZ" target="ARE">
      <data key="d0">20150</data>
    </edge>
    <edge source="MOZ" target="TZA">
      <data key="d0">207040</data>
    </edge>
    <edge source="SVK" target="ALB">
      <data key="d0">145522</data>
    </edge>
    <edge source="SVK" target="DZA">
      <data key="d0">1049557</data>
    </edge>
    <edge source="SVK" target="AZE">
      <data key="d0">254799</data>
    </edge>
    <edge source="SVK" target="AUS">
      <data key="d0">328787</data>
    </edge>
    <edge source="SVK" target="AUT">
      <data key="d0">350813967</data>
    </edge>
    <edge source="SVK" target="BEL">
      <data key="d0">20908404</data>
    </edge>
    <edge source="SVK" target="BOL">
      <data key="d0">28412</data>
    </edge>
    <edge source="SVK" target="BRA">
      <data key="d0">251739</data>
    </edge>
    <edge source="SVK" target="BGR">
      <data key="d0">11269845</data>
    </edge>
    <edge source="SVK" target="BLR">
      <data key="d0">3794767</data>
    </edge>
    <edge source="SVK" target="CAN">
      <data key="d0">1586382</data>
    </edge>
    <edge source="SVK" target="LKA">
      <data key="d0">12428</data>
    </edge>
    <edge source="SVK" target="CHN">
      <data key="d0">750275</data>
    </edge>
    <edge source="SVK" target="HRV">
      <data key="d0">18990897</data>
    </edge>
    <edge source="SVK" target="CZE">
      <data key="d0">790656331</data>
    </edge>
    <edge source="SVK" target="DNK">
      <data key="d0">28965386</data>
    </edge>
    <edge source="SVK" target="EST">
      <data key="d0">2546941</data>
    </edge>
    <edge source="SVK" target="FIN">
      <data key="d0">7367396</data>
    </edge>
    <edge source="SVK" target="FRA">
      <data key="d0">58454872</data>
    </edge>
    <edge source="SVK" target="GEO">
      <data key="d0">284663</data>
    </edge>
    <edge source="SVK" target="DEU">
      <data key="d0">294529974</data>
    </edge>
    <edge source="SVK" target="GHA">
      <data key="d0">122505</data>
    </edge>
    <edge source="SVK" target="GRC">
      <data key="d0">10630744</data>
    </edge>
    <edge source="SVK" target="HKG">
      <data key="d0">96529</data>
    </edge>
    <edge source="SVK" target="HUN">
      <data key="d0">315243947</data>
    </edge>
    <edge source="SVK" target="IRL">
      <data key="d0">161646</data>
    </edge>
    <edge source="SVK" target="ISR">
      <data key="d0">2822704</data>
    </edge>
    <edge source="SVK" target="ITA">
      <data key="d0">203008839</data>
    </edge>
    <edge source="SVK" target="JPN">
      <data key="d0">587638</data>
    </edge>
    <edge source="SVK" target="KOR">
      <data key="d0">796177</data>
    </edge>
    <edge source="SVK" target="LBN">
      <data key="d0">166460</data>
    </edge>
    <edge source="SVK" target="LVA">
      <data key="d0">2587938</data>
    </edge>
    <edge source="SVK" target="LTU">
      <data key="d0">6631553</data>
    </edge>
    <edge source="SVK" target="MYS">
      <data key="d0">10179</data>
    </edge>
    <edge source="SVK" target="MEX">
      <data key="d0">1651004</data>
    </edge>
    <edge source="SVK" target="MDA">
      <data key="d0">50140</data>
    </edge>
    <edge source="SVK" target="MAR">
      <data key="d0">456331</data>
    </edge>
    <edge source="SVK" target="NLD">
      <data key="d0">24658670</data>
    </edge>
    <edge source="SVK" target="NOR">
      <data key="d0">7441023</data>
    </edge>
    <edge source="SVK" target="PAK">
      <data key="d0">50567</data>
    </edge>
    <edge source="SVK" target="PHL">
      <data key="d0">132287</data>
    </edge>
    <edge source="SVK" target="POL">
      <data key="d0">538496675</data>
    </edge>
    <edge source="SVK" target="PRT">
      <data key="d0">12530525</data>
    </edge>
    <edge source="SVK" target="ROU">
      <data key="d0">180391736</data>
    </edge>
    <edge source="SVK" target="RUS">
      <data key="d0">11243939</data>
    </edge>
    <edge source="SVK" target="SAU">
      <data key="d0">800861</data>
    </edge>
    <edge source="SVK" target="SRB">
      <data key="d0">31434471</data>
    </edge>
    <edge source="SVK" target="IND">
      <data key="d0">288082</data>
    </edge>
    <edge source="SVK" target="SGP">
      <data key="d0">83093</data>
    </edge>
    <edge source="SVK" target="VNM">
      <data key="d0">12225</data>
    </edge>
    <edge source="SVK" target="SVN">
      <data key="d0">51804581</data>
    </edge>
    <edge source="SVK" target="ZAF">
      <data key="d0">48472</data>
    </edge>
    <edge source="SVK" target="ESP">
      <data key="d0">19378755</data>
    </edge>
    <edge source="SVK" target="SWE">
      <data key="d0">22335607</data>
    </edge>
    <edge source="SVK" target="CHE">
      <data key="d0">14731914</data>
    </edge>
    <edge source="SVK" target="THA">
      <data key="d0">58252</data>
    </edge>
    <edge source="SVK" target="TGO">
      <data key="d0">43906</data>
    </edge>
    <edge source="SVK" target="ARE">
      <data key="d0">2358079</data>
    </edge>
    <edge source="SVK" target="TUN">
      <data key="d0">4850585</data>
    </edge>
    <edge source="SVK" target="TUR">
      <data key="d0">89026470</data>
    </edge>
    <edge source="SVK" target="UKR">
      <data key="d0">49093118</data>
    </edge>
    <edge source="SVK" target="MKD">
      <data key="d0">1782716</data>
    </edge>
    <edge source="SVK" target="EGY">
      <data key="d0">3374605</data>
    </edge>
    <edge source="SVK" target="GBR">
      <data key="d0">31122873</data>
    </edge>
    <edge source="SVK" target="USA">
      <data key="d0">11880906</data>
    </edge>
    <edge source="TUN" target="DZA">
      <data key="d0">23173782</data>
    </edge>
    <edge source="TUN" target="BEL">
      <data key="d0">16160</data>
    </edge>
    <edge source="TUN" target="BRA">
      <data key="d0">16120</data>
    </edge>
    <edge source="TUN" target="CMR">
      <data key="d0">279024</data>
    </edge>
    <edge source="TUN" target="DNK">
      <data key="d0">21594</data>
    </edge>
    <edge source="TUN" target="FRA">
      <data key="d0">11768815</data>
    </edge>
    <edge source="TUN" target="DEU">
      <data key="d0">1368103</data>
    </edge>
    <edge source="TUN" target="GHA">
      <data key="d0">46861</data>
    </edge>
    <edge source="TUN" target="IRL">
      <data key="d0">17435</data>
    </edge>
    <edge source="TUN" target="ITA">
      <data key="d0">544327</data>
    </edge>
    <edge source="TUN" target="CIV">
      <data key="d0">207766</data>
    </edge>
    <edge source="TUN" target="KOR">
      <data key="d0">36361</data>
    </edge>
    <edge source="TUN" target="MRT">
      <data key="d0">696636</data>
    </edge>
    <edge source="TUN" target="MEX">
      <data key="d0">258918</data>
    </edge>
    <edge source="TUN" target="MAR">
      <data key="d0">6741814</data>
    </edge>
    <edge source="TUN" target="OMN">
      <data key="d0">86076</data>
    </edge>
    <edge source="TUN" target="NLD">
      <data key="d0">92232</data>
    </edge>
    <edge source="TUN" target="NER">
      <data key="d0">35500</data>
    </edge>
    <edge source="TUN" target="PRT">
      <data key="d0">44344</data>
    </edge>
    <edge source="TUN" target="SEN">
      <data key="d0">342562</data>
    </edge>
    <edge source="TUN" target="SGP">
      <data key="d0">19753</data>
    </edge>
    <edge source="TUN" target="ESP">
      <data key="d0">57721</data>
    </edge>
    <edge source="TUN" target="CHE">
      <data key="d0">15047</data>
    </edge>
    <edge source="TUN" target="TGO">
      <data key="d0">10185</data>
    </edge>
    <edge source="TUN" target="ARE">
      <data key="d0">1152077</data>
    </edge>
    <edge source="TUN" target="TUR">
      <data key="d0">1837494</data>
    </edge>
    <edge source="TUN" target="EGY">
      <data key="d0">1266326</data>
    </edge>
    <edge source="TUN" target="GBR">
      <data key="d0">81283</data>
    </edge>
    <edge source="TUN" target="USA">
      <data key="d0">705519</data>
    </edge>
    <edge source="ARM" target="BGR">
      <data key="d0">28334</data>
    </edge>
    <edge source="ARM" target="GEO">
      <data key="d0">13385</data>
    </edge>
    <edge source="ARM" target="DEU">
      <data key="d0">16496163</data>
    </edge>
    <edge source="ARM" target="NLD">
      <data key="d0">47853202</data>
    </edge>
    <edge source="ARM" target="RUS">
      <data key="d0">1674717</data>
    </edge>
    <edge source="CMR" target="CAF">
      <data key="d0">1238941</data>
    </edge>
    <edge source="CMR" target="FRA">
      <data key="d0">773893</data>
    </edge>
    <edge source="CMR" target="ISR">
      <data key="d0">103394</data>
    </edge>
    <edge source="CMR" target="CIV">
      <data key="d0">14358</data>
    </edge>
    <edge source="CMR" target="NLD">
      <data key="d0">229481</data>
    </edge>
    <edge source="CMR" target="NZL">
      <data key="d0">13143</data>
    </edge>
    <edge source="CMR" target="IND">
      <data key="d0">151721</data>
    </edge>
    <edge source="CMR" target="ARE">
      <data key="d0">17075</data>
    </edge>
    <edge source="CMR" target="GBR">
      <data key="d0">311500</data>
    </edge>
    <edge source="BEN" target="BEL">
      <data key="d0">59623</data>
    </edge>
    <edge source="BEN" target="CAF">
      <data key="d0">113682</data>
    </edge>
    <edge source="BEN" target="CHN">
      <data key="d0">7037039</data>
    </edge>
    <edge source="BEN" target="NER">
      <data key="d0">8139868</data>
    </edge>
    <edge source="BEN" target="SEN">
      <data key="d0">29995</data>
    </edge>
    <edge source="BEN" target="IND">
      <data key="d0">61747</data>
    </edge>
    <edge source="BEN" target="ZAF">
      <data key="d0">128306</data>
    </edge>
    <edge source="BEN" target="THA">
      <data key="d0">94121</data>
    </edge>
    <edge source="BEN" target="TGO">
      <data key="d0">324303</data>
    </edge>
    <edge source="BEN" target="BFA">
      <data key="d0">132121</data>
    </edge>
    <edge source="KGZ" target="KAZ">
      <data key="d0">272966</data>
    </edge>
    <edge source="KGZ" target="NLD">
      <data key="d0">12400</data>
    </edge>
    <edge source="KGZ" target="RUS">
      <data key="d0">21804</data>
    </edge>
    <edge source="MDG" target="AUS">
      <data key="d0">20143</data>
    </edge>
    <edge source="MDG" target="FRA">
      <data key="d0">50727</data>
    </edge>
    <edge source="NIC" target="CRI">
      <data key="d0">436110</data>
    </edge>
    <edge source="NIC" target="SLV">
      <data key="d0">186207</data>
    </edge>
    <edge source="NIC" target="GTM">
      <data key="d0">431042</data>
    </edge>
    <edge source="NIC" target="HND">
      <data key="d0">679544</data>
    </edge>
    <edge source="NIC" target="PAN">
      <data key="d0">75923</data>
    </edge>
    <edge source="NIC" target="USA">
      <data key="d0">17845</data>
    </edge>
    <edge source="NER" target="FRA">
      <data key="d0">17991</data>
    </edge>
    <edge source="NER" target="ZAF">
      <data key="d0">12389</data>
    </edge>
    <edge source="TGO" target="BEN">
      <data key="d0">6031192</data>
    </edge>
    <edge source="TGO" target="GHA">
      <data key="d0">228121</data>
    </edge>
    <edge source="TGO" target="ITA">
      <data key="d0">140932</data>
    </edge>
    <edge source="TGO" target="CIV">
      <data key="d0">127081</data>
    </edge>
    <edge source="TGO" target="NER">
      <data key="d0">5496435</data>
    </edge>
    <edge source="TGO" target="ESP">
      <data key="d0">17702</data>
    </edge>
    <edge source="TGO" target="BFA">
      <data key="d0">5481601</data>
    </edge>
    <edge source="BWA" target="NAM">
      <data key="d0">486417</data>
    </edge>
    <edge source="BWA" target="ZAF">
      <data key="d0">1310724</data>
    </edge>
    <edge source="BWA" target="ZWE">
      <data key="d0">4047633</data>
    </edge>
    <edge source="BWA" target="ARE">
      <data key="d0">16134</data>
    </edge>
    <edge source="ZWE" target="BWA">
      <data key="d0">32876</data>
    </edge>
    <edge source="ZWE" target="MWI">
      <data key="d0">173512</data>
    </edge>
    <edge source="ZWE" target="MOZ">
      <data key="d0">67514113</data>
    </edge>
    <edge source="ZWE" target="ZAF">
      <data key="d0">50546726</data>
    </edge>
    <edge source="KHM" target="ARG">
      <data key="d0">32517</data>
    </edge>
    <edge source="KHM" target="CAN">
      <data key="d0">114908</data>
    </edge>
    <edge source="KHM" target="CHN">
      <data key="d0">19308</data>
    </edge>
    <edge source="KHM" target="DNK">
      <data key="d0">27665</data>
    </edge>
    <edge source="KHM" target="FRA">
      <data key="d0">262971</data>
    </edge>
    <edge source="KHM" target="DEU">
      <data key="d0">143140</data>
    </edge>
    <edge source="KHM" target="ITA">
      <data key="d0">1283111</data>
    </edge>
    <edge source="KHM" target="MEX">
      <data key="d0">402547</data>
    </edge>
    <edge source="KHM" target="NLD">
      <data key="d0">61019</data>
    </edge>
    <edge source="KHM" target="POL">
      <data key="d0">821141</data>
    </edge>
    <edge source="KHM" target="ROU">
      <data key="d0">670221</data>
    </edge>
    <edge source="KHM" target="SVK">
      <data key="d0">399413</data>
    </edge>
    <edge source="KHM" target="SVN">
      <data key="d0">270265</data>
    </edge>
    <edge source="KHM" target="ESP">
      <data key="d0">180599</data>
    </edge>
    <edge source="KHM" target="GBR">
      <data key="d0">539403</data>
    </edge>
    <edge source="KHM" target="USA">
      <data key="d0">526711</data>
    </edge>
  </graph>
</graphml>
