# Supplementary material for: Core-periphery structure in sectoral international trade networks: A new approach to an old theory
Source: PLoS One. 2020 Apr 2;15(4):e0229547. doi: 10.1371/journal.pone.0229547 (PMC7117750; doi:10.1371/journal.pone.0229547)
Supplement: S8 File — (ZIP) [file pone.0229547.s008.zip › S8_File/Networks 2016/68-NON-FERROUS METALS.graphml]

<?xml version='1.0' encoding='utf-8'?>
<graphml xmlns="http://graphml.graphdrawing.org/xmlns" xmlns:xsi="http://www.w3.org/2001/XMLSchema-instance" xsi:schemaLocation="http://graphml.graphdrawing.org/xmlns http://graphml.graphdrawing.org/xmlns/1.0/graphml.xsd">
  <key attr.name="weight" attr.type="long" for="edge" id="d0" />
  <graph edgedefault="directed">
    <node id="ALB" />
    <node id="AUT" />
    <node id="HRV" />
    <node id="DEU" />
    <node id="GRC" />
    <node id="ITA" />
    <node id="SRB" />
    <node id="TUR" />
    <node id="MKD" />
    <node id="DZA" />
    <node id="MRT" />
    <node id="ARE" />
    <node id="AZE" />
    <node id="BGR" />
    <node id="BLR" />
    <node id="CHN" />
    <node id="CZE" />
    <node id="GEO" />
    <node id="JPN" />
    <node id="KAZ" />
    <node id="JOR" />
    <node id="KGZ" />
    <node id="NLD" />
    <node id="POL" />
    <node id="RUS" />
    <node id="CHE" />
    <node id="THA" />
    <node id="UKR" />
    <node id="GBR" />
    <node id="ARG" />
    <node id="BEL" />
    <node id="BOL" />
    <node id="BRA" />
    <node id="CAN" />
    <node id="CHL" />
    <node id="COL" />
    <node id="CRI" />
    <node id="ECU" />
    <node id="KOR" />
    <node id="MEX" />
    <node id="NIC" />
    <node id="PAN" />
    <node id="PRY" />
    <node id="PER" />
    <node id="IND" />
    <node id="ESP" />
    <node id="USA" />
    <node id="URY" />
    <node id="AUS" />
    <node id="KHM" />
    <node id="LKA" />
    <node id="SLV" />
    <node id="FRA" />
    <node id="GTM" />
    <node id="HKG" />
    <node id="IDN" />
    <node id="ISR" />
    <node id="MYS" />
    <node id="MAR" />
    <node id="OMN" />
    <node id="NZL" />
    <node id="PAK" />
    <node id="PHL" />
    <node id="ROU" />
    <node id="SAU" />
    <node id="SGP" />
    <node id="VNM" />
    <node id="SVN" />
    <node id="ZAF" />
    <node id="SWE" />
    <node id="EGY" />
    <node id="TZA" />
    <node id="DNK" />
    <node id="EST" />
    <node id="FIN" />
    <node id="GHA" />
    <node id="HUN" />
    <node id="IRL" />
    <node id="LVA" />
    <node id="LTU" />
    <node id="MDA" />
    <node id="NOR" />
    <node id="PRT" />
    <node id="SVK" />
    <node id="TUN" />
    <node id="ARM" />
    <node id="BDI" />
    <node id="CMR" />
    <node id="BEN" />
    <node id="ETH" />
    <node id="CIV" />
    <node id="LBN" />
    <node id="MDG" />
    <node id="MUS" />
    <node id="NAM" />
    <node id="SEN" />
    <node id="TGO" />
    <node id="UGA" />
    <node id="BFA" />
    <node id="BWA" />
    <node id="ZWE" />
    <node id="HND" />
    <node id="PSE" />
    <node id="CAF" />
    <node id="JAM" />
    <node id="GMB" />
    <node id="MWI" />
    <node id="MOZ" />
    <node id="NER" />
    <edge source="ALB" target="AUT">
      <data key="d0">663971</data>
    </edge>
    <edge source="ALB" target="HRV">
      <data key="d0">1383052</data>
    </edge>
    <edge source="ALB" target="DEU">
      <data key="d0">118142</data>
    </edge>
    <edge source="ALB" target="GRC">
      <data key="d0">456897</data>
    </edge>
    <edge source="ALB" target="ITA">
      <data key="d0">20107675</data>
    </edge>
    <edge source="ALB" target="SRB">
      <data key="d0">6649831</data>
    </edge>
    <edge source="ALB" target="TUR">
      <data key="d0">1906123</data>
    </edge>
    <edge source="ALB" target="MKD">
      <data key="d0">3915096</data>
    </edge>
    <edge source="AUT" target="ALB">
      <data key="d0">124145</data>
    </edge>
    <edge source="AUT" target="DZA">
      <data key="d0">136040</data>
    </edge>
    <edge source="AUT" target="AZE">
      <data key="d0">104776</data>
    </edge>
    <edge source="AUT" target="ARG">
      <data key="d0">347837</data>
    </edge>
    <edge source="AUT" target="AUS">
      <data key="d0">3414530</data>
    </edge>
    <edge source="AUT" target="BEL">
      <data key="d0">48190415</data>
    </edge>
    <edge source="AUT" target="BRA">
      <data key="d0">9776530</data>
    </edge>
    <edge source="AUT" target="BGR">
      <data key="d0">2973811</data>
    </edge>
    <edge source="AUT" target="BLR">
      <data key="d0">28531</data>
    </edge>
    <edge source="AUT" target="CAN">
      <data key="d0">3934904</data>
    </edge>
    <edge source="AUT" target="LKA">
      <data key="d0">27982</data>
    </edge>
    <edge source="AUT" target="CHL">
      <data key="d0">266003</data>
    </edge>
    <edge source="AUT" target="CHN">
      <data key="d0">27397068</data>
    </edge>
    <edge source="AUT" target="HRV">
      <data key="d0">11369922</data>
    </edge>
    <edge source="AUT" target="CZE">
      <data key="d0">110754157</data>
    </edge>
    <edge source="AUT" target="DNK">
      <data key="d0">25648314</data>
    </edge>
    <edge source="AUT" target="ECU">
      <data key="d0">122796</data>
    </edge>
    <edge source="AUT" target="SLV">
      <data key="d0">17189</data>
    </edge>
    <edge source="AUT" target="EST">
      <data key="d0">545129</data>
    </edge>
    <edge source="AUT" target="FIN">
      <data key="d0">6461658</data>
    </edge>
    <edge source="AUT" target="FRA">
      <data key="d0">257317927</data>
    </edge>
    <edge source="AUT" target="GEO">
      <data key="d0">14229</data>
    </edge>
    <edge source="AUT" target="DEU">
      <data key="d0">1259377859</data>
    </edge>
    <edge source="AUT" target="GHA">
      <data key="d0">57514</data>
    </edge>
    <edge source="AUT" target="GRC">
      <data key="d0">1903321</data>
    </edge>
    <edge source="AUT" target="GTM">
      <data key="d0">39271</data>
    </edge>
    <edge source="AUT" target="HKG">
      <data key="d0">2181281</data>
    </edge>
    <edge source="AUT" target="HUN">
      <data key="d0">50081552</data>
    </edge>
    <edge source="AUT" target="IDN">
      <data key="d0">520740</data>
    </edge>
    <edge source="AUT" target="IRL">
      <data key="d0">5565910</data>
    </edge>
    <edge source="AUT" target="ISR">
      <data key="d0">2352426</data>
    </edge>
    <edge source="AUT" target="ITA">
      <data key="d0">304488612</data>
    </edge>
    <edge source="AUT" target="JPN">
      <data key="d0">7405292</data>
    </edge>
    <edge source="AUT" target="KAZ">
      <data key="d0">79276</data>
    </edge>
    <edge source="AUT" target="JOR">
      <data key="d0">208459</data>
    </edge>
    <edge source="AUT" target="KOR">
      <data key="d0">7072367</data>
    </edge>
    <edge source="AUT" target="KGZ">
      <data key="d0">33234</data>
    </edge>
    <edge source="AUT" target="LVA">
      <data key="d0">3679478</data>
    </edge>
    <edge source="AUT" target="LTU">
      <data key="d0">585112</data>
    </edge>
    <edge source="AUT" target="MYS">
      <data key="d0">3376516</data>
    </edge>
    <edge source="AUT" target="MEX">
      <data key="d0">6173840</data>
    </edge>
    <edge source="AUT" target="MDA">
      <data key="d0">33430993</data>
    </edge>
    <edge source="AUT" target="MAR">
      <data key="d0">122968</data>
    </edge>
    <edge source="AUT" target="NLD">
      <data key="d0">60926675</data>
    </edge>
    <edge source="AUT" target="NZL">
      <data key="d0">796234</data>
    </edge>
    <edge source="AUT" target="NOR">
      <data key="d0">13402305</data>
    </edge>
    <edge source="AUT" target="PAK">
      <data key="d0">98320</data>
    </edge>
    <edge source="AUT" target="PER">
      <data key="d0">148116</data>
    </edge>
    <edge source="AUT" target="POL">
      <data key="d0">35927409</data>
    </edge>
    <edge source="AUT" target="PRT">
      <data key="d0">9364674</data>
    </edge>
    <edge source="AUT" target="ROU">
      <data key="d0">22911897</data>
    </edge>
    <edge source="AUT" target="RUS">
      <data key="d0">4715351</data>
    </edge>
    <edge source="AUT" target="SAU">
      <data key="d0">249059</data>
    </edge>
    <edge source="AUT" target="SRB">
      <data key="d0">7817259</data>
    </edge>
    <edge source="AUT" target="IND">
      <data key="d0">5220153</data>
    </edge>
    <edge source="AUT" target="SGP">
      <data key="d0">10367422</data>
    </edge>
    <edge source="AUT" target="SVK">
      <data key="d0">92405540</data>
    </edge>
    <edge source="AUT" target="VNM">
      <data key="d0">390853</data>
    </edge>
    <edge source="AUT" target="SVN">
      <data key="d0">70730148</data>
    </edge>
    <edge source="AUT" target="ZAF">
      <data key="d0">692485</data>
    </edge>
    <edge source="AUT" target="ESP">
      <data key="d0">26556833</data>
    </edge>
    <edge source="AUT" target="SWE">
      <data key="d0">21462602</data>
    </edge>
    <edge source="AUT" target="CHE">
      <data key="d0">112597374</data>
    </edge>
    <edge source="AUT" target="THA">
      <data key="d0">4721148</data>
    </edge>
    <edge source="AUT" target="ARE">
      <data key="d0">1118795</data>
    </edge>
    <edge source="AUT" target="TUN">
      <data key="d0">696252</data>
    </edge>
    <edge source="AUT" target="TUR">
      <data key="d0">13872637</data>
    </edge>
    <edge source="AUT" target="UKR">
      <data key="d0">1186730</data>
    </edge>
    <edge source="AUT" target="MKD">
      <data key="d0">931618</data>
    </edge>
    <edge source="AUT" target="EGY">
      <data key="d0">699816</data>
    </edge>
    <edge source="AUT" target="GBR">
      <data key="d0">66801205</data>
    </edge>
    <edge source="AUT" target="USA">
      <data key="d0">166903453</data>
    </edge>
    <edge source="AUT" target="URY">
      <data key="d0">62461</data>
    </edge>
    <edge source="HRV" target="ALB">
      <data key="d0">63290</data>
    </edge>
    <edge source="HRV" target="DZA">
      <data key="d0">87775</data>
    </edge>
    <edge source="HRV" target="AUT">
      <data key="d0">7589097</data>
    </edge>
    <edge source="HRV" target="ARM">
      <data key="d0">29928</data>
    </edge>
    <edge source="HRV" target="BEL">
      <data key="d0">1688441</data>
    </edge>
    <edge source="HRV" target="BGR">
      <data key="d0">1269405</data>
    </edge>
    <edge source="HRV" target="CAN">
      <data key="d0">3743295</data>
    </edge>
    <edge source="HRV" target="CHN">
      <data key="d0">1381254</data>
    </edge>
    <edge source="HRV" target="CZE">
      <data key="d0">9313568</data>
    </edge>
    <edge source="HRV" target="DNK">
      <data key="d0">2606831</data>
    </edge>
    <edge source="HRV" target="FRA">
      <data key="d0">4936515</data>
    </edge>
    <edge source="HRV" target="DEU">
      <data key="d0">40065259</data>
    </edge>
    <edge source="HRV" target="HUN">
      <data key="d0">2450760</data>
    </edge>
    <edge source="HRV" target="ISR">
      <data key="d0">23202</data>
    </edge>
    <edge source="HRV" target="ITA">
      <data key="d0">28596544</data>
    </edge>
    <edge source="HRV" target="KAZ">
      <data key="d0">54147</data>
    </edge>
    <edge source="HRV" target="NLD">
      <data key="d0">2022303</data>
    </edge>
    <edge source="HRV" target="POL">
      <data key="d0">8230038</data>
    </edge>
    <edge source="HRV" target="ROU">
      <data key="d0">1741100</data>
    </edge>
    <edge source="HRV" target="RUS">
      <data key="d0">1264027</data>
    </edge>
    <edge source="HRV" target="SRB">
      <data key="d0">10365621</data>
    </edge>
    <edge source="HRV" target="SVK">
      <data key="d0">1408348</data>
    </edge>
    <edge source="HRV" target="SVN">
      <data key="d0">25783805</data>
    </edge>
    <edge source="HRV" target="ZAF">
      <data key="d0">29303</data>
    </edge>
    <edge source="HRV" target="ESP">
      <data key="d0">825551</data>
    </edge>
    <edge source="HRV" target="SWE">
      <data key="d0">26865</data>
    </edge>
    <edge source="HRV" target="CHE">
      <data key="d0">18342196</data>
    </edge>
    <edge source="HRV" target="MKD">
      <data key="d0">562340</data>
    </edge>
    <edge source="HRV" target="GBR">
      <data key="d0">756920</data>
    </edge>
    <edge source="HRV" target="TZA">
      <data key="d0">51026</data>
    </edge>
    <edge source="HRV" target="USA">
      <data key="d0">294654</data>
    </edge>
    <edge source="DEU" target="ALB">
      <data key="d0">371681</data>
    </edge>
    <edge source="DEU" target="DZA">
      <data key="d0">21273876</data>
    </edge>
    <edge source="DEU" target="AZE">
      <data key="d0">2153432</data>
    </edge>
    <edge source="DEU" target="ARG">
      <data key="d0">26403429</data>
    </edge>
    <edge source="DEU" target="AUS">
      <data key="d0">96669627</data>
    </edge>
    <edge source="DEU" target="AUT">
      <data key="d0">1477502597</data>
    </edge>
    <edge source="DEU" target="ARM">
      <data key="d0">443061</data>
    </edge>
    <edge source="DEU" target="BEL">
      <data key="d0">958825901</data>
    </edge>
    <edge source="DEU" target="BOL">
      <data key="d0">415728</data>
    </edge>
    <edge source="DEU" target="BWA">
      <data key="d0">299212</data>
    </edge>
    <edge source="DEU" target="BRA">
      <data key="d0">225937645</data>
    </edge>
    <edge source="DEU" target="BGR">
      <data key="d0">31308072</data>
    </edge>
    <edge source="DEU" target="BDI">
      <data key="d0">12830</data>
    </edge>
    <edge source="DEU" target="BLR">
      <data key="d0">10402598</data>
    </edge>
    <edge source="DEU" target="KHM">
      <data key="d0">40773</data>
    </edge>
    <edge source="DEU" target="CMR">
      <data key="d0">2288779</data>
    </edge>
    <edge source="DEU" target="CAN">
      <data key="d0">154092697</data>
    </edge>
    <edge source="DEU" target="LKA">
      <data key="d0">1890538</data>
    </edge>
    <edge source="DEU" target="CHL">
      <data key="d0">11775511</data>
    </edge>
    <edge source="DEU" target="CHN">
      <data key="d0">639174529</data>
    </edge>
    <edge source="DEU" target="COL">
      <data key="d0">10104910</data>
    </edge>
    <edge source="DEU" target="CRI">
      <data key="d0">1989428</data>
    </edge>
    <edge source="DEU" target="HRV">
      <data key="d0">71897386</data>
    </edge>
    <edge source="DEU" target="CZE">
      <data key="d0">841894038</data>
    </edge>
    <edge source="DEU" target="BEN">
      <data key="d0">30009</data>
    </edge>
    <edge source="DEU" target="DNK">
      <data key="d0">288973068</data>
    </edge>
    <edge source="DEU" target="ECU">
      <data key="d0">923100</data>
    </edge>
    <edge source="DEU" target="SLV">
      <data key="d0">5685186</data>
    </edge>
    <edge source="DEU" target="ETH">
      <data key="d0">294865</data>
    </edge>
    <edge source="DEU" target="EST">
      <data key="d0">37998501</data>
    </edge>
    <edge source="DEU" target="FIN">
      <data key="d0">203447438</data>
    </edge>
    <edge source="DEU" target="FRA">
      <data key="d0">1872283285</data>
    </edge>
    <edge source="DEU" target="GEO">
      <data key="d0">1524814</data>
    </edge>
    <edge source="DEU" target="PSE">
      <data key="d0">37835</data>
    </edge>
    <edge source="DEU" target="GHA">
      <data key="d0">1617157</data>
    </edge>
    <edge source="DEU" target="GRC">
      <data key="d0">51716675</data>
    </edge>
    <edge source="DEU" target="GTM">
      <data key="d0">14179305</data>
    </edge>
    <edge source="DEU" target="HND">
      <data key="d0">257925</data>
    </edge>
    <edge source="DEU" target="HKG">
      <data key="d0">48904814</data>
    </edge>
    <edge source="DEU" target="HUN">
      <data key="d0">327638415</data>
    </edge>
    <edge source="DEU" target="IDN">
      <data key="d0">23424165</data>
    </edge>
    <edge source="DEU" target="IRL">
      <data key="d0">217539580</data>
    </edge>
    <edge source="DEU" target="ISR">
      <data key="d0">36538876</data>
    </edge>
    <edge source="DEU" target="ITA">
      <data key="d0">1737593853</data>
    </edge>
    <edge source="DEU" target="CIV">
      <data key="d0">4862275</data>
    </edge>
    <edge source="DEU" target="JAM">
      <data key="d0">13783</data>
    </edge>
    <edge source="DEU" target="JPN">
      <data key="d0">199019042</data>
    </edge>
    <edge source="DEU" target="KAZ">
      <data key="d0">18207675</data>
    </edge>
    <edge source="DEU" target="JOR">
      <data key="d0">9495270</data>
    </edge>
    <edge source="DEU" target="KOR">
      <data key="d0">243802387</data>
    </edge>
    <edge source="DEU" target="KGZ">
      <data key="d0">234451</data>
    </edge>
    <edge source="DEU" target="LBN">
      <data key="d0">4199242</data>
    </edge>
    <edge source="DEU" target="LVA">
      <data key="d0">16140999</data>
    </edge>
    <edge source="DEU" target="LTU">
      <data key="d0">22549906</data>
    </edge>
    <edge source="DEU" target="MDG">
      <data key="d0">49368</data>
    </edge>
    <edge source="DEU" target="MYS">
      <data key="d0">36401324</data>
    </edge>
    <edge source="DEU" target="MRT">
      <data key="d0">55015</data>
    </edge>
    <edge source="DEU" target="MUS">
      <data key="d0">1030082</data>
    </edge>
    <edge source="DEU" target="MEX">
      <data key="d0">185720077</data>
    </edge>
    <edge source="DEU" target="MDA">
      <data key="d0">3652577</data>
    </edge>
    <edge source="DEU" target="MAR">
      <data key="d0">15625182</data>
    </edge>
    <edge source="DEU" target="MOZ">
      <data key="d0">29840</data>
    </edge>
    <edge source="DEU" target="OMN">
      <data key="d0">5421192</data>
    </edge>
    <edge source="DEU" target="NAM">
      <data key="d0">669606</data>
    </edge>
    <edge source="DEU" target="NLD">
      <data key="d0">1128176812</data>
    </edge>
    <edge source="DEU" target="NZL">
      <data key="d0">6122658</data>
    </edge>
    <edge source="DEU" target="NIC">
      <data key="d0">65263</data>
    </edge>
    <edge source="DEU" target="NOR">
      <data key="d0">118893355</data>
    </edge>
    <edge source="DEU" target="PAK">
      <data key="d0">15637321</data>
    </edge>
    <edge source="DEU" target="PAN">
      <data key="d0">1873991</data>
    </edge>
    <edge source="DEU" target="PRY">
      <data key="d0">1893597</data>
    </edge>
    <edge source="DEU" target="PER">
      <data key="d0">5041050</data>
    </edge>
    <edge source="DEU" target="PHL">
      <data key="d0">7562175</data>
    </edge>
    <edge source="DEU" target="POL">
      <data key="d0">1140891069</data>
    </edge>
    <edge source="DEU" target="PRT">
      <data key="d0">148439191</data>
    </edge>
    <edge source="DEU" target="ROU">
      <data key="d0">377604846</data>
    </edge>
    <edge source="DEU" target="RUS">
      <data key="d0">112042505</data>
    </edge>
    <edge source="DEU" target="SAU">
      <data key="d0">305850039</data>
    </edge>
    <edge source="DEU" target="SEN">
      <data key="d0">267001</data>
    </edge>
    <edge source="DEU" target="SRB">
      <data key="d0">98474416</data>
    </edge>
    <edge source="DEU" target="IND">
      <data key="d0">247907062</data>
    </edge>
    <edge source="DEU" target="SGP">
      <data key="d0">212310111</data>
    </edge>
    <edge source="DEU" target="SVK">
      <data key="d0">185895485</data>
    </edge>
    <edge source="DEU" target="VNM">
      <data key="d0">19814413</data>
    </edge>
    <edge source="DEU" target="SVN">
      <data key="d0">124189683</data>
    </edge>
    <edge source="DEU" target="ZAF">
      <data key="d0">105914692</data>
    </edge>
    <edge source="DEU" target="ZWE">
      <data key="d0">373053</data>
    </edge>
    <edge source="DEU" target="ESP">
      <data key="d0">656894712</data>
    </edge>
    <edge source="DEU" target="SWE">
      <data key="d0">378972924</data>
    </edge>
    <edge source="DEU" target="CHE">
      <data key="d0">1186569952</data>
    </edge>
    <edge source="DEU" target="THA">
      <data key="d0">72983372</data>
    </edge>
    <edge source="DEU" target="TGO">
      <data key="d0">47537</data>
    </edge>
    <edge source="DEU" target="ARE">
      <data key="d0">96473813</data>
    </edge>
    <edge source="DEU" target="TUN">
      <data key="d0">27790212</data>
    </edge>
    <edge source="DEU" target="TUR">
      <data key="d0">340040870</data>
    </edge>
    <edge source="DEU" target="UGA">
      <data key="d0">849237</data>
    </edge>
    <edge source="DEU" target="UKR">
      <data key="d0">41108753</data>
    </edge>
    <edge source="DEU" target="MKD">
      <data key="d0">3929694</data>
    </edge>
    <edge source="DEU" target="EGY">
      <data key="d0">41040003</data>
    </edge>
    <edge source="DEU" target="GBR">
      <data key="d0">2572485473</data>
    </edge>
    <edge source="DEU" target="TZA">
      <data key="d0">258927</data>
    </edge>
    <edge source="DEU" target="USA">
      <data key="d0">1607927618</data>
    </edge>
    <edge source="DEU" target="BFA">
      <data key="d0">130189</data>
    </edge>
    <edge source="DEU" target="URY">
      <data key="d0">1414996</data>
    </edge>
    <edge source="GRC" target="ALB">
      <data key="d0">11117048</data>
    </edge>
    <edge source="GRC" target="DZA">
      <data key="d0">10601523</data>
    </edge>
    <edge source="GRC" target="AZE">
      <data key="d0">87515</data>
    </edge>
    <edge source="GRC" target="ARG">
      <data key="d0">585900</data>
    </edge>
    <edge source="GRC" target="AUS">
      <data key="d0">7844703</data>
    </edge>
    <edge source="GRC" target="AUT">
      <data key="d0">25421925</data>
    </edge>
    <edge source="GRC" target="ARM">
      <data key="d0">6212208</data>
    </edge>
    <edge source="GRC" target="BEL">
      <data key="d0">28659609</data>
    </edge>
    <edge source="GRC" target="BRA">
      <data key="d0">752916</data>
    </edge>
    <edge source="GRC" target="BGR">
      <data key="d0">85448717</data>
    </edge>
    <edge source="GRC" target="BDI">
      <data key="d0">151323</data>
    </edge>
    <edge source="GRC" target="BLR">
      <data key="d0">2301506</data>
    </edge>
    <edge source="GRC" target="CMR">
      <data key="d0">148208</data>
    </edge>
    <edge source="GRC" target="CAN">
      <data key="d0">2425692</data>
    </edge>
    <edge source="GRC" target="CHL">
      <data key="d0">265791</data>
    </edge>
    <edge source="GRC" target="CHN">
      <data key="d0">4866046</data>
    </edge>
    <edge source="GRC" target="HRV">
      <data key="d0">10476980</data>
    </edge>
    <edge source="GRC" target="CZE">
      <data key="d0">39766851</data>
    </edge>
    <edge source="GRC" target="DNK">
      <data key="d0">23703445</data>
    </edge>
    <edge source="GRC" target="ECU">
      <data key="d0">109405</data>
    </edge>
    <edge source="GRC" target="ETH">
      <data key="d0">639595</data>
    </edge>
    <edge source="GRC" target="EST">
      <data key="d0">231033</data>
    </edge>
    <edge source="GRC" target="FIN">
      <data key="d0">3802978</data>
    </edge>
    <edge source="GRC" target="FRA">
      <data key="d0">138560524</data>
    </edge>
    <edge source="GRC" target="GEO">
      <data key="d0">496000</data>
    </edge>
    <edge source="GRC" target="PSE">
      <data key="d0">12284</data>
    </edge>
    <edge source="GRC" target="DEU">
      <data key="d0">243810982</data>
    </edge>
    <edge source="GRC" target="GHA">
      <data key="d0">329658</data>
    </edge>
    <edge source="GRC" target="HKG">
      <data key="d0">570767</data>
    </edge>
    <edge source="GRC" target="HUN">
      <data key="d0">24142703</data>
    </edge>
    <edge source="GRC" target="IDN">
      <data key="d0">691380</data>
    </edge>
    <edge source="GRC" target="IRL">
      <data key="d0">862615</data>
    </edge>
    <edge source="GRC" target="ISR">
      <data key="d0">34745405</data>
    </edge>
    <edge source="GRC" target="ITA">
      <data key="d0">362612059</data>
    </edge>
    <edge source="GRC" target="CIV">
      <data key="d0">277008</data>
    </edge>
    <edge source="GRC" target="JPN">
      <data key="d0">8701323</data>
    </edge>
    <edge source="GRC" target="KAZ">
      <data key="d0">1124619</data>
    </edge>
    <edge source="GRC" target="JOR">
      <data key="d0">1586247</data>
    </edge>
    <edge source="GRC" target="KOR">
      <data key="d0">1333691</data>
    </edge>
    <edge source="GRC" target="LBN">
      <data key="d0">1735744</data>
    </edge>
    <edge source="GRC" target="LVA">
      <data key="d0">964940</data>
    </edge>
    <edge source="GRC" target="LTU">
      <data key="d0">1770337</data>
    </edge>
    <edge source="GRC" target="MDG">
      <data key="d0">47207</data>
    </edge>
    <edge source="GRC" target="MYS">
      <data key="d0">176608</data>
    </edge>
    <edge source="GRC" target="MRT">
      <data key="d0">1384701</data>
    </edge>
    <edge source="GRC" target="MEX">
      <data key="d0">2982304</data>
    </edge>
    <edge source="GRC" target="MDA">
      <data key="d0">484210</data>
    </edge>
    <edge source="GRC" target="MAR">
      <data key="d0">335636</data>
    </edge>
    <edge source="GRC" target="OMN">
      <data key="d0">142334</data>
    </edge>
    <edge source="GRC" target="NLD">
      <data key="d0">68017356</data>
    </edge>
    <edge source="GRC" target="NZL">
      <data key="d0">2271587</data>
    </edge>
    <edge source="GRC" target="NOR">
      <data key="d0">763540</data>
    </edge>
    <edge source="GRC" target="PAN">
      <data key="d0">3217137</data>
    </edge>
    <edge source="GRC" target="PRY">
      <data key="d0">165788</data>
    </edge>
    <edge source="GRC" target="PER">
      <data key="d0">41239</data>
    </edge>
    <edge source="GRC" target="PHL">
      <data key="d0">292535</data>
    </edge>
    <edge source="GRC" target="POL">
      <data key="d0">78175323</data>
    </edge>
    <edge source="GRC" target="PRT">
      <data key="d0">13731360</data>
    </edge>
    <edge source="GRC" target="ROU">
      <data key="d0">89751802</data>
    </edge>
    <edge source="GRC" target="RUS">
      <data key="d0">18794000</data>
    </edge>
    <edge source="GRC" target="SAU">
      <data key="d0">4230081</data>
    </edge>
    <edge source="GRC" target="SEN">
      <data key="d0">23455</data>
    </edge>
    <edge source="GRC" target="SRB">
      <data key="d0">38976428</data>
    </edge>
    <edge source="GRC" target="IND">
      <data key="d0">5198487</data>
    </edge>
    <edge source="GRC" target="SGP">
      <data key="d0">3886597</data>
    </edge>
    <edge source="GRC" target="SVK">
      <data key="d0">5963662</data>
    </edge>
    <edge source="GRC" target="VNM">
      <data key="d0">232270</data>
    </edge>
    <edge source="GRC" target="SVN">
      <data key="d0">4569459</data>
    </edge>
    <edge source="GRC" target="ZAF">
      <data key="d0">3627544</data>
    </edge>
    <edge source="GRC" target="ZWE">
      <data key="d0">53651</data>
    </edge>
    <edge source="GRC" target="ESP">
      <data key="d0">56257559</data>
    </edge>
    <edge source="GRC" target="SWE">
      <data key="d0">7595434</data>
    </edge>
    <edge source="GRC" target="CHE">
      <data key="d0">16614395</data>
    </edge>
    <edge source="GRC" target="THA">
      <data key="d0">10419663</data>
    </edge>
    <edge source="GRC" target="ARE">
      <data key="d0">22089068</data>
    </edge>
    <edge source="GRC" target="TUN">
      <data key="d0">2226168</data>
    </edge>
    <edge source="GRC" target="TUR">
      <data key="d0">114443048</data>
    </edge>
    <edge source="GRC" target="UGA">
      <data key="d0">177483</data>
    </edge>
    <edge source="GRC" target="UKR">
      <data key="d0">8368616</data>
    </edge>
    <edge source="GRC" target="MKD">
      <data key="d0">7123748</data>
    </edge>
    <edge source="GRC" target="EGY">
      <data key="d0">1655453</data>
    </edge>
    <edge source="GRC" target="GBR">
      <data key="d0">97602075</data>
    </edge>
    <edge source="GRC" target="USA">
      <data key="d0">93112021</data>
    </edge>
    <edge source="ITA" target="ALB">
      <data key="d0">7503693</data>
    </edge>
    <edge source="ITA" target="DZA">
      <data key="d0">45425686</data>
    </edge>
    <edge source="ITA" target="AZE">
      <data key="d0">587524</data>
    </edge>
    <edge source="ITA" target="ARG">
      <data key="d0">7742606</data>
    </edge>
    <edge source="ITA" target="AUS">
      <data key="d0">37826933</data>
    </edge>
    <edge source="ITA" target="AUT">
      <data key="d0">298213764</data>
    </edge>
    <edge source="ITA" target="ARM">
      <data key="d0">246862</data>
    </edge>
    <edge source="ITA" target="BEL">
      <data key="d0">152648856</data>
    </edge>
    <edge source="ITA" target="BOL">
      <data key="d0">86277</data>
    </edge>
    <edge source="ITA" target="BWA">
      <data key="d0">29768</data>
    </edge>
    <edge source="ITA" target="BRA">
      <data key="d0">18114611</data>
    </edge>
    <edge source="ITA" target="BGR">
      <data key="d0">38983321</data>
    </edge>
    <edge source="ITA" target="BLR">
      <data key="d0">1494413</data>
    </edge>
    <edge source="ITA" target="CMR">
      <data key="d0">189126</data>
    </edge>
    <edge source="ITA" target="CAN">
      <data key="d0">14981138</data>
    </edge>
    <edge source="ITA" target="LKA">
      <data key="d0">572103</data>
    </edge>
    <edge source="ITA" target="CHL">
      <data key="d0">8506608</data>
    </edge>
    <edge source="ITA" target="CHN">
      <data key="d0">44567079</data>
    </edge>
    <edge source="ITA" target="COL">
      <data key="d0">5329322</data>
    </edge>
    <edge source="ITA" target="CRI">
      <data key="d0">145777</data>
    </edge>
    <edge source="ITA" target="HRV">
      <data key="d0">90664014</data>
    </edge>
    <edge source="ITA" target="CZE">
      <data key="d0">192403001</data>
    </edge>
    <edge source="ITA" target="BEN">
      <data key="d0">44443</data>
    </edge>
    <edge source="ITA" target="DNK">
      <data key="d0">45282574</data>
    </edge>
    <edge source="ITA" target="ECU">
      <data key="d0">708023</data>
    </edge>
    <edge source="ITA" target="SLV">
      <data key="d0">245907</data>
    </edge>
    <edge source="ITA" target="ETH">
      <data key="d0">1904800</data>
    </edge>
    <edge source="ITA" target="EST">
      <data key="d0">11043726</data>
    </edge>
    <edge source="ITA" target="FIN">
      <data key="d0">53079977</data>
    </edge>
    <edge source="ITA" target="FRA">
      <data key="d0">810940002</data>
    </edge>
    <edge source="ITA" target="GEO">
      <data key="d0">561232</data>
    </edge>
    <edge source="ITA" target="GMB">
      <data key="d0">100360</data>
    </edge>
    <edge source="ITA" target="PSE">
      <data key="d0">56452</data>
    </edge>
    <edge source="ITA" target="DEU">
      <data key="d0">1724559499</data>
    </edge>
    <edge source="ITA" target="GHA">
      <data key="d0">1830659</data>
    </edge>
    <edge source="ITA" target="GRC">
      <data key="d0">64448741</data>
    </edge>
    <edge source="ITA" target="GTM">
      <data key="d0">782010</data>
    </edge>
    <edge source="ITA" target="HKG">
      <data key="d0">18158091</data>
    </edge>
    <edge source="ITA" target="HUN">
      <data key="d0">222933374</data>
    </edge>
    <edge source="ITA" target="IDN">
      <data key="d0">5043470</data>
    </edge>
    <edge source="ITA" target="IRL">
      <data key="d0">16810333</data>
    </edge>
    <edge source="ITA" target="ISR">
      <data key="d0">49487348</data>
    </edge>
    <edge source="ITA" target="CIV">
      <data key="d0">3083049</data>
    </edge>
    <edge source="ITA" target="JAM">
      <data key="d0">12388</data>
    </edge>
    <edge source="ITA" target="JPN">
      <data key="d0">4784151</data>
    </edge>
    <edge source="ITA" target="KAZ">
      <data key="d0">2498645</data>
    </edge>
    <edge source="ITA" target="JOR">
      <data key="d0">9184865</data>
    </edge>
    <edge source="ITA" target="KOR">
      <data key="d0">26278812</data>
    </edge>
    <edge source="ITA" target="LBN">
      <data key="d0">7067807</data>
    </edge>
    <edge source="ITA" target="LVA">
      <data key="d0">2613184</data>
    </edge>
    <edge source="ITA" target="LTU">
      <data key="d0">9629543</data>
    </edge>
    <edge source="ITA" target="MDG">
      <data key="d0">79235</data>
    </edge>
    <edge source="ITA" target="MYS">
      <data key="d0">4913935</data>
    </edge>
    <edge source="ITA" target="MRT">
      <data key="d0">76338</data>
    </edge>
    <edge source="ITA" target="MUS">
      <data key="d0">277156</data>
    </edge>
    <edge source="ITA" target="MEX">
      <data key="d0">24434780</data>
    </edge>
    <edge source="ITA" target="MDA">
      <data key="d0">609806</data>
    </edge>
    <edge source="ITA" target="MAR">
      <data key="d0">20066793</data>
    </edge>
    <edge source="ITA" target="MOZ">
      <data key="d0">68929</data>
    </edge>
    <edge source="ITA" target="OMN">
      <data key="d0">4968241</data>
    </edge>
    <edge source="ITA" target="NLD">
      <data key="d0">162344768</data>
    </edge>
    <edge source="ITA" target="NZL">
      <data key="d0">9544656</data>
    </edge>
    <edge source="ITA" target="NIC">
      <data key="d0">393875</data>
    </edge>
    <edge source="ITA" target="NOR">
      <data key="d0">19400511</data>
    </edge>
    <edge source="ITA" target="PAK">
      <data key="d0">1535463</data>
    </edge>
    <edge source="ITA" target="PAN">
      <data key="d0">725670</data>
    </edge>
    <edge source="ITA" target="PRY">
      <data key="d0">318338</data>
    </edge>
    <edge source="ITA" target="PER">
      <data key="d0">1928394</data>
    </edge>
    <edge source="ITA" target="PHL">
      <data key="d0">1254464</data>
    </edge>
    <edge source="ITA" target="POL">
      <data key="d0">276050087</data>
    </edge>
    <edge source="ITA" target="PRT">
      <data key="d0">75079636</data>
    </edge>
    <edge source="ITA" target="ROU">
      <data key="d0">176027752</data>
    </edge>
    <edge source="ITA" target="RUS">
      <data key="d0">54096869</data>
    </edge>
    <edge source="ITA" target="SAU">
      <data key="d0">22100129</data>
    </edge>
    <edge source="ITA" target="SEN">
      <data key="d0">860169</data>
    </edge>
    <edge source="ITA" target="SRB">
      <data key="d0">25030591</data>
    </edge>
    <edge source="ITA" target="IND">
      <data key="d0">51034986</data>
    </edge>
    <edge source="ITA" target="SGP">
      <data key="d0">12487110</data>
    </edge>
    <edge source="ITA" target="SVK">
      <data key="d0">118477308</data>
    </edge>
    <edge source="ITA" target="VNM">
      <data key="d0">3350308</data>
    </edge>
    <edge source="ITA" target="SVN">
      <data key="d0">190753195</data>
    </edge>
    <edge source="ITA" target="ZAF">
      <data key="d0">8370895</data>
    </edge>
    <edge source="ITA" target="ZWE">
      <data key="d0">30068</data>
    </edge>
    <edge source="ITA" target="ESP">
      <data key="d0">457161238</data>
    </edge>
    <edge source="ITA" target="SWE">
      <data key="d0">66926199</data>
    </edge>
    <edge source="ITA" target="CHE">
      <data key="d0">516121359</data>
    </edge>
    <edge source="ITA" target="THA">
      <data key="d0">14803485</data>
    </edge>
    <edge source="ITA" target="TGO">
      <data key="d0">81232</data>
    </edge>
    <edge source="ITA" target="ARE">
      <data key="d0">17009886</data>
    </edge>
    <edge source="ITA" target="TUN">
      <data key="d0">269140698</data>
    </edge>
    <edge source="ITA" target="TUR">
      <data key="d0">102892368</data>
    </edge>
    <edge source="ITA" target="UGA">
      <data key="d0">121236</data>
    </edge>
    <edge source="ITA" target="UKR">
      <data key="d0">8588565</data>
    </edge>
    <edge source="ITA" target="MKD">
      <data key="d0">3516622</data>
    </edge>
    <edge source="ITA" target="EGY">
      <data key="d0">33381596</data>
    </edge>
    <edge source="ITA" target="GBR">
      <data key="d0">467445503</data>
    </edge>
    <edge source="ITA" target="USA">
      <data key="d0">359949258</data>
    </edge>
    <edge source="ITA" target="BFA">
      <data key="d0">49508</data>
    </edge>
    <edge source="ITA" target="URY">
      <data key="d0">237521</data>
    </edge>
    <edge source="SRB" target="ALB">
      <data key="d0">198227</data>
    </edge>
    <edge source="SRB" target="AUS">
      <data key="d0">13100</data>
    </edge>
    <edge source="SRB" target="AUT">
      <data key="d0">9039570</data>
    </edge>
    <edge source="SRB" target="BEL">
      <data key="d0">1827218</data>
    </edge>
    <edge source="SRB" target="BOL">
      <data key="d0">37355</data>
    </edge>
    <edge source="SRB" target="BGR">
      <data key="d0">42004256</data>
    </edge>
    <edge source="SRB" target="BLR">
      <data key="d0">1534706</data>
    </edge>
    <edge source="SRB" target="CAN">
      <data key="d0">6585903</data>
    </edge>
    <edge source="SRB" target="HRV">
      <data key="d0">59018447</data>
    </edge>
    <edge source="SRB" target="CZE">
      <data key="d0">16987992</data>
    </edge>
    <edge source="SRB" target="DNK">
      <data key="d0">3752110</data>
    </edge>
    <edge source="SRB" target="FRA">
      <data key="d0">19390960</data>
    </edge>
    <edge source="SRB" target="DEU">
      <data key="d0">76971961</data>
    </edge>
    <edge source="SRB" target="GHA">
      <data key="d0">76260</data>
    </edge>
    <edge source="SRB" target="GRC">
      <data key="d0">10139040</data>
    </edge>
    <edge source="SRB" target="HUN">
      <data key="d0">14097978</data>
    </edge>
    <edge source="SRB" target="ISR">
      <data key="d0">753884</data>
    </edge>
    <edge source="SRB" target="ITA">
      <data key="d0">56191762</data>
    </edge>
    <edge source="SRB" target="KAZ">
      <data key="d0">113803</data>
    </edge>
    <edge source="SRB" target="KGZ">
      <data key="d0">46373</data>
    </edge>
    <edge source="SRB" target="LBN">
      <data key="d0">2302428</data>
    </edge>
    <edge source="SRB" target="LVA">
      <data key="d0">11203</data>
    </edge>
    <edge source="SRB" target="MDA">
      <data key="d0">60298</data>
    </edge>
    <edge source="SRB" target="NAM">
      <data key="d0">61285</data>
    </edge>
    <edge source="SRB" target="NLD">
      <data key="d0">9020758</data>
    </edge>
    <edge source="SRB" target="NOR">
      <data key="d0">158275</data>
    </edge>
    <edge source="SRB" target="POL">
      <data key="d0">8856968</data>
    </edge>
    <edge source="SRB" target="ROU">
      <data key="d0">10778882</data>
    </edge>
    <edge source="SRB" target="RUS">
      <data key="d0">37947590</data>
    </edge>
    <edge source="SRB" target="SGP">
      <data key="d0">164281</data>
    </edge>
    <edge source="SRB" target="SVK">
      <data key="d0">3465774</data>
    </edge>
    <edge source="SRB" target="SVN">
      <data key="d0">29109870</data>
    </edge>
    <edge source="SRB" target="ESP">
      <data key="d0">4120075</data>
    </edge>
    <edge source="SRB" target="SWE">
      <data key="d0">76751</data>
    </edge>
    <edge source="SRB" target="CHE">
      <data key="d0">14731420</data>
    </edge>
    <edge source="SRB" target="THA">
      <data key="d0">17402</data>
    </edge>
    <edge source="SRB" target="ARE">
      <data key="d0">2163323</data>
    </edge>
    <edge source="SRB" target="TUR">
      <data key="d0">102110884</data>
    </edge>
    <edge source="SRB" target="UKR">
      <data key="d0">1728284</data>
    </edge>
    <edge source="SRB" target="MKD">
      <data key="d0">5459023</data>
    </edge>
    <edge source="SRB" target="EGY">
      <data key="d0">316871</data>
    </edge>
    <edge source="SRB" target="GBR">
      <data key="d0">9136891</data>
    </edge>
    <edge source="SRB" target="USA">
      <data key="d0">6395972</data>
    </edge>
    <edge source="TUR" target="ALB">
      <data key="d0">4880681</data>
    </edge>
    <edge source="TUR" target="DZA">
      <data key="d0">18339639</data>
    </edge>
    <edge source="TUR" target="AZE">
      <data key="d0">19658270</data>
    </edge>
    <edge source="TUR" target="ARG">
      <data key="d0">143699</data>
    </edge>
    <edge source="TUR" target="AUS">
      <data key="d0">3693740</data>
    </edge>
    <edge source="TUR" target="AUT">
      <data key="d0">59147166</data>
    </edge>
    <edge source="TUR" target="BEL">
      <data key="d0">22608776</data>
    </edge>
    <edge source="TUR" target="BRA">
      <data key="d0">624377</data>
    </edge>
    <edge source="TUR" target="BGR">
      <data key="d0">92898825</data>
    </edge>
    <edge source="TUR" target="BLR">
      <data key="d0">6240081</data>
    </edge>
    <edge source="TUR" target="CMR">
      <data key="d0">1378837</data>
    </edge>
    <edge source="TUR" target="CAN">
      <data key="d0">9991236</data>
    </edge>
    <edge source="TUR" target="LKA">
      <data key="d0">1134626</data>
    </edge>
    <edge source="TUR" target="CHL">
      <data key="d0">684287</data>
    </edge>
    <edge source="TUR" target="CHN">
      <data key="d0">6624497</data>
    </edge>
    <edge source="TUR" target="COL">
      <data key="d0">1038024</data>
    </edge>
    <edge source="TUR" target="HRV">
      <data key="d0">2250962</data>
    </edge>
    <edge source="TUR" target="CZE">
      <data key="d0">39802779</data>
    </edge>
    <edge source="TUR" target="BEN">
      <data key="d0">162278</data>
    </edge>
    <edge source="TUR" target="DNK">
      <data key="d0">18350871</data>
    </edge>
    <edge source="TUR" target="ECU">
      <data key="d0">109930</data>
    </edge>
    <edge source="TUR" target="SLV">
      <data key="d0">60300</data>
    </edge>
    <edge source="TUR" target="ETH">
      <data key="d0">21268678</data>
    </edge>
    <edge source="TUR" target="EST">
      <data key="d0">341011</data>
    </edge>
    <edge source="TUR" target="FIN">
      <data key="d0">6501604</data>
    </edge>
    <edge source="TUR" target="FRA">
      <data key="d0">108322050</data>
    </edge>
    <edge source="TUR" target="GEO">
      <data key="d0">16263943</data>
    </edge>
    <edge source="TUR" target="PSE">
      <data key="d0">847153</data>
    </edge>
    <edge source="TUR" target="DEU">
      <data key="d0">346979849</data>
    </edge>
    <edge source="TUR" target="GHA">
      <data key="d0">4018942</data>
    </edge>
    <edge source="TUR" target="GRC">
      <data key="d0">27166988</data>
    </edge>
    <edge source="TUR" target="GTM">
      <data key="d0">16936</data>
    </edge>
    <edge source="TUR" target="HND">
      <data key="d0">42630</data>
    </edge>
    <edge source="TUR" target="HKG">
      <data key="d0">7264213</data>
    </edge>
    <edge source="TUR" target="HUN">
      <data key="d0">32723532</data>
    </edge>
    <edge source="TUR" target="IDN">
      <data key="d0">692399</data>
    </edge>
    <edge source="TUR" target="IRL">
      <data key="d0">4931740</data>
    </edge>
    <edge source="TUR" target="ISR">
      <data key="d0">50171735</data>
    </edge>
    <edge source="TUR" target="ITA">
      <data key="d0">197272666</data>
    </edge>
    <edge source="TUR" target="CIV">
      <data key="d0">1499596</data>
    </edge>
    <edge source="TUR" target="JAM">
      <data key="d0">46335</data>
    </edge>
    <edge source="TUR" target="JPN">
      <data key="d0">2095315</data>
    </edge>
    <edge source="TUR" target="KAZ">
      <data key="d0">5994215</data>
    </edge>
    <edge source="TUR" target="JOR">
      <data key="d0">11662210</data>
    </edge>
    <edge source="TUR" target="KOR">
      <data key="d0">1361684</data>
    </edge>
    <edge source="TUR" target="KGZ">
      <data key="d0">856546</data>
    </edge>
    <edge source="TUR" target="LBN">
      <data key="d0">10746775</data>
    </edge>
    <edge source="TUR" target="LVA">
      <data key="d0">2245254</data>
    </edge>
    <edge source="TUR" target="LTU">
      <data key="d0">1746925</data>
    </edge>
    <edge source="TUR" target="MDG">
      <data key="d0">193548</data>
    </edge>
    <edge source="TUR" target="MWI">
      <data key="d0">214026</data>
    </edge>
    <edge source="TUR" target="MYS">
      <data key="d0">1427863</data>
    </edge>
    <edge source="TUR" target="MRT">
      <data key="d0">948682</data>
    </edge>
    <edge source="TUR" target="MUS">
      <data key="d0">31871</data>
    </edge>
    <edge source="TUR" target="MEX">
      <data key="d0">4758963</data>
    </edge>
    <edge source="TUR" target="MDA">
      <data key="d0">4118720</data>
    </edge>
    <edge source="TUR" target="MAR">
      <data key="d0">13121397</data>
    </edge>
    <edge source="TUR" target="MOZ">
      <data key="d0">147318</data>
    </edge>
    <edge source="TUR" target="OMN">
      <data key="d0">1487966</data>
    </edge>
    <edge source="TUR" target="NLD">
      <data key="d0">57392993</data>
    </edge>
    <edge source="TUR" target="NZL">
      <data key="d0">28527</data>
    </edge>
    <edge source="TUR" target="NER">
      <data key="d0">178130</data>
    </edge>
    <edge source="TUR" target="NOR">
      <data key="d0">4868330</data>
    </edge>
    <edge source="TUR" target="PAK">
      <data key="d0">4592101</data>
    </edge>
    <edge source="TUR" target="PAN">
      <data key="d0">351117</data>
    </edge>
    <edge source="TUR" target="PRY">
      <data key="d0">15945</data>
    </edge>
    <edge source="TUR" target="PER">
      <data key="d0">584116</data>
    </edge>
    <edge source="TUR" target="PHL">
      <data key="d0">2338520</data>
    </edge>
    <edge source="TUR" target="POL">
      <data key="d0">89196643</data>
    </edge>
    <edge source="TUR" target="PRT">
      <data key="d0">10202116</data>
    </edge>
    <edge source="TUR" target="ROU">
      <data key="d0">46774638</data>
    </edge>
    <edge source="TUR" target="RUS">
      <data key="d0">19173383</data>
    </edge>
    <edge source="TUR" target="SAU">
      <data key="d0">13485033</data>
    </edge>
    <edge source="TUR" target="SEN">
      <data key="d0">1217090</data>
    </edge>
    <edge source="TUR" target="SRB">
      <data key="d0">26122479</data>
    </edge>
    <edge source="TUR" target="IND">
      <data key="d0">21175269</data>
    </edge>
    <edge source="TUR" target="SGP">
      <data key="d0">52913146</data>
    </edge>
    <edge source="TUR" target="SVK">
      <data key="d0">29882047</data>
    </edge>
    <edge source="TUR" target="VNM">
      <data key="d0">2243254</data>
    </edge>
    <edge source="TUR" target="SVN">
      <data key="d0">6477978</data>
    </edge>
    <edge source="TUR" target="ZAF">
      <data key="d0">21280068</data>
    </edge>
    <edge source="TUR" target="ZWE">
      <data key="d0">187487</data>
    </edge>
    <edge source="TUR" target="ESP">
      <data key="d0">68869419</data>
    </edge>
    <edge source="TUR" target="SWE">
      <data key="d0">22154074</data>
    </edge>
    <edge source="TUR" target="CHE">
      <data key="d0">79521972</data>
    </edge>
    <edge source="TUR" target="THA">
      <data key="d0">174914</data>
    </edge>
    <edge source="TUR" target="TGO">
      <data key="d0">191789</data>
    </edge>
    <edge source="TUR" target="ARE">
      <data key="d0">8710108</data>
    </edge>
    <edge source="TUR" target="TUN">
      <data key="d0">19211955</data>
    </edge>
    <edge source="TUR" target="UGA">
      <data key="d0">128081</data>
    </edge>
    <edge source="TUR" target="UKR">
      <data key="d0">6863416</data>
    </edge>
    <edge source="TUR" target="MKD">
      <data key="d0">11582556</data>
    </edge>
    <edge source="TUR" target="EGY">
      <data key="d0">15822794</data>
    </edge>
    <edge source="TUR" target="GBR">
      <data key="d0">130662165</data>
    </edge>
    <edge source="TUR" target="TZA">
      <data key="d0">1506129</data>
    </edge>
    <edge source="TUR" target="USA">
      <data key="d0">38723993</data>
    </edge>
    <edge source="TUR" target="BFA">
      <data key="d0">259817</data>
    </edge>
    <edge source="TUR" target="URY">
      <data key="d0">82395</data>
    </edge>
    <edge source="MKD" target="ALB">
      <data key="d0">99836</data>
    </edge>
    <edge source="MKD" target="AUT">
      <data key="d0">222331</data>
    </edge>
    <edge source="MKD" target="BEL">
      <data key="d0">64310</data>
    </edge>
    <edge source="MKD" target="BGR">
      <data key="d0">5674214</data>
    </edge>
    <edge source="MKD" target="DEU">
      <data key="d0">844671</data>
    </edge>
    <edge source="MKD" target="GRC">
      <data key="d0">21747</data>
    </edge>
    <edge source="MKD" target="NLD">
      <data key="d0">93544</data>
    </edge>
    <edge source="MKD" target="POL">
      <data key="d0">32523</data>
    </edge>
    <edge source="MKD" target="SRB">
      <data key="d0">1145305</data>
    </edge>
    <edge source="MKD" target="SVK">
      <data key="d0">18455</data>
    </edge>
    <edge source="MKD" target="SVN">
      <data key="d0">283543</data>
    </edge>
    <edge source="MKD" target="CHE">
      <data key="d0">19227</data>
    </edge>
    <edge source="MKD" target="GBR">
      <data key="d0">36874</data>
    </edge>
    <edge source="DZA" target="ITA">
      <data key="d0">1305663</data>
    </edge>
    <edge source="DZA" target="MRT">
      <data key="d0">13459</data>
    </edge>
    <edge source="DZA" target="ARE">
      <data key="d0">15631</data>
    </edge>
    <edge source="ARE" target="ALB">
      <data key="d0">5016940</data>
    </edge>
    <edge source="ARE" target="DZA">
      <data key="d0">23816881</data>
    </edge>
    <edge source="ARE" target="AZE">
      <data key="d0">3474363</data>
    </edge>
    <edge source="ARE" target="AUS">
      <data key="d0">2113996</data>
    </edge>
    <edge source="ARE" target="BEL">
      <data key="d0">44241050</data>
    </edge>
    <edge source="ARE" target="BWA">
      <data key="d0">213312</data>
    </edge>
    <edge source="ARE" target="BRA">
      <data key="d0">1851267</data>
    </edge>
    <edge source="ARE" target="BGR">
      <data key="d0">8779632</data>
    </edge>
    <edge source="ARE" target="BLR">
      <data key="d0">167824</data>
    </edge>
    <edge source="ARE" target="CMR">
      <data key="d0">250514</data>
    </edge>
    <edge source="ARE" target="CAN">
      <data key="d0">102704</data>
    </edge>
    <edge source="ARE" target="LKA">
      <data key="d0">46493543</data>
    </edge>
    <edge source="ARE" target="CHL">
      <data key="d0">537450</data>
    </edge>
    <edge source="ARE" target="CHN">
      <data key="d0">45422502</data>
    </edge>
    <edge source="ARE" target="COL">
      <data key="d0">57109</data>
    </edge>
    <edge source="ARE" target="CRI">
      <data key="d0">1332865</data>
    </edge>
    <edge source="ARE" target="HRV">
      <data key="d0">6924307</data>
    </edge>
    <edge source="ARE" target="CZE">
      <data key="d0">152708</data>
    </edge>
    <edge source="ARE" target="ECU">
      <data key="d0">133258</data>
    </edge>
    <edge source="ARE" target="SLV">
      <data key="d0">5236446</data>
    </edge>
    <edge source="ARE" target="ETH">
      <data key="d0">7411879</data>
    </edge>
    <edge source="ARE" target="FIN">
      <data key="d0">2158442</data>
    </edge>
    <edge source="ARE" target="FRA">
      <data key="d0">30752330</data>
    </edge>
    <edge source="ARE" target="GMB">
      <data key="d0">13042</data>
    </edge>
    <edge source="ARE" target="PSE">
      <data key="d0">156653</data>
    </edge>
    <edge source="ARE" target="DEU">
      <data key="d0">63752634</data>
    </edge>
    <edge source="ARE" target="GHA">
      <data key="d0">2509624</data>
    </edge>
    <edge source="ARE" target="GRC">
      <data key="d0">25627395</data>
    </edge>
    <edge source="ARE" target="HKG">
      <data key="d0">198847</data>
    </edge>
    <edge source="ARE" target="IDN">
      <data key="d0">120949828</data>
    </edge>
    <edge source="ARE" target="IRL">
      <data key="d0">77775</data>
    </edge>
    <edge source="ARE" target="ITA">
      <data key="d0">227791535</data>
    </edge>
    <edge source="ARE" target="CIV">
      <data key="d0">83607</data>
    </edge>
    <edge source="ARE" target="JPN">
      <data key="d0">505383936</data>
    </edge>
    <edge source="ARE" target="KAZ">
      <data key="d0">2812965</data>
    </edge>
    <edge source="ARE" target="JOR">
      <data key="d0">27286992</data>
    </edge>
    <edge source="ARE" target="KOR">
      <data key="d0">313891028</data>
    </edge>
    <edge source="ARE" target="LBN">
      <data key="d0">51213368</data>
    </edge>
    <edge source="ARE" target="MDG">
      <data key="d0">235403</data>
    </edge>
    <edge source="ARE" target="MWI">
      <data key="d0">225422</data>
    </edge>
    <edge source="ARE" target="MYS">
      <data key="d0">192412286</data>
    </edge>
    <edge source="ARE" target="MRT">
      <data key="d0">37320</data>
    </edge>
    <edge source="ARE" target="MUS">
      <data key="d0">72046</data>
    </edge>
    <edge source="ARE" target="MEX">
      <data key="d0">7359603</data>
    </edge>
    <edge source="ARE" target="MAR">
      <data key="d0">48626743</data>
    </edge>
    <edge source="ARE" target="MOZ">
      <data key="d0">116234</data>
    </edge>
    <edge source="ARE" target="OMN">
      <data key="d0">191296057</data>
    </edge>
    <edge source="ARE" target="NAM">
      <data key="d0">55760</data>
    </edge>
    <edge source="ARE" target="NLD">
      <data key="d0">717891680</data>
    </edge>
    <edge source="ARE" target="NZL">
      <data key="d0">195379</data>
    </edge>
    <edge source="ARE" target="NOR">
      <data key="d0">1394122</data>
    </edge>
    <edge source="ARE" target="PAK">
      <data key="d0">60702901</data>
    </edge>
    <edge source="ARE" target="PRY">
      <data key="d0">217084</data>
    </edge>
    <edge source="ARE" target="PER">
      <data key="d0">6610198</data>
    </edge>
    <edge source="ARE" target="PHL">
      <data key="d0">15779775</data>
    </edge>
    <edge source="ARE" target="POL">
      <data key="d0">51187282</data>
    </edge>
    <edge source="ARE" target="ROU">
      <data key="d0">4300724</data>
    </edge>
    <edge source="ARE" target="SAU">
      <data key="d0">292057981</data>
    </edge>
    <edge source="ARE" target="SEN">
      <data key="d0">599483</data>
    </edge>
    <edge source="ARE" target="IND">
      <data key="d0">513798037</data>
    </edge>
    <edge source="ARE" target="SGP">
      <data key="d0">27902463</data>
    </edge>
    <edge source="ARE" target="VNM">
      <data key="d0">29003798</data>
    </edge>
    <edge source="ARE" target="SVN">
      <data key="d0">1602789</data>
    </edge>
    <edge source="ARE" target="ZAF">
      <data key="d0">68562920</data>
    </edge>
    <edge source="ARE" target="ESP">
      <data key="d0">74710847</data>
    </edge>
    <edge source="ARE" target="CHE">
      <data key="d0">11747146</data>
    </edge>
    <edge source="ARE" target="THA">
      <data key="d0">252608309</data>
    </edge>
    <edge source="ARE" target="TUN">
      <data key="d0">28934419</data>
    </edge>
    <edge source="ARE" target="TUR">
      <data key="d0">203984022</data>
    </edge>
    <edge source="ARE" target="UGA">
      <data key="d0">206217</data>
    </edge>
    <edge source="ARE" target="UKR">
      <data key="d0">45666</data>
    </edge>
    <edge source="ARE" target="EGY">
      <data key="d0">20395257</data>
    </edge>
    <edge source="ARE" target="GBR">
      <data key="d0">77882837</data>
    </edge>
    <edge source="ARE" target="TZA">
      <data key="d0">6485892</data>
    </edge>
    <edge source="ARE" target="USA">
      <data key="d0">874483317</data>
    </edge>
    <edge source="ARE" target="URY">
      <data key="d0">479345</data>
    </edge>
    <edge source="AZE" target="BGR">
      <data key="d0">51750</data>
    </edge>
    <edge source="AZE" target="BLR">
      <data key="d0">3202400</data>
    </edge>
    <edge source="AZE" target="CHN">
      <data key="d0">47250</data>
    </edge>
    <edge source="AZE" target="CZE">
      <data key="d0">946576</data>
    </edge>
    <edge source="AZE" target="GEO">
      <data key="d0">662035</data>
    </edge>
    <edge source="AZE" target="DEU">
      <data key="d0">80268</data>
    </edge>
    <edge source="AZE" target="GRC">
      <data key="d0">20532</data>
    </edge>
    <edge source="AZE" target="ITA">
      <data key="d0">1205131</data>
    </edge>
    <edge source="AZE" target="JPN">
      <data key="d0">528000</data>
    </edge>
    <edge source="AZE" target="KAZ">
      <data key="d0">84806</data>
    </edge>
    <edge source="AZE" target="JOR">
      <data key="d0">2685327</data>
    </edge>
    <edge source="AZE" target="KGZ">
      <data key="d0">321611</data>
    </edge>
    <edge source="AZE" target="NLD">
      <data key="d0">14400</data>
    </edge>
    <edge source="AZE" target="POL">
      <data key="d0">91171</data>
    </edge>
    <edge source="AZE" target="RUS">
      <data key="d0">14893130</data>
    </edge>
    <edge source="AZE" target="CHE">
      <data key="d0">1501675</data>
    </edge>
    <edge source="AZE" target="THA">
      <data key="d0">33600</data>
    </edge>
    <edge source="AZE" target="ARE">
      <data key="d0">2671784</data>
    </edge>
    <edge source="AZE" target="TUR">
      <data key="d0">92056200</data>
    </edge>
    <edge source="AZE" target="UKR">
      <data key="d0">538128</data>
    </edge>
    <edge source="AZE" target="GBR">
      <data key="d0">1382564</data>
    </edge>
    <edge source="BGR" target="ALB">
      <data key="d0">229278</data>
    </edge>
    <edge source="BGR" target="DZA">
      <data key="d0">2171915</data>
    </edge>
    <edge source="BGR" target="AUS">
      <data key="d0">153723</data>
    </edge>
    <edge source="BGR" target="AUT">
      <data key="d0">23385050</data>
    </edge>
    <edge source="BGR" target="ARM">
      <data key="d0">155528</data>
    </edge>
    <edge source="BGR" target="BEL">
      <data key="d0">252765343</data>
    </edge>
    <edge source="BGR" target="CAN">
      <data key="d0">4376256</data>
    </edge>
    <edge source="BGR" target="CHN">
      <data key="d0">252582653</data>
    </edge>
    <edge source="BGR" target="HRV">
      <data key="d0">1237204</data>
    </edge>
    <edge source="BGR" target="CZE">
      <data key="d0">17842688</data>
    </edge>
    <edge source="BGR" target="DNK">
      <data key="d0">8472591</data>
    </edge>
    <edge source="BGR" target="EST">
      <data key="d0">63739</data>
    </edge>
    <edge source="BGR" target="FIN">
      <data key="d0">424306</data>
    </edge>
    <edge source="BGR" target="FRA">
      <data key="d0">29982986</data>
    </edge>
    <edge source="BGR" target="GEO">
      <data key="d0">43393</data>
    </edge>
    <edge source="BGR" target="PSE">
      <data key="d0">53823</data>
    </edge>
    <edge source="BGR" target="DEU">
      <data key="d0">331118025</data>
    </edge>
    <edge source="BGR" target="GRC">
      <data key="d0">63045876</data>
    </edge>
    <edge source="BGR" target="HUN">
      <data key="d0">16601362</data>
    </edge>
    <edge source="BGR" target="IDN">
      <data key="d0">2449067</data>
    </edge>
    <edge source="BGR" target="IRL">
      <data key="d0">1403578</data>
    </edge>
    <edge source="BGR" target="ISR">
      <data key="d0">2710470</data>
    </edge>
    <edge source="BGR" target="ITA">
      <data key="d0">448488261</data>
    </edge>
    <edge source="BGR" target="JOR">
      <data key="d0">164261</data>
    </edge>
    <edge source="BGR" target="KOR">
      <data key="d0">3784523</data>
    </edge>
    <edge source="BGR" target="LBN">
      <data key="d0">47330</data>
    </edge>
    <edge source="BGR" target="LVA">
      <data key="d0">64750</data>
    </edge>
    <edge source="BGR" target="LTU">
      <data key="d0">2348338</data>
    </edge>
    <edge source="BGR" target="MYS">
      <data key="d0">1280374</data>
    </edge>
    <edge source="BGR" target="MDA">
      <data key="d0">845540</data>
    </edge>
    <edge source="BGR" target="MAR">
      <data key="d0">1210388</data>
    </edge>
    <edge source="BGR" target="OMN">
      <data key="d0">111952</data>
    </edge>
    <edge source="BGR" target="NLD">
      <data key="d0">8591221</data>
    </edge>
    <edge source="BGR" target="NZL">
      <data key="d0">1285296</data>
    </edge>
    <edge source="BGR" target="NOR">
      <data key="d0">112314</data>
    </edge>
    <edge source="BGR" target="PAK">
      <data key="d0">1207301</data>
    </edge>
    <edge source="BGR" target="PHL">
      <data key="d0">8770331</data>
    </edge>
    <edge source="BGR" target="POL">
      <data key="d0">99365476</data>
    </edge>
    <edge source="BGR" target="PRT">
      <data key="d0">5013404</data>
    </edge>
    <edge source="BGR" target="ROU">
      <data key="d0">66513676</data>
    </edge>
    <edge source="BGR" target="RUS">
      <data key="d0">732293</data>
    </edge>
    <edge source="BGR" target="SAU">
      <data key="d0">4289329</data>
    </edge>
    <edge source="BGR" target="SRB">
      <data key="d0">45591834</data>
    </edge>
    <edge source="BGR" target="IND">
      <data key="d0">37991</data>
    </edge>
    <edge source="BGR" target="SGP">
      <data key="d0">38350014</data>
    </edge>
    <edge source="BGR" target="SVK">
      <data key="d0">18392951</data>
    </edge>
    <edge source="BGR" target="VNM">
      <data key="d0">5544747</data>
    </edge>
    <edge source="BGR" target="SVN">
      <data key="d0">6608901</data>
    </edge>
    <edge source="BGR" target="ZAF">
      <data key="d0">1064154</data>
    </edge>
    <edge source="BGR" target="ESP">
      <data key="d0">17285142</data>
    </edge>
    <edge source="BGR" target="SWE">
      <data key="d0">607422</data>
    </edge>
    <edge source="BGR" target="CHE">
      <data key="d0">10663080</data>
    </edge>
    <edge source="BGR" target="THA">
      <data key="d0">300682</data>
    </edge>
    <edge source="BGR" target="ARE">
      <data key="d0">1181459</data>
    </edge>
    <edge source="BGR" target="TUN">
      <data key="d0">176291</data>
    </edge>
    <edge source="BGR" target="TUR">
      <data key="d0">371516430</data>
    </edge>
    <edge source="BGR" target="UKR">
      <data key="d0">4394474</data>
    </edge>
    <edge source="BGR" target="MKD">
      <data key="d0">22209740</data>
    </edge>
    <edge source="BGR" target="EGY">
      <data key="d0">42624012</data>
    </edge>
    <edge source="BGR" target="GBR">
      <data key="d0">40893913</data>
    </edge>
    <edge source="BGR" target="USA">
      <data key="d0">13899337</data>
    </edge>
    <edge source="BLR" target="AZE">
      <data key="d0">58000</data>
    </edge>
    <edge source="BLR" target="ARM">
      <data key="d0">233400</data>
    </edge>
    <edge source="BLR" target="BEL">
      <data key="d0">715900</data>
    </edge>
    <edge source="BLR" target="CHN">
      <data key="d0">81400</data>
    </edge>
    <edge source="BLR" target="CZE">
      <data key="d0">2752600</data>
    </edge>
    <edge source="BLR" target="EST">
      <data key="d0">12734500</data>
    </edge>
    <edge source="BLR" target="DEU">
      <data key="d0">902100</data>
    </edge>
    <edge source="BLR" target="HKG">
      <data key="d0">506800</data>
    </edge>
    <edge source="BLR" target="ITA">
      <data key="d0">86600</data>
    </edge>
    <edge source="BLR" target="KAZ">
      <data key="d0">2458700</data>
    </edge>
    <edge source="BLR" target="KGZ">
      <data key="d0">429900</data>
    </edge>
    <edge source="BLR" target="LVA">
      <data key="d0">8049700</data>
    </edge>
    <edge source="BLR" target="LTU">
      <data key="d0">22549800</data>
    </edge>
    <edge source="BLR" target="MDA">
      <data key="d0">559700</data>
    </edge>
    <edge source="BLR" target="POL">
      <data key="d0">9332400</data>
    </edge>
    <edge source="BLR" target="RUS">
      <data key="d0">63775900</data>
    </edge>
    <edge source="BLR" target="SRB">
      <data key="d0">14000</data>
    </edge>
    <edge source="BLR" target="SGP">
      <data key="d0">5822600</data>
    </edge>
    <edge source="BLR" target="SVK">
      <data key="d0">150900</data>
    </edge>
    <edge source="BLR" target="VNM">
      <data key="d0">35200</data>
    </edge>
    <edge source="BLR" target="CHE">
      <data key="d0">303000</data>
    </edge>
    <edge source="BLR" target="UKR">
      <data key="d0">8003100</data>
    </edge>
    <edge source="BLR" target="GBR">
      <data key="d0">6112400</data>
    </edge>
    <edge source="BLR" target="USA">
      <data key="d0">460300</data>
    </edge>
    <edge source="CHN" target="ALB">
      <data key="d0">4309524</data>
    </edge>
    <edge source="CHN" target="DZA">
      <data key="d0">82701101</data>
    </edge>
    <edge source="CHN" target="AZE">
      <data key="d0">518719</data>
    </edge>
    <edge source="CHN" target="ARG">
      <data key="d0">44640124</data>
    </edge>
    <edge source="CHN" target="AUS">
      <data key="d0">416805665</data>
    </edge>
    <edge source="CHN" target="AUT">
      <data key="d0">8828618</data>
    </edge>
    <edge source="CHN" target="ARM">
      <data key="d0">647526</data>
    </edge>
    <edge source="CHN" target="BEL">
      <data key="d0">125653833</data>
    </edge>
    <edge source="CHN" target="BOL">
      <data key="d0">5832167</data>
    </edge>
    <edge source="CHN" target="BWA">
      <data key="d0">719269</data>
    </edge>
    <edge source="CHN" target="BRA">
      <data key="d0">164691175</data>
    </edge>
    <edge source="CHN" target="BGR">
      <data key="d0">7638205</data>
    </edge>
    <edge source="CHN" target="BDI">
      <data key="d0">129890</data>
    </edge>
    <edge source="CHN" target="BLR">
      <data key="d0">3947010</data>
    </edge>
    <edge source="CHN" target="KHM">
      <data key="d0">13151194</data>
    </edge>
    <edge source="CHN" target="CMR">
      <data key="d0">28942683</data>
    </edge>
    <edge source="CHN" target="CAN">
      <data key="d0">333342430</data>
    </edge>
    <edge source="CHN" target="LKA">
      <data key="d0">37014176</data>
    </edge>
    <edge source="CHN" target="CHL">
      <data key="d0">139526446</data>
    </edge>
    <edge source="CHN" target="COL">
      <data key="d0">66666626</data>
    </edge>
    <edge source="CHN" target="CRI">
      <data key="d0">15291475</data>
    </edge>
    <edge source="CHN" target="HRV">
      <data key="d0">12271620</data>
    </edge>
    <edge source="CHN" target="CZE">
      <data key="d0">35661267</data>
    </edge>
    <edge source="CHN" target="BEN">
      <data key="d0">60954902</data>
    </edge>
    <edge source="CHN" target="DNK">
      <data key="d0">29914956</data>
    </edge>
    <edge source="CHN" target="ECU">
      <data key="d0">22016131</data>
    </edge>
    <edge source="CHN" target="SLV">
      <data key="d0">6427299</data>
    </edge>
    <edge source="CHN" target="ETH">
      <data key="d0">28248482</data>
    </edge>
    <edge source="CHN" target="EST">
      <data key="d0">5047956</data>
    </edge>
    <edge source="CHN" target="FIN">
      <data key="d0">35329866</data>
    </edge>
    <edge source="CHN" target="FRA">
      <data key="d0">117213410</data>
    </edge>
    <edge source="CHN" target="GEO">
      <data key="d0">2481429</data>
    </edge>
    <edge source="CHN" target="GMB">
      <data key="d0">1243195</data>
    </edge>
    <edge source="CHN" target="PSE">
      <data key="d0">527004</data>
    </edge>
    <edge source="CHN" target="DEU">
      <data key="d0">357774191</data>
    </edge>
    <edge source="CHN" target="GHA">
      <data key="d0">58902507</data>
    </edge>
    <edge source="CHN" target="GRC">
      <data key="d0">48822254</data>
    </edge>
    <edge source="CHN" target="GTM">
      <data key="d0">8196331</data>
    </edge>
    <edge source="CHN" target="HND">
      <data key="d0">10593590</data>
    </edge>
    <edge source="CHN" target="HKG">
      <data key="d0">1822225224</data>
    </edge>
    <edge source="CHN" target="HUN">
      <data key="d0">13452556</data>
    </edge>
    <edge source="CHN" target="IDN">
      <data key="d0">498083937</data>
    </edge>
    <edge source="CHN" target="IRL">
      <data key="d0">9342186</data>
    </edge>
    <edge source="CHN" target="ISR">
      <data key="d0">159451540</data>
    </edge>
    <edge source="CHN" target="ITA">
      <data key="d0">188974301</data>
    </edge>
    <edge source="CHN" target="CIV">
      <data key="d0">12127267</data>
    </edge>
    <edge source="CHN" target="JAM">
      <data key="d0">5261014</data>
    </edge>
    <edge source="CHN" target="JPN">
      <data key="d0">1235498523</data>
    </edge>
    <edge source="CHN" target="KAZ">
      <data key="d0">16067547</data>
    </edge>
    <edge source="CHN" target="JOR">
      <data key="d0">16205894</data>
    </edge>
    <edge source="CHN" target="KOR">
      <data key="d0">1696971684</data>
    </edge>
    <edge source="CHN" target="KGZ">
      <data key="d0">5348399</data>
    </edge>
    <edge source="CHN" target="LBN">
      <data key="d0">20923062</data>
    </edge>
    <edge source="CHN" target="LVA">
      <data key="d0">10827976</data>
    </edge>
    <edge source="CHN" target="LTU">
      <data key="d0">8533752</data>
    </edge>
    <edge source="CHN" target="MDG">
      <data key="d0">4557595</data>
    </edge>
    <edge source="CHN" target="MWI">
      <data key="d0">518125</data>
    </edge>
    <edge source="CHN" target="MYS">
      <data key="d0">766509619</data>
    </edge>
    <edge source="CHN" target="MRT">
      <data key="d0">4710414</data>
    </edge>
    <edge source="CHN" target="MUS">
      <data key="d0">24202897</data>
    </edge>
    <edge source="CHN" target="MEX">
      <data key="d0">391626230</data>
    </edge>
    <edge source="CHN" target="MDA">
      <data key="d0">631100</data>
    </edge>
    <edge source="CHN" target="MAR">
      <data key="d0">20502428</data>
    </edge>
    <edge source="CHN" target="MOZ">
      <data key="d0">8534318</data>
    </edge>
    <edge source="CHN" target="OMN">
      <data key="d0">8027685</data>
    </edge>
    <edge source="CHN" target="NAM">
      <data key="d0">1587253</data>
    </edge>
    <edge source="CHN" target="NLD">
      <data key="d0">512727228</data>
    </edge>
    <edge source="CHN" target="NZL">
      <data key="d0">63319665</data>
    </edge>
    <edge source="CHN" target="NIC">
      <data key="d0">2540533</data>
    </edge>
    <edge source="CHN" target="NER">
      <data key="d0">144324</data>
    </edge>
    <edge source="CHN" target="NOR">
      <data key="d0">15657904</data>
    </edge>
    <edge source="CHN" target="PAK">
      <data key="d0">137130882</data>
    </edge>
    <edge source="CHN" target="PAN">
      <data key="d0">14218117</data>
    </edge>
    <edge source="CHN" target="PRY">
      <data key="d0">3275699</data>
    </edge>
    <edge source="CHN" target="PER">
      <data key="d0">51257853</data>
    </edge>
    <edge source="CHN" target="PHL">
      <data key="d0">268034115</data>
    </edge>
    <edge source="CHN" target="POL">
      <data key="d0">125513744</data>
    </edge>
    <edge source="CHN" target="PRT">
      <data key="d0">19238777</data>
    </edge>
    <edge source="CHN" target="ROU">
      <data key="d0">35213889</data>
    </edge>
    <edge source="CHN" target="RUS">
      <data key="d0">189796407</data>
    </edge>
    <edge source="CHN" target="SAU">
      <data key="d0">208661135</data>
    </edge>
    <edge source="CHN" target="SEN">
      <data key="d0">26750766</data>
    </edge>
    <edge source="CHN" target="SRB">
      <data key="d0">4708843</data>
    </edge>
    <edge source="CHN" target="IND">
      <data key="d0">820604723</data>
    </edge>
    <edge source="CHN" target="SGP">
      <data key="d0">731348369</data>
    </edge>
    <edge source="CHN" target="SVK">
      <data key="d0">7148792</data>
    </edge>
    <edge source="CHN" target="VNM">
      <data key="d0">2291744039</data>
    </edge>
    <edge source="CHN" target="SVN">
      <data key="d0">45772112</data>
    </edge>
    <edge source="CHN" target="ZAF">
      <data key="d0">155573337</data>
    </edge>
    <edge source="CHN" target="ZWE">
      <data key="d0">1028140</data>
    </edge>
    <edge source="CHN" target="ESP">
      <data key="d0">127495236</data>
    </edge>
    <edge source="CHN" target="SWE">
      <data key="d0">32275959</data>
    </edge>
    <edge source="CHN" target="CHE">
      <data key="d0">6588579</data>
    </edge>
    <edge source="CHN" target="THA">
      <data key="d0">769994754</data>
    </edge>
    <edge source="CHN" target="TGO">
      <data key="d0">9834863</data>
    </edge>
    <edge source="CHN" target="ARE">
      <data key="d0">316556109</data>
    </edge>
    <edge source="CHN" target="TUN">
      <data key="d0">19193101</data>
    </edge>
    <edge source="CHN" target="TUR">
      <data key="d0">131768932</data>
    </edge>
    <edge source="CHN" target="UGA">
      <data key="d0">991932</data>
    </edge>
    <edge source="CHN" target="UKR">
      <data key="d0">48042297</data>
    </edge>
    <edge source="CHN" target="MKD">
      <data key="d0">100362</data>
    </edge>
    <edge source="CHN" target="EGY">
      <data key="d0">103620060</data>
    </edge>
    <edge source="CHN" target="GBR">
      <data key="d0">297116374</data>
    </edge>
    <edge source="CHN" target="TZA">
      <data key="d0">16877333</data>
    </edge>
    <edge source="CHN" target="USA">
      <data key="d0">1913960233</data>
    </edge>
    <edge source="CHN" target="BFA">
      <data key="d0">199480</data>
    </edge>
    <edge source="CHN" target="URY">
      <data key="d0">8521408</data>
    </edge>
    <edge source="CZE" target="ALB">
      <data key="d0">62444</data>
    </edge>
    <edge source="CZE" target="DZA">
      <data key="d0">99217</data>
    </edge>
    <edge source="CZE" target="AZE">
      <data key="d0">38817</data>
    </edge>
    <edge source="CZE" target="ARG">
      <data key="d0">253406</data>
    </edge>
    <edge source="CZE" target="AUS">
      <data key="d0">360242</data>
    </edge>
    <edge source="CZE" target="AUT">
      <data key="d0">52074222</data>
    </edge>
    <edge source="CZE" target="ARM">
      <data key="d0">61541</data>
    </edge>
    <edge source="CZE" target="BEL">
      <data key="d0">7516666</data>
    </edge>
    <edge source="CZE" target="BOL">
      <data key="d0">18241</data>
    </edge>
    <edge source="CZE" target="BRA">
      <data key="d0">582718</data>
    </edge>
    <edge source="CZE" target="BGR">
      <data key="d0">16663325</data>
    </edge>
    <edge source="CZE" target="BLR">
      <data key="d0">4760831</data>
    </edge>
    <edge source="CZE" target="CAN">
      <data key="d0">618586</data>
    </edge>
    <edge source="CZE" target="CHN">
      <data key="d0">1307194</data>
    </edge>
    <edge source="CZE" target="COL">
      <data key="d0">259911</data>
    </edge>
    <edge source="CZE" target="HRV">
      <data key="d0">4472104</data>
    </edge>
    <edge source="CZE" target="DNK">
      <data key="d0">1868973</data>
    </edge>
    <edge source="CZE" target="ECU">
      <data key="d0">50247</data>
    </edge>
    <edge source="CZE" target="SLV">
      <data key="d0">19523496</data>
    </edge>
    <edge source="CZE" target="EST">
      <data key="d0">707832</data>
    </edge>
    <edge source="CZE" target="FIN">
      <data key="d0">1381843</data>
    </edge>
    <edge source="CZE" target="FRA">
      <data key="d0">56424245</data>
    </edge>
    <edge source="CZE" target="GEO">
      <data key="d0">61056</data>
    </edge>
    <edge source="CZE" target="DEU">
      <data key="d0">402637422</data>
    </edge>
    <edge source="CZE" target="GRC">
      <data key="d0">399650</data>
    </edge>
    <edge source="CZE" target="HKG">
      <data key="d0">344156</data>
    </edge>
    <edge source="CZE" target="HUN">
      <data key="d0">31975503</data>
    </edge>
    <edge source="CZE" target="IRL">
      <data key="d0">2889446</data>
    </edge>
    <edge source="CZE" target="ISR">
      <data key="d0">240135</data>
    </edge>
    <edge source="CZE" target="ITA">
      <data key="d0">31488383</data>
    </edge>
    <edge source="CZE" target="CIV">
      <data key="d0">26934</data>
    </edge>
    <edge source="CZE" target="JPN">
      <data key="d0">2852919</data>
    </edge>
    <edge source="CZE" target="KAZ">
      <data key="d0">433168</data>
    </edge>
    <edge source="CZE" target="JOR">
      <data key="d0">14202</data>
    </edge>
    <edge source="CZE" target="KOR">
      <data key="d0">3926575</data>
    </edge>
    <edge source="CZE" target="LBN">
      <data key="d0">93912</data>
    </edge>
    <edge source="CZE" target="LVA">
      <data key="d0">1594081</data>
    </edge>
    <edge source="CZE" target="LTU">
      <data key="d0">4736911</data>
    </edge>
    <edge source="CZE" target="MYS">
      <data key="d0">287471</data>
    </edge>
    <edge source="CZE" target="MEX">
      <data key="d0">3035629</data>
    </edge>
    <edge source="CZE" target="MDA">
      <data key="d0">220299</data>
    </edge>
    <edge source="CZE" target="MAR">
      <data key="d0">990820</data>
    </edge>
    <edge source="CZE" target="NLD">
      <data key="d0">14928131</data>
    </edge>
    <edge source="CZE" target="NZL">
      <data key="d0">32178</data>
    </edge>
    <edge source="CZE" target="NOR">
      <data key="d0">1582032</data>
    </edge>
    <edge source="CZE" target="PAK">
      <data key="d0">86642</data>
    </edge>
    <edge source="CZE" target="PAN">
      <data key="d0">133450</data>
    </edge>
    <edge source="CZE" target="POL">
      <data key="d0">132955793</data>
    </edge>
    <edge source="CZE" target="PRT">
      <data key="d0">858759</data>
    </edge>
    <edge source="CZE" target="ROU">
      <data key="d0">11657305</data>
    </edge>
    <edge source="CZE" target="RUS">
      <data key="d0">6044344</data>
    </edge>
    <edge source="CZE" target="SAU">
      <data key="d0">133318</data>
    </edge>
    <edge source="CZE" target="SRB">
      <data key="d0">4597051</data>
    </edge>
    <edge source="CZE" target="IND">
      <data key="d0">1058331</data>
    </edge>
    <edge source="CZE" target="SGP">
      <data key="d0">1471572</data>
    </edge>
    <edge source="CZE" target="SVK">
      <data key="d0">147251207</data>
    </edge>
    <edge source="CZE" target="VNM">
      <data key="d0">535008</data>
    </edge>
    <edge source="CZE" target="SVN">
      <data key="d0">20701277</data>
    </edge>
    <edge source="CZE" target="ZAF">
      <data key="d0">799488</data>
    </edge>
    <edge source="CZE" target="ESP">
      <data key="d0">11551876</data>
    </edge>
    <edge source="CZE" target="SWE">
      <data key="d0">7272009</data>
    </edge>
    <edge source="CZE" target="CHE">
      <data key="d0">36489494</data>
    </edge>
    <edge source="CZE" target="THA">
      <data key="d0">497247</data>
    </edge>
    <edge source="CZE" target="TGO">
      <data key="d0">56023</data>
    </edge>
    <edge source="CZE" target="ARE">
      <data key="d0">107675</data>
    </edge>
    <edge source="CZE" target="TUN">
      <data key="d0">2091657</data>
    </edge>
    <edge source="CZE" target="TUR">
      <data key="d0">6164632</data>
    </edge>
    <edge source="CZE" target="UKR">
      <data key="d0">5696137</data>
    </edge>
    <edge source="CZE" target="MKD">
      <data key="d0">536013</data>
    </edge>
    <edge source="CZE" target="EGY">
      <data key="d0">266418</data>
    </edge>
    <edge source="CZE" target="GBR">
      <data key="d0">25047331</data>
    </edge>
    <edge source="CZE" target="USA">
      <data key="d0">17796843</data>
    </edge>
    <edge source="GEO" target="AZE">
      <data key="d0">14294</data>
    </edge>
    <edge source="GEO" target="ARM">
      <data key="d0">168545</data>
    </edge>
    <edge source="GEO" target="CZE">
      <data key="d0">276848</data>
    </edge>
    <edge source="GEO" target="GRC">
      <data key="d0">40444</data>
    </edge>
    <edge source="GEO" target="ITA">
      <data key="d0">1059617</data>
    </edge>
    <edge source="GEO" target="JPN">
      <data key="d0">1588703</data>
    </edge>
    <edge source="GEO" target="KOR">
      <data key="d0">38774</data>
    </edge>
    <edge source="GEO" target="LTU">
      <data key="d0">41463</data>
    </edge>
    <edge source="GEO" target="NLD">
      <data key="d0">311086</data>
    </edge>
    <edge source="GEO" target="POL">
      <data key="d0">214911</data>
    </edge>
    <edge source="GEO" target="IND">
      <data key="d0">197756</data>
    </edge>
    <edge source="GEO" target="SVK">
      <data key="d0">1938337</data>
    </edge>
    <edge source="GEO" target="SVN">
      <data key="d0">90956</data>
    </edge>
    <edge source="GEO" target="CHE">
      <data key="d0">78420</data>
    </edge>
    <edge source="GEO" target="THA">
      <data key="d0">154171</data>
    </edge>
    <edge source="GEO" target="TUR">
      <data key="d0">7218623</data>
    </edge>
    <edge source="GEO" target="UKR">
      <data key="d0">29171</data>
    </edge>
    <edge source="GEO" target="GBR">
      <data key="d0">125263</data>
    </edge>
    <edge source="JPN" target="ARG">
      <data key="d0">834670</data>
    </edge>
    <edge source="JPN" target="AUS">
      <data key="d0">53100171</data>
    </edge>
    <edge source="JPN" target="AUT">
      <data key="d0">17266661</data>
    </edge>
    <edge source="JPN" target="BEL">
      <data key="d0">15630029</data>
    </edge>
    <edge source="JPN" target="BRA">
      <data key="d0">14537513</data>
    </edge>
    <edge source="JPN" target="BGR">
      <data key="d0">190323</data>
    </edge>
    <edge source="JPN" target="KHM">
      <data key="d0">55746</data>
    </edge>
    <edge source="JPN" target="CAN">
      <data key="d0">21838944</data>
    </edge>
    <edge source="JPN" target="LKA">
      <data key="d0">5348343</data>
    </edge>
    <edge source="JPN" target="CHL">
      <data key="d0">22440</data>
    </edge>
    <edge source="JPN" target="CHN">
      <data key="d0">3021764606</data>
    </edge>
    <edge source="JPN" target="CRI">
      <data key="d0">215645</data>
    </edge>
    <edge source="JPN" target="CZE">
      <data key="d0">21141742</data>
    </edge>
    <edge source="JPN" target="DNK">
      <data key="d0">6137405</data>
    </edge>
    <edge source="JPN" target="SLV">
      <data key="d0">449614</data>
    </edge>
    <edge source="JPN" target="ETH">
      <data key="d0">247698</data>
    </edge>
    <edge source="JPN" target="EST">
      <data key="d0">1184054</data>
    </edge>
    <edge source="JPN" target="FIN">
      <data key="d0">302726</data>
    </edge>
    <edge source="JPN" target="FRA">
      <data key="d0">23028145</data>
    </edge>
    <edge source="JPN" target="DEU">
      <data key="d0">138825659</data>
    </edge>
    <edge source="JPN" target="GRC">
      <data key="d0">512901</data>
    </edge>
    <edge source="JPN" target="HKG">
      <data key="d0">602765782</data>
    </edge>
    <edge source="JPN" target="HUN">
      <data key="d0">6849027</data>
    </edge>
    <edge source="JPN" target="IDN">
      <data key="d0">347748722</data>
    </edge>
    <edge source="JPN" target="IRL">
      <data key="d0">1856118</data>
    </edge>
    <edge source="JPN" target="ISR">
      <data key="d0">4640644</data>
    </edge>
    <edge source="JPN" target="ITA">
      <data key="d0">34779834</data>
    </edge>
    <edge source="JPN" target="JOR">
      <data key="d0">8815541</data>
    </edge>
    <edge source="JPN" target="KOR">
      <data key="d0">1107353926</data>
    </edge>
    <edge source="JPN" target="LBN">
      <data key="d0">115009</data>
    </edge>
    <edge source="JPN" target="LTU">
      <data key="d0">44457</data>
    </edge>
    <edge source="JPN" target="MYS">
      <data key="d0">600017849</data>
    </edge>
    <edge source="JPN" target="MEX">
      <data key="d0">29571003</data>
    </edge>
    <edge source="JPN" target="MDA">
      <data key="d0">40912</data>
    </edge>
    <edge source="JPN" target="MAR">
      <data key="d0">181188</data>
    </edge>
    <edge source="JPN" target="OMN">
      <data key="d0">2112555</data>
    </edge>
    <edge source="JPN" target="NAM">
      <data key="d0">13425</data>
    </edge>
    <edge source="JPN" target="NLD">
      <data key="d0">5986125</data>
    </edge>
    <edge source="JPN" target="NZL">
      <data key="d0">23092225</data>
    </edge>
    <edge source="JPN" target="NOR">
      <data key="d0">171879</data>
    </edge>
    <edge source="JPN" target="PAK">
      <data key="d0">6304514</data>
    </edge>
    <edge source="JPN" target="PAN">
      <data key="d0">22486</data>
    </edge>
    <edge source="JPN" target="PER">
      <data key="d0">19816</data>
    </edge>
    <edge source="JPN" target="PHL">
      <data key="d0">223114460</data>
    </edge>
    <edge source="JPN" target="POL">
      <data key="d0">4325422</data>
    </edge>
    <edge source="JPN" target="PRT">
      <data key="d0">8617327</data>
    </edge>
    <edge source="JPN" target="ROU">
      <data key="d0">33361</data>
    </edge>
    <edge source="JPN" target="RUS">
      <data key="d0">1403474</data>
    </edge>
    <edge source="JPN" target="SAU">
      <data key="d0">119880035</data>
    </edge>
    <edge source="JPN" target="IND">
      <data key="d0">129587484</data>
    </edge>
    <edge source="JPN" target="SGP">
      <data key="d0">387862902</data>
    </edge>
    <edge source="JPN" target="SVK">
      <data key="d0">538270</data>
    </edge>
    <edge source="JPN" target="VNM">
      <data key="d0">235446739</data>
    </edge>
    <edge source="JPN" target="SVN">
      <data key="d0">288021</data>
    </edge>
    <edge source="JPN" target="ZAF">
      <data key="d0">1382415</data>
    </edge>
    <edge source="JPN" target="ESP">
      <data key="d0">11200877</data>
    </edge>
    <edge source="JPN" target="SWE">
      <data key="d0">1733392</data>
    </edge>
    <edge source="JPN" target="CHE">
      <data key="d0">7599913</data>
    </edge>
    <edge source="JPN" target="THA">
      <data key="d0">1020633665</data>
    </edge>
    <edge source="JPN" target="ARE">
      <data key="d0">12459019</data>
    </edge>
    <edge source="JPN" target="TUR">
      <data key="d0">24149584</data>
    </edge>
    <edge source="JPN" target="UKR">
      <data key="d0">15764</data>
    </edge>
    <edge source="JPN" target="EGY">
      <data key="d0">2987740</data>
    </edge>
    <edge source="JPN" target="GBR">
      <data key="d0">86324044</data>
    </edge>
    <edge source="JPN" target="TZA">
      <data key="d0">185442</data>
    </edge>
    <edge source="JPN" target="USA">
      <data key="d0">621013495</data>
    </edge>
    <edge source="KAZ" target="BEL">
      <data key="d0">63069404</data>
    </edge>
    <edge source="KAZ" target="BGR">
      <data key="d0">3925935</data>
    </edge>
    <edge source="KAZ" target="BLR">
      <data key="d0">2807604</data>
    </edge>
    <edge source="KAZ" target="CHN">
      <data key="d0">1077087737</data>
    </edge>
    <edge source="KAZ" target="EST">
      <data key="d0">6774811</data>
    </edge>
    <edge source="KAZ" target="FRA">
      <data key="d0">1665393</data>
    </edge>
    <edge source="KAZ" target="DEU">
      <data key="d0">22272055</data>
    </edge>
    <edge source="KAZ" target="GRC">
      <data key="d0">81588937</data>
    </edge>
    <edge source="KAZ" target="ISR">
      <data key="d0">180304</data>
    </edge>
    <edge source="KAZ" target="ITA">
      <data key="d0">51101059</data>
    </edge>
    <edge source="KAZ" target="JPN">
      <data key="d0">18417684</data>
    </edge>
    <edge source="KAZ" target="KOR">
      <data key="d0">19128910</data>
    </edge>
    <edge source="KAZ" target="KGZ">
      <data key="d0">1447276</data>
    </edge>
    <edge source="KAZ" target="LTU">
      <data key="d0">3586858</data>
    </edge>
    <edge source="KAZ" target="NLD">
      <data key="d0">108060273</data>
    </edge>
    <edge source="KAZ" target="NOR">
      <data key="d0">468692</data>
    </edge>
    <edge source="KAZ" target="ROU">
      <data key="d0">664805</data>
    </edge>
    <edge source="KAZ" target="RUS">
      <data key="d0">186257799</data>
    </edge>
    <edge source="KAZ" target="IND">
      <data key="d0">1180487</data>
    </edge>
    <edge source="KAZ" target="VNM">
      <data key="d0">138114753</data>
    </edge>
    <edge source="KAZ" target="ESP">
      <data key="d0">75948300</data>
    </edge>
    <edge source="KAZ" target="THA">
      <data key="d0">149626</data>
    </edge>
    <edge source="KAZ" target="ARE">
      <data key="d0">262834967</data>
    </edge>
    <edge source="KAZ" target="TUR">
      <data key="d0">476488516</data>
    </edge>
    <edge source="KAZ" target="UKR">
      <data key="d0">24844375</data>
    </edge>
    <edge source="KAZ" target="GBR">
      <data key="d0">812824915</data>
    </edge>
    <edge source="KAZ" target="USA">
      <data key="d0">56203507</data>
    </edge>
    <edge source="JOR" target="DZA">
      <data key="d0">3053529</data>
    </edge>
    <edge source="JOR" target="BEL">
      <data key="d0">181725</data>
    </edge>
    <edge source="JOR" target="CHN">
      <data key="d0">265465</data>
    </edge>
    <edge source="JOR" target="PSE">
      <data key="d0">969841</data>
    </edge>
    <edge source="JOR" target="DEU">
      <data key="d0">570418</data>
    </edge>
    <edge source="JOR" target="GRC">
      <data key="d0">325368</data>
    </edge>
    <edge source="JOR" target="IRL">
      <data key="d0">156572</data>
    </edge>
    <edge source="JOR" target="ITA">
      <data key="d0">4649083</data>
    </edge>
    <edge source="JOR" target="JPN">
      <data key="d0">873835</data>
    </edge>
    <edge source="JOR" target="KOR">
      <data key="d0">815957</data>
    </edge>
    <edge source="JOR" target="LBN">
      <data key="d0">286616</data>
    </edge>
    <edge source="JOR" target="MAR">
      <data key="d0">148616</data>
    </edge>
    <edge source="JOR" target="NZL">
      <data key="d0">249479</data>
    </edge>
    <edge source="JOR" target="PRT">
      <data key="d0">118204</data>
    </edge>
    <edge source="JOR" target="SAU">
      <data key="d0">387624</data>
    </edge>
    <edge source="JOR" target="IND">
      <data key="d0">3979077</data>
    </edge>
    <edge source="JOR" target="VNM">
      <data key="d0">432900</data>
    </edge>
    <edge source="JOR" target="ESP">
      <data key="d0">377796</data>
    </edge>
    <edge source="JOR" target="THA">
      <data key="d0">1203227</data>
    </edge>
    <edge source="JOR" target="ARE">
      <data key="d0">226532</data>
    </edge>
    <edge source="JOR" target="TUR">
      <data key="d0">1558064</data>
    </edge>
    <edge source="JOR" target="EGY">
      <data key="d0">59962</data>
    </edge>
    <edge source="JOR" target="GBR">
      <data key="d0">78731</data>
    </edge>
    <edge source="JOR" target="USA">
      <data key="d0">224952</data>
    </edge>
    <edge source="KGZ" target="CHN">
      <data key="d0">64285</data>
    </edge>
    <edge source="KGZ" target="DEU">
      <data key="d0">1577029</data>
    </edge>
    <edge source="KGZ" target="LVA">
      <data key="d0">48001</data>
    </edge>
    <edge source="KGZ" target="POL">
      <data key="d0">304000</data>
    </edge>
    <edge source="KGZ" target="IND">
      <data key="d0">64055</data>
    </edge>
    <edge source="KGZ" target="CHE">
      <data key="d0">3799670</data>
    </edge>
    <edge source="KGZ" target="ARE">
      <data key="d0">155490</data>
    </edge>
    <edge source="KGZ" target="TUR">
      <data key="d0">910968</data>
    </edge>
    <edge source="KGZ" target="GBR">
      <data key="d0">210985</data>
    </edge>
    <edge source="NLD" target="ALB">
      <data key="d0">14917</data>
    </edge>
    <edge source="NLD" target="DZA">
      <data key="d0">6310791</data>
    </edge>
    <edge source="NLD" target="AZE">
      <data key="d0">3095946</data>
    </edge>
    <edge source="NLD" target="ARG">
      <data key="d0">4984573</data>
    </edge>
    <edge source="NLD" target="AUS">
      <data key="d0">17973845</data>
    </edge>
    <edge source="NLD" target="AUT">
      <data key="d0">162671544</data>
    </edge>
    <edge source="NLD" target="ARM">
      <data key="d0">201707</data>
    </edge>
    <edge source="NLD" target="BEL">
      <data key="d0">555709221</data>
    </edge>
    <edge source="NLD" target="BOL">
      <data key="d0">10154</data>
    </edge>
    <edge source="NLD" target="BRA">
      <data key="d0">8937042</data>
    </edge>
    <edge source="NLD" target="BGR">
      <data key="d0">2108757</data>
    </edge>
    <edge source="NLD" target="BLR">
      <data key="d0">4798819</data>
    </edge>
    <edge source="NLD" target="KHM">
      <data key="d0">69077</data>
    </edge>
    <edge source="NLD" target="CMR">
      <data key="d0">25531</data>
    </edge>
    <edge source="NLD" target="CAN">
      <data key="d0">21125210</data>
    </edge>
    <edge source="NLD" target="LKA">
      <data key="d0">246801</data>
    </edge>
    <edge source="NLD" target="CHL">
      <data key="d0">1800106</data>
    </edge>
    <edge source="NLD" target="CHN">
      <data key="d0">96439246</data>
    </edge>
    <edge source="NLD" target="COL">
      <data key="d0">1390472</data>
    </edge>
    <edge source="NLD" target="CRI">
      <data key="d0">148880</data>
    </edge>
    <edge source="NLD" target="HRV">
      <data key="d0">1714651</data>
    </edge>
    <edge source="NLD" target="CZE">
      <data key="d0">85173498</data>
    </edge>
    <edge source="NLD" target="DNK">
      <data key="d0">40083135</data>
    </edge>
    <edge source="NLD" target="ECU">
      <data key="d0">577431</data>
    </edge>
    <edge source="NLD" target="SLV">
      <data key="d0">65173</data>
    </edge>
    <edge source="NLD" target="ETH">
      <data key="d0">22287</data>
    </edge>
    <edge source="NLD" target="EST">
      <data key="d0">6275485</data>
    </edge>
    <edge source="NLD" target="FIN">
      <data key="d0">77615178</data>
    </edge>
    <edge source="NLD" target="FRA">
      <data key="d0">361773564</data>
    </edge>
    <edge source="NLD" target="GEO">
      <data key="d0">24316</data>
    </edge>
    <edge source="NLD" target="DEU">
      <data key="d0">2429790617</data>
    </edge>
    <edge source="NLD" target="GHA">
      <data key="d0">446534</data>
    </edge>
    <edge source="NLD" target="GRC">
      <data key="d0">42819142</data>
    </edge>
    <edge source="NLD" target="HKG">
      <data key="d0">4260955</data>
    </edge>
    <edge source="NLD" target="HUN">
      <data key="d0">161053643</data>
    </edge>
    <edge source="NLD" target="IDN">
      <data key="d0">9784840</data>
    </edge>
    <edge source="NLD" target="IRL">
      <data key="d0">5681552</data>
    </edge>
    <edge source="NLD" target="ISR">
      <data key="d0">2730727</data>
    </edge>
    <edge source="NLD" target="ITA">
      <data key="d0">215243231</data>
    </edge>
    <edge source="NLD" target="CIV">
      <data key="d0">188639</data>
    </edge>
    <edge source="NLD" target="JAM">
      <data key="d0">22199</data>
    </edge>
    <edge source="NLD" target="JPN">
      <data key="d0">15798756</data>
    </edge>
    <edge source="NLD" target="KAZ">
      <data key="d0">1095610</data>
    </edge>
    <edge source="NLD" target="JOR">
      <data key="d0">4781572</data>
    </edge>
    <edge source="NLD" target="KOR">
      <data key="d0">25376101</data>
    </edge>
    <edge source="NLD" target="LBN">
      <data key="d0">805318</data>
    </edge>
    <edge source="NLD" target="LVA">
      <data key="d0">1038316</data>
    </edge>
    <edge source="NLD" target="LTU">
      <data key="d0">1868679</data>
    </edge>
    <edge source="NLD" target="MDG">
      <data key="d0">28715</data>
    </edge>
    <edge source="NLD" target="MYS">
      <data key="d0">4244518</data>
    </edge>
    <edge source="NLD" target="MUS">
      <data key="d0">129686</data>
    </edge>
    <edge source="NLD" target="MEX">
      <data key="d0">9701514</data>
    </edge>
    <edge source="NLD" target="MDA">
      <data key="d0">363942</data>
    </edge>
    <edge source="NLD" target="MAR">
      <data key="d0">11546923</data>
    </edge>
    <edge source="NLD" target="MOZ">
      <data key="d0">73162</data>
    </edge>
    <edge source="NLD" target="OMN">
      <data key="d0">697942</data>
    </edge>
    <edge source="NLD" target="NAM">
      <data key="d0">27697</data>
    </edge>
    <edge source="NLD" target="NZL">
      <data key="d0">450515</data>
    </edge>
    <edge source="NLD" target="NOR">
      <data key="d0">23341657</data>
    </edge>
    <edge source="NLD" target="PAK">
      <data key="d0">10499710</data>
    </edge>
    <edge source="NLD" target="PAN">
      <data key="d0">81438</data>
    </edge>
    <edge source="NLD" target="PRY">
      <data key="d0">10407</data>
    </edge>
    <edge source="NLD" target="PER">
      <data key="d0">2317017</data>
    </edge>
    <edge source="NLD" target="PHL">
      <data key="d0">5622406</data>
    </edge>
    <edge source="NLD" target="POL">
      <data key="d0">180835972</data>
    </edge>
    <edge source="NLD" target="PRT">
      <data key="d0">12734281</data>
    </edge>
    <edge source="NLD" target="ROU">
      <data key="d0">13596408</data>
    </edge>
    <edge source="NLD" target="RUS">
      <data key="d0">13330770</data>
    </edge>
    <edge source="NLD" target="SAU">
      <data key="d0">13902088</data>
    </edge>
    <edge source="NLD" target="SEN">
      <data key="d0">125859</data>
    </edge>
    <edge source="NLD" target="SRB">
      <data key="d0">1637986</data>
    </edge>
    <edge source="NLD" target="IND">
      <data key="d0">36351206</data>
    </edge>
    <edge source="NLD" target="SGP">
      <data key="d0">7237126</data>
    </edge>
    <edge source="NLD" target="SVK">
      <data key="d0">17070205</data>
    </edge>
    <edge source="NLD" target="VNM">
      <data key="d0">4777101</data>
    </edge>
    <edge source="NLD" target="SVN">
      <data key="d0">15598284</data>
    </edge>
    <edge source="NLD" target="ZAF">
      <data key="d0">6839900</data>
    </edge>
    <edge source="NLD" target="ZWE">
      <data key="d0">185922</data>
    </edge>
    <edge source="NLD" target="ESP">
      <data key="d0">140556093</data>
    </edge>
    <edge source="NLD" target="SWE">
      <data key="d0">88918629</data>
    </edge>
    <edge source="NLD" target="CHE">
      <data key="d0">50515337</data>
    </edge>
    <edge source="NLD" target="THA">
      <data key="d0">9574601</data>
    </edge>
    <edge source="NLD" target="TGO">
      <data key="d0">976320</data>
    </edge>
    <edge source="NLD" target="ARE">
      <data key="d0">15878276</data>
    </edge>
    <edge source="NLD" target="TUN">
      <data key="d0">2110804</data>
    </edge>
    <edge source="NLD" target="TUR">
      <data key="d0">39727703</data>
    </edge>
    <edge source="NLD" target="UGA">
      <data key="d0">265847</data>
    </edge>
    <edge source="NLD" target="UKR">
      <data key="d0">7374715</data>
    </edge>
    <edge source="NLD" target="MKD">
      <data key="d0">391027</data>
    </edge>
    <edge source="NLD" target="EGY">
      <data key="d0">26314639</data>
    </edge>
    <edge source="NLD" target="GBR">
      <data key="d0">234028188</data>
    </edge>
    <edge source="NLD" target="TZA">
      <data key="d0">57235</data>
    </edge>
    <edge source="NLD" target="USA">
      <data key="d0">98415160</data>
    </edge>
    <edge source="NLD" target="BFA">
      <data key="d0">18255</data>
    </edge>
    <edge source="NLD" target="URY">
      <data key="d0">182400</data>
    </edge>
    <edge source="POL" target="ALB">
      <data key="d0">13839</data>
    </edge>
    <edge source="POL" target="DZA">
      <data key="d0">147111</data>
    </edge>
    <edge source="POL" target="AZE">
      <data key="d0">122106</data>
    </edge>
    <edge source="POL" target="ARG">
      <data key="d0">40605</data>
    </edge>
    <edge source="POL" target="AUS">
      <data key="d0">50187088</data>
    </edge>
    <edge source="POL" target="AUT">
      <data key="d0">148154426</data>
    </edge>
    <edge source="POL" target="ARM">
      <data key="d0">45386</data>
    </edge>
    <edge source="POL" target="BEL">
      <data key="d0">27840018</data>
    </edge>
    <edge source="POL" target="BRA">
      <data key="d0">1563196</data>
    </edge>
    <edge source="POL" target="BGR">
      <data key="d0">12478813</data>
    </edge>
    <edge source="POL" target="BLR">
      <data key="d0">7652757</data>
    </edge>
    <edge source="POL" target="CMR">
      <data key="d0">102394</data>
    </edge>
    <edge source="POL" target="CAN">
      <data key="d0">3778667</data>
    </edge>
    <edge source="POL" target="CHL">
      <data key="d0">49835</data>
    </edge>
    <edge source="POL" target="CHN">
      <data key="d0">381001151</data>
    </edge>
    <edge source="POL" target="HRV">
      <data key="d0">6693491</data>
    </edge>
    <edge source="POL" target="CZE">
      <data key="d0">657939645</data>
    </edge>
    <edge source="POL" target="DNK">
      <data key="d0">24260541</data>
    </edge>
    <edge source="POL" target="ECU">
      <data key="d0">28918</data>
    </edge>
    <edge source="POL" target="EST">
      <data key="d0">12885783</data>
    </edge>
    <edge source="POL" target="FIN">
      <data key="d0">24430273</data>
    </edge>
    <edge source="POL" target="FRA">
      <data key="d0">225981489</data>
    </edge>
    <edge source="POL" target="GEO">
      <data key="d0">563366</data>
    </edge>
    <edge source="POL" target="DEU">
      <data key="d0">1183241949</data>
    </edge>
    <edge source="POL" target="GRC">
      <data key="d0">1502579</data>
    </edge>
    <edge source="POL" target="HND">
      <data key="d0">125884</data>
    </edge>
    <edge source="POL" target="HKG">
      <data key="d0">66293</data>
    </edge>
    <edge source="POL" target="HUN">
      <data key="d0">236608048</data>
    </edge>
    <edge source="POL" target="IRL">
      <data key="d0">2357418</data>
    </edge>
    <edge source="POL" target="ISR">
      <data key="d0">1238043</data>
    </edge>
    <edge source="POL" target="ITA">
      <data key="d0">164436058</data>
    </edge>
    <edge source="POL" target="CIV">
      <data key="d0">64264</data>
    </edge>
    <edge source="POL" target="JPN">
      <data key="d0">856787</data>
    </edge>
    <edge source="POL" target="KAZ">
      <data key="d0">4487983</data>
    </edge>
    <edge source="POL" target="JOR">
      <data key="d0">10080</data>
    </edge>
    <edge source="POL" target="KOR">
      <data key="d0">42054836</data>
    </edge>
    <edge source="POL" target="KGZ">
      <data key="d0">13084</data>
    </edge>
    <edge source="POL" target="LBN">
      <data key="d0">93911</data>
    </edge>
    <edge source="POL" target="LVA">
      <data key="d0">12407442</data>
    </edge>
    <edge source="POL" target="LTU">
      <data key="d0">23679587</data>
    </edge>
    <edge source="POL" target="MYS">
      <data key="d0">131937</data>
    </edge>
    <edge source="POL" target="MEX">
      <data key="d0">1799213</data>
    </edge>
    <edge source="POL" target="MDA">
      <data key="d0">1337641</data>
    </edge>
    <edge source="POL" target="MAR">
      <data key="d0">255576</data>
    </edge>
    <edge source="POL" target="NLD">
      <data key="d0">57168500</data>
    </edge>
    <edge source="POL" target="NZL">
      <data key="d0">36007</data>
    </edge>
    <edge source="POL" target="NOR">
      <data key="d0">11843529</data>
    </edge>
    <edge source="POL" target="PAK">
      <data key="d0">16265</data>
    </edge>
    <edge source="POL" target="PER">
      <data key="d0">19423</data>
    </edge>
    <edge source="POL" target="PRT">
      <data key="d0">2457512</data>
    </edge>
    <edge source="POL" target="ROU">
      <data key="d0">58732139</data>
    </edge>
    <edge source="POL" target="RUS">
      <data key="d0">26580035</data>
    </edge>
    <edge source="POL" target="SAU">
      <data key="d0">171381</data>
    </edge>
    <edge source="POL" target="SEN">
      <data key="d0">25437</data>
    </edge>
    <edge source="POL" target="SRB">
      <data key="d0">18666309</data>
    </edge>
    <edge source="POL" target="IND">
      <data key="d0">41298285</data>
    </edge>
    <edge source="POL" target="SGP">
      <data key="d0">124081305</data>
    </edge>
    <edge source="POL" target="SVK">
      <data key="d0">156401962</data>
    </edge>
    <edge source="POL" target="VNM">
      <data key="d0">189217</data>
    </edge>
    <edge source="POL" target="SVN">
      <data key="d0">46906197</data>
    </edge>
    <edge source="POL" target="ZAF">
      <data key="d0">738627</data>
    </edge>
    <edge source="POL" target="ESP">
      <data key="d0">24798867</data>
    </edge>
    <edge source="POL" target="SWE">
      <data key="d0">15019818</data>
    </edge>
    <edge source="POL" target="CHE">
      <data key="d0">74888553</data>
    </edge>
    <edge source="POL" target="THA">
      <data key="d0">18626</data>
    </edge>
    <edge source="POL" target="ARE">
      <data key="d0">1320451</data>
    </edge>
    <edge source="POL" target="TUN">
      <data key="d0">45023</data>
    </edge>
    <edge source="POL" target="TUR">
      <data key="d0">38558735</data>
    </edge>
    <edge source="POL" target="UKR">
      <data key="d0">54989281</data>
    </edge>
    <edge source="POL" target="MKD">
      <data key="d0">2445110</data>
    </edge>
    <edge source="POL" target="EGY">
      <data key="d0">149851</data>
    </edge>
    <edge source="POL" target="GBR">
      <data key="d0">495152199</data>
    </edge>
    <edge source="POL" target="USA">
      <data key="d0">193153357</data>
    </edge>
    <edge source="RUS" target="ALB">
      <data key="d0">264280</data>
    </edge>
    <edge source="RUS" target="DZA">
      <data key="d0">550823</data>
    </edge>
    <edge source="RUS" target="AZE">
      <data key="d0">11970685</data>
    </edge>
    <edge source="RUS" target="ARG">
      <data key="d0">779675</data>
    </edge>
    <edge source="RUS" target="AUS">
      <data key="d0">2260729</data>
    </edge>
    <edge source="RUS" target="AUT">
      <data key="d0">2296985</data>
    </edge>
    <edge source="RUS" target="ARM">
      <data key="d0">53362773</data>
    </edge>
    <edge source="RUS" target="BEL">
      <data key="d0">157095976</data>
    </edge>
    <edge source="RUS" target="BRA">
      <data key="d0">5419942</data>
    </edge>
    <edge source="RUS" target="BGR">
      <data key="d0">31790305</data>
    </edge>
    <edge source="RUS" target="BLR">
      <data key="d0">290323094</data>
    </edge>
    <edge source="RUS" target="CAN">
      <data key="d0">21297606</data>
    </edge>
    <edge source="RUS" target="CHN">
      <data key="d0">57046022</data>
    </edge>
    <edge source="RUS" target="COL">
      <data key="d0">2675950</data>
    </edge>
    <edge source="RUS" target="CRI">
      <data key="d0">1684982</data>
    </edge>
    <edge source="RUS" target="HRV">
      <data key="d0">16621146</data>
    </edge>
    <edge source="RUS" target="CZE">
      <data key="d0">65923892</data>
    </edge>
    <edge source="RUS" target="DNK">
      <data key="d0">5392572</data>
    </edge>
    <edge source="RUS" target="ECU">
      <data key="d0">2211350</data>
    </edge>
    <edge source="RUS" target="SLV">
      <data key="d0">1031313</data>
    </edge>
    <edge source="RUS" target="EST">
      <data key="d0">42267852</data>
    </edge>
    <edge source="RUS" target="FIN">
      <data key="d0">77407428</data>
    </edge>
    <edge source="RUS" target="FRA">
      <data key="d0">11288728</data>
    </edge>
    <edge source="RUS" target="GEO">
      <data key="d0">1736055</data>
    </edge>
    <edge source="RUS" target="DEU">
      <data key="d0">758318439</data>
    </edge>
    <edge source="RUS" target="GRC">
      <data key="d0">719716242</data>
    </edge>
    <edge source="RUS" target="GTM">
      <data key="d0">50219</data>
    </edge>
    <edge source="RUS" target="HND">
      <data key="d0">3810100</data>
    </edge>
    <edge source="RUS" target="HKG">
      <data key="d0">282327911</data>
    </edge>
    <edge source="RUS" target="HUN">
      <data key="d0">7227127</data>
    </edge>
    <edge source="RUS" target="IDN">
      <data key="d0">24713575</data>
    </edge>
    <edge source="RUS" target="IRL">
      <data key="d0">32022</data>
    </edge>
    <edge source="RUS" target="ISR">
      <data key="d0">61700407</data>
    </edge>
    <edge source="RUS" target="ITA">
      <data key="d0">563416357</data>
    </edge>
    <edge source="RUS" target="JPN">
      <data key="d0">1014604413</data>
    </edge>
    <edge source="RUS" target="KAZ">
      <data key="d0">73332247</data>
    </edge>
    <edge source="RUS" target="KOR">
      <data key="d0">350270175</data>
    </edge>
    <edge source="RUS" target="KGZ">
      <data key="d0">3738489</data>
    </edge>
    <edge source="RUS" target="LVA">
      <data key="d0">6786095</data>
    </edge>
    <edge source="RUS" target="LTU">
      <data key="d0">8913711</data>
    </edge>
    <edge source="RUS" target="MYS">
      <data key="d0">12030182</data>
    </edge>
    <edge source="RUS" target="MEX">
      <data key="d0">58996430</data>
    </edge>
    <edge source="RUS" target="MDA">
      <data key="d0">2014041</data>
    </edge>
    <edge source="RUS" target="MAR">
      <data key="d0">1727457</data>
    </edge>
    <edge source="RUS" target="NLD">
      <data key="d0">2623304253</data>
    </edge>
    <edge source="RUS" target="NZL">
      <data key="d0">845713</data>
    </edge>
    <edge source="RUS" target="NOR">
      <data key="d0">53678633</data>
    </edge>
    <edge source="RUS" target="PAK">
      <data key="d0">147082</data>
    </edge>
    <edge source="RUS" target="PRY">
      <data key="d0">3749241</data>
    </edge>
    <edge source="RUS" target="PER">
      <data key="d0">86782</data>
    </edge>
    <edge source="RUS" target="PHL">
      <data key="d0">1948208</data>
    </edge>
    <edge source="RUS" target="POL">
      <data key="d0">235581094</data>
    </edge>
    <edge source="RUS" target="PRT">
      <data key="d0">420980</data>
    </edge>
    <edge source="RUS" target="ROU">
      <data key="d0">1593542</data>
    </edge>
    <edge source="RUS" target="SRB">
      <data key="d0">53997207</data>
    </edge>
    <edge source="RUS" target="IND">
      <data key="d0">192905759</data>
    </edge>
    <edge source="RUS" target="SGP">
      <data key="d0">28165594</data>
    </edge>
    <edge source="RUS" target="SVK">
      <data key="d0">7505470</data>
    </edge>
    <edge source="RUS" target="VNM">
      <data key="d0">7692612</data>
    </edge>
    <edge source="RUS" target="SVN">
      <data key="d0">21729695</data>
    </edge>
    <edge source="RUS" target="ZAF">
      <data key="d0">10145985</data>
    </edge>
    <edge source="RUS" target="ESP">
      <data key="d0">35135134</data>
    </edge>
    <edge source="RUS" target="SWE">
      <data key="d0">32029586</data>
    </edge>
    <edge source="RUS" target="CHE">
      <data key="d0">1486056962</data>
    </edge>
    <edge source="RUS" target="THA">
      <data key="d0">36760105</data>
    </edge>
    <edge source="RUS" target="ARE">
      <data key="d0">20264514</data>
    </edge>
    <edge source="RUS" target="TUN">
      <data key="d0">1949232</data>
    </edge>
    <edge source="RUS" target="TUR">
      <data key="d0">700189979</data>
    </edge>
    <edge source="RUS" target="UKR">
      <data key="d0">75844981</data>
    </edge>
    <edge source="RUS" target="EGY">
      <data key="d0">150284789</data>
    </edge>
    <edge source="RUS" target="GBR">
      <data key="d0">602439739</data>
    </edge>
    <edge source="RUS" target="TZA">
      <data key="d0">1492985</data>
    </edge>
    <edge source="RUS" target="USA">
      <data key="d0">2259822031</data>
    </edge>
    <edge source="CHE" target="DZA">
      <data key="d0">7579851</data>
    </edge>
    <edge source="CHE" target="ARG">
      <data key="d0">1564964</data>
    </edge>
    <edge source="CHE" target="AUS">
      <data key="d0">21635081</data>
    </edge>
    <edge source="CHE" target="AUT">
      <data key="d0">93784341</data>
    </edge>
    <edge source="CHE" target="ARM">
      <data key="d0">27035</data>
    </edge>
    <edge source="CHE" target="BEL">
      <data key="d0">9917913</data>
    </edge>
    <edge source="CHE" target="BRA">
      <data key="d0">4534626</data>
    </edge>
    <edge source="CHE" target="BGR">
      <data key="d0">1024756</data>
    </edge>
    <edge source="CHE" target="BLR">
      <data key="d0">125542</data>
    </edge>
    <edge source="CHE" target="CAN">
      <data key="d0">67929508</data>
    </edge>
    <edge source="CHE" target="LKA">
      <data key="d0">108190</data>
    </edge>
    <edge source="CHE" target="CHL">
      <data key="d0">731639</data>
    </edge>
    <edge source="CHE" target="CHN">
      <data key="d0">36409439</data>
    </edge>
    <edge source="CHE" target="COL">
      <data key="d0">1383836</data>
    </edge>
    <edge source="CHE" target="CRI">
      <data key="d0">3270107</data>
    </edge>
    <edge source="CHE" target="HRV">
      <data key="d0">1192431</data>
    </edge>
    <edge source="CHE" target="CZE">
      <data key="d0">35863334</data>
    </edge>
    <edge source="CHE" target="DNK">
      <data key="d0">7241104</data>
    </edge>
    <edge source="CHE" target="ECU">
      <data key="d0">92141</data>
    </edge>
    <edge source="CHE" target="SLV">
      <data key="d0">261807</data>
    </edge>
    <edge source="CHE" target="EST">
      <data key="d0">198121</data>
    </edge>
    <edge source="CHE" target="FIN">
      <data key="d0">3227418</data>
    </edge>
    <edge source="CHE" target="FRA">
      <data key="d0">315400410</data>
    </edge>
    <edge source="CHE" target="GEO">
      <data key="d0">74763</data>
    </edge>
    <edge source="CHE" target="PSE">
      <data key="d0">28342</data>
    </edge>
    <edge source="CHE" target="DEU">
      <data key="d0">1254679669</data>
    </edge>
    <edge source="CHE" target="GRC">
      <data key="d0">184702</data>
    </edge>
    <edge source="CHE" target="GTM">
      <data key="d0">99640</data>
    </edge>
    <edge source="CHE" target="HKG">
      <data key="d0">131666299</data>
    </edge>
    <edge source="CHE" target="HUN">
      <data key="d0">20531360</data>
    </edge>
    <edge source="CHE" target="IDN">
      <data key="d0">1283297</data>
    </edge>
    <edge source="CHE" target="IRL">
      <data key="d0">856707</data>
    </edge>
    <edge source="CHE" target="ISR">
      <data key="d0">3185222</data>
    </edge>
    <edge source="CHE" target="ITA">
      <data key="d0">281187713</data>
    </edge>
    <edge source="CHE" target="CIV">
      <data key="d0">33989</data>
    </edge>
    <edge source="CHE" target="JPN">
      <data key="d0">79616276</data>
    </edge>
    <edge source="CHE" target="KAZ">
      <data key="d0">130252</data>
    </edge>
    <edge source="CHE" target="JOR">
      <data key="d0">796329</data>
    </edge>
    <edge source="CHE" target="KOR">
      <data key="d0">6717117</data>
    </edge>
    <edge source="CHE" target="LBN">
      <data key="d0">2274110</data>
    </edge>
    <edge source="CHE" target="LVA">
      <data key="d0">67804</data>
    </edge>
    <edge source="CHE" target="LTU">
      <data key="d0">38451</data>
    </edge>
    <edge source="CHE" target="MYS">
      <data key="d0">6850980</data>
    </edge>
    <edge source="CHE" target="MUS">
      <data key="d0">35096</data>
    </edge>
    <edge source="CHE" target="MEX">
      <data key="d0">2440131</data>
    </edge>
    <edge source="CHE" target="MAR">
      <data key="d0">698202</data>
    </edge>
    <edge source="CHE" target="MOZ">
      <data key="d0">53961</data>
    </edge>
    <edge source="CHE" target="OMN">
      <data key="d0">21912</data>
    </edge>
    <edge source="CHE" target="NLD">
      <data key="d0">91211676</data>
    </edge>
    <edge source="CHE" target="NZL">
      <data key="d0">165942</data>
    </edge>
    <edge source="CHE" target="NOR">
      <data key="d0">3580009</data>
    </edge>
    <edge source="CHE" target="PAK">
      <data key="d0">371716</data>
    </edge>
    <edge source="CHE" target="PER">
      <data key="d0">55411</data>
    </edge>
    <edge source="CHE" target="PHL">
      <data key="d0">553926</data>
    </edge>
    <edge source="CHE" target="POL">
      <data key="d0">15207671</data>
    </edge>
    <edge source="CHE" target="PRT">
      <data key="d0">4237555</data>
    </edge>
    <edge source="CHE" target="ROU">
      <data key="d0">3043822</data>
    </edge>
    <edge source="CHE" target="RUS">
      <data key="d0">7927588</data>
    </edge>
    <edge source="CHE" target="SAU">
      <data key="d0">6268415</data>
    </edge>
    <edge source="CHE" target="SRB">
      <data key="d0">698788</data>
    </edge>
    <edge source="CHE" target="IND">
      <data key="d0">84686840</data>
    </edge>
    <edge source="CHE" target="SGP">
      <data key="d0">30592884</data>
    </edge>
    <edge source="CHE" target="SVK">
      <data key="d0">7014985</data>
    </edge>
    <edge source="CHE" target="VNM">
      <data key="d0">1569130</data>
    </edge>
    <edge source="CHE" target="SVN">
      <data key="d0">3620586</data>
    </edge>
    <edge source="CHE" target="ZAF">
      <data key="d0">2722811</data>
    </edge>
    <edge source="CHE" target="ZWE">
      <data key="d0">26796</data>
    </edge>
    <edge source="CHE" target="ESP">
      <data key="d0">35716459</data>
    </edge>
    <edge source="CHE" target="SWE">
      <data key="d0">31289782</data>
    </edge>
    <edge source="CHE" target="THA">
      <data key="d0">44889687</data>
    </edge>
    <edge source="CHE" target="ARE">
      <data key="d0">19918012</data>
    </edge>
    <edge source="CHE" target="TUN">
      <data key="d0">563229</data>
    </edge>
    <edge source="CHE" target="TUR">
      <data key="d0">7473195</data>
    </edge>
    <edge source="CHE" target="UKR">
      <data key="d0">1656447</data>
    </edge>
    <edge source="CHE" target="MKD">
      <data key="d0">137524</data>
    </edge>
    <edge source="CHE" target="EGY">
      <data key="d0">766798</data>
    </edge>
    <edge source="CHE" target="GBR">
      <data key="d0">460368739</data>
    </edge>
    <edge source="CHE" target="USA">
      <data key="d0">223824472</data>
    </edge>
    <edge source="CHE" target="URY">
      <data key="d0">185374</data>
    </edge>
    <edge source="THA" target="ARG">
      <data key="d0">932756</data>
    </edge>
    <edge source="THA" target="AUS">
      <data key="d0">37101802</data>
    </edge>
    <edge source="THA" target="AUT">
      <data key="d0">1516591</data>
    </edge>
    <edge source="THA" target="BEL">
      <data key="d0">11135240</data>
    </edge>
    <edge source="THA" target="BRA">
      <data key="d0">229495</data>
    </edge>
    <edge source="THA" target="KHM">
      <data key="d0">9577430</data>
    </edge>
    <edge source="THA" target="CAN">
      <data key="d0">3309389</data>
    </edge>
    <edge source="THA" target="LKA">
      <data key="d0">1354020</data>
    </edge>
    <edge source="THA" target="CHL">
      <data key="d0">14648</data>
    </edge>
    <edge source="THA" target="CHN">
      <data key="d0">78811843</data>
    </edge>
    <edge source="THA" target="HRV">
      <data key="d0">130399</data>
    </edge>
    <edge source="THA" target="CZE">
      <data key="d0">37250636</data>
    </edge>
    <edge source="THA" target="DNK">
      <data key="d0">68841</data>
    </edge>
    <edge source="THA" target="FRA">
      <data key="d0">8070213</data>
    </edge>
    <edge source="THA" target="DEU">
      <data key="d0">11575532</data>
    </edge>
    <edge source="THA" target="GHA">
      <data key="d0">121649</data>
    </edge>
    <edge source="THA" target="HKG">
      <data key="d0">26566493</data>
    </edge>
    <edge source="THA" target="HUN">
      <data key="d0">674144</data>
    </edge>
    <edge source="THA" target="IDN">
      <data key="d0">163580919</data>
    </edge>
    <edge source="THA" target="IRL">
      <data key="d0">239637</data>
    </edge>
    <edge source="THA" target="ISR">
      <data key="d0">289503</data>
    </edge>
    <edge source="THA" target="ITA">
      <data key="d0">5686211</data>
    </edge>
    <edge source="THA" target="JPN">
      <data key="d0">246061916</data>
    </edge>
    <edge source="THA" target="KAZ">
      <data key="d0">124068</data>
    </edge>
    <edge source="THA" target="JOR">
      <data key="d0">270113</data>
    </edge>
    <edge source="THA" target="KOR">
      <data key="d0">41731756</data>
    </edge>
    <edge source="THA" target="LBN">
      <data key="d0">118786</data>
    </edge>
    <edge source="THA" target="MYS">
      <data key="d0">122665035</data>
    </edge>
    <edge source="THA" target="MEX">
      <data key="d0">4341415</data>
    </edge>
    <edge source="THA" target="OMN">
      <data key="d0">1174568</data>
    </edge>
    <edge source="THA" target="NLD">
      <data key="d0">8610845</data>
    </edge>
    <edge source="THA" target="NZL">
      <data key="d0">7092976</data>
    </edge>
    <edge source="THA" target="NOR">
      <data key="d0">639753</data>
    </edge>
    <edge source="THA" target="PAK">
      <data key="d0">3318584</data>
    </edge>
    <edge source="THA" target="PHL">
      <data key="d0">101445620</data>
    </edge>
    <edge source="THA" target="POL">
      <data key="d0">75257</data>
    </edge>
    <edge source="THA" target="SAU">
      <data key="d0">8368835</data>
    </edge>
    <edge source="THA" target="IND">
      <data key="d0">220888998</data>
    </edge>
    <edge source="THA" target="SGP">
      <data key="d0">27914831</data>
    </edge>
    <edge source="THA" target="SVK">
      <data key="d0">340455</data>
    </edge>
    <edge source="THA" target="VNM">
      <data key="d0">129850435</data>
    </edge>
    <edge source="THA" target="SVN">
      <data key="d0">451596</data>
    </edge>
    <edge source="THA" target="ZAF">
      <data key="d0">5753530</data>
    </edge>
    <edge source="THA" target="ESP">
      <data key="d0">5323646</data>
    </edge>
    <edge source="THA" target="SWE">
      <data key="d0">828396</data>
    </edge>
    <edge source="THA" target="CHE">
      <data key="d0">2008118</data>
    </edge>
    <edge source="THA" target="TGO">
      <data key="d0">15518</data>
    </edge>
    <edge source="THA" target="ARE">
      <data key="d0">24653710</data>
    </edge>
    <edge source="THA" target="TUR">
      <data key="d0">1110304</data>
    </edge>
    <edge source="THA" target="EGY">
      <data key="d0">9929670</data>
    </edge>
    <edge source="THA" target="GBR">
      <data key="d0">19669969</data>
    </edge>
    <edge source="THA" target="USA">
      <data key="d0">83227588</data>
    </edge>
    <edge source="THA" target="URY">
      <data key="d0">12212</data>
    </edge>
    <edge source="UKR" target="DZA">
      <data key="d0">33423</data>
    </edge>
    <edge source="UKR" target="AZE">
      <data key="d0">172156</data>
    </edge>
    <edge source="UKR" target="AUT">
      <data key="d0">21345</data>
    </edge>
    <edge source="UKR" target="ARM">
      <data key="d0">148882</data>
    </edge>
    <edge source="UKR" target="BEL">
      <data key="d0">1030918</data>
    </edge>
    <edge source="UKR" target="BGR">
      <data key="d0">3279406</data>
    </edge>
    <edge source="UKR" target="BLR">
      <data key="d0">13530472</data>
    </edge>
    <edge source="UKR" target="CAN">
      <data key="d0">340816</data>
    </edge>
    <edge source="UKR" target="CHN">
      <data key="d0">14298572</data>
    </edge>
    <edge source="UKR" target="CZE">
      <data key="d0">2588568</data>
    </edge>
    <edge source="UKR" target="EST">
      <data key="d0">2131570</data>
    </edge>
    <edge source="UKR" target="FIN">
      <data key="d0">245511</data>
    </edge>
    <edge source="UKR" target="FRA">
      <data key="d0">2207330</data>
    </edge>
    <edge source="UKR" target="GEO">
      <data key="d0">1428660</data>
    </edge>
    <edge source="UKR" target="DEU">
      <data key="d0">9128236</data>
    </edge>
    <edge source="UKR" target="GRC">
      <data key="d0">284116</data>
    </edge>
    <edge source="UKR" target="HKG">
      <data key="d0">172970</data>
    </edge>
    <edge source="UKR" target="HUN">
      <data key="d0">926615</data>
    </edge>
    <edge source="UKR" target="ISR">
      <data key="d0">589010</data>
    </edge>
    <edge source="UKR" target="ITA">
      <data key="d0">12003728</data>
    </edge>
    <edge source="UKR" target="JPN">
      <data key="d0">9206190</data>
    </edge>
    <edge source="UKR" target="KAZ">
      <data key="d0">1982072</data>
    </edge>
    <edge source="UKR" target="KOR">
      <data key="d0">382566</data>
    </edge>
    <edge source="UKR" target="KGZ">
      <data key="d0">37722</data>
    </edge>
    <edge source="UKR" target="LVA">
      <data key="d0">2495368</data>
    </edge>
    <edge source="UKR" target="LTU">
      <data key="d0">1603539</data>
    </edge>
    <edge source="UKR" target="MDA">
      <data key="d0">1684881</data>
    </edge>
    <edge source="UKR" target="NLD">
      <data key="d0">7066254</data>
    </edge>
    <edge source="UKR" target="POL">
      <data key="d0">19756823</data>
    </edge>
    <edge source="UKR" target="ROU">
      <data key="d0">1316783</data>
    </edge>
    <edge source="UKR" target="RUS">
      <data key="d0">29852621</data>
    </edge>
    <edge source="UKR" target="SAU">
      <data key="d0">80483</data>
    </edge>
    <edge source="UKR" target="SRB">
      <data key="d0">275101</data>
    </edge>
    <edge source="UKR" target="IND">
      <data key="d0">687572</data>
    </edge>
    <edge source="UKR" target="SGP">
      <data key="d0">1029201</data>
    </edge>
    <edge source="UKR" target="SVK">
      <data key="d0">5712838</data>
    </edge>
    <edge source="UKR" target="VNM">
      <data key="d0">87329</data>
    </edge>
    <edge source="UKR" target="SVN">
      <data key="d0">5388248</data>
    </edge>
    <edge source="UKR" target="ESP">
      <data key="d0">536182</data>
    </edge>
    <edge source="UKR" target="CHE">
      <data key="d0">97377</data>
    </edge>
    <edge source="UKR" target="THA">
      <data key="d0">8241499</data>
    </edge>
    <edge source="UKR" target="ARE">
      <data key="d0">185825</data>
    </edge>
    <edge source="UKR" target="TUN">
      <data key="d0">475572</data>
    </edge>
    <edge source="UKR" target="TUR">
      <data key="d0">30300581</data>
    </edge>
    <edge source="UKR" target="MKD">
      <data key="d0">379827</data>
    </edge>
    <edge source="UKR" target="EGY">
      <data key="d0">1681109</data>
    </edge>
    <edge source="UKR" target="GBR">
      <data key="d0">510411</data>
    </edge>
    <edge source="UKR" target="USA">
      <data key="d0">2949640</data>
    </edge>
    <edge source="GBR" target="DZA">
      <data key="d0">301207</data>
    </edge>
    <edge source="GBR" target="AZE">
      <data key="d0">423772</data>
    </edge>
    <edge source="GBR" target="ARG">
      <data key="d0">36171003</data>
    </edge>
    <edge source="GBR" target="AUS">
      <data key="d0">33857857</data>
    </edge>
    <edge source="GBR" target="AUT">
      <data key="d0">78208523</data>
    </edge>
    <edge source="GBR" target="BEL">
      <data key="d0">163851219</data>
    </edge>
    <edge source="GBR" target="BRA">
      <data key="d0">11059855</data>
    </edge>
    <edge source="GBR" target="BGR">
      <data key="d0">3509254</data>
    </edge>
    <edge source="GBR" target="KHM">
      <data key="d0">27311</data>
    </edge>
    <edge source="GBR" target="CAN">
      <data key="d0">381128723</data>
    </edge>
    <edge source="GBR" target="LKA">
      <data key="d0">481893</data>
    </edge>
    <edge source="GBR" target="CHL">
      <data key="d0">1321337</data>
    </edge>
    <edge source="GBR" target="CHN">
      <data key="d0">335005651</data>
    </edge>
    <edge source="GBR" target="COL">
      <data key="d0">230437</data>
    </edge>
    <edge source="GBR" target="CRI">
      <data key="d0">615732</data>
    </edge>
    <edge source="GBR" target="HRV">
      <data key="d0">1594700</data>
    </edge>
    <edge source="GBR" target="CZE">
      <data key="d0">42971493</data>
    </edge>
    <edge source="GBR" target="BEN">
      <data key="d0">11721</data>
    </edge>
    <edge source="GBR" target="DNK">
      <data key="d0">19555343</data>
    </edge>
    <edge source="GBR" target="ECU">
      <data key="d0">14851</data>
    </edge>
    <edge source="GBR" target="SLV">
      <data key="d0">117795</data>
    </edge>
    <edge source="GBR" target="ETH">
      <data key="d0">35393</data>
    </edge>
    <edge source="GBR" target="EST">
      <data key="d0">5572721</data>
    </edge>
    <edge source="GBR" target="FIN">
      <data key="d0">22387567</data>
    </edge>
    <edge source="GBR" target="FRA">
      <data key="d0">378334413</data>
    </edge>
    <edge source="GBR" target="GEO">
      <data key="d0">1003038</data>
    </edge>
    <edge source="GBR" target="GMB">
      <data key="d0">37566</data>
    </edge>
    <edge source="GBR" target="DEU">
      <data key="d0">1459147546</data>
    </edge>
    <edge source="GBR" target="GHA">
      <data key="d0">1455001</data>
    </edge>
    <edge source="GBR" target="GRC">
      <data key="d0">23624867</data>
    </edge>
    <edge source="GBR" target="GTM">
      <data key="d0">22146</data>
    </edge>
    <edge source="GBR" target="HKG">
      <data key="d0">660467243</data>
    </edge>
    <edge source="GBR" target="HUN">
      <data key="d0">10921347</data>
    </edge>
    <edge source="GBR" target="IDN">
      <data key="d0">5128624</data>
    </edge>
    <edge source="GBR" target="IRL">
      <data key="d0">219736665</data>
    </edge>
    <edge source="GBR" target="ISR">
      <data key="d0">17620155</data>
    </edge>
    <edge source="GBR" target="ITA">
      <data key="d0">415835831</data>
    </edge>
    <edge source="GBR" target="CIV">
      <data key="d0">41977</data>
    </edge>
    <edge source="GBR" target="JAM">
      <data key="d0">11330</data>
    </edge>
    <edge source="GBR" target="JPN">
      <data key="d0">301949695</data>
    </edge>
    <edge source="GBR" target="KAZ">
      <data key="d0">2135672</data>
    </edge>
    <edge source="GBR" target="JOR">
      <data key="d0">1237925</data>
    </edge>
    <edge source="GBR" target="KOR">
      <data key="d0">139746393</data>
    </edge>
    <edge source="GBR" target="LBN">
      <data key="d0">3241455</data>
    </edge>
    <edge source="GBR" target="LVA">
      <data key="d0">393183</data>
    </edge>
    <edge source="GBR" target="LTU">
      <data key="d0">6822594</data>
    </edge>
    <edge source="GBR" target="MYS">
      <data key="d0">11859357</data>
    </edge>
    <edge source="GBR" target="MUS">
      <data key="d0">152257</data>
    </edge>
    <edge source="GBR" target="MEX">
      <data key="d0">12502850</data>
    </edge>
    <edge source="GBR" target="MDA">
      <data key="d0">22773</data>
    </edge>
    <edge source="GBR" target="MAR">
      <data key="d0">197571</data>
    </edge>
    <edge source="GBR" target="OMN">
      <data key="d0">20836088</data>
    </edge>
    <edge source="GBR" target="NAM">
      <data key="d0">56748</data>
    </edge>
    <edge source="GBR" target="NLD">
      <data key="d0">177217096</data>
    </edge>
    <edge source="GBR" target="NZL">
      <data key="d0">2606112</data>
    </edge>
    <edge source="GBR" target="NOR">
      <data key="d0">39534680</data>
    </edge>
    <edge source="GBR" target="PAK">
      <data key="d0">14289105</data>
    </edge>
    <edge source="GBR" target="PAN">
      <data key="d0">868182</data>
    </edge>
    <edge source="GBR" target="PER">
      <data key="d0">418742</data>
    </edge>
    <edge source="GBR" target="PHL">
      <data key="d0">6004381</data>
    </edge>
    <edge source="GBR" target="POL">
      <data key="d0">46165144</data>
    </edge>
    <edge source="GBR" target="PRT">
      <data key="d0">11396585</data>
    </edge>
    <edge source="GBR" target="ROU">
      <data key="d0">26346329</data>
    </edge>
    <edge source="GBR" target="RUS">
      <data key="d0">12572431</data>
    </edge>
    <edge source="GBR" target="SAU">
      <data key="d0">27007499</data>
    </edge>
    <edge source="GBR" target="SEN">
      <data key="d0">78612</data>
    </edge>
    <edge source="GBR" target="SRB">
      <data key="d0">914404</data>
    </edge>
    <edge source="GBR" target="IND">
      <data key="d0">449618966</data>
    </edge>
    <edge source="GBR" target="SGP">
      <data key="d0">44648666</data>
    </edge>
    <edge source="GBR" target="SVK">
      <data key="d0">4655889</data>
    </edge>
    <edge source="GBR" target="VNM">
      <data key="d0">1522064</data>
    </edge>
    <edge source="GBR" target="SVN">
      <data key="d0">33082507</data>
    </edge>
    <edge source="GBR" target="ZAF">
      <data key="d0">12687268</data>
    </edge>
    <edge source="GBR" target="ZWE">
      <data key="d0">16432</data>
    </edge>
    <edge source="GBR" target="ESP">
      <data key="d0">132294955</data>
    </edge>
    <edge source="GBR" target="SWE">
      <data key="d0">109997868</data>
    </edge>
    <edge source="GBR" target="CHE">
      <data key="d0">606596655</data>
    </edge>
    <edge source="GBR" target="THA">
      <data key="d0">13595332</data>
    </edge>
    <edge source="GBR" target="ARE">
      <data key="d0">93846416</data>
    </edge>
    <edge source="GBR" target="TUN">
      <data key="d0">2828977</data>
    </edge>
    <edge source="GBR" target="TUR">
      <data key="d0">51908028</data>
    </edge>
    <edge source="GBR" target="UGA">
      <data key="d0">124367</data>
    </edge>
    <edge source="GBR" target="UKR">
      <data key="d0">2667305</data>
    </edge>
    <edge source="GBR" target="MKD">
      <data key="d0">830523045</data>
    </edge>
    <edge source="GBR" target="EGY">
      <data key="d0">37768373</data>
    </edge>
    <edge source="GBR" target="TZA">
      <data key="d0">23803624</data>
    </edge>
    <edge source="GBR" target="USA">
      <data key="d0">920144684</data>
    </edge>
    <edge source="GBR" target="URY">
      <data key="d0">474638</data>
    </edge>
    <edge source="ARG" target="BEL">
      <data key="d0">4965892</data>
    </edge>
    <edge source="ARG" target="BOL">
      <data key="d0">979193</data>
    </edge>
    <edge source="ARG" target="BRA">
      <data key="d0">154152589</data>
    </edge>
    <edge source="ARG" target="CAN">
      <data key="d0">30089456</data>
    </edge>
    <edge source="ARG" target="CHL">
      <data key="d0">2251348</data>
    </edge>
    <edge source="ARG" target="COL">
      <data key="d0">862957</data>
    </edge>
    <edge source="ARG" target="CRI">
      <data key="d0">28198</data>
    </edge>
    <edge source="ARG" target="CZE">
      <data key="d0">12439</data>
    </edge>
    <edge source="ARG" target="ECU">
      <data key="d0">1020991</data>
    </edge>
    <edge source="ARG" target="DEU">
      <data key="d0">27891629</data>
    </edge>
    <edge source="ARG" target="ITA">
      <data key="d0">35337</data>
    </edge>
    <edge source="ARG" target="JPN">
      <data key="d0">64888051</data>
    </edge>
    <edge source="ARG" target="KOR">
      <data key="d0">2085846</data>
    </edge>
    <edge source="ARG" target="MEX">
      <data key="d0">29474221</data>
    </edge>
    <edge source="ARG" target="NLD">
      <data key="d0">4345653</data>
    </edge>
    <edge source="ARG" target="NIC">
      <data key="d0">34308</data>
    </edge>
    <edge source="ARG" target="PAN">
      <data key="d0">29731</data>
    </edge>
    <edge source="ARG" target="PRY">
      <data key="d0">519480</data>
    </edge>
    <edge source="ARG" target="PER">
      <data key="d0">2841386</data>
    </edge>
    <edge source="ARG" target="IND">
      <data key="d0">130911</data>
    </edge>
    <edge source="ARG" target="ESP">
      <data key="d0">1009362</data>
    </edge>
    <edge source="ARG" target="CHE">
      <data key="d0">63126411</data>
    </edge>
    <edge source="ARG" target="USA">
      <data key="d0">424396778</data>
    </edge>
    <edge source="ARG" target="URY">
      <data key="d0">4871063</data>
    </edge>
    <edge source="BEL" target="DZA">
      <data key="d0">19566690</data>
    </edge>
    <edge source="BEL" target="AZE">
      <data key="d0">10990</data>
    </edge>
    <edge source="BEL" target="ARG">
      <data key="d0">382220</data>
    </edge>
    <edge source="BEL" target="AUS">
      <data key="d0">4024995</data>
    </edge>
    <edge source="BEL" target="AUT">
      <data key="d0">192994792</data>
    </edge>
    <edge source="BEL" target="ARM">
      <data key="d0">75325</data>
    </edge>
    <edge source="BEL" target="BRA">
      <data key="d0">11925535</data>
    </edge>
    <edge source="BEL" target="BGR">
      <data key="d0">5127226</data>
    </edge>
    <edge source="BEL" target="BDI">
      <data key="d0">17685</data>
    </edge>
    <edge source="BEL" target="BLR">
      <data key="d0">77316</data>
    </edge>
    <edge source="BEL" target="CMR">
      <data key="d0">181424</data>
    </edge>
    <edge source="BEL" target="CAN">
      <data key="d0">3602583</data>
    </edge>
    <edge source="BEL" target="LKA">
      <data key="d0">192470</data>
    </edge>
    <edge source="BEL" target="CHL">
      <data key="d0">1126658</data>
    </edge>
    <edge source="BEL" target="CHN">
      <data key="d0">53655967</data>
    </edge>
    <edge source="BEL" target="COL">
      <data key="d0">632058</data>
    </edge>
    <edge source="BEL" target="CRI">
      <data key="d0">138002</data>
    </edge>
    <edge source="BEL" target="HRV">
      <data key="d0">2403201</data>
    </edge>
    <edge source="BEL" target="CZE">
      <data key="d0">87031766</data>
    </edge>
    <edge source="BEL" target="BEN">
      <data key="d0">34525</data>
    </edge>
    <edge source="BEL" target="DNK">
      <data key="d0">23235541</data>
    </edge>
    <edge source="BEL" target="ECU">
      <data key="d0">39387</data>
    </edge>
    <edge source="BEL" target="ETH">
      <data key="d0">145446</data>
    </edge>
    <edge source="BEL" target="EST">
      <data key="d0">205210</data>
    </edge>
    <edge source="BEL" target="FIN">
      <data key="d0">13548810</data>
    </edge>
    <edge source="BEL" target="FRA">
      <data key="d0">775001233</data>
    </edge>
    <edge source="BEL" target="GEO">
      <data key="d0">13439</data>
    </edge>
    <edge source="BEL" target="DEU">
      <data key="d0">1908357448</data>
    </edge>
    <edge source="BEL" target="GHA">
      <data key="d0">2807968</data>
    </edge>
    <edge source="BEL" target="GRC">
      <data key="d0">32658527</data>
    </edge>
    <edge source="BEL" target="HKG">
      <data key="d0">3160203</data>
    </edge>
    <edge source="BEL" target="HUN">
      <data key="d0">81203081</data>
    </edge>
    <edge source="BEL" target="IDN">
      <data key="d0">4441175</data>
    </edge>
    <edge source="BEL" target="IRL">
      <data key="d0">7229489</data>
    </edge>
    <edge source="BEL" target="ISR">
      <data key="d0">6366474</data>
    </edge>
    <edge source="BEL" target="ITA">
      <data key="d0">377455590</data>
    </edge>
    <edge source="BEL" target="CIV">
      <data key="d0">11251924</data>
    </edge>
    <edge source="BEL" target="JPN">
      <data key="d0">6351533</data>
    </edge>
    <edge source="BEL" target="KAZ">
      <data key="d0">1576987</data>
    </edge>
    <edge source="BEL" target="JOR">
      <data key="d0">1038969</data>
    </edge>
    <edge source="BEL" target="KOR">
      <data key="d0">15358413</data>
    </edge>
    <edge source="BEL" target="LBN">
      <data key="d0">1543469</data>
    </edge>
    <edge source="BEL" target="LVA">
      <data key="d0">1355641</data>
    </edge>
    <edge source="BEL" target="LTU">
      <data key="d0">1063044</data>
    </edge>
    <edge source="BEL" target="MDG">
      <data key="d0">248638</data>
    </edge>
    <edge source="BEL" target="MYS">
      <data key="d0">5444213</data>
    </edge>
    <edge source="BEL" target="MRT">
      <data key="d0">39251</data>
    </edge>
    <edge source="BEL" target="MUS">
      <data key="d0">12423</data>
    </edge>
    <edge source="BEL" target="MEX">
      <data key="d0">39341732</data>
    </edge>
    <edge source="BEL" target="MDA">
      <data key="d0">92122</data>
    </edge>
    <edge source="BEL" target="MAR">
      <data key="d0">129435475</data>
    </edge>
    <edge source="BEL" target="OMN">
      <data key="d0">6878397</data>
    </edge>
    <edge source="BEL" target="NAM">
      <data key="d0">24518</data>
    </edge>
    <edge source="BEL" target="NLD">
      <data key="d0">555137240</data>
    </edge>
    <edge source="BEL" target="NZL">
      <data key="d0">1819560</data>
    </edge>
    <edge source="BEL" target="NIC">
      <data key="d0">789169</data>
    </edge>
    <edge source="BEL" target="NOR">
      <data key="d0">3481153</data>
    </edge>
    <edge source="BEL" target="PAK">
      <data key="d0">9299559</data>
    </edge>
    <edge source="BEL" target="PER">
      <data key="d0">829877</data>
    </edge>
    <edge source="BEL" target="PHL">
      <data key="d0">593358</data>
    </edge>
    <edge source="BEL" target="POL">
      <data key="d0">164193269</data>
    </edge>
    <edge source="BEL" target="PRT">
      <data key="d0">36965398</data>
    </edge>
    <edge source="BEL" target="ROU">
      <data key="d0">78471089</data>
    </edge>
    <edge source="BEL" target="RUS">
      <data key="d0">4235772</data>
    </edge>
    <edge source="BEL" target="SAU">
      <data key="d0">8915775</data>
    </edge>
    <edge source="BEL" target="SEN">
      <data key="d0">1044696</data>
    </edge>
    <edge source="BEL" target="SRB">
      <data key="d0">2572624</data>
    </edge>
    <edge source="BEL" target="IND">
      <data key="d0">15232344</data>
    </edge>
    <edge source="BEL" target="SGP">
      <data key="d0">16503819</data>
    </edge>
    <edge source="BEL" target="SVK">
      <data key="d0">25940136</data>
    </edge>
    <edge source="BEL" target="VNM">
      <data key="d0">21679106</data>
    </edge>
    <edge source="BEL" target="SVN">
      <data key="d0">37110893</data>
    </edge>
    <edge source="BEL" target="ZAF">
      <data key="d0">46095602</data>
    </edge>
    <edge source="BEL" target="ESP">
      <data key="d0">149261000</data>
    </edge>
    <edge source="BEL" target="SWE">
      <data key="d0">48508000</data>
    </edge>
    <edge source="BEL" target="CHE">
      <data key="d0">36183298</data>
    </edge>
    <edge source="BEL" target="THA">
      <data key="d0">1726717</data>
    </edge>
    <edge source="BEL" target="TGO">
      <data key="d0">1191932</data>
    </edge>
    <edge source="BEL" target="ARE">
      <data key="d0">8343581</data>
    </edge>
    <edge source="BEL" target="TUN">
      <data key="d0">8436468</data>
    </edge>
    <edge source="BEL" target="TUR">
      <data key="d0">49213053</data>
    </edge>
    <edge source="BEL" target="UGA">
      <data key="d0">609591</data>
    </edge>
    <edge source="BEL" target="UKR">
      <data key="d0">2280881</data>
    </edge>
    <edge source="BEL" target="MKD">
      <data key="d0">2328426</data>
    </edge>
    <edge source="BEL" target="EGY">
      <data key="d0">48381816</data>
    </edge>
    <edge source="BEL" target="GBR">
      <data key="d0">437678557</data>
    </edge>
    <edge source="BEL" target="TZA">
      <data key="d0">61962</data>
    </edge>
    <edge source="BEL" target="USA">
      <data key="d0">139340733</data>
    </edge>
    <edge source="BEL" target="BFA">
      <data key="d0">155819</data>
    </edge>
    <edge source="BOL" target="ARG">
      <data key="d0">121934</data>
    </edge>
    <edge source="BOL" target="BEL">
      <data key="d0">428638</data>
    </edge>
    <edge source="BOL" target="BRA">
      <data key="d0">7487195</data>
    </edge>
    <edge source="BOL" target="CAN">
      <data key="d0">3880829</data>
    </edge>
    <edge source="BOL" target="CHL">
      <data key="d0">1822239</data>
    </edge>
    <edge source="BOL" target="CHN">
      <data key="d0">77721485</data>
    </edge>
    <edge source="BOL" target="COL">
      <data key="d0">1972707</data>
    </edge>
    <edge source="BOL" target="ECU">
      <data key="d0">14207</data>
    </edge>
    <edge source="BOL" target="DEU">
      <data key="d0">4819662</data>
    </edge>
    <edge source="BOL" target="HKG">
      <data key="d0">3914813</data>
    </edge>
    <edge source="BOL" target="ITA">
      <data key="d0">321168</data>
    </edge>
    <edge source="BOL" target="JPN">
      <data key="d0">9211570</data>
    </edge>
    <edge source="BOL" target="KOR">
      <data key="d0">21100</data>
    </edge>
    <edge source="BOL" target="MEX">
      <data key="d0">11391569</data>
    </edge>
    <edge source="BOL" target="NLD">
      <data key="d0">34587211</data>
    </edge>
    <edge source="BOL" target="PER">
      <data key="d0">18346</data>
    </edge>
    <edge source="BOL" target="POL">
      <data key="d0">1169673</data>
    </edge>
    <edge source="BOL" target="ESP">
      <data key="d0">19785</data>
    </edge>
    <edge source="BOL" target="TUR">
      <data key="d0">154735</data>
    </edge>
    <edge source="BOL" target="GBR">
      <data key="d0">11061612</data>
    </edge>
    <edge source="BOL" target="USA">
      <data key="d0">246952251</data>
    </edge>
    <edge source="BRA" target="DZA">
      <data key="d0">40520</data>
    </edge>
    <edge source="BRA" target="ARG">
      <data key="d0">277831771</data>
    </edge>
    <edge source="BRA" target="AUS">
      <data key="d0">2678376</data>
    </edge>
    <edge source="BRA" target="AUT">
      <data key="d0">936589</data>
    </edge>
    <edge source="BRA" target="BEL">
      <data key="d0">8024151</data>
    </edge>
    <edge source="BRA" target="BOL">
      <data key="d0">10316154</data>
    </edge>
    <edge source="BRA" target="CAN">
      <data key="d0">607903</data>
    </edge>
    <edge source="BRA" target="LKA">
      <data key="d0">2082136</data>
    </edge>
    <edge source="BRA" target="CHL">
      <data key="d0">42596956</data>
    </edge>
    <edge source="BRA" target="CHN">
      <data key="d0">377283262</data>
    </edge>
    <edge source="BRA" target="COL">
      <data key="d0">41866831</data>
    </edge>
    <edge source="BRA" target="CRI">
      <data key="d0">205541</data>
    </edge>
    <edge source="BRA" target="DNK">
      <data key="d0">23484</data>
    </edge>
    <edge source="BRA" target="ECU">
      <data key="d0">20239791</data>
    </edge>
    <edge source="BRA" target="SLV">
      <data key="d0">110774</data>
    </edge>
    <edge source="BRA" target="FIN">
      <data key="d0">135379</data>
    </edge>
    <edge source="BRA" target="FRA">
      <data key="d0">1205593</data>
    </edge>
    <edge source="BRA" target="DEU">
      <data key="d0">44275947</data>
    </edge>
    <edge source="BRA" target="GHA">
      <data key="d0">304118</data>
    </edge>
    <edge source="BRA" target="GTM">
      <data key="d0">182179</data>
    </edge>
    <edge source="BRA" target="HND">
      <data key="d0">30656</data>
    </edge>
    <edge source="BRA" target="HKG">
      <data key="d0">1135257</data>
    </edge>
    <edge source="BRA" target="IDN">
      <data key="d0">1213570</data>
    </edge>
    <edge source="BRA" target="ISR">
      <data key="d0">10699517</data>
    </edge>
    <edge source="BRA" target="ITA">
      <data key="d0">30304377</data>
    </edge>
    <edge source="BRA" target="JPN">
      <data key="d0">260435107</data>
    </edge>
    <edge source="BRA" target="JOR">
      <data key="d0">158107</data>
    </edge>
    <edge source="BRA" target="KOR">
      <data key="d0">86225527</data>
    </edge>
    <edge source="BRA" target="LBN">
      <data key="d0">486251</data>
    </edge>
    <edge source="BRA" target="MYS">
      <data key="d0">4048495</data>
    </edge>
    <edge source="BRA" target="MEX">
      <data key="d0">111887160</data>
    </edge>
    <edge source="BRA" target="NLD">
      <data key="d0">155287016</data>
    </edge>
    <edge source="BRA" target="NZL">
      <data key="d0">228547</data>
    </edge>
    <edge source="BRA" target="NIC">
      <data key="d0">516279</data>
    </edge>
    <edge source="BRA" target="NOR">
      <data key="d0">243737</data>
    </edge>
    <edge source="BRA" target="PAK">
      <data key="d0">356635</data>
    </edge>
    <edge source="BRA" target="PAN">
      <data key="d0">965552</data>
    </edge>
    <edge source="BRA" target="PRY">
      <data key="d0">36813688</data>
    </edge>
    <edge source="BRA" target="PER">
      <data key="d0">2977283</data>
    </edge>
    <edge source="BRA" target="PHL">
      <data key="d0">83600</data>
    </edge>
    <edge source="BRA" target="POL">
      <data key="d0">377938</data>
    </edge>
    <edge source="BRA" target="PRT">
      <data key="d0">1095903</data>
    </edge>
    <edge source="BRA" target="ROU">
      <data key="d0">222897</data>
    </edge>
    <edge source="BRA" target="RUS">
      <data key="d0">44083</data>
    </edge>
    <edge source="BRA" target="SAU">
      <data key="d0">2022584</data>
    </edge>
    <edge source="BRA" target="IND">
      <data key="d0">47509060</data>
    </edge>
    <edge source="BRA" target="SGP">
      <data key="d0">30931813</data>
    </edge>
    <edge source="BRA" target="VNM">
      <data key="d0">1024261</data>
    </edge>
    <edge source="BRA" target="SVN">
      <data key="d0">17058</data>
    </edge>
    <edge source="BRA" target="ZAF">
      <data key="d0">94739677</data>
    </edge>
    <edge source="BRA" target="ESP">
      <data key="d0">13096240</data>
    </edge>
    <edge source="BRA" target="SWE">
      <data key="d0">878109</data>
    </edge>
    <edge source="BRA" target="CHE">
      <data key="d0">25250045</data>
    </edge>
    <edge source="BRA" target="THA">
      <data key="d0">4521306</data>
    </edge>
    <edge source="BRA" target="ARE">
      <data key="d0">40775512</data>
    </edge>
    <edge source="BRA" target="TUN">
      <data key="d0">288142</data>
    </edge>
    <edge source="BRA" target="TUR">
      <data key="d0">8673140</data>
    </edge>
    <edge source="BRA" target="EGY">
      <data key="d0">80590</data>
    </edge>
    <edge source="BRA" target="GBR">
      <data key="d0">10699631</data>
    </edge>
    <edge source="BRA" target="USA">
      <data key="d0">203438463</data>
    </edge>
    <edge source="BRA" target="URY">
      <data key="d0">15390648</data>
    </edge>
    <edge source="CAN" target="DZA">
      <data key="d0">19558</data>
    </edge>
    <edge source="CAN" target="ARG">
      <data key="d0">233202</data>
    </edge>
    <edge source="CAN" target="AUS">
      <data key="d0">17213073</data>
    </edge>
    <edge source="CAN" target="AUT">
      <data key="d0">1257780</data>
    </edge>
    <edge source="CAN" target="BEL">
      <data key="d0">171700594</data>
    </edge>
    <edge source="CAN" target="BOL">
      <data key="d0">19162</data>
    </edge>
    <edge source="CAN" target="BRA">
      <data key="d0">4650898</data>
    </edge>
    <edge source="CAN" target="LKA">
      <data key="d0">62594</data>
    </edge>
    <edge source="CAN" target="CHL">
      <data key="d0">527860</data>
    </edge>
    <edge source="CAN" target="CHN">
      <data key="d0">438746355</data>
    </edge>
    <edge source="CAN" target="COL">
      <data key="d0">731789</data>
    </edge>
    <edge source="CAN" target="CRI">
      <data key="d0">713699</data>
    </edge>
    <edge source="CAN" target="HRV">
      <data key="d0">32260</data>
    </edge>
    <edge source="CAN" target="CZE">
      <data key="d0">651385</data>
    </edge>
    <edge source="CAN" target="DNK">
      <data key="d0">94466</data>
    </edge>
    <edge source="CAN" target="ECU">
      <data key="d0">979771</data>
    </edge>
    <edge source="CAN" target="ETH">
      <data key="d0">732310</data>
    </edge>
    <edge source="CAN" target="EST">
      <data key="d0">1029674</data>
    </edge>
    <edge source="CAN" target="FIN">
      <data key="d0">226520</data>
    </edge>
    <edge source="CAN" target="FRA">
      <data key="d0">15432045</data>
    </edge>
    <edge source="CAN" target="GEO">
      <data key="d0">41633</data>
    </edge>
    <edge source="CAN" target="DEU">
      <data key="d0">63765867</data>
    </edge>
    <edge source="CAN" target="GHA">
      <data key="d0">14439</data>
    </edge>
    <edge source="CAN" target="GTM">
      <data key="d0">193048</data>
    </edge>
    <edge source="CAN" target="HND">
      <data key="d0">203921</data>
    </edge>
    <edge source="CAN" target="HKG">
      <data key="d0">91244396</data>
    </edge>
    <edge source="CAN" target="HUN">
      <data key="d0">817554</data>
    </edge>
    <edge source="CAN" target="IDN">
      <data key="d0">5397617</data>
    </edge>
    <edge source="CAN" target="IRL">
      <data key="d0">3355055</data>
    </edge>
    <edge source="CAN" target="ISR">
      <data key="d0">1173267</data>
    </edge>
    <edge source="CAN" target="ITA">
      <data key="d0">28027997</data>
    </edge>
    <edge source="CAN" target="JAM">
      <data key="d0">1056272</data>
    </edge>
    <edge source="CAN" target="JPN">
      <data key="d0">318560767</data>
    </edge>
    <edge source="CAN" target="KOR">
      <data key="d0">268830472</data>
    </edge>
    <edge source="CAN" target="LTU">
      <data key="d0">198617</data>
    </edge>
    <edge source="CAN" target="MYS">
      <data key="d0">8328883</data>
    </edge>
    <edge source="CAN" target="MEX">
      <data key="d0">274877543</data>
    </edge>
    <edge source="CAN" target="OMN">
      <data key="d0">25737</data>
    </edge>
    <edge source="CAN" target="NLD">
      <data key="d0">216355812</data>
    </edge>
    <edge source="CAN" target="NZL">
      <data key="d0">1817174</data>
    </edge>
    <edge source="CAN" target="NIC">
      <data key="d0">5226942</data>
    </edge>
    <edge source="CAN" target="NOR">
      <data key="d0">103241076</data>
    </edge>
    <edge source="CAN" target="PAK">
      <data key="d0">1191514</data>
    </edge>
    <edge source="CAN" target="PAN">
      <data key="d0">458416</data>
    </edge>
    <edge source="CAN" target="PER">
      <data key="d0">76914</data>
    </edge>
    <edge source="CAN" target="PHL">
      <data key="d0">21536765</data>
    </edge>
    <edge source="CAN" target="POL">
      <data key="d0">680396</data>
    </edge>
    <edge source="CAN" target="PRT">
      <data key="d0">79799</data>
    </edge>
    <edge source="CAN" target="ROU">
      <data key="d0">60344</data>
    </edge>
    <edge source="CAN" target="RUS">
      <data key="d0">332885</data>
    </edge>
    <edge source="CAN" target="SAU">
      <data key="d0">155550</data>
    </edge>
    <edge source="CAN" target="IND">
      <data key="d0">52415469</data>
    </edge>
    <edge source="CAN" target="SGP">
      <data key="d0">20715282</data>
    </edge>
    <edge source="CAN" target="VNM">
      <data key="d0">2166540</data>
    </edge>
    <edge source="CAN" target="ZAF">
      <data key="d0">3351491</data>
    </edge>
    <edge source="CAN" target="ESP">
      <data key="d0">27328845</data>
    </edge>
    <edge source="CAN" target="SWE">
      <data key="d0">5739446</data>
    </edge>
    <edge source="CAN" target="CHE">
      <data key="d0">672136</data>
    </edge>
    <edge source="CAN" target="THA">
      <data key="d0">20714556</data>
    </edge>
    <edge source="CAN" target="ARE">
      <data key="d0">1878966</data>
    </edge>
    <edge source="CAN" target="TUR">
      <data key="d0">12156911</data>
    </edge>
    <edge source="CAN" target="UKR">
      <data key="d0">36630</data>
    </edge>
    <edge source="CAN" target="GBR">
      <data key="d0">57974224</data>
    </edge>
    <edge source="CAN" target="USA">
      <data key="d0">11662425568</data>
    </edge>
    <edge source="CAN" target="BFA">
      <data key="d0">10191</data>
    </edge>
    <edge source="CHL" target="ARG">
      <data key="d0">24174967</data>
    </edge>
    <edge source="CHL" target="AUS">
      <data key="d0">109477379</data>
    </edge>
    <edge source="CHL" target="BEL">
      <data key="d0">65396404</data>
    </edge>
    <edge source="CHL" target="BOL">
      <data key="d0">385579</data>
    </edge>
    <edge source="CHL" target="BRA">
      <data key="d0">837467553</data>
    </edge>
    <edge source="CHL" target="CAN">
      <data key="d0">207024979</data>
    </edge>
    <edge source="CHL" target="CHN">
      <data key="d0">6998855838</data>
    </edge>
    <edge source="CHL" target="COL">
      <data key="d0">82065119</data>
    </edge>
    <edge source="CHL" target="CRI">
      <data key="d0">88863808</data>
    </edge>
    <edge source="CHL" target="ECU">
      <data key="d0">9437242</data>
    </edge>
    <edge source="CHL" target="SLV">
      <data key="d0">33400</data>
    </edge>
    <edge source="CHL" target="FIN">
      <data key="d0">6652588</data>
    </edge>
    <edge source="CHL" target="FRA">
      <data key="d0">537248254</data>
    </edge>
    <edge source="CHL" target="DEU">
      <data key="d0">13668443</data>
    </edge>
    <edge source="CHL" target="GRC">
      <data key="d0">72901032</data>
    </edge>
    <edge source="CHL" target="GTM">
      <data key="d0">747007</data>
    </edge>
    <edge source="CHL" target="HND">
      <data key="d0">573521</data>
    </edge>
    <edge source="CHL" target="IDN">
      <data key="d0">6954712</data>
    </edge>
    <edge source="CHL" target="ITA">
      <data key="d0">492772930</data>
    </edge>
    <edge source="CHL" target="JPN">
      <data key="d0">156469266</data>
    </edge>
    <edge source="CHL" target="KOR">
      <data key="d0">1994979014</data>
    </edge>
    <edge source="CHL" target="MYS">
      <data key="d0">14935213</data>
    </edge>
    <edge source="CHL" target="MEX">
      <data key="d0">78902955</data>
    </edge>
    <edge source="CHL" target="NLD">
      <data key="d0">457030574</data>
    </edge>
    <edge source="CHL" target="NIC">
      <data key="d0">1115581</data>
    </edge>
    <edge source="CHL" target="PAN">
      <data key="d0">3769345</data>
    </edge>
    <edge source="CHL" target="PRY">
      <data key="d0">8505108</data>
    </edge>
    <edge source="CHL" target="PER">
      <data key="d0">3800444</data>
    </edge>
    <edge source="CHL" target="PRT">
      <data key="d0">10096</data>
    </edge>
    <edge source="CHL" target="SAU">
      <data key="d0">9480348</data>
    </edge>
    <edge source="CHL" target="IND">
      <data key="d0">724413</data>
    </edge>
    <edge source="CHL" target="VNM">
      <data key="d0">55840460</data>
    </edge>
    <edge source="CHL" target="ESP">
      <data key="d0">133916403</data>
    </edge>
    <edge source="CHL" target="CHE">
      <data key="d0">57445492</data>
    </edge>
    <edge source="CHL" target="THA">
      <data key="d0">102743777</data>
    </edge>
    <edge source="CHL" target="ARE">
      <data key="d0">2521297</data>
    </edge>
    <edge source="CHL" target="TUR">
      <data key="d0">114762829</data>
    </edge>
    <edge source="CHL" target="EGY">
      <data key="d0">30736823</data>
    </edge>
    <edge source="CHL" target="GBR">
      <data key="d0">2341206</data>
    </edge>
    <edge source="CHL" target="USA">
      <data key="d0">1896446940</data>
    </edge>
    <edge source="CHL" target="URY">
      <data key="d0">3402485</data>
    </edge>
    <edge source="COL" target="ARG">
      <data key="d0">163248</data>
    </edge>
    <edge source="COL" target="BOL">
      <data key="d0">382723</data>
    </edge>
    <edge source="COL" target="BRA">
      <data key="d0">450588</data>
    </edge>
    <edge source="COL" target="CAN">
      <data key="d0">10000</data>
    </edge>
    <edge source="COL" target="CHL">
      <data key="d0">557332</data>
    </edge>
    <edge source="COL" target="CHN">
      <data key="d0">812317</data>
    </edge>
    <edge source="COL" target="CRI">
      <data key="d0">1868231</data>
    </edge>
    <edge source="COL" target="ECU">
      <data key="d0">6022383</data>
    </edge>
    <edge source="COL" target="FRA">
      <data key="d0">494669</data>
    </edge>
    <edge source="COL" target="GTM">
      <data key="d0">344718</data>
    </edge>
    <edge source="COL" target="HND">
      <data key="d0">1601585</data>
    </edge>
    <edge source="COL" target="JAM">
      <data key="d0">667634</data>
    </edge>
    <edge source="COL" target="KOR">
      <data key="d0">25031</data>
    </edge>
    <edge source="COL" target="MYS">
      <data key="d0">26980</data>
    </edge>
    <edge source="COL" target="MEX">
      <data key="d0">2600338</data>
    </edge>
    <edge source="COL" target="PAN">
      <data key="d0">635152</data>
    </edge>
    <edge source="COL" target="PER">
      <data key="d0">1509829</data>
    </edge>
    <edge source="COL" target="PRT">
      <data key="d0">43802</data>
    </edge>
    <edge source="COL" target="IND">
      <data key="d0">723071</data>
    </edge>
    <edge source="COL" target="ESP">
      <data key="d0">346073</data>
    </edge>
    <edge source="COL" target="CHE">
      <data key="d0">1599852</data>
    </edge>
    <edge source="COL" target="USA">
      <data key="d0">55028515</data>
    </edge>
    <edge source="CRI" target="BRA">
      <data key="d0">46500</data>
    </edge>
    <edge source="CRI" target="CAN">
      <data key="d0">80574</data>
    </edge>
    <edge source="CRI" target="CHL">
      <data key="d0">11602</data>
    </edge>
    <edge source="CRI" target="COL">
      <data key="d0">14791353</data>
    </edge>
    <edge source="CRI" target="ECU">
      <data key="d0">1363842</data>
    </edge>
    <edge source="CRI" target="SLV">
      <data key="d0">2362378</data>
    </edge>
    <edge source="CRI" target="FRA">
      <data key="d0">64623</data>
    </edge>
    <edge source="CRI" target="DEU">
      <data key="d0">843341</data>
    </edge>
    <edge source="CRI" target="GTM">
      <data key="d0">4880732</data>
    </edge>
    <edge source="CRI" target="HND">
      <data key="d0">1850355</data>
    </edge>
    <edge source="CRI" target="JAM">
      <data key="d0">81735</data>
    </edge>
    <edge source="CRI" target="KOR">
      <data key="d0">74880</data>
    </edge>
    <edge source="CRI" target="MEX">
      <data key="d0">5902187</data>
    </edge>
    <edge source="CRI" target="NLD">
      <data key="d0">61180</data>
    </edge>
    <edge source="CRI" target="NIC">
      <data key="d0">3957921</data>
    </edge>
    <edge source="CRI" target="PAN">
      <data key="d0">6460181</data>
    </edge>
    <edge source="CRI" target="PER">
      <data key="d0">231994</data>
    </edge>
    <edge source="CRI" target="POL">
      <data key="d0">47727</data>
    </edge>
    <edge source="CRI" target="PRT">
      <data key="d0">47577</data>
    </edge>
    <edge source="CRI" target="SVK">
      <data key="d0">105988</data>
    </edge>
    <edge source="CRI" target="ESP">
      <data key="d0">132761</data>
    </edge>
    <edge source="CRI" target="GBR">
      <data key="d0">54266</data>
    </edge>
    <edge source="CRI" target="USA">
      <data key="d0">9300027</data>
    </edge>
    <edge source="ECU" target="BEL">
      <data key="d0">494475</data>
    </edge>
    <edge source="ECU" target="BRA">
      <data key="d0">14636866</data>
    </edge>
    <edge source="ECU" target="CAN">
      <data key="d0">227182</data>
    </edge>
    <edge source="ECU" target="CHL">
      <data key="d0">71468</data>
    </edge>
    <edge source="ECU" target="CHN">
      <data key="d0">4667637</data>
    </edge>
    <edge source="ECU" target="COL">
      <data key="d0">18001075</data>
    </edge>
    <edge source="ECU" target="DEU">
      <data key="d0">102985</data>
    </edge>
    <edge source="ECU" target="KOR">
      <data key="d0">205547</data>
    </edge>
    <edge source="ECU" target="PAN">
      <data key="d0">26170</data>
    </edge>
    <edge source="ECU" target="PER">
      <data key="d0">199580</data>
    </edge>
    <edge source="ECU" target="IND">
      <data key="d0">70229</data>
    </edge>
    <edge source="ECU" target="THA">
      <data key="d0">370278</data>
    </edge>
    <edge source="ECU" target="USA">
      <data key="d0">23821081</data>
    </edge>
    <edge source="KOR" target="DZA">
      <data key="d0">282849</data>
    </edge>
    <edge source="KOR" target="AZE">
      <data key="d0">12834</data>
    </edge>
    <edge source="KOR" target="ARG">
      <data key="d0">1615742</data>
    </edge>
    <edge source="KOR" target="AUS">
      <data key="d0">167108219</data>
    </edge>
    <edge source="KOR" target="AUT">
      <data key="d0">5171680</data>
    </edge>
    <edge source="KOR" target="BEL">
      <data key="d0">43365716</data>
    </edge>
    <edge source="KOR" target="BOL">
      <data key="d0">71763</data>
    </edge>
    <edge source="KOR" target="BWA">
      <data key="d0">18150</data>
    </edge>
    <edge source="KOR" target="BRA">
      <data key="d0">15892165</data>
    </edge>
    <edge source="KOR" target="BGR">
      <data key="d0">15857093</data>
    </edge>
    <edge source="KOR" target="BLR">
      <data key="d0">43111</data>
    </edge>
    <edge source="KOR" target="KHM">
      <data key="d0">65059363</data>
    </edge>
    <edge source="KOR" target="CAN">
      <data key="d0">24608435</data>
    </edge>
    <edge source="KOR" target="LKA">
      <data key="d0">17523184</data>
    </edge>
    <edge source="KOR" target="CHL">
      <data key="d0">3074806</data>
    </edge>
    <edge source="KOR" target="CHN">
      <data key="d0">1721354195</data>
    </edge>
    <edge source="KOR" target="COL">
      <data key="d0">4558171</data>
    </edge>
    <edge source="KOR" target="CRI">
      <data key="d0">2631933</data>
    </edge>
    <edge source="KOR" target="HRV">
      <data key="d0">154834</data>
    </edge>
    <edge source="KOR" target="CZE">
      <data key="d0">3396620</data>
    </edge>
    <edge source="KOR" target="DNK">
      <data key="d0">79921</data>
    </edge>
    <edge source="KOR" target="ECU">
      <data key="d0">303707</data>
    </edge>
    <edge source="KOR" target="SLV">
      <data key="d0">528521</data>
    </edge>
    <edge source="KOR" target="ETH">
      <data key="d0">207341</data>
    </edge>
    <edge source="KOR" target="EST">
      <data key="d0">60740</data>
    </edge>
    <edge source="KOR" target="FIN">
      <data key="d0">3343450</data>
    </edge>
    <edge source="KOR" target="FRA">
      <data key="d0">6249884</data>
    </edge>
    <edge source="KOR" target="GEO">
      <data key="d0">86551</data>
    </edge>
    <edge source="KOR" target="DEU">
      <data key="d0">66766781</data>
    </edge>
    <edge source="KOR" target="GHA">
      <data key="d0">492966</data>
    </edge>
    <edge source="KOR" target="GRC">
      <data key="d0">559420</data>
    </edge>
    <edge source="KOR" target="GTM">
      <data key="d0">369960</data>
    </edge>
    <edge source="KOR" target="HND">
      <data key="d0">31188</data>
    </edge>
    <edge source="KOR" target="HKG">
      <data key="d0">701704681</data>
    </edge>
    <edge source="KOR" target="HUN">
      <data key="d0">1531336</data>
    </edge>
    <edge source="KOR" target="IDN">
      <data key="d0">291146642</data>
    </edge>
    <edge source="KOR" target="IRL">
      <data key="d0">259690</data>
    </edge>
    <edge source="KOR" target="ISR">
      <data key="d0">4666279</data>
    </edge>
    <edge source="KOR" target="ITA">
      <data key="d0">34345293</data>
    </edge>
    <edge source="KOR" target="CIV">
      <data key="d0">179832</data>
    </edge>
    <edge source="KOR" target="JPN">
      <data key="d0">1149457413</data>
    </edge>
    <edge source="KOR" target="KAZ">
      <data key="d0">1923265</data>
    </edge>
    <edge source="KOR" target="JOR">
      <data key="d0">9629177</data>
    </edge>
    <edge source="KOR" target="KGZ">
      <data key="d0">19451</data>
    </edge>
    <edge source="KOR" target="LBN">
      <data key="d0">1064012</data>
    </edge>
    <edge source="KOR" target="LTU">
      <data key="d0">253368</data>
    </edge>
    <edge source="KOR" target="MDG">
      <data key="d0">14904</data>
    </edge>
    <edge source="KOR" target="MYS">
      <data key="d0">388982007</data>
    </edge>
    <edge source="KOR" target="MUS">
      <data key="d0">21567</data>
    </edge>
    <edge source="KOR" target="MEX">
      <data key="d0">33895713</data>
    </edge>
    <edge source="KOR" target="MAR">
      <data key="d0">7443019</data>
    </edge>
    <edge source="KOR" target="OMN">
      <data key="d0">2722906</data>
    </edge>
    <edge source="KOR" target="NLD">
      <data key="d0">19877122</data>
    </edge>
    <edge source="KOR" target="NZL">
      <data key="d0">19141018</data>
    </edge>
    <edge source="KOR" target="PAK">
      <data key="d0">21134242</data>
    </edge>
    <edge source="KOR" target="PAN">
      <data key="d0">215888</data>
    </edge>
    <edge source="KOR" target="PRY">
      <data key="d0">191693</data>
    </edge>
    <edge source="KOR" target="PER">
      <data key="d0">865319</data>
    </edge>
    <edge source="KOR" target="PHL">
      <data key="d0">275249604</data>
    </edge>
    <edge source="KOR" target="POL">
      <data key="d0">3359948</data>
    </edge>
    <edge source="KOR" target="PRT">
      <data key="d0">23013739</data>
    </edge>
    <edge source="KOR" target="ROU">
      <data key="d0">3009732</data>
    </edge>
    <edge source="KOR" target="RUS">
      <data key="d0">3942596</data>
    </edge>
    <edge source="KOR" target="SAU">
      <data key="d0">103629731</data>
    </edge>
    <edge source="KOR" target="SEN">
      <data key="d0">60806</data>
    </edge>
    <edge source="KOR" target="SRB">
      <data key="d0">19120</data>
    </edge>
    <edge source="KOR" target="IND">
      <data key="d0">823230078</data>
    </edge>
    <edge source="KOR" target="SGP">
      <data key="d0">79079263</data>
    </edge>
    <edge source="KOR" target="SVK">
      <data key="d0">7104986</data>
    </edge>
    <edge source="KOR" target="VNM">
      <data key="d0">1055972835</data>
    </edge>
    <edge source="KOR" target="SVN">
      <data key="d0">817334</data>
    </edge>
    <edge source="KOR" target="ZAF">
      <data key="d0">30971209</data>
    </edge>
    <edge source="KOR" target="ZWE">
      <data key="d0">111741</data>
    </edge>
    <edge source="KOR" target="ESP">
      <data key="d0">73759556</data>
    </edge>
    <edge source="KOR" target="SWE">
      <data key="d0">1042096</data>
    </edge>
    <edge source="KOR" target="CHE">
      <data key="d0">10399420</data>
    </edge>
    <edge source="KOR" target="THA">
      <data key="d0">543172467</data>
    </edge>
    <edge source="KOR" target="ARE">
      <data key="d0">71693806</data>
    </edge>
    <edge source="KOR" target="TUN">
      <data key="d0">27876</data>
    </edge>
    <edge source="KOR" target="TUR">
      <data key="d0">21300843</data>
    </edge>
    <edge source="KOR" target="UGA">
      <data key="d0">107533</data>
    </edge>
    <edge source="KOR" target="UKR">
      <data key="d0">85667</data>
    </edge>
    <edge source="KOR" target="MKD">
      <data key="d0">207581</data>
    </edge>
    <edge source="KOR" target="EGY">
      <data key="d0">8216246</data>
    </edge>
    <edge source="KOR" target="GBR">
      <data key="d0">61805305</data>
    </edge>
    <edge source="KOR" target="TZA">
      <data key="d0">2048553</data>
    </edge>
    <edge source="KOR" target="USA">
      <data key="d0">605607448</data>
    </edge>
    <edge source="KOR" target="URY">
      <data key="d0">88524</data>
    </edge>
    <edge source="MEX" target="DZA">
      <data key="d0">29325</data>
    </edge>
    <edge source="MEX" target="ARG">
      <data key="d0">7056529</data>
    </edge>
    <edge source="MEX" target="AUS">
      <data key="d0">494354</data>
    </edge>
    <edge source="MEX" target="AUT">
      <data key="d0">750703</data>
    </edge>
    <edge source="MEX" target="BEL">
      <data key="d0">40999816</data>
    </edge>
    <edge source="MEX" target="BOL">
      <data key="d0">359005</data>
    </edge>
    <edge source="MEX" target="BRA">
      <data key="d0">107340416</data>
    </edge>
    <edge source="MEX" target="CAN">
      <data key="d0">48505837</data>
    </edge>
    <edge source="MEX" target="LKA">
      <data key="d0">239103</data>
    </edge>
    <edge source="MEX" target="CHL">
      <data key="d0">11608807</data>
    </edge>
    <edge source="MEX" target="CHN">
      <data key="d0">255796021</data>
    </edge>
    <edge source="MEX" target="COL">
      <data key="d0">35363358</data>
    </edge>
    <edge source="MEX" target="CRI">
      <data key="d0">22318687</data>
    </edge>
    <edge source="MEX" target="CZE">
      <data key="d0">8319765</data>
    </edge>
    <edge source="MEX" target="DNK">
      <data key="d0">51136</data>
    </edge>
    <edge source="MEX" target="ECU">
      <data key="d0">7412632</data>
    </edge>
    <edge source="MEX" target="SLV">
      <data key="d0">3119184</data>
    </edge>
    <edge source="MEX" target="FRA">
      <data key="d0">2768787</data>
    </edge>
    <edge source="MEX" target="DEU">
      <data key="d0">17625431</data>
    </edge>
    <edge source="MEX" target="GRC">
      <data key="d0">177011</data>
    </edge>
    <edge source="MEX" target="GTM">
      <data key="d0">15770994</data>
    </edge>
    <edge source="MEX" target="HND">
      <data key="d0">2274937</data>
    </edge>
    <edge source="MEX" target="HKG">
      <data key="d0">1914814</data>
    </edge>
    <edge source="MEX" target="IDN">
      <data key="d0">4020289</data>
    </edge>
    <edge source="MEX" target="ISR">
      <data key="d0">135045</data>
    </edge>
    <edge source="MEX" target="ITA">
      <data key="d0">47179608</data>
    </edge>
    <edge source="MEX" target="JAM">
      <data key="d0">184152</data>
    </edge>
    <edge source="MEX" target="JPN">
      <data key="d0">10472555</data>
    </edge>
    <edge source="MEX" target="KOR">
      <data key="d0">7049190</data>
    </edge>
    <edge source="MEX" target="MYS">
      <data key="d0">244935</data>
    </edge>
    <edge source="MEX" target="OMN">
      <data key="d0">193218</data>
    </edge>
    <edge source="MEX" target="NLD">
      <data key="d0">9672199</data>
    </edge>
    <edge source="MEX" target="NIC">
      <data key="d0">25955594</data>
    </edge>
    <edge source="MEX" target="PAK">
      <data key="d0">1152681</data>
    </edge>
    <edge source="MEX" target="PAN">
      <data key="d0">3281149</data>
    </edge>
    <edge source="MEX" target="PER">
      <data key="d0">3267530</data>
    </edge>
    <edge source="MEX" target="RUS">
      <data key="d0">129910</data>
    </edge>
    <edge source="MEX" target="SAU">
      <data key="d0">213402</data>
    </edge>
    <edge source="MEX" target="IND">
      <data key="d0">6622607</data>
    </edge>
    <edge source="MEX" target="SGP">
      <data key="d0">2547492</data>
    </edge>
    <edge source="MEX" target="SVK">
      <data key="d0">16432</data>
    </edge>
    <edge source="MEX" target="VNM">
      <data key="d0">846980968</data>
    </edge>
    <edge source="MEX" target="ESP">
      <data key="d0">9900135</data>
    </edge>
    <edge source="MEX" target="SWE">
      <data key="d0">507649</data>
    </edge>
    <edge source="MEX" target="CHE">
      <data key="d0">9418498</data>
    </edge>
    <edge source="MEX" target="THA">
      <data key="d0">8354238</data>
    </edge>
    <edge source="MEX" target="TGO">
      <data key="d0">931050</data>
    </edge>
    <edge source="MEX" target="ARE">
      <data key="d0">4982005</data>
    </edge>
    <edge source="MEX" target="TUN">
      <data key="d0">1747618</data>
    </edge>
    <edge source="MEX" target="TUR">
      <data key="d0">1122968</data>
    </edge>
    <edge source="MEX" target="UGA">
      <data key="d0">27942</data>
    </edge>
    <edge source="MEX" target="EGY">
      <data key="d0">16576</data>
    </edge>
    <edge source="MEX" target="GBR">
      <data key="d0">2032938</data>
    </edge>
    <edge source="MEX" target="USA">
      <data key="d0">3238330361</data>
    </edge>
    <edge source="MEX" target="URY">
      <data key="d0">358375</data>
    </edge>
    <edge source="NIC" target="CRI">
      <data key="d0">26646</data>
    </edge>
    <edge source="NIC" target="GTM">
      <data key="d0">25624</data>
    </edge>
    <edge source="NIC" target="HND">
      <data key="d0">28054</data>
    </edge>
    <edge source="NIC" target="ITA">
      <data key="d0">144467</data>
    </edge>
    <edge source="NIC" target="KOR">
      <data key="d0">1205392</data>
    </edge>
    <edge source="NIC" target="PER">
      <data key="d0">88940</data>
    </edge>
    <edge source="NIC" target="IND">
      <data key="d0">52695</data>
    </edge>
    <edge source="NIC" target="ESP">
      <data key="d0">81093</data>
    </edge>
    <edge source="NIC" target="USA">
      <data key="d0">11974341</data>
    </edge>
    <edge source="PAN" target="ARG">
      <data key="d0">93528</data>
    </edge>
    <edge source="PAN" target="CHL">
      <data key="d0">33700</data>
    </edge>
    <edge source="PAN" target="COL">
      <data key="d0">689035</data>
    </edge>
    <edge source="PAN" target="CRI">
      <data key="d0">291936</data>
    </edge>
    <edge source="PAN" target="ECU">
      <data key="d0">1238805</data>
    </edge>
    <edge source="PAN" target="SLV">
      <data key="d0">1389962</data>
    </edge>
    <edge source="PAN" target="FRA">
      <data key="d0">29745</data>
    </edge>
    <edge source="PAN" target="GTM">
      <data key="d0">190601</data>
    </edge>
    <edge source="PAN" target="HND">
      <data key="d0">157171</data>
    </edge>
    <edge source="PAN" target="JAM">
      <data key="d0">200709</data>
    </edge>
    <edge source="PAN" target="NIC">
      <data key="d0">145706</data>
    </edge>
    <edge source="PAN" target="PER">
      <data key="d0">82768</data>
    </edge>
    <edge source="PAN" target="SVN">
      <data key="d0">100739</data>
    </edge>
    <edge source="PAN" target="CHE">
      <data key="d0">102706</data>
    </edge>
    <edge source="PAN" target="USA">
      <data key="d0">1602255</data>
    </edge>
    <edge source="PRY" target="ARG">
      <data key="d0">99900</data>
    </edge>
    <edge source="PRY" target="BOL">
      <data key="d0">10486</data>
    </edge>
    <edge source="PRY" target="BRA">
      <data key="d0">2931286</data>
    </edge>
    <edge source="PRY" target="CHN">
      <data key="d0">33904</data>
    </edge>
    <edge source="PRY" target="ECU">
      <data key="d0">50576</data>
    </edge>
    <edge source="PRY" target="HKG">
      <data key="d0">550000</data>
    </edge>
    <edge source="PRY" target="ITA">
      <data key="d0">600405</data>
    </edge>
    <edge source="PRY" target="KOR">
      <data key="d0">181113</data>
    </edge>
    <edge source="PRY" target="POL">
      <data key="d0">26750</data>
    </edge>
    <edge source="PRY" target="USA">
      <data key="d0">550000</data>
    </edge>
    <edge source="PER" target="ARG">
      <data key="d0">8427941</data>
    </edge>
    <edge source="PER" target="AUS">
      <data key="d0">93201</data>
    </edge>
    <edge source="PER" target="BEL">
      <data key="d0">137818858</data>
    </edge>
    <edge source="PER" target="BOL">
      <data key="d0">2505445</data>
    </edge>
    <edge source="PER" target="BRA">
      <data key="d0">231034294</data>
    </edge>
    <edge source="PER" target="CAN">
      <data key="d0">69607226</data>
    </edge>
    <edge source="PER" target="CHL">
      <data key="d0">26913926</data>
    </edge>
    <edge source="PER" target="CHN">
      <data key="d0">798024805</data>
    </edge>
    <edge source="PER" target="COL">
      <data key="d0">163399474</data>
    </edge>
    <edge source="PER" target="CRI">
      <data key="d0">1729374</data>
    </edge>
    <edge source="PER" target="CZE">
      <data key="d0">136977</data>
    </edge>
    <edge source="PER" target="ECU">
      <data key="d0">35003970</data>
    </edge>
    <edge source="PER" target="SLV">
      <data key="d0">1799953</data>
    </edge>
    <edge source="PER" target="FRA">
      <data key="d0">24158573</data>
    </edge>
    <edge source="PER" target="DEU">
      <data key="d0">36023529</data>
    </edge>
    <edge source="PER" target="GTM">
      <data key="d0">8247715</data>
    </edge>
    <edge source="PER" target="HND">
      <data key="d0">1782539</data>
    </edge>
    <edge source="PER" target="HKG">
      <data key="d0">239840</data>
    </edge>
    <edge source="PER" target="HUN">
      <data key="d0">140395</data>
    </edge>
    <edge source="PER" target="IDN">
      <data key="d0">373745</data>
    </edge>
    <edge source="PER" target="ISR">
      <data key="d0">589046</data>
    </edge>
    <edge source="PER" target="ITA">
      <data key="d0">245576343</data>
    </edge>
    <edge source="PER" target="JPN">
      <data key="d0">45813780</data>
    </edge>
    <edge source="PER" target="KOR">
      <data key="d0">15001205</data>
    </edge>
    <edge source="PER" target="MYS">
      <data key="d0">6832489</data>
    </edge>
    <edge source="PER" target="MEX">
      <data key="d0">20682776</data>
    </edge>
    <edge source="PER" target="MAR">
      <data key="d0">1380016</data>
    </edge>
    <edge source="PER" target="NLD">
      <data key="d0">83258625</data>
    </edge>
    <edge source="PER" target="NZL">
      <data key="d0">214099</data>
    </edge>
    <edge source="PER" target="NIC">
      <data key="d0">709284</data>
    </edge>
    <edge source="PER" target="PAK">
      <data key="d0">1032990</data>
    </edge>
    <edge source="PER" target="PAN">
      <data key="d0">1802461</data>
    </edge>
    <edge source="PER" target="PRY">
      <data key="d0">27629</data>
    </edge>
    <edge source="PER" target="POL">
      <data key="d0">1893115</data>
    </edge>
    <edge source="PER" target="PRT">
      <data key="d0">5896717</data>
    </edge>
    <edge source="PER" target="ROU">
      <data key="d0">197236</data>
    </edge>
    <edge source="PER" target="SAU">
      <data key="d0">466356</data>
    </edge>
    <edge source="PER" target="SEN">
      <data key="d0">583909</data>
    </edge>
    <edge source="PER" target="IND">
      <data key="d0">4185048</data>
    </edge>
    <edge source="PER" target="SVK">
      <data key="d0">13651888</data>
    </edge>
    <edge source="PER" target="VNM">
      <data key="d0">4353811</data>
    </edge>
    <edge source="PER" target="ZAF">
      <data key="d0">42055427</data>
    </edge>
    <edge source="PER" target="ESP">
      <data key="d0">35519451</data>
    </edge>
    <edge source="PER" target="SWE">
      <data key="d0">14187</data>
    </edge>
    <edge source="PER" target="CHE">
      <data key="d0">1559767</data>
    </edge>
    <edge source="PER" target="THA">
      <data key="d0">7497430</data>
    </edge>
    <edge source="PER" target="TUR">
      <data key="d0">24118702</data>
    </edge>
    <edge source="PER" target="UKR">
      <data key="d0">61299</data>
    </edge>
    <edge source="PER" target="EGY">
      <data key="d0">72977</data>
    </edge>
    <edge source="PER" target="GBR">
      <data key="d0">15795412</data>
    </edge>
    <edge source="PER" target="USA">
      <data key="d0">644367342</data>
    </edge>
    <edge source="PER" target="URY">
      <data key="d0">49259</data>
    </edge>
    <edge source="IND" target="ALB">
      <data key="d0">4855696</data>
    </edge>
    <edge source="IND" target="DZA">
      <data key="d0">565340</data>
    </edge>
    <edge source="IND" target="ARG">
      <data key="d0">1775931</data>
    </edge>
    <edge source="IND" target="AUS">
      <data key="d0">27319017</data>
    </edge>
    <edge source="IND" target="AUT">
      <data key="d0">1153726</data>
    </edge>
    <edge source="IND" target="BEL">
      <data key="d0">2291858</data>
    </edge>
    <edge source="IND" target="BWA">
      <data key="d0">16711</data>
    </edge>
    <edge source="IND" target="BRA">
      <data key="d0">43769740</data>
    </edge>
    <edge source="IND" target="BGR">
      <data key="d0">11750561</data>
    </edge>
    <edge source="IND" target="BDI">
      <data key="d0">19929</data>
    </edge>
    <edge source="IND" target="BLR">
      <data key="d0">103034</data>
    </edge>
    <edge source="IND" target="KHM">
      <data key="d0">736633</data>
    </edge>
    <edge source="IND" target="CMR">
      <data key="d0">533872</data>
    </edge>
    <edge source="IND" target="CAN">
      <data key="d0">5856972</data>
    </edge>
    <edge source="IND" target="LKA">
      <data key="d0">17473808</data>
    </edge>
    <edge source="IND" target="CHL">
      <data key="d0">813020</data>
    </edge>
    <edge source="IND" target="CHN">
      <data key="d0">699345530</data>
    </edge>
    <edge source="IND" target="COL">
      <data key="d0">16984249</data>
    </edge>
    <edge source="IND" target="CRI">
      <data key="d0">244521</data>
    </edge>
    <edge source="IND" target="HRV">
      <data key="d0">75698</data>
    </edge>
    <edge source="IND" target="CZE">
      <data key="d0">113958</data>
    </edge>
    <edge source="IND" target="BEN">
      <data key="d0">998432</data>
    </edge>
    <edge source="IND" target="DNK">
      <data key="d0">134041</data>
    </edge>
    <edge source="IND" target="ECU">
      <data key="d0">14388275</data>
    </edge>
    <edge source="IND" target="SLV">
      <data key="d0">139831</data>
    </edge>
    <edge source="IND" target="ETH">
      <data key="d0">7891555</data>
    </edge>
    <edge source="IND" target="EST">
      <data key="d0">367975</data>
    </edge>
    <edge source="IND" target="FIN">
      <data key="d0">566349</data>
    </edge>
    <edge source="IND" target="FRA">
      <data key="d0">6037110</data>
    </edge>
    <edge source="IND" target="GEO">
      <data key="d0">48025</data>
    </edge>
    <edge source="IND" target="DEU">
      <data key="d0">16815596</data>
    </edge>
    <edge source="IND" target="GHA">
      <data key="d0">5393074</data>
    </edge>
    <edge source="IND" target="GRC">
      <data key="d0">1330124</data>
    </edge>
    <edge source="IND" target="GTM">
      <data key="d0">141791</data>
    </edge>
    <edge source="IND" target="HND">
      <data key="d0">77142</data>
    </edge>
    <edge source="IND" target="HKG">
      <data key="d0">1158089</data>
    </edge>
    <edge source="IND" target="HUN">
      <data key="d0">344317</data>
    </edge>
    <edge source="IND" target="IDN">
      <data key="d0">95375517</data>
    </edge>
    <edge source="IND" target="IRL">
      <data key="d0">2775263</data>
    </edge>
    <edge source="IND" target="ISR">
      <data key="d0">14301945</data>
    </edge>
    <edge source="IND" target="ITA">
      <data key="d0">82151272</data>
    </edge>
    <edge source="IND" target="CIV">
      <data key="d0">3292197</data>
    </edge>
    <edge source="IND" target="JAM">
      <data key="d0">43174</data>
    </edge>
    <edge source="IND" target="JPN">
      <data key="d0">66653168</data>
    </edge>
    <edge source="IND" target="JOR">
      <data key="d0">1945647</data>
    </edge>
    <edge source="IND" target="KOR">
      <data key="d0">646578403</data>
    </edge>
    <edge source="IND" target="KGZ">
      <data key="d0">28877</data>
    </edge>
    <edge source="IND" target="LBN">
      <data key="d0">425170</data>
    </edge>
    <edge source="IND" target="LVA">
      <data key="d0">281389</data>
    </edge>
    <edge source="IND" target="LTU">
      <data key="d0">236361</data>
    </edge>
    <edge source="IND" target="MDG">
      <data key="d0">187025</data>
    </edge>
    <edge source="IND" target="MWI">
      <data key="d0">47223</data>
    </edge>
    <edge source="IND" target="MYS">
      <data key="d0">614316703</data>
    </edge>
    <edge source="IND" target="MUS">
      <data key="d0">404687</data>
    </edge>
    <edge source="IND" target="MEX">
      <data key="d0">173646955</data>
    </edge>
    <edge source="IND" target="MDA">
      <data key="d0">16011</data>
    </edge>
    <edge source="IND" target="MAR">
      <data key="d0">536915</data>
    </edge>
    <edge source="IND" target="MOZ">
      <data key="d0">771231</data>
    </edge>
    <edge source="IND" target="OMN">
      <data key="d0">70562380</data>
    </edge>
    <edge source="IND" target="NLD">
      <data key="d0">29777964</data>
    </edge>
    <edge source="IND" target="NZL">
      <data key="d0">8639453</data>
    </edge>
    <edge source="IND" target="NOR">
      <data key="d0">938892</data>
    </edge>
    <edge source="IND" target="PAK">
      <data key="d0">8274527</data>
    </edge>
    <edge source="IND" target="PAN">
      <data key="d0">453805</data>
    </edge>
    <edge source="IND" target="PRY">
      <data key="d0">150006</data>
    </edge>
    <edge source="IND" target="PER">
      <data key="d0">4343689</data>
    </edge>
    <edge source="IND" target="PHL">
      <data key="d0">7120948</data>
    </edge>
    <edge source="IND" target="POL">
      <data key="d0">1738407</data>
    </edge>
    <edge source="IND" target="PRT">
      <data key="d0">1592911</data>
    </edge>
    <edge source="IND" target="ROU">
      <data key="d0">252849</data>
    </edge>
    <edge source="IND" target="RUS">
      <data key="d0">523754</data>
    </edge>
    <edge source="IND" target="SAU">
      <data key="d0">95146763</data>
    </edge>
    <edge source="IND" target="SEN">
      <data key="d0">503113</data>
    </edge>
    <edge source="IND" target="SRB">
      <data key="d0">10118</data>
    </edge>
    <edge source="IND" target="SGP">
      <data key="d0">381149356</data>
    </edge>
    <edge source="IND" target="SVK">
      <data key="d0">30488</data>
    </edge>
    <edge source="IND" target="VNM">
      <data key="d0">36082260</data>
    </edge>
    <edge source="IND" target="SVN">
      <data key="d0">607834</data>
    </edge>
    <edge source="IND" target="ZAF">
      <data key="d0">18951835</data>
    </edge>
    <edge source="IND" target="ZWE">
      <data key="d0">66741</data>
    </edge>
    <edge source="IND" target="ESP">
      <data key="d0">59968262</data>
    </edge>
    <edge source="IND" target="SWE">
      <data key="d0">1527186</data>
    </edge>
    <edge source="IND" target="CHE">
      <data key="d0">1572418</data>
    </edge>
    <edge source="IND" target="THA">
      <data key="d0">44715306</data>
    </edge>
    <edge source="IND" target="TGO">
      <data key="d0">812643</data>
    </edge>
    <edge source="IND" target="ARE">
      <data key="d0">177132803</data>
    </edge>
    <edge source="IND" target="TUN">
      <data key="d0">531135</data>
    </edge>
    <edge source="IND" target="TUR">
      <data key="d0">90882253</data>
    </edge>
    <edge source="IND" target="UGA">
      <data key="d0">4900350</data>
    </edge>
    <edge source="IND" target="UKR">
      <data key="d0">2283817</data>
    </edge>
    <edge source="IND" target="MKD">
      <data key="d0">19955</data>
    </edge>
    <edge source="IND" target="EGY">
      <data key="d0">7565642</data>
    </edge>
    <edge source="IND" target="GBR">
      <data key="d0">17255187</data>
    </edge>
    <edge source="IND" target="TZA">
      <data key="d0">5689930</data>
    </edge>
    <edge source="IND" target="USA">
      <data key="d0">223088004</data>
    </edge>
    <edge source="IND" target="BFA">
      <data key="d0">107452</data>
    </edge>
    <edge source="IND" target="URY">
      <data key="d0">190972</data>
    </edge>
    <edge source="ESP" target="ALB">
      <data key="d0">1006305</data>
    </edge>
    <edge source="ESP" target="DZA">
      <data key="d0">136289852</data>
    </edge>
    <edge source="ESP" target="AZE">
      <data key="d0">179101</data>
    </edge>
    <edge source="ESP" target="ARG">
      <data key="d0">16589797</data>
    </edge>
    <edge source="ESP" target="AUS">
      <data key="d0">8729863</data>
    </edge>
    <edge source="ESP" target="AUT">
      <data key="d0">23671039</data>
    </edge>
    <edge source="ESP" target="ARM">
      <data key="d0">10991</data>
    </edge>
    <edge source="ESP" target="BEL">
      <data key="d0">305851945</data>
    </edge>
    <edge source="ESP" target="BOL">
      <data key="d0">1027707</data>
    </edge>
    <edge source="ESP" target="BRA">
      <data key="d0">16805822</data>
    </edge>
    <edge source="ESP" target="BGR">
      <data key="d0">7571306</data>
    </edge>
    <edge source="ESP" target="BLR">
      <data key="d0">717585</data>
    </edge>
    <edge source="ESP" target="CMR">
      <data key="d0">425160</data>
    </edge>
    <edge source="ESP" target="CAN">
      <data key="d0">7019830</data>
    </edge>
    <edge source="ESP" target="LKA">
      <data key="d0">223520</data>
    </edge>
    <edge source="ESP" target="CHL">
      <data key="d0">11643719</data>
    </edge>
    <edge source="ESP" target="CHN">
      <data key="d0">86986280</data>
    </edge>
    <edge source="ESP" target="COL">
      <data key="d0">3332824</data>
    </edge>
    <edge source="ESP" target="CRI">
      <data key="d0">1420945</data>
    </edge>
    <edge source="ESP" target="HRV">
      <data key="d0">9160779</data>
    </edge>
    <edge source="ESP" target="CZE">
      <data key="d0">18819690</data>
    </edge>
    <edge source="ESP" target="BEN">
      <data key="d0">26567</data>
    </edge>
    <edge source="ESP" target="DNK">
      <data key="d0">13364663</data>
    </edge>
    <edge source="ESP" target="ECU">
      <data key="d0">1039072</data>
    </edge>
    <edge source="ESP" target="SLV">
      <data key="d0">4455249</data>
    </edge>
    <edge source="ESP" target="ETH">
      <data key="d0">1477785</data>
    </edge>
    <edge source="ESP" target="EST">
      <data key="d0">1357864</data>
    </edge>
    <edge source="ESP" target="FIN">
      <data key="d0">8620126</data>
    </edge>
    <edge source="ESP" target="FRA">
      <data key="d0">982097425</data>
    </edge>
    <edge source="ESP" target="GEO">
      <data key="d0">129107</data>
    </edge>
    <edge source="ESP" target="DEU">
      <data key="d0">565653429</data>
    </edge>
    <edge source="ESP" target="GHA">
      <data key="d0">3626851</data>
    </edge>
    <edge source="ESP" target="GRC">
      <data key="d0">78714126</data>
    </edge>
    <edge source="ESP" target="GTM">
      <data key="d0">665203</data>
    </edge>
    <edge source="ESP" target="HND">
      <data key="d0">1116460</data>
    </edge>
    <edge source="ESP" target="HKG">
      <data key="d0">474169</data>
    </edge>
    <edge source="ESP" target="HUN">
      <data key="d0">13103263</data>
    </edge>
    <edge source="ESP" target="IDN">
      <data key="d0">5249521</data>
    </edge>
    <edge source="ESP" target="IRL">
      <data key="d0">13279181</data>
    </edge>
    <edge source="ESP" target="ISR">
      <data key="d0">10618685</data>
    </edge>
    <edge source="ESP" target="ITA">
      <data key="d0">649857994</data>
    </edge>
    <edge source="ESP" target="CIV">
      <data key="d0">3315931</data>
    </edge>
    <edge source="ESP" target="JAM">
      <data key="d0">370661</data>
    </edge>
    <edge source="ESP" target="JPN">
      <data key="d0">9880251</data>
    </edge>
    <edge source="ESP" target="KAZ">
      <data key="d0">199918</data>
    </edge>
    <edge source="ESP" target="JOR">
      <data key="d0">1428822</data>
    </edge>
    <edge source="ESP" target="KOR">
      <data key="d0">16673851</data>
    </edge>
    <edge source="ESP" target="LBN">
      <data key="d0">1679327</data>
    </edge>
    <edge source="ESP" target="LVA">
      <data key="d0">695340</data>
    </edge>
    <edge source="ESP" target="LTU">
      <data key="d0">1678205</data>
    </edge>
    <edge source="ESP" target="MDG">
      <data key="d0">24904</data>
    </edge>
    <edge source="ESP" target="MYS">
      <data key="d0">731161</data>
    </edge>
    <edge source="ESP" target="MRT">
      <data key="d0">293816</data>
    </edge>
    <edge source="ESP" target="MUS">
      <data key="d0">255653</data>
    </edge>
    <edge source="ESP" target="MEX">
      <data key="d0">31734765</data>
    </edge>
    <edge source="ESP" target="MDA">
      <data key="d0">41668</data>
    </edge>
    <edge source="ESP" target="MAR">
      <data key="d0">257631582</data>
    </edge>
    <edge source="ESP" target="MOZ">
      <data key="d0">2208638</data>
    </edge>
    <edge source="ESP" target="OMN">
      <data key="d0">625201</data>
    </edge>
    <edge source="ESP" target="NLD">
      <data key="d0">375185865</data>
    </edge>
    <edge source="ESP" target="NZL">
      <data key="d0">459395</data>
    </edge>
    <edge source="ESP" target="NIC">
      <data key="d0">453516</data>
    </edge>
    <edge source="ESP" target="NER">
      <data key="d0">19339</data>
    </edge>
    <edge source="ESP" target="NOR">
      <data key="d0">3190503</data>
    </edge>
    <edge source="ESP" target="PAK">
      <data key="d0">14359109</data>
    </edge>
    <edge source="ESP" target="PAN">
      <data key="d0">2304285</data>
    </edge>
    <edge source="ESP" target="PRY">
      <data key="d0">451440</data>
    </edge>
    <edge source="ESP" target="PER">
      <data key="d0">2930240</data>
    </edge>
    <edge source="ESP" target="PHL">
      <data key="d0">1942636</data>
    </edge>
    <edge source="ESP" target="POL">
      <data key="d0">129433867</data>
    </edge>
    <edge source="ESP" target="PRT">
      <data key="d0">733518920</data>
    </edge>
    <edge source="ESP" target="ROU">
      <data key="d0">15197678</data>
    </edge>
    <edge source="ESP" target="RUS">
      <data key="d0">14302661</data>
    </edge>
    <edge source="ESP" target="SAU">
      <data key="d0">103888894</data>
    </edge>
    <edge source="ESP" target="SEN">
      <data key="d0">4462616</data>
    </edge>
    <edge source="ESP" target="SRB">
      <data key="d0">4570228</data>
    </edge>
    <edge source="ESP" target="IND">
      <data key="d0">8411019</data>
    </edge>
    <edge source="ESP" target="SGP">
      <data key="d0">557510</data>
    </edge>
    <edge source="ESP" target="SVK">
      <data key="d0">9725281</data>
    </edge>
    <edge source="ESP" target="VNM">
      <data key="d0">2155290</data>
    </edge>
    <edge source="ESP" target="SVN">
      <data key="d0">6748738</data>
    </edge>
    <edge source="ESP" target="ZAF">
      <data key="d0">20471076</data>
    </edge>
    <edge source="ESP" target="SWE">
      <data key="d0">14340580</data>
    </edge>
    <edge source="ESP" target="CHE">
      <data key="d0">45863303</data>
    </edge>
    <edge source="ESP" target="THA">
      <data key="d0">1262704</data>
    </edge>
    <edge source="ESP" target="TGO">
      <data key="d0">430451</data>
    </edge>
    <edge source="ESP" target="ARE">
      <data key="d0">22449876</data>
    </edge>
    <edge source="ESP" target="TUN">
      <data key="d0">31275829</data>
    </edge>
    <edge source="ESP" target="TUR">
      <data key="d0">217795424</data>
    </edge>
    <edge source="ESP" target="UGA">
      <data key="d0">17252</data>
    </edge>
    <edge source="ESP" target="UKR">
      <data key="d0">316645</data>
    </edge>
    <edge source="ESP" target="MKD">
      <data key="d0">472294</data>
    </edge>
    <edge source="ESP" target="EGY">
      <data key="d0">146937968</data>
    </edge>
    <edge source="ESP" target="GBR">
      <data key="d0">331218005</data>
    </edge>
    <edge source="ESP" target="TZA">
      <data key="d0">109323</data>
    </edge>
    <edge source="ESP" target="USA">
      <data key="d0">55248255</data>
    </edge>
    <edge source="ESP" target="BFA">
      <data key="d0">13238</data>
    </edge>
    <edge source="ESP" target="URY">
      <data key="d0">1480502</data>
    </edge>
    <edge source="USA" target="ALB">
      <data key="d0">10318</data>
    </edge>
    <edge source="USA" target="DZA">
      <data key="d0">340190</data>
    </edge>
    <edge source="USA" target="AZE">
      <data key="d0">986619</data>
    </edge>
    <edge source="USA" target="ARG">
      <data key="d0">19444794</data>
    </edge>
    <edge source="USA" target="AUS">
      <data key="d0">62524148</data>
    </edge>
    <edge source="USA" target="AUT">
      <data key="d0">22352319</data>
    </edge>
    <edge source="USA" target="BEL">
      <data key="d0">211362199</data>
    </edge>
    <edge source="USA" target="BOL">
      <data key="d0">6241257</data>
    </edge>
    <edge source="USA" target="BRA">
      <data key="d0">115280979</data>
    </edge>
    <edge source="USA" target="BGR">
      <data key="d0">206150</data>
    </edge>
    <edge source="USA" target="BLR">
      <data key="d0">13307</data>
    </edge>
    <edge source="USA" target="KHM">
      <data key="d0">27806</data>
    </edge>
    <edge source="USA" target="CMR">
      <data key="d0">168091</data>
    </edge>
    <edge source="USA" target="CAN">
      <data key="d0">3602803536</data>
    </edge>
    <edge source="USA" target="CAF">
      <data key="d0">15425</data>
    </edge>
    <edge source="USA" target="LKA">
      <data key="d0">630634</data>
    </edge>
    <edge source="USA" target="CHL">
      <data key="d0">13643879</data>
    </edge>
    <edge source="USA" target="CHN">
      <data key="d0">1037492325</data>
    </edge>
    <edge source="USA" target="COL">
      <data key="d0">23733666</data>
    </edge>
    <edge source="USA" target="CRI">
      <data key="d0">23523007</data>
    </edge>
    <edge source="USA" target="HRV">
      <data key="d0">237444</data>
    </edge>
    <edge source="USA" target="CZE">
      <data key="d0">14632828</data>
    </edge>
    <edge source="USA" target="BEN">
      <data key="d0">34694</data>
    </edge>
    <edge source="USA" target="DNK">
      <data key="d0">8392167</data>
    </edge>
    <edge source="USA" target="ECU">
      <data key="d0">6230357</data>
    </edge>
    <edge source="USA" target="SLV">
      <data key="d0">23478927</data>
    </edge>
    <edge source="USA" target="ETH">
      <data key="d0">175847</data>
    </edge>
    <edge source="USA" target="EST">
      <data key="d0">609625</data>
    </edge>
    <edge source="USA" target="FIN">
      <data key="d0">7803029</data>
    </edge>
    <edge source="USA" target="FRA">
      <data key="d0">340772966</data>
    </edge>
    <edge source="USA" target="GEO">
      <data key="d0">434314</data>
    </edge>
    <edge source="USA" target="DEU">
      <data key="d0">673871497</data>
    </edge>
    <edge source="USA" target="GHA">
      <data key="d0">543557</data>
    </edge>
    <edge source="USA" target="GRC">
      <data key="d0">2626415</data>
    </edge>
    <edge source="USA" target="GTM">
      <data key="d0">58258368</data>
    </edge>
    <edge source="USA" target="HND">
      <data key="d0">5400536</data>
    </edge>
    <edge source="USA" target="HKG">
      <data key="d0">172662840</data>
    </edge>
    <edge source="USA" target="HUN">
      <data key="d0">6902066</data>
    </edge>
    <edge source="USA" target="IDN">
      <data key="d0">20597787</data>
    </edge>
    <edge source="USA" target="IRL">
      <data key="d0">84814912</data>
    </edge>
    <edge source="USA" target="ISR">
      <data key="d0">92374653</data>
    </edge>
    <edge source="USA" target="ITA">
      <data key="d0">289674666</data>
    </edge>
    <edge source="USA" target="CIV">
      <data key="d0">13391</data>
    </edge>
    <edge source="USA" target="JAM">
      <data key="d0">2628951</data>
    </edge>
    <edge source="USA" target="JPN">
      <data key="d0">628125504</data>
    </edge>
    <edge source="USA" target="KAZ">
      <data key="d0">9487705</data>
    </edge>
    <edge source="USA" target="JOR">
      <data key="d0">7223512</data>
    </edge>
    <edge source="USA" target="KOR">
      <data key="d0">551149765</data>
    </edge>
    <edge source="USA" target="KGZ">
      <data key="d0">15939</data>
    </edge>
    <edge source="USA" target="LBN">
      <data key="d0">1379122</data>
    </edge>
    <edge source="USA" target="LVA">
      <data key="d0">382013</data>
    </edge>
    <edge source="USA" target="LTU">
      <data key="d0">454399</data>
    </edge>
    <edge source="USA" target="MDG">
      <data key="d0">77352</data>
    </edge>
    <edge source="USA" target="MYS">
      <data key="d0">101046104</data>
    </edge>
    <edge source="USA" target="MRT">
      <data key="d0">33908</data>
    </edge>
    <edge source="USA" target="MUS">
      <data key="d0">33399</data>
    </edge>
    <edge source="USA" target="MEX">
      <data key="d0">4875080749</data>
    </edge>
    <edge source="USA" target="MDA">
      <data key="d0">54554</data>
    </edge>
    <edge source="USA" target="MAR">
      <data key="d0">2399032</data>
    </edge>
    <edge source="USA" target="OMN">
      <data key="d0">2090532</data>
    </edge>
    <edge source="USA" target="NLD">
      <data key="d0">84812447</data>
    </edge>
    <edge source="USA" target="NZL">
      <data key="d0">13293490</data>
    </edge>
    <edge source="USA" target="NIC">
      <data key="d0">1208369</data>
    </edge>
    <edge source="USA" target="NER">
      <data key="d0">16297</data>
    </edge>
    <edge source="USA" target="NOR">
      <data key="d0">7591510</data>
    </edge>
    <edge source="USA" target="PAK">
      <data key="d0">1304600</data>
    </edge>
    <edge source="USA" target="PAN">
      <data key="d0">22629652</data>
    </edge>
    <edge source="USA" target="PRY">
      <data key="d0">224821</data>
    </edge>
    <edge source="USA" target="PER">
      <data key="d0">7852533</data>
    </edge>
    <edge source="USA" target="PHL">
      <data key="d0">14347737</data>
    </edge>
    <edge source="USA" target="POL">
      <data key="d0">22899201</data>
    </edge>
    <edge source="USA" target="PRT">
      <data key="d0">2111942</data>
    </edge>
    <edge source="USA" target="ROU">
      <data key="d0">6849249</data>
    </edge>
    <edge source="USA" target="RUS">
      <data key="d0">9360195</data>
    </edge>
    <edge source="USA" target="SAU">
      <data key="d0">86353945</data>
    </edge>
    <edge source="USA" target="SRB">
      <data key="d0">179675</data>
    </edge>
    <edge source="USA" target="IND">
      <data key="d0">169664672</data>
    </edge>
    <edge source="USA" target="SGP">
      <data key="d0">250978189</data>
    </edge>
    <edge source="USA" target="SVK">
      <data key="d0">1606902</data>
    </edge>
    <edge source="USA" target="VNM">
      <data key="d0">1231667256</data>
    </edge>
    <edge source="USA" target="SVN">
      <data key="d0">598669</data>
    </edge>
    <edge source="USA" target="ZAF">
      <data key="d0">7372197</data>
    </edge>
    <edge source="USA" target="ESP">
      <data key="d0">37784906</data>
    </edge>
    <edge source="USA" target="SWE">
      <data key="d0">23195099</data>
    </edge>
    <edge source="USA" target="CHE">
      <data key="d0">74032204</data>
    </edge>
    <edge source="USA" target="THA">
      <data key="d0">70697014</data>
    </edge>
    <edge source="USA" target="ARE">
      <data key="d0">64082029</data>
    </edge>
    <edge source="USA" target="TUN">
      <data key="d0">5458604</data>
    </edge>
    <edge source="USA" target="TUR">
      <data key="d0">49215332</data>
    </edge>
    <edge source="USA" target="UKR">
      <data key="d0">534857</data>
    </edge>
    <edge source="USA" target="EGY">
      <data key="d0">5031190</data>
    </edge>
    <edge source="USA" target="GBR">
      <data key="d0">628551866</data>
    </edge>
    <edge source="USA" target="TZA">
      <data key="d0">58490</data>
    </edge>
    <edge source="USA" target="URY">
      <data key="d0">1101639</data>
    </edge>
    <edge source="URY" target="ARG">
      <data key="d0">2606003</data>
    </edge>
    <edge source="URY" target="BOL">
      <data key="d0">15097</data>
    </edge>
    <edge source="URY" target="BRA">
      <data key="d0">275509</data>
    </edge>
    <edge source="URY" target="ECU">
      <data key="d0">220431</data>
    </edge>
    <edge source="URY" target="NLD">
      <data key="d0">977535</data>
    </edge>
    <edge source="URY" target="PRY">
      <data key="d0">2569298</data>
    </edge>
    <edge source="URY" target="IND">
      <data key="d0">74042</data>
    </edge>
    <edge source="AUS" target="ARG">
      <data key="d0">90091</data>
    </edge>
    <edge source="AUS" target="AUT">
      <data key="d0">107933</data>
    </edge>
    <edge source="AUS" target="BEL">
      <data key="d0">55437190</data>
    </edge>
    <edge source="AUS" target="BRA">
      <data key="d0">12403103</data>
    </edge>
    <edge source="AUS" target="KHM">
      <data key="d0">74802</data>
    </edge>
    <edge source="AUS" target="CAN">
      <data key="d0">2679432</data>
    </edge>
    <edge source="AUS" target="LKA">
      <data key="d0">5455087</data>
    </edge>
    <edge source="AUS" target="CHL">
      <data key="d0">57404</data>
    </edge>
    <edge source="AUS" target="CHN">
      <data key="d0">1460394240</data>
    </edge>
    <edge source="AUS" target="COL">
      <data key="d0">15653829</data>
    </edge>
    <edge source="AUS" target="CRI">
      <data key="d0">2665459</data>
    </edge>
    <edge source="AUS" target="CZE">
      <data key="d0">47890</data>
    </edge>
    <edge source="AUS" target="ECU">
      <data key="d0">5739717</data>
    </edge>
    <edge source="AUS" target="SLV">
      <data key="d0">4732346</data>
    </edge>
    <edge source="AUS" target="FRA">
      <data key="d0">584994</data>
    </edge>
    <edge source="AUS" target="DEU">
      <data key="d0">1446952</data>
    </edge>
    <edge source="AUS" target="GTM">
      <data key="d0">172405</data>
    </edge>
    <edge source="AUS" target="HKG">
      <data key="d0">64378370</data>
    </edge>
    <edge source="AUS" target="IDN">
      <data key="d0">178078162</data>
    </edge>
    <edge source="AUS" target="ISR">
      <data key="d0">2831430</data>
    </edge>
    <edge source="AUS" target="ITA">
      <data key="d0">1927940</data>
    </edge>
    <edge source="AUS" target="JPN">
      <data key="d0">684812266</data>
    </edge>
    <edge source="AUS" target="JOR">
      <data key="d0">81728</data>
    </edge>
    <edge source="AUS" target="KOR">
      <data key="d0">865817896</data>
    </edge>
    <edge source="AUS" target="MYS">
      <data key="d0">599581623</data>
    </edge>
    <edge source="AUS" target="MEX">
      <data key="d0">21595599</data>
    </edge>
    <edge source="AUS" target="MAR">
      <data key="d0">380783</data>
    </edge>
    <edge source="AUS" target="OMN">
      <data key="d0">18446042</data>
    </edge>
    <edge source="AUS" target="NLD">
      <data key="d0">7182772</data>
    </edge>
    <edge source="AUS" target="NZL">
      <data key="d0">42378861</data>
    </edge>
    <edge source="AUS" target="PAK">
      <data key="d0">15895843</data>
    </edge>
    <edge source="AUS" target="PER">
      <data key="d0">3370348</data>
    </edge>
    <edge source="AUS" target="PHL">
      <data key="d0">12393013</data>
    </edge>
    <edge source="AUS" target="POL">
      <data key="d0">52848</data>
    </edge>
    <edge source="AUS" target="ROU">
      <data key="d0">1017673</data>
    </edge>
    <edge source="AUS" target="SAU">
      <data key="d0">5316507</data>
    </edge>
    <edge source="AUS" target="IND">
      <data key="d0">162315615</data>
    </edge>
    <edge source="AUS" target="SGP">
      <data key="d0">21740703</data>
    </edge>
    <edge source="AUS" target="VNM">
      <data key="d0">434423291</data>
    </edge>
    <edge source="AUS" target="SVN">
      <data key="d0">27985</data>
    </edge>
    <edge source="AUS" target="ZAF">
      <data key="d0">18067625</data>
    </edge>
    <edge source="AUS" target="ESP">
      <data key="d0">773712</data>
    </edge>
    <edge source="AUS" target="SWE">
      <data key="d0">1587022</data>
    </edge>
    <edge source="AUS" target="CHE">
      <data key="d0">758889</data>
    </edge>
    <edge source="AUS" target="THA">
      <data key="d0">452764753</data>
    </edge>
    <edge source="AUS" target="ARE">
      <data key="d0">3065558</data>
    </edge>
    <edge source="AUS" target="TUR">
      <data key="d0">4167479</data>
    </edge>
    <edge source="AUS" target="EGY">
      <data key="d0">524152</data>
    </edge>
    <edge source="AUS" target="GBR">
      <data key="d0">389546661</data>
    </edge>
    <edge source="AUS" target="TZA">
      <data key="d0">2340302</data>
    </edge>
    <edge source="AUS" target="USA">
      <data key="d0">231909056</data>
    </edge>
    <edge source="KHM" target="AUS">
      <data key="d0">69020</data>
    </edge>
    <edge source="KHM" target="CHN">
      <data key="d0">108211</data>
    </edge>
    <edge source="KHM" target="KOR">
      <data key="d0">734439</data>
    </edge>
    <edge source="KHM" target="NZL">
      <data key="d0">11490</data>
    </edge>
    <edge source="KHM" target="IND">
      <data key="d0">173003</data>
    </edge>
    <edge source="KHM" target="VNM">
      <data key="d0">562006</data>
    </edge>
    <edge source="KHM" target="THA">
      <data key="d0">127827</data>
    </edge>
    <edge source="KHM" target="USA">
      <data key="d0">1357754</data>
    </edge>
    <edge source="LKA" target="DEU">
      <data key="d0">47411</data>
    </edge>
    <edge source="LKA" target="JPN">
      <data key="d0">15584</data>
    </edge>
    <edge source="LKA" target="MYS">
      <data key="d0">29289</data>
    </edge>
    <edge source="LKA" target="PAK">
      <data key="d0">305779</data>
    </edge>
    <edge source="LKA" target="IND">
      <data key="d0">23607382</data>
    </edge>
    <edge source="LKA" target="SWE">
      <data key="d0">51236</data>
    </edge>
    <edge source="LKA" target="ARE">
      <data key="d0">102750</data>
    </edge>
    <edge source="LKA" target="GBR">
      <data key="d0">793651</data>
    </edge>
    <edge source="LKA" target="USA">
      <data key="d0">3580128</data>
    </edge>
    <edge source="SLV" target="COL">
      <data key="d0">101988</data>
    </edge>
    <edge source="SLV" target="CRI">
      <data key="d0">6620256</data>
    </edge>
    <edge source="SLV" target="CZE">
      <data key="d0">112607</data>
    </edge>
    <edge source="SLV" target="GTM">
      <data key="d0">7746989</data>
    </edge>
    <edge source="SLV" target="HND">
      <data key="d0">2523591</data>
    </edge>
    <edge source="SLV" target="JAM">
      <data key="d0">635113</data>
    </edge>
    <edge source="SLV" target="MEX">
      <data key="d0">504592</data>
    </edge>
    <edge source="SLV" target="NIC">
      <data key="d0">2620059</data>
    </edge>
    <edge source="SLV" target="PAN">
      <data key="d0">6934996</data>
    </edge>
    <edge source="SLV" target="USA">
      <data key="d0">1862123</data>
    </edge>
    <edge source="SLV" target="URY">
      <data key="d0">12008</data>
    </edge>
    <edge source="FRA" target="DZA">
      <data key="d0">33305190</data>
    </edge>
    <edge source="FRA" target="AZE">
      <data key="d0">690383</data>
    </edge>
    <edge source="FRA" target="ARG">
      <data key="d0">2697829</data>
    </edge>
    <edge source="FRA" target="AUS">
      <data key="d0">11290344</data>
    </edge>
    <edge source="FRA" target="AUT">
      <data key="d0">141917548</data>
    </edge>
    <edge source="FRA" target="BEL">
      <data key="d0">441778277</data>
    </edge>
    <edge source="FRA" target="BOL">
      <data key="d0">12023</data>
    </edge>
    <edge source="FRA" target="BRA">
      <data key="d0">29297628</data>
    </edge>
    <edge source="FRA" target="BGR">
      <data key="d0">2968647</data>
    </edge>
    <edge source="FRA" target="BLR">
      <data key="d0">60675</data>
    </edge>
    <edge source="FRA" target="KHM">
      <data key="d0">265773</data>
    </edge>
    <edge source="FRA" target="CMR">
      <data key="d0">786416</data>
    </edge>
    <edge source="FRA" target="CAN">
      <data key="d0">21556319</data>
    </edge>
    <edge source="FRA" target="CAF">
      <data key="d0">297748</data>
    </edge>
    <edge source="FRA" target="LKA">
      <data key="d0">259662</data>
    </edge>
    <edge source="FRA" target="CHL">
      <data key="d0">6548917</data>
    </edge>
    <edge source="FRA" target="CHN">
      <data key="d0">95311643</data>
    </edge>
    <edge source="FRA" target="COL">
      <data key="d0">2600431</data>
    </edge>
    <edge source="FRA" target="CRI">
      <data key="d0">276413</data>
    </edge>
    <edge source="FRA" target="HRV">
      <data key="d0">3415321</data>
    </edge>
    <edge source="FRA" target="CZE">
      <data key="d0">70950027</data>
    </edge>
    <edge source="FRA" target="BEN">
      <data key="d0">590725</data>
    </edge>
    <edge source="FRA" target="DNK">
      <data key="d0">24938789</data>
    </edge>
    <edge source="FRA" target="ECU">
      <data key="d0">180644</data>
    </edge>
    <edge source="FRA" target="SLV">
      <data key="d0">101926</data>
    </edge>
    <edge source="FRA" target="ETH">
      <data key="d0">1914836</data>
    </edge>
    <edge source="FRA" target="EST">
      <data key="d0">790286</data>
    </edge>
    <edge source="FRA" target="FIN">
      <data key="d0">6922254</data>
    </edge>
    <edge source="FRA" target="GEO">
      <data key="d0">12754</data>
    </edge>
    <edge source="FRA" target="DEU">
      <data key="d0">1183110729</data>
    </edge>
    <edge source="FRA" target="GHA">
      <data key="d0">3693706</data>
    </edge>
    <edge source="FRA" target="GRC">
      <data key="d0">33192294</data>
    </edge>
    <edge source="FRA" target="GTM">
      <data key="d0">134324</data>
    </edge>
    <edge source="FRA" target="HKG">
      <data key="d0">5718705</data>
    </edge>
    <edge source="FRA" target="HUN">
      <data key="d0">75709372</data>
    </edge>
    <edge source="FRA" target="IDN">
      <data key="d0">3099659</data>
    </edge>
    <edge source="FRA" target="IRL">
      <data key="d0">13564061</data>
    </edge>
    <edge source="FRA" target="ISR">
      <data key="d0">11574278</data>
    </edge>
    <edge source="FRA" target="ITA">
      <data key="d0">504029582</data>
    </edge>
    <edge source="FRA" target="CIV">
      <data key="d0">4457971</data>
    </edge>
    <edge source="FRA" target="JPN">
      <data key="d0">29302488</data>
    </edge>
    <edge source="FRA" target="KAZ">
      <data key="d0">387662</data>
    </edge>
    <edge source="FRA" target="JOR">
      <data key="d0">1270328</data>
    </edge>
    <edge source="FRA" target="KOR">
      <data key="d0">96024262</data>
    </edge>
    <edge source="FRA" target="LBN">
      <data key="d0">28445523</data>
    </edge>
    <edge source="FRA" target="LVA">
      <data key="d0">14219980</data>
    </edge>
    <edge source="FRA" target="LTU">
      <data key="d0">1202136</data>
    </edge>
    <edge source="FRA" target="MDG">
      <data key="d0">2536863</data>
    </edge>
    <edge source="FRA" target="MYS">
      <data key="d0">4948690</data>
    </edge>
    <edge source="FRA" target="MRT">
      <data key="d0">155828</data>
    </edge>
    <edge source="FRA" target="MUS">
      <data key="d0">549449</data>
    </edge>
    <edge source="FRA" target="MEX">
      <data key="d0">15882277</data>
    </edge>
    <edge source="FRA" target="MDA">
      <data key="d0">10295</data>
    </edge>
    <edge source="FRA" target="MAR">
      <data key="d0">71237637</data>
    </edge>
    <edge source="FRA" target="OMN">
      <data key="d0">230276</data>
    </edge>
    <edge source="FRA" target="NLD">
      <data key="d0">108279728</data>
    </edge>
    <edge source="FRA" target="NZL">
      <data key="d0">1128888</data>
    </edge>
    <edge source="FRA" target="NER">
      <data key="d0">335358</data>
    </edge>
    <edge source="FRA" target="NOR">
      <data key="d0">27253028</data>
    </edge>
    <edge source="FRA" target="PAK">
      <data key="d0">2648041</data>
    </edge>
    <edge source="FRA" target="PAN">
      <data key="d0">19979</data>
    </edge>
    <edge source="FRA" target="PER">
      <data key="d0">522490</data>
    </edge>
    <edge source="FRA" target="PHL">
      <data key="d0">2427013</data>
    </edge>
    <edge source="FRA" target="POL">
      <data key="d0">112848113</data>
    </edge>
    <edge source="FRA" target="PRT">
      <data key="d0">43570186</data>
    </edge>
    <edge source="FRA" target="ROU">
      <data key="d0">58938044</data>
    </edge>
    <edge source="FRA" target="RUS">
      <data key="d0">5649114</data>
    </edge>
    <edge source="FRA" target="SAU">
      <data key="d0">30110610</data>
    </edge>
    <edge source="FRA" target="SEN">
      <data key="d0">23810191</data>
    </edge>
    <edge source="FRA" target="SRB">
      <data key="d0">5919544</data>
    </edge>
    <edge source="FRA" target="IND">
      <data key="d0">28689054</data>
    </edge>
    <edge source="FRA" target="SGP">
      <data key="d0">14770995</data>
    </edge>
    <edge source="FRA" target="SVK">
      <data key="d0">56312732</data>
    </edge>
    <edge source="FRA" target="VNM">
      <data key="d0">2168432</data>
    </edge>
    <edge source="FRA" target="SVN">
      <data key="d0">6813233</data>
    </edge>
    <edge source="FRA" target="ZAF">
      <data key="d0">18126223</data>
    </edge>
    <edge source="FRA" target="ESP">
      <data key="d0">494905527</data>
    </edge>
    <edge source="FRA" target="SWE">
      <data key="d0">58368381</data>
    </edge>
    <edge source="FRA" target="CHE">
      <data key="d0">274123606</data>
    </edge>
    <edge source="FRA" target="THA">
      <data key="d0">6382732</data>
    </edge>
    <edge source="FRA" target="TGO">
      <data key="d0">212315</data>
    </edge>
    <edge source="FRA" target="ARE">
      <data key="d0">8465439</data>
    </edge>
    <edge source="FRA" target="TUN">
      <data key="d0">51276915</data>
    </edge>
    <edge source="FRA" target="TUR">
      <data key="d0">96140326</data>
    </edge>
    <edge source="FRA" target="UKR">
      <data key="d0">1172426</data>
    </edge>
    <edge source="FRA" target="MKD">
      <data key="d0">349612</data>
    </edge>
    <edge source="FRA" target="EGY">
      <data key="d0">68448760</data>
    </edge>
    <edge source="FRA" target="GBR">
      <data key="d0">304492600</data>
    </edge>
    <edge source="FRA" target="USA">
      <data key="d0">370413333</data>
    </edge>
    <edge source="FRA" target="BFA">
      <data key="d0">2005164</data>
    </edge>
    <edge source="FRA" target="URY">
      <data key="d0">102577</data>
    </edge>
    <edge source="GTM" target="BRA">
      <data key="d0">2215940</data>
    </edge>
    <edge source="GTM" target="CHN">
      <data key="d0">328102</data>
    </edge>
    <edge source="GTM" target="CRI">
      <data key="d0">103364</data>
    </edge>
    <edge source="GTM" target="SLV">
      <data key="d0">577486</data>
    </edge>
    <edge source="GTM" target="DEU">
      <data key="d0">74021</data>
    </edge>
    <edge source="GTM" target="HND">
      <data key="d0">931573</data>
    </edge>
    <edge source="GTM" target="ITA">
      <data key="d0">226079</data>
    </edge>
    <edge source="GTM" target="MEX">
      <data key="d0">526431</data>
    </edge>
    <edge source="GTM" target="NIC">
      <data key="d0">139858</data>
    </edge>
    <edge source="GTM" target="PAN">
      <data key="d0">112511</data>
    </edge>
    <edge source="GTM" target="PER">
      <data key="d0">57690</data>
    </edge>
    <edge source="GTM" target="USA">
      <data key="d0">1470867</data>
    </edge>
    <edge source="HKG" target="DZA">
      <data key="d0">227147</data>
    </edge>
    <edge source="HKG" target="ARG">
      <data key="d0">130252</data>
    </edge>
    <edge source="HKG" target="AUS">
      <data key="d0">30111824</data>
    </edge>
    <edge source="HKG" target="AUT">
      <data key="d0">2655450</data>
    </edge>
    <edge source="HKG" target="BEL">
      <data key="d0">273649</data>
    </edge>
    <edge source="HKG" target="BOL">
      <data key="d0">102971</data>
    </edge>
    <edge source="HKG" target="BRA">
      <data key="d0">3193894</data>
    </edge>
    <edge source="HKG" target="KHM">
      <data key="d0">511381</data>
    </edge>
    <edge source="HKG" target="CAN">
      <data key="d0">80300815</data>
    </edge>
    <edge source="HKG" target="LKA">
      <data key="d0">1064920</data>
    </edge>
    <edge source="HKG" target="CHL">
      <data key="d0">352439</data>
    </edge>
    <edge source="HKG" target="CHN">
      <data key="d0">2401048123</data>
    </edge>
    <edge source="HKG" target="COL">
      <data key="d0">109114</data>
    </edge>
    <edge source="HKG" target="SLV">
      <data key="d0">1342653</data>
    </edge>
    <edge source="HKG" target="ETH">
      <data key="d0">283154</data>
    </edge>
    <edge source="HKG" target="EST">
      <data key="d0">73611</data>
    </edge>
    <edge source="HKG" target="FIN">
      <data key="d0">10363</data>
    </edge>
    <edge source="HKG" target="FRA">
      <data key="d0">6610461</data>
    </edge>
    <edge source="HKG" target="DEU">
      <data key="d0">17253706</data>
    </edge>
    <edge source="HKG" target="GHA">
      <data key="d0">7817174</data>
    </edge>
    <edge source="HKG" target="GRC">
      <data key="d0">154047</data>
    </edge>
    <edge source="HKG" target="GTM">
      <data key="d0">977033</data>
    </edge>
    <edge source="HKG" target="IDN">
      <data key="d0">8784811</data>
    </edge>
    <edge source="HKG" target="ISR">
      <data key="d0">136429</data>
    </edge>
    <edge source="HKG" target="ITA">
      <data key="d0">14235092</data>
    </edge>
    <edge source="HKG" target="CIV">
      <data key="d0">1795922</data>
    </edge>
    <edge source="HKG" target="JPN">
      <data key="d0">222268699</data>
    </edge>
    <edge source="HKG" target="JOR">
      <data key="d0">128433</data>
    </edge>
    <edge source="HKG" target="KOR">
      <data key="d0">42736539</data>
    </edge>
    <edge source="HKG" target="LVA">
      <data key="d0">240632</data>
    </edge>
    <edge source="HKG" target="MYS">
      <data key="d0">24112256</data>
    </edge>
    <edge source="HKG" target="MEX">
      <data key="d0">1175917</data>
    </edge>
    <edge source="HKG" target="NLD">
      <data key="d0">31529310</data>
    </edge>
    <edge source="HKG" target="NZL">
      <data key="d0">210340</data>
    </edge>
    <edge source="HKG" target="PAK">
      <data key="d0">48320</data>
    </edge>
    <edge source="HKG" target="PER">
      <data key="d0">39759</data>
    </edge>
    <edge source="HKG" target="PHL">
      <data key="d0">6450090</data>
    </edge>
    <edge source="HKG" target="POL">
      <data key="d0">3307346</data>
    </edge>
    <edge source="HKG" target="PRT">
      <data key="d0">13778</data>
    </edge>
    <edge source="HKG" target="RUS">
      <data key="d0">773314</data>
    </edge>
    <edge source="HKG" target="SAU">
      <data key="d0">632861</data>
    </edge>
    <edge source="HKG" target="SEN">
      <data key="d0">818827</data>
    </edge>
    <edge source="HKG" target="IND">
      <data key="d0">561466829</data>
    </edge>
    <edge source="HKG" target="SGP">
      <data key="d0">100674632</data>
    </edge>
    <edge source="HKG" target="SVK">
      <data key="d0">177903</data>
    </edge>
    <edge source="HKG" target="VNM">
      <data key="d0">18060860</data>
    </edge>
    <edge source="HKG" target="SVN">
      <data key="d0">113811</data>
    </edge>
    <edge source="HKG" target="ZAF">
      <data key="d0">3303540</data>
    </edge>
    <edge source="HKG" target="ESP">
      <data key="d0">3348665</data>
    </edge>
    <edge source="HKG" target="SWE">
      <data key="d0">98146</data>
    </edge>
    <edge source="HKG" target="CHE">
      <data key="d0">70901400</data>
    </edge>
    <edge source="HKG" target="THA">
      <data key="d0">270210859</data>
    </edge>
    <edge source="HKG" target="TGO">
      <data key="d0">232206</data>
    </edge>
    <edge source="HKG" target="ARE">
      <data key="d0">655405</data>
    </edge>
    <edge source="HKG" target="TUN">
      <data key="d0">4474050</data>
    </edge>
    <edge source="HKG" target="TUR">
      <data key="d0">22438588</data>
    </edge>
    <edge source="HKG" target="MKD">
      <data key="d0">11530</data>
    </edge>
    <edge source="HKG" target="EGY">
      <data key="d0">233063</data>
    </edge>
    <edge source="HKG" target="GBR">
      <data key="d0">85724745</data>
    </edge>
    <edge source="HKG" target="USA">
      <data key="d0">49038913</data>
    </edge>
    <edge source="IDN" target="DZA">
      <data key="d0">5151081</data>
    </edge>
    <edge source="IDN" target="AUS">
      <data key="d0">62918582</data>
    </edge>
    <edge source="IDN" target="BEL">
      <data key="d0">7071386</data>
    </edge>
    <edge source="IDN" target="BOL">
      <data key="d0">10435</data>
    </edge>
    <edge source="IDN" target="BRA">
      <data key="d0">159701</data>
    </edge>
    <edge source="IDN" target="CAN">
      <data key="d0">4683686</data>
    </edge>
    <edge source="IDN" target="LKA">
      <data key="d0">137554</data>
    </edge>
    <edge source="IDN" target="CHN">
      <data key="d0">203592560</data>
    </edge>
    <edge source="IDN" target="FRA">
      <data key="d0">117662</data>
    </edge>
    <edge source="IDN" target="DEU">
      <data key="d0">820282</data>
    </edge>
    <edge source="IDN" target="GRC">
      <data key="d0">11123</data>
    </edge>
    <edge source="IDN" target="HKG">
      <data key="d0">18129776</data>
    </edge>
    <edge source="IDN" target="HUN">
      <data key="d0">14252</data>
    </edge>
    <edge source="IDN" target="ITA">
      <data key="d0">12244434</data>
    </edge>
    <edge source="IDN" target="JPN">
      <data key="d0">157015666</data>
    </edge>
    <edge source="IDN" target="KOR">
      <data key="d0">113909093</data>
    </edge>
    <edge source="IDN" target="MYS">
      <data key="d0">426483068</data>
    </edge>
    <edge source="IDN" target="MEX">
      <data key="d0">6916536</data>
    </edge>
    <edge source="IDN" target="MAR">
      <data key="d0">223200</data>
    </edge>
    <edge source="IDN" target="NLD">
      <data key="d0">136355194</data>
    </edge>
    <edge source="IDN" target="NZL">
      <data key="d0">12154067</data>
    </edge>
    <edge source="IDN" target="PAK">
      <data key="d0">1978726</data>
    </edge>
    <edge source="IDN" target="PHL">
      <data key="d0">49891776</data>
    </edge>
    <edge source="IDN" target="PRT">
      <data key="d0">14223</data>
    </edge>
    <edge source="IDN" target="ROU">
      <data key="d0">20723</data>
    </edge>
    <edge source="IDN" target="RUS">
      <data key="d0">120510</data>
    </edge>
    <edge source="IDN" target="SAU">
      <data key="d0">78476</data>
    </edge>
    <edge source="IDN" target="IND">
      <data key="d0">210737807</data>
    </edge>
    <edge source="IDN" target="SGP">
      <data key="d0">604287168</data>
    </edge>
    <edge source="IDN" target="VNM">
      <data key="d0">270077202</data>
    </edge>
    <edge source="IDN" target="ZAF">
      <data key="d0">140678</data>
    </edge>
    <edge source="IDN" target="ESP">
      <data key="d0">1988744</data>
    </edge>
    <edge source="IDN" target="CHE">
      <data key="d0">2824532</data>
    </edge>
    <edge source="IDN" target="THA">
      <data key="d0">245552165</data>
    </edge>
    <edge source="IDN" target="ARE">
      <data key="d0">238281</data>
    </edge>
    <edge source="IDN" target="TUR">
      <data key="d0">612799</data>
    </edge>
    <edge source="IDN" target="EGY">
      <data key="d0">29946</data>
    </edge>
    <edge source="IDN" target="GBR">
      <data key="d0">55844105</data>
    </edge>
    <edge source="IDN" target="USA">
      <data key="d0">192456686</data>
    </edge>
    <edge source="ISR" target="AZE">
      <data key="d0">11000</data>
    </edge>
    <edge source="ISR" target="ARG">
      <data key="d0">21000</data>
    </edge>
    <edge source="ISR" target="AUS">
      <data key="d0">1465000</data>
    </edge>
    <edge source="ISR" target="AUT">
      <data key="d0">795000</data>
    </edge>
    <edge source="ISR" target="BEL">
      <data key="d0">9730000</data>
    </edge>
    <edge source="ISR" target="BRA">
      <data key="d0">31991000</data>
    </edge>
    <edge source="ISR" target="CAN">
      <data key="d0">3993000</data>
    </edge>
    <edge source="ISR" target="LKA">
      <data key="d0">41000</data>
    </edge>
    <edge source="ISR" target="CHL">
      <data key="d0">40000</data>
    </edge>
    <edge source="ISR" target="CHN">
      <data key="d0">1662000</data>
    </edge>
    <edge source="ISR" target="CRI">
      <data key="d0">310000</data>
    </edge>
    <edge source="ISR" target="CZE">
      <data key="d0">245000</data>
    </edge>
    <edge source="ISR" target="SLV">
      <data key="d0">331000</data>
    </edge>
    <edge source="ISR" target="FIN">
      <data key="d0">10000</data>
    </edge>
    <edge source="ISR" target="FRA">
      <data key="d0">13111000</data>
    </edge>
    <edge source="ISR" target="DEU">
      <data key="d0">9130000</data>
    </edge>
    <edge source="ISR" target="GHA">
      <data key="d0">1586000</data>
    </edge>
    <edge source="ISR" target="GRC">
      <data key="d0">1811000</data>
    </edge>
    <edge source="ISR" target="GTM">
      <data key="d0">2257000</data>
    </edge>
    <edge source="ISR" target="HKG">
      <data key="d0">66000</data>
    </edge>
    <edge source="ISR" target="HUN">
      <data key="d0">375000</data>
    </edge>
    <edge source="ISR" target="IDN">
      <data key="d0">182000</data>
    </edge>
    <edge source="ISR" target="IRL">
      <data key="d0">1205000</data>
    </edge>
    <edge source="ISR" target="ITA">
      <data key="d0">13891000</data>
    </edge>
    <edge source="ISR" target="JPN">
      <data key="d0">425000</data>
    </edge>
    <edge source="ISR" target="KAZ">
      <data key="d0">939000</data>
    </edge>
    <edge source="ISR" target="JOR">
      <data key="d0">37000</data>
    </edge>
    <edge source="ISR" target="KOR">
      <data key="d0">916000</data>
    </edge>
    <edge source="ISR" target="LVA">
      <data key="d0">28000</data>
    </edge>
    <edge source="ISR" target="MEX">
      <data key="d0">118000</data>
    </edge>
    <edge source="ISR" target="NLD">
      <data key="d0">4462000</data>
    </edge>
    <edge source="ISR" target="NZL">
      <data key="d0">55000</data>
    </edge>
    <edge source="ISR" target="PER">
      <data key="d0">24000</data>
    </edge>
    <edge source="ISR" target="PHL">
      <data key="d0">205000</data>
    </edge>
    <edge source="ISR" target="POL">
      <data key="d0">748000</data>
    </edge>
    <edge source="ISR" target="PRT">
      <data key="d0">22000</data>
    </edge>
    <edge source="ISR" target="ROU">
      <data key="d0">2217000</data>
    </edge>
    <edge source="ISR" target="RUS">
      <data key="d0">887000</data>
    </edge>
    <edge source="ISR" target="SRB">
      <data key="d0">130000</data>
    </edge>
    <edge source="ISR" target="IND">
      <data key="d0">3100000</data>
    </edge>
    <edge source="ISR" target="SGP">
      <data key="d0">795000</data>
    </edge>
    <edge source="ISR" target="VNM">
      <data key="d0">16000</data>
    </edge>
    <edge source="ISR" target="SVN">
      <data key="d0">4178000</data>
    </edge>
    <edge source="ISR" target="ZAF">
      <data key="d0">156000</data>
    </edge>
    <edge source="ISR" target="ESP">
      <data key="d0">4907000</data>
    </edge>
    <edge source="ISR" target="SWE">
      <data key="d0">359000</data>
    </edge>
    <edge source="ISR" target="CHE">
      <data key="d0">138000</data>
    </edge>
    <edge source="ISR" target="THA">
      <data key="d0">791000</data>
    </edge>
    <edge source="ISR" target="TUR">
      <data key="d0">2478000</data>
    </edge>
    <edge source="ISR" target="UGA">
      <data key="d0">59000</data>
    </edge>
    <edge source="ISR" target="UKR">
      <data key="d0">265000</data>
    </edge>
    <edge source="ISR" target="GBR">
      <data key="d0">14340000</data>
    </edge>
    <edge source="ISR" target="USA">
      <data key="d0">67945000</data>
    </edge>
    <edge source="MYS" target="DZA">
      <data key="d0">147471</data>
    </edge>
    <edge source="MYS" target="ARG">
      <data key="d0">367079</data>
    </edge>
    <edge source="MYS" target="AUS">
      <data key="d0">139571658</data>
    </edge>
    <edge source="MYS" target="AUT">
      <data key="d0">104760</data>
    </edge>
    <edge source="MYS" target="BEL">
      <data key="d0">13274082</data>
    </edge>
    <edge source="MYS" target="BRA">
      <data key="d0">17411094</data>
    </edge>
    <edge source="MYS" target="KHM">
      <data key="d0">6026686</data>
    </edge>
    <edge source="MYS" target="CMR">
      <data key="d0">13607</data>
    </edge>
    <edge source="MYS" target="CAN">
      <data key="d0">16417775</data>
    </edge>
    <edge source="MYS" target="LKA">
      <data key="d0">2546139</data>
    </edge>
    <edge source="MYS" target="CHN">
      <data key="d0">831247671</data>
    </edge>
    <edge source="MYS" target="COL">
      <data key="d0">732837</data>
    </edge>
    <edge source="MYS" target="CRI">
      <data key="d0">206190</data>
    </edge>
    <edge source="MYS" target="CZE">
      <data key="d0">1927626</data>
    </edge>
    <edge source="MYS" target="ECU">
      <data key="d0">55940</data>
    </edge>
    <edge source="MYS" target="ETH">
      <data key="d0">98008</data>
    </edge>
    <edge source="MYS" target="EST">
      <data key="d0">80017</data>
    </edge>
    <edge source="MYS" target="FRA">
      <data key="d0">2422609</data>
    </edge>
    <edge source="MYS" target="DEU">
      <data key="d0">7542511</data>
    </edge>
    <edge source="MYS" target="GRC">
      <data key="d0">25956</data>
    </edge>
    <edge source="MYS" target="GTM">
      <data key="d0">51958</data>
    </edge>
    <edge source="MYS" target="HKG">
      <data key="d0">87972622</data>
    </edge>
    <edge source="MYS" target="IDN">
      <data key="d0">192069017</data>
    </edge>
    <edge source="MYS" target="IRL">
      <data key="d0">370906</data>
    </edge>
    <edge source="MYS" target="ITA">
      <data key="d0">53781641</data>
    </edge>
    <edge source="MYS" target="CIV">
      <data key="d0">52272</data>
    </edge>
    <edge source="MYS" target="JPN">
      <data key="d0">484471459</data>
    </edge>
    <edge source="MYS" target="JOR">
      <data key="d0">3495912</data>
    </edge>
    <edge source="MYS" target="KOR">
      <data key="d0">379223447</data>
    </edge>
    <edge source="MYS" target="LBN">
      <data key="d0">66676</data>
    </edge>
    <edge source="MYS" target="MUS">
      <data key="d0">2915327</data>
    </edge>
    <edge source="MYS" target="MEX">
      <data key="d0">30540545</data>
    </edge>
    <edge source="MYS" target="MAR">
      <data key="d0">3128950</data>
    </edge>
    <edge source="MYS" target="MOZ">
      <data key="d0">980129</data>
    </edge>
    <edge source="MYS" target="OMN">
      <data key="d0">3187380</data>
    </edge>
    <edge source="MYS" target="NAM">
      <data key="d0">16777</data>
    </edge>
    <edge source="MYS" target="NLD">
      <data key="d0">108608932</data>
    </edge>
    <edge source="MYS" target="NZL">
      <data key="d0">14029160</data>
    </edge>
    <edge source="MYS" target="NIC">
      <data key="d0">50090</data>
    </edge>
    <edge source="MYS" target="PAK">
      <data key="d0">49798014</data>
    </edge>
    <edge source="MYS" target="PAN">
      <data key="d0">617142</data>
    </edge>
    <edge source="MYS" target="PER">
      <data key="d0">225732</data>
    </edge>
    <edge source="MYS" target="PHL">
      <data key="d0">149676750</data>
    </edge>
    <edge source="MYS" target="POL">
      <data key="d0">1483367</data>
    </edge>
    <edge source="MYS" target="PRT">
      <data key="d0">1241138</data>
    </edge>
    <edge source="MYS" target="ROU">
      <data key="d0">50358</data>
    </edge>
    <edge source="MYS" target="RUS">
      <data key="d0">394619</data>
    </edge>
    <edge source="MYS" target="SAU">
      <data key="d0">62468399</data>
    </edge>
    <edge source="MYS" target="SEN">
      <data key="d0">12052</data>
    </edge>
    <edge source="MYS" target="IND">
      <data key="d0">830306091</data>
    </edge>
    <edge source="MYS" target="SGP">
      <data key="d0">291519358</data>
    </edge>
    <edge source="MYS" target="VNM">
      <data key="d0">426323732</data>
    </edge>
    <edge source="MYS" target="ZAF">
      <data key="d0">36314683</data>
    </edge>
    <edge source="MYS" target="ESP">
      <data key="d0">10611685</data>
    </edge>
    <edge source="MYS" target="SWE">
      <data key="d0">1945852</data>
    </edge>
    <edge source="MYS" target="CHE">
      <data key="d0">2889551</data>
    </edge>
    <edge source="MYS" target="THA">
      <data key="d0">289948751</data>
    </edge>
    <edge source="MYS" target="TGO">
      <data key="d0">17031</data>
    </edge>
    <edge source="MYS" target="ARE">
      <data key="d0">124112842</data>
    </edge>
    <edge source="MYS" target="TUR">
      <data key="d0">357083475</data>
    </edge>
    <edge source="MYS" target="UKR">
      <data key="d0">16207</data>
    </edge>
    <edge source="MYS" target="EGY">
      <data key="d0">8550892</data>
    </edge>
    <edge source="MYS" target="GBR">
      <data key="d0">4879459</data>
    </edge>
    <edge source="MYS" target="TZA">
      <data key="d0">406308</data>
    </edge>
    <edge source="MYS" target="USA">
      <data key="d0">216608162</data>
    </edge>
    <edge source="MAR" target="BEL">
      <data key="d0">6112047</data>
    </edge>
    <edge source="MAR" target="BRA">
      <data key="d0">1065872</data>
    </edge>
    <edge source="MAR" target="CMR">
      <data key="d0">64275</data>
    </edge>
    <edge source="MAR" target="CAN">
      <data key="d0">23715629</data>
    </edge>
    <edge source="MAR" target="CHN">
      <data key="d0">3271717</data>
    </edge>
    <edge source="MAR" target="BEN">
      <data key="d0">62024</data>
    </edge>
    <edge source="MAR" target="FRA">
      <data key="d0">16133997</data>
    </edge>
    <edge source="MAR" target="DEU">
      <data key="d0">492115</data>
    </edge>
    <edge source="MAR" target="GHA">
      <data key="d0">14407</data>
    </edge>
    <edge source="MAR" target="ITA">
      <data key="d0">3115464</data>
    </edge>
    <edge source="MAR" target="CIV">
      <data key="d0">656071</data>
    </edge>
    <edge source="MAR" target="JPN">
      <data key="d0">6586587</data>
    </edge>
    <edge source="MAR" target="KOR">
      <data key="d0">2594366</data>
    </edge>
    <edge source="MAR" target="MRT">
      <data key="d0">171199</data>
    </edge>
    <edge source="MAR" target="NLD">
      <data key="d0">3993560</data>
    </edge>
    <edge source="MAR" target="PRT">
      <data key="d0">18325</data>
    </edge>
    <edge source="MAR" target="SEN">
      <data key="d0">1368778</data>
    </edge>
    <edge source="MAR" target="IND">
      <data key="d0">77266</data>
    </edge>
    <edge source="MAR" target="ESP">
      <data key="d0">2828344</data>
    </edge>
    <edge source="MAR" target="CHE">
      <data key="d0">56858204</data>
    </edge>
    <edge source="MAR" target="THA">
      <data key="d0">762510</data>
    </edge>
    <edge source="MAR" target="TUN">
      <data key="d0">222389</data>
    </edge>
    <edge source="MAR" target="TUR">
      <data key="d0">43439534</data>
    </edge>
    <edge source="MAR" target="USA">
      <data key="d0">6895689</data>
    </edge>
    <edge source="OMN" target="DZA">
      <data key="d0">814610</data>
    </edge>
    <edge source="OMN" target="BWA">
      <data key="d0">284650</data>
    </edge>
    <edge source="OMN" target="BRA">
      <data key="d0">2116744</data>
    </edge>
    <edge source="OMN" target="LKA">
      <data key="d0">11519919</data>
    </edge>
    <edge source="OMN" target="CHN">
      <data key="d0">36976286</data>
    </edge>
    <edge source="OMN" target="FRA">
      <data key="d0">108628</data>
    </edge>
    <edge source="OMN" target="DEU">
      <data key="d0">95920</data>
    </edge>
    <edge source="OMN" target="IDN">
      <data key="d0">27289237</data>
    </edge>
    <edge source="OMN" target="ITA">
      <data key="d0">27095085</data>
    </edge>
    <edge source="OMN" target="JPN">
      <data key="d0">3381040</data>
    </edge>
    <edge source="OMN" target="JOR">
      <data key="d0">1627399</data>
    </edge>
    <edge source="OMN" target="KOR">
      <data key="d0">35601633</data>
    </edge>
    <edge source="OMN" target="LBN">
      <data key="d0">236532</data>
    </edge>
    <edge source="OMN" target="MYS">
      <data key="d0">47385746</data>
    </edge>
    <edge source="OMN" target="MEX">
      <data key="d0">50541</data>
    </edge>
    <edge source="OMN" target="NLD">
      <data key="d0">5579540</data>
    </edge>
    <edge source="OMN" target="PAK">
      <data key="d0">9112995</data>
    </edge>
    <edge source="OMN" target="PRT">
      <data key="d0">380201</data>
    </edge>
    <edge source="OMN" target="ROU">
      <data key="d0">2690577</data>
    </edge>
    <edge source="OMN" target="SAU">
      <data key="d0">3178406</data>
    </edge>
    <edge source="OMN" target="IND">
      <data key="d0">134770743</data>
    </edge>
    <edge source="OMN" target="SGP">
      <data key="d0">67847785</data>
    </edge>
    <edge source="OMN" target="VNM">
      <data key="d0">1373756</data>
    </edge>
    <edge source="OMN" target="ZAF">
      <data key="d0">7115687</data>
    </edge>
    <edge source="OMN" target="ESP">
      <data key="d0">2040817</data>
    </edge>
    <edge source="OMN" target="THA">
      <data key="d0">13969599</data>
    </edge>
    <edge source="OMN" target="ARE">
      <data key="d0">84598575</data>
    </edge>
    <edge source="OMN" target="TUN">
      <data key="d0">167406</data>
    </edge>
    <edge source="OMN" target="TUR">
      <data key="d0">22170286</data>
    </edge>
    <edge source="OMN" target="EGY">
      <data key="d0">3261689</data>
    </edge>
    <edge source="OMN" target="TZA">
      <data key="d0">234943</data>
    </edge>
    <edge source="OMN" target="USA">
      <data key="d0">26237271</data>
    </edge>
    <edge source="OMN" target="URY">
      <data key="d0">576483</data>
    </edge>
    <edge source="NZL" target="ARG">
      <data key="d0">27449</data>
    </edge>
    <edge source="NZL" target="AUS">
      <data key="d0">184248290</data>
    </edge>
    <edge source="NZL" target="BEL">
      <data key="d0">87210</data>
    </edge>
    <edge source="NZL" target="BRA">
      <data key="d0">3393793</data>
    </edge>
    <edge source="NZL" target="CAN">
      <data key="d0">302601</data>
    </edge>
    <edge source="NZL" target="LKA">
      <data key="d0">270318</data>
    </edge>
    <edge source="NZL" target="CHN">
      <data key="d0">37839809</data>
    </edge>
    <edge source="NZL" target="ECU">
      <data key="d0">3311103</data>
    </edge>
    <edge source="NZL" target="FRA">
      <data key="d0">6648457</data>
    </edge>
    <edge source="NZL" target="DEU">
      <data key="d0">1011967</data>
    </edge>
    <edge source="NZL" target="HKG">
      <data key="d0">151262</data>
    </edge>
    <edge source="NZL" target="IDN">
      <data key="d0">7562071</data>
    </edge>
    <edge source="NZL" target="ISR">
      <data key="d0">6124553</data>
    </edge>
    <edge source="NZL" target="ITA">
      <data key="d0">427069</data>
    </edge>
    <edge source="NZL" target="JAM">
      <data key="d0">26016</data>
    </edge>
    <edge source="NZL" target="JPN">
      <data key="d0">315759411</data>
    </edge>
    <edge source="NZL" target="KOR">
      <data key="d0">61342692</data>
    </edge>
    <edge source="NZL" target="MYS">
      <data key="d0">105431</data>
    </edge>
    <edge source="NZL" target="MEX">
      <data key="d0">576276</data>
    </edge>
    <edge source="NZL" target="NLD">
      <data key="d0">39074415</data>
    </edge>
    <edge source="NZL" target="NOR">
      <data key="d0">8180679</data>
    </edge>
    <edge source="NZL" target="PAN">
      <data key="d0">353593</data>
    </edge>
    <edge source="NZL" target="PHL">
      <data key="d0">223742</data>
    </edge>
    <edge source="NZL" target="ROU">
      <data key="d0">414688</data>
    </edge>
    <edge source="NZL" target="SAU">
      <data key="d0">515720</data>
    </edge>
    <edge source="NZL" target="IND">
      <data key="d0">331502</data>
    </edge>
    <edge source="NZL" target="SGP">
      <data key="d0">529512</data>
    </edge>
    <edge source="NZL" target="VNM">
      <data key="d0">48025</data>
    </edge>
    <edge source="NZL" target="ZAF">
      <data key="d0">452685</data>
    </edge>
    <edge source="NZL" target="ESP">
      <data key="d0">516942</data>
    </edge>
    <edge source="NZL" target="THA">
      <data key="d0">10182603</data>
    </edge>
    <edge source="NZL" target="ARE">
      <data key="d0">115446</data>
    </edge>
    <edge source="NZL" target="TUR">
      <data key="d0">15140</data>
    </edge>
    <edge source="NZL" target="GBR">
      <data key="d0">14192020</data>
    </edge>
    <edge source="NZL" target="USA">
      <data key="d0">16735800</data>
    </edge>
    <edge source="PAK" target="CAN">
      <data key="d0">13530</data>
    </edge>
    <edge source="PAK" target="LKA">
      <data key="d0">276670</data>
    </edge>
    <edge source="PAK" target="CHN">
      <data key="d0">4946270</data>
    </edge>
    <edge source="PAK" target="FRA">
      <data key="d0">14151</data>
    </edge>
    <edge source="PAK" target="HKG">
      <data key="d0">50394</data>
    </edge>
    <edge source="PAK" target="IDN">
      <data key="d0">22222</data>
    </edge>
    <edge source="PAK" target="JPN">
      <data key="d0">38539</data>
    </edge>
    <edge source="PAK" target="KOR">
      <data key="d0">845107</data>
    </edge>
    <edge source="PAK" target="OMN">
      <data key="d0">13620</data>
    </edge>
    <edge source="PAK" target="SAU">
      <data key="d0">124014</data>
    </edge>
    <edge source="PAK" target="IND">
      <data key="d0">551989</data>
    </edge>
    <edge source="PAK" target="SGP">
      <data key="d0">13141</data>
    </edge>
    <edge source="PAK" target="VNM">
      <data key="d0">14218</data>
    </edge>
    <edge source="PAK" target="ESP">
      <data key="d0">566324</data>
    </edge>
    <edge source="PAK" target="ARE">
      <data key="d0">672315</data>
    </edge>
    <edge source="PAK" target="TUR">
      <data key="d0">69288</data>
    </edge>
    <edge source="PAK" target="GBR">
      <data key="d0">542932</data>
    </edge>
    <edge source="PAK" target="USA">
      <data key="d0">2414174</data>
    </edge>
    <edge source="PHL" target="AUS">
      <data key="d0">66155504</data>
    </edge>
    <edge source="PHL" target="BEL">
      <data key="d0">208649</data>
    </edge>
    <edge source="PHL" target="CAN">
      <data key="d0">46808</data>
    </edge>
    <edge source="PHL" target="CHL">
      <data key="d0">17620</data>
    </edge>
    <edge source="PHL" target="CHN">
      <data key="d0">49391111</data>
    </edge>
    <edge source="PHL" target="FRA">
      <data key="d0">24289</data>
    </edge>
    <edge source="PHL" target="DEU">
      <data key="d0">180695</data>
    </edge>
    <edge source="PHL" target="HKG">
      <data key="d0">12031501</data>
    </edge>
    <edge source="PHL" target="IDN">
      <data key="d0">13779069</data>
    </edge>
    <edge source="PHL" target="ISR">
      <data key="d0">10201</data>
    </edge>
    <edge source="PHL" target="JPN">
      <data key="d0">230865709</data>
    </edge>
    <edge source="PHL" target="KOR">
      <data key="d0">140084581</data>
    </edge>
    <edge source="PHL" target="MYS">
      <data key="d0">6580080</data>
    </edge>
    <edge source="PHL" target="MEX">
      <data key="d0">14710</data>
    </edge>
    <edge source="PHL" target="NOR">
      <data key="d0">54160</data>
    </edge>
    <edge source="PHL" target="IND">
      <data key="d0">2002691</data>
    </edge>
    <edge source="PHL" target="SGP">
      <data key="d0">500133</data>
    </edge>
    <edge source="PHL" target="VNM">
      <data key="d0">8536271</data>
    </edge>
    <edge source="PHL" target="CHE">
      <data key="d0">47873</data>
    </edge>
    <edge source="PHL" target="THA">
      <data key="d0">26507693</data>
    </edge>
    <edge source="PHL" target="TUR">
      <data key="d0">37500</data>
    </edge>
    <edge source="PHL" target="GBR">
      <data key="d0">27281</data>
    </edge>
    <edge source="PHL" target="USA">
      <data key="d0">1934149</data>
    </edge>
    <edge source="ROU" target="DZA">
      <data key="d0">311753</data>
    </edge>
    <edge source="ROU" target="ARG">
      <data key="d0">99569</data>
    </edge>
    <edge source="ROU" target="AUT">
      <data key="d0">32017660</data>
    </edge>
    <edge source="ROU" target="BEL">
      <data key="d0">12238699</data>
    </edge>
    <edge source="ROU" target="BRA">
      <data key="d0">200305</data>
    </edge>
    <edge source="ROU" target="BGR">
      <data key="d0">78604689</data>
    </edge>
    <edge source="ROU" target="BLR">
      <data key="d0">45603</data>
    </edge>
    <edge source="ROU" target="CAN">
      <data key="d0">2688880</data>
    </edge>
    <edge source="ROU" target="CHN">
      <data key="d0">1973816</data>
    </edge>
    <edge source="ROU" target="HRV">
      <data key="d0">504958</data>
    </edge>
    <edge source="ROU" target="CZE">
      <data key="d0">34129451</data>
    </edge>
    <edge source="ROU" target="DNK">
      <data key="d0">11459790</data>
    </edge>
    <edge source="ROU" target="EST">
      <data key="d0">153047</data>
    </edge>
    <edge source="ROU" target="FIN">
      <data key="d0">560158</data>
    </edge>
    <edge source="ROU" target="FRA">
      <data key="d0">40545823</data>
    </edge>
    <edge source="ROU" target="DEU">
      <data key="d0">157049937</data>
    </edge>
    <edge source="ROU" target="GRC">
      <data key="d0">22478210</data>
    </edge>
    <edge source="ROU" target="HUN">
      <data key="d0">143870304</data>
    </edge>
    <edge source="ROU" target="IDN">
      <data key="d0">85310</data>
    </edge>
    <edge source="ROU" target="ISR">
      <data key="d0">3330365</data>
    </edge>
    <edge source="ROU" target="ITA">
      <data key="d0">64326954</data>
    </edge>
    <edge source="ROU" target="JPN">
      <data key="d0">29359</data>
    </edge>
    <edge source="ROU" target="KOR">
      <data key="d0">1713227</data>
    </edge>
    <edge source="ROU" target="LBN">
      <data key="d0">50876</data>
    </edge>
    <edge source="ROU" target="LTU">
      <data key="d0">57447</data>
    </edge>
    <edge source="ROU" target="MYS">
      <data key="d0">562780</data>
    </edge>
    <edge source="ROU" target="MEX">
      <data key="d0">1687688</data>
    </edge>
    <edge source="ROU" target="MDA">
      <data key="d0">1573801</data>
    </edge>
    <edge source="ROU" target="OMN">
      <data key="d0">490771</data>
    </edge>
    <edge source="ROU" target="NLD">
      <data key="d0">31914046</data>
    </edge>
    <edge source="ROU" target="NZL">
      <data key="d0">67300</data>
    </edge>
    <edge source="ROU" target="NOR">
      <data key="d0">18421</data>
    </edge>
    <edge source="ROU" target="POL">
      <data key="d0">83379944</data>
    </edge>
    <edge source="ROU" target="PRT">
      <data key="d0">3128387</data>
    </edge>
    <edge source="ROU" target="RUS">
      <data key="d0">236666</data>
    </edge>
    <edge source="ROU" target="SAU">
      <data key="d0">239793</data>
    </edge>
    <edge source="ROU" target="SRB">
      <data key="d0">16484565</data>
    </edge>
    <edge source="ROU" target="IND">
      <data key="d0">1705129</data>
    </edge>
    <edge source="ROU" target="SGP">
      <data key="d0">2196864</data>
    </edge>
    <edge source="ROU" target="SVK">
      <data key="d0">12166295</data>
    </edge>
    <edge source="ROU" target="VNM">
      <data key="d0">291379</data>
    </edge>
    <edge source="ROU" target="SVN">
      <data key="d0">13960951</data>
    </edge>
    <edge source="ROU" target="ZAF">
      <data key="d0">32860</data>
    </edge>
    <edge source="ROU" target="ESP">
      <data key="d0">21250463</data>
    </edge>
    <edge source="ROU" target="SWE">
      <data key="d0">4366826</data>
    </edge>
    <edge source="ROU" target="CHE">
      <data key="d0">12281619</data>
    </edge>
    <edge source="ROU" target="THA">
      <data key="d0">471794</data>
    </edge>
    <edge source="ROU" target="ARE">
      <data key="d0">187950</data>
    </edge>
    <edge source="ROU" target="TUR">
      <data key="d0">20326136</data>
    </edge>
    <edge source="ROU" target="UKR">
      <data key="d0">2197894</data>
    </edge>
    <edge source="ROU" target="MKD">
      <data key="d0">1056287</data>
    </edge>
    <edge source="ROU" target="EGY">
      <data key="d0">10576</data>
    </edge>
    <edge source="ROU" target="GBR">
      <data key="d0">20467183</data>
    </edge>
    <edge source="ROU" target="USA">
      <data key="d0">11961732</data>
    </edge>
    <edge source="SAU" target="DZA">
      <data key="d0">312837</data>
    </edge>
    <edge source="SAU" target="AUS">
      <data key="d0">521396</data>
    </edge>
    <edge source="SAU" target="BEL">
      <data key="d0">9732636</data>
    </edge>
    <edge source="SAU" target="BRA">
      <data key="d0">28630108</data>
    </edge>
    <edge source="SAU" target="KHM">
      <data key="d0">307236</data>
    </edge>
    <edge source="SAU" target="CMR">
      <data key="d0">187755</data>
    </edge>
    <edge source="SAU" target="LKA">
      <data key="d0">136549</data>
    </edge>
    <edge source="SAU" target="CHL">
      <data key="d0">29870</data>
    </edge>
    <edge source="SAU" target="CHN">
      <data key="d0">22083454</data>
    </edge>
    <edge source="SAU" target="COL">
      <data key="d0">170687</data>
    </edge>
    <edge source="SAU" target="HRV">
      <data key="d0">244296</data>
    </edge>
    <edge source="SAU" target="ECU">
      <data key="d0">77075</data>
    </edge>
    <edge source="SAU" target="ETH">
      <data key="d0">205624</data>
    </edge>
    <edge source="SAU" target="EST">
      <data key="d0">77876</data>
    </edge>
    <edge source="SAU" target="FRA">
      <data key="d0">24123700</data>
    </edge>
    <edge source="SAU" target="PSE">
      <data key="d0">407515</data>
    </edge>
    <edge source="SAU" target="DEU">
      <data key="d0">7200599</data>
    </edge>
    <edge source="SAU" target="GHA">
      <data key="d0">79476</data>
    </edge>
    <edge source="SAU" target="GRC">
      <data key="d0">2161059</data>
    </edge>
    <edge source="SAU" target="IDN">
      <data key="d0">9863585</data>
    </edge>
    <edge source="SAU" target="ITA">
      <data key="d0">92186816</data>
    </edge>
    <edge source="SAU" target="CIV">
      <data key="d0">51739</data>
    </edge>
    <edge source="SAU" target="JPN">
      <data key="d0">278099300</data>
    </edge>
    <edge source="SAU" target="JOR">
      <data key="d0">24031422</data>
    </edge>
    <edge source="SAU" target="KOR">
      <data key="d0">174301755</data>
    </edge>
    <edge source="SAU" target="LBN">
      <data key="d0">1809817</data>
    </edge>
    <edge source="SAU" target="MYS">
      <data key="d0">133755813</data>
    </edge>
    <edge source="SAU" target="MRT">
      <data key="d0">31203</data>
    </edge>
    <edge source="SAU" target="MAR">
      <data key="d0">9575284</data>
    </edge>
    <edge source="SAU" target="OMN">
      <data key="d0">6286622</data>
    </edge>
    <edge source="SAU" target="NLD">
      <data key="d0">10243098</data>
    </edge>
    <edge source="SAU" target="PAK">
      <data key="d0">1251617</data>
    </edge>
    <edge source="SAU" target="SEN">
      <data key="d0">46138</data>
    </edge>
    <edge source="SAU" target="IND">
      <data key="d0">15378115</data>
    </edge>
    <edge source="SAU" target="SGP">
      <data key="d0">3503354</data>
    </edge>
    <edge source="SAU" target="VNM">
      <data key="d0">9988934</data>
    </edge>
    <edge source="SAU" target="ZAF">
      <data key="d0">265631</data>
    </edge>
    <edge source="SAU" target="ESP">
      <data key="d0">7153660</data>
    </edge>
    <edge source="SAU" target="CHE">
      <data key="d0">1064127</data>
    </edge>
    <edge source="SAU" target="THA">
      <data key="d0">86295974</data>
    </edge>
    <edge source="SAU" target="ARE">
      <data key="d0">93440300</data>
    </edge>
    <edge source="SAU" target="TUN">
      <data key="d0">1563654</data>
    </edge>
    <edge source="SAU" target="TUR">
      <data key="d0">51158683</data>
    </edge>
    <edge source="SAU" target="EGY">
      <data key="d0">25886045</data>
    </edge>
    <edge source="SAU" target="GBR">
      <data key="d0">6032725</data>
    </edge>
    <edge source="SAU" target="USA">
      <data key="d0">105014491</data>
    </edge>
    <edge source="SGP" target="DZA">
      <data key="d0">44450</data>
    </edge>
    <edge source="SGP" target="AZE">
      <data key="d0">200296</data>
    </edge>
    <edge source="SGP" target="ARG">
      <data key="d0">67847</data>
    </edge>
    <edge source="SGP" target="AUS">
      <data key="d0">6742020</data>
    </edge>
    <edge source="SGP" target="AUT">
      <data key="d0">65450</data>
    </edge>
    <edge source="SGP" target="BEL">
      <data key="d0">9867189</data>
    </edge>
    <edge source="SGP" target="BRA">
      <data key="d0">1500231</data>
    </edge>
    <edge source="SGP" target="KHM">
      <data key="d0">314107</data>
    </edge>
    <edge source="SGP" target="CAN">
      <data key="d0">30118</data>
    </edge>
    <edge source="SGP" target="LKA">
      <data key="d0">3982324</data>
    </edge>
    <edge source="SGP" target="CHN">
      <data key="d0">853150812</data>
    </edge>
    <edge source="SGP" target="DNK">
      <data key="d0">131106</data>
    </edge>
    <edge source="SGP" target="EST">
      <data key="d0">190337</data>
    </edge>
    <edge source="SGP" target="FIN">
      <data key="d0">23602</data>
    </edge>
    <edge source="SGP" target="FRA">
      <data key="d0">288454</data>
    </edge>
    <edge source="SGP" target="GEO">
      <data key="d0">331167</data>
    </edge>
    <edge source="SGP" target="DEU">
      <data key="d0">4858534</data>
    </edge>
    <edge source="SGP" target="HKG">
      <data key="d0">66551342</data>
    </edge>
    <edge source="SGP" target="HUN">
      <data key="d0">537700</data>
    </edge>
    <edge source="SGP" target="IDN">
      <data key="d0">107817845</data>
    </edge>
    <edge source="SGP" target="IRL">
      <data key="d0">2437356</data>
    </edge>
    <edge source="SGP" target="ISR">
      <data key="d0">641034</data>
    </edge>
    <edge source="SGP" target="ITA">
      <data key="d0">33063156</data>
    </edge>
    <edge source="SGP" target="JPN">
      <data key="d0">216441751</data>
    </edge>
    <edge source="SGP" target="KAZ">
      <data key="d0">396178</data>
    </edge>
    <edge source="SGP" target="KOR">
      <data key="d0">43654431</data>
    </edge>
    <edge source="SGP" target="LBN">
      <data key="d0">38114</data>
    </edge>
    <edge source="SGP" target="MDG">
      <data key="d0">38500</data>
    </edge>
    <edge source="SGP" target="MYS">
      <data key="d0">234921600</data>
    </edge>
    <edge source="SGP" target="MRT">
      <data key="d0">14929</data>
    </edge>
    <edge source="SGP" target="MUS">
      <data key="d0">141270</data>
    </edge>
    <edge source="SGP" target="MEX">
      <data key="d0">1368167</data>
    </edge>
    <edge source="SGP" target="MAR">
      <data key="d0">1425074</data>
    </edge>
    <edge source="SGP" target="MOZ">
      <data key="d0">14588</data>
    </edge>
    <edge source="SGP" target="OMN">
      <data key="d0">358567</data>
    </edge>
    <edge source="SGP" target="NAM">
      <data key="d0">20436</data>
    </edge>
    <edge source="SGP" target="NLD">
      <data key="d0">148310243</data>
    </edge>
    <edge source="SGP" target="NZL">
      <data key="d0">1728788</data>
    </edge>
    <edge source="SGP" target="NOR">
      <data key="d0">57534</data>
    </edge>
    <edge source="SGP" target="PAK">
      <data key="d0">14514662</data>
    </edge>
    <edge source="SGP" target="PER">
      <data key="d0">80213</data>
    </edge>
    <edge source="SGP" target="PHL">
      <data key="d0">8944157</data>
    </edge>
    <edge source="SGP" target="PRT">
      <data key="d0">143883</data>
    </edge>
    <edge source="SGP" target="RUS">
      <data key="d0">1215730</data>
    </edge>
    <edge source="SGP" target="SAU">
      <data key="d0">52574</data>
    </edge>
    <edge source="SGP" target="IND">
      <data key="d0">134683292</data>
    </edge>
    <edge source="SGP" target="SVK">
      <data key="d0">68155</data>
    </edge>
    <edge source="SGP" target="VNM">
      <data key="d0">27445651</data>
    </edge>
    <edge source="SGP" target="SVN">
      <data key="d0">412619</data>
    </edge>
    <edge source="SGP" target="ZAF">
      <data key="d0">7717127</data>
    </edge>
    <edge source="SGP" target="ESP">
      <data key="d0">22643268</data>
    </edge>
    <edge source="SGP" target="SWE">
      <data key="d0">139828</data>
    </edge>
    <edge source="SGP" target="CHE">
      <data key="d0">12946126</data>
    </edge>
    <edge source="SGP" target="THA">
      <data key="d0">124966665</data>
    </edge>
    <edge source="SGP" target="ARE">
      <data key="d0">27859397</data>
    </edge>
    <edge source="SGP" target="TUR">
      <data key="d0">29019264</data>
    </edge>
    <edge source="SGP" target="EGY">
      <data key="d0">1508234</data>
    </edge>
    <edge source="SGP" target="GBR">
      <data key="d0">32834232</data>
    </edge>
    <edge source="SGP" target="USA">
      <data key="d0">330098993</data>
    </edge>
    <edge source="VNM" target="DZA">
      <data key="d0">1779826</data>
    </edge>
    <edge source="VNM" target="ARG">
      <data key="d0">210862</data>
    </edge>
    <edge source="VNM" target="AUS">
      <data key="d0">54298435</data>
    </edge>
    <edge source="VNM" target="AUT">
      <data key="d0">130222</data>
    </edge>
    <edge source="VNM" target="BEL">
      <data key="d0">832710</data>
    </edge>
    <edge source="VNM" target="BRA">
      <data key="d0">13141290</data>
    </edge>
    <edge source="VNM" target="KHM">
      <data key="d0">16071358</data>
    </edge>
    <edge source="VNM" target="CMR">
      <data key="d0">222604</data>
    </edge>
    <edge source="VNM" target="CAN">
      <data key="d0">24404005</data>
    </edge>
    <edge source="VNM" target="LKA">
      <data key="d0">955419</data>
    </edge>
    <edge source="VNM" target="CHL">
      <data key="d0">105828</data>
    </edge>
    <edge source="VNM" target="CHN">
      <data key="d0">41453163</data>
    </edge>
    <edge source="VNM" target="CRI">
      <data key="d0">42944</data>
    </edge>
    <edge source="VNM" target="DNK">
      <data key="d0">12694</data>
    </edge>
    <edge source="VNM" target="ECU">
      <data key="d0">574956</data>
    </edge>
    <edge source="VNM" target="EST">
      <data key="d0">89277</data>
    </edge>
    <edge source="VNM" target="FRA">
      <data key="d0">884710</data>
    </edge>
    <edge source="VNM" target="DEU">
      <data key="d0">2594971</data>
    </edge>
    <edge source="VNM" target="GRC">
      <data key="d0">51133</data>
    </edge>
    <edge source="VNM" target="GTM">
      <data key="d0">27648</data>
    </edge>
    <edge source="VNM" target="HKG">
      <data key="d0">7500383</data>
    </edge>
    <edge source="VNM" target="HUN">
      <data key="d0">12368</data>
    </edge>
    <edge source="VNM" target="IDN">
      <data key="d0">29177838</data>
    </edge>
    <edge source="VNM" target="IRL">
      <data key="d0">166994</data>
    </edge>
    <edge source="VNM" target="ISR">
      <data key="d0">1605883</data>
    </edge>
    <edge source="VNM" target="ITA">
      <data key="d0">17243752</data>
    </edge>
    <edge source="VNM" target="JPN">
      <data key="d0">74740935</data>
    </edge>
    <edge source="VNM" target="KOR">
      <data key="d0">46650442</data>
    </edge>
    <edge source="VNM" target="LTU">
      <data key="d0">26673</data>
    </edge>
    <edge source="VNM" target="MYS">
      <data key="d0">34157444</data>
    </edge>
    <edge source="VNM" target="MEX">
      <data key="d0">510196</data>
    </edge>
    <edge source="VNM" target="OMN">
      <data key="d0">33788</data>
    </edge>
    <edge source="VNM" target="NLD">
      <data key="d0">5212351</data>
    </edge>
    <edge source="VNM" target="NZL">
      <data key="d0">86022</data>
    </edge>
    <edge source="VNM" target="NOR">
      <data key="d0">20639</data>
    </edge>
    <edge source="VNM" target="PAK">
      <data key="d0">536257</data>
    </edge>
    <edge source="VNM" target="PER">
      <data key="d0">179030</data>
    </edge>
    <edge source="VNM" target="PHL">
      <data key="d0">10642003</data>
    </edge>
    <edge source="VNM" target="POL">
      <data key="d0">110512</data>
    </edge>
    <edge source="VNM" target="IND">
      <data key="d0">239490346</data>
    </edge>
    <edge source="VNM" target="SGP">
      <data key="d0">3108120</data>
    </edge>
    <edge source="VNM" target="SVK">
      <data key="d0">216970</data>
    </edge>
    <edge source="VNM" target="SVN">
      <data key="d0">41098</data>
    </edge>
    <edge source="VNM" target="ZAF">
      <data key="d0">967382</data>
    </edge>
    <edge source="VNM" target="ESP">
      <data key="d0">107539</data>
    </edge>
    <edge source="VNM" target="SWE">
      <data key="d0">30832</data>
    </edge>
    <edge source="VNM" target="CHE">
      <data key="d0">408026</data>
    </edge>
    <edge source="VNM" target="THA">
      <data key="d0">18472908</data>
    </edge>
    <edge source="VNM" target="ARE">
      <data key="d0">566177</data>
    </edge>
    <edge source="VNM" target="TUR">
      <data key="d0">487144</data>
    </edge>
    <edge source="VNM" target="EGY">
      <data key="d0">9873593</data>
    </edge>
    <edge source="VNM" target="GBR">
      <data key="d0">11460368</data>
    </edge>
    <edge source="VNM" target="USA">
      <data key="d0">155593091</data>
    </edge>
    <edge source="SVN" target="ALB">
      <data key="d0">123965</data>
    </edge>
    <edge source="SVN" target="DZA">
      <data key="d0">377773</data>
    </edge>
    <edge source="SVN" target="ARG">
      <data key="d0">157150</data>
    </edge>
    <edge source="SVN" target="AUS">
      <data key="d0">309641</data>
    </edge>
    <edge source="SVN" target="AUT">
      <data key="d0">51144772</data>
    </edge>
    <edge source="SVN" target="BEL">
      <data key="d0">6693164</data>
    </edge>
    <edge source="SVN" target="BRA">
      <data key="d0">395650</data>
    </edge>
    <edge source="SVN" target="BGR">
      <data key="d0">2054538</data>
    </edge>
    <edge source="SVN" target="BLR">
      <data key="d0">17452</data>
    </edge>
    <edge source="SVN" target="CAN">
      <data key="d0">3888019</data>
    </edge>
    <edge source="SVN" target="CHN">
      <data key="d0">1009262</data>
    </edge>
    <edge source="SVN" target="HRV">
      <data key="d0">51061933</data>
    </edge>
    <edge source="SVN" target="CZE">
      <data key="d0">30775113</data>
    </edge>
    <edge source="SVN" target="DNK">
      <data key="d0">6107223</data>
    </edge>
    <edge source="SVN" target="EST">
      <data key="d0">147196</data>
    </edge>
    <edge source="SVN" target="FIN">
      <data key="d0">438020</data>
    </edge>
    <edge source="SVN" target="FRA">
      <data key="d0">23435261</data>
    </edge>
    <edge source="SVN" target="GEO">
      <data key="d0">16054</data>
    </edge>
    <edge source="SVN" target="DEU">
      <data key="d0">250378009</data>
    </edge>
    <edge source="SVN" target="GRC">
      <data key="d0">96605</data>
    </edge>
    <edge source="SVN" target="HUN">
      <data key="d0">25082836</data>
    </edge>
    <edge source="SVN" target="IDN">
      <data key="d0">60571</data>
    </edge>
    <edge source="SVN" target="IRL">
      <data key="d0">11838</data>
    </edge>
    <edge source="SVN" target="ISR">
      <data key="d0">94692</data>
    </edge>
    <edge source="SVN" target="ITA">
      <data key="d0">125841663</data>
    </edge>
    <edge source="SVN" target="JPN">
      <data key="d0">58772</data>
    </edge>
    <edge source="SVN" target="KAZ">
      <data key="d0">35903</data>
    </edge>
    <edge source="SVN" target="JOR">
      <data key="d0">11040</data>
    </edge>
    <edge source="SVN" target="KOR">
      <data key="d0">21062</data>
    </edge>
    <edge source="SVN" target="LBN">
      <data key="d0">12092</data>
    </edge>
    <edge source="SVN" target="LVA">
      <data key="d0">41612</data>
    </edge>
    <edge source="SVN" target="LTU">
      <data key="d0">100655</data>
    </edge>
    <edge source="SVN" target="MEX">
      <data key="d0">1130368</data>
    </edge>
    <edge source="SVN" target="MAR">
      <data key="d0">15330</data>
    </edge>
    <edge source="SVN" target="NLD">
      <data key="d0">22047356</data>
    </edge>
    <edge source="SVN" target="NOR">
      <data key="d0">6173774</data>
    </edge>
    <edge source="SVN" target="PAK">
      <data key="d0">156689</data>
    </edge>
    <edge source="SVN" target="PAN">
      <data key="d0">4141350</data>
    </edge>
    <edge source="SVN" target="POL">
      <data key="d0">39375641</data>
    </edge>
    <edge source="SVN" target="PRT">
      <data key="d0">72175</data>
    </edge>
    <edge source="SVN" target="ROU">
      <data key="d0">2903985</data>
    </edge>
    <edge source="SVN" target="RUS">
      <data key="d0">5543826</data>
    </edge>
    <edge source="SVN" target="SAU">
      <data key="d0">233651</data>
    </edge>
    <edge source="SVN" target="SRB">
      <data key="d0">13007639</data>
    </edge>
    <edge source="SVN" target="IND">
      <data key="d0">251296</data>
    </edge>
    <edge source="SVN" target="SGP">
      <data key="d0">35164</data>
    </edge>
    <edge source="SVN" target="SVK">
      <data key="d0">5846413</data>
    </edge>
    <edge source="SVN" target="VNM">
      <data key="d0">46834</data>
    </edge>
    <edge source="SVN" target="ZAF">
      <data key="d0">670914</data>
    </edge>
    <edge source="SVN" target="ESP">
      <data key="d0">18567307</data>
    </edge>
    <edge source="SVN" target="SWE">
      <data key="d0">755937</data>
    </edge>
    <edge source="SVN" target="CHE">
      <data key="d0">6866953</data>
    </edge>
    <edge source="SVN" target="ARE">
      <data key="d0">28279</data>
    </edge>
    <edge source="SVN" target="TUN">
      <data key="d0">179899</data>
    </edge>
    <edge source="SVN" target="TUR">
      <data key="d0">651016</data>
    </edge>
    <edge source="SVN" target="UGA">
      <data key="d0">11008</data>
    </edge>
    <edge source="SVN" target="UKR">
      <data key="d0">57369</data>
    </edge>
    <edge source="SVN" target="MKD">
      <data key="d0">9996156</data>
    </edge>
    <edge source="SVN" target="EGY">
      <data key="d0">22435</data>
    </edge>
    <edge source="SVN" target="GBR">
      <data key="d0">5644582</data>
    </edge>
    <edge source="SVN" target="USA">
      <data key="d0">13130748</data>
    </edge>
    <edge source="ZAF" target="DZA">
      <data key="d0">978023</data>
    </edge>
    <edge source="ZAF" target="ARG">
      <data key="d0">3397405</data>
    </edge>
    <edge source="ZAF" target="AUS">
      <data key="d0">32369224</data>
    </edge>
    <edge source="ZAF" target="AUT">
      <data key="d0">1265784</data>
    </edge>
    <edge source="ZAF" target="BEL">
      <data key="d0">88452898</data>
    </edge>
    <edge source="ZAF" target="BWA">
      <data key="d0">9459243</data>
    </edge>
    <edge source="ZAF" target="BRA">
      <data key="d0">24102379</data>
    </edge>
    <edge source="ZAF" target="BGR">
      <data key="d0">131909</data>
    </edge>
    <edge source="ZAF" target="CMR">
      <data key="d0">13894</data>
    </edge>
    <edge source="ZAF" target="CAN">
      <data key="d0">2848880</data>
    </edge>
    <edge source="ZAF" target="LKA">
      <data key="d0">936572</data>
    </edge>
    <edge source="ZAF" target="CHL">
      <data key="d0">1516432</data>
    </edge>
    <edge source="ZAF" target="CHN">
      <data key="d0">479290458</data>
    </edge>
    <edge source="ZAF" target="COL">
      <data key="d0">292701</data>
    </edge>
    <edge source="ZAF" target="CZE">
      <data key="d0">2144437</data>
    </edge>
    <edge source="ZAF" target="BEN">
      <data key="d0">1340773</data>
    </edge>
    <edge source="ZAF" target="DNK">
      <data key="d0">824240</data>
    </edge>
    <edge source="ZAF" target="SLV">
      <data key="d0">16536</data>
    </edge>
    <edge source="ZAF" target="ETH">
      <data key="d0">82704</data>
    </edge>
    <edge source="ZAF" target="FRA">
      <data key="d0">5629194</data>
    </edge>
    <edge source="ZAF" target="DEU">
      <data key="d0">745616126</data>
    </edge>
    <edge source="ZAF" target="GHA">
      <data key="d0">1231754</data>
    </edge>
    <edge source="ZAF" target="GRC">
      <data key="d0">2968329</data>
    </edge>
    <edge source="ZAF" target="GTM">
      <data key="d0">30003</data>
    </edge>
    <edge source="ZAF" target="HKG">
      <data key="d0">708974539</data>
    </edge>
    <edge source="ZAF" target="IDN">
      <data key="d0">11733951</data>
    </edge>
    <edge source="ZAF" target="IRL">
      <data key="d0">1347963</data>
    </edge>
    <edge source="ZAF" target="ISR">
      <data key="d0">1273942</data>
    </edge>
    <edge source="ZAF" target="ITA">
      <data key="d0">186655233</data>
    </edge>
    <edge source="ZAF" target="CIV">
      <data key="d0">18361</data>
    </edge>
    <edge source="ZAF" target="JPN">
      <data key="d0">1880216467</data>
    </edge>
    <edge source="ZAF" target="JOR">
      <data key="d0">333463</data>
    </edge>
    <edge source="ZAF" target="KOR">
      <data key="d0">113543868</data>
    </edge>
    <edge source="ZAF" target="MDG">
      <data key="d0">51218</data>
    </edge>
    <edge source="ZAF" target="MWI">
      <data key="d0">2388804</data>
    </edge>
    <edge source="ZAF" target="MYS">
      <data key="d0">24549223</data>
    </edge>
    <edge source="ZAF" target="MUS">
      <data key="d0">546919</data>
    </edge>
    <edge source="ZAF" target="MEX">
      <data key="d0">24707895</data>
    </edge>
    <edge source="ZAF" target="MAR">
      <data key="d0">4756008</data>
    </edge>
    <edge source="ZAF" target="MOZ">
      <data key="d0">13555132</data>
    </edge>
    <edge source="ZAF" target="OMN">
      <data key="d0">1529077</data>
    </edge>
    <edge source="ZAF" target="NAM">
      <data key="d0">10921745</data>
    </edge>
    <edge source="ZAF" target="NLD">
      <data key="d0">90163187</data>
    </edge>
    <edge source="ZAF" target="NZL">
      <data key="d0">1066518</data>
    </edge>
    <edge source="ZAF" target="NOR">
      <data key="d0">116297</data>
    </edge>
    <edge source="ZAF" target="PAK">
      <data key="d0">3804192</data>
    </edge>
    <edge source="ZAF" target="PER">
      <data key="d0">202739</data>
    </edge>
    <edge source="ZAF" target="PHL">
      <data key="d0">397304</data>
    </edge>
    <edge source="ZAF" target="POL">
      <data key="d0">12591123</data>
    </edge>
    <edge source="ZAF" target="RUS">
      <data key="d0">3903073</data>
    </edge>
    <edge source="ZAF" target="SAU">
      <data key="d0">35453325</data>
    </edge>
    <edge source="ZAF" target="IND">
      <data key="d0">81712587</data>
    </edge>
    <edge source="ZAF" target="SGP">
      <data key="d0">24158061</data>
    </edge>
    <edge source="ZAF" target="VNM">
      <data key="d0">7507771</data>
    </edge>
    <edge source="ZAF" target="SVN">
      <data key="d0">11191</data>
    </edge>
    <edge source="ZAF" target="ZWE">
      <data key="d0">6785583</data>
    </edge>
    <edge source="ZAF" target="ESP">
      <data key="d0">24110251</data>
    </edge>
    <edge source="ZAF" target="SWE">
      <data key="d0">938055</data>
    </edge>
    <edge source="ZAF" target="CHE">
      <data key="d0">440440741</data>
    </edge>
    <edge source="ZAF" target="THA">
      <data key="d0">115829354</data>
    </edge>
    <edge source="ZAF" target="ARE">
      <data key="d0">53425569</data>
    </edge>
    <edge source="ZAF" target="TUN">
      <data key="d0">113606</data>
    </edge>
    <edge source="ZAF" target="TUR">
      <data key="d0">91013343</data>
    </edge>
    <edge source="ZAF" target="UGA">
      <data key="d0">53967</data>
    </edge>
    <edge source="ZAF" target="EGY">
      <data key="d0">3254352</data>
    </edge>
    <edge source="ZAF" target="GBR">
      <data key="d0">1402002528</data>
    </edge>
    <edge source="ZAF" target="TZA">
      <data key="d0">364517</data>
    </edge>
    <edge source="ZAF" target="USA">
      <data key="d0">1323041099</data>
    </edge>
    <edge source="ZAF" target="BFA">
      <data key="d0">17774</data>
    </edge>
    <edge source="ZAF" target="URY">
      <data key="d0">20260</data>
    </edge>
    <edge source="SWE" target="DZA">
      <data key="d0">32275</data>
    </edge>
    <edge source="SWE" target="AZE">
      <data key="d0">19178</data>
    </edge>
    <edge source="SWE" target="ARG">
      <data key="d0">928150</data>
    </edge>
    <edge source="SWE" target="AUS">
      <data key="d0">666322</data>
    </edge>
    <edge source="SWE" target="AUT">
      <data key="d0">52886550</data>
    </edge>
    <edge source="SWE" target="ARM">
      <data key="d0">10875</data>
    </edge>
    <edge source="SWE" target="BEL">
      <data key="d0">34900060</data>
    </edge>
    <edge source="SWE" target="BRA">
      <data key="d0">4582281</data>
    </edge>
    <edge source="SWE" target="BGR">
      <data key="d0">329302</data>
    </edge>
    <edge source="SWE" target="BLR">
      <data key="d0">20114</data>
    </edge>
    <edge source="SWE" target="CAN">
      <data key="d0">5508209</data>
    </edge>
    <edge source="SWE" target="CHL">
      <data key="d0">140445</data>
    </edge>
    <edge source="SWE" target="CHN">
      <data key="d0">26131222</data>
    </edge>
    <edge source="SWE" target="COL">
      <data key="d0">65720</data>
    </edge>
    <edge source="SWE" target="HRV">
      <data key="d0">3419199</data>
    </edge>
    <edge source="SWE" target="CZE">
      <data key="d0">81660609</data>
    </edge>
    <edge source="SWE" target="DNK">
      <data key="d0">99745329</data>
    </edge>
    <edge source="SWE" target="ECU">
      <data key="d0">44437</data>
    </edge>
    <edge source="SWE" target="EST">
      <data key="d0">18176401</data>
    </edge>
    <edge source="SWE" target="FIN">
      <data key="d0">152495995</data>
    </edge>
    <edge source="SWE" target="FRA">
      <data key="d0">77218889</data>
    </edge>
    <edge source="SWE" target="GEO">
      <data key="d0">32392</data>
    </edge>
    <edge source="SWE" target="DEU">
      <data key="d0">674280803</data>
    </edge>
    <edge source="SWE" target="GRC">
      <data key="d0">1019480</data>
    </edge>
    <edge source="SWE" target="GTM">
      <data key="d0">21283</data>
    </edge>
    <edge source="SWE" target="HKG">
      <data key="d0">409757</data>
    </edge>
    <edge source="SWE" target="HUN">
      <data key="d0">5783368</data>
    </edge>
    <edge source="SWE" target="IDN">
      <data key="d0">58587</data>
    </edge>
    <edge source="SWE" target="IRL">
      <data key="d0">8511103</data>
    </edge>
    <edge source="SWE" target="ISR">
      <data key="d0">261126</data>
    </edge>
    <edge source="SWE" target="ITA">
      <data key="d0">156026755</data>
    </edge>
    <edge source="SWE" target="JPN">
      <data key="d0">4663788</data>
    </edge>
    <edge source="SWE" target="JOR">
      <data key="d0">222185</data>
    </edge>
    <edge source="SWE" target="KOR">
      <data key="d0">46435457</data>
    </edge>
    <edge source="SWE" target="LBN">
      <data key="d0">167107</data>
    </edge>
    <edge source="SWE" target="LVA">
      <data key="d0">3516844</data>
    </edge>
    <edge source="SWE" target="LTU">
      <data key="d0">27862280</data>
    </edge>
    <edge source="SWE" target="MYS">
      <data key="d0">497461</data>
    </edge>
    <edge source="SWE" target="MEX">
      <data key="d0">15670968</data>
    </edge>
    <edge source="SWE" target="NLD">
      <data key="d0">69811112</data>
    </edge>
    <edge source="SWE" target="NZL">
      <data key="d0">167575</data>
    </edge>
    <edge source="SWE" target="NOR">
      <data key="d0">140963639</data>
    </edge>
    <edge source="SWE" target="PER">
      <data key="d0">191196</data>
    </edge>
    <edge source="SWE" target="PHL">
      <data key="d0">40344</data>
    </edge>
    <edge source="SWE" target="POL">
      <data key="d0">323825826</data>
    </edge>
    <edge source="SWE" target="PRT">
      <data key="d0">7339017</data>
    </edge>
    <edge source="SWE" target="ROU">
      <data key="d0">8049191</data>
    </edge>
    <edge source="SWE" target="RUS">
      <data key="d0">1215471</data>
    </edge>
    <edge source="SWE" target="SAU">
      <data key="d0">62329</data>
    </edge>
    <edge source="SWE" target="SRB">
      <data key="d0">1760644</data>
    </edge>
    <edge source="SWE" target="IND">
      <data key="d0">5866746</data>
    </edge>
    <edge source="SWE" target="SGP">
      <data key="d0">2040013</data>
    </edge>
    <edge source="SWE" target="SVK">
      <data key="d0">9053937</data>
    </edge>
    <edge source="SWE" target="VNM">
      <data key="d0">179502</data>
    </edge>
    <edge source="SWE" target="SVN">
      <data key="d0">3689680</data>
    </edge>
    <edge source="SWE" target="ZAF">
      <data key="d0">1565471</data>
    </edge>
    <edge source="SWE" target="ESP">
      <data key="d0">36668422</data>
    </edge>
    <edge source="SWE" target="CHE">
      <data key="d0">10501884</data>
    </edge>
    <edge source="SWE" target="THA">
      <data key="d0">206165</data>
    </edge>
    <edge source="SWE" target="ARE">
      <data key="d0">955631</data>
    </edge>
    <edge source="SWE" target="TUN">
      <data key="d0">26078</data>
    </edge>
    <edge source="SWE" target="TUR">
      <data key="d0">5707007</data>
    </edge>
    <edge source="SWE" target="UKR">
      <data key="d0">112496</data>
    </edge>
    <edge source="SWE" target="MKD">
      <data key="d0">16138</data>
    </edge>
    <edge source="SWE" target="EGY">
      <data key="d0">310358</data>
    </edge>
    <edge source="SWE" target="GBR">
      <data key="d0">354956803</data>
    </edge>
    <edge source="SWE" target="USA">
      <data key="d0">90958599</data>
    </edge>
    <edge source="EGY" target="ALB">
      <data key="d0">420143</data>
    </edge>
    <edge source="EGY" target="DZA">
      <data key="d0">65884248</data>
    </edge>
    <edge source="EGY" target="BEL">
      <data key="d0">886820</data>
    </edge>
    <edge source="EGY" target="BRA">
      <data key="d0">242752</data>
    </edge>
    <edge source="EGY" target="BGR">
      <data key="d0">734974</data>
    </edge>
    <edge source="EGY" target="CMR">
      <data key="d0">959881</data>
    </edge>
    <edge source="EGY" target="CAN">
      <data key="d0">117381</data>
    </edge>
    <edge source="EGY" target="CHN">
      <data key="d0">6711091</data>
    </edge>
    <edge source="EGY" target="CZE">
      <data key="d0">26487</data>
    </edge>
    <edge source="EGY" target="BEN">
      <data key="d0">24884</data>
    </edge>
    <edge source="EGY" target="ETH">
      <data key="d0">7199498</data>
    </edge>
    <edge source="EGY" target="FRA">
      <data key="d0">4207252</data>
    </edge>
    <edge source="EGY" target="PSE">
      <data key="d0">936057</data>
    </edge>
    <edge source="EGY" target="DEU">
      <data key="d0">49297631</data>
    </edge>
    <edge source="EGY" target="GHA">
      <data key="d0">437178</data>
    </edge>
    <edge source="EGY" target="GRC">
      <data key="d0">813555</data>
    </edge>
    <edge source="EGY" target="IRL">
      <data key="d0">119013</data>
    </edge>
    <edge source="EGY" target="ITA">
      <data key="d0">208810233</data>
    </edge>
    <edge source="EGY" target="CIV">
      <data key="d0">375599</data>
    </edge>
    <edge source="EGY" target="JPN">
      <data key="d0">165607</data>
    </edge>
    <edge source="EGY" target="JOR">
      <data key="d0">9719649</data>
    </edge>
    <edge source="EGY" target="KOR">
      <data key="d0">80659</data>
    </edge>
    <edge source="EGY" target="LBN">
      <data key="d0">37683914</data>
    </edge>
    <edge source="EGY" target="MYS">
      <data key="d0">199440</data>
    </edge>
    <edge source="EGY" target="MAR">
      <data key="d0">13933779</data>
    </edge>
    <edge source="EGY" target="NLD">
      <data key="d0">14466050</data>
    </edge>
    <edge source="EGY" target="NOR">
      <data key="d0">21642</data>
    </edge>
    <edge source="EGY" target="PAK">
      <data key="d0">77850</data>
    </edge>
    <edge source="EGY" target="POL">
      <data key="d0">7449365</data>
    </edge>
    <edge source="EGY" target="PRT">
      <data key="d0">283292</data>
    </edge>
    <edge source="EGY" target="SAU">
      <data key="d0">2207558</data>
    </edge>
    <edge source="EGY" target="IND">
      <data key="d0">3158307</data>
    </edge>
    <edge source="EGY" target="VNM">
      <data key="d0">380349</data>
    </edge>
    <edge source="EGY" target="SVN">
      <data key="d0">1389189</data>
    </edge>
    <edge source="EGY" target="ESP">
      <data key="d0">17427147</data>
    </edge>
    <edge source="EGY" target="ARE">
      <data key="d0">2133974</data>
    </edge>
    <edge source="EGY" target="TUN">
      <data key="d0">551852</data>
    </edge>
    <edge source="EGY" target="TUR">
      <data key="d0">15145224</data>
    </edge>
    <edge source="EGY" target="UGA">
      <data key="d0">138375</data>
    </edge>
    <edge source="EGY" target="GBR">
      <data key="d0">6116283</data>
    </edge>
    <edge source="EGY" target="USA">
      <data key="d0">577452</data>
    </edge>
    <edge source="TZA" target="IRL">
      <data key="d0">280203</data>
    </edge>
    <edge source="TZA" target="MOZ">
      <data key="d0">152205</data>
    </edge>
    <edge source="TZA" target="PAK">
      <data key="d0">513494</data>
    </edge>
    <edge source="TZA" target="IND">
      <data key="d0">2397891</data>
    </edge>
    <edge source="TZA" target="ESP">
      <data key="d0">155922</data>
    </edge>
    <edge source="TZA" target="THA">
      <data key="d0">163018</data>
    </edge>
    <edge source="TZA" target="ARE">
      <data key="d0">4395223</data>
    </edge>
    <edge source="TZA" target="TUR">
      <data key="d0">826300</data>
    </edge>
    <edge source="DNK" target="DZA">
      <data key="d0">13868</data>
    </edge>
    <edge source="DNK" target="ARG">
      <data key="d0">20120</data>
    </edge>
    <edge source="DNK" target="AUS">
      <data key="d0">1027704</data>
    </edge>
    <edge source="DNK" target="AUT">
      <data key="d0">2716585</data>
    </edge>
    <edge source="DNK" target="ARM">
      <data key="d0">11926</data>
    </edge>
    <edge source="DNK" target="BEL">
      <data key="d0">10097726</data>
    </edge>
    <edge source="DNK" target="BRA">
      <data key="d0">1465191</data>
    </edge>
    <edge source="DNK" target="BGR">
      <data key="d0">284803</data>
    </edge>
    <edge source="DNK" target="CAN">
      <data key="d0">164350</data>
    </edge>
    <edge source="DNK" target="LKA">
      <data key="d0">32188</data>
    </edge>
    <edge source="DNK" target="CHL">
      <data key="d0">136932</data>
    </edge>
    <edge source="DNK" target="CHN">
      <data key="d0">5270024</data>
    </edge>
    <edge source="DNK" target="COL">
      <data key="d0">394855</data>
    </edge>
    <edge source="DNK" target="CRI">
      <data key="d0">72523</data>
    </edge>
    <edge source="DNK" target="HRV">
      <data key="d0">93416</data>
    </edge>
    <edge source="DNK" target="CZE">
      <data key="d0">35530981</data>
    </edge>
    <edge source="DNK" target="ECU">
      <data key="d0">349969</data>
    </edge>
    <edge source="DNK" target="SLV">
      <data key="d0">23102</data>
    </edge>
    <edge source="DNK" target="EST">
      <data key="d0">1855424</data>
    </edge>
    <edge source="DNK" target="FIN">
      <data key="d0">12924525</data>
    </edge>
    <edge source="DNK" target="FRA">
      <data key="d0">31820960</data>
    </edge>
    <edge source="DNK" target="DEU">
      <data key="d0">125849391</data>
    </edge>
    <edge source="DNK" target="GHA">
      <data key="d0">341582</data>
    </edge>
    <edge source="DNK" target="GRC">
      <data key="d0">139433</data>
    </edge>
    <edge source="DNK" target="HKG">
      <data key="d0">928612</data>
    </edge>
    <edge source="DNK" target="HUN">
      <data key="d0">5497174</data>
    </edge>
    <edge source="DNK" target="IDN">
      <data key="d0">77187</data>
    </edge>
    <edge source="DNK" target="IRL">
      <data key="d0">2219642</data>
    </edge>
    <edge source="DNK" target="ISR">
      <data key="d0">375839</data>
    </edge>
    <edge source="DNK" target="ITA">
      <data key="d0">14006065</data>
    </edge>
    <edge source="DNK" target="CIV">
      <data key="d0">93021</data>
    </edge>
    <edge source="DNK" target="JPN">
      <data key="d0">152304</data>
    </edge>
    <edge source="DNK" target="KOR">
      <data key="d0">490379</data>
    </edge>
    <edge source="DNK" target="LVA">
      <data key="d0">1035909</data>
    </edge>
    <edge source="DNK" target="LTU">
      <data key="d0">5957050</data>
    </edge>
    <edge source="DNK" target="MWI">
      <data key="d0">30961</data>
    </edge>
    <edge source="DNK" target="MYS">
      <data key="d0">36026</data>
    </edge>
    <edge source="DNK" target="MUS">
      <data key="d0">13589</data>
    </edge>
    <edge source="DNK" target="MEX">
      <data key="d0">2098650</data>
    </edge>
    <edge source="DNK" target="MAR">
      <data key="d0">21744</data>
    </edge>
    <edge source="DNK" target="OMN">
      <data key="d0">23837</data>
    </edge>
    <edge source="DNK" target="NLD">
      <data key="d0">12936653</data>
    </edge>
    <edge source="DNK" target="NZL">
      <data key="d0">251329</data>
    </edge>
    <edge source="DNK" target="NOR">
      <data key="d0">26662796</data>
    </edge>
    <edge source="DNK" target="PAK">
      <data key="d0">33587</data>
    </edge>
    <edge source="DNK" target="PER">
      <data key="d0">54283</data>
    </edge>
    <edge source="DNK" target="PHL">
      <data key="d0">77045</data>
    </edge>
    <edge source="DNK" target="POL">
      <data key="d0">54573272</data>
    </edge>
    <edge source="DNK" target="PRT">
      <data key="d0">959702</data>
    </edge>
    <edge source="DNK" target="ROU">
      <data key="d0">4213971</data>
    </edge>
    <edge source="DNK" target="RUS">
      <data key="d0">1353867</data>
    </edge>
    <edge source="DNK" target="SAU">
      <data key="d0">107632</data>
    </edge>
    <edge source="DNK" target="SRB">
      <data key="d0">48620</data>
    </edge>
    <edge source="DNK" target="IND">
      <data key="d0">2120934</data>
    </edge>
    <edge source="DNK" target="SGP">
      <data key="d0">99966</data>
    </edge>
    <edge source="DNK" target="SVK">
      <data key="d0">5177705</data>
    </edge>
    <edge source="DNK" target="VNM">
      <data key="d0">94249</data>
    </edge>
    <edge source="DNK" target="SVN">
      <data key="d0">283916</data>
    </edge>
    <edge source="DNK" target="ZAF">
      <data key="d0">2918863</data>
    </edge>
    <edge source="DNK" target="ZWE">
      <data key="d0">137145</data>
    </edge>
    <edge source="DNK" target="ESP">
      <data key="d0">16783425</data>
    </edge>
    <edge source="DNK" target="SWE">
      <data key="d0">77115149</data>
    </edge>
    <edge source="DNK" target="CHE">
      <data key="d0">1525091</data>
    </edge>
    <edge source="DNK" target="THA">
      <data key="d0">654747</data>
    </edge>
    <edge source="DNK" target="ARE">
      <data key="d0">167051</data>
    </edge>
    <edge source="DNK" target="TUR">
      <data key="d0">5673036</data>
    </edge>
    <edge source="DNK" target="UKR">
      <data key="d0">199780</data>
    </edge>
    <edge source="DNK" target="EGY">
      <data key="d0">163401</data>
    </edge>
    <edge source="DNK" target="GBR">
      <data key="d0">8906071</data>
    </edge>
    <edge source="DNK" target="USA">
      <data key="d0">11235868</data>
    </edge>
    <edge source="DNK" target="URY">
      <data key="d0">31557</data>
    </edge>
    <edge source="EST" target="AUT">
      <data key="d0">267130</data>
    </edge>
    <edge source="EST" target="BEL">
      <data key="d0">94112</data>
    </edge>
    <edge source="EST" target="BRA">
      <data key="d0">11008</data>
    </edge>
    <edge source="EST" target="BGR">
      <data key="d0">783149</data>
    </edge>
    <edge source="EST" target="BLR">
      <data key="d0">97092</data>
    </edge>
    <edge source="EST" target="CAN">
      <data key="d0">131812</data>
    </edge>
    <edge source="EST" target="CHN">
      <data key="d0">228669</data>
    </edge>
    <edge source="EST" target="HRV">
      <data key="d0">102438</data>
    </edge>
    <edge source="EST" target="DNK">
      <data key="d0">462605</data>
    </edge>
    <edge source="EST" target="FIN">
      <data key="d0">4539336</data>
    </edge>
    <edge source="EST" target="FRA">
      <data key="d0">170982</data>
    </edge>
    <edge source="EST" target="DEU">
      <data key="d0">5114775</data>
    </edge>
    <edge source="EST" target="GRC">
      <data key="d0">15986</data>
    </edge>
    <edge source="EST" target="HUN">
      <data key="d0">263920</data>
    </edge>
    <edge source="EST" target="ISR">
      <data key="d0">372805</data>
    </edge>
    <edge source="EST" target="ITA">
      <data key="d0">3106520</data>
    </edge>
    <edge source="EST" target="JPN">
      <data key="d0">906174</data>
    </edge>
    <edge source="EST" target="KAZ">
      <data key="d0">65139</data>
    </edge>
    <edge source="EST" target="LVA">
      <data key="d0">7506203</data>
    </edge>
    <edge source="EST" target="LTU">
      <data key="d0">1290444</data>
    </edge>
    <edge source="EST" target="MYS">
      <data key="d0">200022</data>
    </edge>
    <edge source="EST" target="NLD">
      <data key="d0">14753</data>
    </edge>
    <edge source="EST" target="NOR">
      <data key="d0">1934101</data>
    </edge>
    <edge source="EST" target="POL">
      <data key="d0">13496613</data>
    </edge>
    <edge source="EST" target="RUS">
      <data key="d0">5856885</data>
    </edge>
    <edge source="EST" target="IND">
      <data key="d0">797445</data>
    </edge>
    <edge source="EST" target="SVK">
      <data key="d0">258708</data>
    </edge>
    <edge source="EST" target="VNM">
      <data key="d0">189308</data>
    </edge>
    <edge source="EST" target="ZAF">
      <data key="d0">54116</data>
    </edge>
    <edge source="EST" target="ESP">
      <data key="d0">20993</data>
    </edge>
    <edge source="EST" target="SWE">
      <data key="d0">5589700</data>
    </edge>
    <edge source="EST" target="CHE">
      <data key="d0">1601637</data>
    </edge>
    <edge source="EST" target="THA">
      <data key="d0">118078</data>
    </edge>
    <edge source="EST" target="ARE">
      <data key="d0">620614</data>
    </edge>
    <edge source="EST" target="TUR">
      <data key="d0">2339132</data>
    </edge>
    <edge source="EST" target="UKR">
      <data key="d0">4171058</data>
    </edge>
    <edge source="EST" target="GBR">
      <data key="d0">1196828</data>
    </edge>
    <edge source="EST" target="USA">
      <data key="d0">10485091</data>
    </edge>
    <edge source="FIN" target="ARG">
      <data key="d0">477813</data>
    </edge>
    <edge source="FIN" target="AUS">
      <data key="d0">1018836</data>
    </edge>
    <edge source="FIN" target="AUT">
      <data key="d0">1716613</data>
    </edge>
    <edge source="FIN" target="ARM">
      <data key="d0">18789</data>
    </edge>
    <edge source="FIN" target="BEL">
      <data key="d0">42766367</data>
    </edge>
    <edge source="FIN" target="BRA">
      <data key="d0">6933617</data>
    </edge>
    <edge source="FIN" target="BGR">
      <data key="d0">55803</data>
    </edge>
    <edge source="FIN" target="BLR">
      <data key="d0">15551</data>
    </edge>
    <edge source="FIN" target="CAN">
      <data key="d0">993505</data>
    </edge>
    <edge source="FIN" target="CHL">
      <data key="d0">559274</data>
    </edge>
    <edge source="FIN" target="CHN">
      <data key="d0">57997121</data>
    </edge>
    <edge source="FIN" target="HRV">
      <data key="d0">46936</data>
    </edge>
    <edge source="FIN" target="CZE">
      <data key="d0">10639370</data>
    </edge>
    <edge source="FIN" target="DNK">
      <data key="d0">18684449</data>
    </edge>
    <edge source="FIN" target="EST">
      <data key="d0">22637619</data>
    </edge>
    <edge source="FIN" target="FRA">
      <data key="d0">70902307</data>
    </edge>
    <edge source="FIN" target="DEU">
      <data key="d0">661107992</data>
    </edge>
    <edge source="FIN" target="GRC">
      <data key="d0">342408</data>
    </edge>
    <edge source="FIN" target="HKG">
      <data key="d0">10408235</data>
    </edge>
    <edge source="FIN" target="HUN">
      <data key="d0">1275357</data>
    </edge>
    <edge source="FIN" target="IDN">
      <data key="d0">1513425</data>
    </edge>
    <edge source="FIN" target="IRL">
      <data key="d0">6382472</data>
    </edge>
    <edge source="FIN" target="ISR">
      <data key="d0">672238</data>
    </edge>
    <edge source="FIN" target="ITA">
      <data key="d0">61576771</data>
    </edge>
    <edge source="FIN" target="JPN">
      <data key="d0">1561765</data>
    </edge>
    <edge source="FIN" target="JOR">
      <data key="d0">127680</data>
    </edge>
    <edge source="FIN" target="KOR">
      <data key="d0">20942242</data>
    </edge>
    <edge source="FIN" target="LVA">
      <data key="d0">6630747</data>
    </edge>
    <edge source="FIN" target="LTU">
      <data key="d0">2377051</data>
    </edge>
    <edge source="FIN" target="MYS">
      <data key="d0">1953894</data>
    </edge>
    <edge source="FIN" target="MEX">
      <data key="d0">1194902</data>
    </edge>
    <edge source="FIN" target="MAR">
      <data key="d0">258966</data>
    </edge>
    <edge source="FIN" target="OMN">
      <data key="d0">781642</data>
    </edge>
    <edge source="FIN" target="NLD">
      <data key="d0">337259138</data>
    </edge>
    <edge source="FIN" target="NZL">
      <data key="d0">2714905</data>
    </edge>
    <edge source="FIN" target="NOR">
      <data key="d0">16474783</data>
    </edge>
    <edge source="FIN" target="POL">
      <data key="d0">32586090</data>
    </edge>
    <edge source="FIN" target="PRT">
      <data key="d0">330693</data>
    </edge>
    <edge source="FIN" target="ROU">
      <data key="d0">709241</data>
    </edge>
    <edge source="FIN" target="RUS">
      <data key="d0">19447316</data>
    </edge>
    <edge source="FIN" target="SAU">
      <data key="d0">3705109</data>
    </edge>
    <edge source="FIN" target="SRB">
      <data key="d0">13592</data>
    </edge>
    <edge source="FIN" target="IND">
      <data key="d0">11535638</data>
    </edge>
    <edge source="FIN" target="SGP">
      <data key="d0">5246206</data>
    </edge>
    <edge source="FIN" target="SVK">
      <data key="d0">27535392</data>
    </edge>
    <edge source="FIN" target="VNM">
      <data key="d0">4133481</data>
    </edge>
    <edge source="FIN" target="SVN">
      <data key="d0">23462778</data>
    </edge>
    <edge source="FIN" target="ZAF">
      <data key="d0">613228</data>
    </edge>
    <edge source="FIN" target="ESP">
      <data key="d0">29681080</data>
    </edge>
    <edge source="FIN" target="SWE">
      <data key="d0">205470036</data>
    </edge>
    <edge source="FIN" target="CHE">
      <data key="d0">5288235</data>
    </edge>
    <edge source="FIN" target="THA">
      <data key="d0">3393983</data>
    </edge>
    <edge source="FIN" target="ARE">
      <data key="d0">3109255</data>
    </edge>
    <edge source="FIN" target="TUN">
      <data key="d0">29205</data>
    </edge>
    <edge source="FIN" target="TUR">
      <data key="d0">3336959</data>
    </edge>
    <edge source="FIN" target="UKR">
      <data key="d0">139711</data>
    </edge>
    <edge source="FIN" target="EGY">
      <data key="d0">652302</data>
    </edge>
    <edge source="FIN" target="GBR">
      <data key="d0">123141699</data>
    </edge>
    <edge source="FIN" target="USA">
      <data key="d0">145869530</data>
    </edge>
    <edge source="FIN" target="BFA">
      <data key="d0">20300</data>
    </edge>
    <edge source="FIN" target="URY">
      <data key="d0">443910</data>
    </edge>
    <edge source="GHA" target="BEN">
      <data key="d0">91706</data>
    </edge>
    <edge source="GHA" target="DEU">
      <data key="d0">11599</data>
    </edge>
    <edge source="GHA" target="HKG">
      <data key="d0">74651</data>
    </edge>
    <edge source="GHA" target="ITA">
      <data key="d0">9694375</data>
    </edge>
    <edge source="GHA" target="CIV">
      <data key="d0">103593</data>
    </edge>
    <edge source="GHA" target="NLD">
      <data key="d0">5328198</data>
    </edge>
    <edge source="GHA" target="NER">
      <data key="d0">112092</data>
    </edge>
    <edge source="GHA" target="IND">
      <data key="d0">29269</data>
    </edge>
    <edge source="GHA" target="ESP">
      <data key="d0">32570454</data>
    </edge>
    <edge source="GHA" target="SWE">
      <data key="d0">326510</data>
    </edge>
    <edge source="GHA" target="THA">
      <data key="d0">76787</data>
    </edge>
    <edge source="GHA" target="TGO">
      <data key="d0">128736</data>
    </edge>
    <edge source="GHA" target="ARE">
      <data key="d0">17605</data>
    </edge>
    <edge source="GHA" target="BFA">
      <data key="d0">361597</data>
    </edge>
    <edge source="HUN" target="ALB">
      <data key="d0">34441</data>
    </edge>
    <edge source="HUN" target="DZA">
      <data key="d0">554505</data>
    </edge>
    <edge source="HUN" target="AZE">
      <data key="d0">82770</data>
    </edge>
    <edge source="HUN" target="AUS">
      <data key="d0">13928</data>
    </edge>
    <edge source="HUN" target="AUT">
      <data key="d0">50095218</data>
    </edge>
    <edge source="HUN" target="BEL">
      <data key="d0">8585845</data>
    </edge>
    <edge source="HUN" target="BRA">
      <data key="d0">1916839</data>
    </edge>
    <edge source="HUN" target="BGR">
      <data key="d0">2005309</data>
    </edge>
    <edge source="HUN" target="BLR">
      <data key="d0">715350</data>
    </edge>
    <edge source="HUN" target="CAN">
      <data key="d0">17047</data>
    </edge>
    <edge source="HUN" target="CHN">
      <data key="d0">3550406</data>
    </edge>
    <edge source="HUN" target="HRV">
      <data key="d0">4610863</data>
    </edge>
    <edge source="HUN" target="CZE">
      <data key="d0">33479819</data>
    </edge>
    <edge source="HUN" target="DNK">
      <data key="d0">6498917</data>
    </edge>
    <edge source="HUN" target="ECU">
      <data key="d0">22064</data>
    </edge>
    <edge source="HUN" target="EST">
      <data key="d0">217466</data>
    </edge>
    <edge source="HUN" target="FIN">
      <data key="d0">2821551</data>
    </edge>
    <edge source="HUN" target="FRA">
      <data key="d0">50432459</data>
    </edge>
    <edge source="HUN" target="GEO">
      <data key="d0">35888</data>
    </edge>
    <edge source="HUN" target="DEU">
      <data key="d0">162230725</data>
    </edge>
    <edge source="HUN" target="GRC">
      <data key="d0">331424</data>
    </edge>
    <edge source="HUN" target="HKG">
      <data key="d0">16027</data>
    </edge>
    <edge source="HUN" target="IDN">
      <data key="d0">842251</data>
    </edge>
    <edge source="HUN" target="IRL">
      <data key="d0">884575</data>
    </edge>
    <edge source="HUN" target="ITA">
      <data key="d0">58740550</data>
    </edge>
    <edge source="HUN" target="JPN">
      <data key="d0">195541</data>
    </edge>
    <edge source="HUN" target="KAZ">
      <data key="d0">1096898</data>
    </edge>
    <edge source="HUN" target="KOR">
      <data key="d0">35112</data>
    </edge>
    <edge source="HUN" target="LVA">
      <data key="d0">1070584</data>
    </edge>
    <edge source="HUN" target="LTU">
      <data key="d0">22596</data>
    </edge>
    <edge source="HUN" target="MYS">
      <data key="d0">11558</data>
    </edge>
    <edge source="HUN" target="MEX">
      <data key="d0">1205769</data>
    </edge>
    <edge source="HUN" target="MDA">
      <data key="d0">29304</data>
    </edge>
    <edge source="HUN" target="NLD">
      <data key="d0">23620132</data>
    </edge>
    <edge source="HUN" target="NOR">
      <data key="d0">7107624</data>
    </edge>
    <edge source="HUN" target="POL">
      <data key="d0">47269236</data>
    </edge>
    <edge source="HUN" target="PRT">
      <data key="d0">319092</data>
    </edge>
    <edge source="HUN" target="ROU">
      <data key="d0">47345407</data>
    </edge>
    <edge source="HUN" target="RUS">
      <data key="d0">1352523</data>
    </edge>
    <edge source="HUN" target="SRB">
      <data key="d0">6484379</data>
    </edge>
    <edge source="HUN" target="IND">
      <data key="d0">2103637</data>
    </edge>
    <edge source="HUN" target="SGP">
      <data key="d0">37399</data>
    </edge>
    <edge source="HUN" target="SVK">
      <data key="d0">32877581</data>
    </edge>
    <edge source="HUN" target="SVN">
      <data key="d0">10800478</data>
    </edge>
    <edge source="HUN" target="ZAF">
      <data key="d0">18015</data>
    </edge>
    <edge source="HUN" target="ESP">
      <data key="d0">9765858</data>
    </edge>
    <edge source="HUN" target="SWE">
      <data key="d0">15135397</data>
    </edge>
    <edge source="HUN" target="CHE">
      <data key="d0">7751091</data>
    </edge>
    <edge source="HUN" target="TUR">
      <data key="d0">1285519</data>
    </edge>
    <edge source="HUN" target="UKR">
      <data key="d0">3022955</data>
    </edge>
    <edge source="HUN" target="MKD">
      <data key="d0">104205</data>
    </edge>
    <edge source="HUN" target="GBR">
      <data key="d0">79261201</data>
    </edge>
    <edge source="HUN" target="USA">
      <data key="d0">2448371</data>
    </edge>
    <edge source="IRL" target="AUS">
      <data key="d0">104135</data>
    </edge>
    <edge source="IRL" target="AUT">
      <data key="d0">2311992</data>
    </edge>
    <edge source="IRL" target="BEL">
      <data key="d0">297598</data>
    </edge>
    <edge source="IRL" target="BRA">
      <data key="d0">80724</data>
    </edge>
    <edge source="IRL" target="CAN">
      <data key="d0">335631</data>
    </edge>
    <edge source="IRL" target="CHN">
      <data key="d0">2695043</data>
    </edge>
    <edge source="IRL" target="HRV">
      <data key="d0">832107</data>
    </edge>
    <edge source="IRL" target="CZE">
      <data key="d0">104739</data>
    </edge>
    <edge source="IRL" target="DNK">
      <data key="d0">111800</data>
    </edge>
    <edge source="IRL" target="FIN">
      <data key="d0">1201147</data>
    </edge>
    <edge source="IRL" target="FRA">
      <data key="d0">1417326</data>
    </edge>
    <edge source="IRL" target="DEU">
      <data key="d0">15598193</data>
    </edge>
    <edge source="IRL" target="HKG">
      <data key="d0">299702</data>
    </edge>
    <edge source="IRL" target="HUN">
      <data key="d0">274632</data>
    </edge>
    <edge source="IRL" target="IDN">
      <data key="d0">21193</data>
    </edge>
    <edge source="IRL" target="ISR">
      <data key="d0">23518</data>
    </edge>
    <edge source="IRL" target="ITA">
      <data key="d0">582323</data>
    </edge>
    <edge source="IRL" target="JPN">
      <data key="d0">62874</data>
    </edge>
    <edge source="IRL" target="KOR">
      <data key="d0">36904</data>
    </edge>
    <edge source="IRL" target="MYS">
      <data key="d0">11450</data>
    </edge>
    <edge source="IRL" target="MEX">
      <data key="d0">33033</data>
    </edge>
    <edge source="IRL" target="NLD">
      <data key="d0">256812</data>
    </edge>
    <edge source="IRL" target="NZL">
      <data key="d0">77957</data>
    </edge>
    <edge source="IRL" target="NOR">
      <data key="d0">47437</data>
    </edge>
    <edge source="IRL" target="PRY">
      <data key="d0">19595</data>
    </edge>
    <edge source="IRL" target="PHL">
      <data key="d0">52905</data>
    </edge>
    <edge source="IRL" target="POL">
      <data key="d0">1449218</data>
    </edge>
    <edge source="IRL" target="PRT">
      <data key="d0">31339</data>
    </edge>
    <edge source="IRL" target="ROU">
      <data key="d0">134665</data>
    </edge>
    <edge source="IRL" target="RUS">
      <data key="d0">14892</data>
    </edge>
    <edge source="IRL" target="SAU">
      <data key="d0">93598</data>
    </edge>
    <edge source="IRL" target="SRB">
      <data key="d0">10693</data>
    </edge>
    <edge source="IRL" target="IND">
      <data key="d0">130954</data>
    </edge>
    <edge source="IRL" target="SGP">
      <data key="d0">422577</data>
    </edge>
    <edge source="IRL" target="SVK">
      <data key="d0">673217</data>
    </edge>
    <edge source="IRL" target="SVN">
      <data key="d0">11258</data>
    </edge>
    <edge source="IRL" target="ZAF">
      <data key="d0">205517</data>
    </edge>
    <edge source="IRL" target="ESP">
      <data key="d0">538568</data>
    </edge>
    <edge source="IRL" target="SWE">
      <data key="d0">1036177</data>
    </edge>
    <edge source="IRL" target="CHE">
      <data key="d0">387261</data>
    </edge>
    <edge source="IRL" target="ARE">
      <data key="d0">117433</data>
    </edge>
    <edge source="IRL" target="TUR">
      <data key="d0">38111</data>
    </edge>
    <edge source="IRL" target="GBR">
      <data key="d0">40665935</data>
    </edge>
    <edge source="IRL" target="USA">
      <data key="d0">9567245</data>
    </edge>
    <edge source="LVA" target="AUT">
      <data key="d0">20963</data>
    </edge>
    <edge source="LVA" target="BEL">
      <data key="d0">728391</data>
    </edge>
    <edge source="LVA" target="BLR">
      <data key="d0">91848</data>
    </edge>
    <edge source="LVA" target="CHN">
      <data key="d0">4592592</data>
    </edge>
    <edge source="LVA" target="HRV">
      <data key="d0">13032</data>
    </edge>
    <edge source="LVA" target="CZE">
      <data key="d0">3967477</data>
    </edge>
    <edge source="LVA" target="DNK">
      <data key="d0">55679</data>
    </edge>
    <edge source="LVA" target="EST">
      <data key="d0">3384941</data>
    </edge>
    <edge source="LVA" target="FIN">
      <data key="d0">609738</data>
    </edge>
    <edge source="LVA" target="FRA">
      <data key="d0">657781</data>
    </edge>
    <edge source="LVA" target="GEO">
      <data key="d0">56068</data>
    </edge>
    <edge source="LVA" target="DEU">
      <data key="d0">20408685</data>
    </edge>
    <edge source="LVA" target="HUN">
      <data key="d0">227164</data>
    </edge>
    <edge source="LVA" target="IRL">
      <data key="d0">363470</data>
    </edge>
    <edge source="LVA" target="ITA">
      <data key="d0">594512</data>
    </edge>
    <edge source="LVA" target="JPN">
      <data key="d0">38790</data>
    </edge>
    <edge source="LVA" target="KOR">
      <data key="d0">32705</data>
    </edge>
    <edge source="LVA" target="LTU">
      <data key="d0">2271554</data>
    </edge>
    <edge source="LVA" target="NLD">
      <data key="d0">174862</data>
    </edge>
    <edge source="LVA" target="NOR">
      <data key="d0">1060714</data>
    </edge>
    <edge source="LVA" target="POL">
      <data key="d0">9181655</data>
    </edge>
    <edge source="LVA" target="PRT">
      <data key="d0">23897</data>
    </edge>
    <edge source="LVA" target="ROU">
      <data key="d0">303120</data>
    </edge>
    <edge source="LVA" target="RUS">
      <data key="d0">1336363</data>
    </edge>
    <edge source="LVA" target="SVK">
      <data key="d0">3535167</data>
    </edge>
    <edge source="LVA" target="SVN">
      <data key="d0">135775</data>
    </edge>
    <edge source="LVA" target="ESP">
      <data key="d0">21023</data>
    </edge>
    <edge source="LVA" target="SWE">
      <data key="d0">1411137</data>
    </edge>
    <edge source="LVA" target="TUR">
      <data key="d0">242408</data>
    </edge>
    <edge source="LVA" target="UKR">
      <data key="d0">184864</data>
    </edge>
    <edge source="LVA" target="GBR">
      <data key="d0">2966496</data>
    </edge>
    <edge source="LVA" target="USA">
      <data key="d0">36386</data>
    </edge>
    <edge source="LTU" target="AZE">
      <data key="d0">20105</data>
    </edge>
    <edge source="LTU" target="AUT">
      <data key="d0">608172</data>
    </edge>
    <edge source="LTU" target="BEL">
      <data key="d0">15961</data>
    </edge>
    <edge source="LTU" target="BRA">
      <data key="d0">69087</data>
    </edge>
    <edge source="LTU" target="BGR">
      <data key="d0">377206</data>
    </edge>
    <edge source="LTU" target="BLR">
      <data key="d0">2726036</data>
    </edge>
    <edge source="LTU" target="CHN">
      <data key="d0">116413</data>
    </edge>
    <edge source="LTU" target="HRV">
      <data key="d0">22008</data>
    </edge>
    <edge source="LTU" target="CZE">
      <data key="d0">146429</data>
    </edge>
    <edge source="LTU" target="DNK">
      <data key="d0">40713</data>
    </edge>
    <edge source="LTU" target="EST">
      <data key="d0">2652862</data>
    </edge>
    <edge source="LTU" target="FIN">
      <data key="d0">266282</data>
    </edge>
    <edge source="LTU" target="FRA">
      <data key="d0">52112</data>
    </edge>
    <edge source="LTU" target="GEO">
      <data key="d0">10960</data>
    </edge>
    <edge source="LTU" target="DEU">
      <data key="d0">5138375</data>
    </edge>
    <edge source="LTU" target="HUN">
      <data key="d0">220574</data>
    </edge>
    <edge source="LTU" target="IRL">
      <data key="d0">10750</data>
    </edge>
    <edge source="LTU" target="ISR">
      <data key="d0">813409</data>
    </edge>
    <edge source="LTU" target="ITA">
      <data key="d0">442579</data>
    </edge>
    <edge source="LTU" target="KAZ">
      <data key="d0">1722262</data>
    </edge>
    <edge source="LTU" target="KGZ">
      <data key="d0">64034</data>
    </edge>
    <edge source="LTU" target="LVA">
      <data key="d0">5731552</data>
    </edge>
    <edge source="LTU" target="MDA">
      <data key="d0">20779</data>
    </edge>
    <edge source="LTU" target="NLD">
      <data key="d0">26376</data>
    </edge>
    <edge source="LTU" target="NZL">
      <data key="d0">22077</data>
    </edge>
    <edge source="LTU" target="NOR">
      <data key="d0">784418</data>
    </edge>
    <edge source="LTU" target="POL">
      <data key="d0">2855744</data>
    </edge>
    <edge source="LTU" target="ROU">
      <data key="d0">218297</data>
    </edge>
    <edge source="LTU" target="RUS">
      <data key="d0">12799816</data>
    </edge>
    <edge source="LTU" target="IND">
      <data key="d0">11668</data>
    </edge>
    <edge source="LTU" target="SVK">
      <data key="d0">2381856</data>
    </edge>
    <edge source="LTU" target="SVN">
      <data key="d0">11157</data>
    </edge>
    <edge source="LTU" target="ESP">
      <data key="d0">111197</data>
    </edge>
    <edge source="LTU" target="SWE">
      <data key="d0">395007</data>
    </edge>
    <edge source="LTU" target="CHE">
      <data key="d0">17697</data>
    </edge>
    <edge source="LTU" target="ARE">
      <data key="d0">33856</data>
    </edge>
    <edge source="LTU" target="UKR">
      <data key="d0">1512214</data>
    </edge>
    <edge source="LTU" target="GBR">
      <data key="d0">417847</data>
    </edge>
    <edge source="LTU" target="USA">
      <data key="d0">703808</data>
    </edge>
    <edge source="MDA" target="AUT">
      <data key="d0">25049</data>
    </edge>
    <edge source="MDA" target="BLR">
      <data key="d0">127835</data>
    </edge>
    <edge source="MDA" target="ROU">
      <data key="d0">87800</data>
    </edge>
    <edge source="MDA" target="RUS">
      <data key="d0">1655756</data>
    </edge>
    <edge source="MDA" target="TUR">
      <data key="d0">184940</data>
    </edge>
    <edge source="NOR" target="DZA">
      <data key="d0">462861</data>
    </edge>
    <edge source="NOR" target="ARG">
      <data key="d0">198355</data>
    </edge>
    <edge source="NOR" target="AUS">
      <data key="d0">855788</data>
    </edge>
    <edge source="NOR" target="AUT">
      <data key="d0">101459588</data>
    </edge>
    <edge source="NOR" target="BEL">
      <data key="d0">88992980</data>
    </edge>
    <edge source="NOR" target="BRA">
      <data key="d0">13996756</data>
    </edge>
    <edge source="NOR" target="BGR">
      <data key="d0">118533</data>
    </edge>
    <edge source="NOR" target="BLR">
      <data key="d0">16608</data>
    </edge>
    <edge source="NOR" target="CAN">
      <data key="d0">482893</data>
    </edge>
    <edge source="NOR" target="CHL">
      <data key="d0">197593</data>
    </edge>
    <edge source="NOR" target="CHN">
      <data key="d0">189872604</data>
    </edge>
    <edge source="NOR" target="COL">
      <data key="d0">697962</data>
    </edge>
    <edge source="NOR" target="HRV">
      <data key="d0">789942</data>
    </edge>
    <edge source="NOR" target="CZE">
      <data key="d0">45373215</data>
    </edge>
    <edge source="NOR" target="DNK">
      <data key="d0">181919380</data>
    </edge>
    <edge source="NOR" target="EST">
      <data key="d0">9701475</data>
    </edge>
    <edge source="NOR" target="FIN">
      <data key="d0">90082052</data>
    </edge>
    <edge source="NOR" target="FRA">
      <data key="d0">175294227</data>
    </edge>
    <edge source="NOR" target="DEU">
      <data key="d0">768155052</data>
    </edge>
    <edge source="NOR" target="HKG">
      <data key="d0">6710180</data>
    </edge>
    <edge source="NOR" target="HUN">
      <data key="d0">13671831</data>
    </edge>
    <edge source="NOR" target="IRL">
      <data key="d0">2674808</data>
    </edge>
    <edge source="NOR" target="ISR">
      <data key="d0">1134987</data>
    </edge>
    <edge source="NOR" target="ITA">
      <data key="d0">129865589</data>
    </edge>
    <edge source="NOR" target="JPN">
      <data key="d0">79495212</data>
    </edge>
    <edge source="NOR" target="KAZ">
      <data key="d0">13224</data>
    </edge>
    <edge source="NOR" target="KOR">
      <data key="d0">44181135</data>
    </edge>
    <edge source="NOR" target="LBN">
      <data key="d0">441169</data>
    </edge>
    <edge source="NOR" target="LVA">
      <data key="d0">948372</data>
    </edge>
    <edge source="NOR" target="LTU">
      <data key="d0">2152493</data>
    </edge>
    <edge source="NOR" target="MYS">
      <data key="d0">264839</data>
    </edge>
    <edge source="NOR" target="MEX">
      <data key="d0">9075578</data>
    </edge>
    <edge source="NOR" target="MAR">
      <data key="d0">15635</data>
    </edge>
    <edge source="NOR" target="OMN">
      <data key="d0">15250</data>
    </edge>
    <edge source="NOR" target="NLD">
      <data key="d0">1060528133</data>
    </edge>
    <edge source="NOR" target="NZL">
      <data key="d0">45916</data>
    </edge>
    <edge source="NOR" target="PAK">
      <data key="d0">42345</data>
    </edge>
    <edge source="NOR" target="PAN">
      <data key="d0">10638</data>
    </edge>
    <edge source="NOR" target="PHL">
      <data key="d0">19415</data>
    </edge>
    <edge source="NOR" target="POL">
      <data key="d0">285968320</data>
    </edge>
    <edge source="NOR" target="PRT">
      <data key="d0">57638271</data>
    </edge>
    <edge source="NOR" target="ROU">
      <data key="d0">471834</data>
    </edge>
    <edge source="NOR" target="RUS">
      <data key="d0">252543</data>
    </edge>
    <edge source="NOR" target="SAU">
      <data key="d0">19014</data>
    </edge>
    <edge source="NOR" target="IND">
      <data key="d0">55227248</data>
    </edge>
    <edge source="NOR" target="SGP">
      <data key="d0">5537077</data>
    </edge>
    <edge source="NOR" target="SVK">
      <data key="d0">5471898</data>
    </edge>
    <edge source="NOR" target="VNM">
      <data key="d0">237917</data>
    </edge>
    <edge source="NOR" target="SVN">
      <data key="d0">14779</data>
    </edge>
    <edge source="NOR" target="ZAF">
      <data key="d0">404323</data>
    </edge>
    <edge source="NOR" target="ESP">
      <data key="d0">255556710</data>
    </edge>
    <edge source="NOR" target="SWE">
      <data key="d0">349407367</data>
    </edge>
    <edge source="NOR" target="CHE">
      <data key="d0">74871867</data>
    </edge>
    <edge source="NOR" target="THA">
      <data key="d0">1552925</data>
    </edge>
    <edge source="NOR" target="ARE">
      <data key="d0">15903141</data>
    </edge>
    <edge source="NOR" target="TUR">
      <data key="d0">16178196</data>
    </edge>
    <edge source="NOR" target="UKR">
      <data key="d0">250577</data>
    </edge>
    <edge source="NOR" target="EGY">
      <data key="d0">18865</data>
    </edge>
    <edge source="NOR" target="GBR">
      <data key="d0">407430106</data>
    </edge>
    <edge source="NOR" target="USA">
      <data key="d0">205184763</data>
    </edge>
    <edge source="PRT" target="DZA">
      <data key="d0">561445</data>
    </edge>
    <edge source="PRT" target="AUS">
      <data key="d0">118247</data>
    </edge>
    <edge source="PRT" target="AUT">
      <data key="d0">115957</data>
    </edge>
    <edge source="PRT" target="BEL">
      <data key="d0">5851706</data>
    </edge>
    <edge source="PRT" target="BRA">
      <data key="d0">986778</data>
    </edge>
    <edge source="PRT" target="BGR">
      <data key="d0">59087</data>
    </edge>
    <edge source="PRT" target="CAN">
      <data key="d0">323642</data>
    </edge>
    <edge source="PRT" target="CHL">
      <data key="d0">65782</data>
    </edge>
    <edge source="PRT" target="CHN">
      <data key="d0">86915</data>
    </edge>
    <edge source="PRT" target="HRV">
      <data key="d0">30506</data>
    </edge>
    <edge source="PRT" target="CZE">
      <data key="d0">216626</data>
    </edge>
    <edge source="PRT" target="DNK">
      <data key="d0">42176</data>
    </edge>
    <edge source="PRT" target="EST">
      <data key="d0">51192</data>
    </edge>
    <edge source="PRT" target="FIN">
      <data key="d0">42953</data>
    </edge>
    <edge source="PRT" target="FRA">
      <data key="d0">52117604</data>
    </edge>
    <edge source="PRT" target="DEU">
      <data key="d0">22186943</data>
    </edge>
    <edge source="PRT" target="GHA">
      <data key="d0">16815</data>
    </edge>
    <edge source="PRT" target="GRC">
      <data key="d0">73329</data>
    </edge>
    <edge source="PRT" target="HKG">
      <data key="d0">61637</data>
    </edge>
    <edge source="PRT" target="HUN">
      <data key="d0">1001505</data>
    </edge>
    <edge source="PRT" target="IRL">
      <data key="d0">43513</data>
    </edge>
    <edge source="PRT" target="ISR">
      <data key="d0">409881</data>
    </edge>
    <edge source="PRT" target="ITA">
      <data key="d0">6629359</data>
    </edge>
    <edge source="PRT" target="CIV">
      <data key="d0">44622</data>
    </edge>
    <edge source="PRT" target="JPN">
      <data key="d0">483417</data>
    </edge>
    <edge source="PRT" target="KOR">
      <data key="d0">72947</data>
    </edge>
    <edge source="PRT" target="LBN">
      <data key="d0">273883</data>
    </edge>
    <edge source="PRT" target="LVA">
      <data key="d0">15621</data>
    </edge>
    <edge source="PRT" target="LTU">
      <data key="d0">38755</data>
    </edge>
    <edge source="PRT" target="MRT">
      <data key="d0">12321</data>
    </edge>
    <edge source="PRT" target="MEX">
      <data key="d0">713926</data>
    </edge>
    <edge source="PRT" target="MAR">
      <data key="d0">352354</data>
    </edge>
    <edge source="PRT" target="MOZ">
      <data key="d0">3471043</data>
    </edge>
    <edge source="PRT" target="NLD">
      <data key="d0">9126924</data>
    </edge>
    <edge source="PRT" target="NZL">
      <data key="d0">125352</data>
    </edge>
    <edge source="PRT" target="NOR">
      <data key="d0">35715</data>
    </edge>
    <edge source="PRT" target="PAK">
      <data key="d0">10512</data>
    </edge>
    <edge source="PRT" target="PAN">
      <data key="d0">18858</data>
    </edge>
    <edge source="PRT" target="PER">
      <data key="d0">35617</data>
    </edge>
    <edge source="PRT" target="POL">
      <data key="d0">405512</data>
    </edge>
    <edge source="PRT" target="ROU">
      <data key="d0">481015</data>
    </edge>
    <edge source="PRT" target="SEN">
      <data key="d0">191249</data>
    </edge>
    <edge source="PRT" target="IND">
      <data key="d0">348878</data>
    </edge>
    <edge source="PRT" target="SGP">
      <data key="d0">14559</data>
    </edge>
    <edge source="PRT" target="VNM">
      <data key="d0">26812</data>
    </edge>
    <edge source="PRT" target="SVN">
      <data key="d0">14887</data>
    </edge>
    <edge source="PRT" target="ZAF">
      <data key="d0">317130</data>
    </edge>
    <edge source="PRT" target="ESP">
      <data key="d0">136488041</data>
    </edge>
    <edge source="PRT" target="SWE">
      <data key="d0">357413</data>
    </edge>
    <edge source="PRT" target="CHE">
      <data key="d0">1268572</data>
    </edge>
    <edge source="PRT" target="ARE">
      <data key="d0">101613</data>
    </edge>
    <edge source="PRT" target="TUN">
      <data key="d0">84203</data>
    </edge>
    <edge source="PRT" target="TUR">
      <data key="d0">289610</data>
    </edge>
    <edge source="PRT" target="GBR">
      <data key="d0">21931969</data>
    </edge>
    <edge source="PRT" target="USA">
      <data key="d0">415510</data>
    </edge>
    <edge source="SVK" target="AZE">
      <data key="d0">28865</data>
    </edge>
    <edge source="SVK" target="ARG">
      <data key="d0">536657</data>
    </edge>
    <edge source="SVK" target="AUS">
      <data key="d0">214484</data>
    </edge>
    <edge source="SVK" target="AUT">
      <data key="d0">284550985</data>
    </edge>
    <edge source="SVK" target="BEL">
      <data key="d0">12694267</data>
    </edge>
    <edge source="SVK" target="BRA">
      <data key="d0">26340</data>
    </edge>
    <edge source="SVK" target="BGR">
      <data key="d0">8932306</data>
    </edge>
    <edge source="SVK" target="BLR">
      <data key="d0">27744</data>
    </edge>
    <edge source="SVK" target="CAN">
      <data key="d0">369008</data>
    </edge>
    <edge source="SVK" target="CHL">
      <data key="d0">1752006</data>
    </edge>
    <edge source="SVK" target="CHN">
      <data key="d0">233124</data>
    </edge>
    <edge source="SVK" target="HRV">
      <data key="d0">3418860</data>
    </edge>
    <edge source="SVK" target="CZE">
      <data key="d0">133874966</data>
    </edge>
    <edge source="SVK" target="DNK">
      <data key="d0">3275909</data>
    </edge>
    <edge source="SVK" target="EST">
      <data key="d0">846509</data>
    </edge>
    <edge source="SVK" target="FIN">
      <data key="d0">988261</data>
    </edge>
    <edge source="SVK" target="FRA">
      <data key="d0">3846073</data>
    </edge>
    <edge source="SVK" target="GEO">
      <data key="d0">26553</data>
    </edge>
    <edge source="SVK" target="DEU">
      <data key="d0">77474623</data>
    </edge>
    <edge source="SVK" target="GRC">
      <data key="d0">29910</data>
    </edge>
    <edge source="SVK" target="HUN">
      <data key="d0">121129943</data>
    </edge>
    <edge source="SVK" target="IRL">
      <data key="d0">865470</data>
    </edge>
    <edge source="SVK" target="ITA">
      <data key="d0">62348813</data>
    </edge>
    <edge source="SVK" target="KAZ">
      <data key="d0">24308</data>
    </edge>
    <edge source="SVK" target="KOR">
      <data key="d0">600919</data>
    </edge>
    <edge source="SVK" target="LBN">
      <data key="d0">136588</data>
    </edge>
    <edge source="SVK" target="LVA">
      <data key="d0">1858233</data>
    </edge>
    <edge source="SVK" target="LTU">
      <data key="d0">820189</data>
    </edge>
    <edge source="SVK" target="MEX">
      <data key="d0">116008</data>
    </edge>
    <edge source="SVK" target="MDA">
      <data key="d0">11426</data>
    </edge>
    <edge source="SVK" target="MAR">
      <data key="d0">44828</data>
    </edge>
    <edge source="SVK" target="NLD">
      <data key="d0">3402360</data>
    </edge>
    <edge source="SVK" target="NOR">
      <data key="d0">111066</data>
    </edge>
    <edge source="SVK" target="POL">
      <data key="d0">87895197</data>
    </edge>
    <edge source="SVK" target="PRT">
      <data key="d0">965978</data>
    </edge>
    <edge source="SVK" target="ROU">
      <data key="d0">25434174</data>
    </edge>
    <edge source="SVK" target="RUS">
      <data key="d0">292782</data>
    </edge>
    <edge source="SVK" target="SRB">
      <data key="d0">4184443</data>
    </edge>
    <edge source="SVK" target="IND">
      <data key="d0">13931</data>
    </edge>
    <edge source="SVK" target="SGP">
      <data key="d0">377439</data>
    </edge>
    <edge source="SVK" target="SVN">
      <data key="d0">16523702</data>
    </edge>
    <edge source="SVK" target="ESP">
      <data key="d0">2145684</data>
    </edge>
    <edge source="SVK" target="SWE">
      <data key="d0">6522370</data>
    </edge>
    <edge source="SVK" target="CHE">
      <data key="d0">3077725</data>
    </edge>
    <edge source="SVK" target="THA">
      <data key="d0">128578</data>
    </edge>
    <edge source="SVK" target="ARE">
      <data key="d0">54094</data>
    </edge>
    <edge source="SVK" target="TUR">
      <data key="d0">542061</data>
    </edge>
    <edge source="SVK" target="UKR">
      <data key="d0">1248502</data>
    </edge>
    <edge source="SVK" target="MKD">
      <data key="d0">212825</data>
    </edge>
    <edge source="SVK" target="GBR">
      <data key="d0">17971046</data>
    </edge>
    <edge source="SVK" target="USA">
      <data key="d0">729356</data>
    </edge>
    <edge source="TUN" target="DZA">
      <data key="d0">2782620</data>
    </edge>
    <edge source="TUN" target="AUT">
      <data key="d0">27266</data>
    </edge>
    <edge source="TUN" target="BEL">
      <data key="d0">4811051</data>
    </edge>
    <edge source="TUN" target="BGR">
      <data key="d0">4210068</data>
    </edge>
    <edge source="TUN" target="CMR">
      <data key="d0">50143</data>
    </edge>
    <edge source="TUN" target="CHN">
      <data key="d0">726450</data>
    </edge>
    <edge source="TUN" target="ETH">
      <data key="d0">597867</data>
    </edge>
    <edge source="TUN" target="FRA">
      <data key="d0">30789980</data>
    </edge>
    <edge source="TUN" target="DEU">
      <data key="d0">2734857</data>
    </edge>
    <edge source="TUN" target="HKG">
      <data key="d0">256236</data>
    </edge>
    <edge source="TUN" target="HUN">
      <data key="d0">65429</data>
    </edge>
    <edge source="TUN" target="IDN">
      <data key="d0">737941</data>
    </edge>
    <edge source="TUN" target="ITA">
      <data key="d0">27773577</data>
    </edge>
    <edge source="TUN" target="CIV">
      <data key="d0">104856</data>
    </edge>
    <edge source="TUN" target="JOR">
      <data key="d0">165094</data>
    </edge>
    <edge source="TUN" target="MRT">
      <data key="d0">20744</data>
    </edge>
    <edge source="TUN" target="MAR">
      <data key="d0">1906880</data>
    </edge>
    <edge source="TUN" target="NLD">
      <data key="d0">630863</data>
    </edge>
    <edge source="TUN" target="POL">
      <data key="d0">36062</data>
    </edge>
    <edge source="TUN" target="PRT">
      <data key="d0">174511</data>
    </edge>
    <edge source="TUN" target="ROU">
      <data key="d0">17937</data>
    </edge>
    <edge source="TUN" target="SEN">
      <data key="d0">62005</data>
    </edge>
    <edge source="TUN" target="SVK">
      <data key="d0">42805</data>
    </edge>
    <edge source="TUN" target="ESP">
      <data key="d0">11422632</data>
    </edge>
    <edge source="TUN" target="ARE">
      <data key="d0">2184475</data>
    </edge>
    <edge source="TUN" target="TUR">
      <data key="d0">760899</data>
    </edge>
    <edge source="TUN" target="GBR">
      <data key="d0">2549216</data>
    </edge>
    <edge source="TUN" target="USA">
      <data key="d0">2481122</data>
    </edge>
    <edge source="ARM" target="AUT">
      <data key="d0">1149006</data>
    </edge>
    <edge source="ARM" target="CAN">
      <data key="d0">1056850</data>
    </edge>
    <edge source="ARM" target="CZE">
      <data key="d0">835203</data>
    </edge>
    <edge source="ARM" target="DNK">
      <data key="d0">48218</data>
    </edge>
    <edge source="ARM" target="EST">
      <data key="d0">184987</data>
    </edge>
    <edge source="ARM" target="FRA">
      <data key="d0">1134683</data>
    </edge>
    <edge source="ARM" target="GEO">
      <data key="d0">129462</data>
    </edge>
    <edge source="ARM" target="DEU">
      <data key="d0">95941690</data>
    </edge>
    <edge source="ARM" target="ITA">
      <data key="d0">2016800</data>
    </edge>
    <edge source="ARM" target="NLD">
      <data key="d0">5324917</data>
    </edge>
    <edge source="ARM" target="POL">
      <data key="d0">16380706</data>
    </edge>
    <edge source="ARM" target="ROU">
      <data key="d0">47823</data>
    </edge>
    <edge source="ARM" target="RUS">
      <data key="d0">27058</data>
    </edge>
    <edge source="ARM" target="SGP">
      <data key="d0">214852</data>
    </edge>
    <edge source="ARM" target="GBR">
      <data key="d0">946883</data>
    </edge>
    <edge source="ARM" target="USA">
      <data key="d0">19787787</data>
    </edge>
    <edge source="BDI" target="UGA">
      <data key="d0">48625</data>
    </edge>
    <edge source="CMR" target="BEL">
      <data key="d0">356894</data>
    </edge>
    <edge source="CMR" target="CAF">
      <data key="d0">599258</data>
    </edge>
    <edge source="CMR" target="CHN">
      <data key="d0">1239292</data>
    </edge>
    <edge source="CMR" target="BEN">
      <data key="d0">43205</data>
    </edge>
    <edge source="CMR" target="FRA">
      <data key="d0">25415107</data>
    </edge>
    <edge source="CMR" target="ITA">
      <data key="d0">79282768</data>
    </edge>
    <edge source="CMR" target="CIV">
      <data key="d0">201096</data>
    </edge>
    <edge source="CMR" target="JPN">
      <data key="d0">39505</data>
    </edge>
    <edge source="CMR" target="KOR">
      <data key="d0">256234</data>
    </edge>
    <edge source="CMR" target="NLD">
      <data key="d0">3571883</data>
    </edge>
    <edge source="CMR" target="PRT">
      <data key="d0">142351</data>
    </edge>
    <edge source="CMR" target="IND">
      <data key="d0">1944597</data>
    </edge>
    <edge source="CMR" target="ESP">
      <data key="d0">1447786</data>
    </edge>
    <edge source="CMR" target="THA">
      <data key="d0">843963</data>
    </edge>
    <edge source="CMR" target="TGO">
      <data key="d0">151319</data>
    </edge>
    <edge source="CMR" target="ARE">
      <data key="d0">185457</data>
    </edge>
    <edge source="BEN" target="ALB">
      <data key="d0">25925</data>
    </edge>
    <edge source="BEN" target="NER">
      <data key="d0">105878</data>
    </edge>
    <edge source="BEN" target="ESP">
      <data key="d0">65587</data>
    </edge>
    <edge source="ETH" target="CHN">
      <data key="d0">239115</data>
    </edge>
    <edge source="ETH" target="JPN">
      <data key="d0">159418</data>
    </edge>
    <edge source="ETH" target="TUR">
      <data key="d0">474247</data>
    </edge>
    <edge source="ETH" target="USA">
      <data key="d0">82158</data>
    </edge>
    <edge source="CIV" target="CAF">
      <data key="d0">51010</data>
    </edge>
    <edge source="CIV" target="CHN">
      <data key="d0">37155</data>
    </edge>
    <edge source="CIV" target="GHA">
      <data key="d0">283832</data>
    </edge>
    <edge source="CIV" target="MRT">
      <data key="d0">33971</data>
    </edge>
    <edge source="CIV" target="SEN">
      <data key="d0">13400</data>
    </edge>
    <edge source="CIV" target="TGO">
      <data key="d0">47753</data>
    </edge>
    <edge source="CIV" target="TUR">
      <data key="d0">59587</data>
    </edge>
    <edge source="CIV" target="GBR">
      <data key="d0">10696</data>
    </edge>
    <edge source="CIV" target="BFA">
      <data key="d0">262983</data>
    </edge>
    <edge source="LBN" target="DZA">
      <data key="d0">175194</data>
    </edge>
    <edge source="LBN" target="BRA">
      <data key="d0">790915</data>
    </edge>
    <edge source="LBN" target="BGR">
      <data key="d0">179559</data>
    </edge>
    <edge source="LBN" target="CMR">
      <data key="d0">195202</data>
    </edge>
    <edge source="LBN" target="CAN">
      <data key="d0">20845</data>
    </edge>
    <edge source="LBN" target="CAF">
      <data key="d0">425637</data>
    </edge>
    <edge source="LBN" target="CHN">
      <data key="d0">2728987</data>
    </edge>
    <edge source="LBN" target="COL">
      <data key="d0">537839</data>
    </edge>
    <edge source="LBN" target="BEN">
      <data key="d0">24111</data>
    </edge>
    <edge source="LBN" target="ETH">
      <data key="d0">41798</data>
    </edge>
    <edge source="LBN" target="FRA">
      <data key="d0">1480127</data>
    </edge>
    <edge source="LBN" target="GMB">
      <data key="d0">90266</data>
    </edge>
    <edge source="LBN" target="DEU">
      <data key="d0">22251</data>
    </edge>
    <edge source="LBN" target="GHA">
      <data key="d0">247253</data>
    </edge>
    <edge source="LBN" target="GRC">
      <data key="d0">156141</data>
    </edge>
    <edge source="LBN" target="IRL">
      <data key="d0">562440</data>
    </edge>
    <edge source="LBN" target="ITA">
      <data key="d0">7371261</data>
    </edge>
    <edge source="LBN" target="CIV">
      <data key="d0">1785332</data>
    </edge>
    <edge source="LBN" target="JPN">
      <data key="d0">153944</data>
    </edge>
    <edge source="LBN" target="JOR">
      <data key="d0">191834</data>
    </edge>
    <edge source="LBN" target="KOR">
      <data key="d0">772125</data>
    </edge>
    <edge source="LBN" target="MWI">
      <data key="d0">15557</data>
    </edge>
    <edge source="LBN" target="MRT">
      <data key="d0">43925</data>
    </edge>
    <edge source="LBN" target="MAR">
      <data key="d0">370882</data>
    </edge>
    <edge source="LBN" target="MOZ">
      <data key="d0">208531</data>
    </edge>
    <edge source="LBN" target="OMN">
      <data key="d0">17825</data>
    </edge>
    <edge source="LBN" target="NLD">
      <data key="d0">2316312</data>
    </edge>
    <edge source="LBN" target="PER">
      <data key="d0">1379509</data>
    </edge>
    <edge source="LBN" target="PRT">
      <data key="d0">4607394</data>
    </edge>
    <edge source="LBN" target="ROU">
      <data key="d0">29300</data>
    </edge>
    <edge source="LBN" target="SAU">
      <data key="d0">999053</data>
    </edge>
    <edge source="LBN" target="IND">
      <data key="d0">414229</data>
    </edge>
    <edge source="LBN" target="ESP">
      <data key="d0">3268866</data>
    </edge>
    <edge source="LBN" target="CHE">
      <data key="d0">1077984</data>
    </edge>
    <edge source="LBN" target="THA">
      <data key="d0">14013</data>
    </edge>
    <edge source="LBN" target="TGO">
      <data key="d0">35837</data>
    </edge>
    <edge source="LBN" target="ARE">
      <data key="d0">1002162</data>
    </edge>
    <edge source="LBN" target="TUR">
      <data key="d0">1181515</data>
    </edge>
    <edge source="LBN" target="EGY">
      <data key="d0">56233</data>
    </edge>
    <edge source="LBN" target="GBR">
      <data key="d0">1525582</data>
    </edge>
    <edge source="MDG" target="BEL">
      <data key="d0">1885629</data>
    </edge>
    <edge source="MDG" target="CHN">
      <data key="d0">81913667</data>
    </edge>
    <edge source="MDG" target="FRA">
      <data key="d0">184313</data>
    </edge>
    <edge source="MDG" target="IRL">
      <data key="d0">706057</data>
    </edge>
    <edge source="MDG" target="ITA">
      <data key="d0">2672188</data>
    </edge>
    <edge source="MDG" target="JPN">
      <data key="d0">107186803</data>
    </edge>
    <edge source="MDG" target="KOR">
      <data key="d0">95085249</data>
    </edge>
    <edge source="MDG" target="NLD">
      <data key="d0">45604758</data>
    </edge>
    <edge source="MDG" target="ROU">
      <data key="d0">1520031</data>
    </edge>
    <edge source="MDG" target="SAU">
      <data key="d0">336432</data>
    </edge>
    <edge source="MDG" target="IND">
      <data key="d0">2491892</data>
    </edge>
    <edge source="MDG" target="SGP">
      <data key="d0">8057595</data>
    </edge>
    <edge source="MDG" target="ZAF">
      <data key="d0">11050491</data>
    </edge>
    <edge source="MDG" target="ESP">
      <data key="d0">16614849</data>
    </edge>
    <edge source="MDG" target="SWE">
      <data key="d0">30959103</data>
    </edge>
    <edge source="MDG" target="THA">
      <data key="d0">693445</data>
    </edge>
    <edge source="MDG" target="USA">
      <data key="d0">52815535</data>
    </edge>
    <edge source="MUS" target="FRA">
      <data key="d0">543563</data>
    </edge>
    <edge source="MUS" target="DEU">
      <data key="d0">28062</data>
    </edge>
    <edge source="MUS" target="MDG">
      <data key="d0">105156</data>
    </edge>
    <edge source="MUS" target="OMN">
      <data key="d0">50482</data>
    </edge>
    <edge source="MUS" target="IND">
      <data key="d0">131945</data>
    </edge>
    <edge source="MUS" target="ZAF">
      <data key="d0">19555</data>
    </edge>
    <edge source="MUS" target="ESP">
      <data key="d0">11050</data>
    </edge>
    <edge source="MUS" target="ARE">
      <data key="d0">872868</data>
    </edge>
    <edge source="NAM" target="BEL">
      <data key="d0">26821627</data>
    </edge>
    <edge source="NAM" target="CAN">
      <data key="d0">1571836</data>
    </edge>
    <edge source="NAM" target="CHN">
      <data key="d0">10004504</data>
    </edge>
    <edge source="NAM" target="DEU">
      <data key="d0">26263298</data>
    </edge>
    <edge source="NAM" target="HKG">
      <data key="d0">779796</data>
    </edge>
    <edge source="NAM" target="ITA">
      <data key="d0">120099371</data>
    </edge>
    <edge source="NAM" target="JPN">
      <data key="d0">571781</data>
    </edge>
    <edge source="NAM" target="KOR">
      <data key="d0">504954</data>
    </edge>
    <edge source="NAM" target="IND">
      <data key="d0">1202645</data>
    </edge>
    <edge source="NAM" target="SGP">
      <data key="d0">133033</data>
    </edge>
    <edge source="NAM" target="VNM">
      <data key="d0">1606710</data>
    </edge>
    <edge source="NAM" target="ZAF">
      <data key="d0">20641256</data>
    </edge>
    <edge source="NAM" target="CHE">
      <data key="d0">293042956</data>
    </edge>
    <edge source="NAM" target="THA">
      <data key="d0">782104</data>
    </edge>
    <edge source="NAM" target="ARE">
      <data key="d0">33652998</data>
    </edge>
    <edge source="NAM" target="EGY">
      <data key="d0">3280371</data>
    </edge>
    <edge source="NAM" target="USA">
      <data key="d0">4871781</data>
    </edge>
    <edge source="SEN" target="BEL">
      <data key="d0">587484</data>
    </edge>
    <edge source="SEN" target="CMR">
      <data key="d0">241785</data>
    </edge>
    <edge source="SEN" target="BEN">
      <data key="d0">2317612</data>
    </edge>
    <edge source="SEN" target="FRA">
      <data key="d0">64618</data>
    </edge>
    <edge source="SEN" target="GMB">
      <data key="d0">31532</data>
    </edge>
    <edge source="SEN" target="ITA">
      <data key="d0">24178</data>
    </edge>
    <edge source="SEN" target="CIV">
      <data key="d0">283358</data>
    </edge>
    <edge source="SEN" target="KOR">
      <data key="d0">1409199</data>
    </edge>
    <edge source="SEN" target="MRT">
      <data key="d0">68577</data>
    </edge>
    <edge source="SEN" target="NLD">
      <data key="d0">479600</data>
    </edge>
    <edge source="SEN" target="IND">
      <data key="d0">129999</data>
    </edge>
    <edge source="SEN" target="ESP">
      <data key="d0">66639</data>
    </edge>
    <edge source="SEN" target="CHE">
      <data key="d0">343969</data>
    </edge>
    <edge source="SEN" target="TGO">
      <data key="d0">361070</data>
    </edge>
    <edge source="SEN" target="ARE">
      <data key="d0">1527289</data>
    </edge>
    <edge source="SEN" target="TUR">
      <data key="d0">500692</data>
    </edge>
    <edge source="SEN" target="USA">
      <data key="d0">988473</data>
    </edge>
    <edge source="SEN" target="BFA">
      <data key="d0">15566</data>
    </edge>
    <edge source="TGO" target="BEN">
      <data key="d0">304197</data>
    </edge>
    <edge source="TGO" target="NER">
      <data key="d0">74707</data>
    </edge>
    <edge source="UGA" target="BDI">
      <data key="d0">43384</data>
    </edge>
    <edge source="UGA" target="LKA">
      <data key="d0">871526</data>
    </edge>
    <edge source="UGA" target="CHN">
      <data key="d0">133664</data>
    </edge>
    <edge source="UGA" target="IND">
      <data key="d0">156218</data>
    </edge>
    <edge source="UGA" target="ARE">
      <data key="d0">246156</data>
    </edge>
    <edge source="BFA" target="CIV">
      <data key="d0">89385850</data>
    </edge>
    <edge source="BFA" target="IND">
      <data key="d0">298787</data>
    </edge>
    <edge source="BFA" target="ZAF">
      <data key="d0">170710</data>
    </edge>
    <edge source="BFA" target="CHE">
      <data key="d0">2653267</data>
    </edge>
    <edge source="BWA" target="NAM">
      <data key="d0">60189</data>
    </edge>
    <edge source="BWA" target="ZAF">
      <data key="d0">1520228</data>
    </edge>
    <edge source="BWA" target="ZWE">
      <data key="d0">14641</data>
    </edge>
    <edge source="ZWE" target="MOZ">
      <data key="d0">1076075</data>
    </edge>
    <edge source="ZWE" target="ZAF">
      <data key="d0">55689721</data>
    </edge>
    <edge source="HND" target="CAN">
      <data key="d0">199867</data>
    </edge>
    <edge source="HND" target="CHN">
      <data key="d0">96126</data>
    </edge>
    <edge source="HND" target="COL">
      <data key="d0">1620534</data>
    </edge>
    <edge source="HND" target="MEX">
      <data key="d0">191554</data>
    </edge>
    <edge source="HND" target="RUS">
      <data key="d0">2932259</data>
    </edge>
    <edge source="HND" target="ESP">
      <data key="d0">55950</data>
    </edge>
    <edge source="HND" target="USA">
      <data key="d0">783474</data>
    </edge>
    <edge source="PSE" target="FRA">
      <data key="d0">37310</data>
    </edge>
    <edge source="PSE" target="GRC">
      <data key="d0">246299</data>
    </edge>
    <edge source="PSE" target="ISR">
      <data key="d0">13045995</data>
    </edge>
    <edge source="PSE" target="JOR">
      <data key="d0">978685</data>
    </edge>
    <edge source="PSE" target="GBR">
      <data key="d0">100248</data>
    </edge>
    <edge source="JAM" target="CHN">
      <data key="d0">27434</data>
    </edge>
    <edge source="MOZ" target="BEL">
      <data key="d0">1511648</data>
    </edge>
    <edge source="MOZ" target="FRA">
      <data key="d0">202489</data>
    </edge>
    <edge source="MOZ" target="DEU">
      <data key="d0">1437908</data>
    </edge>
    <edge source="MOZ" target="IDN">
      <data key="d0">44511</data>
    </edge>
    <edge source="MOZ" target="ITA">
      <data key="d0">20045891</data>
    </edge>
    <edge source="MOZ" target="NLD">
      <data key="d0">678930271</data>
    </edge>
    <edge source="MOZ" target="SEN">
      <data key="d0">252346</data>
    </edge>
    <edge source="MOZ" target="IND">
      <data key="d0">173026</data>
    </edge>
    <edge source="MOZ" target="SGP">
      <data key="d0">84670358</data>
    </edge>
    <edge source="MOZ" target="ZAF">
      <data key="d0">16542090</data>
    </edge>
    <edge source="MOZ" target="ZWE">
      <data key="d0">447219</data>
    </edge>
    <edge source="MOZ" target="ESP">
      <data key="d0">20649977</data>
    </edge>
    <edge source="MOZ" target="CHE">
      <data key="d0">66444</data>
    </edge>
    <edge source="MOZ" target="TUR">
      <data key="d0">4505965</data>
    </edge>
    <edge source="MOZ" target="UGA">
      <data key="d0">161746</data>
    </edge>
    <edge source="MOZ" target="GBR">
      <data key="d0">49449791</data>
    </edge>
    <edge source="MOZ" target="TZA">
      <data key="d0">275248</data>
    </edge>
    <edge source="MOZ" target="USA">
      <data key="d0">1418940</data>
    </edge>
    <edge source="NER" target="FRA">
      <data key="d0">35044</data>
    </edge>
    <edge source="NER" target="CHE">
      <data key="d0">11502</data>
    </edge>
  </graph>
</graphml>
