# Supplementary material for: Core-periphery structure in sectoral international trade networks: A new approach to an old theory
Source: PLoS One. 2020 Apr 2;15(4):e0229547. doi: 10.1371/journal.pone.0229547 (PMC7117750; doi:10.1371/journal.pone.0229547)
Supplement: S8 File — (ZIP) [file pone.0229547.s008.zip › S8_File/Networks 2016/69-METALS MANUFACTURES,NES.graphml]

<?xml version='1.0' encoding='utf-8'?>
<graphml xmlns="http://graphml.graphdrawing.org/xmlns" xmlns:xsi="http://www.w3.org/2001/XMLSchema-instance" xsi:schemaLocation="http://graphml.graphdrawing.org/xmlns http://graphml.graphdrawing.org/xmlns/1.0/graphml.xsd">
  <key attr.name="weight" attr.type="long" for="edge" id="d0" />
  <graph edgedefault="directed">
    <node id="ALB" />
    <node id="AUT" />
    <node id="BGR" />
    <node id="FRA" />
    <node id="DEU" />
    <node id="GRC" />
    <node id="ITA" />
    <node id="SRB" />
    <node id="SVN" />
    <node id="ESP" />
    <node id="CHE" />
    <node id="ARE" />
    <node id="TUN" />
    <node id="MKD" />
    <node id="USA" />
    <node id="DZA" />
    <node id="CIV" />
    <node id="JPN" />
    <node id="ROU" />
    <node id="SAU" />
    <node id="GBR" />
    <node id="AZE" />
    <node id="AUS" />
    <node id="BEL" />
    <node id="CAN" />
    <node id="CHN" />
    <node id="GEO" />
    <node id="IDN" />
    <node id="KAZ" />
    <node id="KGZ" />
    <node id="MYS" />
    <node id="MEX" />
    <node id="NLD" />
    <node id="NOR" />
    <node id="RUS" />
    <node id="IND" />
    <node id="SGP" />
    <node id="ZAF" />
    <node id="THA" />
    <node id="TUR" />
    <node id="EGY" />
    <node id="ARG" />
    <node id="BOL" />
    <node id="BRA" />
    <node id="CMR" />
    <node id="LKA" />
    <node id="CHL" />
    <node id="COL" />
    <node id="CRI" />
    <node id="CZE" />
    <node id="DNK" />
    <node id="ECU" />
    <node id="SLV" />
    <node id="ETH" />
    <node id="GTM" />
    <node id="HND" />
    <node id="HKG" />
    <node id="HUN" />
    <node id="ISR" />
    <node id="KOR" />
    <node id="MOZ" />
    <node id="OMN" />
    <node id="NZL" />
    <node id="NIC" />
    <node id="PAK" />
    <node id="PAN" />
    <node id="PRY" />
    <node id="PER" />
    <node id="POL" />
    <node id="PRT" />
    <node id="SWE" />
    <node id="UKR" />
    <node id="URY" />
    <node id="KHM" />
    <node id="HRV" />
    <node id="FIN" />
    <node id="GHA" />
    <node id="IRL" />
    <node id="JAM" />
    <node id="JOR" />
    <node id="LBN" />
    <node id="LVA" />
    <node id="MDG" />
    <node id="MRT" />
    <node id="MUS" />
    <node id="MAR" />
    <node id="PHL" />
    <node id="SEN" />
    <node id="VNM" />
    <node id="ZWE" />
    <node id="TGO" />
    <node id="UGA" />
    <node id="TZA" />
    <node id="BFA" />
    <node id="ARM" />
    <node id="BWA" />
    <node id="BLR" />
    <node id="BEN" />
    <node id="EST" />
    <node id="PSE" />
    <node id="LTU" />
    <node id="MWI" />
    <node id="MDA" />
    <node id="NAM" />
    <node id="SVK" />
    <node id="BDI" />
    <node id="CAF" />
    <node id="GMB" />
    <node id="NER" />
    <edge source="ALB" target="AUT">
      <data key="d0">30909</data>
    </edge>
    <edge source="ALB" target="BGR">
      <data key="d0">176704</data>
    </edge>
    <edge source="ALB" target="FRA">
      <data key="d0">57189</data>
    </edge>
    <edge source="ALB" target="DEU">
      <data key="d0">40094</data>
    </edge>
    <edge source="ALB" target="GRC">
      <data key="d0">3149437</data>
    </edge>
    <edge source="ALB" target="ITA">
      <data key="d0">47681554</data>
    </edge>
    <edge source="ALB" target="SRB">
      <data key="d0">4101194</data>
    </edge>
    <edge source="ALB" target="SVN">
      <data key="d0">100481</data>
    </edge>
    <edge source="ALB" target="ESP">
      <data key="d0">582952</data>
    </edge>
    <edge source="ALB" target="CHE">
      <data key="d0">65868</data>
    </edge>
    <edge source="ALB" target="ARE">
      <data key="d0">119012</data>
    </edge>
    <edge source="ALB" target="TUN">
      <data key="d0">108863</data>
    </edge>
    <edge source="ALB" target="MKD">
      <data key="d0">887082</data>
    </edge>
    <edge source="ALB" target="USA">
      <data key="d0">92198</data>
    </edge>
    <edge source="AUT" target="ALB">
      <data key="d0">2286805</data>
    </edge>
    <edge source="AUT" target="DZA">
      <data key="d0">4353641</data>
    </edge>
    <edge source="AUT" target="AZE">
      <data key="d0">1118951</data>
    </edge>
    <edge source="AUT" target="ARG">
      <data key="d0">4526361</data>
    </edge>
    <edge source="AUT" target="AUS">
      <data key="d0">93485056</data>
    </edge>
    <edge source="AUT" target="ARM">
      <data key="d0">731479</data>
    </edge>
    <edge source="AUT" target="BEL">
      <data key="d0">86044523</data>
    </edge>
    <edge source="AUT" target="BOL">
      <data key="d0">868759</data>
    </edge>
    <edge source="AUT" target="BWA">
      <data key="d0">303833</data>
    </edge>
    <edge source="AUT" target="BRA">
      <data key="d0">21962396</data>
    </edge>
    <edge source="AUT" target="BGR">
      <data key="d0">25478636</data>
    </edge>
    <edge source="AUT" target="BLR">
      <data key="d0">7983056</data>
    </edge>
    <edge source="AUT" target="KHM">
      <data key="d0">12708</data>
    </edge>
    <edge source="AUT" target="CMR">
      <data key="d0">380694</data>
    </edge>
    <edge source="AUT" target="CAN">
      <data key="d0">92984931</data>
    </edge>
    <edge source="AUT" target="LKA">
      <data key="d0">2256313</data>
    </edge>
    <edge source="AUT" target="CHL">
      <data key="d0">14534716</data>
    </edge>
    <edge source="AUT" target="CHN">
      <data key="d0">135019522</data>
    </edge>
    <edge source="AUT" target="COL">
      <data key="d0">2912694</data>
    </edge>
    <edge source="AUT" target="CRI">
      <data key="d0">602059</data>
    </edge>
    <edge source="AUT" target="HRV">
      <data key="d0">59150513</data>
    </edge>
    <edge source="AUT" target="CZE">
      <data key="d0">299538684</data>
    </edge>
    <edge source="AUT" target="BEN">
      <data key="d0">48380</data>
    </edge>
    <edge source="AUT" target="DNK">
      <data key="d0">51480816</data>
    </edge>
    <edge source="AUT" target="ECU">
      <data key="d0">787106</data>
    </edge>
    <edge source="AUT" target="SLV">
      <data key="d0">108111</data>
    </edge>
    <edge source="AUT" target="ETH">
      <data key="d0">229774</data>
    </edge>
    <edge source="AUT" target="EST">
      <data key="d0">5163771</data>
    </edge>
    <edge source="AUT" target="FIN">
      <data key="d0">44937397</data>
    </edge>
    <edge source="AUT" target="FRA">
      <data key="d0">283594068</data>
    </edge>
    <edge source="AUT" target="GEO">
      <data key="d0">2875433</data>
    </edge>
    <edge source="AUT" target="PSE">
      <data key="d0">11442</data>
    </edge>
    <edge source="AUT" target="DEU">
      <data key="d0">2664320466</data>
    </edge>
    <edge source="AUT" target="GHA">
      <data key="d0">2265910</data>
    </edge>
    <edge source="AUT" target="GRC">
      <data key="d0">23916702</data>
    </edge>
    <edge source="AUT" target="GTM">
      <data key="d0">1604363</data>
    </edge>
    <edge source="AUT" target="HND">
      <data key="d0">61141</data>
    </edge>
    <edge source="AUT" target="HKG">
      <data key="d0">10598252</data>
    </edge>
    <edge source="AUT" target="HUN">
      <data key="d0">203017238</data>
    </edge>
    <edge source="AUT" target="IDN">
      <data key="d0">3375741</data>
    </edge>
    <edge source="AUT" target="IRL">
      <data key="d0">14145928</data>
    </edge>
    <edge source="AUT" target="ISR">
      <data key="d0">32352279</data>
    </edge>
    <edge source="AUT" target="ITA">
      <data key="d0">400233063</data>
    </edge>
    <edge source="AUT" target="CIV">
      <data key="d0">507879</data>
    </edge>
    <edge source="AUT" target="JAM">
      <data key="d0">10900</data>
    </edge>
    <edge source="AUT" target="JPN">
      <data key="d0">109712281</data>
    </edge>
    <edge source="AUT" target="KAZ">
      <data key="d0">4591709</data>
    </edge>
    <edge source="AUT" target="JOR">
      <data key="d0">1548078</data>
    </edge>
    <edge source="AUT" target="KOR">
      <data key="d0">17586071</data>
    </edge>
    <edge source="AUT" target="KGZ">
      <data key="d0">309899</data>
    </edge>
    <edge source="AUT" target="LBN">
      <data key="d0">2274017</data>
    </edge>
    <edge source="AUT" target="LVA">
      <data key="d0">7463424</data>
    </edge>
    <edge source="AUT" target="LTU">
      <data key="d0">13738710</data>
    </edge>
    <edge source="AUT" target="MDG">
      <data key="d0">12565</data>
    </edge>
    <edge source="AUT" target="MWI">
      <data key="d0">216009</data>
    </edge>
    <edge source="AUT" target="MYS">
      <data key="d0">11424326</data>
    </edge>
    <edge source="AUT" target="MRT">
      <data key="d0">26924</data>
    </edge>
    <edge source="AUT" target="MUS">
      <data key="d0">153620</data>
    </edge>
    <edge source="AUT" target="MEX">
      <data key="d0">41983404</data>
    </edge>
    <edge source="AUT" target="MDA">
      <data key="d0">2305554</data>
    </edge>
    <edge source="AUT" target="MAR">
      <data key="d0">2934480</data>
    </edge>
    <edge source="AUT" target="MOZ">
      <data key="d0">1386934</data>
    </edge>
    <edge source="AUT" target="OMN">
      <data key="d0">4396608</data>
    </edge>
    <edge source="AUT" target="NAM">
      <data key="d0">471753</data>
    </edge>
    <edge source="AUT" target="NLD">
      <data key="d0">97148557</data>
    </edge>
    <edge source="AUT" target="NZL">
      <data key="d0">13337404</data>
    </edge>
    <edge source="AUT" target="NIC">
      <data key="d0">171712</data>
    </edge>
    <edge source="AUT" target="NOR">
      <data key="d0">37157475</data>
    </edge>
    <edge source="AUT" target="PAK">
      <data key="d0">2439191</data>
    </edge>
    <edge source="AUT" target="PAN">
      <data key="d0">2354484</data>
    </edge>
    <edge source="AUT" target="PRY">
      <data key="d0">221071</data>
    </edge>
    <edge source="AUT" target="PER">
      <data key="d0">3701525</data>
    </edge>
    <edge source="AUT" target="PHL">
      <data key="d0">8602325</data>
    </edge>
    <edge source="AUT" target="POL">
      <data key="d0">373346658</data>
    </edge>
    <edge source="AUT" target="PRT">
      <data key="d0">14861435</data>
    </edge>
    <edge source="AUT" target="ROU">
      <data key="d0">98481628</data>
    </edge>
    <edge source="AUT" target="RUS">
      <data key="d0">97999570</data>
    </edge>
    <edge source="AUT" target="SAU">
      <data key="d0">16439379</data>
    </edge>
    <edge source="AUT" target="SEN">
      <data key="d0">1834376</data>
    </edge>
    <edge source="AUT" target="SRB">
      <data key="d0">27469915</data>
    </edge>
    <edge source="AUT" target="IND">
      <data key="d0">27646589</data>
    </edge>
    <edge source="AUT" target="SGP">
      <data key="d0">21804984</data>
    </edge>
    <edge source="AUT" target="SVK">
      <data key="d0">178557416</data>
    </edge>
    <edge source="AUT" target="VNM">
      <data key="d0">5426507</data>
    </edge>
    <edge source="AUT" target="SVN">
      <data key="d0">108577234</data>
    </edge>
    <edge source="AUT" target="ZAF">
      <data key="d0">17737175</data>
    </edge>
    <edge source="AUT" target="ZWE">
      <data key="d0">156145</data>
    </edge>
    <edge source="AUT" target="ESP">
      <data key="d0">100672268</data>
    </edge>
    <edge source="AUT" target="SWE">
      <data key="d0">114712777</data>
    </edge>
    <edge source="AUT" target="CHE">
      <data key="d0">519250843</data>
    </edge>
    <edge source="AUT" target="THA">
      <data key="d0">8236203</data>
    </edge>
    <edge source="AUT" target="TGO">
      <data key="d0">14888</data>
    </edge>
    <edge source="AUT" target="ARE">
      <data key="d0">32707756</data>
    </edge>
    <edge source="AUT" target="TUN">
      <data key="d0">3877305</data>
    </edge>
    <edge source="AUT" target="TUR">
      <data key="d0">74788215</data>
    </edge>
    <edge source="AUT" target="UGA">
      <data key="d0">425695</data>
    </edge>
    <edge source="AUT" target="UKR">
      <data key="d0">19944631</data>
    </edge>
    <edge source="AUT" target="MKD">
      <data key="d0">3407436</data>
    </edge>
    <edge source="AUT" target="EGY">
      <data key="d0">10879209</data>
    </edge>
    <edge source="AUT" target="GBR">
      <data key="d0">238333388</data>
    </edge>
    <edge source="AUT" target="TZA">
      <data key="d0">39396</data>
    </edge>
    <edge source="AUT" target="USA">
      <data key="d0">319280969</data>
    </edge>
    <edge source="AUT" target="URY">
      <data key="d0">513283</data>
    </edge>
    <edge source="BGR" target="ALB">
      <data key="d0">1092227</data>
    </edge>
    <edge source="BGR" target="DZA">
      <data key="d0">1954178</data>
    </edge>
    <edge source="BGR" target="AZE">
      <data key="d0">279391</data>
    </edge>
    <edge source="BGR" target="AUS">
      <data key="d0">1282133</data>
    </edge>
    <edge source="BGR" target="AUT">
      <data key="d0">17342093</data>
    </edge>
    <edge source="BGR" target="ARM">
      <data key="d0">1505292</data>
    </edge>
    <edge source="BGR" target="BEL">
      <data key="d0">13374556</data>
    </edge>
    <edge source="BGR" target="BRA">
      <data key="d0">1111438</data>
    </edge>
    <edge source="BGR" target="BLR">
      <data key="d0">371715</data>
    </edge>
    <edge source="BGR" target="CAN">
      <data key="d0">852419</data>
    </edge>
    <edge source="BGR" target="CHL">
      <data key="d0">626799</data>
    </edge>
    <edge source="BGR" target="CHN">
      <data key="d0">4372898</data>
    </edge>
    <edge source="BGR" target="HRV">
      <data key="d0">2326467</data>
    </edge>
    <edge source="BGR" target="CZE">
      <data key="d0">8156995</data>
    </edge>
    <edge source="BGR" target="DNK">
      <data key="d0">1888688</data>
    </edge>
    <edge source="BGR" target="EST">
      <data key="d0">513656</data>
    </edge>
    <edge source="BGR" target="FIN">
      <data key="d0">1715365</data>
    </edge>
    <edge source="BGR" target="FRA">
      <data key="d0">29912042</data>
    </edge>
    <edge source="BGR" target="GEO">
      <data key="d0">2813225</data>
    </edge>
    <edge source="BGR" target="PSE">
      <data key="d0">19437</data>
    </edge>
    <edge source="BGR" target="DEU">
      <data key="d0">115590319</data>
    </edge>
    <edge source="BGR" target="GHA">
      <data key="d0">1765878</data>
    </edge>
    <edge source="BGR" target="GRC">
      <data key="d0">25978988</data>
    </edge>
    <edge source="BGR" target="HKG">
      <data key="d0">374723</data>
    </edge>
    <edge source="BGR" target="HUN">
      <data key="d0">15496168</data>
    </edge>
    <edge source="BGR" target="IDN">
      <data key="d0">20759</data>
    </edge>
    <edge source="BGR" target="IRL">
      <data key="d0">1004207</data>
    </edge>
    <edge source="BGR" target="ISR">
      <data key="d0">910080</data>
    </edge>
    <edge source="BGR" target="ITA">
      <data key="d0">86160976</data>
    </edge>
    <edge source="BGR" target="CIV">
      <data key="d0">14807</data>
    </edge>
    <edge source="BGR" target="JPN">
      <data key="d0">64471</data>
    </edge>
    <edge source="BGR" target="KAZ">
      <data key="d0">156599</data>
    </edge>
    <edge source="BGR" target="JOR">
      <data key="d0">148299</data>
    </edge>
    <edge source="BGR" target="KOR">
      <data key="d0">25796</data>
    </edge>
    <edge source="BGR" target="KGZ">
      <data key="d0">11532</data>
    </edge>
    <edge source="BGR" target="LBN">
      <data key="d0">826698</data>
    </edge>
    <edge source="BGR" target="LVA">
      <data key="d0">714000</data>
    </edge>
    <edge source="BGR" target="LTU">
      <data key="d0">485483</data>
    </edge>
    <edge source="BGR" target="MYS">
      <data key="d0">12812</data>
    </edge>
    <edge source="BGR" target="MEX">
      <data key="d0">1530823</data>
    </edge>
    <edge source="BGR" target="MDA">
      <data key="d0">1351653</data>
    </edge>
    <edge source="BGR" target="MAR">
      <data key="d0">2841520</data>
    </edge>
    <edge source="BGR" target="OMN">
      <data key="d0">120479</data>
    </edge>
    <edge source="BGR" target="NLD">
      <data key="d0">11046899</data>
    </edge>
    <edge source="BGR" target="NZL">
      <data key="d0">12207</data>
    </edge>
    <edge source="BGR" target="NOR">
      <data key="d0">672804</data>
    </edge>
    <edge source="BGR" target="PAK">
      <data key="d0">13925</data>
    </edge>
    <edge source="BGR" target="PAN">
      <data key="d0">447079</data>
    </edge>
    <edge source="BGR" target="PER">
      <data key="d0">38160</data>
    </edge>
    <edge source="BGR" target="PHL">
      <data key="d0">15506</data>
    </edge>
    <edge source="BGR" target="POL">
      <data key="d0">12963251</data>
    </edge>
    <edge source="BGR" target="PRT">
      <data key="d0">1089832</data>
    </edge>
    <edge source="BGR" target="ROU">
      <data key="d0">47479033</data>
    </edge>
    <edge source="BGR" target="RUS">
      <data key="d0">9848469</data>
    </edge>
    <edge source="BGR" target="SAU">
      <data key="d0">1649496</data>
    </edge>
    <edge source="BGR" target="SEN">
      <data key="d0">74891</data>
    </edge>
    <edge source="BGR" target="SRB">
      <data key="d0">16641339</data>
    </edge>
    <edge source="BGR" target="IND">
      <data key="d0">97578</data>
    </edge>
    <edge source="BGR" target="SGP">
      <data key="d0">207856</data>
    </edge>
    <edge source="BGR" target="SVK">
      <data key="d0">5440295</data>
    </edge>
    <edge source="BGR" target="VNM">
      <data key="d0">30195</data>
    </edge>
    <edge source="BGR" target="SVN">
      <data key="d0">3594071</data>
    </edge>
    <edge source="BGR" target="ZAF">
      <data key="d0">407784</data>
    </edge>
    <edge source="BGR" target="ESP">
      <data key="d0">10443727</data>
    </edge>
    <edge source="BGR" target="SWE">
      <data key="d0">8339261</data>
    </edge>
    <edge source="BGR" target="CHE">
      <data key="d0">6690710</data>
    </edge>
    <edge source="BGR" target="THA">
      <data key="d0">58582</data>
    </edge>
    <edge source="BGR" target="ARE">
      <data key="d0">1250182</data>
    </edge>
    <edge source="BGR" target="TUN">
      <data key="d0">190561</data>
    </edge>
    <edge source="BGR" target="TUR">
      <data key="d0">17989378</data>
    </edge>
    <edge source="BGR" target="UKR">
      <data key="d0">1009164</data>
    </edge>
    <edge source="BGR" target="MKD">
      <data key="d0">13411879</data>
    </edge>
    <edge source="BGR" target="EGY">
      <data key="d0">2804597</data>
    </edge>
    <edge source="BGR" target="GBR">
      <data key="d0">25952504</data>
    </edge>
    <edge source="BGR" target="TZA">
      <data key="d0">68471</data>
    </edge>
    <edge source="BGR" target="USA">
      <data key="d0">6776557</data>
    </edge>
    <edge source="FRA" target="ALB">
      <data key="d0">746226</data>
    </edge>
    <edge source="FRA" target="DZA">
      <data key="d0">146702876</data>
    </edge>
    <edge source="FRA" target="AZE">
      <data key="d0">4381328</data>
    </edge>
    <edge source="FRA" target="ARG">
      <data key="d0">26395768</data>
    </edge>
    <edge source="FRA" target="AUS">
      <data key="d0">45379981</data>
    </edge>
    <edge source="FRA" target="AUT">
      <data key="d0">162770999</data>
    </edge>
    <edge source="FRA" target="ARM">
      <data key="d0">159396</data>
    </edge>
    <edge source="FRA" target="BEL">
      <data key="d0">572573954</data>
    </edge>
    <edge source="FRA" target="BOL">
      <data key="d0">224071</data>
    </edge>
    <edge source="FRA" target="BWA">
      <data key="d0">1128589</data>
    </edge>
    <edge source="FRA" target="BRA">
      <data key="d0">113825776</data>
    </edge>
    <edge source="FRA" target="BGR">
      <data key="d0">13965799</data>
    </edge>
    <edge source="FRA" target="BDI">
      <data key="d0">344923</data>
    </edge>
    <edge source="FRA" target="BLR">
      <data key="d0">1199328</data>
    </edge>
    <edge source="FRA" target="KHM">
      <data key="d0">924143</data>
    </edge>
    <edge source="FRA" target="CMR">
      <data key="d0">22023743</data>
    </edge>
    <edge source="FRA" target="CAN">
      <data key="d0">98609028</data>
    </edge>
    <edge source="FRA" target="CAF">
      <data key="d0">1021163</data>
    </edge>
    <edge source="FRA" target="LKA">
      <data key="d0">1567832</data>
    </edge>
    <edge source="FRA" target="CHL">
      <data key="d0">23584898</data>
    </edge>
    <edge source="FRA" target="CHN">
      <data key="d0">264210246</data>
    </edge>
    <edge source="FRA" target="COL">
      <data key="d0">12594257</data>
    </edge>
    <edge source="FRA" target="CRI">
      <data key="d0">1322885</data>
    </edge>
    <edge source="FRA" target="HRV">
      <data key="d0">6056501</data>
    </edge>
    <edge source="FRA" target="CZE">
      <data key="d0">178524667</data>
    </edge>
    <edge source="FRA" target="BEN">
      <data key="d0">6918411</data>
    </edge>
    <edge source="FRA" target="DNK">
      <data key="d0">76998388</data>
    </edge>
    <edge source="FRA" target="ECU">
      <data key="d0">4871558</data>
    </edge>
    <edge source="FRA" target="SLV">
      <data key="d0">483859</data>
    </edge>
    <edge source="FRA" target="ETH">
      <data key="d0">2483674</data>
    </edge>
    <edge source="FRA" target="EST">
      <data key="d0">3774027</data>
    </edge>
    <edge source="FRA" target="FIN">
      <data key="d0">27552391</data>
    </edge>
    <edge source="FRA" target="GEO">
      <data key="d0">659821</data>
    </edge>
    <edge source="FRA" target="GMB">
      <data key="d0">325401</data>
    </edge>
    <edge source="FRA" target="PSE">
      <data key="d0">687762</data>
    </edge>
    <edge source="FRA" target="DEU">
      <data key="d0">1562236521</data>
    </edge>
    <edge source="FRA" target="GHA">
      <data key="d0">35140457</data>
    </edge>
    <edge source="FRA" target="GRC">
      <data key="d0">29752098</data>
    </edge>
    <edge source="FRA" target="GTM">
      <data key="d0">2016380</data>
    </edge>
    <edge source="FRA" target="HND">
      <data key="d0">30977</data>
    </edge>
    <edge source="FRA" target="HKG">
      <data key="d0">33345083</data>
    </edge>
    <edge source="FRA" target="HUN">
      <data key="d0">108189249</data>
    </edge>
    <edge source="FRA" target="IDN">
      <data key="d0">77472877</data>
    </edge>
    <edge source="FRA" target="IRL">
      <data key="d0">33968423</data>
    </edge>
    <edge source="FRA" target="ISR">
      <data key="d0">17004426</data>
    </edge>
    <edge source="FRA" target="ITA">
      <data key="d0">480254273</data>
    </edge>
    <edge source="FRA" target="CIV">
      <data key="d0">32744794</data>
    </edge>
    <edge source="FRA" target="JAM">
      <data key="d0">445621</data>
    </edge>
    <edge source="FRA" target="JPN">
      <data key="d0">161372326</data>
    </edge>
    <edge source="FRA" target="KAZ">
      <data key="d0">8923879</data>
    </edge>
    <edge source="FRA" target="JOR">
      <data key="d0">4545025</data>
    </edge>
    <edge source="FRA" target="KOR">
      <data key="d0">91031362</data>
    </edge>
    <edge source="FRA" target="KGZ">
      <data key="d0">131494</data>
    </edge>
    <edge source="FRA" target="LBN">
      <data key="d0">12694936</data>
    </edge>
    <edge source="FRA" target="LVA">
      <data key="d0">5210740</data>
    </edge>
    <edge source="FRA" target="LTU">
      <data key="d0">8282159</data>
    </edge>
    <edge source="FRA" target="MDG">
      <data key="d0">11256291</data>
    </edge>
    <edge source="FRA" target="MYS">
      <data key="d0">24267993</data>
    </edge>
    <edge source="FRA" target="MRT">
      <data key="d0">3192834</data>
    </edge>
    <edge source="FRA" target="MUS">
      <data key="d0">9575790</data>
    </edge>
    <edge source="FRA" target="MEX">
      <data key="d0">86939080</data>
    </edge>
    <edge source="FRA" target="MDA">
      <data key="d0">343702</data>
    </edge>
    <edge source="FRA" target="MAR">
      <data key="d0">202187242</data>
    </edge>
    <edge source="FRA" target="MOZ">
      <data key="d0">719005</data>
    </edge>
    <edge source="FRA" target="OMN">
      <data key="d0">6528544</data>
    </edge>
    <edge source="FRA" target="NAM">
      <data key="d0">763653</data>
    </edge>
    <edge source="FRA" target="NLD">
      <data key="d0">299457615</data>
    </edge>
    <edge source="FRA" target="NZL">
      <data key="d0">8515365</data>
    </edge>
    <edge source="FRA" target="NIC">
      <data key="d0">50056</data>
    </edge>
    <edge source="FRA" target="NER">
      <data key="d0">6583417</data>
    </edge>
    <edge source="FRA" target="NOR">
      <data key="d0">54257373</data>
    </edge>
    <edge source="FRA" target="PAK">
      <data key="d0">7287918</data>
    </edge>
    <edge source="FRA" target="PAN">
      <data key="d0">4786235</data>
    </edge>
    <edge source="FRA" target="PRY">
      <data key="d0">140599</data>
    </edge>
    <edge source="FRA" target="PER">
      <data key="d0">10907757</data>
    </edge>
    <edge source="FRA" target="PHL">
      <data key="d0">6708015</data>
    </edge>
    <edge source="FRA" target="POL">
      <data key="d0">258125283</data>
    </edge>
    <edge source="FRA" target="PRT">
      <data key="d0">161774180</data>
    </edge>
    <edge source="FRA" target="ROU">
      <data key="d0">217660320</data>
    </edge>
    <edge source="FRA" target="RUS">
      <data key="d0">70571339</data>
    </edge>
    <edge source="FRA" target="SAU">
      <data key="d0">75475235</data>
    </edge>
    <edge source="FRA" target="SEN">
      <data key="d0">17283860</data>
    </edge>
    <edge source="FRA" target="SRB">
      <data key="d0">7885376</data>
    </edge>
    <edge source="FRA" target="IND">
      <data key="d0">95964777</data>
    </edge>
    <edge source="FRA" target="SGP">
      <data key="d0">48360887</data>
    </edge>
    <edge source="FRA" target="SVK">
      <data key="d0">124608056</data>
    </edge>
    <edge source="FRA" target="VNM">
      <data key="d0">9295552</data>
    </edge>
    <edge source="FRA" target="SVN">
      <data key="d0">15844879</data>
    </edge>
    <edge source="FRA" target="ZAF">
      <data key="d0">22271175</data>
    </edge>
    <edge source="FRA" target="ZWE">
      <data key="d0">83521</data>
    </edge>
    <edge source="FRA" target="ESP">
      <data key="d0">777586277</data>
    </edge>
    <edge source="FRA" target="SWE">
      <data key="d0">108962007</data>
    </edge>
    <edge source="FRA" target="CHE">
      <data key="d0">321439640</data>
    </edge>
    <edge source="FRA" target="THA">
      <data key="d0">16164810</data>
    </edge>
    <edge source="FRA" target="TGO">
      <data key="d0">5180724</data>
    </edge>
    <edge source="FRA" target="ARE">
      <data key="d0">63776583</data>
    </edge>
    <edge source="FRA" target="TUN">
      <data key="d0">134600773</data>
    </edge>
    <edge source="FRA" target="TUR">
      <data key="d0">198983947</data>
    </edge>
    <edge source="FRA" target="UGA">
      <data key="d0">445622</data>
    </edge>
    <edge source="FRA" target="UKR">
      <data key="d0">8016428</data>
    </edge>
    <edge source="FRA" target="MKD">
      <data key="d0">658395</data>
    </edge>
    <edge source="FRA" target="EGY">
      <data key="d0">29241771</data>
    </edge>
    <edge source="FRA" target="GBR">
      <data key="d0">649752211</data>
    </edge>
    <edge source="FRA" target="TZA">
      <data key="d0">763273</data>
    </edge>
    <edge source="FRA" target="USA">
      <data key="d0">481566946</data>
    </edge>
    <edge source="FRA" target="BFA">
      <data key="d0">9510107</data>
    </edge>
    <edge source="FRA" target="URY">
      <data key="d0">1658870</data>
    </edge>
    <edge source="DEU" target="ALB">
      <data key="d0">3434565</data>
    </edge>
    <edge source="DEU" target="DZA">
      <data key="d0">35998344</data>
    </edge>
    <edge source="DEU" target="AZE">
      <data key="d0">8607414</data>
    </edge>
    <edge source="DEU" target="ARG">
      <data key="d0">75589698</data>
    </edge>
    <edge source="DEU" target="AUS">
      <data key="d0">283539826</data>
    </edge>
    <edge source="DEU" target="AUT">
      <data key="d0">3016886993</data>
    </edge>
    <edge source="DEU" target="ARM">
      <data key="d0">2448180</data>
    </edge>
    <edge source="DEU" target="BEL">
      <data key="d0">1382490728</data>
    </edge>
    <edge source="DEU" target="BOL">
      <data key="d0">4060137</data>
    </edge>
    <edge source="DEU" target="BWA">
      <data key="d0">904467</data>
    </edge>
    <edge source="DEU" target="BRA">
      <data key="d0">283319083</data>
    </edge>
    <edge source="DEU" target="BGR">
      <data key="d0">144772688</data>
    </edge>
    <edge source="DEU" target="BDI">
      <data key="d0">158933</data>
    </edge>
    <edge source="DEU" target="BLR">
      <data key="d0">40400512</data>
    </edge>
    <edge source="DEU" target="KHM">
      <data key="d0">2896609</data>
    </edge>
    <edge source="DEU" target="CMR">
      <data key="d0">1789573</data>
    </edge>
    <edge source="DEU" target="CAN">
      <data key="d0">247594211</data>
    </edge>
    <edge source="DEU" target="CAF">
      <data key="d0">140959</data>
    </edge>
    <edge source="DEU" target="LKA">
      <data key="d0">13803016</data>
    </edge>
    <edge source="DEU" target="CHL">
      <data key="d0">78114506</data>
    </edge>
    <edge source="DEU" target="CHN">
      <data key="d0">2475311912</data>
    </edge>
    <edge source="DEU" target="COL">
      <data key="d0">28359470</data>
    </edge>
    <edge source="DEU" target="CRI">
      <data key="d0">7754821</data>
    </edge>
    <edge source="DEU" target="HRV">
      <data key="d0">105008708</data>
    </edge>
    <edge source="DEU" target="CZE">
      <data key="d0">2140515370</data>
    </edge>
    <edge source="DEU" target="BEN">
      <data key="d0">573018</data>
    </edge>
    <edge source="DEU" target="DNK">
      <data key="d0">765020720</data>
    </edge>
    <edge source="DEU" target="ECU">
      <data key="d0">6953249</data>
    </edge>
    <edge source="DEU" target="SLV">
      <data key="d0">7386926</data>
    </edge>
    <edge source="DEU" target="ETH">
      <data key="d0">8584406</data>
    </edge>
    <edge source="DEU" target="EST">
      <data key="d0">62893611</data>
    </edge>
    <edge source="DEU" target="FIN">
      <data key="d0">410874208</data>
    </edge>
    <edge source="DEU" target="FRA">
      <data key="d0">3577796001</data>
    </edge>
    <edge source="DEU" target="GEO">
      <data key="d0">8348817</data>
    </edge>
    <edge source="DEU" target="GMB">
      <data key="d0">42502</data>
    </edge>
    <edge source="DEU" target="PSE">
      <data key="d0">648803</data>
    </edge>
    <edge source="DEU" target="GHA">
      <data key="d0">9022617</data>
    </edge>
    <edge source="DEU" target="GRC">
      <data key="d0">104994120</data>
    </edge>
    <edge source="DEU" target="GTM">
      <data key="d0">4424635</data>
    </edge>
    <edge source="DEU" target="HND">
      <data key="d0">2296202</data>
    </edge>
    <edge source="DEU" target="HKG">
      <data key="d0">124681071</data>
    </edge>
    <edge source="DEU" target="HUN">
      <data key="d0">1246122776</data>
    </edge>
    <edge source="DEU" target="IDN">
      <data key="d0">52771970</data>
    </edge>
    <edge source="DEU" target="IRL">
      <data key="d0">127816620</data>
    </edge>
    <edge source="DEU" target="ISR">
      <data key="d0">122466071</data>
    </edge>
    <edge source="DEU" target="ITA">
      <data key="d0">1666511616</data>
    </edge>
    <edge source="DEU" target="CIV">
      <data key="d0">3008857</data>
    </edge>
    <edge source="DEU" target="JAM">
      <data key="d0">1494921</data>
    </edge>
    <edge source="DEU" target="JPN">
      <data key="d0">329910523</data>
    </edge>
    <edge source="DEU" target="KAZ">
      <data key="d0">33648607</data>
    </edge>
    <edge source="DEU" target="JOR">
      <data key="d0">18095104</data>
    </edge>
    <edge source="DEU" target="KOR">
      <data key="d0">304825000</data>
    </edge>
    <edge source="DEU" target="KGZ">
      <data key="d0">630256</data>
    </edge>
    <edge source="DEU" target="LBN">
      <data key="d0">15807286</data>
    </edge>
    <edge source="DEU" target="LVA">
      <data key="d0">48903656</data>
    </edge>
    <edge source="DEU" target="LTU">
      <data key="d0">89382295</data>
    </edge>
    <edge source="DEU" target="MDG">
      <data key="d0">1444704</data>
    </edge>
    <edge source="DEU" target="MWI">
      <data key="d0">226925</data>
    </edge>
    <edge source="DEU" target="MYS">
      <data key="d0">85186870</data>
    </edge>
    <edge source="DEU" target="MRT">
      <data key="d0">1784372</data>
    </edge>
    <edge source="DEU" target="MUS">
      <data key="d0">3197592</data>
    </edge>
    <edge source="DEU" target="MEX">
      <data key="d0">446813683</data>
    </edge>
    <edge source="DEU" target="MDA">
      <data key="d0">8030162</data>
    </edge>
    <edge source="DEU" target="MAR">
      <data key="d0">36793491</data>
    </edge>
    <edge source="DEU" target="MOZ">
      <data key="d0">720519</data>
    </edge>
    <edge source="DEU" target="OMN">
      <data key="d0">28770940</data>
    </edge>
    <edge source="DEU" target="NAM">
      <data key="d0">4033717</data>
    </edge>
    <edge source="DEU" target="NLD">
      <data key="d0">2517512592</data>
    </edge>
    <edge source="DEU" target="NZL">
      <data key="d0">46287207</data>
    </edge>
    <edge source="DEU" target="NIC">
      <data key="d0">1667198</data>
    </edge>
    <edge source="DEU" target="NER">
      <data key="d0">90498</data>
    </edge>
    <edge source="DEU" target="NOR">
      <data key="d0">328312724</data>
    </edge>
    <edge source="DEU" target="PAK">
      <data key="d0">21042056</data>
    </edge>
    <edge source="DEU" target="PAN">
      <data key="d0">7307414</data>
    </edge>
    <edge source="DEU" target="PRY">
      <data key="d0">2566876</data>
    </edge>
    <edge source="DEU" target="PER">
      <data key="d0">21932100</data>
    </edge>
    <edge source="DEU" target="PHL">
      <data key="d0">37983727</data>
    </edge>
    <edge source="DEU" target="POL">
      <data key="d0">2658107341</data>
    </edge>
    <edge source="DEU" target="PRT">
      <data key="d0">219804384</data>
    </edge>
    <edge source="DEU" target="ROU">
      <data key="d0">661435032</data>
    </edge>
    <edge source="DEU" target="RUS">
      <data key="d0">789840052</data>
    </edge>
    <edge source="DEU" target="SAU">
      <data key="d0">157272516</data>
    </edge>
    <edge source="DEU" target="SEN">
      <data key="d0">1701644</data>
    </edge>
    <edge source="DEU" target="SRB">
      <data key="d0">91522825</data>
    </edge>
    <edge source="DEU" target="IND">
      <data key="d0">386091110</data>
    </edge>
    <edge source="DEU" target="SGP">
      <data key="d0">184782035</data>
    </edge>
    <edge source="DEU" target="SVK">
      <data key="d0">705790548</data>
    </edge>
    <edge source="DEU" target="VNM">
      <data key="d0">50018326</data>
    </edge>
    <edge source="DEU" target="SVN">
      <data key="d0">231159714</data>
    </edge>
    <edge source="DEU" target="ZAF">
      <data key="d0">257370444</data>
    </edge>
    <edge source="DEU" target="ZWE">
      <data key="d0">1136304</data>
    </edge>
    <edge source="DEU" target="ESP">
      <data key="d0">1339840519</data>
    </edge>
    <edge source="DEU" target="SWE">
      <data key="d0">957766362</data>
    </edge>
    <edge source="DEU" target="CHE">
      <data key="d0">2435572525</data>
    </edge>
    <edge source="DEU" target="THA">
      <data key="d0">123004534</data>
    </edge>
    <edge source="DEU" target="TGO">
      <data key="d0">673514</data>
    </edge>
    <edge source="DEU" target="ARE">
      <data key="d0">237708236</data>
    </edge>
    <edge source="DEU" target="TUN">
      <data key="d0">29818921</data>
    </edge>
    <edge source="DEU" target="TUR">
      <data key="d0">718599389</data>
    </edge>
    <edge source="DEU" target="UGA">
      <data key="d0">1459565</data>
    </edge>
    <edge source="DEU" target="UKR">
      <data key="d0">107973796</data>
    </edge>
    <edge source="DEU" target="MKD">
      <data key="d0">12010772</data>
    </edge>
    <edge source="DEU" target="EGY">
      <data key="d0">81986629</data>
    </edge>
    <edge source="DEU" target="GBR">
      <data key="d0">2428300458</data>
    </edge>
    <edge source="DEU" target="TZA">
      <data key="d0">3864575</data>
    </edge>
    <edge source="DEU" target="USA">
      <data key="d0">2860369857</data>
    </edge>
    <edge source="DEU" target="BFA">
      <data key="d0">1504024</data>
    </edge>
    <edge source="DEU" target="URY">
      <data key="d0">7838547</data>
    </edge>
    <edge source="GRC" target="ALB">
      <data key="d0">14430760</data>
    </edge>
    <edge source="GRC" target="DZA">
      <data key="d0">17127047</data>
    </edge>
    <edge source="GRC" target="AZE">
      <data key="d0">4060877</data>
    </edge>
    <edge source="GRC" target="ARG">
      <data key="d0">79166</data>
    </edge>
    <edge source="GRC" target="AUS">
      <data key="d0">1560613</data>
    </edge>
    <edge source="GRC" target="AUT">
      <data key="d0">1403562</data>
    </edge>
    <edge source="GRC" target="ARM">
      <data key="d0">358825</data>
    </edge>
    <edge source="GRC" target="BEL">
      <data key="d0">4179323</data>
    </edge>
    <edge source="GRC" target="BRA">
      <data key="d0">3210352</data>
    </edge>
    <edge source="GRC" target="BGR">
      <data key="d0">30622645</data>
    </edge>
    <edge source="GRC" target="BLR">
      <data key="d0">90630</data>
    </edge>
    <edge source="GRC" target="KHM">
      <data key="d0">606673</data>
    </edge>
    <edge source="GRC" target="CMR">
      <data key="d0">58812</data>
    </edge>
    <edge source="GRC" target="CAN">
      <data key="d0">4783493</data>
    </edge>
    <edge source="GRC" target="LKA">
      <data key="d0">33679</data>
    </edge>
    <edge source="GRC" target="CHL">
      <data key="d0">570865</data>
    </edge>
    <edge source="GRC" target="CHN">
      <data key="d0">1100247</data>
    </edge>
    <edge source="GRC" target="COL">
      <data key="d0">28238</data>
    </edge>
    <edge source="GRC" target="CRI">
      <data key="d0">18977</data>
    </edge>
    <edge source="GRC" target="HRV">
      <data key="d0">2324806</data>
    </edge>
    <edge source="GRC" target="CZE">
      <data key="d0">1950131</data>
    </edge>
    <edge source="GRC" target="DNK">
      <data key="d0">443719</data>
    </edge>
    <edge source="GRC" target="SLV">
      <data key="d0">108167</data>
    </edge>
    <edge source="GRC" target="ETH">
      <data key="d0">1178082</data>
    </edge>
    <edge source="GRC" target="EST">
      <data key="d0">147450</data>
    </edge>
    <edge source="GRC" target="FIN">
      <data key="d0">250271</data>
    </edge>
    <edge source="GRC" target="FRA">
      <data key="d0">22927743</data>
    </edge>
    <edge source="GRC" target="GEO">
      <data key="d0">563927</data>
    </edge>
    <edge source="GRC" target="DEU">
      <data key="d0">33605833</data>
    </edge>
    <edge source="GRC" target="GHA">
      <data key="d0">397374</data>
    </edge>
    <edge source="GRC" target="HKG">
      <data key="d0">59610</data>
    </edge>
    <edge source="GRC" target="HUN">
      <data key="d0">2746658</data>
    </edge>
    <edge source="GRC" target="IDN">
      <data key="d0">50285</data>
    </edge>
    <edge source="GRC" target="IRL">
      <data key="d0">465466</data>
    </edge>
    <edge source="GRC" target="ISR">
      <data key="d0">26621375</data>
    </edge>
    <edge source="GRC" target="ITA">
      <data key="d0">55459461</data>
    </edge>
    <edge source="GRC" target="CIV">
      <data key="d0">465949</data>
    </edge>
    <edge source="GRC" target="JAM">
      <data key="d0">11314</data>
    </edge>
    <edge source="GRC" target="JPN">
      <data key="d0">268040</data>
    </edge>
    <edge source="GRC" target="KAZ">
      <data key="d0">99190</data>
    </edge>
    <edge source="GRC" target="JOR">
      <data key="d0">1470125</data>
    </edge>
    <edge source="GRC" target="KOR">
      <data key="d0">1009714</data>
    </edge>
    <edge source="GRC" target="LBN">
      <data key="d0">2803703</data>
    </edge>
    <edge source="GRC" target="LVA">
      <data key="d0">91783</data>
    </edge>
    <edge source="GRC" target="LTU">
      <data key="d0">367561</data>
    </edge>
    <edge source="GRC" target="MDG">
      <data key="d0">389808</data>
    </edge>
    <edge source="GRC" target="MYS">
      <data key="d0">29347</data>
    </edge>
    <edge source="GRC" target="MRT">
      <data key="d0">630977</data>
    </edge>
    <edge source="GRC" target="MUS">
      <data key="d0">16900</data>
    </edge>
    <edge source="GRC" target="MEX">
      <data key="d0">9349416</data>
    </edge>
    <edge source="GRC" target="MDA">
      <data key="d0">42472</data>
    </edge>
    <edge source="GRC" target="MAR">
      <data key="d0">1144332</data>
    </edge>
    <edge source="GRC" target="OMN">
      <data key="d0">1077363</data>
    </edge>
    <edge source="GRC" target="NAM">
      <data key="d0">51800</data>
    </edge>
    <edge source="GRC" target="NLD">
      <data key="d0">4102740</data>
    </edge>
    <edge source="GRC" target="NZL">
      <data key="d0">214832</data>
    </edge>
    <edge source="GRC" target="NOR">
      <data key="d0">224454</data>
    </edge>
    <edge source="GRC" target="PAN">
      <data key="d0">6387622</data>
    </edge>
    <edge source="GRC" target="PER">
      <data key="d0">40118</data>
    </edge>
    <edge source="GRC" target="PHL">
      <data key="d0">69070</data>
    </edge>
    <edge source="GRC" target="POL">
      <data key="d0">6683332</data>
    </edge>
    <edge source="GRC" target="PRT">
      <data key="d0">629835</data>
    </edge>
    <edge source="GRC" target="ROU">
      <data key="d0">19664298</data>
    </edge>
    <edge source="GRC" target="RUS">
      <data key="d0">1536438</data>
    </edge>
    <edge source="GRC" target="SAU">
      <data key="d0">9302756</data>
    </edge>
    <edge source="GRC" target="SEN">
      <data key="d0">223568</data>
    </edge>
    <edge source="GRC" target="SRB">
      <data key="d0">15489056</data>
    </edge>
    <edge source="GRC" target="IND">
      <data key="d0">350889</data>
    </edge>
    <edge source="GRC" target="SGP">
      <data key="d0">3857983</data>
    </edge>
    <edge source="GRC" target="SVK">
      <data key="d0">4748281</data>
    </edge>
    <edge source="GRC" target="VNM">
      <data key="d0">333970</data>
    </edge>
    <edge source="GRC" target="SVN">
      <data key="d0">493425</data>
    </edge>
    <edge source="GRC" target="ZAF">
      <data key="d0">2840760</data>
    </edge>
    <edge source="GRC" target="ESP">
      <data key="d0">8238738</data>
    </edge>
    <edge source="GRC" target="SWE">
      <data key="d0">2902240</data>
    </edge>
    <edge source="GRC" target="CHE">
      <data key="d0">1227595</data>
    </edge>
    <edge source="GRC" target="THA">
      <data key="d0">1275972</data>
    </edge>
    <edge source="GRC" target="TGO">
      <data key="d0">30806</data>
    </edge>
    <edge source="GRC" target="ARE">
      <data key="d0">9064359</data>
    </edge>
    <edge source="GRC" target="TUN">
      <data key="d0">3145160</data>
    </edge>
    <edge source="GRC" target="TUR">
      <data key="d0">15758473</data>
    </edge>
    <edge source="GRC" target="UGA">
      <data key="d0">41811</data>
    </edge>
    <edge source="GRC" target="UKR">
      <data key="d0">720602</data>
    </edge>
    <edge source="GRC" target="MKD">
      <data key="d0">16300777</data>
    </edge>
    <edge source="GRC" target="EGY">
      <data key="d0">2515768</data>
    </edge>
    <edge source="GRC" target="GBR">
      <data key="d0">19778420</data>
    </edge>
    <edge source="GRC" target="TZA">
      <data key="d0">228266</data>
    </edge>
    <edge source="GRC" target="USA">
      <data key="d0">10494177</data>
    </edge>
    <edge source="GRC" target="URY">
      <data key="d0">168336</data>
    </edge>
    <edge source="ITA" target="ALB">
      <data key="d0">74368532</data>
    </edge>
    <edge source="ITA" target="DZA">
      <data key="d0">233655930</data>
    </edge>
    <edge source="ITA" target="AZE">
      <data key="d0">11809897</data>
    </edge>
    <edge source="ITA" target="ARG">
      <data key="d0">39118974</data>
    </edge>
    <edge source="ITA" target="AUS">
      <data key="d0">134585731</data>
    </edge>
    <edge source="ITA" target="AUT">
      <data key="d0">485681210</data>
    </edge>
    <edge source="ITA" target="ARM">
      <data key="d0">2565396</data>
    </edge>
    <edge source="ITA" target="BEL">
      <data key="d0">397233915</data>
    </edge>
    <edge source="ITA" target="BOL">
      <data key="d0">2111341</data>
    </edge>
    <edge source="ITA" target="BWA">
      <data key="d0">251741</data>
    </edge>
    <edge source="ITA" target="BRA">
      <data key="d0">129576453</data>
    </edge>
    <edge source="ITA" target="BGR">
      <data key="d0">126918943</data>
    </edge>
    <edge source="ITA" target="BDI">
      <data key="d0">134108</data>
    </edge>
    <edge source="ITA" target="BLR">
      <data key="d0">17439898</data>
    </edge>
    <edge source="ITA" target="KHM">
      <data key="d0">434956</data>
    </edge>
    <edge source="ITA" target="CMR">
      <data key="d0">14418821</data>
    </edge>
    <edge source="ITA" target="CAN">
      <data key="d0">129279185</data>
    </edge>
    <edge source="ITA" target="CAF">
      <data key="d0">291298</data>
    </edge>
    <edge source="ITA" target="LKA">
      <data key="d0">4344148</data>
    </edge>
    <edge source="ITA" target="CHL">
      <data key="d0">46379911</data>
    </edge>
    <edge source="ITA" target="CHN">
      <data key="d0">248927351</data>
    </edge>
    <edge source="ITA" target="COL">
      <data key="d0">19017628</data>
    </edge>
    <edge source="ITA" target="CRI">
      <data key="d0">6842186</data>
    </edge>
    <edge source="ITA" target="HRV">
      <data key="d0">119537314</data>
    </edge>
    <edge source="ITA" target="CZE">
      <data key="d0">332371141</data>
    </edge>
    <edge source="ITA" target="BEN">
      <data key="d0">1957209</data>
    </edge>
    <edge source="ITA" target="DNK">
      <data key="d0">100111685</data>
    </edge>
    <edge source="ITA" target="ECU">
      <data key="d0">12009435</data>
    </edge>
    <edge source="ITA" target="SLV">
      <data key="d0">2783746</data>
    </edge>
    <edge source="ITA" target="ETH">
      <data key="d0">39172768</data>
    </edge>
    <edge source="ITA" target="EST">
      <data key="d0">15647338</data>
    </edge>
    <edge source="ITA" target="FIN">
      <data key="d0">89018716</data>
    </edge>
    <edge source="ITA" target="FRA">
      <data key="d0">2474354656</data>
    </edge>
    <edge source="ITA" target="GEO">
      <data key="d0">8750494</data>
    </edge>
    <edge source="ITA" target="GMB">
      <data key="d0">581669</data>
    </edge>
    <edge source="ITA" target="PSE">
      <data key="d0">1233962</data>
    </edge>
    <edge source="ITA" target="DEU">
      <data key="d0">3215182840</data>
    </edge>
    <edge source="ITA" target="GHA">
      <data key="d0">13916933</data>
    </edge>
    <edge source="ITA" target="GRC">
      <data key="d0">163625266</data>
    </edge>
    <edge source="ITA" target="GTM">
      <data key="d0">4946223</data>
    </edge>
    <edge source="ITA" target="HND">
      <data key="d0">1801723</data>
    </edge>
    <edge source="ITA" target="HKG">
      <data key="d0">44097662</data>
    </edge>
    <edge source="ITA" target="HUN">
      <data key="d0">268957558</data>
    </edge>
    <edge source="ITA" target="IDN">
      <data key="d0">18436029</data>
    </edge>
    <edge source="ITA" target="IRL">
      <data key="d0">45612080</data>
    </edge>
    <edge source="ITA" target="ISR">
      <data key="d0">138572549</data>
    </edge>
    <edge source="ITA" target="CIV">
      <data key="d0">13042008</data>
    </edge>
    <edge source="ITA" target="JAM">
      <data key="d0">1988822</data>
    </edge>
    <edge source="ITA" target="JPN">
      <data key="d0">66601411</data>
    </edge>
    <edge source="ITA" target="KAZ">
      <data key="d0">16879046</data>
    </edge>
    <edge source="ITA" target="JOR">
      <data key="d0">26778339</data>
    </edge>
    <edge source="ITA" target="KOR">
      <data key="d0">70163337</data>
    </edge>
    <edge source="ITA" target="KGZ">
      <data key="d0">234341</data>
    </edge>
    <edge source="ITA" target="LBN">
      <data key="d0">46728106</data>
    </edge>
    <edge source="ITA" target="LVA">
      <data key="d0">16493334</data>
    </edge>
    <edge source="ITA" target="LTU">
      <data key="d0">32032871</data>
    </edge>
    <edge source="ITA" target="MDG">
      <data key="d0">2367577</data>
    </edge>
    <edge source="ITA" target="MWI">
      <data key="d0">254487</data>
    </edge>
    <edge source="ITA" target="MYS">
      <data key="d0">44376932</data>
    </edge>
    <edge source="ITA" target="MRT">
      <data key="d0">527581</data>
    </edge>
    <edge source="ITA" target="MUS">
      <data key="d0">6243725</data>
    </edge>
    <edge source="ITA" target="MEX">
      <data key="d0">162040633</data>
    </edge>
    <edge source="ITA" target="MDA">
      <data key="d0">7221066</data>
    </edge>
    <edge source="ITA" target="MAR">
      <data key="d0">76193611</data>
    </edge>
    <edge source="ITA" target="MOZ">
      <data key="d0">1871397</data>
    </edge>
    <edge source="ITA" target="OMN">
      <data key="d0">21064269</data>
    </edge>
    <edge source="ITA" target="NAM">
      <data key="d0">623774</data>
    </edge>
    <edge source="ITA" target="NLD">
      <data key="d0">367421035</data>
    </edge>
    <edge source="ITA" target="NZL">
      <data key="d0">22286922</data>
    </edge>
    <edge source="ITA" target="NIC">
      <data key="d0">1929517</data>
    </edge>
    <edge source="ITA" target="NER">
      <data key="d0">1466156</data>
    </edge>
    <edge source="ITA" target="NOR">
      <data key="d0">68928501</data>
    </edge>
    <edge source="ITA" target="PAK">
      <data key="d0">11130096</data>
    </edge>
    <edge source="ITA" target="PAN">
      <data key="d0">12895122</data>
    </edge>
    <edge source="ITA" target="PRY">
      <data key="d0">1652773</data>
    </edge>
    <edge source="ITA" target="PER">
      <data key="d0">14966388</data>
    </edge>
    <edge source="ITA" target="PHL">
      <data key="d0">14971184</data>
    </edge>
    <edge source="ITA" target="POL">
      <data key="d0">630844267</data>
    </edge>
    <edge source="ITA" target="PRT">
      <data key="d0">139735863</data>
    </edge>
    <edge source="ITA" target="ROU">
      <data key="d0">436250970</data>
    </edge>
    <edge source="ITA" target="RUS">
      <data key="d0">269823018</data>
    </edge>
    <edge source="ITA" target="SAU">
      <data key="d0">200717690</data>
    </edge>
    <edge source="ITA" target="SEN">
      <data key="d0">13925281</data>
    </edge>
    <edge source="ITA" target="SRB">
      <data key="d0">83361758</data>
    </edge>
    <edge source="ITA" target="IND">
      <data key="d0">124551004</data>
    </edge>
    <edge source="ITA" target="SGP">
      <data key="d0">29287423</data>
    </edge>
    <edge source="ITA" target="SVK">
      <data key="d0">234121308</data>
    </edge>
    <edge source="ITA" target="VNM">
      <data key="d0">20881389</data>
    </edge>
    <edge source="ITA" target="SVN">
      <data key="d0">154068227</data>
    </edge>
    <edge source="ITA" target="ZAF">
      <data key="d0">56475485</data>
    </edge>
    <edge source="ITA" target="ZWE">
      <data key="d0">627532</data>
    </edge>
    <edge source="ITA" target="ESP">
      <data key="d0">872695607</data>
    </edge>
    <edge source="ITA" target="SWE">
      <data key="d0">179752418</data>
    </edge>
    <edge source="ITA" target="CHE">
      <data key="d0">602634995</data>
    </edge>
    <edge source="ITA" target="THA">
      <data key="d0">35313312</data>
    </edge>
    <edge source="ITA" target="TGO">
      <data key="d0">1318948</data>
    </edge>
    <edge source="ITA" target="ARE">
      <data key="d0">178921905</data>
    </edge>
    <edge source="ITA" target="TUN">
      <data key="d0">92460021</data>
    </edge>
    <edge source="ITA" target="TUR">
      <data key="d0">309010886</data>
    </edge>
    <edge source="ITA" target="UGA">
      <data key="d0">2862012</data>
    </edge>
    <edge source="ITA" target="UKR">
      <data key="d0">41861445</data>
    </edge>
    <edge source="ITA" target="MKD">
      <data key="d0">16824147</data>
    </edge>
    <edge source="ITA" target="EGY">
      <data key="d0">151277299</data>
    </edge>
    <edge source="ITA" target="GBR">
      <data key="d0">755350270</data>
    </edge>
    <edge source="ITA" target="TZA">
      <data key="d0">3446413</data>
    </edge>
    <edge source="ITA" target="USA">
      <data key="d0">1048653934</data>
    </edge>
    <edge source="ITA" target="BFA">
      <data key="d0">2829210</data>
    </edge>
    <edge source="ITA" target="URY">
      <data key="d0">4698934</data>
    </edge>
    <edge source="SRB" target="ALB">
      <data key="d0">5898846</data>
    </edge>
    <edge source="SRB" target="DZA">
      <data key="d0">157911</data>
    </edge>
    <edge source="SRB" target="AZE">
      <data key="d0">676655</data>
    </edge>
    <edge source="SRB" target="AUS">
      <data key="d0">268326</data>
    </edge>
    <edge source="SRB" target="AUT">
      <data key="d0">15020845</data>
    </edge>
    <edge source="SRB" target="ARM">
      <data key="d0">46038</data>
    </edge>
    <edge source="SRB" target="BEL">
      <data key="d0">12889503</data>
    </edge>
    <edge source="SRB" target="BOL">
      <data key="d0">13564</data>
    </edge>
    <edge source="SRB" target="BGR">
      <data key="d0">10928721</data>
    </edge>
    <edge source="SRB" target="BLR">
      <data key="d0">2202238</data>
    </edge>
    <edge source="SRB" target="CAN">
      <data key="d0">1685497</data>
    </edge>
    <edge source="SRB" target="CHL">
      <data key="d0">51282</data>
    </edge>
    <edge source="SRB" target="CHN">
      <data key="d0">63692</data>
    </edge>
    <edge source="SRB" target="HRV">
      <data key="d0">22827884</data>
    </edge>
    <edge source="SRB" target="CZE">
      <data key="d0">9195487</data>
    </edge>
    <edge source="SRB" target="BEN">
      <data key="d0">174029</data>
    </edge>
    <edge source="SRB" target="DNK">
      <data key="d0">1070607</data>
    </edge>
    <edge source="SRB" target="EST">
      <data key="d0">485293</data>
    </edge>
    <edge source="SRB" target="FIN">
      <data key="d0">399150</data>
    </edge>
    <edge source="SRB" target="FRA">
      <data key="d0">20606124</data>
    </edge>
    <edge source="SRB" target="GEO">
      <data key="d0">1397609</data>
    </edge>
    <edge source="SRB" target="DEU">
      <data key="d0">62062381</data>
    </edge>
    <edge source="SRB" target="GHA">
      <data key="d0">292280</data>
    </edge>
    <edge source="SRB" target="GRC">
      <data key="d0">5757495</data>
    </edge>
    <edge source="SRB" target="HKG">
      <data key="d0">104444</data>
    </edge>
    <edge source="SRB" target="HUN">
      <data key="d0">19511619</data>
    </edge>
    <edge source="SRB" target="IDN">
      <data key="d0">16526</data>
    </edge>
    <edge source="SRB" target="IRL">
      <data key="d0">457279</data>
    </edge>
    <edge source="SRB" target="ISR">
      <data key="d0">2777461</data>
    </edge>
    <edge source="SRB" target="ITA">
      <data key="d0">55233073</data>
    </edge>
    <edge source="SRB" target="JPN">
      <data key="d0">98036</data>
    </edge>
    <edge source="SRB" target="KAZ">
      <data key="d0">1623228</data>
    </edge>
    <edge source="SRB" target="JOR">
      <data key="d0">30105</data>
    </edge>
    <edge source="SRB" target="KGZ">
      <data key="d0">95375</data>
    </edge>
    <edge source="SRB" target="LBN">
      <data key="d0">64366</data>
    </edge>
    <edge source="SRB" target="LVA">
      <data key="d0">309743</data>
    </edge>
    <edge source="SRB" target="LTU">
      <data key="d0">588163</data>
    </edge>
    <edge source="SRB" target="MEX">
      <data key="d0">380358</data>
    </edge>
    <edge source="SRB" target="MDA">
      <data key="d0">378980</data>
    </edge>
    <edge source="SRB" target="NLD">
      <data key="d0">4251451</data>
    </edge>
    <edge source="SRB" target="NZL">
      <data key="d0">11086</data>
    </edge>
    <edge source="SRB" target="NOR">
      <data key="d0">826631</data>
    </edge>
    <edge source="SRB" target="PAK">
      <data key="d0">14857</data>
    </edge>
    <edge source="SRB" target="POL">
      <data key="d0">29546156</data>
    </edge>
    <edge source="SRB" target="PRT">
      <data key="d0">107086</data>
    </edge>
    <edge source="SRB" target="ROU">
      <data key="d0">26572644</data>
    </edge>
    <edge source="SRB" target="RUS">
      <data key="d0">29297037</data>
    </edge>
    <edge source="SRB" target="SAU">
      <data key="d0">930262</data>
    </edge>
    <edge source="SRB" target="IND">
      <data key="d0">39847</data>
    </edge>
    <edge source="SRB" target="SGP">
      <data key="d0">16012</data>
    </edge>
    <edge source="SRB" target="SVK">
      <data key="d0">6138148</data>
    </edge>
    <edge source="SRB" target="SVN">
      <data key="d0">25923173</data>
    </edge>
    <edge source="SRB" target="ZAF">
      <data key="d0">17762</data>
    </edge>
    <edge source="SRB" target="ESP">
      <data key="d0">2167167</data>
    </edge>
    <edge source="SRB" target="SWE">
      <data key="d0">4185118</data>
    </edge>
    <edge source="SRB" target="CHE">
      <data key="d0">12461320</data>
    </edge>
    <edge source="SRB" target="ARE">
      <data key="d0">3213032</data>
    </edge>
    <edge source="SRB" target="TUR">
      <data key="d0">7609481</data>
    </edge>
    <edge source="SRB" target="UGA">
      <data key="d0">40632</data>
    </edge>
    <edge source="SRB" target="UKR">
      <data key="d0">1028824</data>
    </edge>
    <edge source="SRB" target="MKD">
      <data key="d0">21825680</data>
    </edge>
    <edge source="SRB" target="EGY">
      <data key="d0">33348</data>
    </edge>
    <edge source="SRB" target="GBR">
      <data key="d0">4543055</data>
    </edge>
    <edge source="SRB" target="USA">
      <data key="d0">4834672</data>
    </edge>
    <edge source="SRB" target="URY">
      <data key="d0">47742</data>
    </edge>
    <edge source="SVN" target="ALB">
      <data key="d0">917833</data>
    </edge>
    <edge source="SVN" target="DZA">
      <data key="d0">974560</data>
    </edge>
    <edge source="SVN" target="AZE">
      <data key="d0">165278</data>
    </edge>
    <edge source="SVN" target="ARG">
      <data key="d0">10223</data>
    </edge>
    <edge source="SVN" target="AUS">
      <data key="d0">3199751</data>
    </edge>
    <edge source="SVN" target="AUT">
      <data key="d0">186531266</data>
    </edge>
    <edge source="SVN" target="ARM">
      <data key="d0">764013</data>
    </edge>
    <edge source="SVN" target="BEL">
      <data key="d0">19370646</data>
    </edge>
    <edge source="SVN" target="BRA">
      <data key="d0">1568065</data>
    </edge>
    <edge source="SVN" target="BGR">
      <data key="d0">4464934</data>
    </edge>
    <edge source="SVN" target="BLR">
      <data key="d0">994823</data>
    </edge>
    <edge source="SVN" target="CAN">
      <data key="d0">1390743</data>
    </edge>
    <edge source="SVN" target="LKA">
      <data key="d0">45161</data>
    </edge>
    <edge source="SVN" target="CHL">
      <data key="d0">598356</data>
    </edge>
    <edge source="SVN" target="CHN">
      <data key="d0">8327767</data>
    </edge>
    <edge source="SVN" target="COL">
      <data key="d0">107251</data>
    </edge>
    <edge source="SVN" target="HRV">
      <data key="d0">85302301</data>
    </edge>
    <edge source="SVN" target="CZE">
      <data key="d0">34499531</data>
    </edge>
    <edge source="SVN" target="DNK">
      <data key="d0">4651862</data>
    </edge>
    <edge source="SVN" target="ECU">
      <data key="d0">84267</data>
    </edge>
    <edge source="SVN" target="EST">
      <data key="d0">350781</data>
    </edge>
    <edge source="SVN" target="FIN">
      <data key="d0">3686749</data>
    </edge>
    <edge source="SVN" target="FRA">
      <data key="d0">38068394</data>
    </edge>
    <edge source="SVN" target="GEO">
      <data key="d0">641292</data>
    </edge>
    <edge source="SVN" target="DEU">
      <data key="d0">383787116</data>
    </edge>
    <edge source="SVN" target="GRC">
      <data key="d0">2091227</data>
    </edge>
    <edge source="SVN" target="HKG">
      <data key="d0">908356</data>
    </edge>
    <edge source="SVN" target="HUN">
      <data key="d0">44020342</data>
    </edge>
    <edge source="SVN" target="IDN">
      <data key="d0">2253433</data>
    </edge>
    <edge source="SVN" target="IRL">
      <data key="d0">1807986</data>
    </edge>
    <edge source="SVN" target="ISR">
      <data key="d0">995191</data>
    </edge>
    <edge source="SVN" target="ITA">
      <data key="d0">107095102</data>
    </edge>
    <edge source="SVN" target="JPN">
      <data key="d0">2363070</data>
    </edge>
    <edge source="SVN" target="KAZ">
      <data key="d0">22173089</data>
    </edge>
    <edge source="SVN" target="JOR">
      <data key="d0">730707</data>
    </edge>
    <edge source="SVN" target="KOR">
      <data key="d0">2881158</data>
    </edge>
    <edge source="SVN" target="KGZ">
      <data key="d0">52151</data>
    </edge>
    <edge source="SVN" target="LBN">
      <data key="d0">205262</data>
    </edge>
    <edge source="SVN" target="LVA">
      <data key="d0">599458</data>
    </edge>
    <edge source="SVN" target="LTU">
      <data key="d0">2115661</data>
    </edge>
    <edge source="SVN" target="MDG">
      <data key="d0">55150</data>
    </edge>
    <edge source="SVN" target="MYS">
      <data key="d0">189436</data>
    </edge>
    <edge source="SVN" target="MEX">
      <data key="d0">1456816</data>
    </edge>
    <edge source="SVN" target="MDA">
      <data key="d0">497516</data>
    </edge>
    <edge source="SVN" target="MAR">
      <data key="d0">495999</data>
    </edge>
    <edge source="SVN" target="OMN">
      <data key="d0">20821</data>
    </edge>
    <edge source="SVN" target="NLD">
      <data key="d0">23659589</data>
    </edge>
    <edge source="SVN" target="NZL">
      <data key="d0">174397</data>
    </edge>
    <edge source="SVN" target="NOR">
      <data key="d0">2873721</data>
    </edge>
    <edge source="SVN" target="PAK">
      <data key="d0">19304</data>
    </edge>
    <edge source="SVN" target="PER">
      <data key="d0">120711</data>
    </edge>
    <edge source="SVN" target="PHL">
      <data key="d0">569841</data>
    </edge>
    <edge source="SVN" target="POL">
      <data key="d0">26948833</data>
    </edge>
    <edge source="SVN" target="PRT">
      <data key="d0">2059200</data>
    </edge>
    <edge source="SVN" target="ROU">
      <data key="d0">13780943</data>
    </edge>
    <edge source="SVN" target="RUS">
      <data key="d0">27270584</data>
    </edge>
    <edge source="SVN" target="SAU">
      <data key="d0">3877644</data>
    </edge>
    <edge source="SVN" target="SRB">
      <data key="d0">33764676</data>
    </edge>
    <edge source="SVN" target="IND">
      <data key="d0">1926217</data>
    </edge>
    <edge source="SVN" target="SGP">
      <data key="d0">1776897</data>
    </edge>
    <edge source="SVN" target="SVK">
      <data key="d0">66398868</data>
    </edge>
    <edge source="SVN" target="VNM">
      <data key="d0">724051</data>
    </edge>
    <edge source="SVN" target="ZAF">
      <data key="d0">1404390</data>
    </edge>
    <edge source="SVN" target="ESP">
      <data key="d0">13904359</data>
    </edge>
    <edge source="SVN" target="SWE">
      <data key="d0">18877549</data>
    </edge>
    <edge source="SVN" target="CHE">
      <data key="d0">30955172</data>
    </edge>
    <edge source="SVN" target="THA">
      <data key="d0">969641</data>
    </edge>
    <edge source="SVN" target="ARE">
      <data key="d0">5096227</data>
    </edge>
    <edge source="SVN" target="TUN">
      <data key="d0">614318</data>
    </edge>
    <edge source="SVN" target="TUR">
      <data key="d0">7997119</data>
    </edge>
    <edge source="SVN" target="UKR">
      <data key="d0">3546954</data>
    </edge>
    <edge source="SVN" target="MKD">
      <data key="d0">7126767</data>
    </edge>
    <edge source="SVN" target="EGY">
      <data key="d0">4596574</data>
    </edge>
    <edge source="SVN" target="GBR">
      <data key="d0">34128803</data>
    </edge>
    <edge source="SVN" target="TZA">
      <data key="d0">109115</data>
    </edge>
    <edge source="SVN" target="USA">
      <data key="d0">19899234</data>
    </edge>
    <edge source="ESP" target="ALB">
      <data key="d0">1960866</data>
    </edge>
    <edge source="ESP" target="DZA">
      <data key="d0">158366481</data>
    </edge>
    <edge source="ESP" target="AZE">
      <data key="d0">481110</data>
    </edge>
    <edge source="ESP" target="ARG">
      <data key="d0">36172385</data>
    </edge>
    <edge source="ESP" target="AUS">
      <data key="d0">30067011</data>
    </edge>
    <edge source="ESP" target="AUT">
      <data key="d0">58185718</data>
    </edge>
    <edge source="ESP" target="ARM">
      <data key="d0">351351</data>
    </edge>
    <edge source="ESP" target="BEL">
      <data key="d0">144373868</data>
    </edge>
    <edge source="ESP" target="BOL">
      <data key="d0">8968229</data>
    </edge>
    <edge source="ESP" target="BWA">
      <data key="d0">195565</data>
    </edge>
    <edge source="ESP" target="BRA">
      <data key="d0">61903690</data>
    </edge>
    <edge source="ESP" target="BGR">
      <data key="d0">15632588</data>
    </edge>
    <edge source="ESP" target="BLR">
      <data key="d0">1035326</data>
    </edge>
    <edge source="ESP" target="KHM">
      <data key="d0">144140</data>
    </edge>
    <edge source="ESP" target="CMR">
      <data key="d0">5417108</data>
    </edge>
    <edge source="ESP" target="CAN">
      <data key="d0">28274902</data>
    </edge>
    <edge source="ESP" target="CAF">
      <data key="d0">139316</data>
    </edge>
    <edge source="ESP" target="LKA">
      <data key="d0">4766836</data>
    </edge>
    <edge source="ESP" target="CHL">
      <data key="d0">87274030</data>
    </edge>
    <edge source="ESP" target="CHN">
      <data key="d0">85636559</data>
    </edge>
    <edge source="ESP" target="COL">
      <data key="d0">41415633</data>
    </edge>
    <edge source="ESP" target="CRI">
      <data key="d0">13104950</data>
    </edge>
    <edge source="ESP" target="HRV">
      <data key="d0">6262476</data>
    </edge>
    <edge source="ESP" target="CZE">
      <data key="d0">116217475</data>
    </edge>
    <edge source="ESP" target="BEN">
      <data key="d0">1790975</data>
    </edge>
    <edge source="ESP" target="DNK">
      <data key="d0">81949804</data>
    </edge>
    <edge source="ESP" target="ECU">
      <data key="d0">18888254</data>
    </edge>
    <edge source="ESP" target="SLV">
      <data key="d0">4261514</data>
    </edge>
    <edge source="ESP" target="ETH">
      <data key="d0">4289404</data>
    </edge>
    <edge source="ESP" target="EST">
      <data key="d0">4817755</data>
    </edge>
    <edge source="ESP" target="FIN">
      <data key="d0">40276380</data>
    </edge>
    <edge source="ESP" target="FRA">
      <data key="d0">1521943889</data>
    </edge>
    <edge source="ESP" target="GEO">
      <data key="d0">3237594</data>
    </edge>
    <edge source="ESP" target="GMB">
      <data key="d0">974407</data>
    </edge>
    <edge source="ESP" target="PSE">
      <data key="d0">72460</data>
    </edge>
    <edge source="ESP" target="DEU">
      <data key="d0">1094488693</data>
    </edge>
    <edge source="ESP" target="GHA">
      <data key="d0">17942068</data>
    </edge>
    <edge source="ESP" target="GRC">
      <data key="d0">29763463</data>
    </edge>
    <edge source="ESP" target="GTM">
      <data key="d0">11246756</data>
    </edge>
    <edge source="ESP" target="HND">
      <data key="d0">10258864</data>
    </edge>
    <edge source="ESP" target="HKG">
      <data key="d0">4802719</data>
    </edge>
    <edge source="ESP" target="HUN">
      <data key="d0">77916225</data>
    </edge>
    <edge source="ESP" target="IDN">
      <data key="d0">8735903</data>
    </edge>
    <edge source="ESP" target="IRL">
      <data key="d0">65754434</data>
    </edge>
    <edge source="ESP" target="ISR">
      <data key="d0">57460908</data>
    </edge>
    <edge source="ESP" target="ITA">
      <data key="d0">323833595</data>
    </edge>
    <edge source="ESP" target="CIV">
      <data key="d0">19366489</data>
    </edge>
    <edge source="ESP" target="JAM">
      <data key="d0">6413488</data>
    </edge>
    <edge source="ESP" target="JPN">
      <data key="d0">40269353</data>
    </edge>
    <edge source="ESP" target="KAZ">
      <data key="d0">4363147</data>
    </edge>
    <edge source="ESP" target="JOR">
      <data key="d0">8574868</data>
    </edge>
    <edge source="ESP" target="KOR">
      <data key="d0">16473445</data>
    </edge>
    <edge source="ESP" target="KGZ">
      <data key="d0">13961</data>
    </edge>
    <edge source="ESP" target="LBN">
      <data key="d0">7799903</data>
    </edge>
    <edge source="ESP" target="LVA">
      <data key="d0">3308831</data>
    </edge>
    <edge source="ESP" target="LTU">
      <data key="d0">10280063</data>
    </edge>
    <edge source="ESP" target="MDG">
      <data key="d0">2305817</data>
    </edge>
    <edge source="ESP" target="MYS">
      <data key="d0">16506548</data>
    </edge>
    <edge source="ESP" target="MRT">
      <data key="d0">8697269</data>
    </edge>
    <edge source="ESP" target="MUS">
      <data key="d0">2080231</data>
    </edge>
    <edge source="ESP" target="MEX">
      <data key="d0">174843619</data>
    </edge>
    <edge source="ESP" target="MDA">
      <data key="d0">761926</data>
    </edge>
    <edge source="ESP" target="MAR">
      <data key="d0">342400571</data>
    </edge>
    <edge source="ESP" target="MOZ">
      <data key="d0">340378</data>
    </edge>
    <edge source="ESP" target="OMN">
      <data key="d0">4387187</data>
    </edge>
    <edge source="ESP" target="NAM">
      <data key="d0">829789</data>
    </edge>
    <edge source="ESP" target="NLD">
      <data key="d0">141015940</data>
    </edge>
    <edge source="ESP" target="NZL">
      <data key="d0">5115471</data>
    </edge>
    <edge source="ESP" target="NIC">
      <data key="d0">7153459</data>
    </edge>
    <edge source="ESP" target="NER">
      <data key="d0">485046</data>
    </edge>
    <edge source="ESP" target="NOR">
      <data key="d0">71498292</data>
    </edge>
    <edge source="ESP" target="PAK">
      <data key="d0">3556788</data>
    </edge>
    <edge source="ESP" target="PAN">
      <data key="d0">32034323</data>
    </edge>
    <edge source="ESP" target="PRY">
      <data key="d0">3507136</data>
    </edge>
    <edge source="ESP" target="PER">
      <data key="d0">42399264</data>
    </edge>
    <edge source="ESP" target="PHL">
      <data key="d0">7393059</data>
    </edge>
    <edge source="ESP" target="POL">
      <data key="d0">298034151</data>
    </edge>
    <edge source="ESP" target="PRT">
      <data key="d0">674486778</data>
    </edge>
    <edge source="ESP" target="ROU">
      <data key="d0">62960904</data>
    </edge>
    <edge source="ESP" target="RUS">
      <data key="d0">33356782</data>
    </edge>
    <edge source="ESP" target="SAU">
      <data key="d0">67970417</data>
    </edge>
    <edge source="ESP" target="SEN">
      <data key="d0">12230130</data>
    </edge>
    <edge source="ESP" target="SRB">
      <data key="d0">8263112</data>
    </edge>
    <edge source="ESP" target="IND">
      <data key="d0">53416813</data>
    </edge>
    <edge source="ESP" target="SGP">
      <data key="d0">10372327</data>
    </edge>
    <edge source="ESP" target="SVK">
      <data key="d0">79600361</data>
    </edge>
    <edge source="ESP" target="VNM">
      <data key="d0">4636338</data>
    </edge>
    <edge source="ESP" target="SVN">
      <data key="d0">9809391</data>
    </edge>
    <edge source="ESP" target="ZAF">
      <data key="d0">42037268</data>
    </edge>
    <edge source="ESP" target="ZWE">
      <data key="d0">108079</data>
    </edge>
    <edge source="ESP" target="SWE">
      <data key="d0">107549640</data>
    </edge>
    <edge source="ESP" target="CHE">
      <data key="d0">43920542</data>
    </edge>
    <edge source="ESP" target="THA">
      <data key="d0">42953111</data>
    </edge>
    <edge source="ESP" target="TGO">
      <data key="d0">792111</data>
    </edge>
    <edge source="ESP" target="ARE">
      <data key="d0">54380975</data>
    </edge>
    <edge source="ESP" target="TUN">
      <data key="d0">25584038</data>
    </edge>
    <edge source="ESP" target="TUR">
      <data key="d0">97422977</data>
    </edge>
    <edge source="ESP" target="UGA">
      <data key="d0">1261266</data>
    </edge>
    <edge source="ESP" target="UKR">
      <data key="d0">6985909</data>
    </edge>
    <edge source="ESP" target="MKD">
      <data key="d0">616022</data>
    </edge>
    <edge source="ESP" target="EGY">
      <data key="d0">37006041</data>
    </edge>
    <edge source="ESP" target="GBR">
      <data key="d0">472671011</data>
    </edge>
    <edge source="ESP" target="TZA">
      <data key="d0">1087500</data>
    </edge>
    <edge source="ESP" target="USA">
      <data key="d0">409765162</data>
    </edge>
    <edge source="ESP" target="BFA">
      <data key="d0">4966210</data>
    </edge>
    <edge source="ESP" target="URY">
      <data key="d0">20630184</data>
    </edge>
    <edge source="CHE" target="ALB">
      <data key="d0">343901</data>
    </edge>
    <edge source="CHE" target="DZA">
      <data key="d0">942052</data>
    </edge>
    <edge source="CHE" target="AZE">
      <data key="d0">338192</data>
    </edge>
    <edge source="CHE" target="ARG">
      <data key="d0">2712497</data>
    </edge>
    <edge source="CHE" target="AUS">
      <data key="d0">26931029</data>
    </edge>
    <edge source="CHE" target="AUT">
      <data key="d0">374546047</data>
    </edge>
    <edge source="CHE" target="ARM">
      <data key="d0">268473</data>
    </edge>
    <edge source="CHE" target="BEL">
      <data key="d0">59879780</data>
    </edge>
    <edge source="CHE" target="BOL">
      <data key="d0">745714</data>
    </edge>
    <edge source="CHE" target="BWA">
      <data key="d0">18355</data>
    </edge>
    <edge source="CHE" target="BRA">
      <data key="d0">14432673</data>
    </edge>
    <edge source="CHE" target="BGR">
      <data key="d0">14482715</data>
    </edge>
    <edge source="CHE" target="BLR">
      <data key="d0">1333396</data>
    </edge>
    <edge source="CHE" target="KHM">
      <data key="d0">223232</data>
    </edge>
    <edge source="CHE" target="CMR">
      <data key="d0">111236</data>
    </edge>
    <edge source="CHE" target="CAN">
      <data key="d0">24318878</data>
    </edge>
    <edge source="CHE" target="LKA">
      <data key="d0">2102928</data>
    </edge>
    <edge source="CHE" target="CHL">
      <data key="d0">7428513</data>
    </edge>
    <edge source="CHE" target="CHN">
      <data key="d0">123984376</data>
    </edge>
    <edge source="CHE" target="COL">
      <data key="d0">4159889</data>
    </edge>
    <edge source="CHE" target="CRI">
      <data key="d0">652854</data>
    </edge>
    <edge source="CHE" target="HRV">
      <data key="d0">5636370</data>
    </edge>
    <edge source="CHE" target="CZE">
      <data key="d0">109069990</data>
    </edge>
    <edge source="CHE" target="BEN">
      <data key="d0">23317</data>
    </edge>
    <edge source="CHE" target="DNK">
      <data key="d0">26019283</data>
    </edge>
    <edge source="CHE" target="ECU">
      <data key="d0">914856</data>
    </edge>
    <edge source="CHE" target="SLV">
      <data key="d0">220091</data>
    </edge>
    <edge source="CHE" target="ETH">
      <data key="d0">1205379</data>
    </edge>
    <edge source="CHE" target="EST">
      <data key="d0">3720522</data>
    </edge>
    <edge source="CHE" target="FIN">
      <data key="d0">20428852</data>
    </edge>
    <edge source="CHE" target="FRA">
      <data key="d0">335021171</data>
    </edge>
    <edge source="CHE" target="GEO">
      <data key="d0">684986</data>
    </edge>
    <edge source="CHE" target="GMB">
      <data key="d0">14997</data>
    </edge>
    <edge source="CHE" target="DEU">
      <data key="d0">1538862110</data>
    </edge>
    <edge source="CHE" target="GHA">
      <data key="d0">240601</data>
    </edge>
    <edge source="CHE" target="GRC">
      <data key="d0">4026241</data>
    </edge>
    <edge source="CHE" target="GTM">
      <data key="d0">220407</data>
    </edge>
    <edge source="CHE" target="HND">
      <data key="d0">80712</data>
    </edge>
    <edge source="CHE" target="HKG">
      <data key="d0">41706315</data>
    </edge>
    <edge source="CHE" target="HUN">
      <data key="d0">58487618</data>
    </edge>
    <edge source="CHE" target="IDN">
      <data key="d0">6554000</data>
    </edge>
    <edge source="CHE" target="IRL">
      <data key="d0">7177086</data>
    </edge>
    <edge source="CHE" target="ISR">
      <data key="d0">20695466</data>
    </edge>
    <edge source="CHE" target="ITA">
      <data key="d0">174061801</data>
    </edge>
    <edge source="CHE" target="CIV">
      <data key="d0">403488</data>
    </edge>
    <edge source="CHE" target="JAM">
      <data key="d0">44830</data>
    </edge>
    <edge source="CHE" target="JPN">
      <data key="d0">58881247</data>
    </edge>
    <edge source="CHE" target="KAZ">
      <data key="d0">1747601</data>
    </edge>
    <edge source="CHE" target="JOR">
      <data key="d0">1562498</data>
    </edge>
    <edge source="CHE" target="KOR">
      <data key="d0">42320815</data>
    </edge>
    <edge source="CHE" target="KGZ">
      <data key="d0">144674</data>
    </edge>
    <edge source="CHE" target="LBN">
      <data key="d0">2638412</data>
    </edge>
    <edge source="CHE" target="LVA">
      <data key="d0">1362527</data>
    </edge>
    <edge source="CHE" target="LTU">
      <data key="d0">2185861</data>
    </edge>
    <edge source="CHE" target="MDG">
      <data key="d0">16603</data>
    </edge>
    <edge source="CHE" target="MYS">
      <data key="d0">9958997</data>
    </edge>
    <edge source="CHE" target="MRT">
      <data key="d0">18489</data>
    </edge>
    <edge source="CHE" target="MUS">
      <data key="d0">566779</data>
    </edge>
    <edge source="CHE" target="MEX">
      <data key="d0">40388055</data>
    </edge>
    <edge source="CHE" target="MDA">
      <data key="d0">172513</data>
    </edge>
    <edge source="CHE" target="MAR">
      <data key="d0">2005821</data>
    </edge>
    <edge source="CHE" target="MOZ">
      <data key="d0">32153</data>
    </edge>
    <edge source="CHE" target="OMN">
      <data key="d0">2031773</data>
    </edge>
    <edge source="CHE" target="NAM">
      <data key="d0">79583</data>
    </edge>
    <edge source="CHE" target="NLD">
      <data key="d0">78447434</data>
    </edge>
    <edge source="CHE" target="NZL">
      <data key="d0">5327920</data>
    </edge>
    <edge source="CHE" target="NIC">
      <data key="d0">133977</data>
    </edge>
    <edge source="CHE" target="NER">
      <data key="d0">42620</data>
    </edge>
    <edge source="CHE" target="NOR">
      <data key="d0">31078762</data>
    </edge>
    <edge source="CHE" target="PAK">
      <data key="d0">3064994</data>
    </edge>
    <edge source="CHE" target="PAN">
      <data key="d0">1057891</data>
    </edge>
    <edge source="CHE" target="PRY">
      <data key="d0">347435</data>
    </edge>
    <edge source="CHE" target="PER">
      <data key="d0">4573580</data>
    </edge>
    <edge source="CHE" target="PHL">
      <data key="d0">3947046</data>
    </edge>
    <edge source="CHE" target="POL">
      <data key="d0">80008667</data>
    </edge>
    <edge source="CHE" target="PRT">
      <data key="d0">24071108</data>
    </edge>
    <edge source="CHE" target="ROU">
      <data key="d0">22203824</data>
    </edge>
    <edge source="CHE" target="RUS">
      <data key="d0">43051258</data>
    </edge>
    <edge source="CHE" target="SAU">
      <data key="d0">17125358</data>
    </edge>
    <edge source="CHE" target="SEN">
      <data key="d0">180651</data>
    </edge>
    <edge source="CHE" target="SRB">
      <data key="d0">3531228</data>
    </edge>
    <edge source="CHE" target="IND">
      <data key="d0">32878151</data>
    </edge>
    <edge source="CHE" target="SGP">
      <data key="d0">49767438</data>
    </edge>
    <edge source="CHE" target="SVK">
      <data key="d0">17279608</data>
    </edge>
    <edge source="CHE" target="VNM">
      <data key="d0">7671525</data>
    </edge>
    <edge source="CHE" target="SVN">
      <data key="d0">5684875</data>
    </edge>
    <edge source="CHE" target="ZAF">
      <data key="d0">12691169</data>
    </edge>
    <edge source="CHE" target="ZWE">
      <data key="d0">68089</data>
    </edge>
    <edge source="CHE" target="ESP">
      <data key="d0">53937432</data>
    </edge>
    <edge source="CHE" target="SWE">
      <data key="d0">53473919</data>
    </edge>
    <edge source="CHE" target="THA">
      <data key="d0">13660265</data>
    </edge>
    <edge source="CHE" target="TGO">
      <data key="d0">210553</data>
    </edge>
    <edge source="CHE" target="ARE">
      <data key="d0">29093914</data>
    </edge>
    <edge source="CHE" target="TUN">
      <data key="d0">2155253</data>
    </edge>
    <edge source="CHE" target="TUR">
      <data key="d0">22600027</data>
    </edge>
    <edge source="CHE" target="UGA">
      <data key="d0">86297</data>
    </edge>
    <edge source="CHE" target="UKR">
      <data key="d0">3067513</data>
    </edge>
    <edge source="CHE" target="MKD">
      <data key="d0">490524</data>
    </edge>
    <edge source="CHE" target="EGY">
      <data key="d0">3264463</data>
    </edge>
    <edge source="CHE" target="GBR">
      <data key="d0">135871879</data>
    </edge>
    <edge source="CHE" target="TZA">
      <data key="d0">283109</data>
    </edge>
    <edge source="CHE" target="USA">
      <data key="d0">350245134</data>
    </edge>
    <edge source="CHE" target="URY">
      <data key="d0">787660</data>
    </edge>
    <edge source="ARE" target="ALB">
      <data key="d0">81914</data>
    </edge>
    <edge source="ARE" target="DZA">
      <data key="d0">27420973</data>
    </edge>
    <edge source="ARE" target="AZE">
      <data key="d0">15025124</data>
    </edge>
    <edge source="ARE" target="ARG">
      <data key="d0">21754</data>
    </edge>
    <edge source="ARE" target="AUS">
      <data key="d0">19443195</data>
    </edge>
    <edge source="ARE" target="AUT">
      <data key="d0">2564479</data>
    </edge>
    <edge source="ARE" target="ARM">
      <data key="d0">7249659</data>
    </edge>
    <edge source="ARE" target="BEL">
      <data key="d0">2430387</data>
    </edge>
    <edge source="ARE" target="BWA">
      <data key="d0">32675</data>
    </edge>
    <edge source="ARE" target="BRA">
      <data key="d0">263353</data>
    </edge>
    <edge source="ARE" target="BGR">
      <data key="d0">98666</data>
    </edge>
    <edge source="ARE" target="BDI">
      <data key="d0">576983</data>
    </edge>
    <edge source="ARE" target="BLR">
      <data key="d0">60349</data>
    </edge>
    <edge source="ARE" target="CMR">
      <data key="d0">4590459</data>
    </edge>
    <edge source="ARE" target="CAN">
      <data key="d0">11226053</data>
    </edge>
    <edge source="ARE" target="CAF">
      <data key="d0">108463</data>
    </edge>
    <edge source="ARE" target="LKA">
      <data key="d0">4892299</data>
    </edge>
    <edge source="ARE" target="CHL">
      <data key="d0">41710</data>
    </edge>
    <edge source="ARE" target="CHN">
      <data key="d0">13327775</data>
    </edge>
    <edge source="ARE" target="COL">
      <data key="d0">96782</data>
    </edge>
    <edge source="ARE" target="HRV">
      <data key="d0">57343</data>
    </edge>
    <edge source="ARE" target="CZE">
      <data key="d0">257129</data>
    </edge>
    <edge source="ARE" target="BEN">
      <data key="d0">3307799</data>
    </edge>
    <edge source="ARE" target="DNK">
      <data key="d0">512849</data>
    </edge>
    <edge source="ARE" target="ECU">
      <data key="d0">162462</data>
    </edge>
    <edge source="ARE" target="ETH">
      <data key="d0">27460606</data>
    </edge>
    <edge source="ARE" target="FIN">
      <data key="d0">288871</data>
    </edge>
    <edge source="ARE" target="FRA">
      <data key="d0">4349004</data>
    </edge>
    <edge source="ARE" target="GEO">
      <data key="d0">1353064</data>
    </edge>
    <edge source="ARE" target="GMB">
      <data key="d0">730892</data>
    </edge>
    <edge source="ARE" target="DEU">
      <data key="d0">11958626</data>
    </edge>
    <edge source="ARE" target="GHA">
      <data key="d0">6444495</data>
    </edge>
    <edge source="ARE" target="GRC">
      <data key="d0">268293</data>
    </edge>
    <edge source="ARE" target="HKG">
      <data key="d0">5087530</data>
    </edge>
    <edge source="ARE" target="HUN">
      <data key="d0">626840</data>
    </edge>
    <edge source="ARE" target="IDN">
      <data key="d0">1194379</data>
    </edge>
    <edge source="ARE" target="IRL">
      <data key="d0">3279479</data>
    </edge>
    <edge source="ARE" target="ITA">
      <data key="d0">11100287</data>
    </edge>
    <edge source="ARE" target="CIV">
      <data key="d0">7678100</data>
    </edge>
    <edge source="ARE" target="JPN">
      <data key="d0">2065297</data>
    </edge>
    <edge source="ARE" target="KAZ">
      <data key="d0">12964848</data>
    </edge>
    <edge source="ARE" target="JOR">
      <data key="d0">2955429</data>
    </edge>
    <edge source="ARE" target="KOR">
      <data key="d0">1474700</data>
    </edge>
    <edge source="ARE" target="KGZ">
      <data key="d0">288143</data>
    </edge>
    <edge source="ARE" target="LBN">
      <data key="d0">6847553</data>
    </edge>
    <edge source="ARE" target="LVA">
      <data key="d0">318897</data>
    </edge>
    <edge source="ARE" target="LTU">
      <data key="d0">174835</data>
    </edge>
    <edge source="ARE" target="MDG">
      <data key="d0">1419644</data>
    </edge>
    <edge source="ARE" target="MWI">
      <data key="d0">1355551</data>
    </edge>
    <edge source="ARE" target="MYS">
      <data key="d0">15057780</data>
    </edge>
    <edge source="ARE" target="MRT">
      <data key="d0">1981591</data>
    </edge>
    <edge source="ARE" target="MUS">
      <data key="d0">1634061</data>
    </edge>
    <edge source="ARE" target="MEX">
      <data key="d0">14332271</data>
    </edge>
    <edge source="ARE" target="MAR">
      <data key="d0">21739692</data>
    </edge>
    <edge source="ARE" target="MOZ">
      <data key="d0">3359563</data>
    </edge>
    <edge source="ARE" target="OMN">
      <data key="d0">252999263</data>
    </edge>
    <edge source="ARE" target="NAM">
      <data key="d0">182062</data>
    </edge>
    <edge source="ARE" target="NLD">
      <data key="d0">14775380</data>
    </edge>
    <edge source="ARE" target="NZL">
      <data key="d0">714443</data>
    </edge>
    <edge source="ARE" target="NIC">
      <data key="d0">97133</data>
    </edge>
    <edge source="ARE" target="NER">
      <data key="d0">928911</data>
    </edge>
    <edge source="ARE" target="NOR">
      <data key="d0">35528759</data>
    </edge>
    <edge source="ARE" target="PAK">
      <data key="d0">39790388</data>
    </edge>
    <edge source="ARE" target="PAN">
      <data key="d0">280637</data>
    </edge>
    <edge source="ARE" target="PRY">
      <data key="d0">69506</data>
    </edge>
    <edge source="ARE" target="PER">
      <data key="d0">8986019</data>
    </edge>
    <edge source="ARE" target="PHL">
      <data key="d0">14193559</data>
    </edge>
    <edge source="ARE" target="POL">
      <data key="d0">23712095</data>
    </edge>
    <edge source="ARE" target="PRT">
      <data key="d0">351846</data>
    </edge>
    <edge source="ARE" target="ROU">
      <data key="d0">1543600</data>
    </edge>
    <edge source="ARE" target="RUS">
      <data key="d0">4004348</data>
    </edge>
    <edge source="ARE" target="SAU">
      <data key="d0">52232046</data>
    </edge>
    <edge source="ARE" target="SEN">
      <data key="d0">12537167</data>
    </edge>
    <edge source="ARE" target="SRB">
      <data key="d0">94215</data>
    </edge>
    <edge source="ARE" target="IND">
      <data key="d0">63985445</data>
    </edge>
    <edge source="ARE" target="SGP">
      <data key="d0">17936423</data>
    </edge>
    <edge source="ARE" target="SVK">
      <data key="d0">14065</data>
    </edge>
    <edge source="ARE" target="VNM">
      <data key="d0">2269693</data>
    </edge>
    <edge source="ARE" target="ZAF">
      <data key="d0">4111588</data>
    </edge>
    <edge source="ARE" target="ZWE">
      <data key="d0">1075426</data>
    </edge>
    <edge source="ARE" target="ESP">
      <data key="d0">915881</data>
    </edge>
    <edge source="ARE" target="SWE">
      <data key="d0">693928</data>
    </edge>
    <edge source="ARE" target="CHE">
      <data key="d0">1628934</data>
    </edge>
    <edge source="ARE" target="THA">
      <data key="d0">1425624</data>
    </edge>
    <edge source="ARE" target="TGO">
      <data key="d0">283731</data>
    </edge>
    <edge source="ARE" target="TUN">
      <data key="d0">6766141</data>
    </edge>
    <edge source="ARE" target="TUR">
      <data key="d0">6578614</data>
    </edge>
    <edge source="ARE" target="UGA">
      <data key="d0">2090647</data>
    </edge>
    <edge source="ARE" target="UKR">
      <data key="d0">1809711</data>
    </edge>
    <edge source="ARE" target="MKD">
      <data key="d0">11219</data>
    </edge>
    <edge source="ARE" target="EGY">
      <data key="d0">30112825</data>
    </edge>
    <edge source="ARE" target="GBR">
      <data key="d0">40854583</data>
    </edge>
    <edge source="ARE" target="TZA">
      <data key="d0">52899973</data>
    </edge>
    <edge source="ARE" target="USA">
      <data key="d0">147854487</data>
    </edge>
    <edge source="ARE" target="BFA">
      <data key="d0">330741</data>
    </edge>
    <edge source="ARE" target="URY">
      <data key="d0">152708</data>
    </edge>
    <edge source="TUN" target="DZA">
      <data key="d0">73862799</data>
    </edge>
    <edge source="TUN" target="ARG">
      <data key="d0">12031</data>
    </edge>
    <edge source="TUN" target="AUS">
      <data key="d0">111162</data>
    </edge>
    <edge source="TUN" target="AUT">
      <data key="d0">72095</data>
    </edge>
    <edge source="TUN" target="BEL">
      <data key="d0">2813417</data>
    </edge>
    <edge source="TUN" target="BRA">
      <data key="d0">75367</data>
    </edge>
    <edge source="TUN" target="CMR">
      <data key="d0">1026148</data>
    </edge>
    <edge source="TUN" target="CAN">
      <data key="d0">4931783</data>
    </edge>
    <edge source="TUN" target="CAF">
      <data key="d0">36303</data>
    </edge>
    <edge source="TUN" target="LKA">
      <data key="d0">19784</data>
    </edge>
    <edge source="TUN" target="CHN">
      <data key="d0">291689</data>
    </edge>
    <edge source="TUN" target="CZE">
      <data key="d0">67321</data>
    </edge>
    <edge source="TUN" target="BEN">
      <data key="d0">181410</data>
    </edge>
    <edge source="TUN" target="DNK">
      <data key="d0">164455</data>
    </edge>
    <edge source="TUN" target="ETH">
      <data key="d0">683485</data>
    </edge>
    <edge source="TUN" target="FRA">
      <data key="d0">87240902</data>
    </edge>
    <edge source="TUN" target="DEU">
      <data key="d0">6490404</data>
    </edge>
    <edge source="TUN" target="GHA">
      <data key="d0">252983</data>
    </edge>
    <edge source="TUN" target="GRC">
      <data key="d0">1250966</data>
    </edge>
    <edge source="TUN" target="HUN">
      <data key="d0">2701673</data>
    </edge>
    <edge source="TUN" target="IDN">
      <data key="d0">10941</data>
    </edge>
    <edge source="TUN" target="IRL">
      <data key="d0">630029</data>
    </edge>
    <edge source="TUN" target="ITA">
      <data key="d0">64264794</data>
    </edge>
    <edge source="TUN" target="CIV">
      <data key="d0">4676436</data>
    </edge>
    <edge source="TUN" target="JPN">
      <data key="d0">12074</data>
    </edge>
    <edge source="TUN" target="JOR">
      <data key="d0">120494</data>
    </edge>
    <edge source="TUN" target="LBN">
      <data key="d0">183552</data>
    </edge>
    <edge source="TUN" target="MRT">
      <data key="d0">1540312</data>
    </edge>
    <edge source="TUN" target="MEX">
      <data key="d0">89163</data>
    </edge>
    <edge source="TUN" target="MAR">
      <data key="d0">4999572</data>
    </edge>
    <edge source="TUN" target="NLD">
      <data key="d0">2267413</data>
    </edge>
    <edge source="TUN" target="NER">
      <data key="d0">492290</data>
    </edge>
    <edge source="TUN" target="NOR">
      <data key="d0">179595</data>
    </edge>
    <edge source="TUN" target="PAK">
      <data key="d0">11278</data>
    </edge>
    <edge source="TUN" target="PAN">
      <data key="d0">10218</data>
    </edge>
    <edge source="TUN" target="POL">
      <data key="d0">4908561</data>
    </edge>
    <edge source="TUN" target="PRT">
      <data key="d0">159603</data>
    </edge>
    <edge source="TUN" target="ROU">
      <data key="d0">1917057</data>
    </edge>
    <edge source="TUN" target="RUS">
      <data key="d0">17396</data>
    </edge>
    <edge source="TUN" target="SAU">
      <data key="d0">1240386</data>
    </edge>
    <edge source="TUN" target="SEN">
      <data key="d0">2148331</data>
    </edge>
    <edge source="TUN" target="SRB">
      <data key="d0">230121</data>
    </edge>
    <edge source="TUN" target="IND">
      <data key="d0">10800</data>
    </edge>
    <edge source="TUN" target="SGP">
      <data key="d0">20460</data>
    </edge>
    <edge source="TUN" target="SVK">
      <data key="d0">10562</data>
    </edge>
    <edge source="TUN" target="ESP">
      <data key="d0">6871093</data>
    </edge>
    <edge source="TUN" target="SWE">
      <data key="d0">82510</data>
    </edge>
    <edge source="TUN" target="CHE">
      <data key="d0">290420</data>
    </edge>
    <edge source="TUN" target="THA">
      <data key="d0">21102</data>
    </edge>
    <edge source="TUN" target="TGO">
      <data key="d0">408648</data>
    </edge>
    <edge source="TUN" target="ARE">
      <data key="d0">716453</data>
    </edge>
    <edge source="TUN" target="TUR">
      <data key="d0">1130840</data>
    </edge>
    <edge source="TUN" target="UKR">
      <data key="d0">565863</data>
    </edge>
    <edge source="TUN" target="EGY">
      <data key="d0">1726712</data>
    </edge>
    <edge source="TUN" target="GBR">
      <data key="d0">3088323</data>
    </edge>
    <edge source="TUN" target="TZA">
      <data key="d0">30663</data>
    </edge>
    <edge source="TUN" target="USA">
      <data key="d0">10812614</data>
    </edge>
    <edge source="TUN" target="BFA">
      <data key="d0">1824368</data>
    </edge>
    <edge source="MKD" target="ALB">
      <data key="d0">1628188</data>
    </edge>
    <edge source="MKD" target="AUS">
      <data key="d0">73973</data>
    </edge>
    <edge source="MKD" target="AUT">
      <data key="d0">490236</data>
    </edge>
    <edge source="MKD" target="BEL">
      <data key="d0">1840425</data>
    </edge>
    <edge source="MKD" target="BGR">
      <data key="d0">5587573</data>
    </edge>
    <edge source="MKD" target="CAN">
      <data key="d0">31514</data>
    </edge>
    <edge source="MKD" target="HRV">
      <data key="d0">4268218</data>
    </edge>
    <edge source="MKD" target="CZE">
      <data key="d0">4812846</data>
    </edge>
    <edge source="MKD" target="FRA">
      <data key="d0">10833</data>
    </edge>
    <edge source="MKD" target="DEU">
      <data key="d0">3684988</data>
    </edge>
    <edge source="MKD" target="GRC">
      <data key="d0">3043750</data>
    </edge>
    <edge source="MKD" target="HUN">
      <data key="d0">455240</data>
    </edge>
    <edge source="MKD" target="IDN">
      <data key="d0">206322</data>
    </edge>
    <edge source="MKD" target="ISR">
      <data key="d0">81396</data>
    </edge>
    <edge source="MKD" target="ITA">
      <data key="d0">15233382</data>
    </edge>
    <edge source="MKD" target="LBN">
      <data key="d0">61538</data>
    </edge>
    <edge source="MKD" target="MEX">
      <data key="d0">1133908</data>
    </edge>
    <edge source="MKD" target="NLD">
      <data key="d0">1829695</data>
    </edge>
    <edge source="MKD" target="POL">
      <data key="d0">2822195</data>
    </edge>
    <edge source="MKD" target="ROU">
      <data key="d0">2826885</data>
    </edge>
    <edge source="MKD" target="RUS">
      <data key="d0">35768</data>
    </edge>
    <edge source="MKD" target="SRB">
      <data key="d0">13922506</data>
    </edge>
    <edge source="MKD" target="SVK">
      <data key="d0">1286392</data>
    </edge>
    <edge source="MKD" target="VNM">
      <data key="d0">2445556</data>
    </edge>
    <edge source="MKD" target="SVN">
      <data key="d0">1325400</data>
    </edge>
    <edge source="MKD" target="ZAF">
      <data key="d0">194304</data>
    </edge>
    <edge source="MKD" target="SWE">
      <data key="d0">756890</data>
    </edge>
    <edge source="MKD" target="CHE">
      <data key="d0">1015411</data>
    </edge>
    <edge source="MKD" target="TUR">
      <data key="d0">131324</data>
    </edge>
    <edge source="MKD" target="UKR">
      <data key="d0">348443</data>
    </edge>
    <edge source="MKD" target="GBR">
      <data key="d0">615723</data>
    </edge>
    <edge source="MKD" target="USA">
      <data key="d0">1320283</data>
    </edge>
    <edge source="USA" target="ALB">
      <data key="d0">1086869</data>
    </edge>
    <edge source="USA" target="DZA">
      <data key="d0">28865135</data>
    </edge>
    <edge source="USA" target="AZE">
      <data key="d0">6892024</data>
    </edge>
    <edge source="USA" target="ARG">
      <data key="d0">98625578</data>
    </edge>
    <edge source="USA" target="AUS">
      <data key="d0">381476787</data>
    </edge>
    <edge source="USA" target="AUT">
      <data key="d0">45137761</data>
    </edge>
    <edge source="USA" target="ARM">
      <data key="d0">308132</data>
    </edge>
    <edge source="USA" target="BEL">
      <data key="d0">218008498</data>
    </edge>
    <edge source="USA" target="BOL">
      <data key="d0">12293981</data>
    </edge>
    <edge source="USA" target="BWA">
      <data key="d0">148904</data>
    </edge>
    <edge source="USA" target="BRA">
      <data key="d0">526051162</data>
    </edge>
    <edge source="USA" target="BGR">
      <data key="d0">2971839</data>
    </edge>
    <edge source="USA" target="BDI">
      <data key="d0">37260</data>
    </edge>
    <edge source="USA" target="BLR">
      <data key="d0">682563</data>
    </edge>
    <edge source="USA" target="KHM">
      <data key="d0">729666</data>
    </edge>
    <edge source="USA" target="CMR">
      <data key="d0">2161207</data>
    </edge>
    <edge source="USA" target="CAN">
      <data key="d0">7568677131</data>
    </edge>
    <edge source="USA" target="CAF">
      <data key="d0">88251</data>
    </edge>
    <edge source="USA" target="LKA">
      <data key="d0">6773770</data>
    </edge>
    <edge source="USA" target="CHL">
      <data key="d0">145285871</data>
    </edge>
    <edge source="USA" target="CHN">
      <data key="d0">1024570440</data>
    </edge>
    <edge source="USA" target="COL">
      <data key="d0">130544765</data>
    </edge>
    <edge source="USA" target="CRI">
      <data key="d0">117879714</data>
    </edge>
    <edge source="USA" target="HRV">
      <data key="d0">12645137</data>
    </edge>
    <edge source="USA" target="CZE">
      <data key="d0">75623163</data>
    </edge>
    <edge source="USA" target="BEN">
      <data key="d0">378345</data>
    </edge>
    <edge source="USA" target="DNK">
      <data key="d0">59064055</data>
    </edge>
    <edge source="USA" target="ECU">
      <data key="d0">33293351</data>
    </edge>
    <edge source="USA" target="SLV">
      <data key="d0">21428640</data>
    </edge>
    <edge source="USA" target="ETH">
      <data key="d0">3182228</data>
    </edge>
    <edge source="USA" target="EST">
      <data key="d0">3693174</data>
    </edge>
    <edge source="USA" target="FIN">
      <data key="d0">30215248</data>
    </edge>
    <edge source="USA" target="FRA">
      <data key="d0">713953604</data>
    </edge>
    <edge source="USA" target="GEO">
      <data key="d0">4281968</data>
    </edge>
    <edge source="USA" target="GMB">
      <data key="d0">89500</data>
    </edge>
    <edge source="USA" target="DEU">
      <data key="d0">871266187</data>
    </edge>
    <edge source="USA" target="GHA">
      <data key="d0">19107368</data>
    </edge>
    <edge source="USA" target="GRC">
      <data key="d0">15516368</data>
    </edge>
    <edge source="USA" target="GTM">
      <data key="d0">58988848</data>
    </edge>
    <edge source="USA" target="HND">
      <data key="d0">35182433</data>
    </edge>
    <edge source="USA" target="HKG">
      <data key="d0">145277208</data>
    </edge>
    <edge source="USA" target="HUN">
      <data key="d0">47716313</data>
    </edge>
    <edge source="USA" target="IDN">
      <data key="d0">47196726</data>
    </edge>
    <edge source="USA" target="IRL">
      <data key="d0">92121374</data>
    </edge>
    <edge source="USA" target="ISR">
      <data key="d0">167491926</data>
    </edge>
    <edge source="USA" target="ITA">
      <data key="d0">283501393</data>
    </edge>
    <edge source="USA" target="CIV">
      <data key="d0">2883659</data>
    </edge>
    <edge source="USA" target="JAM">
      <data key="d0">43114077</data>
    </edge>
    <edge source="USA" target="JPN">
      <data key="d0">968662840</data>
    </edge>
    <edge source="USA" target="KAZ">
      <data key="d0">20736026</data>
    </edge>
    <edge source="USA" target="JOR">
      <data key="d0">6347383</data>
    </edge>
    <edge source="USA" target="KOR">
      <data key="d0">512650987</data>
    </edge>
    <edge source="USA" target="KGZ">
      <data key="d0">2337950</data>
    </edge>
    <edge source="USA" target="LBN">
      <data key="d0">4888297</data>
    </edge>
    <edge source="USA" target="LVA">
      <data key="d0">3834974</data>
    </edge>
    <edge source="USA" target="LTU">
      <data key="d0">6455075</data>
    </edge>
    <edge source="USA" target="MDG">
      <data key="d0">507375</data>
    </edge>
    <edge source="USA" target="MWI">
      <data key="d0">98453</data>
    </edge>
    <edge source="USA" target="MYS">
      <data key="d0">134913888</data>
    </edge>
    <edge source="USA" target="MRT">
      <data key="d0">2880673</data>
    </edge>
    <edge source="USA" target="MUS">
      <data key="d0">354334</data>
    </edge>
    <edge source="USA" target="MEX">
      <data key="d0">7816484805</data>
    </edge>
    <edge source="USA" target="MDA">
      <data key="d0">118801</data>
    </edge>
    <edge source="USA" target="MAR">
      <data key="d0">6030814</data>
    </edge>
    <edge source="USA" target="MOZ">
      <data key="d0">1927666</data>
    </edge>
    <edge source="USA" target="OMN">
      <data key="d0">48560395</data>
    </edge>
    <edge source="USA" target="NAM">
      <data key="d0">2610765</data>
    </edge>
    <edge source="USA" target="NLD">
      <data key="d0">320346430</data>
    </edge>
    <edge source="USA" target="NZL">
      <data key="d0">46339888</data>
    </edge>
    <edge source="USA" target="NIC">
      <data key="d0">21258226</data>
    </edge>
    <edge source="USA" target="NER">
      <data key="d0">2015872</data>
    </edge>
    <edge source="USA" target="NOR">
      <data key="d0">54822243</data>
    </edge>
    <edge source="USA" target="PAK">
      <data key="d0">15324946</data>
    </edge>
    <edge source="USA" target="PAN">
      <data key="d0">82429167</data>
    </edge>
    <edge source="USA" target="PRY">
      <data key="d0">2912101</data>
    </edge>
    <edge source="USA" target="PER">
      <data key="d0">122753189</data>
    </edge>
    <edge source="USA" target="PHL">
      <data key="d0">103055938</data>
    </edge>
    <edge source="USA" target="POL">
      <data key="d0">122143681</data>
    </edge>
    <edge source="USA" target="PRT">
      <data key="d0">15771171</data>
    </edge>
    <edge source="USA" target="ROU">
      <data key="d0">21874443</data>
    </edge>
    <edge source="USA" target="RUS">
      <data key="d0">99647661</data>
    </edge>
    <edge source="USA" target="SAU">
      <data key="d0">261366094</data>
    </edge>
    <edge source="USA" target="SEN">
      <data key="d0">1076718</data>
    </edge>
    <edge source="USA" target="SRB">
      <data key="d0">1522841</data>
    </edge>
    <edge source="USA" target="IND">
      <data key="d0">181519189</data>
    </edge>
    <edge source="USA" target="SGP">
      <data key="d0">368344556</data>
    </edge>
    <edge source="USA" target="SVK">
      <data key="d0">8125344</data>
    </edge>
    <edge source="USA" target="VNM">
      <data key="d0">131898631</data>
    </edge>
    <edge source="USA" target="SVN">
      <data key="d0">4540144</data>
    </edge>
    <edge source="USA" target="ZAF">
      <data key="d0">90592569</data>
    </edge>
    <edge source="USA" target="ZWE">
      <data key="d0">412593</data>
    </edge>
    <edge source="USA" target="ESP">
      <data key="d0">158385069</data>
    </edge>
    <edge source="USA" target="SWE">
      <data key="d0">78974003</data>
    </edge>
    <edge source="USA" target="CHE">
      <data key="d0">118870889</data>
    </edge>
    <edge source="USA" target="THA">
      <data key="d0">104820480</data>
    </edge>
    <edge source="USA" target="TGO">
      <data key="d0">147767</data>
    </edge>
    <edge source="USA" target="ARE">
      <data key="d0">270934969</data>
    </edge>
    <edge source="USA" target="TUN">
      <data key="d0">7274531</data>
    </edge>
    <edge source="USA" target="TUR">
      <data key="d0">112290835</data>
    </edge>
    <edge source="USA" target="UGA">
      <data key="d0">2036493</data>
    </edge>
    <edge source="USA" target="UKR">
      <data key="d0">73388096</data>
    </edge>
    <edge source="USA" target="MKD">
      <data key="d0">388915</data>
    </edge>
    <edge source="USA" target="EGY">
      <data key="d0">49721786</data>
    </edge>
    <edge source="USA" target="GBR">
      <data key="d0">1109543703</data>
    </edge>
    <edge source="USA" target="TZA">
      <data key="d0">3064102</data>
    </edge>
    <edge source="USA" target="BFA">
      <data key="d0">341782</data>
    </edge>
    <edge source="USA" target="URY">
      <data key="d0">10436531</data>
    </edge>
    <edge source="DZA" target="AUT">
      <data key="d0">369015</data>
    </edge>
    <edge source="DZA" target="FRA">
      <data key="d0">37815</data>
    </edge>
    <edge source="DZA" target="ITA">
      <data key="d0">358354</data>
    </edge>
    <edge source="DZA" target="CIV">
      <data key="d0">18679</data>
    </edge>
    <edge source="DZA" target="JPN">
      <data key="d0">12345</data>
    </edge>
    <edge source="DZA" target="ROU">
      <data key="d0">38768</data>
    </edge>
    <edge source="DZA" target="SAU">
      <data key="d0">51451</data>
    </edge>
    <edge source="DZA" target="GBR">
      <data key="d0">16551</data>
    </edge>
    <edge source="DZA" target="USA">
      <data key="d0">510790</data>
    </edge>
    <edge source="CIV" target="BEL">
      <data key="d0">480988</data>
    </edge>
    <edge source="CIV" target="BRA">
      <data key="d0">34447</data>
    </edge>
    <edge source="CIV" target="CMR">
      <data key="d0">439854</data>
    </edge>
    <edge source="CIV" target="CAF">
      <data key="d0">66437</data>
    </edge>
    <edge source="CIV" target="COL">
      <data key="d0">119791</data>
    </edge>
    <edge source="CIV" target="BEN">
      <data key="d0">371487</data>
    </edge>
    <edge source="CIV" target="FRA">
      <data key="d0">291452</data>
    </edge>
    <edge source="CIV" target="GMB">
      <data key="d0">24219</data>
    </edge>
    <edge source="CIV" target="DEU">
      <data key="d0">12498</data>
    </edge>
    <edge source="CIV" target="GHA">
      <data key="d0">8199938</data>
    </edge>
    <edge source="CIV" target="IDN">
      <data key="d0">28550</data>
    </edge>
    <edge source="CIV" target="KOR">
      <data key="d0">13633</data>
    </edge>
    <edge source="CIV" target="MYS">
      <data key="d0">14703</data>
    </edge>
    <edge source="CIV" target="MRT">
      <data key="d0">242108</data>
    </edge>
    <edge source="CIV" target="MAR">
      <data key="d0">14403</data>
    </edge>
    <edge source="CIV" target="OMN">
      <data key="d0">495738</data>
    </edge>
    <edge source="CIV" target="NAM">
      <data key="d0">89409</data>
    </edge>
    <edge source="CIV" target="NLD">
      <data key="d0">1250432</data>
    </edge>
    <edge source="CIV" target="NER">
      <data key="d0">732828</data>
    </edge>
    <edge source="CIV" target="NOR">
      <data key="d0">296473</data>
    </edge>
    <edge source="CIV" target="PRT">
      <data key="d0">71394</data>
    </edge>
    <edge source="CIV" target="SEN">
      <data key="d0">2138455</data>
    </edge>
    <edge source="CIV" target="SGP">
      <data key="d0">750692</data>
    </edge>
    <edge source="CIV" target="ZAF">
      <data key="d0">673148</data>
    </edge>
    <edge source="CIV" target="ESP">
      <data key="d0">531388</data>
    </edge>
    <edge source="CIV" target="TGO">
      <data key="d0">464736</data>
    </edge>
    <edge source="CIV" target="ARE">
      <data key="d0">127738</data>
    </edge>
    <edge source="CIV" target="EGY">
      <data key="d0">99035</data>
    </edge>
    <edge source="CIV" target="GBR">
      <data key="d0">4671719</data>
    </edge>
    <edge source="CIV" target="USA">
      <data key="d0">323798</data>
    </edge>
    <edge source="CIV" target="BFA">
      <data key="d0">2735594</data>
    </edge>
    <edge source="JPN" target="DZA">
      <data key="d0">1599966</data>
    </edge>
    <edge source="JPN" target="AZE">
      <data key="d0">186363</data>
    </edge>
    <edge source="JPN" target="ARG">
      <data key="d0">12844996</data>
    </edge>
    <edge source="JPN" target="AUS">
      <data key="d0">67612315</data>
    </edge>
    <edge source="JPN" target="AUT">
      <data key="d0">7913541</data>
    </edge>
    <edge source="JPN" target="BEL">
      <data key="d0">72529719</data>
    </edge>
    <edge source="JPN" target="BOL">
      <data key="d0">262560</data>
    </edge>
    <edge source="JPN" target="BRA">
      <data key="d0">102486376</data>
    </edge>
    <edge source="JPN" target="BGR">
      <data key="d0">429632</data>
    </edge>
    <edge source="JPN" target="BLR">
      <data key="d0">94273</data>
    </edge>
    <edge source="JPN" target="KHM">
      <data key="d0">3272023</data>
    </edge>
    <edge source="JPN" target="CMR">
      <data key="d0">93306</data>
    </edge>
    <edge source="JPN" target="CAN">
      <data key="d0">88859721</data>
    </edge>
    <edge source="JPN" target="CAF">
      <data key="d0">130792</data>
    </edge>
    <edge source="JPN" target="LKA">
      <data key="d0">4030891</data>
    </edge>
    <edge source="JPN" target="CHL">
      <data key="d0">11592250</data>
    </edge>
    <edge source="JPN" target="CHN">
      <data key="d0">2114105540</data>
    </edge>
    <edge source="JPN" target="COL">
      <data key="d0">1841799</data>
    </edge>
    <edge source="JPN" target="CRI">
      <data key="d0">523657</data>
    </edge>
    <edge source="JPN" target="HRV">
      <data key="d0">102735</data>
    </edge>
    <edge source="JPN" target="CZE">
      <data key="d0">40321520</data>
    </edge>
    <edge source="JPN" target="DNK">
      <data key="d0">12510769</data>
    </edge>
    <edge source="JPN" target="ECU">
      <data key="d0">1619064</data>
    </edge>
    <edge source="JPN" target="SLV">
      <data key="d0">917387</data>
    </edge>
    <edge source="JPN" target="ETH">
      <data key="d0">647524</data>
    </edge>
    <edge source="JPN" target="EST">
      <data key="d0">793998</data>
    </edge>
    <edge source="JPN" target="FIN">
      <data key="d0">4883674</data>
    </edge>
    <edge source="JPN" target="FRA">
      <data key="d0">81114246</data>
    </edge>
    <edge source="JPN" target="GEO">
      <data key="d0">129825</data>
    </edge>
    <edge source="JPN" target="DEU">
      <data key="d0">254652980</data>
    </edge>
    <edge source="JPN" target="GHA">
      <data key="d0">1158630</data>
    </edge>
    <edge source="JPN" target="GRC">
      <data key="d0">2672086</data>
    </edge>
    <edge source="JPN" target="GTM">
      <data key="d0">687985</data>
    </edge>
    <edge source="JPN" target="HND">
      <data key="d0">136160</data>
    </edge>
    <edge source="JPN" target="HKG">
      <data key="d0">270498442</data>
    </edge>
    <edge source="JPN" target="HUN">
      <data key="d0">35843316</data>
    </edge>
    <edge source="JPN" target="IDN">
      <data key="d0">458508133</data>
    </edge>
    <edge source="JPN" target="IRL">
      <data key="d0">1314174</data>
    </edge>
    <edge source="JPN" target="ISR">
      <data key="d0">8565384</data>
    </edge>
    <edge source="JPN" target="ITA">
      <data key="d0">51850067</data>
    </edge>
    <edge source="JPN" target="CIV">
      <data key="d0">451373</data>
    </edge>
    <edge source="JPN" target="JAM">
      <data key="d0">26906</data>
    </edge>
    <edge source="JPN" target="KAZ">
      <data key="d0">3479574</data>
    </edge>
    <edge source="JPN" target="JOR">
      <data key="d0">1501071</data>
    </edge>
    <edge source="JPN" target="KOR">
      <data key="d0">623690074</data>
    </edge>
    <edge source="JPN" target="LBN">
      <data key="d0">630323</data>
    </edge>
    <edge source="JPN" target="LVA">
      <data key="d0">652874</data>
    </edge>
    <edge source="JPN" target="LTU">
      <data key="d0">177643</data>
    </edge>
    <edge source="JPN" target="MDG">
      <data key="d0">300415</data>
    </edge>
    <edge source="JPN" target="MWI">
      <data key="d0">30018</data>
    </edge>
    <edge source="JPN" target="MYS">
      <data key="d0">214997272</data>
    </edge>
    <edge source="JPN" target="MRT">
      <data key="d0">103499</data>
    </edge>
    <edge source="JPN" target="MUS">
      <data key="d0">143186</data>
    </edge>
    <edge source="JPN" target="MEX">
      <data key="d0">366809447</data>
    </edge>
    <edge source="JPN" target="MDA">
      <data key="d0">216308</data>
    </edge>
    <edge source="JPN" target="MAR">
      <data key="d0">5078186</data>
    </edge>
    <edge source="JPN" target="MOZ">
      <data key="d0">80267</data>
    </edge>
    <edge source="JPN" target="OMN">
      <data key="d0">6927333</data>
    </edge>
    <edge source="JPN" target="NAM">
      <data key="d0">78186</data>
    </edge>
    <edge source="JPN" target="NLD">
      <data key="d0">160857348</data>
    </edge>
    <edge source="JPN" target="NZL">
      <data key="d0">7288466</data>
    </edge>
    <edge source="JPN" target="NIC">
      <data key="d0">245691</data>
    </edge>
    <edge source="JPN" target="NER">
      <data key="d0">20184</data>
    </edge>
    <edge source="JPN" target="NOR">
      <data key="d0">9742283</data>
    </edge>
    <edge source="JPN" target="PAK">
      <data key="d0">28871499</data>
    </edge>
    <edge source="JPN" target="PAN">
      <data key="d0">2350096</data>
    </edge>
    <edge source="JPN" target="PRY">
      <data key="d0">763095</data>
    </edge>
    <edge source="JPN" target="PER">
      <data key="d0">1786771</data>
    </edge>
    <edge source="JPN" target="PHL">
      <data key="d0">203108715</data>
    </edge>
    <edge source="JPN" target="POL">
      <data key="d0">31154541</data>
    </edge>
    <edge source="JPN" target="PRT">
      <data key="d0">5697994</data>
    </edge>
    <edge source="JPN" target="ROU">
      <data key="d0">6047359</data>
    </edge>
    <edge source="JPN" target="RUS">
      <data key="d0">53161193</data>
    </edge>
    <edge source="JPN" target="SAU">
      <data key="d0">55374595</data>
    </edge>
    <edge source="JPN" target="SEN">
      <data key="d0">66952</data>
    </edge>
    <edge source="JPN" target="SRB">
      <data key="d0">45617</data>
    </edge>
    <edge source="JPN" target="IND">
      <data key="d0">246816299</data>
    </edge>
    <edge source="JPN" target="SGP">
      <data key="d0">456876518</data>
    </edge>
    <edge source="JPN" target="SVK">
      <data key="d0">2041514</data>
    </edge>
    <edge source="JPN" target="VNM">
      <data key="d0">248028456</data>
    </edge>
    <edge source="JPN" target="SVN">
      <data key="d0">7309415</data>
    </edge>
    <edge source="JPN" target="ZAF">
      <data key="d0">20572570</data>
    </edge>
    <edge source="JPN" target="ESP">
      <data key="d0">42178088</data>
    </edge>
    <edge source="JPN" target="SWE">
      <data key="d0">44934640</data>
    </edge>
    <edge source="JPN" target="CHE">
      <data key="d0">25916825</data>
    </edge>
    <edge source="JPN" target="THA">
      <data key="d0">879034272</data>
    </edge>
    <edge source="JPN" target="TGO">
      <data key="d0">196161</data>
    </edge>
    <edge source="JPN" target="ARE">
      <data key="d0">30674053</data>
    </edge>
    <edge source="JPN" target="TUN">
      <data key="d0">60157</data>
    </edge>
    <edge source="JPN" target="TUR">
      <data key="d0">99660542</data>
    </edge>
    <edge source="JPN" target="UGA">
      <data key="d0">916880</data>
    </edge>
    <edge source="JPN" target="UKR">
      <data key="d0">459052</data>
    </edge>
    <edge source="JPN" target="MKD">
      <data key="d0">82293</data>
    </edge>
    <edge source="JPN" target="EGY">
      <data key="d0">9210533</data>
    </edge>
    <edge source="JPN" target="GBR">
      <data key="d0">174968589</data>
    </edge>
    <edge source="JPN" target="TZA">
      <data key="d0">2052499</data>
    </edge>
    <edge source="JPN" target="USA">
      <data key="d0">2105933508</data>
    </edge>
    <edge source="JPN" target="URY">
      <data key="d0">402957</data>
    </edge>
    <edge source="ROU" target="ALB">
      <data key="d0">1746414</data>
    </edge>
    <edge source="ROU" target="DZA">
      <data key="d0">21033168</data>
    </edge>
    <edge source="ROU" target="AZE">
      <data key="d0">282791</data>
    </edge>
    <edge source="ROU" target="ARG">
      <data key="d0">527670</data>
    </edge>
    <edge source="ROU" target="AUS">
      <data key="d0">787224</data>
    </edge>
    <edge source="ROU" target="AUT">
      <data key="d0">35677448</data>
    </edge>
    <edge source="ROU" target="ARM">
      <data key="d0">13096</data>
    </edge>
    <edge source="ROU" target="BEL">
      <data key="d0">30727654</data>
    </edge>
    <edge source="ROU" target="BOL">
      <data key="d0">156556</data>
    </edge>
    <edge source="ROU" target="BWA">
      <data key="d0">23363</data>
    </edge>
    <edge source="ROU" target="BRA">
      <data key="d0">4262986</data>
    </edge>
    <edge source="ROU" target="BGR">
      <data key="d0">41556928</data>
    </edge>
    <edge source="ROU" target="BLR">
      <data key="d0">2390257</data>
    </edge>
    <edge source="ROU" target="CMR">
      <data key="d0">1054029</data>
    </edge>
    <edge source="ROU" target="CAN">
      <data key="d0">1369454</data>
    </edge>
    <edge source="ROU" target="CAF">
      <data key="d0">112294</data>
    </edge>
    <edge source="ROU" target="LKA">
      <data key="d0">41239</data>
    </edge>
    <edge source="ROU" target="CHL">
      <data key="d0">187683</data>
    </edge>
    <edge source="ROU" target="CHN">
      <data key="d0">13583750</data>
    </edge>
    <edge source="ROU" target="COL">
      <data key="d0">4158583</data>
    </edge>
    <edge source="ROU" target="HRV">
      <data key="d0">3973318</data>
    </edge>
    <edge source="ROU" target="CZE">
      <data key="d0">40328056</data>
    </edge>
    <edge source="ROU" target="DNK">
      <data key="d0">10321021</data>
    </edge>
    <edge source="ROU" target="ETH">
      <data key="d0">136976</data>
    </edge>
    <edge source="ROU" target="EST">
      <data key="d0">458268</data>
    </edge>
    <edge source="ROU" target="FIN">
      <data key="d0">20111449</data>
    </edge>
    <edge source="ROU" target="FRA">
      <data key="d0">158861621</data>
    </edge>
    <edge source="ROU" target="GEO">
      <data key="d0">722788</data>
    </edge>
    <edge source="ROU" target="GMB">
      <data key="d0">25194</data>
    </edge>
    <edge source="ROU" target="DEU">
      <data key="d0">353223594</data>
    </edge>
    <edge source="ROU" target="GHA">
      <data key="d0">92030</data>
    </edge>
    <edge source="ROU" target="GRC">
      <data key="d0">6595914</data>
    </edge>
    <edge source="ROU" target="GTM">
      <data key="d0">623882</data>
    </edge>
    <edge source="ROU" target="HKG">
      <data key="d0">146047</data>
    </edge>
    <edge source="ROU" target="HUN">
      <data key="d0">79490058</data>
    </edge>
    <edge source="ROU" target="IDN">
      <data key="d0">555648</data>
    </edge>
    <edge source="ROU" target="IRL">
      <data key="d0">1043620</data>
    </edge>
    <edge source="ROU" target="ISR">
      <data key="d0">7250548</data>
    </edge>
    <edge source="ROU" target="ITA">
      <data key="d0">208987062</data>
    </edge>
    <edge source="ROU" target="CIV">
      <data key="d0">229399</data>
    </edge>
    <edge source="ROU" target="JPN">
      <data key="d0">2261834</data>
    </edge>
    <edge source="ROU" target="KAZ">
      <data key="d0">349011</data>
    </edge>
    <edge source="ROU" target="JOR">
      <data key="d0">179415</data>
    </edge>
    <edge source="ROU" target="KOR">
      <data key="d0">3031794</data>
    </edge>
    <edge source="ROU" target="LBN">
      <data key="d0">1453102</data>
    </edge>
    <edge source="ROU" target="LVA">
      <data key="d0">305330</data>
    </edge>
    <edge source="ROU" target="LTU">
      <data key="d0">1058076</data>
    </edge>
    <edge source="ROU" target="MDG">
      <data key="d0">182990</data>
    </edge>
    <edge source="ROU" target="MYS">
      <data key="d0">559929</data>
    </edge>
    <edge source="ROU" target="MUS">
      <data key="d0">105557</data>
    </edge>
    <edge source="ROU" target="MEX">
      <data key="d0">7809693</data>
    </edge>
    <edge source="ROU" target="MDA">
      <data key="d0">22494913</data>
    </edge>
    <edge source="ROU" target="MAR">
      <data key="d0">30086409</data>
    </edge>
    <edge source="ROU" target="OMN">
      <data key="d0">275969</data>
    </edge>
    <edge source="ROU" target="NLD">
      <data key="d0">52561981</data>
    </edge>
    <edge source="ROU" target="NIC">
      <data key="d0">48299</data>
    </edge>
    <edge source="ROU" target="NER">
      <data key="d0">24124</data>
    </edge>
    <edge source="ROU" target="NOR">
      <data key="d0">19125642</data>
    </edge>
    <edge source="ROU" target="PAK">
      <data key="d0">683185</data>
    </edge>
    <edge source="ROU" target="PAN">
      <data key="d0">25950</data>
    </edge>
    <edge source="ROU" target="PHL">
      <data key="d0">236537</data>
    </edge>
    <edge source="ROU" target="POL">
      <data key="d0">41729263</data>
    </edge>
    <edge source="ROU" target="PRT">
      <data key="d0">4487042</data>
    </edge>
    <edge source="ROU" target="RUS">
      <data key="d0">49662063</data>
    </edge>
    <edge source="ROU" target="SAU">
      <data key="d0">3301010</data>
    </edge>
    <edge source="ROU" target="SEN">
      <data key="d0">414111</data>
    </edge>
    <edge source="ROU" target="SRB">
      <data key="d0">34919479</data>
    </edge>
    <edge source="ROU" target="IND">
      <data key="d0">2638255</data>
    </edge>
    <edge source="ROU" target="SGP">
      <data key="d0">1607250</data>
    </edge>
    <edge source="ROU" target="SVK">
      <data key="d0">39401645</data>
    </edge>
    <edge source="ROU" target="VNM">
      <data key="d0">388083</data>
    </edge>
    <edge source="ROU" target="SVN">
      <data key="d0">1393700</data>
    </edge>
    <edge source="ROU" target="ZAF">
      <data key="d0">2188466</data>
    </edge>
    <edge source="ROU" target="ESP">
      <data key="d0">56107797</data>
    </edge>
    <edge source="ROU" target="SWE">
      <data key="d0">39671574</data>
    </edge>
    <edge source="ROU" target="CHE">
      <data key="d0">15013945</data>
    </edge>
    <edge source="ROU" target="THA">
      <data key="d0">1944622</data>
    </edge>
    <edge source="ROU" target="TGO">
      <data key="d0">36149</data>
    </edge>
    <edge source="ROU" target="ARE">
      <data key="d0">29148317</data>
    </edge>
    <edge source="ROU" target="TUN">
      <data key="d0">211678</data>
    </edge>
    <edge source="ROU" target="TUR">
      <data key="d0">60296861</data>
    </edge>
    <edge source="ROU" target="UKR">
      <data key="d0">7327207</data>
    </edge>
    <edge source="ROU" target="MKD">
      <data key="d0">2089035</data>
    </edge>
    <edge source="ROU" target="EGY">
      <data key="d0">16054651</data>
    </edge>
    <edge source="ROU" target="GBR">
      <data key="d0">56258973</data>
    </edge>
    <edge source="ROU" target="TZA">
      <data key="d0">85591</data>
    </edge>
    <edge source="ROU" target="USA">
      <data key="d0">47116464</data>
    </edge>
    <edge source="ROU" target="BFA">
      <data key="d0">68558</data>
    </edge>
    <edge source="SAU" target="DZA">
      <data key="d0">1833553</data>
    </edge>
    <edge source="SAU" target="ARG">
      <data key="d0">374445</data>
    </edge>
    <edge source="SAU" target="AUS">
      <data key="d0">15833103</data>
    </edge>
    <edge source="SAU" target="AUT">
      <data key="d0">9860385</data>
    </edge>
    <edge source="SAU" target="BEL">
      <data key="d0">205358</data>
    </edge>
    <edge source="SAU" target="BRA">
      <data key="d0">832100</data>
    </edge>
    <edge source="SAU" target="CMR">
      <data key="d0">48539</data>
    </edge>
    <edge source="SAU" target="CAN">
      <data key="d0">310437</data>
    </edge>
    <edge source="SAU" target="LKA">
      <data key="d0">44805</data>
    </edge>
    <edge source="SAU" target="CHN">
      <data key="d0">2638983</data>
    </edge>
    <edge source="SAU" target="COL">
      <data key="d0">90677</data>
    </edge>
    <edge source="SAU" target="CRI">
      <data key="d0">142150</data>
    </edge>
    <edge source="SAU" target="ECU">
      <data key="d0">38137</data>
    </edge>
    <edge source="SAU" target="ETH">
      <data key="d0">196290</data>
    </edge>
    <edge source="SAU" target="FRA">
      <data key="d0">2499767</data>
    </edge>
    <edge source="SAU" target="GEO">
      <data key="d0">29070</data>
    </edge>
    <edge source="SAU" target="DEU">
      <data key="d0">2512568</data>
    </edge>
    <edge source="SAU" target="GHA">
      <data key="d0">317104</data>
    </edge>
    <edge source="SAU" target="GRC">
      <data key="d0">237361</data>
    </edge>
    <edge source="SAU" target="HKG">
      <data key="d0">395514</data>
    </edge>
    <edge source="SAU" target="IDN">
      <data key="d0">5553467</data>
    </edge>
    <edge source="SAU" target="ITA">
      <data key="d0">2763798</data>
    </edge>
    <edge source="SAU" target="CIV">
      <data key="d0">26669</data>
    </edge>
    <edge source="SAU" target="JPN">
      <data key="d0">1535651</data>
    </edge>
    <edge source="SAU" target="JOR">
      <data key="d0">41678610</data>
    </edge>
    <edge source="SAU" target="KOR">
      <data key="d0">2294142</data>
    </edge>
    <edge source="SAU" target="LBN">
      <data key="d0">4272246</data>
    </edge>
    <edge source="SAU" target="MYS">
      <data key="d0">398181</data>
    </edge>
    <edge source="SAU" target="MRT">
      <data key="d0">1021989</data>
    </edge>
    <edge source="SAU" target="MAR">
      <data key="d0">6517316</data>
    </edge>
    <edge source="SAU" target="OMN">
      <data key="d0">30951187</data>
    </edge>
    <edge source="SAU" target="NLD">
      <data key="d0">1956501</data>
    </edge>
    <edge source="SAU" target="NZL">
      <data key="d0">3263058</data>
    </edge>
    <edge source="SAU" target="NOR">
      <data key="d0">1373498</data>
    </edge>
    <edge source="SAU" target="PAK">
      <data key="d0">3216386</data>
    </edge>
    <edge source="SAU" target="PAN">
      <data key="d0">65341</data>
    </edge>
    <edge source="SAU" target="PRY">
      <data key="d0">43205</data>
    </edge>
    <edge source="SAU" target="PHL">
      <data key="d0">281367</data>
    </edge>
    <edge source="SAU" target="POL">
      <data key="d0">64007</data>
    </edge>
    <edge source="SAU" target="ROU">
      <data key="d0">256830</data>
    </edge>
    <edge source="SAU" target="RUS">
      <data key="d0">30403</data>
    </edge>
    <edge source="SAU" target="SEN">
      <data key="d0">45338</data>
    </edge>
    <edge source="SAU" target="IND">
      <data key="d0">24563219</data>
    </edge>
    <edge source="SAU" target="SGP">
      <data key="d0">221893</data>
    </edge>
    <edge source="SAU" target="VNM">
      <data key="d0">340307</data>
    </edge>
    <edge source="SAU" target="ZAF">
      <data key="d0">272832</data>
    </edge>
    <edge source="SAU" target="ESP">
      <data key="d0">612073</data>
    </edge>
    <edge source="SAU" target="SWE">
      <data key="d0">360576</data>
    </edge>
    <edge source="SAU" target="CHE">
      <data key="d0">238695</data>
    </edge>
    <edge source="SAU" target="ARE">
      <data key="d0">176388405</data>
    </edge>
    <edge source="SAU" target="TUN">
      <data key="d0">5381180</data>
    </edge>
    <edge source="SAU" target="TUR">
      <data key="d0">35274107</data>
    </edge>
    <edge source="SAU" target="EGY">
      <data key="d0">62625662</data>
    </edge>
    <edge source="SAU" target="GBR">
      <data key="d0">2052246</data>
    </edge>
    <edge source="SAU" target="TZA">
      <data key="d0">366710</data>
    </edge>
    <edge source="SAU" target="USA">
      <data key="d0">4733902</data>
    </edge>
    <edge source="GBR" target="ALB">
      <data key="d0">873138</data>
    </edge>
    <edge source="GBR" target="DZA">
      <data key="d0">19634612</data>
    </edge>
    <edge source="GBR" target="AZE">
      <data key="d0">33796912</data>
    </edge>
    <edge source="GBR" target="ARG">
      <data key="d0">6068791</data>
    </edge>
    <edge source="GBR" target="AUS">
      <data key="d0">118854111</data>
    </edge>
    <edge source="GBR" target="AUT">
      <data key="d0">47821117</data>
    </edge>
    <edge source="GBR" target="ARM">
      <data key="d0">470349</data>
    </edge>
    <edge source="GBR" target="BEL">
      <data key="d0">181665131</data>
    </edge>
    <edge source="GBR" target="BOL">
      <data key="d0">378674</data>
    </edge>
    <edge source="GBR" target="BWA">
      <data key="d0">200416</data>
    </edge>
    <edge source="GBR" target="BRA">
      <data key="d0">267165084</data>
    </edge>
    <edge source="GBR" target="BGR">
      <data key="d0">8882007</data>
    </edge>
    <edge source="GBR" target="BLR">
      <data key="d0">343428</data>
    </edge>
    <edge source="GBR" target="KHM">
      <data key="d0">131030</data>
    </edge>
    <edge source="GBR" target="CMR">
      <data key="d0">1398751</data>
    </edge>
    <edge source="GBR" target="CAN">
      <data key="d0">95171331</data>
    </edge>
    <edge source="GBR" target="CAF">
      <data key="d0">87239</data>
    </edge>
    <edge source="GBR" target="LKA">
      <data key="d0">54593707</data>
    </edge>
    <edge source="GBR" target="CHL">
      <data key="d0">8981870</data>
    </edge>
    <edge source="GBR" target="CHN">
      <data key="d0">176263058</data>
    </edge>
    <edge source="GBR" target="COL">
      <data key="d0">3971526</data>
    </edge>
    <edge source="GBR" target="CRI">
      <data key="d0">1857480</data>
    </edge>
    <edge source="GBR" target="HRV">
      <data key="d0">2474816</data>
    </edge>
    <edge source="GBR" target="CZE">
      <data key="d0">107780766</data>
    </edge>
    <edge source="GBR" target="BEN">
      <data key="d0">269542</data>
    </edge>
    <edge source="GBR" target="DNK">
      <data key="d0">76622698</data>
    </edge>
    <edge source="GBR" target="ECU">
      <data key="d0">555442</data>
    </edge>
    <edge source="GBR" target="SLV">
      <data key="d0">281401</data>
    </edge>
    <edge source="GBR" target="ETH">
      <data key="d0">1942007</data>
    </edge>
    <edge source="GBR" target="EST">
      <data key="d0">7098157</data>
    </edge>
    <edge source="GBR" target="FIN">
      <data key="d0">26411508</data>
    </edge>
    <edge source="GBR" target="FRA">
      <data key="d0">640252193</data>
    </edge>
    <edge source="GBR" target="GEO">
      <data key="d0">11430790</data>
    </edge>
    <edge source="GBR" target="GMB">
      <data key="d0">629907</data>
    </edge>
    <edge source="GBR" target="DEU">
      <data key="d0">794418217</data>
    </edge>
    <edge source="GBR" target="GHA">
      <data key="d0">62393534</data>
    </edge>
    <edge source="GBR" target="GRC">
      <data key="d0">12305144</data>
    </edge>
    <edge source="GBR" target="GTM">
      <data key="d0">287354</data>
    </edge>
    <edge source="GBR" target="HND">
      <data key="d0">35259</data>
    </edge>
    <edge source="GBR" target="HKG">
      <data key="d0">47381007</data>
    </edge>
    <edge source="GBR" target="HUN">
      <data key="d0">33626149</data>
    </edge>
    <edge source="GBR" target="IDN">
      <data key="d0">11682376</data>
    </edge>
    <edge source="GBR" target="IRL">
      <data key="d0">707964014</data>
    </edge>
    <edge source="GBR" target="ISR">
      <data key="d0">31490753</data>
    </edge>
    <edge source="GBR" target="ITA">
      <data key="d0">231432942</data>
    </edge>
    <edge source="GBR" target="CIV">
      <data key="d0">3711583</data>
    </edge>
    <edge source="GBR" target="JAM">
      <data key="d0">2008365</data>
    </edge>
    <edge source="GBR" target="JPN">
      <data key="d0">158609498</data>
    </edge>
    <edge source="GBR" target="KAZ">
      <data key="d0">19683964</data>
    </edge>
    <edge source="GBR" target="JOR">
      <data key="d0">3003496</data>
    </edge>
    <edge source="GBR" target="KOR">
      <data key="d0">63690120</data>
    </edge>
    <edge source="GBR" target="LBN">
      <data key="d0">3541747</data>
    </edge>
    <edge source="GBR" target="LVA">
      <data key="d0">4441566</data>
    </edge>
    <edge source="GBR" target="LTU">
      <data key="d0">6168600</data>
    </edge>
    <edge source="GBR" target="MDG">
      <data key="d0">494329</data>
    </edge>
    <edge source="GBR" target="MWI">
      <data key="d0">101787</data>
    </edge>
    <edge source="GBR" target="MYS">
      <data key="d0">36273070</data>
    </edge>
    <edge source="GBR" target="MRT">
      <data key="d0">606250</data>
    </edge>
    <edge source="GBR" target="MUS">
      <data key="d0">1632232</data>
    </edge>
    <edge source="GBR" target="MEX">
      <data key="d0">34582132</data>
    </edge>
    <edge source="GBR" target="MDA">
      <data key="d0">252277</data>
    </edge>
    <edge source="GBR" target="MAR">
      <data key="d0">4967022</data>
    </edge>
    <edge source="GBR" target="MOZ">
      <data key="d0">597452</data>
    </edge>
    <edge source="GBR" target="OMN">
      <data key="d0">34642218</data>
    </edge>
    <edge source="GBR" target="NAM">
      <data key="d0">1878403</data>
    </edge>
    <edge source="GBR" target="NLD">
      <data key="d0">408809581</data>
    </edge>
    <edge source="GBR" target="NZL">
      <data key="d0">21787481</data>
    </edge>
    <edge source="GBR" target="NIC">
      <data key="d0">1162922</data>
    </edge>
    <edge source="GBR" target="NER">
      <data key="d0">720290</data>
    </edge>
    <edge source="GBR" target="NOR">
      <data key="d0">151986276</data>
    </edge>
    <edge source="GBR" target="PAK">
      <data key="d0">8139690</data>
    </edge>
    <edge source="GBR" target="PAN">
      <data key="d0">1378754</data>
    </edge>
    <edge source="GBR" target="PRY">
      <data key="d0">139306</data>
    </edge>
    <edge source="GBR" target="PER">
      <data key="d0">2409210</data>
    </edge>
    <edge source="GBR" target="PHL">
      <data key="d0">12632837</data>
    </edge>
    <edge source="GBR" target="POL">
      <data key="d0">156569681</data>
    </edge>
    <edge source="GBR" target="PRT">
      <data key="d0">33306795</data>
    </edge>
    <edge source="GBR" target="ROU">
      <data key="d0">32296515</data>
    </edge>
    <edge source="GBR" target="RUS">
      <data key="d0">38942116</data>
    </edge>
    <edge source="GBR" target="SAU">
      <data key="d0">149338427</data>
    </edge>
    <edge source="GBR" target="SEN">
      <data key="d0">2249592</data>
    </edge>
    <edge source="GBR" target="SRB">
      <data key="d0">4794494</data>
    </edge>
    <edge source="GBR" target="IND">
      <data key="d0">98350995</data>
    </edge>
    <edge source="GBR" target="SGP">
      <data key="d0">95845310</data>
    </edge>
    <edge source="GBR" target="SVK">
      <data key="d0">30145395</data>
    </edge>
    <edge source="GBR" target="VNM">
      <data key="d0">6023295</data>
    </edge>
    <edge source="GBR" target="SVN">
      <data key="d0">3863321</data>
    </edge>
    <edge source="GBR" target="ZAF">
      <data key="d0">47235856</data>
    </edge>
    <edge source="GBR" target="ZWE">
      <data key="d0">419658</data>
    </edge>
    <edge source="GBR" target="ESP">
      <data key="d0">225065639</data>
    </edge>
    <edge source="GBR" target="SWE">
      <data key="d0">111335493</data>
    </edge>
    <edge source="GBR" target="CHE">
      <data key="d0">61595974</data>
    </edge>
    <edge source="GBR" target="THA">
      <data key="d0">42879546</data>
    </edge>
    <edge source="GBR" target="TGO">
      <data key="d0">92748</data>
    </edge>
    <edge source="GBR" target="ARE">
      <data key="d0">124554498</data>
    </edge>
    <edge source="GBR" target="TUN">
      <data key="d0">4306286</data>
    </edge>
    <edge source="GBR" target="TUR">
      <data key="d0">83689141</data>
    </edge>
    <edge source="GBR" target="UGA">
      <data key="d0">2432745</data>
    </edge>
    <edge source="GBR" target="UKR">
      <data key="d0">3496930</data>
    </edge>
    <edge source="GBR" target="MKD">
      <data key="d0">386332</data>
    </edge>
    <edge source="GBR" target="EGY">
      <data key="d0">27687226</data>
    </edge>
    <edge source="GBR" target="TZA">
      <data key="d0">2169110</data>
    </edge>
    <edge source="GBR" target="USA">
      <data key="d0">779577068</data>
    </edge>
    <edge source="GBR" target="BFA">
      <data key="d0">203410</data>
    </edge>
    <edge source="GBR" target="URY">
      <data key="d0">938115</data>
    </edge>
    <edge source="AZE" target="DZA">
      <data key="d0">17425</data>
    </edge>
    <edge source="AZE" target="AUS">
      <data key="d0">13217</data>
    </edge>
    <edge source="AZE" target="BEL">
      <data key="d0">286267</data>
    </edge>
    <edge source="AZE" target="CAN">
      <data key="d0">13932</data>
    </edge>
    <edge source="AZE" target="CHN">
      <data key="d0">32641</data>
    </edge>
    <edge source="AZE" target="GEO">
      <data key="d0">614538</data>
    </edge>
    <edge source="AZE" target="DEU">
      <data key="d0">37020</data>
    </edge>
    <edge source="AZE" target="IDN">
      <data key="d0">109967</data>
    </edge>
    <edge source="AZE" target="KAZ">
      <data key="d0">3936599</data>
    </edge>
    <edge source="AZE" target="KGZ">
      <data key="d0">1619791</data>
    </edge>
    <edge source="AZE" target="MYS">
      <data key="d0">305489</data>
    </edge>
    <edge source="AZE" target="MEX">
      <data key="d0">112463</data>
    </edge>
    <edge source="AZE" target="NLD">
      <data key="d0">74335</data>
    </edge>
    <edge source="AZE" target="NOR">
      <data key="d0">202208</data>
    </edge>
    <edge source="AZE" target="ROU">
      <data key="d0">29381</data>
    </edge>
    <edge source="AZE" target="RUS">
      <data key="d0">2288363</data>
    </edge>
    <edge source="AZE" target="SAU">
      <data key="d0">39392</data>
    </edge>
    <edge source="AZE" target="IND">
      <data key="d0">98356</data>
    </edge>
    <edge source="AZE" target="SGP">
      <data key="d0">325722</data>
    </edge>
    <edge source="AZE" target="ZAF">
      <data key="d0">19485</data>
    </edge>
    <edge source="AZE" target="THA">
      <data key="d0">12357</data>
    </edge>
    <edge source="AZE" target="ARE">
      <data key="d0">95329</data>
    </edge>
    <edge source="AZE" target="TUR">
      <data key="d0">276848</data>
    </edge>
    <edge source="AZE" target="EGY">
      <data key="d0">90048</data>
    </edge>
    <edge source="AZE" target="GBR">
      <data key="d0">700271</data>
    </edge>
    <edge source="AZE" target="USA">
      <data key="d0">584965</data>
    </edge>
    <edge source="AUS" target="DZA">
      <data key="d0">109661</data>
    </edge>
    <edge source="AUS" target="AZE">
      <data key="d0">387180</data>
    </edge>
    <edge source="AUS" target="ARG">
      <data key="d0">389178</data>
    </edge>
    <edge source="AUS" target="AUT">
      <data key="d0">147245</data>
    </edge>
    <edge source="AUS" target="BEL">
      <data key="d0">5455542</data>
    </edge>
    <edge source="AUS" target="BOL">
      <data key="d0">23672</data>
    </edge>
    <edge source="AUS" target="BRA">
      <data key="d0">1315572</data>
    </edge>
    <edge source="AUS" target="BGR">
      <data key="d0">1220276</data>
    </edge>
    <edge source="AUS" target="KHM">
      <data key="d0">175746</data>
    </edge>
    <edge source="AUS" target="CMR">
      <data key="d0">39671</data>
    </edge>
    <edge source="AUS" target="CAN">
      <data key="d0">5992996</data>
    </edge>
    <edge source="AUS" target="LKA">
      <data key="d0">487161</data>
    </edge>
    <edge source="AUS" target="CHL">
      <data key="d0">3213421</data>
    </edge>
    <edge source="AUS" target="CHN">
      <data key="d0">42085754</data>
    </edge>
    <edge source="AUS" target="COL">
      <data key="d0">1397773</data>
    </edge>
    <edge source="AUS" target="CRI">
      <data key="d0">174823</data>
    </edge>
    <edge source="AUS" target="HRV">
      <data key="d0">35352</data>
    </edge>
    <edge source="AUS" target="CZE">
      <data key="d0">325407</data>
    </edge>
    <edge source="AUS" target="DNK">
      <data key="d0">3375834</data>
    </edge>
    <edge source="AUS" target="ECU">
      <data key="d0">135163</data>
    </edge>
    <edge source="AUS" target="ETH">
      <data key="d0">19674</data>
    </edge>
    <edge source="AUS" target="FIN">
      <data key="d0">1066270</data>
    </edge>
    <edge source="AUS" target="FRA">
      <data key="d0">3349835</data>
    </edge>
    <edge source="AUS" target="GEO">
      <data key="d0">41698</data>
    </edge>
    <edge source="AUS" target="DEU">
      <data key="d0">8627458</data>
    </edge>
    <edge source="AUS" target="GHA">
      <data key="d0">4055210</data>
    </edge>
    <edge source="AUS" target="GRC">
      <data key="d0">108734</data>
    </edge>
    <edge source="AUS" target="GTM">
      <data key="d0">464493</data>
    </edge>
    <edge source="AUS" target="HKG">
      <data key="d0">6320801</data>
    </edge>
    <edge source="AUS" target="HUN">
      <data key="d0">93649</data>
    </edge>
    <edge source="AUS" target="IDN">
      <data key="d0">106694068</data>
    </edge>
    <edge source="AUS" target="IRL">
      <data key="d0">367722</data>
    </edge>
    <edge source="AUS" target="ISR">
      <data key="d0">682321</data>
    </edge>
    <edge source="AUS" target="ITA">
      <data key="d0">1985776</data>
    </edge>
    <edge source="AUS" target="CIV">
      <data key="d0">504359</data>
    </edge>
    <edge source="AUS" target="JAM">
      <data key="d0">55506</data>
    </edge>
    <edge source="AUS" target="JPN">
      <data key="d0">18826156</data>
    </edge>
    <edge source="AUS" target="KAZ">
      <data key="d0">812417</data>
    </edge>
    <edge source="AUS" target="JOR">
      <data key="d0">134826</data>
    </edge>
    <edge source="AUS" target="KOR">
      <data key="d0">30545941</data>
    </edge>
    <edge source="AUS" target="LBN">
      <data key="d0">34800</data>
    </edge>
    <edge source="AUS" target="LVA">
      <data key="d0">225740</data>
    </edge>
    <edge source="AUS" target="MDG">
      <data key="d0">124844</data>
    </edge>
    <edge source="AUS" target="MYS">
      <data key="d0">9382944</data>
    </edge>
    <edge source="AUS" target="MRT">
      <data key="d0">158091</data>
    </edge>
    <edge source="AUS" target="MUS">
      <data key="d0">247654</data>
    </edge>
    <edge source="AUS" target="MEX">
      <data key="d0">627838</data>
    </edge>
    <edge source="AUS" target="MAR">
      <data key="d0">70341</data>
    </edge>
    <edge source="AUS" target="MOZ">
      <data key="d0">1577211</data>
    </edge>
    <edge source="AUS" target="OMN">
      <data key="d0">574589</data>
    </edge>
    <edge source="AUS" target="NLD">
      <data key="d0">5238445</data>
    </edge>
    <edge source="AUS" target="NZL">
      <data key="d0">218444024</data>
    </edge>
    <edge source="AUS" target="NOR">
      <data key="d0">1085640</data>
    </edge>
    <edge source="AUS" target="PAK">
      <data key="d0">292639</data>
    </edge>
    <edge source="AUS" target="PAN">
      <data key="d0">671331</data>
    </edge>
    <edge source="AUS" target="PRY">
      <data key="d0">10169</data>
    </edge>
    <edge source="AUS" target="PER">
      <data key="d0">1828640</data>
    </edge>
    <edge source="AUS" target="PHL">
      <data key="d0">8717209</data>
    </edge>
    <edge source="AUS" target="POL">
      <data key="d0">255574</data>
    </edge>
    <edge source="AUS" target="PRT">
      <data key="d0">308789</data>
    </edge>
    <edge source="AUS" target="ROU">
      <data key="d0">81443</data>
    </edge>
    <edge source="AUS" target="RUS">
      <data key="d0">662575</data>
    </edge>
    <edge source="AUS" target="SAU">
      <data key="d0">4334571</data>
    </edge>
    <edge source="AUS" target="SEN">
      <data key="d0">1435940</data>
    </edge>
    <edge source="AUS" target="SRB">
      <data key="d0">55947</data>
    </edge>
    <edge source="AUS" target="IND">
      <data key="d0">5661543</data>
    </edge>
    <edge source="AUS" target="SGP">
      <data key="d0">40133127</data>
    </edge>
    <edge source="AUS" target="VNM">
      <data key="d0">5289164</data>
    </edge>
    <edge source="AUS" target="SVN">
      <data key="d0">148007</data>
    </edge>
    <edge source="AUS" target="ZAF">
      <data key="d0">8187832</data>
    </edge>
    <edge source="AUS" target="ZWE">
      <data key="d0">27771</data>
    </edge>
    <edge source="AUS" target="ESP">
      <data key="d0">2456031</data>
    </edge>
    <edge source="AUS" target="SWE">
      <data key="d0">2467931</data>
    </edge>
    <edge source="AUS" target="CHE">
      <data key="d0">336428</data>
    </edge>
    <edge source="AUS" target="THA">
      <data key="d0">19419584</data>
    </edge>
    <edge source="AUS" target="TGO">
      <data key="d0">164484</data>
    </edge>
    <edge source="AUS" target="ARE">
      <data key="d0">14334540</data>
    </edge>
    <edge source="AUS" target="TUN">
      <data key="d0">20548</data>
    </edge>
    <edge source="AUS" target="TUR">
      <data key="d0">975136</data>
    </edge>
    <edge source="AUS" target="UGA">
      <data key="d0">207018</data>
    </edge>
    <edge source="AUS" target="UKR">
      <data key="d0">24462</data>
    </edge>
    <edge source="AUS" target="MKD">
      <data key="d0">13690</data>
    </edge>
    <edge source="AUS" target="EGY">
      <data key="d0">3672372</data>
    </edge>
    <edge source="AUS" target="GBR">
      <data key="d0">13236503</data>
    </edge>
    <edge source="AUS" target="TZA">
      <data key="d0">1188084</data>
    </edge>
    <edge source="AUS" target="USA">
      <data key="d0">72379272</data>
    </edge>
    <edge source="AUS" target="BFA">
      <data key="d0">415227</data>
    </edge>
    <edge source="AUS" target="URY">
      <data key="d0">38733</data>
    </edge>
    <edge source="BEL" target="ALB">
      <data key="d0">457667</data>
    </edge>
    <edge source="BEL" target="DZA">
      <data key="d0">14774484</data>
    </edge>
    <edge source="BEL" target="AZE">
      <data key="d0">518262</data>
    </edge>
    <edge source="BEL" target="ARG">
      <data key="d0">8094703</data>
    </edge>
    <edge source="BEL" target="AUS">
      <data key="d0">28632144</data>
    </edge>
    <edge source="BEL" target="AUT">
      <data key="d0">70977479</data>
    </edge>
    <edge source="BEL" target="ARM">
      <data key="d0">409222</data>
    </edge>
    <edge source="BEL" target="BOL">
      <data key="d0">330362</data>
    </edge>
    <edge source="BEL" target="BWA">
      <data key="d0">189445</data>
    </edge>
    <edge source="BEL" target="BRA">
      <data key="d0">60006847</data>
    </edge>
    <edge source="BEL" target="BGR">
      <data key="d0">9940441</data>
    </edge>
    <edge source="BEL" target="BDI">
      <data key="d0">213007</data>
    </edge>
    <edge source="BEL" target="BLR">
      <data key="d0">2383613</data>
    </edge>
    <edge source="BEL" target="KHM">
      <data key="d0">14659</data>
    </edge>
    <edge source="BEL" target="CMR">
      <data key="d0">5069748</data>
    </edge>
    <edge source="BEL" target="CAN">
      <data key="d0">17803255</data>
    </edge>
    <edge source="BEL" target="CAF">
      <data key="d0">81827</data>
    </edge>
    <edge source="BEL" target="LKA">
      <data key="d0">685817</data>
    </edge>
    <edge source="BEL" target="CHL">
      <data key="d0">8009712</data>
    </edge>
    <edge source="BEL" target="CHN">
      <data key="d0">67086737</data>
    </edge>
    <edge source="BEL" target="COL">
      <data key="d0">3763635</data>
    </edge>
    <edge source="BEL" target="CRI">
      <data key="d0">465426</data>
    </edge>
    <edge source="BEL" target="HRV">
      <data key="d0">12304537</data>
    </edge>
    <edge source="BEL" target="CZE">
      <data key="d0">74935456</data>
    </edge>
    <edge source="BEL" target="BEN">
      <data key="d0">1719475</data>
    </edge>
    <edge source="BEL" target="DNK">
      <data key="d0">72302611</data>
    </edge>
    <edge source="BEL" target="ECU">
      <data key="d0">516496</data>
    </edge>
    <edge source="BEL" target="SLV">
      <data key="d0">47289</data>
    </edge>
    <edge source="BEL" target="ETH">
      <data key="d0">1160976</data>
    </edge>
    <edge source="BEL" target="EST">
      <data key="d0">5625478</data>
    </edge>
    <edge source="BEL" target="FIN">
      <data key="d0">31647976</data>
    </edge>
    <edge source="BEL" target="FRA">
      <data key="d0">1503276181</data>
    </edge>
    <edge source="BEL" target="GEO">
      <data key="d0">1422356</data>
    </edge>
    <edge source="BEL" target="GMB">
      <data key="d0">95577</data>
    </edge>
    <edge source="BEL" target="DEU">
      <data key="d0">932997404</data>
    </edge>
    <edge source="BEL" target="GHA">
      <data key="d0">4755423</data>
    </edge>
    <edge source="BEL" target="GRC">
      <data key="d0">18006389</data>
    </edge>
    <edge source="BEL" target="GTM">
      <data key="d0">82201</data>
    </edge>
    <edge source="BEL" target="HND">
      <data key="d0">53098</data>
    </edge>
    <edge source="BEL" target="HKG">
      <data key="d0">3212229</data>
    </edge>
    <edge source="BEL" target="HUN">
      <data key="d0">43304791</data>
    </edge>
    <edge source="BEL" target="IDN">
      <data key="d0">6368420</data>
    </edge>
    <edge source="BEL" target="IRL">
      <data key="d0">25812357</data>
    </edge>
    <edge source="BEL" target="ISR">
      <data key="d0">20558957</data>
    </edge>
    <edge source="BEL" target="ITA">
      <data key="d0">252532722</data>
    </edge>
    <edge source="BEL" target="CIV">
      <data key="d0">4979319</data>
    </edge>
    <edge source="BEL" target="JAM">
      <data key="d0">264975</data>
    </edge>
    <edge source="BEL" target="JPN">
      <data key="d0">60882304</data>
    </edge>
    <edge source="BEL" target="KAZ">
      <data key="d0">2749446</data>
    </edge>
    <edge source="BEL" target="JOR">
      <data key="d0">1535812</data>
    </edge>
    <edge source="BEL" target="KOR">
      <data key="d0">18777796</data>
    </edge>
    <edge source="BEL" target="KGZ">
      <data key="d0">287581</data>
    </edge>
    <edge source="BEL" target="LBN">
      <data key="d0">6063548</data>
    </edge>
    <edge source="BEL" target="LVA">
      <data key="d0">5347927</data>
    </edge>
    <edge source="BEL" target="LTU">
      <data key="d0">7810804</data>
    </edge>
    <edge source="BEL" target="MDG">
      <data key="d0">1819576</data>
    </edge>
    <edge source="BEL" target="MWI">
      <data key="d0">127934</data>
    </edge>
    <edge source="BEL" target="MYS">
      <data key="d0">4793741</data>
    </edge>
    <edge source="BEL" target="MRT">
      <data key="d0">3470732</data>
    </edge>
    <edge source="BEL" target="MUS">
      <data key="d0">1670583</data>
    </edge>
    <edge source="BEL" target="MEX">
      <data key="d0">14106784</data>
    </edge>
    <edge source="BEL" target="MDA">
      <data key="d0">688053</data>
    </edge>
    <edge source="BEL" target="MAR">
      <data key="d0">13950494</data>
    </edge>
    <edge source="BEL" target="MOZ">
      <data key="d0">387707</data>
    </edge>
    <edge source="BEL" target="OMN">
      <data key="d0">2356701</data>
    </edge>
    <edge source="BEL" target="NAM">
      <data key="d0">72455</data>
    </edge>
    <edge source="BEL" target="NLD">
      <data key="d0">1128660187</data>
    </edge>
    <edge source="BEL" target="NZL">
      <data key="d0">3027302</data>
    </edge>
    <edge source="BEL" target="NIC">
      <data key="d0">852518</data>
    </edge>
    <edge source="BEL" target="NER">
      <data key="d0">455908</data>
    </edge>
    <edge source="BEL" target="NOR">
      <data key="d0">52641217</data>
    </edge>
    <edge source="BEL" target="PAK">
      <data key="d0">913382</data>
    </edge>
    <edge source="BEL" target="PAN">
      <data key="d0">2205502</data>
    </edge>
    <edge source="BEL" target="PRY">
      <data key="d0">6107287</data>
    </edge>
    <edge source="BEL" target="PER">
      <data key="d0">4212615</data>
    </edge>
    <edge source="BEL" target="PHL">
      <data key="d0">1794254</data>
    </edge>
    <edge source="BEL" target="POL">
      <data key="d0">158823687</data>
    </edge>
    <edge source="BEL" target="PRT">
      <data key="d0">46819318</data>
    </edge>
    <edge source="BEL" target="ROU">
      <data key="d0">30019310</data>
    </edge>
    <edge source="BEL" target="RUS">
      <data key="d0">45053304</data>
    </edge>
    <edge source="BEL" target="SAU">
      <data key="d0">13467248</data>
    </edge>
    <edge source="BEL" target="SEN">
      <data key="d0">12472780</data>
    </edge>
    <edge source="BEL" target="SRB">
      <data key="d0">7511028</data>
    </edge>
    <edge source="BEL" target="IND">
      <data key="d0">27397119</data>
    </edge>
    <edge source="BEL" target="SGP">
      <data key="d0">23110589</data>
    </edge>
    <edge source="BEL" target="SVK">
      <data key="d0">26754909</data>
    </edge>
    <edge source="BEL" target="VNM">
      <data key="d0">2039225</data>
    </edge>
    <edge source="BEL" target="SVN">
      <data key="d0">13535860</data>
    </edge>
    <edge source="BEL" target="ZAF">
      <data key="d0">31563616</data>
    </edge>
    <edge source="BEL" target="ZWE">
      <data key="d0">169386</data>
    </edge>
    <edge source="BEL" target="ESP">
      <data key="d0">153112504</data>
    </edge>
    <edge source="BEL" target="SWE">
      <data key="d0">123777285</data>
    </edge>
    <edge source="BEL" target="CHE">
      <data key="d0">58318304</data>
    </edge>
    <edge source="BEL" target="THA">
      <data key="d0">12375206</data>
    </edge>
    <edge source="BEL" target="TGO">
      <data key="d0">843923</data>
    </edge>
    <edge source="BEL" target="ARE">
      <data key="d0">29646001</data>
    </edge>
    <edge source="BEL" target="TUN">
      <data key="d0">7151426</data>
    </edge>
    <edge source="BEL" target="TUR">
      <data key="d0">42262415</data>
    </edge>
    <edge source="BEL" target="UGA">
      <data key="d0">1801271</data>
    </edge>
    <edge source="BEL" target="UKR">
      <data key="d0">6348223</data>
    </edge>
    <edge source="BEL" target="MKD">
      <data key="d0">16777279</data>
    </edge>
    <edge source="BEL" target="EGY">
      <data key="d0">7657529</data>
    </edge>
    <edge source="BEL" target="GBR">
      <data key="d0">507091615</data>
    </edge>
    <edge source="BEL" target="TZA">
      <data key="d0">1050298</data>
    </edge>
    <edge source="BEL" target="USA">
      <data key="d0">258584701</data>
    </edge>
    <edge source="BEL" target="BFA">
      <data key="d0">1353454</data>
    </edge>
    <edge source="BEL" target="URY">
      <data key="d0">791258</data>
    </edge>
    <edge source="CAN" target="ALB">
      <data key="d0">344005</data>
    </edge>
    <edge source="CAN" target="DZA">
      <data key="d0">3092144</data>
    </edge>
    <edge source="CAN" target="AZE">
      <data key="d0">756404</data>
    </edge>
    <edge source="CAN" target="ARG">
      <data key="d0">3069426</data>
    </edge>
    <edge source="CAN" target="AUS">
      <data key="d0">41459488</data>
    </edge>
    <edge source="CAN" target="AUT">
      <data key="d0">7876526</data>
    </edge>
    <edge source="CAN" target="ARM">
      <data key="d0">77852</data>
    </edge>
    <edge source="CAN" target="BEL">
      <data key="d0">51375381</data>
    </edge>
    <edge source="CAN" target="BOL">
      <data key="d0">1065372</data>
    </edge>
    <edge source="CAN" target="BWA">
      <data key="d0">25308</data>
    </edge>
    <edge source="CAN" target="BRA">
      <data key="d0">14904461</data>
    </edge>
    <edge source="CAN" target="BGR">
      <data key="d0">205588</data>
    </edge>
    <edge source="CAN" target="BDI">
      <data key="d0">15032</data>
    </edge>
    <edge source="CAN" target="KHM">
      <data key="d0">50221</data>
    </edge>
    <edge source="CAN" target="CMR">
      <data key="d0">134750</data>
    </edge>
    <edge source="CAN" target="LKA">
      <data key="d0">186408</data>
    </edge>
    <edge source="CAN" target="CHL">
      <data key="d0">20021731</data>
    </edge>
    <edge source="CAN" target="CHN">
      <data key="d0">74459961</data>
    </edge>
    <edge source="CAN" target="COL">
      <data key="d0">5654364</data>
    </edge>
    <edge source="CAN" target="CRI">
      <data key="d0">1290408</data>
    </edge>
    <edge source="CAN" target="HRV">
      <data key="d0">532675</data>
    </edge>
    <edge source="CAN" target="CZE">
      <data key="d0">4322276</data>
    </edge>
    <edge source="CAN" target="BEN">
      <data key="d0">21924</data>
    </edge>
    <edge source="CAN" target="DNK">
      <data key="d0">5612348</data>
    </edge>
    <edge source="CAN" target="ECU">
      <data key="d0">3381044</data>
    </edge>
    <edge source="CAN" target="SLV">
      <data key="d0">1145038</data>
    </edge>
    <edge source="CAN" target="ETH">
      <data key="d0">408978</data>
    </edge>
    <edge source="CAN" target="EST">
      <data key="d0">138148</data>
    </edge>
    <edge source="CAN" target="FIN">
      <data key="d0">7995905</data>
    </edge>
    <edge source="CAN" target="FRA">
      <data key="d0">41652266</data>
    </edge>
    <edge source="CAN" target="GEO">
      <data key="d0">14692</data>
    </edge>
    <edge source="CAN" target="DEU">
      <data key="d0">76983753</data>
    </edge>
    <edge source="CAN" target="GHA">
      <data key="d0">1481454</data>
    </edge>
    <edge source="CAN" target="GRC">
      <data key="d0">614118</data>
    </edge>
    <edge source="CAN" target="GTM">
      <data key="d0">1230816</data>
    </edge>
    <edge source="CAN" target="HND">
      <data key="d0">491127</data>
    </edge>
    <edge source="CAN" target="HKG">
      <data key="d0">5398971</data>
    </edge>
    <edge source="CAN" target="HUN">
      <data key="d0">928204</data>
    </edge>
    <edge source="CAN" target="IDN">
      <data key="d0">5148748</data>
    </edge>
    <edge source="CAN" target="IRL">
      <data key="d0">13527349</data>
    </edge>
    <edge source="CAN" target="ISR">
      <data key="d0">1830036</data>
    </edge>
    <edge source="CAN" target="ITA">
      <data key="d0">12110747</data>
    </edge>
    <edge source="CAN" target="CIV">
      <data key="d0">225161</data>
    </edge>
    <edge source="CAN" target="JAM">
      <data key="d0">2765344</data>
    </edge>
    <edge source="CAN" target="JPN">
      <data key="d0">25083064</data>
    </edge>
    <edge source="CAN" target="KAZ">
      <data key="d0">1421838</data>
    </edge>
    <edge source="CAN" target="JOR">
      <data key="d0">864989</data>
    </edge>
    <edge source="CAN" target="KOR">
      <data key="d0">11081258</data>
    </edge>
    <edge source="CAN" target="KGZ">
      <data key="d0">40864</data>
    </edge>
    <edge source="CAN" target="LBN">
      <data key="d0">129649</data>
    </edge>
    <edge source="CAN" target="LVA">
      <data key="d0">1103134</data>
    </edge>
    <edge source="CAN" target="LTU">
      <data key="d0">588230</data>
    </edge>
    <edge source="CAN" target="MDG">
      <data key="d0">635772</data>
    </edge>
    <edge source="CAN" target="MWI">
      <data key="d0">715546</data>
    </edge>
    <edge source="CAN" target="MYS">
      <data key="d0">5568281</data>
    </edge>
    <edge source="CAN" target="MRT">
      <data key="d0">116919</data>
    </edge>
    <edge source="CAN" target="MUS">
      <data key="d0">15322</data>
    </edge>
    <edge source="CAN" target="MEX">
      <data key="d0">181993849</data>
    </edge>
    <edge source="CAN" target="MAR">
      <data key="d0">2353444</data>
    </edge>
    <edge source="CAN" target="MOZ">
      <data key="d0">693521</data>
    </edge>
    <edge source="CAN" target="OMN">
      <data key="d0">2930205</data>
    </edge>
    <edge source="CAN" target="NAM">
      <data key="d0">40332</data>
    </edge>
    <edge source="CAN" target="NLD">
      <data key="d0">20371715</data>
    </edge>
    <edge source="CAN" target="NZL">
      <data key="d0">4482571</data>
    </edge>
    <edge source="CAN" target="NIC">
      <data key="d0">774554</data>
    </edge>
    <edge source="CAN" target="NER">
      <data key="d0">186729</data>
    </edge>
    <edge source="CAN" target="NOR">
      <data key="d0">4665656</data>
    </edge>
    <edge source="CAN" target="PAK">
      <data key="d0">904296</data>
    </edge>
    <edge source="CAN" target="PAN">
      <data key="d0">1191009</data>
    </edge>
    <edge source="CAN" target="PRY">
      <data key="d0">296330</data>
    </edge>
    <edge source="CAN" target="PER">
      <data key="d0">14016387</data>
    </edge>
    <edge source="CAN" target="PHL">
      <data key="d0">10857645</data>
    </edge>
    <edge source="CAN" target="POL">
      <data key="d0">18862141</data>
    </edge>
    <edge source="CAN" target="PRT">
      <data key="d0">1121107</data>
    </edge>
    <edge source="CAN" target="ROU">
      <data key="d0">7671664</data>
    </edge>
    <edge source="CAN" target="RUS">
      <data key="d0">9804145</data>
    </edge>
    <edge source="CAN" target="SAU">
      <data key="d0">9118112</data>
    </edge>
    <edge source="CAN" target="SEN">
      <data key="d0">925942</data>
    </edge>
    <edge source="CAN" target="SRB">
      <data key="d0">1142957</data>
    </edge>
    <edge source="CAN" target="IND">
      <data key="d0">8861453</data>
    </edge>
    <edge source="CAN" target="SGP">
      <data key="d0">19864296</data>
    </edge>
    <edge source="CAN" target="SVK">
      <data key="d0">467549</data>
    </edge>
    <edge source="CAN" target="VNM">
      <data key="d0">4378261</data>
    </edge>
    <edge source="CAN" target="SVN">
      <data key="d0">1496064</data>
    </edge>
    <edge source="CAN" target="ZAF">
      <data key="d0">10932916</data>
    </edge>
    <edge source="CAN" target="ZWE">
      <data key="d0">211990</data>
    </edge>
    <edge source="CAN" target="ESP">
      <data key="d0">12632556</data>
    </edge>
    <edge source="CAN" target="SWE">
      <data key="d0">15406781</data>
    </edge>
    <edge source="CAN" target="CHE">
      <data key="d0">6381718</data>
    </edge>
    <edge source="CAN" target="THA">
      <data key="d0">6124242</data>
    </edge>
    <edge source="CAN" target="TGO">
      <data key="d0">70641</data>
    </edge>
    <edge source="CAN" target="ARE">
      <data key="d0">12838334</data>
    </edge>
    <edge source="CAN" target="TUN">
      <data key="d0">80807</data>
    </edge>
    <edge source="CAN" target="TUR">
      <data key="d0">8080359</data>
    </edge>
    <edge source="CAN" target="UGA">
      <data key="d0">244031</data>
    </edge>
    <edge source="CAN" target="UKR">
      <data key="d0">439876</data>
    </edge>
    <edge source="CAN" target="EGY">
      <data key="d0">1955495</data>
    </edge>
    <edge source="CAN" target="GBR">
      <data key="d0">53598049</data>
    </edge>
    <edge source="CAN" target="TZA">
      <data key="d0">697818</data>
    </edge>
    <edge source="CAN" target="USA">
      <data key="d0">5259233838</data>
    </edge>
    <edge source="CAN" target="BFA">
      <data key="d0">5566095</data>
    </edge>
    <edge source="CAN" target="URY">
      <data key="d0">731709</data>
    </edge>
    <edge source="CHN" target="ALB">
      <data key="d0">36494425</data>
    </edge>
    <edge source="CHN" target="DZA">
      <data key="d0">648515002</data>
    </edge>
    <edge source="CHN" target="AZE">
      <data key="d0">8293950</data>
    </edge>
    <edge source="CHN" target="ARG">
      <data key="d0">202407209</data>
    </edge>
    <edge source="CHN" target="AUS">
      <data key="d0">2329637419</data>
    </edge>
    <edge source="CHN" target="AUT">
      <data key="d0">119113526</data>
    </edge>
    <edge source="CHN" target="ARM">
      <data key="d0">5692368</data>
    </edge>
    <edge source="CHN" target="BEL">
      <data key="d0">763023440</data>
    </edge>
    <edge source="CHN" target="BOL">
      <data key="d0">45324052</data>
    </edge>
    <edge source="CHN" target="BWA">
      <data key="d0">11973307</data>
    </edge>
    <edge source="CHN" target="BRA">
      <data key="d0">759003123</data>
    </edge>
    <edge source="CHN" target="BGR">
      <data key="d0">49426470</data>
    </edge>
    <edge source="CHN" target="BDI">
      <data key="d0">2705128</data>
    </edge>
    <edge source="CHN" target="BLR">
      <data key="d0">57863415</data>
    </edge>
    <edge source="CHN" target="KHM">
      <data key="d0">150714194</data>
    </edge>
    <edge source="CHN" target="CMR">
      <data key="d0">116622212</data>
    </edge>
    <edge source="CHN" target="CAN">
      <data key="d0">1729101739</data>
    </edge>
    <edge source="CHN" target="CAF">
      <data key="d0">658662</data>
    </edge>
    <edge source="CHN" target="LKA">
      <data key="d0">238407121</data>
    </edge>
    <edge source="CHN" target="CHL">
      <data key="d0">732312005</data>
    </edge>
    <edge source="CHN" target="COL">
      <data key="d0">274081163</data>
    </edge>
    <edge source="CHN" target="CRI">
      <data key="d0">51992406</data>
    </edge>
    <edge source="CHN" target="HRV">
      <data key="d0">59124025</data>
    </edge>
    <edge source="CHN" target="CZE">
      <data key="d0">171186886</data>
    </edge>
    <edge source="CHN" target="BEN">
      <data key="d0">78008177</data>
    </edge>
    <edge source="CHN" target="DNK">
      <data key="d0">286426125</data>
    </edge>
    <edge source="CHN" target="ECU">
      <data key="d0">143331707</data>
    </edge>
    <edge source="CHN" target="SLV">
      <data key="d0">23303941</data>
    </edge>
    <edge source="CHN" target="ETH">
      <data key="d0">307986311</data>
    </edge>
    <edge source="CHN" target="EST">
      <data key="d0">63506545</data>
    </edge>
    <edge source="CHN" target="FIN">
      <data key="d0">186063413</data>
    </edge>
    <edge source="CHN" target="FRA">
      <data key="d0">1170813171</data>
    </edge>
    <edge source="CHN" target="GEO">
      <data key="d0">63753736</data>
    </edge>
    <edge source="CHN" target="GMB">
      <data key="d0">12288984</data>
    </edge>
    <edge source="CHN" target="PSE">
      <data key="d0">2364130</data>
    </edge>
    <edge source="CHN" target="DEU">
      <data key="d0">3007262705</data>
    </edge>
    <edge source="CHN" target="GHA">
      <data key="d0">315216850</data>
    </edge>
    <edge source="CHN" target="GRC">
      <data key="d0">171615932</data>
    </edge>
    <edge source="CHN" target="GTM">
      <data key="d0">60217799</data>
    </edge>
    <edge source="CHN" target="HND">
      <data key="d0">39992869</data>
    </edge>
    <edge source="CHN" target="HKG">
      <data key="d0">2878689602</data>
    </edge>
    <edge source="CHN" target="HUN">
      <data key="d0">97322070</data>
    </edge>
    <edge source="CHN" target="IDN">
      <data key="d0">1472276093</data>
    </edge>
    <edge source="CHN" target="IRL">
      <data key="d0">83040886</data>
    </edge>
    <edge source="CHN" target="ISR">
      <data key="d0">421650093</data>
    </edge>
    <edge source="CHN" target="ITA">
      <data key="d0">1137185294</data>
    </edge>
    <edge source="CHN" target="CIV">
      <data key="d0">101729623</data>
    </edge>
    <edge source="CHN" target="JAM">
      <data key="d0">25580915</data>
    </edge>
    <edge source="CHN" target="JPN">
      <data key="d0">4595266771</data>
    </edge>
    <edge source="CHN" target="KAZ">
      <data key="d0">447383688</data>
    </edge>
    <edge source="CHN" target="JOR">
      <data key="d0">149894316</data>
    </edge>
    <edge source="CHN" target="KOR">
      <data key="d0">2690286503</data>
    </edge>
    <edge source="CHN" target="KGZ">
      <data key="d0">75892849</data>
    </edge>
    <edge source="CHN" target="LBN">
      <data key="d0">133966521</data>
    </edge>
    <edge source="CHN" target="LVA">
      <data key="d0">81537855</data>
    </edge>
    <edge source="CHN" target="LTU">
      <data key="d0">94194302</data>
    </edge>
    <edge source="CHN" target="MDG">
      <data key="d0">43205758</data>
    </edge>
    <edge source="CHN" target="MWI">
      <data key="d0">13633006</data>
    </edge>
    <edge source="CHN" target="MYS">
      <data key="d0">1967635388</data>
    </edge>
    <edge source="CHN" target="MRT">
      <data key="d0">53297284</data>
    </edge>
    <edge source="CHN" target="MUS">
      <data key="d0">39716014</data>
    </edge>
    <edge source="CHN" target="MEX">
      <data key="d0">1004624552</data>
    </edge>
    <edge source="CHN" target="MDA">
      <data key="d0">2452149</data>
    </edge>
    <edge source="CHN" target="MAR">
      <data key="d0">234443440</data>
    </edge>
    <edge source="CHN" target="MOZ">
      <data key="d0">85300262</data>
    </edge>
    <edge source="CHN" target="OMN">
      <data key="d0">90514614</data>
    </edge>
    <edge source="CHN" target="NAM">
      <data key="d0">26793734</data>
    </edge>
    <edge source="CHN" target="NLD">
      <data key="d0">1593922347</data>
    </edge>
    <edge source="CHN" target="NZL">
      <data key="d0">313463016</data>
    </edge>
    <edge source="CHN" target="NIC">
      <data key="d0">15287708</data>
    </edge>
    <edge source="CHN" target="NER">
      <data key="d0">2719664</data>
    </edge>
    <edge source="CHN" target="NOR">
      <data key="d0">181974127</data>
    </edge>
    <edge source="CHN" target="PAK">
      <data key="d0">828899097</data>
    </edge>
    <edge source="CHN" target="PAN">
      <data key="d0">247952057</data>
    </edge>
    <edge source="CHN" target="PRY">
      <data key="d0">35980535</data>
    </edge>
    <edge source="CHN" target="PER">
      <data key="d0">323642912</data>
    </edge>
    <edge source="CHN" target="PHL">
      <data key="d0">1139321399</data>
    </edge>
    <edge source="CHN" target="POL">
      <data key="d0">730193628</data>
    </edge>
    <edge source="CHN" target="PRT">
      <data key="d0">128957538</data>
    </edge>
    <edge source="CHN" target="ROU">
      <data key="d0">151536879</data>
    </edge>
    <edge source="CHN" target="RUS">
      <data key="d0">1818407446</data>
    </edge>
    <edge source="CHN" target="SAU">
      <data key="d0">897854533</data>
    </edge>
    <edge source="CHN" target="SEN">
      <data key="d0">143222913</data>
    </edge>
    <edge source="CHN" target="SRB">
      <data key="d0">16780953</data>
    </edge>
    <edge source="CHN" target="IND">
      <data key="d0">1726345959</data>
    </edge>
    <edge source="CHN" target="SGP">
      <data key="d0">1612465479</data>
    </edge>
    <edge source="CHN" target="SVK">
      <data key="d0">90498590</data>
    </edge>
    <edge source="CHN" target="VNM">
      <data key="d0">2139928778</data>
    </edge>
    <edge source="CHN" target="SVN">
      <data key="d0">125407199</data>
    </edge>
    <edge source="CHN" target="ZAF">
      <data key="d0">559879064</data>
    </edge>
    <edge source="CHN" target="ZWE">
      <data key="d0">19268921</data>
    </edge>
    <edge source="CHN" target="ESP">
      <data key="d0">963659711</data>
    </edge>
    <edge source="CHN" target="SWE">
      <data key="d0">427585011</data>
    </edge>
    <edge source="CHN" target="CHE">
      <data key="d0">97409008</data>
    </edge>
    <edge source="CHN" target="THA">
      <data key="d0">1182990188</data>
    </edge>
    <edge source="CHN" target="TGO">
      <data key="d0">32710592</data>
    </edge>
    <edge source="CHN" target="ARE">
      <data key="d0">1153683751</data>
    </edge>
    <edge source="CHN" target="TUN">
      <data key="d0">81929160</data>
    </edge>
    <edge source="CHN" target="TUR">
      <data key="d0">523090250</data>
    </edge>
    <edge source="CHN" target="UGA">
      <data key="d0">40490225</data>
    </edge>
    <edge source="CHN" target="UKR">
      <data key="d0">192949185</data>
    </edge>
    <edge source="CHN" target="MKD">
      <data key="d0">2127053</data>
    </edge>
    <edge source="CHN" target="EGY">
      <data key="d0">685097002</data>
    </edge>
    <edge source="CHN" target="GBR">
      <data key="d0">2478430381</data>
    </edge>
    <edge source="CHN" target="TZA">
      <data key="d0">223868511</data>
    </edge>
    <edge source="CHN" target="USA">
      <data key="d0">15846773111</data>
    </edge>
    <edge source="CHN" target="BFA">
      <data key="d0">3373261</data>
    </edge>
    <edge source="CHN" target="URY">
      <data key="d0">55058290</data>
    </edge>
    <edge source="GEO" target="AZE">
      <data key="d0">962199</data>
    </edge>
    <edge source="GEO" target="AUT">
      <data key="d0">33487</data>
    </edge>
    <edge source="GEO" target="ARM">
      <data key="d0">2014317</data>
    </edge>
    <edge source="GEO" target="BEL">
      <data key="d0">37911</data>
    </edge>
    <edge source="GEO" target="CZE">
      <data key="d0">10862</data>
    </edge>
    <edge source="GEO" target="DEU">
      <data key="d0">902271</data>
    </edge>
    <edge source="GEO" target="GRC">
      <data key="d0">18749</data>
    </edge>
    <edge source="GEO" target="ISR">
      <data key="d0">38812</data>
    </edge>
    <edge source="GEO" target="ITA">
      <data key="d0">17448</data>
    </edge>
    <edge source="GEO" target="KAZ">
      <data key="d0">512074</data>
    </edge>
    <edge source="GEO" target="MDA">
      <data key="d0">16732</data>
    </edge>
    <edge source="GEO" target="RUS">
      <data key="d0">1403885</data>
    </edge>
    <edge source="GEO" target="SRB">
      <data key="d0">16538</data>
    </edge>
    <edge source="GEO" target="ARE">
      <data key="d0">105906</data>
    </edge>
    <edge source="GEO" target="TUR">
      <data key="d0">1215082</data>
    </edge>
    <edge source="GEO" target="UKR">
      <data key="d0">113883</data>
    </edge>
    <edge source="GEO" target="EGY">
      <data key="d0">30666</data>
    </edge>
    <edge source="GEO" target="GBR">
      <data key="d0">45872</data>
    </edge>
    <edge source="IDN" target="ARG">
      <data key="d0">798638</data>
    </edge>
    <edge source="IDN" target="AUS">
      <data key="d0">587480065</data>
    </edge>
    <edge source="IDN" target="AUT">
      <data key="d0">270499</data>
    </edge>
    <edge source="IDN" target="BEL">
      <data key="d0">13968852</data>
    </edge>
    <edge source="IDN" target="BRA">
      <data key="d0">3613904</data>
    </edge>
    <edge source="IDN" target="BGR">
      <data key="d0">13841</data>
    </edge>
    <edge source="IDN" target="KHM">
      <data key="d0">595185</data>
    </edge>
    <edge source="IDN" target="CMR">
      <data key="d0">44612</data>
    </edge>
    <edge source="IDN" target="CAN">
      <data key="d0">4508349</data>
    </edge>
    <edge source="IDN" target="LKA">
      <data key="d0">623031</data>
    </edge>
    <edge source="IDN" target="CHL">
      <data key="d0">554655</data>
    </edge>
    <edge source="IDN" target="CHN">
      <data key="d0">10066012</data>
    </edge>
    <edge source="IDN" target="COL">
      <data key="d0">109698</data>
    </edge>
    <edge source="IDN" target="CRI">
      <data key="d0">2494387</data>
    </edge>
    <edge source="IDN" target="CZE">
      <data key="d0">29597</data>
    </edge>
    <edge source="IDN" target="BEN">
      <data key="d0">100600</data>
    </edge>
    <edge source="IDN" target="DNK">
      <data key="d0">1049339</data>
    </edge>
    <edge source="IDN" target="ECU">
      <data key="d0">62709</data>
    </edge>
    <edge source="IDN" target="ETH">
      <data key="d0">12798</data>
    </edge>
    <edge source="IDN" target="EST">
      <data key="d0">22414</data>
    </edge>
    <edge source="IDN" target="FIN">
      <data key="d0">567455</data>
    </edge>
    <edge source="IDN" target="FRA">
      <data key="d0">4815332</data>
    </edge>
    <edge source="IDN" target="GEO">
      <data key="d0">32768</data>
    </edge>
    <edge source="IDN" target="DEU">
      <data key="d0">31042457</data>
    </edge>
    <edge source="IDN" target="GHA">
      <data key="d0">40495</data>
    </edge>
    <edge source="IDN" target="GRC">
      <data key="d0">481746</data>
    </edge>
    <edge source="IDN" target="GTM">
      <data key="d0">195766</data>
    </edge>
    <edge source="IDN" target="HKG">
      <data key="d0">4033637</data>
    </edge>
    <edge source="IDN" target="HUN">
      <data key="d0">36486</data>
    </edge>
    <edge source="IDN" target="IRL">
      <data key="d0">65290</data>
    </edge>
    <edge source="IDN" target="ISR">
      <data key="d0">184452</data>
    </edge>
    <edge source="IDN" target="ITA">
      <data key="d0">5717883</data>
    </edge>
    <edge source="IDN" target="JAM">
      <data key="d0">32155</data>
    </edge>
    <edge source="IDN" target="JPN">
      <data key="d0">142808186</data>
    </edge>
    <edge source="IDN" target="JOR">
      <data key="d0">57461</data>
    </edge>
    <edge source="IDN" target="KOR">
      <data key="d0">7025712</data>
    </edge>
    <edge source="IDN" target="LBN">
      <data key="d0">277508</data>
    </edge>
    <edge source="IDN" target="LVA">
      <data key="d0">75665</data>
    </edge>
    <edge source="IDN" target="LTU">
      <data key="d0">21077</data>
    </edge>
    <edge source="IDN" target="MYS">
      <data key="d0">60308288</data>
    </edge>
    <edge source="IDN" target="MUS">
      <data key="d0">3599511</data>
    </edge>
    <edge source="IDN" target="MEX">
      <data key="d0">6879320</data>
    </edge>
    <edge source="IDN" target="MAR">
      <data key="d0">6217016</data>
    </edge>
    <edge source="IDN" target="MOZ">
      <data key="d0">18082</data>
    </edge>
    <edge source="IDN" target="OMN">
      <data key="d0">1114410</data>
    </edge>
    <edge source="IDN" target="NLD">
      <data key="d0">5368619</data>
    </edge>
    <edge source="IDN" target="NZL">
      <data key="d0">8241654</data>
    </edge>
    <edge source="IDN" target="NIC">
      <data key="d0">77818</data>
    </edge>
    <edge source="IDN" target="NOR">
      <data key="d0">262009</data>
    </edge>
    <edge source="IDN" target="PAK">
      <data key="d0">2834748</data>
    </edge>
    <edge source="IDN" target="PAN">
      <data key="d0">414628</data>
    </edge>
    <edge source="IDN" target="PER">
      <data key="d0">68690</data>
    </edge>
    <edge source="IDN" target="PHL">
      <data key="d0">19335527</data>
    </edge>
    <edge source="IDN" target="POL">
      <data key="d0">2536500</data>
    </edge>
    <edge source="IDN" target="PRT">
      <data key="d0">75024</data>
    </edge>
    <edge source="IDN" target="ROU">
      <data key="d0">55194</data>
    </edge>
    <edge source="IDN" target="RUS">
      <data key="d0">33076761</data>
    </edge>
    <edge source="IDN" target="SAU">
      <data key="d0">12330732</data>
    </edge>
    <edge source="IDN" target="SEN">
      <data key="d0">152039</data>
    </edge>
    <edge source="IDN" target="IND">
      <data key="d0">19343395</data>
    </edge>
    <edge source="IDN" target="SGP">
      <data key="d0">118002066</data>
    </edge>
    <edge source="IDN" target="SVK">
      <data key="d0">322093</data>
    </edge>
    <edge source="IDN" target="VNM">
      <data key="d0">34543637</data>
    </edge>
    <edge source="IDN" target="SVN">
      <data key="d0">156965</data>
    </edge>
    <edge source="IDN" target="ZAF">
      <data key="d0">2062568</data>
    </edge>
    <edge source="IDN" target="ESP">
      <data key="d0">1593224</data>
    </edge>
    <edge source="IDN" target="SWE">
      <data key="d0">5546265</data>
    </edge>
    <edge source="IDN" target="CHE">
      <data key="d0">2258418</data>
    </edge>
    <edge source="IDN" target="THA">
      <data key="d0">80057334</data>
    </edge>
    <edge source="IDN" target="TGO">
      <data key="d0">67397</data>
    </edge>
    <edge source="IDN" target="ARE">
      <data key="d0">10494687</data>
    </edge>
    <edge source="IDN" target="TUR">
      <data key="d0">692912</data>
    </edge>
    <edge source="IDN" target="UKR">
      <data key="d0">135899</data>
    </edge>
    <edge source="IDN" target="EGY">
      <data key="d0">119784</data>
    </edge>
    <edge source="IDN" target="GBR">
      <data key="d0">9759058</data>
    </edge>
    <edge source="IDN" target="TZA">
      <data key="d0">11080</data>
    </edge>
    <edge source="IDN" target="USA">
      <data key="d0">181029630</data>
    </edge>
    <edge source="IDN" target="BFA">
      <data key="d0">30269</data>
    </edge>
    <edge source="IDN" target="URY">
      <data key="d0">4097499</data>
    </edge>
    <edge source="KAZ" target="DZA">
      <data key="d0">30395</data>
    </edge>
    <edge source="KAZ" target="AZE">
      <data key="d0">413731</data>
    </edge>
    <edge source="KAZ" target="ARG">
      <data key="d0">225948</data>
    </edge>
    <edge source="KAZ" target="AUS">
      <data key="d0">115595</data>
    </edge>
    <edge source="KAZ" target="AUT">
      <data key="d0">457890</data>
    </edge>
    <edge source="KAZ" target="BEL">
      <data key="d0">262690</data>
    </edge>
    <edge source="KAZ" target="BLR">
      <data key="d0">353929</data>
    </edge>
    <edge source="KAZ" target="CAN">
      <data key="d0">162999</data>
    </edge>
    <edge source="KAZ" target="CHN">
      <data key="d0">10620961</data>
    </edge>
    <edge source="KAZ" target="COL">
      <data key="d0">12461</data>
    </edge>
    <edge source="KAZ" target="CZE">
      <data key="d0">835172</data>
    </edge>
    <edge source="KAZ" target="DNK">
      <data key="d0">18983</data>
    </edge>
    <edge source="KAZ" target="ECU">
      <data key="d0">260397</data>
    </edge>
    <edge source="KAZ" target="EST">
      <data key="d0">18340</data>
    </edge>
    <edge source="KAZ" target="FRA">
      <data key="d0">260859</data>
    </edge>
    <edge source="KAZ" target="GEO">
      <data key="d0">316757</data>
    </edge>
    <edge source="KAZ" target="DEU">
      <data key="d0">2284153</data>
    </edge>
    <edge source="KAZ" target="HKG">
      <data key="d0">70001</data>
    </edge>
    <edge source="KAZ" target="IDN">
      <data key="d0">96801</data>
    </edge>
    <edge source="KAZ" target="ISR">
      <data key="d0">441893</data>
    </edge>
    <edge source="KAZ" target="ITA">
      <data key="d0">954732</data>
    </edge>
    <edge source="KAZ" target="JPN">
      <data key="d0">365149</data>
    </edge>
    <edge source="KAZ" target="KOR">
      <data key="d0">10775</data>
    </edge>
    <edge source="KAZ" target="KGZ">
      <data key="d0">2612493</data>
    </edge>
    <edge source="KAZ" target="LTU">
      <data key="d0">7269272</data>
    </edge>
    <edge source="KAZ" target="MEX">
      <data key="d0">181183</data>
    </edge>
    <edge source="KAZ" target="OMN">
      <data key="d0">108038</data>
    </edge>
    <edge source="KAZ" target="NLD">
      <data key="d0">5003959</data>
    </edge>
    <edge source="KAZ" target="NZL">
      <data key="d0">38220</data>
    </edge>
    <edge source="KAZ" target="NOR">
      <data key="d0">95518</data>
    </edge>
    <edge source="KAZ" target="PAK">
      <data key="d0">177335</data>
    </edge>
    <edge source="KAZ" target="PER">
      <data key="d0">11778</data>
    </edge>
    <edge source="KAZ" target="POL">
      <data key="d0">157814</data>
    </edge>
    <edge source="KAZ" target="PRT">
      <data key="d0">39219</data>
    </edge>
    <edge source="KAZ" target="ROU">
      <data key="d0">126919</data>
    </edge>
    <edge source="KAZ" target="RUS">
      <data key="d0">34382740</data>
    </edge>
    <edge source="KAZ" target="SAU">
      <data key="d0">3241277</data>
    </edge>
    <edge source="KAZ" target="SRB">
      <data key="d0">77758</data>
    </edge>
    <edge source="KAZ" target="IND">
      <data key="d0">19823</data>
    </edge>
    <edge source="KAZ" target="SGP">
      <data key="d0">82207</data>
    </edge>
    <edge source="KAZ" target="SVK">
      <data key="d0">182989</data>
    </edge>
    <edge source="KAZ" target="ESP">
      <data key="d0">13344</data>
    </edge>
    <edge source="KAZ" target="SWE">
      <data key="d0">611491</data>
    </edge>
    <edge source="KAZ" target="THA">
      <data key="d0">15449</data>
    </edge>
    <edge source="KAZ" target="ARE">
      <data key="d0">2198116</data>
    </edge>
    <edge source="KAZ" target="TUN">
      <data key="d0">15970</data>
    </edge>
    <edge source="KAZ" target="TUR">
      <data key="d0">534375</data>
    </edge>
    <edge source="KAZ" target="UKR">
      <data key="d0">571080</data>
    </edge>
    <edge source="KAZ" target="EGY">
      <data key="d0">167752</data>
    </edge>
    <edge source="KAZ" target="GBR">
      <data key="d0">2516222</data>
    </edge>
    <edge source="KAZ" target="USA">
      <data key="d0">7620477</data>
    </edge>
    <edge source="KGZ" target="DEU">
      <data key="d0">20523</data>
    </edge>
    <edge source="KGZ" target="ITA">
      <data key="d0">14082</data>
    </edge>
    <edge source="KGZ" target="KAZ">
      <data key="d0">797083</data>
    </edge>
    <edge source="KGZ" target="NLD">
      <data key="d0">12196</data>
    </edge>
    <edge source="KGZ" target="POL">
      <data key="d0">133473</data>
    </edge>
    <edge source="KGZ" target="RUS">
      <data key="d0">17197</data>
    </edge>
    <edge source="KGZ" target="SRB">
      <data key="d0">13868</data>
    </edge>
    <edge source="KGZ" target="ZAF">
      <data key="d0">12986</data>
    </edge>
    <edge source="KGZ" target="TUR">
      <data key="d0">15072</data>
    </edge>
    <edge source="KGZ" target="USA">
      <data key="d0">18445</data>
    </edge>
    <edge source="MYS" target="ALB">
      <data key="d0">240704</data>
    </edge>
    <edge source="MYS" target="DZA">
      <data key="d0">732332</data>
    </edge>
    <edge source="MYS" target="AZE">
      <data key="d0">583110</data>
    </edge>
    <edge source="MYS" target="ARG">
      <data key="d0">610865</data>
    </edge>
    <edge source="MYS" target="AUS">
      <data key="d0">270800933</data>
    </edge>
    <edge source="MYS" target="AUT">
      <data key="d0">3095513</data>
    </edge>
    <edge source="MYS" target="BEL">
      <data key="d0">7743987</data>
    </edge>
    <edge source="MYS" target="BOL">
      <data key="d0">26334</data>
    </edge>
    <edge source="MYS" target="BWA">
      <data key="d0">521033</data>
    </edge>
    <edge source="MYS" target="BRA">
      <data key="d0">3489067</data>
    </edge>
    <edge source="MYS" target="BGR">
      <data key="d0">50912</data>
    </edge>
    <edge source="MYS" target="KHM">
      <data key="d0">5712946</data>
    </edge>
    <edge source="MYS" target="CMR">
      <data key="d0">210337</data>
    </edge>
    <edge source="MYS" target="CAN">
      <data key="d0">14220772</data>
    </edge>
    <edge source="MYS" target="LKA">
      <data key="d0">11166534</data>
    </edge>
    <edge source="MYS" target="CHL">
      <data key="d0">998240</data>
    </edge>
    <edge source="MYS" target="CHN">
      <data key="d0">125420009</data>
    </edge>
    <edge source="MYS" target="COL">
      <data key="d0">2004327</data>
    </edge>
    <edge source="MYS" target="CRI">
      <data key="d0">1379583</data>
    </edge>
    <edge source="MYS" target="HRV">
      <data key="d0">252517</data>
    </edge>
    <edge source="MYS" target="CZE">
      <data key="d0">2258701</data>
    </edge>
    <edge source="MYS" target="DNK">
      <data key="d0">3103223</data>
    </edge>
    <edge source="MYS" target="ECU">
      <data key="d0">1155695</data>
    </edge>
    <edge source="MYS" target="SLV">
      <data key="d0">183044</data>
    </edge>
    <edge source="MYS" target="ETH">
      <data key="d0">424131</data>
    </edge>
    <edge source="MYS" target="EST">
      <data key="d0">520804</data>
    </edge>
    <edge source="MYS" target="FIN">
      <data key="d0">2441424</data>
    </edge>
    <edge source="MYS" target="FRA">
      <data key="d0">13535663</data>
    </edge>
    <edge source="MYS" target="GEO">
      <data key="d0">210322</data>
    </edge>
    <edge source="MYS" target="GMB">
      <data key="d0">280045</data>
    </edge>
    <edge source="MYS" target="PSE">
      <data key="d0">78006</data>
    </edge>
    <edge source="MYS" target="DEU">
      <data key="d0">67088919</data>
    </edge>
    <edge source="MYS" target="GHA">
      <data key="d0">1721313</data>
    </edge>
    <edge source="MYS" target="GRC">
      <data key="d0">715185</data>
    </edge>
    <edge source="MYS" target="GTM">
      <data key="d0">81966</data>
    </edge>
    <edge source="MYS" target="HKG">
      <data key="d0">116693129</data>
    </edge>
    <edge source="MYS" target="HUN">
      <data key="d0">2170957</data>
    </edge>
    <edge source="MYS" target="IDN">
      <data key="d0">115826451</data>
    </edge>
    <edge source="MYS" target="IRL">
      <data key="d0">3325768</data>
    </edge>
    <edge source="MYS" target="ITA">
      <data key="d0">16180638</data>
    </edge>
    <edge source="MYS" target="CIV">
      <data key="d0">1230816</data>
    </edge>
    <edge source="MYS" target="JAM">
      <data key="d0">89245</data>
    </edge>
    <edge source="MYS" target="JPN">
      <data key="d0">123356991</data>
    </edge>
    <edge source="MYS" target="KAZ">
      <data key="d0">36126</data>
    </edge>
    <edge source="MYS" target="JOR">
      <data key="d0">302212</data>
    </edge>
    <edge source="MYS" target="KOR">
      <data key="d0">31566462</data>
    </edge>
    <edge source="MYS" target="LBN">
      <data key="d0">530659</data>
    </edge>
    <edge source="MYS" target="LVA">
      <data key="d0">185001</data>
    </edge>
    <edge source="MYS" target="LTU">
      <data key="d0">252027</data>
    </edge>
    <edge source="MYS" target="MDG">
      <data key="d0">312793</data>
    </edge>
    <edge source="MYS" target="MUS">
      <data key="d0">598499</data>
    </edge>
    <edge source="MYS" target="MEX">
      <data key="d0">16019790</data>
    </edge>
    <edge source="MYS" target="MAR">
      <data key="d0">797672</data>
    </edge>
    <edge source="MYS" target="MOZ">
      <data key="d0">120769</data>
    </edge>
    <edge source="MYS" target="OMN">
      <data key="d0">6282812</data>
    </edge>
    <edge source="MYS" target="NLD">
      <data key="d0">28096604</data>
    </edge>
    <edge source="MYS" target="NZL">
      <data key="d0">21850183</data>
    </edge>
    <edge source="MYS" target="NIC">
      <data key="d0">115388</data>
    </edge>
    <edge source="MYS" target="NOR">
      <data key="d0">3353654</data>
    </edge>
    <edge source="MYS" target="PAK">
      <data key="d0">3242364</data>
    </edge>
    <edge source="MYS" target="PAN">
      <data key="d0">178034</data>
    </edge>
    <edge source="MYS" target="PER">
      <data key="d0">898205</data>
    </edge>
    <edge source="MYS" target="PHL">
      <data key="d0">45303940</data>
    </edge>
    <edge source="MYS" target="POL">
      <data key="d0">5908448</data>
    </edge>
    <edge source="MYS" target="PRT">
      <data key="d0">3236302</data>
    </edge>
    <edge source="MYS" target="ROU">
      <data key="d0">2389630</data>
    </edge>
    <edge source="MYS" target="RUS">
      <data key="d0">4093512</data>
    </edge>
    <edge source="MYS" target="SAU">
      <data key="d0">12098191</data>
    </edge>
    <edge source="MYS" target="SEN">
      <data key="d0">198286</data>
    </edge>
    <edge source="MYS" target="IND">
      <data key="d0">92863724</data>
    </edge>
    <edge source="MYS" target="SGP">
      <data key="d0">716107876</data>
    </edge>
    <edge source="MYS" target="SVK">
      <data key="d0">1522705</data>
    </edge>
    <edge source="MYS" target="VNM">
      <data key="d0">86347655</data>
    </edge>
    <edge source="MYS" target="SVN">
      <data key="d0">1532908</data>
    </edge>
    <edge source="MYS" target="ZAF">
      <data key="d0">9603843</data>
    </edge>
    <edge source="MYS" target="ESP">
      <data key="d0">8989766</data>
    </edge>
    <edge source="MYS" target="SWE">
      <data key="d0">9774598</data>
    </edge>
    <edge source="MYS" target="CHE">
      <data key="d0">6778860</data>
    </edge>
    <edge source="MYS" target="THA">
      <data key="d0">245593248</data>
    </edge>
    <edge source="MYS" target="TGO">
      <data key="d0">30090</data>
    </edge>
    <edge source="MYS" target="ARE">
      <data key="d0">41996641</data>
    </edge>
    <edge source="MYS" target="TUN">
      <data key="d0">336900</data>
    </edge>
    <edge source="MYS" target="TUR">
      <data key="d0">13463031</data>
    </edge>
    <edge source="MYS" target="UGA">
      <data key="d0">498020</data>
    </edge>
    <edge source="MYS" target="UKR">
      <data key="d0">1241643</data>
    </edge>
    <edge source="MYS" target="EGY">
      <data key="d0">6025351</data>
    </edge>
    <edge source="MYS" target="GBR">
      <data key="d0">34081837</data>
    </edge>
    <edge source="MYS" target="TZA">
      <data key="d0">1294793</data>
    </edge>
    <edge source="MYS" target="USA">
      <data key="d0">207923600</data>
    </edge>
    <edge source="MYS" target="URY">
      <data key="d0">153674</data>
    </edge>
    <edge source="MEX" target="DZA">
      <data key="d0">106175</data>
    </edge>
    <edge source="MEX" target="ARG">
      <data key="d0">57837036</data>
    </edge>
    <edge source="MEX" target="AUS">
      <data key="d0">12283621</data>
    </edge>
    <edge source="MEX" target="AUT">
      <data key="d0">3014718</data>
    </edge>
    <edge source="MEX" target="BEL">
      <data key="d0">6492836</data>
    </edge>
    <edge source="MEX" target="BOL">
      <data key="d0">7497114</data>
    </edge>
    <edge source="MEX" target="BRA">
      <data key="d0">63415298</data>
    </edge>
    <edge source="MEX" target="BGR">
      <data key="d0">48032</data>
    </edge>
    <edge source="MEX" target="CAN">
      <data key="d0">123923402</data>
    </edge>
    <edge source="MEX" target="CHL">
      <data key="d0">66071957</data>
    </edge>
    <edge source="MEX" target="CHN">
      <data key="d0">28121617</data>
    </edge>
    <edge source="MEX" target="COL">
      <data key="d0">87095304</data>
    </edge>
    <edge source="MEX" target="CRI">
      <data key="d0">50720537</data>
    </edge>
    <edge source="MEX" target="HRV">
      <data key="d0">37791</data>
    </edge>
    <edge source="MEX" target="CZE">
      <data key="d0">5618731</data>
    </edge>
    <edge source="MEX" target="DNK">
      <data key="d0">2206449</data>
    </edge>
    <edge source="MEX" target="ECU">
      <data key="d0">21289556</data>
    </edge>
    <edge source="MEX" target="SLV">
      <data key="d0">35591243</data>
    </edge>
    <edge source="MEX" target="EST">
      <data key="d0">4259781</data>
    </edge>
    <edge source="MEX" target="FIN">
      <data key="d0">66729</data>
    </edge>
    <edge source="MEX" target="FRA">
      <data key="d0">17796083</data>
    </edge>
    <edge source="MEX" target="DEU">
      <data key="d0">46067319</data>
    </edge>
    <edge source="MEX" target="GHA">
      <data key="d0">79858</data>
    </edge>
    <edge source="MEX" target="GRC">
      <data key="d0">946197</data>
    </edge>
    <edge source="MEX" target="GTM">
      <data key="d0">143636465</data>
    </edge>
    <edge source="MEX" target="HND">
      <data key="d0">50699582</data>
    </edge>
    <edge source="MEX" target="HKG">
      <data key="d0">1925251</data>
    </edge>
    <edge source="MEX" target="HUN">
      <data key="d0">8717237</data>
    </edge>
    <edge source="MEX" target="IDN">
      <data key="d0">441986</data>
    </edge>
    <edge source="MEX" target="IRL">
      <data key="d0">654022</data>
    </edge>
    <edge source="MEX" target="ISR">
      <data key="d0">2707347</data>
    </edge>
    <edge source="MEX" target="ITA">
      <data key="d0">5760475</data>
    </edge>
    <edge source="MEX" target="JAM">
      <data key="d0">11956168</data>
    </edge>
    <edge source="MEX" target="JPN">
      <data key="d0">42949002</data>
    </edge>
    <edge source="MEX" target="KAZ">
      <data key="d0">83100</data>
    </edge>
    <edge source="MEX" target="JOR">
      <data key="d0">883625</data>
    </edge>
    <edge source="MEX" target="KOR">
      <data key="d0">16366322</data>
    </edge>
    <edge source="MEX" target="LBN">
      <data key="d0">141391</data>
    </edge>
    <edge source="MEX" target="LVA">
      <data key="d0">61867</data>
    </edge>
    <edge source="MEX" target="MYS">
      <data key="d0">5191363</data>
    </edge>
    <edge source="MEX" target="OMN">
      <data key="d0">68436</data>
    </edge>
    <edge source="MEX" target="NLD">
      <data key="d0">8858031</data>
    </edge>
    <edge source="MEX" target="NZL">
      <data key="d0">586511</data>
    </edge>
    <edge source="MEX" target="NIC">
      <data key="d0">42056848</data>
    </edge>
    <edge source="MEX" target="NOR">
      <data key="d0">501812</data>
    </edge>
    <edge source="MEX" target="PAK">
      <data key="d0">31399</data>
    </edge>
    <edge source="MEX" target="PAN">
      <data key="d0">38957693</data>
    </edge>
    <edge source="MEX" target="PRY">
      <data key="d0">3380487</data>
    </edge>
    <edge source="MEX" target="PER">
      <data key="d0">41293447</data>
    </edge>
    <edge source="MEX" target="PHL">
      <data key="d0">2773970</data>
    </edge>
    <edge source="MEX" target="POL">
      <data key="d0">14239191</data>
    </edge>
    <edge source="MEX" target="PRT">
      <data key="d0">679062</data>
    </edge>
    <edge source="MEX" target="ROU">
      <data key="d0">839055</data>
    </edge>
    <edge source="MEX" target="RUS">
      <data key="d0">4809173</data>
    </edge>
    <edge source="MEX" target="SAU">
      <data key="d0">2121255</data>
    </edge>
    <edge source="MEX" target="IND">
      <data key="d0">6872543</data>
    </edge>
    <edge source="MEX" target="SGP">
      <data key="d0">3800909</data>
    </edge>
    <edge source="MEX" target="SVK">
      <data key="d0">208138</data>
    </edge>
    <edge source="MEX" target="VNM">
      <data key="d0">1296987</data>
    </edge>
    <edge source="MEX" target="SVN">
      <data key="d0">29152</data>
    </edge>
    <edge source="MEX" target="ZAF">
      <data key="d0">1768800</data>
    </edge>
    <edge source="MEX" target="ESP">
      <data key="d0">24175770</data>
    </edge>
    <edge source="MEX" target="SWE">
      <data key="d0">13095046</data>
    </edge>
    <edge source="MEX" target="CHE">
      <data key="d0">14356942</data>
    </edge>
    <edge source="MEX" target="THA">
      <data key="d0">2066073</data>
    </edge>
    <edge source="MEX" target="ARE">
      <data key="d0">1408020</data>
    </edge>
    <edge source="MEX" target="TUN">
      <data key="d0">144440</data>
    </edge>
    <edge source="MEX" target="TUR">
      <data key="d0">2387891</data>
    </edge>
    <edge source="MEX" target="UKR">
      <data key="d0">152451</data>
    </edge>
    <edge source="MEX" target="EGY">
      <data key="d0">211255</data>
    </edge>
    <edge source="MEX" target="GBR">
      <data key="d0">29465083</data>
    </edge>
    <edge source="MEX" target="TZA">
      <data key="d0">10536</data>
    </edge>
    <edge source="MEX" target="USA">
      <data key="d0">6927943294</data>
    </edge>
    <edge source="MEX" target="URY">
      <data key="d0">5195671</data>
    </edge>
    <edge source="NLD" target="ALB">
      <data key="d0">401994</data>
    </edge>
    <edge source="NLD" target="DZA">
      <data key="d0">3189577</data>
    </edge>
    <edge source="NLD" target="AZE">
      <data key="d0">9353292</data>
    </edge>
    <edge source="NLD" target="ARG">
      <data key="d0">5136312</data>
    </edge>
    <edge source="NLD" target="AUS">
      <data key="d0">46924375</data>
    </edge>
    <edge source="NLD" target="AUT">
      <data key="d0">120981580</data>
    </edge>
    <edge source="NLD" target="ARM">
      <data key="d0">151436</data>
    </edge>
    <edge source="NLD" target="BEL">
      <data key="d0">1150941232</data>
    </edge>
    <edge source="NLD" target="BOL">
      <data key="d0">319701</data>
    </edge>
    <edge source="NLD" target="BRA">
      <data key="d0">40018063</data>
    </edge>
    <edge source="NLD" target="BGR">
      <data key="d0">15496774</data>
    </edge>
    <edge source="NLD" target="BDI">
      <data key="d0">176031</data>
    </edge>
    <edge source="NLD" target="BLR">
      <data key="d0">5415333</data>
    </edge>
    <edge source="NLD" target="KHM">
      <data key="d0">653992</data>
    </edge>
    <edge source="NLD" target="CMR">
      <data key="d0">2285715</data>
    </edge>
    <edge source="NLD" target="CAN">
      <data key="d0">56555060</data>
    </edge>
    <edge source="NLD" target="CAF">
      <data key="d0">158327</data>
    </edge>
    <edge source="NLD" target="LKA">
      <data key="d0">40812295</data>
    </edge>
    <edge source="NLD" target="CHL">
      <data key="d0">10924506</data>
    </edge>
    <edge source="NLD" target="CHN">
      <data key="d0">189910280</data>
    </edge>
    <edge source="NLD" target="COL">
      <data key="d0">3748227</data>
    </edge>
    <edge source="NLD" target="CRI">
      <data key="d0">762546</data>
    </edge>
    <edge source="NLD" target="HRV">
      <data key="d0">7237045</data>
    </edge>
    <edge source="NLD" target="CZE">
      <data key="d0">106720276</data>
    </edge>
    <edge source="NLD" target="BEN">
      <data key="d0">248149</data>
    </edge>
    <edge source="NLD" target="DNK">
      <data key="d0">178166940</data>
    </edge>
    <edge source="NLD" target="ECU">
      <data key="d0">2647886</data>
    </edge>
    <edge source="NLD" target="SLV">
      <data key="d0">763290</data>
    </edge>
    <edge source="NLD" target="ETH">
      <data key="d0">2446522</data>
    </edge>
    <edge source="NLD" target="EST">
      <data key="d0">9804973</data>
    </edge>
    <edge source="NLD" target="FIN">
      <data key="d0">77497782</data>
    </edge>
    <edge source="NLD" target="FRA">
      <data key="d0">605630501</data>
    </edge>
    <edge source="NLD" target="GEO">
      <data key="d0">2034139</data>
    </edge>
    <edge source="NLD" target="GMB">
      <data key="d0">245891</data>
    </edge>
    <edge source="NLD" target="PSE">
      <data key="d0">154314</data>
    </edge>
    <edge source="NLD" target="DEU">
      <data key="d0">2237868053</data>
    </edge>
    <edge source="NLD" target="GHA">
      <data key="d0">4501777</data>
    </edge>
    <edge source="NLD" target="GRC">
      <data key="d0">17451563</data>
    </edge>
    <edge source="NLD" target="GTM">
      <data key="d0">1463469</data>
    </edge>
    <edge source="NLD" target="HND">
      <data key="d0">2311082</data>
    </edge>
    <edge source="NLD" target="HKG">
      <data key="d0">11750664</data>
    </edge>
    <edge source="NLD" target="HUN">
      <data key="d0">116380462</data>
    </edge>
    <edge source="NLD" target="IDN">
      <data key="d0">7191041</data>
    </edge>
    <edge source="NLD" target="IRL">
      <data key="d0">76210728</data>
    </edge>
    <edge source="NLD" target="ISR">
      <data key="d0">18565515</data>
    </edge>
    <edge source="NLD" target="ITA">
      <data key="d0">189875072</data>
    </edge>
    <edge source="NLD" target="CIV">
      <data key="d0">1667437</data>
    </edge>
    <edge source="NLD" target="JAM">
      <data key="d0">1002431</data>
    </edge>
    <edge source="NLD" target="JPN">
      <data key="d0">60484695</data>
    </edge>
    <edge source="NLD" target="KAZ">
      <data key="d0">5445663</data>
    </edge>
    <edge source="NLD" target="JOR">
      <data key="d0">2489334</data>
    </edge>
    <edge source="NLD" target="KOR">
      <data key="d0">32809080</data>
    </edge>
    <edge source="NLD" target="KGZ">
      <data key="d0">321190</data>
    </edge>
    <edge source="NLD" target="LBN">
      <data key="d0">3434835</data>
    </edge>
    <edge source="NLD" target="LVA">
      <data key="d0">6352987</data>
    </edge>
    <edge source="NLD" target="LTU">
      <data key="d0">14795890</data>
    </edge>
    <edge source="NLD" target="MDG">
      <data key="d0">878976</data>
    </edge>
    <edge source="NLD" target="MWI">
      <data key="d0">34317</data>
    </edge>
    <edge source="NLD" target="MYS">
      <data key="d0">9176960</data>
    </edge>
    <edge source="NLD" target="MRT">
      <data key="d0">408635</data>
    </edge>
    <edge source="NLD" target="MUS">
      <data key="d0">1276564</data>
    </edge>
    <edge source="NLD" target="MEX">
      <data key="d0">15725567</data>
    </edge>
    <edge source="NLD" target="MDA">
      <data key="d0">783835</data>
    </edge>
    <edge source="NLD" target="MAR">
      <data key="d0">8541079</data>
    </edge>
    <edge source="NLD" target="MOZ">
      <data key="d0">249648</data>
    </edge>
    <edge source="NLD" target="OMN">
      <data key="d0">4431617</data>
    </edge>
    <edge source="NLD" target="NAM">
      <data key="d0">883961</data>
    </edge>
    <edge source="NLD" target="NZL">
      <data key="d0">9248754</data>
    </edge>
    <edge source="NLD" target="NIC">
      <data key="d0">274125</data>
    </edge>
    <edge source="NLD" target="NER">
      <data key="d0">21397</data>
    </edge>
    <edge source="NLD" target="NOR">
      <data key="d0">125567596</data>
    </edge>
    <edge source="NLD" target="PAK">
      <data key="d0">9486668</data>
    </edge>
    <edge source="NLD" target="PAN">
      <data key="d0">1373515</data>
    </edge>
    <edge source="NLD" target="PRY">
      <data key="d0">269663</data>
    </edge>
    <edge source="NLD" target="PER">
      <data key="d0">4339633</data>
    </edge>
    <edge source="NLD" target="PHL">
      <data key="d0">14749930</data>
    </edge>
    <edge source="NLD" target="POL">
      <data key="d0">182169595</data>
    </edge>
    <edge source="NLD" target="PRT">
      <data key="d0">34410953</data>
    </edge>
    <edge source="NLD" target="ROU">
      <data key="d0">43294320</data>
    </edge>
    <edge source="NLD" target="RUS">
      <data key="d0">73286260</data>
    </edge>
    <edge source="NLD" target="SAU">
      <data key="d0">31599201</data>
    </edge>
    <edge source="NLD" target="SEN">
      <data key="d0">2086437</data>
    </edge>
    <edge source="NLD" target="SRB">
      <data key="d0">10332793</data>
    </edge>
    <edge source="NLD" target="IND">
      <data key="d0">26891881</data>
    </edge>
    <edge source="NLD" target="SGP">
      <data key="d0">104379545</data>
    </edge>
    <edge source="NLD" target="SVK">
      <data key="d0">20236972</data>
    </edge>
    <edge source="NLD" target="VNM">
      <data key="d0">16318058</data>
    </edge>
    <edge source="NLD" target="SVN">
      <data key="d0">12229063</data>
    </edge>
    <edge source="NLD" target="ZAF">
      <data key="d0">16732150</data>
    </edge>
    <edge source="NLD" target="ZWE">
      <data key="d0">577314</data>
    </edge>
    <edge source="NLD" target="ESP">
      <data key="d0">173016401</data>
    </edge>
    <edge source="NLD" target="SWE">
      <data key="d0">208208634</data>
    </edge>
    <edge source="NLD" target="CHE">
      <data key="d0">124370197</data>
    </edge>
    <edge source="NLD" target="THA">
      <data key="d0">21929653</data>
    </edge>
    <edge source="NLD" target="TGO">
      <data key="d0">766314</data>
    </edge>
    <edge source="NLD" target="ARE">
      <data key="d0">53303191</data>
    </edge>
    <edge source="NLD" target="TUN">
      <data key="d0">2794470</data>
    </edge>
    <edge source="NLD" target="TUR">
      <data key="d0">72131921</data>
    </edge>
    <edge source="NLD" target="UGA">
      <data key="d0">1867794</data>
    </edge>
    <edge source="NLD" target="UKR">
      <data key="d0">7651136</data>
    </edge>
    <edge source="NLD" target="MKD">
      <data key="d0">1039152</data>
    </edge>
    <edge source="NLD" target="EGY">
      <data key="d0">16985155</data>
    </edge>
    <edge source="NLD" target="GBR">
      <data key="d0">644501644</data>
    </edge>
    <edge source="NLD" target="TZA">
      <data key="d0">4529552</data>
    </edge>
    <edge source="NLD" target="USA">
      <data key="d0">361495900</data>
    </edge>
    <edge source="NLD" target="BFA">
      <data key="d0">3177489</data>
    </edge>
    <edge source="NLD" target="URY">
      <data key="d0">1345122</data>
    </edge>
    <edge source="NOR" target="ALB">
      <data key="d0">922903</data>
    </edge>
    <edge source="NOR" target="DZA">
      <data key="d0">553302</data>
    </edge>
    <edge source="NOR" target="AZE">
      <data key="d0">30038342</data>
    </edge>
    <edge source="NOR" target="ARG">
      <data key="d0">328580</data>
    </edge>
    <edge source="NOR" target="AUS">
      <data key="d0">6889237</data>
    </edge>
    <edge source="NOR" target="AUT">
      <data key="d0">2177087</data>
    </edge>
    <edge source="NOR" target="BEL">
      <data key="d0">6445904</data>
    </edge>
    <edge source="NOR" target="BOL">
      <data key="d0">74500</data>
    </edge>
    <edge source="NOR" target="BRA">
      <data key="d0">11797608</data>
    </edge>
    <edge source="NOR" target="BGR">
      <data key="d0">1347630</data>
    </edge>
    <edge source="NOR" target="CMR">
      <data key="d0">18900</data>
    </edge>
    <edge source="NOR" target="CAN">
      <data key="d0">10408793</data>
    </edge>
    <edge source="NOR" target="LKA">
      <data key="d0">130812</data>
    </edge>
    <edge source="NOR" target="CHL">
      <data key="d0">743593</data>
    </edge>
    <edge source="NOR" target="CHN">
      <data key="d0">13872367</data>
    </edge>
    <edge source="NOR" target="COL">
      <data key="d0">405396</data>
    </edge>
    <edge source="NOR" target="HRV">
      <data key="d0">686295</data>
    </edge>
    <edge source="NOR" target="CZE">
      <data key="d0">4239544</data>
    </edge>
    <edge source="NOR" target="DNK">
      <data key="d0">70334173</data>
    </edge>
    <edge source="NOR" target="ECU">
      <data key="d0">106251</data>
    </edge>
    <edge source="NOR" target="SLV">
      <data key="d0">92024</data>
    </edge>
    <edge source="NOR" target="ETH">
      <data key="d0">68256</data>
    </edge>
    <edge source="NOR" target="EST">
      <data key="d0">4951658</data>
    </edge>
    <edge source="NOR" target="FIN">
      <data key="d0">14137494</data>
    </edge>
    <edge source="NOR" target="FRA">
      <data key="d0">18898226</data>
    </edge>
    <edge source="NOR" target="DEU">
      <data key="d0">27401732</data>
    </edge>
    <edge source="NOR" target="GHA">
      <data key="d0">1382115</data>
    </edge>
    <edge source="NOR" target="GRC">
      <data key="d0">1109126</data>
    </edge>
    <edge source="NOR" target="HKG">
      <data key="d0">669570</data>
    </edge>
    <edge source="NOR" target="HUN">
      <data key="d0">1380319</data>
    </edge>
    <edge source="NOR" target="IDN">
      <data key="d0">454768</data>
    </edge>
    <edge source="NOR" target="IRL">
      <data key="d0">1195363</data>
    </edge>
    <edge source="NOR" target="ISR">
      <data key="d0">814647</data>
    </edge>
    <edge source="NOR" target="ITA">
      <data key="d0">12109146</data>
    </edge>
    <edge source="NOR" target="CIV">
      <data key="d0">209751</data>
    </edge>
    <edge source="NOR" target="JPN">
      <data key="d0">15102454</data>
    </edge>
    <edge source="NOR" target="KAZ">
      <data key="d0">315986</data>
    </edge>
    <edge source="NOR" target="JOR">
      <data key="d0">85149</data>
    </edge>
    <edge source="NOR" target="KOR">
      <data key="d0">51435764</data>
    </edge>
    <edge source="NOR" target="LBN">
      <data key="d0">86589</data>
    </edge>
    <edge source="NOR" target="LVA">
      <data key="d0">6836809</data>
    </edge>
    <edge source="NOR" target="LTU">
      <data key="d0">10477194</data>
    </edge>
    <edge source="NOR" target="MYS">
      <data key="d0">5507796</data>
    </edge>
    <edge source="NOR" target="MRT">
      <data key="d0">37808</data>
    </edge>
    <edge source="NOR" target="MUS">
      <data key="d0">162768</data>
    </edge>
    <edge source="NOR" target="MEX">
      <data key="d0">3105164</data>
    </edge>
    <edge source="NOR" target="MAR">
      <data key="d0">63683</data>
    </edge>
    <edge source="NOR" target="MOZ">
      <data key="d0">98018</data>
    </edge>
    <edge source="NOR" target="OMN">
      <data key="d0">535770</data>
    </edge>
    <edge source="NOR" target="NAM">
      <data key="d0">440254</data>
    </edge>
    <edge source="NOR" target="NLD">
      <data key="d0">57746257</data>
    </edge>
    <edge source="NOR" target="NZL">
      <data key="d0">221221</data>
    </edge>
    <edge source="NOR" target="NIC">
      <data key="d0">2167582</data>
    </edge>
    <edge source="NOR" target="PAK">
      <data key="d0">23869</data>
    </edge>
    <edge source="NOR" target="PAN">
      <data key="d0">194391</data>
    </edge>
    <edge source="NOR" target="PER">
      <data key="d0">254336</data>
    </edge>
    <edge source="NOR" target="PHL">
      <data key="d0">122395</data>
    </edge>
    <edge source="NOR" target="POL">
      <data key="d0">33975594</data>
    </edge>
    <edge source="NOR" target="PRT">
      <data key="d0">603240</data>
    </edge>
    <edge source="NOR" target="ROU">
      <data key="d0">2230179</data>
    </edge>
    <edge source="NOR" target="RUS">
      <data key="d0">16259566</data>
    </edge>
    <edge source="NOR" target="SAU">
      <data key="d0">2242077</data>
    </edge>
    <edge source="NOR" target="SEN">
      <data key="d0">155879</data>
    </edge>
    <edge source="NOR" target="SRB">
      <data key="d0">55496</data>
    </edge>
    <edge source="NOR" target="IND">
      <data key="d0">3255741</data>
    </edge>
    <edge source="NOR" target="SGP">
      <data key="d0">16230351</data>
    </edge>
    <edge source="NOR" target="SVK">
      <data key="d0">390796</data>
    </edge>
    <edge source="NOR" target="VNM">
      <data key="d0">652982</data>
    </edge>
    <edge source="NOR" target="SVN">
      <data key="d0">58327</data>
    </edge>
    <edge source="NOR" target="ZAF">
      <data key="d0">654277</data>
    </edge>
    <edge source="NOR" target="ESP">
      <data key="d0">7111369</data>
    </edge>
    <edge source="NOR" target="SWE">
      <data key="d0">125916607</data>
    </edge>
    <edge source="NOR" target="CHE">
      <data key="d0">3250992</data>
    </edge>
    <edge source="NOR" target="THA">
      <data key="d0">5722927</data>
    </edge>
    <edge source="NOR" target="TGO">
      <data key="d0">26959</data>
    </edge>
    <edge source="NOR" target="ARE">
      <data key="d0">13293298</data>
    </edge>
    <edge source="NOR" target="TUN">
      <data key="d0">179391</data>
    </edge>
    <edge source="NOR" target="TUR">
      <data key="d0">3493803</data>
    </edge>
    <edge source="NOR" target="UKR">
      <data key="d0">125335</data>
    </edge>
    <edge source="NOR" target="EGY">
      <data key="d0">7832881</data>
    </edge>
    <edge source="NOR" target="GBR">
      <data key="d0">101256428</data>
    </edge>
    <edge source="NOR" target="TZA">
      <data key="d0">26579</data>
    </edge>
    <edge source="NOR" target="USA">
      <data key="d0">83155423</data>
    </edge>
    <edge source="NOR" target="URY">
      <data key="d0">177469</data>
    </edge>
    <edge source="RUS" target="ALB">
      <data key="d0">99024</data>
    </edge>
    <edge source="RUS" target="DZA">
      <data key="d0">14473152</data>
    </edge>
    <edge source="RUS" target="AZE">
      <data key="d0">17843432</data>
    </edge>
    <edge source="RUS" target="ARG">
      <data key="d0">570633</data>
    </edge>
    <edge source="RUS" target="AUS">
      <data key="d0">2091789</data>
    </edge>
    <edge source="RUS" target="AUT">
      <data key="d0">23923049</data>
    </edge>
    <edge source="RUS" target="ARM">
      <data key="d0">10844656</data>
    </edge>
    <edge source="RUS" target="BEL">
      <data key="d0">2350254</data>
    </edge>
    <edge source="RUS" target="BOL">
      <data key="d0">22709</data>
    </edge>
    <edge source="RUS" target="BRA">
      <data key="d0">2347708</data>
    </edge>
    <edge source="RUS" target="BGR">
      <data key="d0">5191798</data>
    </edge>
    <edge source="RUS" target="BLR">
      <data key="d0">239603852</data>
    </edge>
    <edge source="RUS" target="CMR">
      <data key="d0">53660</data>
    </edge>
    <edge source="RUS" target="CAN">
      <data key="d0">2551623</data>
    </edge>
    <edge source="RUS" target="CAF">
      <data key="d0">29926</data>
    </edge>
    <edge source="RUS" target="LKA">
      <data key="d0">37958</data>
    </edge>
    <edge source="RUS" target="CHL">
      <data key="d0">1464525</data>
    </edge>
    <edge source="RUS" target="CHN">
      <data key="d0">138407465</data>
    </edge>
    <edge source="RUS" target="COL">
      <data key="d0">3572232</data>
    </edge>
    <edge source="RUS" target="HRV">
      <data key="d0">55002</data>
    </edge>
    <edge source="RUS" target="CZE">
      <data key="d0">4646080</data>
    </edge>
    <edge source="RUS" target="DNK">
      <data key="d0">8355437</data>
    </edge>
    <edge source="RUS" target="ECU">
      <data key="d0">1611813</data>
    </edge>
    <edge source="RUS" target="ETH">
      <data key="d0">38352</data>
    </edge>
    <edge source="RUS" target="EST">
      <data key="d0">11128915</data>
    </edge>
    <edge source="RUS" target="FIN">
      <data key="d0">37146078</data>
    </edge>
    <edge source="RUS" target="FRA">
      <data key="d0">58582303</data>
    </edge>
    <edge source="RUS" target="GEO">
      <data key="d0">12796197</data>
    </edge>
    <edge source="RUS" target="DEU">
      <data key="d0">164589883</data>
    </edge>
    <edge source="RUS" target="GHA">
      <data key="d0">98475</data>
    </edge>
    <edge source="RUS" target="GRC">
      <data key="d0">3055727</data>
    </edge>
    <edge source="RUS" target="GTM">
      <data key="d0">60539</data>
    </edge>
    <edge source="RUS" target="HKG">
      <data key="d0">79819</data>
    </edge>
    <edge source="RUS" target="HUN">
      <data key="d0">4510360</data>
    </edge>
    <edge source="RUS" target="IDN">
      <data key="d0">187667</data>
    </edge>
    <edge source="RUS" target="IRL">
      <data key="d0">237657</data>
    </edge>
    <edge source="RUS" target="ISR">
      <data key="d0">24032760</data>
    </edge>
    <edge source="RUS" target="ITA">
      <data key="d0">10009755</data>
    </edge>
    <edge source="RUS" target="CIV">
      <data key="d0">15208</data>
    </edge>
    <edge source="RUS" target="JPN">
      <data key="d0">5487849</data>
    </edge>
    <edge source="RUS" target="KAZ">
      <data key="d0">371239015</data>
    </edge>
    <edge source="RUS" target="JOR">
      <data key="d0">71634</data>
    </edge>
    <edge source="RUS" target="KOR">
      <data key="d0">5527719</data>
    </edge>
    <edge source="RUS" target="KGZ">
      <data key="d0">22626611</data>
    </edge>
    <edge source="RUS" target="LVA">
      <data key="d0">10204912</data>
    </edge>
    <edge source="RUS" target="LTU">
      <data key="d0">8627902</data>
    </edge>
    <edge source="RUS" target="MYS">
      <data key="d0">1138874</data>
    </edge>
    <edge source="RUS" target="MRT">
      <data key="d0">13350</data>
    </edge>
    <edge source="RUS" target="MEX">
      <data key="d0">6827550</data>
    </edge>
    <edge source="RUS" target="MDA">
      <data key="d0">6816273</data>
    </edge>
    <edge source="RUS" target="MOZ">
      <data key="d0">33486</data>
    </edge>
    <edge source="RUS" target="OMN">
      <data key="d0">857384</data>
    </edge>
    <edge source="RUS" target="NLD">
      <data key="d0">14741683</data>
    </edge>
    <edge source="RUS" target="NZL">
      <data key="d0">163415</data>
    </edge>
    <edge source="RUS" target="NIC">
      <data key="d0">454087</data>
    </edge>
    <edge source="RUS" target="NOR">
      <data key="d0">1117041</data>
    </edge>
    <edge source="RUS" target="PAK">
      <data key="d0">669815</data>
    </edge>
    <edge source="RUS" target="PAN">
      <data key="d0">486109</data>
    </edge>
    <edge source="RUS" target="PER">
      <data key="d0">687737</data>
    </edge>
    <edge source="RUS" target="PHL">
      <data key="d0">70345</data>
    </edge>
    <edge source="RUS" target="POL">
      <data key="d0">63993721</data>
    </edge>
    <edge source="RUS" target="PRT">
      <data key="d0">11347</data>
    </edge>
    <edge source="RUS" target="ROU">
      <data key="d0">3530090</data>
    </edge>
    <edge source="RUS" target="SAU">
      <data key="d0">404520</data>
    </edge>
    <edge source="RUS" target="SEN">
      <data key="d0">24000</data>
    </edge>
    <edge source="RUS" target="SRB">
      <data key="d0">2782870</data>
    </edge>
    <edge source="RUS" target="IND">
      <data key="d0">105968817</data>
    </edge>
    <edge source="RUS" target="SGP">
      <data key="d0">2592263</data>
    </edge>
    <edge source="RUS" target="SVK">
      <data key="d0">3625075</data>
    </edge>
    <edge source="RUS" target="VNM">
      <data key="d0">10548832</data>
    </edge>
    <edge source="RUS" target="SVN">
      <data key="d0">1601959</data>
    </edge>
    <edge source="RUS" target="ZAF">
      <data key="d0">483323</data>
    </edge>
    <edge source="RUS" target="ESP">
      <data key="d0">10304483</data>
    </edge>
    <edge source="RUS" target="SWE">
      <data key="d0">12875736</data>
    </edge>
    <edge source="RUS" target="CHE">
      <data key="d0">1027636</data>
    </edge>
    <edge source="RUS" target="THA">
      <data key="d0">460458</data>
    </edge>
    <edge source="RUS" target="ARE">
      <data key="d0">11727852</data>
    </edge>
    <edge source="RUS" target="TUN">
      <data key="d0">34983</data>
    </edge>
    <edge source="RUS" target="TUR">
      <data key="d0">14333121</data>
    </edge>
    <edge source="RUS" target="UGA">
      <data key="d0">54226</data>
    </edge>
    <edge source="RUS" target="UKR">
      <data key="d0">91465992</data>
    </edge>
    <edge source="RUS" target="MKD">
      <data key="d0">19971</data>
    </edge>
    <edge source="RUS" target="EGY">
      <data key="d0">594925</data>
    </edge>
    <edge source="RUS" target="GBR">
      <data key="d0">41019935</data>
    </edge>
    <edge source="RUS" target="TZA">
      <data key="d0">39796</data>
    </edge>
    <edge source="RUS" target="USA">
      <data key="d0">138188664</data>
    </edge>
    <edge source="RUS" target="BFA">
      <data key="d0">271233</data>
    </edge>
    <edge source="IND" target="ALB">
      <data key="d0">189846</data>
    </edge>
    <edge source="IND" target="DZA">
      <data key="d0">15372791</data>
    </edge>
    <edge source="IND" target="AZE">
      <data key="d0">342723</data>
    </edge>
    <edge source="IND" target="ARG">
      <data key="d0">8846629</data>
    </edge>
    <edge source="IND" target="AUS">
      <data key="d0">108448955</data>
    </edge>
    <edge source="IND" target="AUT">
      <data key="d0">20248791</data>
    </edge>
    <edge source="IND" target="ARM">
      <data key="d0">1584063</data>
    </edge>
    <edge source="IND" target="BEL">
      <data key="d0">71910134</data>
    </edge>
    <edge source="IND" target="BOL">
      <data key="d0">348534</data>
    </edge>
    <edge source="IND" target="BWA">
      <data key="d0">7912709</data>
    </edge>
    <edge source="IND" target="BRA">
      <data key="d0">69785072</data>
    </edge>
    <edge source="IND" target="BGR">
      <data key="d0">3205252</data>
    </edge>
    <edge source="IND" target="BDI">
      <data key="d0">1257360</data>
    </edge>
    <edge source="IND" target="BLR">
      <data key="d0">2243329</data>
    </edge>
    <edge source="IND" target="KHM">
      <data key="d0">6525687</data>
    </edge>
    <edge source="IND" target="CMR">
      <data key="d0">8134337</data>
    </edge>
    <edge source="IND" target="CAN">
      <data key="d0">115775095</data>
    </edge>
    <edge source="IND" target="CAF">
      <data key="d0">91244</data>
    </edge>
    <edge source="IND" target="LKA">
      <data key="d0">70344744</data>
    </edge>
    <edge source="IND" target="CHL">
      <data key="d0">70834128</data>
    </edge>
    <edge source="IND" target="CHN">
      <data key="d0">73865172</data>
    </edge>
    <edge source="IND" target="COL">
      <data key="d0">19785781</data>
    </edge>
    <edge source="IND" target="CRI">
      <data key="d0">889254</data>
    </edge>
    <edge source="IND" target="HRV">
      <data key="d0">1117367</data>
    </edge>
    <edge source="IND" target="CZE">
      <data key="d0">45813109</data>
    </edge>
    <edge source="IND" target="BEN">
      <data key="d0">33658079</data>
    </edge>
    <edge source="IND" target="DNK">
      <data key="d0">33366020</data>
    </edge>
    <edge source="IND" target="ECU">
      <data key="d0">1774397</data>
    </edge>
    <edge source="IND" target="SLV">
      <data key="d0">1537591</data>
    </edge>
    <edge source="IND" target="ETH">
      <data key="d0">26764812</data>
    </edge>
    <edge source="IND" target="EST">
      <data key="d0">5613123</data>
    </edge>
    <edge source="IND" target="FIN">
      <data key="d0">25857492</data>
    </edge>
    <edge source="IND" target="FRA">
      <data key="d0">133531796</data>
    </edge>
    <edge source="IND" target="GEO">
      <data key="d0">15691844</data>
    </edge>
    <edge source="IND" target="GMB">
      <data key="d0">2139933</data>
    </edge>
    <edge source="IND" target="DEU">
      <data key="d0">426395434</data>
    </edge>
    <edge source="IND" target="GHA">
      <data key="d0">55059402</data>
    </edge>
    <edge source="IND" target="GRC">
      <data key="d0">10328124</data>
    </edge>
    <edge source="IND" target="GTM">
      <data key="d0">3120823</data>
    </edge>
    <edge source="IND" target="HND">
      <data key="d0">1293470</data>
    </edge>
    <edge source="IND" target="HKG">
      <data key="d0">7767916</data>
    </edge>
    <edge source="IND" target="HUN">
      <data key="d0">23198696</data>
    </edge>
    <edge source="IND" target="IDN">
      <data key="d0">43160379</data>
    </edge>
    <edge source="IND" target="IRL">
      <data key="d0">15119546</data>
    </edge>
    <edge source="IND" target="ISR">
      <data key="d0">16850803</data>
    </edge>
    <edge source="IND" target="ITA">
      <data key="d0">144734231</data>
    </edge>
    <edge source="IND" target="CIV">
      <data key="d0">15662753</data>
    </edge>
    <edge source="IND" target="JAM">
      <data key="d0">371177</data>
    </edge>
    <edge source="IND" target="JPN">
      <data key="d0">54042106</data>
    </edge>
    <edge source="IND" target="KAZ">
      <data key="d0">1678920</data>
    </edge>
    <edge source="IND" target="JOR">
      <data key="d0">17371618</data>
    </edge>
    <edge source="IND" target="KOR">
      <data key="d0">30085093</data>
    </edge>
    <edge source="IND" target="KGZ">
      <data key="d0">49657</data>
    </edge>
    <edge source="IND" target="LBN">
      <data key="d0">5134514</data>
    </edge>
    <edge source="IND" target="LVA">
      <data key="d0">1810862</data>
    </edge>
    <edge source="IND" target="LTU">
      <data key="d0">2882962</data>
    </edge>
    <edge source="IND" target="MDG">
      <data key="d0">2333834</data>
    </edge>
    <edge source="IND" target="MWI">
      <data key="d0">16304169</data>
    </edge>
    <edge source="IND" target="MYS">
      <data key="d0">55839266</data>
    </edge>
    <edge source="IND" target="MRT">
      <data key="d0">2451996</data>
    </edge>
    <edge source="IND" target="MUS">
      <data key="d0">7307919</data>
    </edge>
    <edge source="IND" target="MEX">
      <data key="d0">68948902</data>
    </edge>
    <edge source="IND" target="MDA">
      <data key="d0">12057</data>
    </edge>
    <edge source="IND" target="MAR">
      <data key="d0">7908833</data>
    </edge>
    <edge source="IND" target="MOZ">
      <data key="d0">12538334</data>
    </edge>
    <edge source="IND" target="OMN">
      <data key="d0">54721799</data>
    </edge>
    <edge source="IND" target="NAM">
      <data key="d0">5316820</data>
    </edge>
    <edge source="IND" target="NLD">
      <data key="d0">215074347</data>
    </edge>
    <edge source="IND" target="NZL">
      <data key="d0">11736983</data>
    </edge>
    <edge source="IND" target="NIC">
      <data key="d0">965401</data>
    </edge>
    <edge source="IND" target="NER">
      <data key="d0">2183773</data>
    </edge>
    <edge source="IND" target="NOR">
      <data key="d0">16634437</data>
    </edge>
    <edge source="IND" target="PAK">
      <data key="d0">2259141</data>
    </edge>
    <edge source="IND" target="PAN">
      <data key="d0">7008579</data>
    </edge>
    <edge source="IND" target="PRY">
      <data key="d0">2383119</data>
    </edge>
    <edge source="IND" target="PER">
      <data key="d0">44475369</data>
    </edge>
    <edge source="IND" target="PHL">
      <data key="d0">34555686</data>
    </edge>
    <edge source="IND" target="POL">
      <data key="d0">50074317</data>
    </edge>
    <edge source="IND" target="PRT">
      <data key="d0">10054239</data>
    </edge>
    <edge source="IND" target="ROU">
      <data key="d0">11666702</data>
    </edge>
    <edge source="IND" target="RUS">
      <data key="d0">30499684</data>
    </edge>
    <edge source="IND" target="SAU">
      <data key="d0">245608037</data>
    </edge>
    <edge source="IND" target="SEN">
      <data key="d0">35232085</data>
    </edge>
    <edge source="IND" target="SRB">
      <data key="d0">1354947</data>
    </edge>
    <edge source="IND" target="SGP">
      <data key="d0">65972834</data>
    </edge>
    <edge source="IND" target="SVK">
      <data key="d0">5397906</data>
    </edge>
    <edge source="IND" target="VNM">
      <data key="d0">14809002</data>
    </edge>
    <edge source="IND" target="SVN">
      <data key="d0">6029823</data>
    </edge>
    <edge source="IND" target="ZAF">
      <data key="d0">97356269</data>
    </edge>
    <edge source="IND" target="ZWE">
      <data key="d0">2798589</data>
    </edge>
    <edge source="IND" target="ESP">
      <data key="d0">78546175</data>
    </edge>
    <edge source="IND" target="SWE">
      <data key="d0">67395853</data>
    </edge>
    <edge source="IND" target="CHE">
      <data key="d0">12346500</data>
    </edge>
    <edge source="IND" target="THA">
      <data key="d0">79292040</data>
    </edge>
    <edge source="IND" target="TGO">
      <data key="d0">9559396</data>
    </edge>
    <edge source="IND" target="ARE">
      <data key="d0">648718730</data>
    </edge>
    <edge source="IND" target="TUN">
      <data key="d0">1980707</data>
    </edge>
    <edge source="IND" target="TUR">
      <data key="d0">39416475</data>
    </edge>
    <edge source="IND" target="UGA">
      <data key="d0">20216096</data>
    </edge>
    <edge source="IND" target="UKR">
      <data key="d0">11301285</data>
    </edge>
    <edge source="IND" target="MKD">
      <data key="d0">44030</data>
    </edge>
    <edge source="IND" target="EGY">
      <data key="d0">39572987</data>
    </edge>
    <edge source="IND" target="GBR">
      <data key="d0">408325696</data>
    </edge>
    <edge source="IND" target="TZA">
      <data key="d0">36071955</data>
    </edge>
    <edge source="IND" target="USA">
      <data key="d0">1322862434</data>
    </edge>
    <edge source="IND" target="BFA">
      <data key="d0">7232215</data>
    </edge>
    <edge source="IND" target="URY">
      <data key="d0">1070612</data>
    </edge>
    <edge source="SGP" target="DZA">
      <data key="d0">363328</data>
    </edge>
    <edge source="SGP" target="AZE">
      <data key="d0">1651900</data>
    </edge>
    <edge source="SGP" target="ARG">
      <data key="d0">1202614</data>
    </edge>
    <edge source="SGP" target="AUS">
      <data key="d0">67465130</data>
    </edge>
    <edge source="SGP" target="AUT">
      <data key="d0">1918325</data>
    </edge>
    <edge source="SGP" target="BEL">
      <data key="d0">11294417</data>
    </edge>
    <edge source="SGP" target="BOL">
      <data key="d0">156569</data>
    </edge>
    <edge source="SGP" target="BRA">
      <data key="d0">9251546</data>
    </edge>
    <edge source="SGP" target="BGR">
      <data key="d0">56060</data>
    </edge>
    <edge source="SGP" target="BLR">
      <data key="d0">126687</data>
    </edge>
    <edge source="SGP" target="KHM">
      <data key="d0">8103953</data>
    </edge>
    <edge source="SGP" target="CMR">
      <data key="d0">159134</data>
    </edge>
    <edge source="SGP" target="CAN">
      <data key="d0">3314815</data>
    </edge>
    <edge source="SGP" target="LKA">
      <data key="d0">9741102</data>
    </edge>
    <edge source="SGP" target="CHL">
      <data key="d0">1009564</data>
    </edge>
    <edge source="SGP" target="CHN">
      <data key="d0">186407122</data>
    </edge>
    <edge source="SGP" target="COL">
      <data key="d0">236345</data>
    </edge>
    <edge source="SGP" target="CRI">
      <data key="d0">212295</data>
    </edge>
    <edge source="SGP" target="HRV">
      <data key="d0">10982</data>
    </edge>
    <edge source="SGP" target="CZE">
      <data key="d0">2111775</data>
    </edge>
    <edge source="SGP" target="BEN">
      <data key="d0">49351</data>
    </edge>
    <edge source="SGP" target="DNK">
      <data key="d0">1512328</data>
    </edge>
    <edge source="SGP" target="ECU">
      <data key="d0">540168</data>
    </edge>
    <edge source="SGP" target="SLV">
      <data key="d0">32137</data>
    </edge>
    <edge source="SGP" target="EST">
      <data key="d0">340997</data>
    </edge>
    <edge source="SGP" target="FIN">
      <data key="d0">724383</data>
    </edge>
    <edge source="SGP" target="FRA">
      <data key="d0">14515761</data>
    </edge>
    <edge source="SGP" target="GEO">
      <data key="d0">1654297</data>
    </edge>
    <edge source="SGP" target="DEU">
      <data key="d0">43086861</data>
    </edge>
    <edge source="SGP" target="GHA">
      <data key="d0">1540058</data>
    </edge>
    <edge source="SGP" target="GRC">
      <data key="d0">139833</data>
    </edge>
    <edge source="SGP" target="GTM">
      <data key="d0">20858</data>
    </edge>
    <edge source="SGP" target="HKG">
      <data key="d0">96989965</data>
    </edge>
    <edge source="SGP" target="HUN">
      <data key="d0">1534281</data>
    </edge>
    <edge source="SGP" target="IDN">
      <data key="d0">539904689</data>
    </edge>
    <edge source="SGP" target="IRL">
      <data key="d0">4141116</data>
    </edge>
    <edge source="SGP" target="ISR">
      <data key="d0">1372923</data>
    </edge>
    <edge source="SGP" target="ITA">
      <data key="d0">7323219</data>
    </edge>
    <edge source="SGP" target="CIV">
      <data key="d0">420581</data>
    </edge>
    <edge source="SGP" target="JPN">
      <data key="d0">128901563</data>
    </edge>
    <edge source="SGP" target="KAZ">
      <data key="d0">1158567</data>
    </edge>
    <edge source="SGP" target="JOR">
      <data key="d0">95102</data>
    </edge>
    <edge source="SGP" target="KOR">
      <data key="d0">80114405</data>
    </edge>
    <edge source="SGP" target="LBN">
      <data key="d0">207677</data>
    </edge>
    <edge source="SGP" target="LVA">
      <data key="d0">108557</data>
    </edge>
    <edge source="SGP" target="LTU">
      <data key="d0">176632</data>
    </edge>
    <edge source="SGP" target="MDG">
      <data key="d0">89779</data>
    </edge>
    <edge source="SGP" target="MYS">
      <data key="d0">551603968</data>
    </edge>
    <edge source="SGP" target="MUS">
      <data key="d0">1399791</data>
    </edge>
    <edge source="SGP" target="MEX">
      <data key="d0">5880336</data>
    </edge>
    <edge source="SGP" target="MAR">
      <data key="d0">590344</data>
    </edge>
    <edge source="SGP" target="MOZ">
      <data key="d0">100112</data>
    </edge>
    <edge source="SGP" target="OMN">
      <data key="d0">4393080</data>
    </edge>
    <edge source="SGP" target="NAM">
      <data key="d0">93030</data>
    </edge>
    <edge source="SGP" target="NLD">
      <data key="d0">39070217</data>
    </edge>
    <edge source="SGP" target="NZL">
      <data key="d0">19790609</data>
    </edge>
    <edge source="SGP" target="NIC">
      <data key="d0">28695</data>
    </edge>
    <edge source="SGP" target="NOR">
      <data key="d0">2984114</data>
    </edge>
    <edge source="SGP" target="PAK">
      <data key="d0">8652213</data>
    </edge>
    <edge source="SGP" target="PAN">
      <data key="d0">460940</data>
    </edge>
    <edge source="SGP" target="PER">
      <data key="d0">564130</data>
    </edge>
    <edge source="SGP" target="PHL">
      <data key="d0">100651621</data>
    </edge>
    <edge source="SGP" target="POL">
      <data key="d0">1962895</data>
    </edge>
    <edge source="SGP" target="PRT">
      <data key="d0">299257</data>
    </edge>
    <edge source="SGP" target="ROU">
      <data key="d0">1072150</data>
    </edge>
    <edge source="SGP" target="RUS">
      <data key="d0">19918001</data>
    </edge>
    <edge source="SGP" target="SAU">
      <data key="d0">10307225</data>
    </edge>
    <edge source="SGP" target="SEN">
      <data key="d0">252666</data>
    </edge>
    <edge source="SGP" target="SRB">
      <data key="d0">20203</data>
    </edge>
    <edge source="SGP" target="IND">
      <data key="d0">101651541</data>
    </edge>
    <edge source="SGP" target="SVK">
      <data key="d0">394709</data>
    </edge>
    <edge source="SGP" target="VNM">
      <data key="d0">103980088</data>
    </edge>
    <edge source="SGP" target="SVN">
      <data key="d0">191340</data>
    </edge>
    <edge source="SGP" target="ZAF">
      <data key="d0">11308560</data>
    </edge>
    <edge source="SGP" target="ZWE">
      <data key="d0">21669</data>
    </edge>
    <edge source="SGP" target="ESP">
      <data key="d0">6567348</data>
    </edge>
    <edge source="SGP" target="SWE">
      <data key="d0">4186819</data>
    </edge>
    <edge source="SGP" target="CHE">
      <data key="d0">2913727</data>
    </edge>
    <edge source="SGP" target="THA">
      <data key="d0">154300503</data>
    </edge>
    <edge source="SGP" target="ARE">
      <data key="d0">131342086</data>
    </edge>
    <edge source="SGP" target="TUN">
      <data key="d0">96859</data>
    </edge>
    <edge source="SGP" target="TUR">
      <data key="d0">2454002</data>
    </edge>
    <edge source="SGP" target="UGA">
      <data key="d0">100401</data>
    </edge>
    <edge source="SGP" target="UKR">
      <data key="d0">82329</data>
    </edge>
    <edge source="SGP" target="EGY">
      <data key="d0">1749191</data>
    </edge>
    <edge source="SGP" target="GBR">
      <data key="d0">21928799</data>
    </edge>
    <edge source="SGP" target="TZA">
      <data key="d0">91704</data>
    </edge>
    <edge source="SGP" target="USA">
      <data key="d0">125928624</data>
    </edge>
    <edge source="SGP" target="URY">
      <data key="d0">37972</data>
    </edge>
    <edge source="ZAF" target="DZA">
      <data key="d0">200236</data>
    </edge>
    <edge source="ZAF" target="ARG">
      <data key="d0">6192023</data>
    </edge>
    <edge source="ZAF" target="AUS">
      <data key="d0">18879986</data>
    </edge>
    <edge source="ZAF" target="AUT">
      <data key="d0">133488</data>
    </edge>
    <edge source="ZAF" target="ARM">
      <data key="d0">29739</data>
    </edge>
    <edge source="ZAF" target="BEL">
      <data key="d0">5034500</data>
    </edge>
    <edge source="ZAF" target="BOL">
      <data key="d0">12162</data>
    </edge>
    <edge source="ZAF" target="BWA">
      <data key="d0">112247397</data>
    </edge>
    <edge source="ZAF" target="BRA">
      <data key="d0">3880748</data>
    </edge>
    <edge source="ZAF" target="BGR">
      <data key="d0">11142</data>
    </edge>
    <edge source="ZAF" target="BDI">
      <data key="d0">176913</data>
    </edge>
    <edge source="ZAF" target="CMR">
      <data key="d0">957189</data>
    </edge>
    <edge source="ZAF" target="CAN">
      <data key="d0">8742385</data>
    </edge>
    <edge source="ZAF" target="CAF">
      <data key="d0">126831</data>
    </edge>
    <edge source="ZAF" target="LKA">
      <data key="d0">586158</data>
    </edge>
    <edge source="ZAF" target="CHL">
      <data key="d0">1579062</data>
    </edge>
    <edge source="ZAF" target="CHN">
      <data key="d0">26481184</data>
    </edge>
    <edge source="ZAF" target="COL">
      <data key="d0">1011701</data>
    </edge>
    <edge source="ZAF" target="CRI">
      <data key="d0">34516</data>
    </edge>
    <edge source="ZAF" target="HRV">
      <data key="d0">19197</data>
    </edge>
    <edge source="ZAF" target="CZE">
      <data key="d0">53461</data>
    </edge>
    <edge source="ZAF" target="BEN">
      <data key="d0">423207</data>
    </edge>
    <edge source="ZAF" target="DNK">
      <data key="d0">3908258</data>
    </edge>
    <edge source="ZAF" target="ECU">
      <data key="d0">285603</data>
    </edge>
    <edge source="ZAF" target="SLV">
      <data key="d0">39754</data>
    </edge>
    <edge source="ZAF" target="ETH">
      <data key="d0">3094807</data>
    </edge>
    <edge source="ZAF" target="EST">
      <data key="d0">570240</data>
    </edge>
    <edge source="ZAF" target="FIN">
      <data key="d0">31522</data>
    </edge>
    <edge source="ZAF" target="FRA">
      <data key="d0">5609608</data>
    </edge>
    <edge source="ZAF" target="GEO">
      <data key="d0">14640</data>
    </edge>
    <edge source="ZAF" target="GMB">
      <data key="d0">249277</data>
    </edge>
    <edge source="ZAF" target="DEU">
      <data key="d0">16405438</data>
    </edge>
    <edge source="ZAF" target="GHA">
      <data key="d0">25535159</data>
    </edge>
    <edge source="ZAF" target="GRC">
      <data key="d0">170571</data>
    </edge>
    <edge source="ZAF" target="GTM">
      <data key="d0">350516</data>
    </edge>
    <edge source="ZAF" target="HND">
      <data key="d0">34405</data>
    </edge>
    <edge source="ZAF" target="HKG">
      <data key="d0">1170866</data>
    </edge>
    <edge source="ZAF" target="HUN">
      <data key="d0">58701</data>
    </edge>
    <edge source="ZAF" target="IDN">
      <data key="d0">7551785</data>
    </edge>
    <edge source="ZAF" target="IRL">
      <data key="d0">13739401</data>
    </edge>
    <edge source="ZAF" target="ISR">
      <data key="d0">1982945</data>
    </edge>
    <edge source="ZAF" target="ITA">
      <data key="d0">2877505</data>
    </edge>
    <edge source="ZAF" target="CIV">
      <data key="d0">5983043</data>
    </edge>
    <edge source="ZAF" target="JAM">
      <data key="d0">32875</data>
    </edge>
    <edge source="ZAF" target="JPN">
      <data key="d0">93799019</data>
    </edge>
    <edge source="ZAF" target="KAZ">
      <data key="d0">738087</data>
    </edge>
    <edge source="ZAF" target="JOR">
      <data key="d0">248275</data>
    </edge>
    <edge source="ZAF" target="KOR">
      <data key="d0">4461052</data>
    </edge>
    <edge source="ZAF" target="LBN">
      <data key="d0">83977</data>
    </edge>
    <edge source="ZAF" target="LTU">
      <data key="d0">74017</data>
    </edge>
    <edge source="ZAF" target="MDG">
      <data key="d0">4603435</data>
    </edge>
    <edge source="ZAF" target="MWI">
      <data key="d0">14130243</data>
    </edge>
    <edge source="ZAF" target="MYS">
      <data key="d0">1733734</data>
    </edge>
    <edge source="ZAF" target="MRT">
      <data key="d0">943118</data>
    </edge>
    <edge source="ZAF" target="MUS">
      <data key="d0">5410327</data>
    </edge>
    <edge source="ZAF" target="MEX">
      <data key="d0">971970</data>
    </edge>
    <edge source="ZAF" target="MAR">
      <data key="d0">176182</data>
    </edge>
    <edge source="ZAF" target="MOZ">
      <data key="d0">78484939</data>
    </edge>
    <edge source="ZAF" target="OMN">
      <data key="d0">1032638</data>
    </edge>
    <edge source="ZAF" target="NAM">
      <data key="d0">164313242</data>
    </edge>
    <edge source="ZAF" target="NLD">
      <data key="d0">4119740</data>
    </edge>
    <edge source="ZAF" target="NZL">
      <data key="d0">2721276</data>
    </edge>
    <edge source="ZAF" target="NIC">
      <data key="d0">234047</data>
    </edge>
    <edge source="ZAF" target="NOR">
      <data key="d0">139939</data>
    </edge>
    <edge source="ZAF" target="PAK">
      <data key="d0">122102</data>
    </edge>
    <edge source="ZAF" target="PAN">
      <data key="d0">3848294</data>
    </edge>
    <edge source="ZAF" target="PRY">
      <data key="d0">99085</data>
    </edge>
    <edge source="ZAF" target="PER">
      <data key="d0">5518200</data>
    </edge>
    <edge source="ZAF" target="PHL">
      <data key="d0">847267</data>
    </edge>
    <edge source="ZAF" target="POL">
      <data key="d0">1000431</data>
    </edge>
    <edge source="ZAF" target="PRT">
      <data key="d0">200015</data>
    </edge>
    <edge source="ZAF" target="ROU">
      <data key="d0">1664336</data>
    </edge>
    <edge source="ZAF" target="RUS">
      <data key="d0">8725555</data>
    </edge>
    <edge source="ZAF" target="SAU">
      <data key="d0">7812776</data>
    </edge>
    <edge source="ZAF" target="SEN">
      <data key="d0">3642731</data>
    </edge>
    <edge source="ZAF" target="IND">
      <data key="d0">6662705</data>
    </edge>
    <edge source="ZAF" target="SGP">
      <data key="d0">2521962</data>
    </edge>
    <edge source="ZAF" target="VNM">
      <data key="d0">291542</data>
    </edge>
    <edge source="ZAF" target="SVN">
      <data key="d0">98899</data>
    </edge>
    <edge source="ZAF" target="ZWE">
      <data key="d0">74679590</data>
    </edge>
    <edge source="ZAF" target="ESP">
      <data key="d0">1781917</data>
    </edge>
    <edge source="ZAF" target="SWE">
      <data key="d0">1836902</data>
    </edge>
    <edge source="ZAF" target="CHE">
      <data key="d0">266707</data>
    </edge>
    <edge source="ZAF" target="THA">
      <data key="d0">29568906</data>
    </edge>
    <edge source="ZAF" target="TGO">
      <data key="d0">1098960</data>
    </edge>
    <edge source="ZAF" target="ARE">
      <data key="d0">13311694</data>
    </edge>
    <edge source="ZAF" target="TUN">
      <data key="d0">80427</data>
    </edge>
    <edge source="ZAF" target="TUR">
      <data key="d0">1720245</data>
    </edge>
    <edge source="ZAF" target="UGA">
      <data key="d0">3841812</data>
    </edge>
    <edge source="ZAF" target="EGY">
      <data key="d0">685298</data>
    </edge>
    <edge source="ZAF" target="GBR">
      <data key="d0">14970374</data>
    </edge>
    <edge source="ZAF" target="TZA">
      <data key="d0">27610523</data>
    </edge>
    <edge source="ZAF" target="USA">
      <data key="d0">35414355</data>
    </edge>
    <edge source="ZAF" target="BFA">
      <data key="d0">3601149</data>
    </edge>
    <edge source="ZAF" target="URY">
      <data key="d0">87185</data>
    </edge>
    <edge source="THA" target="ALB">
      <data key="d0">18379</data>
    </edge>
    <edge source="THA" target="DZA">
      <data key="d0">2105339</data>
    </edge>
    <edge source="THA" target="AZE">
      <data key="d0">98616</data>
    </edge>
    <edge source="THA" target="ARG">
      <data key="d0">64705482</data>
    </edge>
    <edge source="THA" target="AUS">
      <data key="d0">473668864</data>
    </edge>
    <edge source="THA" target="AUT">
      <data key="d0">5640121</data>
    </edge>
    <edge source="THA" target="BEL">
      <data key="d0">30074163</data>
    </edge>
    <edge source="THA" target="BOL">
      <data key="d0">35502</data>
    </edge>
    <edge source="THA" target="BRA">
      <data key="d0">69184932</data>
    </edge>
    <edge source="THA" target="BGR">
      <data key="d0">1301682</data>
    </edge>
    <edge source="THA" target="KHM">
      <data key="d0">80747963</data>
    </edge>
    <edge source="THA" target="CMR">
      <data key="d0">1840137</data>
    </edge>
    <edge source="THA" target="CAN">
      <data key="d0">38350327</data>
    </edge>
    <edge source="THA" target="LKA">
      <data key="d0">20102759</data>
    </edge>
    <edge source="THA" target="CHL">
      <data key="d0">2490302</data>
    </edge>
    <edge source="THA" target="CHN">
      <data key="d0">363426376</data>
    </edge>
    <edge source="THA" target="COL">
      <data key="d0">2016610</data>
    </edge>
    <edge source="THA" target="CRI">
      <data key="d0">1200167</data>
    </edge>
    <edge source="THA" target="HRV">
      <data key="d0">84429</data>
    </edge>
    <edge source="THA" target="CZE">
      <data key="d0">10286888</data>
    </edge>
    <edge source="THA" target="BEN">
      <data key="d0">1164462</data>
    </edge>
    <edge source="THA" target="DNK">
      <data key="d0">10080545</data>
    </edge>
    <edge source="THA" target="ECU">
      <data key="d0">2689930</data>
    </edge>
    <edge source="THA" target="SLV">
      <data key="d0">65497</data>
    </edge>
    <edge source="THA" target="ETH">
      <data key="d0">743598</data>
    </edge>
    <edge source="THA" target="EST">
      <data key="d0">150909</data>
    </edge>
    <edge source="THA" target="FIN">
      <data key="d0">4711001</data>
    </edge>
    <edge source="THA" target="FRA">
      <data key="d0">44523275</data>
    </edge>
    <edge source="THA" target="GEO">
      <data key="d0">89300</data>
    </edge>
    <edge source="THA" target="DEU">
      <data key="d0">94936291</data>
    </edge>
    <edge source="THA" target="GHA">
      <data key="d0">322884</data>
    </edge>
    <edge source="THA" target="GRC">
      <data key="d0">1836984</data>
    </edge>
    <edge source="THA" target="GTM">
      <data key="d0">456511</data>
    </edge>
    <edge source="THA" target="HND">
      <data key="d0">191402</data>
    </edge>
    <edge source="THA" target="HKG">
      <data key="d0">44365767</data>
    </edge>
    <edge source="THA" target="HUN">
      <data key="d0">1582735</data>
    </edge>
    <edge source="THA" target="IDN">
      <data key="d0">228188160</data>
    </edge>
    <edge source="THA" target="IRL">
      <data key="d0">3009303</data>
    </edge>
    <edge source="THA" target="ISR">
      <data key="d0">4138769</data>
    </edge>
    <edge source="THA" target="ITA">
      <data key="d0">47103395</data>
    </edge>
    <edge source="THA" target="CIV">
      <data key="d0">5850307</data>
    </edge>
    <edge source="THA" target="JAM">
      <data key="d0">1030778</data>
    </edge>
    <edge source="THA" target="JPN">
      <data key="d0">1078723555</data>
    </edge>
    <edge source="THA" target="KAZ">
      <data key="d0">540022</data>
    </edge>
    <edge source="THA" target="JOR">
      <data key="d0">858966</data>
    </edge>
    <edge source="THA" target="KOR">
      <data key="d0">36500989</data>
    </edge>
    <edge source="THA" target="LBN">
      <data key="d0">855770</data>
    </edge>
    <edge source="THA" target="LVA">
      <data key="d0">110489</data>
    </edge>
    <edge source="THA" target="LTU">
      <data key="d0">859702</data>
    </edge>
    <edge source="THA" target="MDG">
      <data key="d0">292982</data>
    </edge>
    <edge source="THA" target="MYS">
      <data key="d0">365013737</data>
    </edge>
    <edge source="THA" target="MRT">
      <data key="d0">100810</data>
    </edge>
    <edge source="THA" target="MUS">
      <data key="d0">8365207</data>
    </edge>
    <edge source="THA" target="MEX">
      <data key="d0">79267288</data>
    </edge>
    <edge source="THA" target="MDA">
      <data key="d0">169021</data>
    </edge>
    <edge source="THA" target="MAR">
      <data key="d0">487303</data>
    </edge>
    <edge source="THA" target="MOZ">
      <data key="d0">1809195</data>
    </edge>
    <edge source="THA" target="OMN">
      <data key="d0">4750610</data>
    </edge>
    <edge source="THA" target="NAM">
      <data key="d0">172121</data>
    </edge>
    <edge source="THA" target="NLD">
      <data key="d0">33482808</data>
    </edge>
    <edge source="THA" target="NZL">
      <data key="d0">26960215</data>
    </edge>
    <edge source="THA" target="NIC">
      <data key="d0">124883</data>
    </edge>
    <edge source="THA" target="NOR">
      <data key="d0">3707227</data>
    </edge>
    <edge source="THA" target="PAK">
      <data key="d0">55017963</data>
    </edge>
    <edge source="THA" target="PAN">
      <data key="d0">912779</data>
    </edge>
    <edge source="THA" target="PRY">
      <data key="d0">350151</data>
    </edge>
    <edge source="THA" target="PER">
      <data key="d0">873946</data>
    </edge>
    <edge source="THA" target="PHL">
      <data key="d0">151009150</data>
    </edge>
    <edge source="THA" target="POL">
      <data key="d0">7946122</data>
    </edge>
    <edge source="THA" target="PRT">
      <data key="d0">2879358</data>
    </edge>
    <edge source="THA" target="ROU">
      <data key="d0">4711146</data>
    </edge>
    <edge source="THA" target="RUS">
      <data key="d0">6097737</data>
    </edge>
    <edge source="THA" target="SAU">
      <data key="d0">11013175</data>
    </edge>
    <edge source="THA" target="SRB">
      <data key="d0">10036</data>
    </edge>
    <edge source="THA" target="IND">
      <data key="d0">185098504</data>
    </edge>
    <edge source="THA" target="SGP">
      <data key="d0">82160779</data>
    </edge>
    <edge source="THA" target="SVK">
      <data key="d0">8398322</data>
    </edge>
    <edge source="THA" target="VNM">
      <data key="d0">312326438</data>
    </edge>
    <edge source="THA" target="SVN">
      <data key="d0">1098404</data>
    </edge>
    <edge source="THA" target="ZAF">
      <data key="d0">102371306</data>
    </edge>
    <edge source="THA" target="ZWE">
      <data key="d0">25924</data>
    </edge>
    <edge source="THA" target="ESP">
      <data key="d0">58799701</data>
    </edge>
    <edge source="THA" target="SWE">
      <data key="d0">7019076</data>
    </edge>
    <edge source="THA" target="CHE">
      <data key="d0">10615837</data>
    </edge>
    <edge source="THA" target="TGO">
      <data key="d0">412714</data>
    </edge>
    <edge source="THA" target="ARE">
      <data key="d0">23628932</data>
    </edge>
    <edge source="THA" target="TUN">
      <data key="d0">2156232</data>
    </edge>
    <edge source="THA" target="TUR">
      <data key="d0">13178836</data>
    </edge>
    <edge source="THA" target="UGA">
      <data key="d0">214465</data>
    </edge>
    <edge source="THA" target="UKR">
      <data key="d0">561805</data>
    </edge>
    <edge source="THA" target="MKD">
      <data key="d0">66638</data>
    </edge>
    <edge source="THA" target="EGY">
      <data key="d0">39551077</data>
    </edge>
    <edge source="THA" target="GBR">
      <data key="d0">83794195</data>
    </edge>
    <edge source="THA" target="TZA">
      <data key="d0">13900745</data>
    </edge>
    <edge source="THA" target="USA">
      <data key="d0">821080484</data>
    </edge>
    <edge source="THA" target="BFA">
      <data key="d0">502249</data>
    </edge>
    <edge source="THA" target="URY">
      <data key="d0">663411</data>
    </edge>
    <edge source="TUR" target="ALB">
      <data key="d0">11875418</data>
    </edge>
    <edge source="TUR" target="DZA">
      <data key="d0">171412294</data>
    </edge>
    <edge source="TUR" target="AZE">
      <data key="d0">97005659</data>
    </edge>
    <edge source="TUR" target="ARG">
      <data key="d0">5548504</data>
    </edge>
    <edge source="TUR" target="AUS">
      <data key="d0">5302058</data>
    </edge>
    <edge source="TUR" target="AUT">
      <data key="d0">39800969</data>
    </edge>
    <edge source="TUR" target="BEL">
      <data key="d0">49197832</data>
    </edge>
    <edge source="TUR" target="BOL">
      <data key="d0">592135</data>
    </edge>
    <edge source="TUR" target="BWA">
      <data key="d0">70201</data>
    </edge>
    <edge source="TUR" target="BRA">
      <data key="d0">8283604</data>
    </edge>
    <edge source="TUR" target="BGR">
      <data key="d0">100955267</data>
    </edge>
    <edge source="TUR" target="BDI">
      <data key="d0">83529</data>
    </edge>
    <edge source="TUR" target="BLR">
      <data key="d0">10933185</data>
    </edge>
    <edge source="TUR" target="KHM">
      <data key="d0">75002</data>
    </edge>
    <edge source="TUR" target="CMR">
      <data key="d0">3111346</data>
    </edge>
    <edge source="TUR" target="CAN">
      <data key="d0">38808897</data>
    </edge>
    <edge source="TUR" target="CAF">
      <data key="d0">41388</data>
    </edge>
    <edge source="TUR" target="LKA">
      <data key="d0">2084147</data>
    </edge>
    <edge source="TUR" target="CHL">
      <data key="d0">15316917</data>
    </edge>
    <edge source="TUR" target="CHN">
      <data key="d0">17597225</data>
    </edge>
    <edge source="TUR" target="COL">
      <data key="d0">6405952</data>
    </edge>
    <edge source="TUR" target="CRI">
      <data key="d0">289375</data>
    </edge>
    <edge source="TUR" target="HRV">
      <data key="d0">9337874</data>
    </edge>
    <edge source="TUR" target="CZE">
      <data key="d0">44499558</data>
    </edge>
    <edge source="TUR" target="BEN">
      <data key="d0">1562712</data>
    </edge>
    <edge source="TUR" target="DNK">
      <data key="d0">13786189</data>
    </edge>
    <edge source="TUR" target="ECU">
      <data key="d0">1054271</data>
    </edge>
    <edge source="TUR" target="SLV">
      <data key="d0">97264</data>
    </edge>
    <edge source="TUR" target="ETH">
      <data key="d0">77512179</data>
    </edge>
    <edge source="TUR" target="EST">
      <data key="d0">3431273</data>
    </edge>
    <edge source="TUR" target="FIN">
      <data key="d0">19044394</data>
    </edge>
    <edge source="TUR" target="FRA">
      <data key="d0">215049153</data>
    </edge>
    <edge source="TUR" target="GEO">
      <data key="d0">99120748</data>
    </edge>
    <edge source="TUR" target="GMB">
      <data key="d0">346159</data>
    </edge>
    <edge source="TUR" target="PSE">
      <data key="d0">1373255</data>
    </edge>
    <edge source="TUR" target="DEU">
      <data key="d0">608427649</data>
    </edge>
    <edge source="TUR" target="GHA">
      <data key="d0">20395176</data>
    </edge>
    <edge source="TUR" target="GRC">
      <data key="d0">43540546</data>
    </edge>
    <edge source="TUR" target="GTM">
      <data key="d0">485751</data>
    </edge>
    <edge source="TUR" target="HND">
      <data key="d0">254224</data>
    </edge>
    <edge source="TUR" target="HKG">
      <data key="d0">1063528</data>
    </edge>
    <edge source="TUR" target="HUN">
      <data key="d0">78559856</data>
    </edge>
    <edge source="TUR" target="IDN">
      <data key="d0">5093006</data>
    </edge>
    <edge source="TUR" target="IRL">
      <data key="d0">11189406</data>
    </edge>
    <edge source="TUR" target="ISR">
      <data key="d0">87264790</data>
    </edge>
    <edge source="TUR" target="ITA">
      <data key="d0">241402086</data>
    </edge>
    <edge source="TUR" target="CIV">
      <data key="d0">9040386</data>
    </edge>
    <edge source="TUR" target="JAM">
      <data key="d0">66899</data>
    </edge>
    <edge source="TUR" target="JPN">
      <data key="d0">3468905</data>
    </edge>
    <edge source="TUR" target="KAZ">
      <data key="d0">47670035</data>
    </edge>
    <edge source="TUR" target="JOR">
      <data key="d0">42856402</data>
    </edge>
    <edge source="TUR" target="KOR">
      <data key="d0">6546736</data>
    </edge>
    <edge source="TUR" target="KGZ">
      <data key="d0">5136204</data>
    </edge>
    <edge source="TUR" target="LBN">
      <data key="d0">34110588</data>
    </edge>
    <edge source="TUR" target="LVA">
      <data key="d0">5024884</data>
    </edge>
    <edge source="TUR" target="LTU">
      <data key="d0">12595594</data>
    </edge>
    <edge source="TUR" target="MDG">
      <data key="d0">807031</data>
    </edge>
    <edge source="TUR" target="MWI">
      <data key="d0">264202</data>
    </edge>
    <edge source="TUR" target="MYS">
      <data key="d0">3029986</data>
    </edge>
    <edge source="TUR" target="MRT">
      <data key="d0">7110449</data>
    </edge>
    <edge source="TUR" target="MUS">
      <data key="d0">471323</data>
    </edge>
    <edge source="TUR" target="MEX">
      <data key="d0">15084682</data>
    </edge>
    <edge source="TUR" target="MDA">
      <data key="d0">12257952</data>
    </edge>
    <edge source="TUR" target="MAR">
      <data key="d0">46459832</data>
    </edge>
    <edge source="TUR" target="MOZ">
      <data key="d0">2670207</data>
    </edge>
    <edge source="TUR" target="OMN">
      <data key="d0">24797972</data>
    </edge>
    <edge source="TUR" target="NAM">
      <data key="d0">236191</data>
    </edge>
    <edge source="TUR" target="NLD">
      <data key="d0">79658888</data>
    </edge>
    <edge source="TUR" target="NZL">
      <data key="d0">1647699</data>
    </edge>
    <edge source="TUR" target="NIC">
      <data key="d0">26724</data>
    </edge>
    <edge source="TUR" target="NER">
      <data key="d0">613756</data>
    </edge>
    <edge source="TUR" target="NOR">
      <data key="d0">21070322</data>
    </edge>
    <edge source="TUR" target="PAK">
      <data key="d0">13902730</data>
    </edge>
    <edge source="TUR" target="PAN">
      <data key="d0">858458</data>
    </edge>
    <edge source="TUR" target="PRY">
      <data key="d0">602380</data>
    </edge>
    <edge source="TUR" target="PER">
      <data key="d0">4646564</data>
    </edge>
    <edge source="TUR" target="PHL">
      <data key="d0">1399560</data>
    </edge>
    <edge source="TUR" target="POL">
      <data key="d0">110769344</data>
    </edge>
    <edge source="TUR" target="PRT">
      <data key="d0">9291066</data>
    </edge>
    <edge source="TUR" target="ROU">
      <data key="d0">198151341</data>
    </edge>
    <edge source="TUR" target="RUS">
      <data key="d0">96889960</data>
    </edge>
    <edge source="TUR" target="SAU">
      <data key="d0">145990238</data>
    </edge>
    <edge source="TUR" target="SEN">
      <data key="d0">5215233</data>
    </edge>
    <edge source="TUR" target="SRB">
      <data key="d0">48605180</data>
    </edge>
    <edge source="TUR" target="IND">
      <data key="d0">18185313</data>
    </edge>
    <edge source="TUR" target="SGP">
      <data key="d0">1856775</data>
    </edge>
    <edge source="TUR" target="SVK">
      <data key="d0">42366871</data>
    </edge>
    <edge source="TUR" target="VNM">
      <data key="d0">2324684</data>
    </edge>
    <edge source="TUR" target="SVN">
      <data key="d0">10732197</data>
    </edge>
    <edge source="TUR" target="ZAF">
      <data key="d0">10279548</data>
    </edge>
    <edge source="TUR" target="ZWE">
      <data key="d0">87107</data>
    </edge>
    <edge source="TUR" target="ESP">
      <data key="d0">104462892</data>
    </edge>
    <edge source="TUR" target="SWE">
      <data key="d0">50730736</data>
    </edge>
    <edge source="TUR" target="CHE">
      <data key="d0">27611603</data>
    </edge>
    <edge source="TUR" target="THA">
      <data key="d0">4384553</data>
    </edge>
    <edge source="TUR" target="TGO">
      <data key="d0">640082</data>
    </edge>
    <edge source="TUR" target="ARE">
      <data key="d0">67541308</data>
    </edge>
    <edge source="TUR" target="TUN">
      <data key="d0">34425261</data>
    </edge>
    <edge source="TUR" target="UGA">
      <data key="d0">669721</data>
    </edge>
    <edge source="TUR" target="UKR">
      <data key="d0">41748727</data>
    </edge>
    <edge source="TUR" target="MKD">
      <data key="d0">30414253</data>
    </edge>
    <edge source="TUR" target="EGY">
      <data key="d0">152462266</data>
    </edge>
    <edge source="TUR" target="GBR">
      <data key="d0">272763519</data>
    </edge>
    <edge source="TUR" target="TZA">
      <data key="d0">5280615</data>
    </edge>
    <edge source="TUR" target="USA">
      <data key="d0">150769264</data>
    </edge>
    <edge source="TUR" target="BFA">
      <data key="d0">1024789</data>
    </edge>
    <edge source="TUR" target="URY">
      <data key="d0">2461918</data>
    </edge>
    <edge source="EGY" target="DZA">
      <data key="d0">57453870</data>
    </edge>
    <edge source="EGY" target="AZE">
      <data key="d0">108567</data>
    </edge>
    <edge source="EGY" target="AUS">
      <data key="d0">168567</data>
    </edge>
    <edge source="EGY" target="AUT">
      <data key="d0">62495</data>
    </edge>
    <edge source="EGY" target="BEL">
      <data key="d0">1154144</data>
    </edge>
    <edge source="EGY" target="BRA">
      <data key="d0">2608955</data>
    </edge>
    <edge source="EGY" target="BGR">
      <data key="d0">253164</data>
    </edge>
    <edge source="EGY" target="BDI">
      <data key="d0">254110</data>
    </edge>
    <edge source="EGY" target="CMR">
      <data key="d0">571934</data>
    </edge>
    <edge source="EGY" target="CAN">
      <data key="d0">69503</data>
    </edge>
    <edge source="EGY" target="CAF">
      <data key="d0">223309</data>
    </edge>
    <edge source="EGY" target="CHN">
      <data key="d0">604846</data>
    </edge>
    <edge source="EGY" target="HRV">
      <data key="d0">42487</data>
    </edge>
    <edge source="EGY" target="CZE">
      <data key="d0">1041273</data>
    </edge>
    <edge source="EGY" target="BEN">
      <data key="d0">343798</data>
    </edge>
    <edge source="EGY" target="DNK">
      <data key="d0">37943</data>
    </edge>
    <edge source="EGY" target="ETH">
      <data key="d0">3348826</data>
    </edge>
    <edge source="EGY" target="EST">
      <data key="d0">14961</data>
    </edge>
    <edge source="EGY" target="FRA">
      <data key="d0">2887270</data>
    </edge>
    <edge source="EGY" target="GEO">
      <data key="d0">168304</data>
    </edge>
    <edge source="EGY" target="PSE">
      <data key="d0">3536145</data>
    </edge>
    <edge source="EGY" target="DEU">
      <data key="d0">6515755</data>
    </edge>
    <edge source="EGY" target="GHA">
      <data key="d0">6271838</data>
    </edge>
    <edge source="EGY" target="GRC">
      <data key="d0">1043136</data>
    </edge>
    <edge source="EGY" target="GTM">
      <data key="d0">10163</data>
    </edge>
    <edge source="EGY" target="HUN">
      <data key="d0">67136</data>
    </edge>
    <edge source="EGY" target="IDN">
      <data key="d0">419429</data>
    </edge>
    <edge source="EGY" target="IRL">
      <data key="d0">695439</data>
    </edge>
    <edge source="EGY" target="ISR">
      <data key="d0">552557</data>
    </edge>
    <edge source="EGY" target="ITA">
      <data key="d0">14401997</data>
    </edge>
    <edge source="EGY" target="CIV">
      <data key="d0">511598</data>
    </edge>
    <edge source="EGY" target="JPN">
      <data key="d0">359329</data>
    </edge>
    <edge source="EGY" target="JOR">
      <data key="d0">14319457</data>
    </edge>
    <edge source="EGY" target="KOR">
      <data key="d0">987686</data>
    </edge>
    <edge source="EGY" target="LBN">
      <data key="d0">2992663</data>
    </edge>
    <edge source="EGY" target="LTU">
      <data key="d0">13960</data>
    </edge>
    <edge source="EGY" target="MWI">
      <data key="d0">27664</data>
    </edge>
    <edge source="EGY" target="MYS">
      <data key="d0">117661</data>
    </edge>
    <edge source="EGY" target="MRT">
      <data key="d0">123185</data>
    </edge>
    <edge source="EGY" target="MEX">
      <data key="d0">1101039</data>
    </edge>
    <edge source="EGY" target="MAR">
      <data key="d0">15677993</data>
    </edge>
    <edge source="EGY" target="MOZ">
      <data key="d0">374996</data>
    </edge>
    <edge source="EGY" target="OMN">
      <data key="d0">5086251</data>
    </edge>
    <edge source="EGY" target="NLD">
      <data key="d0">2712544</data>
    </edge>
    <edge source="EGY" target="NER">
      <data key="d0">210704</data>
    </edge>
    <edge source="EGY" target="PAK">
      <data key="d0">530207</data>
    </edge>
    <edge source="EGY" target="PER">
      <data key="d0">132448</data>
    </edge>
    <edge source="EGY" target="PHL">
      <data key="d0">237943</data>
    </edge>
    <edge source="EGY" target="POL">
      <data key="d0">100817</data>
    </edge>
    <edge source="EGY" target="PRT">
      <data key="d0">31031</data>
    </edge>
    <edge source="EGY" target="ROU">
      <data key="d0">462916</data>
    </edge>
    <edge source="EGY" target="RUS">
      <data key="d0">253143</data>
    </edge>
    <edge source="EGY" target="SAU">
      <data key="d0">87990958</data>
    </edge>
    <edge source="EGY" target="SEN">
      <data key="d0">986357</data>
    </edge>
    <edge source="EGY" target="SRB">
      <data key="d0">30077</data>
    </edge>
    <edge source="EGY" target="IND">
      <data key="d0">264584</data>
    </edge>
    <edge source="EGY" target="SGP">
      <data key="d0">32788</data>
    </edge>
    <edge source="EGY" target="VNM">
      <data key="d0">1862026</data>
    </edge>
    <edge source="EGY" target="SVN">
      <data key="d0">56485</data>
    </edge>
    <edge source="EGY" target="ZAF">
      <data key="d0">320630</data>
    </edge>
    <edge source="EGY" target="ZWE">
      <data key="d0">656926</data>
    </edge>
    <edge source="EGY" target="ESP">
      <data key="d0">1509834</data>
    </edge>
    <edge source="EGY" target="SWE">
      <data key="d0">1048630</data>
    </edge>
    <edge source="EGY" target="CHE">
      <data key="d0">25751</data>
    </edge>
    <edge source="EGY" target="THA">
      <data key="d0">1054776</data>
    </edge>
    <edge source="EGY" target="TGO">
      <data key="d0">2452407</data>
    </edge>
    <edge source="EGY" target="ARE">
      <data key="d0">13315079</data>
    </edge>
    <edge source="EGY" target="TUN">
      <data key="d0">5271141</data>
    </edge>
    <edge source="EGY" target="TUR">
      <data key="d0">8148252</data>
    </edge>
    <edge source="EGY" target="UGA">
      <data key="d0">92505</data>
    </edge>
    <edge source="EGY" target="UKR">
      <data key="d0">264707</data>
    </edge>
    <edge source="EGY" target="GBR">
      <data key="d0">1034008</data>
    </edge>
    <edge source="EGY" target="TZA">
      <data key="d0">3076550</data>
    </edge>
    <edge source="EGY" target="USA">
      <data key="d0">10820004</data>
    </edge>
    <edge source="EGY" target="BFA">
      <data key="d0">40203</data>
    </edge>
    <edge source="EGY" target="URY">
      <data key="d0">55437</data>
    </edge>
    <edge source="ARG" target="AUS">
      <data key="d0">1173944</data>
    </edge>
    <edge source="ARG" target="AUT">
      <data key="d0">15148</data>
    </edge>
    <edge source="ARG" target="BEL">
      <data key="d0">31234</data>
    </edge>
    <edge source="ARG" target="BOL">
      <data key="d0">17178012</data>
    </edge>
    <edge source="ARG" target="BRA">
      <data key="d0">72246047</data>
    </edge>
    <edge source="ARG" target="CMR">
      <data key="d0">10391</data>
    </edge>
    <edge source="ARG" target="CAN">
      <data key="d0">422656</data>
    </edge>
    <edge source="ARG" target="LKA">
      <data key="d0">28755</data>
    </edge>
    <edge source="ARG" target="CHL">
      <data key="d0">20503146</data>
    </edge>
    <edge source="ARG" target="CHN">
      <data key="d0">67169</data>
    </edge>
    <edge source="ARG" target="COL">
      <data key="d0">2305133</data>
    </edge>
    <edge source="ARG" target="CRI">
      <data key="d0">182213</data>
    </edge>
    <edge source="ARG" target="CZE">
      <data key="d0">1235744</data>
    </edge>
    <edge source="ARG" target="DNK">
      <data key="d0">25916</data>
    </edge>
    <edge source="ARG" target="ECU">
      <data key="d0">1217654</data>
    </edge>
    <edge source="ARG" target="SLV">
      <data key="d0">93368</data>
    </edge>
    <edge source="ARG" target="ETH">
      <data key="d0">11056</data>
    </edge>
    <edge source="ARG" target="FRA">
      <data key="d0">1960272</data>
    </edge>
    <edge source="ARG" target="DEU">
      <data key="d0">3852826</data>
    </edge>
    <edge source="ARG" target="GTM">
      <data key="d0">205126</data>
    </edge>
    <edge source="ARG" target="HND">
      <data key="d0">42510</data>
    </edge>
    <edge source="ARG" target="HKG">
      <data key="d0">10589</data>
    </edge>
    <edge source="ARG" target="HUN">
      <data key="d0">12027</data>
    </edge>
    <edge source="ARG" target="IDN">
      <data key="d0">79114</data>
    </edge>
    <edge source="ARG" target="ISR">
      <data key="d0">54057</data>
    </edge>
    <edge source="ARG" target="ITA">
      <data key="d0">436752</data>
    </edge>
    <edge source="ARG" target="CIV">
      <data key="d0">942846</data>
    </edge>
    <edge source="ARG" target="JPN">
      <data key="d0">71913</data>
    </edge>
    <edge source="ARG" target="KOR">
      <data key="d0">398308</data>
    </edge>
    <edge source="ARG" target="MYS">
      <data key="d0">19454</data>
    </edge>
    <edge source="ARG" target="MEX">
      <data key="d0">10886059</data>
    </edge>
    <edge source="ARG" target="MOZ">
      <data key="d0">37679</data>
    </edge>
    <edge source="ARG" target="OMN">
      <data key="d0">44803</data>
    </edge>
    <edge source="ARG" target="NLD">
      <data key="d0">5976733</data>
    </edge>
    <edge source="ARG" target="NZL">
      <data key="d0">14060</data>
    </edge>
    <edge source="ARG" target="NIC">
      <data key="d0">101893</data>
    </edge>
    <edge source="ARG" target="NOR">
      <data key="d0">76781</data>
    </edge>
    <edge source="ARG" target="PAK">
      <data key="d0">80359</data>
    </edge>
    <edge source="ARG" target="PAN">
      <data key="d0">552260</data>
    </edge>
    <edge source="ARG" target="PRY">
      <data key="d0">14939379</data>
    </edge>
    <edge source="ARG" target="PER">
      <data key="d0">6985573</data>
    </edge>
    <edge source="ARG" target="POL">
      <data key="d0">1092621</data>
    </edge>
    <edge source="ARG" target="PRT">
      <data key="d0">22857</data>
    </edge>
    <edge source="ARG" target="ROU">
      <data key="d0">292879</data>
    </edge>
    <edge source="ARG" target="RUS">
      <data key="d0">164886</data>
    </edge>
    <edge source="ARG" target="SAU">
      <data key="d0">246009</data>
    </edge>
    <edge source="ARG" target="IND">
      <data key="d0">85311</data>
    </edge>
    <edge source="ARG" target="SGP">
      <data key="d0">30295</data>
    </edge>
    <edge source="ARG" target="ZAF">
      <data key="d0">2659643</data>
    </edge>
    <edge source="ARG" target="ESP">
      <data key="d0">4854611</data>
    </edge>
    <edge source="ARG" target="SWE">
      <data key="d0">104334</data>
    </edge>
    <edge source="ARG" target="CHE">
      <data key="d0">15783</data>
    </edge>
    <edge source="ARG" target="THA">
      <data key="d0">60875</data>
    </edge>
    <edge source="ARG" target="ARE">
      <data key="d0">131946</data>
    </edge>
    <edge source="ARG" target="TUR">
      <data key="d0">294233</data>
    </edge>
    <edge source="ARG" target="UKR">
      <data key="d0">21378</data>
    </edge>
    <edge source="ARG" target="EGY">
      <data key="d0">59837</data>
    </edge>
    <edge source="ARG" target="GBR">
      <data key="d0">620300</data>
    </edge>
    <edge source="ARG" target="USA">
      <data key="d0">20234146</data>
    </edge>
    <edge source="ARG" target="URY">
      <data key="d0">21164753</data>
    </edge>
    <edge source="BOL" target="ARG">
      <data key="d0">261351</data>
    </edge>
    <edge source="BOL" target="AUS">
      <data key="d0">79956</data>
    </edge>
    <edge source="BOL" target="AUT">
      <data key="d0">11820</data>
    </edge>
    <edge source="BOL" target="BRA">
      <data key="d0">2659728</data>
    </edge>
    <edge source="BOL" target="CAN">
      <data key="d0">10070</data>
    </edge>
    <edge source="BOL" target="CHL">
      <data key="d0">402543</data>
    </edge>
    <edge source="BOL" target="COL">
      <data key="d0">39131</data>
    </edge>
    <edge source="BOL" target="CRI">
      <data key="d0">918282</data>
    </edge>
    <edge source="BOL" target="ECU">
      <data key="d0">430633</data>
    </edge>
    <edge source="BOL" target="MEX">
      <data key="d0">23218</data>
    </edge>
    <edge source="BOL" target="OMN">
      <data key="d0">18841</data>
    </edge>
    <edge source="BOL" target="NOR">
      <data key="d0">12283</data>
    </edge>
    <edge source="BOL" target="PRY">
      <data key="d0">61258</data>
    </edge>
    <edge source="BOL" target="PER">
      <data key="d0">6410661</data>
    </edge>
    <edge source="BOL" target="ESP">
      <data key="d0">166855</data>
    </edge>
    <edge source="BOL" target="SWE">
      <data key="d0">101189</data>
    </edge>
    <edge source="BOL" target="ARE">
      <data key="d0">16192</data>
    </edge>
    <edge source="BOL" target="EGY">
      <data key="d0">22084</data>
    </edge>
    <edge source="BOL" target="USA">
      <data key="d0">897581</data>
    </edge>
    <edge source="BOL" target="URY">
      <data key="d0">15074</data>
    </edge>
    <edge source="BRA" target="DZA">
      <data key="d0">945330</data>
    </edge>
    <edge source="BRA" target="AZE">
      <data key="d0">16665</data>
    </edge>
    <edge source="BRA" target="ARG">
      <data key="d0">204030819</data>
    </edge>
    <edge source="BRA" target="AUS">
      <data key="d0">4570186</data>
    </edge>
    <edge source="BRA" target="AUT">
      <data key="d0">1501528</data>
    </edge>
    <edge source="BRA" target="BEL">
      <data key="d0">19657069</data>
    </edge>
    <edge source="BRA" target="BOL">
      <data key="d0">80511652</data>
    </edge>
    <edge source="BRA" target="BWA">
      <data key="d0">174029</data>
    </edge>
    <edge source="BRA" target="BGR">
      <data key="d0">195654</data>
    </edge>
    <edge source="BRA" target="CMR">
      <data key="d0">491764</data>
    </edge>
    <edge source="BRA" target="CAN">
      <data key="d0">7967132</data>
    </edge>
    <edge source="BRA" target="CAF">
      <data key="d0">35232</data>
    </edge>
    <edge source="BRA" target="LKA">
      <data key="d0">589317</data>
    </edge>
    <edge source="BRA" target="CHL">
      <data key="d0">79484317</data>
    </edge>
    <edge source="BRA" target="CHN">
      <data key="d0">94011454</data>
    </edge>
    <edge source="BRA" target="COL">
      <data key="d0">55093016</data>
    </edge>
    <edge source="BRA" target="CRI">
      <data key="d0">10686182</data>
    </edge>
    <edge source="BRA" target="HRV">
      <data key="d0">38850</data>
    </edge>
    <edge source="BRA" target="CZE">
      <data key="d0">332874</data>
    </edge>
    <edge source="BRA" target="DNK">
      <data key="d0">1955390</data>
    </edge>
    <edge source="BRA" target="ECU">
      <data key="d0">17489136</data>
    </edge>
    <edge source="BRA" target="SLV">
      <data key="d0">2475577</data>
    </edge>
    <edge source="BRA" target="ETH">
      <data key="d0">172355</data>
    </edge>
    <edge source="BRA" target="EST">
      <data key="d0">1061274</data>
    </edge>
    <edge source="BRA" target="FIN">
      <data key="d0">1966017</data>
    </edge>
    <edge source="BRA" target="FRA">
      <data key="d0">24138692</data>
    </edge>
    <edge source="BRA" target="GMB">
      <data key="d0">109672</data>
    </edge>
    <edge source="BRA" target="DEU">
      <data key="d0">39469349</data>
    </edge>
    <edge source="BRA" target="GHA">
      <data key="d0">6035073</data>
    </edge>
    <edge source="BRA" target="GRC">
      <data key="d0">1176891</data>
    </edge>
    <edge source="BRA" target="GTM">
      <data key="d0">5705935</data>
    </edge>
    <edge source="BRA" target="HND">
      <data key="d0">3234270</data>
    </edge>
    <edge source="BRA" target="HKG">
      <data key="d0">575811</data>
    </edge>
    <edge source="BRA" target="HUN">
      <data key="d0">1004066</data>
    </edge>
    <edge source="BRA" target="IDN">
      <data key="d0">30475835</data>
    </edge>
    <edge source="BRA" target="IRL">
      <data key="d0">66221</data>
    </edge>
    <edge source="BRA" target="ISR">
      <data key="d0">1437506</data>
    </edge>
    <edge source="BRA" target="ITA">
      <data key="d0">10845865</data>
    </edge>
    <edge source="BRA" target="CIV">
      <data key="d0">506402</data>
    </edge>
    <edge source="BRA" target="JAM">
      <data key="d0">570696</data>
    </edge>
    <edge source="BRA" target="JPN">
      <data key="d0">27123163</data>
    </edge>
    <edge source="BRA" target="KAZ">
      <data key="d0">73755</data>
    </edge>
    <edge source="BRA" target="JOR">
      <data key="d0">375158</data>
    </edge>
    <edge source="BRA" target="KOR">
      <data key="d0">5858203</data>
    </edge>
    <edge source="BRA" target="LBN">
      <data key="d0">566414</data>
    </edge>
    <edge source="BRA" target="LVA">
      <data key="d0">443321</data>
    </edge>
    <edge source="BRA" target="LTU">
      <data key="d0">319600</data>
    </edge>
    <edge source="BRA" target="MDG">
      <data key="d0">167518</data>
    </edge>
    <edge source="BRA" target="MYS">
      <data key="d0">1411719</data>
    </edge>
    <edge source="BRA" target="MRT">
      <data key="d0">88833</data>
    </edge>
    <edge source="BRA" target="MUS">
      <data key="d0">78107</data>
    </edge>
    <edge source="BRA" target="MEX">
      <data key="d0">97755962</data>
    </edge>
    <edge source="BRA" target="MDA">
      <data key="d0">24592</data>
    </edge>
    <edge source="BRA" target="MAR">
      <data key="d0">24179</data>
    </edge>
    <edge source="BRA" target="MOZ">
      <data key="d0">216426</data>
    </edge>
    <edge source="BRA" target="OMN">
      <data key="d0">440790</data>
    </edge>
    <edge source="BRA" target="NAM">
      <data key="d0">33186</data>
    </edge>
    <edge source="BRA" target="NLD">
      <data key="d0">1303261432</data>
    </edge>
    <edge source="BRA" target="NZL">
      <data key="d0">381584</data>
    </edge>
    <edge source="BRA" target="NIC">
      <data key="d0">2827931</data>
    </edge>
    <edge source="BRA" target="NOR">
      <data key="d0">1177437</data>
    </edge>
    <edge source="BRA" target="PAK">
      <data key="d0">620317</data>
    </edge>
    <edge source="BRA" target="PAN">
      <data key="d0">8258369</data>
    </edge>
    <edge source="BRA" target="PRY">
      <data key="d0">105283464</data>
    </edge>
    <edge source="BRA" target="PER">
      <data key="d0">33899095</data>
    </edge>
    <edge source="BRA" target="PHL">
      <data key="d0">1193593</data>
    </edge>
    <edge source="BRA" target="POL">
      <data key="d0">2819138</data>
    </edge>
    <edge source="BRA" target="PRT">
      <data key="d0">3655434</data>
    </edge>
    <edge source="BRA" target="ROU">
      <data key="d0">9640079</data>
    </edge>
    <edge source="BRA" target="RUS">
      <data key="d0">4784498</data>
    </edge>
    <edge source="BRA" target="SAU">
      <data key="d0">3930555</data>
    </edge>
    <edge source="BRA" target="SEN">
      <data key="d0">339059</data>
    </edge>
    <edge source="BRA" target="SRB">
      <data key="d0">162667</data>
    </edge>
    <edge source="BRA" target="IND">
      <data key="d0">12517599</data>
    </edge>
    <edge source="BRA" target="SGP">
      <data key="d0">6818203</data>
    </edge>
    <edge source="BRA" target="SVK">
      <data key="d0">665954</data>
    </edge>
    <edge source="BRA" target="VNM">
      <data key="d0">289588</data>
    </edge>
    <edge source="BRA" target="SVN">
      <data key="d0">38139</data>
    </edge>
    <edge source="BRA" target="ZAF">
      <data key="d0">11499600</data>
    </edge>
    <edge source="BRA" target="ZWE">
      <data key="d0">155131</data>
    </edge>
    <edge source="BRA" target="ESP">
      <data key="d0">6499499</data>
    </edge>
    <edge source="BRA" target="SWE">
      <data key="d0">1922920</data>
    </edge>
    <edge source="BRA" target="CHE">
      <data key="d0">1238859</data>
    </edge>
    <edge source="BRA" target="THA">
      <data key="d0">21725150</data>
    </edge>
    <edge source="BRA" target="ARE">
      <data key="d0">12472248</data>
    </edge>
    <edge source="BRA" target="TUN">
      <data key="d0">206770</data>
    </edge>
    <edge source="BRA" target="TUR">
      <data key="d0">3894168</data>
    </edge>
    <edge source="BRA" target="UGA">
      <data key="d0">22746</data>
    </edge>
    <edge source="BRA" target="UKR">
      <data key="d0">457501</data>
    </edge>
    <edge source="BRA" target="MKD">
      <data key="d0">63063</data>
    </edge>
    <edge source="BRA" target="EGY">
      <data key="d0">1025872</data>
    </edge>
    <edge source="BRA" target="GBR">
      <data key="d0">9323047</data>
    </edge>
    <edge source="BRA" target="TZA">
      <data key="d0">40264</data>
    </edge>
    <edge source="BRA" target="USA">
      <data key="d0">321547899</data>
    </edge>
    <edge source="BRA" target="BFA">
      <data key="d0">45870</data>
    </edge>
    <edge source="BRA" target="URY">
      <data key="d0">37175205</data>
    </edge>
    <edge source="CMR" target="CAF">
      <data key="d0">2695715</data>
    </edge>
    <edge source="CMR" target="FRA">
      <data key="d0">286814</data>
    </edge>
    <edge source="CMR" target="GHA">
      <data key="d0">244032</data>
    </edge>
    <edge source="CMR" target="ISR">
      <data key="d0">29426</data>
    </edge>
    <edge source="CMR" target="CIV">
      <data key="d0">56835</data>
    </edge>
    <edge source="CMR" target="KOR">
      <data key="d0">122879</data>
    </edge>
    <edge source="CMR" target="MDG">
      <data key="d0">130627</data>
    </edge>
    <edge source="CMR" target="MOZ">
      <data key="d0">78439</data>
    </edge>
    <edge source="CMR" target="SAU">
      <data key="d0">237600</data>
    </edge>
    <edge source="CMR" target="SEN">
      <data key="d0">23920</data>
    </edge>
    <edge source="CMR" target="IND">
      <data key="d0">82283</data>
    </edge>
    <edge source="CMR" target="SGP">
      <data key="d0">39378</data>
    </edge>
    <edge source="CMR" target="ZAF">
      <data key="d0">296766</data>
    </edge>
    <edge source="CMR" target="ARE">
      <data key="d0">193383</data>
    </edge>
    <edge source="CMR" target="EGY">
      <data key="d0">135893</data>
    </edge>
    <edge source="CMR" target="GBR">
      <data key="d0">47371</data>
    </edge>
    <edge source="CMR" target="USA">
      <data key="d0">415293</data>
    </edge>
    <edge source="LKA" target="AUS">
      <data key="d0">99242</data>
    </edge>
    <edge source="LKA" target="AUT">
      <data key="d0">20212</data>
    </edge>
    <edge source="LKA" target="BEL">
      <data key="d0">2114036</data>
    </edge>
    <edge source="LKA" target="KHM">
      <data key="d0">518710</data>
    </edge>
    <edge source="LKA" target="CAN">
      <data key="d0">113984</data>
    </edge>
    <edge source="LKA" target="CHL">
      <data key="d0">18155</data>
    </edge>
    <edge source="LKA" target="CHN">
      <data key="d0">1910865</data>
    </edge>
    <edge source="LKA" target="CZE">
      <data key="d0">11852</data>
    </edge>
    <edge source="LKA" target="ETH">
      <data key="d0">248116</data>
    </edge>
    <edge source="LKA" target="FRA">
      <data key="d0">114487</data>
    </edge>
    <edge source="LKA" target="DEU">
      <data key="d0">3126622</data>
    </edge>
    <edge source="LKA" target="HKG">
      <data key="d0">188554</data>
    </edge>
    <edge source="LKA" target="HUN">
      <data key="d0">39413</data>
    </edge>
    <edge source="LKA" target="IDN">
      <data key="d0">1886257</data>
    </edge>
    <edge source="LKA" target="ITA">
      <data key="d0">716811</data>
    </edge>
    <edge source="LKA" target="CIV">
      <data key="d0">86179</data>
    </edge>
    <edge source="LKA" target="JPN">
      <data key="d0">820135</data>
    </edge>
    <edge source="LKA" target="KAZ">
      <data key="d0">19551</data>
    </edge>
    <edge source="LKA" target="JOR">
      <data key="d0">204008</data>
    </edge>
    <edge source="LKA" target="KOR">
      <data key="d0">39734</data>
    </edge>
    <edge source="LKA" target="LBN">
      <data key="d0">20528</data>
    </edge>
    <edge source="LKA" target="MYS">
      <data key="d0">152373</data>
    </edge>
    <edge source="LKA" target="MAR">
      <data key="d0">309402</data>
    </edge>
    <edge source="LKA" target="OMN">
      <data key="d0">36615</data>
    </edge>
    <edge source="LKA" target="NLD">
      <data key="d0">25848</data>
    </edge>
    <edge source="LKA" target="NZL">
      <data key="d0">20726</data>
    </edge>
    <edge source="LKA" target="PAK">
      <data key="d0">337786</data>
    </edge>
    <edge source="LKA" target="PHL">
      <data key="d0">62975</data>
    </edge>
    <edge source="LKA" target="PRT">
      <data key="d0">43216</data>
    </edge>
    <edge source="LKA" target="SAU">
      <data key="d0">45565</data>
    </edge>
    <edge source="LKA" target="IND">
      <data key="d0">7692102</data>
    </edge>
    <edge source="LKA" target="SGP">
      <data key="d0">1283451</data>
    </edge>
    <edge source="LKA" target="VNM">
      <data key="d0">187623</data>
    </edge>
    <edge source="LKA" target="ZAF">
      <data key="d0">65210</data>
    </edge>
    <edge source="LKA" target="ESP">
      <data key="d0">2086864</data>
    </edge>
    <edge source="LKA" target="SWE">
      <data key="d0">20854</data>
    </edge>
    <edge source="LKA" target="CHE">
      <data key="d0">40083</data>
    </edge>
    <edge source="LKA" target="THA">
      <data key="d0">829611</data>
    </edge>
    <edge source="LKA" target="ARE">
      <data key="d0">516165</data>
    </edge>
    <edge source="LKA" target="TUN">
      <data key="d0">153917</data>
    </edge>
    <edge source="LKA" target="TUR">
      <data key="d0">2411856</data>
    </edge>
    <edge source="LKA" target="UGA">
      <data key="d0">180380</data>
    </edge>
    <edge source="LKA" target="GBR">
      <data key="d0">851936</data>
    </edge>
    <edge source="LKA" target="USA">
      <data key="d0">5133063</data>
    </edge>
    <edge source="CHL" target="ARG">
      <data key="d0">39754560</data>
    </edge>
    <edge source="CHL" target="AUS">
      <data key="d0">1051727</data>
    </edge>
    <edge source="CHL" target="AUT">
      <data key="d0">282962</data>
    </edge>
    <edge source="CHL" target="BEL">
      <data key="d0">352252</data>
    </edge>
    <edge source="CHL" target="BOL">
      <data key="d0">38679836</data>
    </edge>
    <edge source="CHL" target="BRA">
      <data key="d0">72982572</data>
    </edge>
    <edge source="CHL" target="CAN">
      <data key="d0">5858460</data>
    </edge>
    <edge source="CHL" target="LKA">
      <data key="d0">84407</data>
    </edge>
    <edge source="CHL" target="CHN">
      <data key="d0">7310872</data>
    </edge>
    <edge source="CHL" target="COL">
      <data key="d0">19031217</data>
    </edge>
    <edge source="CHL" target="CRI">
      <data key="d0">6427932</data>
    </edge>
    <edge source="CHL" target="HRV">
      <data key="d0">95951</data>
    </edge>
    <edge source="CHL" target="DNK">
      <data key="d0">126492</data>
    </edge>
    <edge source="CHL" target="ECU">
      <data key="d0">11900194</data>
    </edge>
    <edge source="CHL" target="SLV">
      <data key="d0">651615</data>
    </edge>
    <edge source="CHL" target="EST">
      <data key="d0">283665</data>
    </edge>
    <edge source="CHL" target="FRA">
      <data key="d0">222911</data>
    </edge>
    <edge source="CHL" target="DEU">
      <data key="d0">2256146</data>
    </edge>
    <edge source="CHL" target="GHA">
      <data key="d0">2297393</data>
    </edge>
    <edge source="CHL" target="GRC">
      <data key="d0">124913</data>
    </edge>
    <edge source="CHL" target="GTM">
      <data key="d0">2607279</data>
    </edge>
    <edge source="CHL" target="HND">
      <data key="d0">285676</data>
    </edge>
    <edge source="CHL" target="HKG">
      <data key="d0">444362</data>
    </edge>
    <edge source="CHL" target="IDN">
      <data key="d0">1439998</data>
    </edge>
    <edge source="CHL" target="ISR">
      <data key="d0">72724</data>
    </edge>
    <edge source="CHL" target="ITA">
      <data key="d0">384893</data>
    </edge>
    <edge source="CHL" target="CIV">
      <data key="d0">16550</data>
    </edge>
    <edge source="CHL" target="JPN">
      <data key="d0">167102</data>
    </edge>
    <edge source="CHL" target="KOR">
      <data key="d0">2676876</data>
    </edge>
    <edge source="CHL" target="MYS">
      <data key="d0">14717</data>
    </edge>
    <edge source="CHL" target="MEX">
      <data key="d0">14336031</data>
    </edge>
    <edge source="CHL" target="NLD">
      <data key="d0">624438</data>
    </edge>
    <edge source="CHL" target="NZL">
      <data key="d0">4043479</data>
    </edge>
    <edge source="CHL" target="NIC">
      <data key="d0">250488</data>
    </edge>
    <edge source="CHL" target="NOR">
      <data key="d0">890808</data>
    </edge>
    <edge source="CHL" target="PAN">
      <data key="d0">9787835</data>
    </edge>
    <edge source="CHL" target="PRY">
      <data key="d0">10782951</data>
    </edge>
    <edge source="CHL" target="PER">
      <data key="d0">116753347</data>
    </edge>
    <edge source="CHL" target="PHL">
      <data key="d0">110650</data>
    </edge>
    <edge source="CHL" target="PRT">
      <data key="d0">124126</data>
    </edge>
    <edge source="CHL" target="RUS">
      <data key="d0">140472</data>
    </edge>
    <edge source="CHL" target="IND">
      <data key="d0">1796598</data>
    </edge>
    <edge source="CHL" target="SGP">
      <data key="d0">273374</data>
    </edge>
    <edge source="CHL" target="VNM">
      <data key="d0">27174</data>
    </edge>
    <edge source="CHL" target="ZAF">
      <data key="d0">1386912</data>
    </edge>
    <edge source="CHL" target="ESP">
      <data key="d0">4736022</data>
    </edge>
    <edge source="CHL" target="SWE">
      <data key="d0">528215</data>
    </edge>
    <edge source="CHL" target="CHE">
      <data key="d0">63433</data>
    </edge>
    <edge source="CHL" target="THA">
      <data key="d0">194454</data>
    </edge>
    <edge source="CHL" target="ARE">
      <data key="d0">55970</data>
    </edge>
    <edge source="CHL" target="TUR">
      <data key="d0">532635</data>
    </edge>
    <edge source="CHL" target="MKD">
      <data key="d0">20729</data>
    </edge>
    <edge source="CHL" target="EGY">
      <data key="d0">34861</data>
    </edge>
    <edge source="CHL" target="GBR">
      <data key="d0">105100</data>
    </edge>
    <edge source="CHL" target="TZA">
      <data key="d0">13609</data>
    </edge>
    <edge source="CHL" target="USA">
      <data key="d0">68227315</data>
    </edge>
    <edge source="CHL" target="URY">
      <data key="d0">5869616</data>
    </edge>
    <edge source="COL" target="DZA">
      <data key="d0">20275</data>
    </edge>
    <edge source="COL" target="ARG">
      <data key="d0">1558756</data>
    </edge>
    <edge source="COL" target="AUS">
      <data key="d0">639167</data>
    </edge>
    <edge source="COL" target="AUT">
      <data key="d0">28148</data>
    </edge>
    <edge source="COL" target="BEL">
      <data key="d0">72338</data>
    </edge>
    <edge source="COL" target="BOL">
      <data key="d0">4544923</data>
    </edge>
    <edge source="COL" target="BRA">
      <data key="d0">8610044</data>
    </edge>
    <edge source="COL" target="CMR">
      <data key="d0">493586</data>
    </edge>
    <edge source="COL" target="CAN">
      <data key="d0">333080</data>
    </edge>
    <edge source="COL" target="CHL">
      <data key="d0">11825542</data>
    </edge>
    <edge source="COL" target="CHN">
      <data key="d0">152008</data>
    </edge>
    <edge source="COL" target="CRI">
      <data key="d0">7491889</data>
    </edge>
    <edge source="COL" target="CZE">
      <data key="d0">10403</data>
    </edge>
    <edge source="COL" target="ECU">
      <data key="d0">22188127</data>
    </edge>
    <edge source="COL" target="SLV">
      <data key="d0">4105881</data>
    </edge>
    <edge source="COL" target="FRA">
      <data key="d0">555493</data>
    </edge>
    <edge source="COL" target="DEU">
      <data key="d0">503933</data>
    </edge>
    <edge source="COL" target="GHA">
      <data key="d0">1547244</data>
    </edge>
    <edge source="COL" target="GTM">
      <data key="d0">7648979</data>
    </edge>
    <edge source="COL" target="HND">
      <data key="d0">6862778</data>
    </edge>
    <edge source="COL" target="HKG">
      <data key="d0">78756</data>
    </edge>
    <edge source="COL" target="IDN">
      <data key="d0">32808</data>
    </edge>
    <edge source="COL" target="ISR">
      <data key="d0">24727</data>
    </edge>
    <edge source="COL" target="ITA">
      <data key="d0">82565</data>
    </edge>
    <edge source="COL" target="CIV">
      <data key="d0">2328066</data>
    </edge>
    <edge source="COL" target="JAM">
      <data key="d0">351357</data>
    </edge>
    <edge source="COL" target="KAZ">
      <data key="d0">23454</data>
    </edge>
    <edge source="COL" target="LBN">
      <data key="d0">45100</data>
    </edge>
    <edge source="COL" target="MYS">
      <data key="d0">25572</data>
    </edge>
    <edge source="COL" target="MEX">
      <data key="d0">12499885</data>
    </edge>
    <edge source="COL" target="OMN">
      <data key="d0">30416</data>
    </edge>
    <edge source="COL" target="NLD">
      <data key="d0">1185064</data>
    </edge>
    <edge source="COL" target="NIC">
      <data key="d0">1618130</data>
    </edge>
    <edge source="COL" target="NOR">
      <data key="d0">789952</data>
    </edge>
    <edge source="COL" target="PAK">
      <data key="d0">46175</data>
    </edge>
    <edge source="COL" target="PAN">
      <data key="d0">26814236</data>
    </edge>
    <edge source="COL" target="PRY">
      <data key="d0">1135576</data>
    </edge>
    <edge source="COL" target="PER">
      <data key="d0">19804985</data>
    </edge>
    <edge source="COL" target="PHL">
      <data key="d0">62016</data>
    </edge>
    <edge source="COL" target="PRT">
      <data key="d0">111311</data>
    </edge>
    <edge source="COL" target="ROU">
      <data key="d0">61562</data>
    </edge>
    <edge source="COL" target="RUS">
      <data key="d0">82709</data>
    </edge>
    <edge source="COL" target="SAU">
      <data key="d0">201539</data>
    </edge>
    <edge source="COL" target="IND">
      <data key="d0">198473</data>
    </edge>
    <edge source="COL" target="ZAF">
      <data key="d0">16050</data>
    </edge>
    <edge source="COL" target="ESP">
      <data key="d0">529848</data>
    </edge>
    <edge source="COL" target="SWE">
      <data key="d0">75098</data>
    </edge>
    <edge source="COL" target="CHE">
      <data key="d0">59455</data>
    </edge>
    <edge source="COL" target="THA">
      <data key="d0">18798</data>
    </edge>
    <edge source="COL" target="ARE">
      <data key="d0">179085</data>
    </edge>
    <edge source="COL" target="TUR">
      <data key="d0">62871</data>
    </edge>
    <edge source="COL" target="EGY">
      <data key="d0">178049</data>
    </edge>
    <edge source="COL" target="GBR">
      <data key="d0">80399</data>
    </edge>
    <edge source="COL" target="USA">
      <data key="d0">168768580</data>
    </edge>
    <edge source="COL" target="URY">
      <data key="d0">413141</data>
    </edge>
    <edge source="CRI" target="ARG">
      <data key="d0">134283</data>
    </edge>
    <edge source="CRI" target="BEL">
      <data key="d0">11653</data>
    </edge>
    <edge source="CRI" target="BOL">
      <data key="d0">338475</data>
    </edge>
    <edge source="CRI" target="BRA">
      <data key="d0">1115957</data>
    </edge>
    <edge source="CRI" target="BGR">
      <data key="d0">42024</data>
    </edge>
    <edge source="CRI" target="CAN">
      <data key="d0">601808</data>
    </edge>
    <edge source="CRI" target="CHL">
      <data key="d0">736704</data>
    </edge>
    <edge source="CRI" target="CHN">
      <data key="d0">979003</data>
    </edge>
    <edge source="CRI" target="COL">
      <data key="d0">5566357</data>
    </edge>
    <edge source="CRI" target="ECU">
      <data key="d0">1562094</data>
    </edge>
    <edge source="CRI" target="SLV">
      <data key="d0">5827995</data>
    </edge>
    <edge source="CRI" target="FRA">
      <data key="d0">110224</data>
    </edge>
    <edge source="CRI" target="DEU">
      <data key="d0">2540574</data>
    </edge>
    <edge source="CRI" target="GTM">
      <data key="d0">15950156</data>
    </edge>
    <edge source="CRI" target="HND">
      <data key="d0">1950463</data>
    </edge>
    <edge source="CRI" target="IRL">
      <data key="d0">657846</data>
    </edge>
    <edge source="CRI" target="ITA">
      <data key="d0">45331</data>
    </edge>
    <edge source="CRI" target="JAM">
      <data key="d0">903472</data>
    </edge>
    <edge source="CRI" target="JPN">
      <data key="d0">527228</data>
    </edge>
    <edge source="CRI" target="JOR">
      <data key="d0">268809</data>
    </edge>
    <edge source="CRI" target="KOR">
      <data key="d0">72937</data>
    </edge>
    <edge source="CRI" target="LVA">
      <data key="d0">184588</data>
    </edge>
    <edge source="CRI" target="MEX">
      <data key="d0">14624154</data>
    </edge>
    <edge source="CRI" target="NLD">
      <data key="d0">61470</data>
    </edge>
    <edge source="CRI" target="NIC">
      <data key="d0">6440995</data>
    </edge>
    <edge source="CRI" target="PAN">
      <data key="d0">12046648</data>
    </edge>
    <edge source="CRI" target="PER">
      <data key="d0">7479338</data>
    </edge>
    <edge source="CRI" target="POL">
      <data key="d0">280635</data>
    </edge>
    <edge source="CRI" target="PRT">
      <data key="d0">19750</data>
    </edge>
    <edge source="CRI" target="RUS">
      <data key="d0">58909</data>
    </edge>
    <edge source="CRI" target="SGP">
      <data key="d0">28552</data>
    </edge>
    <edge source="CRI" target="VNM">
      <data key="d0">14224</data>
    </edge>
    <edge source="CRI" target="ESP">
      <data key="d0">327852</data>
    </edge>
    <edge source="CRI" target="TUR">
      <data key="d0">217937</data>
    </edge>
    <edge source="CRI" target="EGY">
      <data key="d0">178927</data>
    </edge>
    <edge source="CRI" target="GBR">
      <data key="d0">17553</data>
    </edge>
    <edge source="CRI" target="TZA">
      <data key="d0">153688</data>
    </edge>
    <edge source="CRI" target="USA">
      <data key="d0">13574018</data>
    </edge>
    <edge source="CZE" target="ALB">
      <data key="d0">2229353</data>
    </edge>
    <edge source="CZE" target="DZA">
      <data key="d0">9957243</data>
    </edge>
    <edge source="CZE" target="AZE">
      <data key="d0">2509994</data>
    </edge>
    <edge source="CZE" target="ARG">
      <data key="d0">4018957</data>
    </edge>
    <edge source="CZE" target="AUS">
      <data key="d0">12647160</data>
    </edge>
    <edge source="CZE" target="AUT">
      <data key="d0">411374536</data>
    </edge>
    <edge source="CZE" target="ARM">
      <data key="d0">466967</data>
    </edge>
    <edge source="CZE" target="BEL">
      <data key="d0">319250974</data>
    </edge>
    <edge source="CZE" target="BOL">
      <data key="d0">140753</data>
    </edge>
    <edge source="CZE" target="BRA">
      <data key="d0">9484842</data>
    </edge>
    <edge source="CZE" target="BGR">
      <data key="d0">26259976</data>
    </edge>
    <edge source="CZE" target="BLR">
      <data key="d0">7729057</data>
    </edge>
    <edge source="CZE" target="KHM">
      <data key="d0">196582</data>
    </edge>
    <edge source="CZE" target="CMR">
      <data key="d0">51413</data>
    </edge>
    <edge source="CZE" target="CAN">
      <data key="d0">19198353</data>
    </edge>
    <edge source="CZE" target="LKA">
      <data key="d0">364175</data>
    </edge>
    <edge source="CZE" target="CHL">
      <data key="d0">4894884</data>
    </edge>
    <edge source="CZE" target="CHN">
      <data key="d0">67643827</data>
    </edge>
    <edge source="CZE" target="COL">
      <data key="d0">774914</data>
    </edge>
    <edge source="CZE" target="CRI">
      <data key="d0">688532</data>
    </edge>
    <edge source="CZE" target="HRV">
      <data key="d0">22059535</data>
    </edge>
    <edge source="CZE" target="BEN">
      <data key="d0">62353</data>
    </edge>
    <edge source="CZE" target="DNK">
      <data key="d0">76110182</data>
    </edge>
    <edge source="CZE" target="ECU">
      <data key="d0">265272</data>
    </edge>
    <edge source="CZE" target="SLV">
      <data key="d0">5717258</data>
    </edge>
    <edge source="CZE" target="ETH">
      <data key="d0">9535443</data>
    </edge>
    <edge source="CZE" target="EST">
      <data key="d0">11152409</data>
    </edge>
    <edge source="CZE" target="FIN">
      <data key="d0">54435846</data>
    </edge>
    <edge source="CZE" target="FRA">
      <data key="d0">329770366</data>
    </edge>
    <edge source="CZE" target="GEO">
      <data key="d0">2323476</data>
    </edge>
    <edge source="CZE" target="PSE">
      <data key="d0">49173</data>
    </edge>
    <edge source="CZE" target="DEU">
      <data key="d0">3207386186</data>
    </edge>
    <edge source="CZE" target="GHA">
      <data key="d0">2387855</data>
    </edge>
    <edge source="CZE" target="GRC">
      <data key="d0">5977571</data>
    </edge>
    <edge source="CZE" target="GTM">
      <data key="d0">332103</data>
    </edge>
    <edge source="CZE" target="HND">
      <data key="d0">1561925</data>
    </edge>
    <edge source="CZE" target="HKG">
      <data key="d0">5222605</data>
    </edge>
    <edge source="CZE" target="HUN">
      <data key="d0">216452834</data>
    </edge>
    <edge source="CZE" target="IDN">
      <data key="d0">3688432</data>
    </edge>
    <edge source="CZE" target="IRL">
      <data key="d0">10740774</data>
    </edge>
    <edge source="CZE" target="ISR">
      <data key="d0">12634409</data>
    </edge>
    <edge source="CZE" target="ITA">
      <data key="d0">241201035</data>
    </edge>
    <edge source="CZE" target="CIV">
      <data key="d0">62036</data>
    </edge>
    <edge source="CZE" target="JAM">
      <data key="d0">4657332</data>
    </edge>
    <edge source="CZE" target="JPN">
      <data key="d0">12301303</data>
    </edge>
    <edge source="CZE" target="KAZ">
      <data key="d0">5418702</data>
    </edge>
    <edge source="CZE" target="JOR">
      <data key="d0">1604926</data>
    </edge>
    <edge source="CZE" target="KOR">
      <data key="d0">22041406</data>
    </edge>
    <edge source="CZE" target="KGZ">
      <data key="d0">53573</data>
    </edge>
    <edge source="CZE" target="LBN">
      <data key="d0">1042054</data>
    </edge>
    <edge source="CZE" target="LVA">
      <data key="d0">11775233</data>
    </edge>
    <edge source="CZE" target="LTU">
      <data key="d0">14919426</data>
    </edge>
    <edge source="CZE" target="MDG">
      <data key="d0">34902</data>
    </edge>
    <edge source="CZE" target="MYS">
      <data key="d0">2715442</data>
    </edge>
    <edge source="CZE" target="MRT">
      <data key="d0">82536</data>
    </edge>
    <edge source="CZE" target="MUS">
      <data key="d0">17160</data>
    </edge>
    <edge source="CZE" target="MEX">
      <data key="d0">34593596</data>
    </edge>
    <edge source="CZE" target="MDA">
      <data key="d0">1238939</data>
    </edge>
    <edge source="CZE" target="MAR">
      <data key="d0">3319694</data>
    </edge>
    <edge source="CZE" target="MOZ">
      <data key="d0">29881</data>
    </edge>
    <edge source="CZE" target="OMN">
      <data key="d0">2018743</data>
    </edge>
    <edge source="CZE" target="NAM">
      <data key="d0">304991</data>
    </edge>
    <edge source="CZE" target="NLD">
      <data key="d0">334322082</data>
    </edge>
    <edge source="CZE" target="NZL">
      <data key="d0">3857739</data>
    </edge>
    <edge source="CZE" target="NER">
      <data key="d0">520430</data>
    </edge>
    <edge source="CZE" target="NOR">
      <data key="d0">49410832</data>
    </edge>
    <edge source="CZE" target="PAK">
      <data key="d0">7324860</data>
    </edge>
    <edge source="CZE" target="PAN">
      <data key="d0">204861</data>
    </edge>
    <edge source="CZE" target="PRY">
      <data key="d0">128520</data>
    </edge>
    <edge source="CZE" target="PER">
      <data key="d0">1836819</data>
    </edge>
    <edge source="CZE" target="PHL">
      <data key="d0">434426</data>
    </edge>
    <edge source="CZE" target="POL">
      <data key="d0">430922002</data>
    </edge>
    <edge source="CZE" target="PRT">
      <data key="d0">40117792</data>
    </edge>
    <edge source="CZE" target="ROU">
      <data key="d0">100854337</data>
    </edge>
    <edge source="CZE" target="RUS">
      <data key="d0">113169194</data>
    </edge>
    <edge source="CZE" target="SAU">
      <data key="d0">14281449</data>
    </edge>
    <edge source="CZE" target="SEN">
      <data key="d0">120509</data>
    </edge>
    <edge source="CZE" target="SRB">
      <data key="d0">19994165</data>
    </edge>
    <edge source="CZE" target="IND">
      <data key="d0">16958301</data>
    </edge>
    <edge source="CZE" target="SGP">
      <data key="d0">5778374</data>
    </edge>
    <edge source="CZE" target="SVK">
      <data key="d0">876493154</data>
    </edge>
    <edge source="CZE" target="VNM">
      <data key="d0">1961431</data>
    </edge>
    <edge source="CZE" target="SVN">
      <data key="d0">35932823</data>
    </edge>
    <edge source="CZE" target="ZAF">
      <data key="d0">18003884</data>
    </edge>
    <edge source="CZE" target="ZWE">
      <data key="d0">125909</data>
    </edge>
    <edge source="CZE" target="ESP">
      <data key="d0">143218451</data>
    </edge>
    <edge source="CZE" target="SWE">
      <data key="d0">146811399</data>
    </edge>
    <edge source="CZE" target="CHE">
      <data key="d0">166635613</data>
    </edge>
    <edge source="CZE" target="THA">
      <data key="d0">5065770</data>
    </edge>
    <edge source="CZE" target="TGO">
      <data key="d0">316600</data>
    </edge>
    <edge source="CZE" target="ARE">
      <data key="d0">19601794</data>
    </edge>
    <edge source="CZE" target="TUN">
      <data key="d0">4708977</data>
    </edge>
    <edge source="CZE" target="TUR">
      <data key="d0">58247010</data>
    </edge>
    <edge source="CZE" target="UGA">
      <data key="d0">491238</data>
    </edge>
    <edge source="CZE" target="UKR">
      <data key="d0">19967212</data>
    </edge>
    <edge source="CZE" target="MKD">
      <data key="d0">1990217</data>
    </edge>
    <edge source="CZE" target="EGY">
      <data key="d0">3492305</data>
    </edge>
    <edge source="CZE" target="GBR">
      <data key="d0">299669426</data>
    </edge>
    <edge source="CZE" target="TZA">
      <data key="d0">200149</data>
    </edge>
    <edge source="CZE" target="USA">
      <data key="d0">162786605</data>
    </edge>
    <edge source="CZE" target="BFA">
      <data key="d0">85488</data>
    </edge>
    <edge source="CZE" target="URY">
      <data key="d0">355231</data>
    </edge>
    <edge source="DNK" target="ALB">
      <data key="d0">10365</data>
    </edge>
    <edge source="DNK" target="DZA">
      <data key="d0">218340</data>
    </edge>
    <edge source="DNK" target="AZE">
      <data key="d0">595481</data>
    </edge>
    <edge source="DNK" target="ARG">
      <data key="d0">614091</data>
    </edge>
    <edge source="DNK" target="AUS">
      <data key="d0">18003696</data>
    </edge>
    <edge source="DNK" target="AUT">
      <data key="d0">19832713</data>
    </edge>
    <edge source="DNK" target="ARM">
      <data key="d0">167094</data>
    </edge>
    <edge source="DNK" target="BEL">
      <data key="d0">53554217</data>
    </edge>
    <edge source="DNK" target="BOL">
      <data key="d0">183320</data>
    </edge>
    <edge source="DNK" target="BRA">
      <data key="d0">13885779</data>
    </edge>
    <edge source="DNK" target="BGR">
      <data key="d0">2004105</data>
    </edge>
    <edge source="DNK" target="BLR">
      <data key="d0">1835353</data>
    </edge>
    <edge source="DNK" target="CMR">
      <data key="d0">13679</data>
    </edge>
    <edge source="DNK" target="CAN">
      <data key="d0">20156330</data>
    </edge>
    <edge source="DNK" target="LKA">
      <data key="d0">443467</data>
    </edge>
    <edge source="DNK" target="CHL">
      <data key="d0">3639853</data>
    </edge>
    <edge source="DNK" target="CHN">
      <data key="d0">51335044</data>
    </edge>
    <edge source="DNK" target="COL">
      <data key="d0">390880</data>
    </edge>
    <edge source="DNK" target="CRI">
      <data key="d0">74410</data>
    </edge>
    <edge source="DNK" target="HRV">
      <data key="d0">4807864</data>
    </edge>
    <edge source="DNK" target="CZE">
      <data key="d0">30125368</data>
    </edge>
    <edge source="DNK" target="ECU">
      <data key="d0">199499</data>
    </edge>
    <edge source="DNK" target="SLV">
      <data key="d0">96817</data>
    </edge>
    <edge source="DNK" target="ETH">
      <data key="d0">317363</data>
    </edge>
    <edge source="DNK" target="EST">
      <data key="d0">8800905</data>
    </edge>
    <edge source="DNK" target="FIN">
      <data key="d0">66192981</data>
    </edge>
    <edge source="DNK" target="FRA">
      <data key="d0">118514834</data>
    </edge>
    <edge source="DNK" target="GEO">
      <data key="d0">183160</data>
    </edge>
    <edge source="DNK" target="GMB">
      <data key="d0">78417</data>
    </edge>
    <edge source="DNK" target="DEU">
      <data key="d0">833872485</data>
    </edge>
    <edge source="DNK" target="GHA">
      <data key="d0">871397</data>
    </edge>
    <edge source="DNK" target="GRC">
      <data key="d0">9953880</data>
    </edge>
    <edge source="DNK" target="GTM">
      <data key="d0">55220</data>
    </edge>
    <edge source="DNK" target="HND">
      <data key="d0">190361</data>
    </edge>
    <edge source="DNK" target="HKG">
      <data key="d0">4004871</data>
    </edge>
    <edge source="DNK" target="HUN">
      <data key="d0">25253503</data>
    </edge>
    <edge source="DNK" target="IDN">
      <data key="d0">914824</data>
    </edge>
    <edge source="DNK" target="IRL">
      <data key="d0">25440822</data>
    </edge>
    <edge source="DNK" target="ISR">
      <data key="d0">1332575</data>
    </edge>
    <edge source="DNK" target="ITA">
      <data key="d0">36862384</data>
    </edge>
    <edge source="DNK" target="CIV">
      <data key="d0">145714</data>
    </edge>
    <edge source="DNK" target="JAM">
      <data key="d0">137740</data>
    </edge>
    <edge source="DNK" target="JPN">
      <data key="d0">12799711</data>
    </edge>
    <edge source="DNK" target="KAZ">
      <data key="d0">207889</data>
    </edge>
    <edge source="DNK" target="JOR">
      <data key="d0">2900226</data>
    </edge>
    <edge source="DNK" target="KOR">
      <data key="d0">12017631</data>
    </edge>
    <edge source="DNK" target="LBN">
      <data key="d0">6045021</data>
    </edge>
    <edge source="DNK" target="LVA">
      <data key="d0">11515192</data>
    </edge>
    <edge source="DNK" target="LTU">
      <data key="d0">11161509</data>
    </edge>
    <edge source="DNK" target="MDG">
      <data key="d0">22790</data>
    </edge>
    <edge source="DNK" target="MYS">
      <data key="d0">2928456</data>
    </edge>
    <edge source="DNK" target="MRT">
      <data key="d0">205477</data>
    </edge>
    <edge source="DNK" target="MUS">
      <data key="d0">261383</data>
    </edge>
    <edge source="DNK" target="MEX">
      <data key="d0">23362753</data>
    </edge>
    <edge source="DNK" target="MDA">
      <data key="d0">89147</data>
    </edge>
    <edge source="DNK" target="MAR">
      <data key="d0">4288713</data>
    </edge>
    <edge source="DNK" target="MOZ">
      <data key="d0">29682</data>
    </edge>
    <edge source="DNK" target="OMN">
      <data key="d0">508963</data>
    </edge>
    <edge source="DNK" target="NLD">
      <data key="d0">220597679</data>
    </edge>
    <edge source="DNK" target="NZL">
      <data key="d0">6777010</data>
    </edge>
    <edge source="DNK" target="NIC">
      <data key="d0">117290</data>
    </edge>
    <edge source="DNK" target="NOR">
      <data key="d0">308247913</data>
    </edge>
    <edge source="DNK" target="PAK">
      <data key="d0">1151514</data>
    </edge>
    <edge source="DNK" target="PAN">
      <data key="d0">220679</data>
    </edge>
    <edge source="DNK" target="PER">
      <data key="d0">312253</data>
    </edge>
    <edge source="DNK" target="PHL">
      <data key="d0">5371281</data>
    </edge>
    <edge source="DNK" target="POL">
      <data key="d0">90648388</data>
    </edge>
    <edge source="DNK" target="PRT">
      <data key="d0">4507489</data>
    </edge>
    <edge source="DNK" target="ROU">
      <data key="d0">6545798</data>
    </edge>
    <edge source="DNK" target="RUS">
      <data key="d0">5305053</data>
    </edge>
    <edge source="DNK" target="SAU">
      <data key="d0">2837076</data>
    </edge>
    <edge source="DNK" target="SEN">
      <data key="d0">226248</data>
    </edge>
    <edge source="DNK" target="SRB">
      <data key="d0">2585705</data>
    </edge>
    <edge source="DNK" target="IND">
      <data key="d0">19590821</data>
    </edge>
    <edge source="DNK" target="SGP">
      <data key="d0">56328855</data>
    </edge>
    <edge source="DNK" target="SVK">
      <data key="d0">17428166</data>
    </edge>
    <edge source="DNK" target="VNM">
      <data key="d0">7151054</data>
    </edge>
    <edge source="DNK" target="SVN">
      <data key="d0">2877709</data>
    </edge>
    <edge source="DNK" target="ZAF">
      <data key="d0">10134648</data>
    </edge>
    <edge source="DNK" target="ESP">
      <data key="d0">66851879</data>
    </edge>
    <edge source="DNK" target="SWE">
      <data key="d0">373850129</data>
    </edge>
    <edge source="DNK" target="CHE">
      <data key="d0">20714091</data>
    </edge>
    <edge source="DNK" target="THA">
      <data key="d0">7060327</data>
    </edge>
    <edge source="DNK" target="TGO">
      <data key="d0">56430</data>
    </edge>
    <edge source="DNK" target="ARE">
      <data key="d0">6984542</data>
    </edge>
    <edge source="DNK" target="TUN">
      <data key="d0">135266</data>
    </edge>
    <edge source="DNK" target="TUR">
      <data key="d0">20689009</data>
    </edge>
    <edge source="DNK" target="UGA">
      <data key="d0">26361</data>
    </edge>
    <edge source="DNK" target="UKR">
      <data key="d0">4760442</data>
    </edge>
    <edge source="DNK" target="MKD">
      <data key="d0">38400</data>
    </edge>
    <edge source="DNK" target="EGY">
      <data key="d0">34362019</data>
    </edge>
    <edge source="DNK" target="GBR">
      <data key="d0">204046395</data>
    </edge>
    <edge source="DNK" target="TZA">
      <data key="d0">109051</data>
    </edge>
    <edge source="DNK" target="USA">
      <data key="d0">112315937</data>
    </edge>
    <edge source="DNK" target="BFA">
      <data key="d0">283690</data>
    </edge>
    <edge source="DNK" target="URY">
      <data key="d0">932798</data>
    </edge>
    <edge source="ECU" target="ARG">
      <data key="d0">90596</data>
    </edge>
    <edge source="ECU" target="BEL">
      <data key="d0">25168</data>
    </edge>
    <edge source="ECU" target="BOL">
      <data key="d0">7607428</data>
    </edge>
    <edge source="ECU" target="BRA">
      <data key="d0">291568</data>
    </edge>
    <edge source="ECU" target="CAN">
      <data key="d0">37801</data>
    </edge>
    <edge source="ECU" target="CHL">
      <data key="d0">8631987</data>
    </edge>
    <edge source="ECU" target="CHN">
      <data key="d0">400834</data>
    </edge>
    <edge source="ECU" target="COL">
      <data key="d0">23083929</data>
    </edge>
    <edge source="ECU" target="CRI">
      <data key="d0">1525561</data>
    </edge>
    <edge source="ECU" target="SLV">
      <data key="d0">4267592</data>
    </edge>
    <edge source="ECU" target="FRA">
      <data key="d0">178448</data>
    </edge>
    <edge source="ECU" target="DEU">
      <data key="d0">74891</data>
    </edge>
    <edge source="ECU" target="GTM">
      <data key="d0">5611778</data>
    </edge>
    <edge source="ECU" target="HND">
      <data key="d0">1415441</data>
    </edge>
    <edge source="ECU" target="IDN">
      <data key="d0">918814</data>
    </edge>
    <edge source="ECU" target="ITA">
      <data key="d0">86614</data>
    </edge>
    <edge source="ECU" target="JAM">
      <data key="d0">1021428</data>
    </edge>
    <edge source="ECU" target="JPN">
      <data key="d0">1254732</data>
    </edge>
    <edge source="ECU" target="LTU">
      <data key="d0">77780</data>
    </edge>
    <edge source="ECU" target="MEX">
      <data key="d0">924186</data>
    </edge>
    <edge source="ECU" target="NLD">
      <data key="d0">39310</data>
    </edge>
    <edge source="ECU" target="NIC">
      <data key="d0">2023613</data>
    </edge>
    <edge source="ECU" target="PAN">
      <data key="d0">3172111</data>
    </edge>
    <edge source="ECU" target="PRY">
      <data key="d0">521405</data>
    </edge>
    <edge source="ECU" target="PER">
      <data key="d0">26751225</data>
    </edge>
    <edge source="ECU" target="ROU">
      <data key="d0">31439</data>
    </edge>
    <edge source="ECU" target="RUS">
      <data key="d0">80235</data>
    </edge>
    <edge source="ECU" target="SAU">
      <data key="d0">88854</data>
    </edge>
    <edge source="ECU" target="SGP">
      <data key="d0">29967</data>
    </edge>
    <edge source="ECU" target="ESP">
      <data key="d0">42545</data>
    </edge>
    <edge source="ECU" target="THA">
      <data key="d0">1798820</data>
    </edge>
    <edge source="ECU" target="ARE">
      <data key="d0">94013</data>
    </edge>
    <edge source="ECU" target="EGY">
      <data key="d0">11912</data>
    </edge>
    <edge source="ECU" target="GBR">
      <data key="d0">23929</data>
    </edge>
    <edge source="ECU" target="USA">
      <data key="d0">5217003</data>
    </edge>
    <edge source="ECU" target="URY">
      <data key="d0">295806</data>
    </edge>
    <edge source="SLV" target="ARG">
      <data key="d0">32851</data>
    </edge>
    <edge source="SLV" target="BOL">
      <data key="d0">68813</data>
    </edge>
    <edge source="SLV" target="CAN">
      <data key="d0">84618</data>
    </edge>
    <edge source="SLV" target="CHL">
      <data key="d0">172760</data>
    </edge>
    <edge source="SLV" target="COL">
      <data key="d0">118376</data>
    </edge>
    <edge source="SLV" target="CRI">
      <data key="d0">6309804</data>
    </edge>
    <edge source="SLV" target="ECU">
      <data key="d0">270445</data>
    </edge>
    <edge source="SLV" target="FRA">
      <data key="d0">73098</data>
    </edge>
    <edge source="SLV" target="DEU">
      <data key="d0">214900</data>
    </edge>
    <edge source="SLV" target="GTM">
      <data key="d0">16983507</data>
    </edge>
    <edge source="SLV" target="HND">
      <data key="d0">6669106</data>
    </edge>
    <edge source="SLV" target="ISR">
      <data key="d0">15082</data>
    </edge>
    <edge source="SLV" target="JPN">
      <data key="d0">119560</data>
    </edge>
    <edge source="SLV" target="MEX">
      <data key="d0">1298547</data>
    </edge>
    <edge source="SLV" target="NIC">
      <data key="d0">14017065</data>
    </edge>
    <edge source="SLV" target="PAN">
      <data key="d0">5639926</data>
    </edge>
    <edge source="SLV" target="PRY">
      <data key="d0">55428</data>
    </edge>
    <edge source="SLV" target="PER">
      <data key="d0">90925</data>
    </edge>
    <edge source="SLV" target="ZAF">
      <data key="d0">114668</data>
    </edge>
    <edge source="SLV" target="ESP">
      <data key="d0">192816</data>
    </edge>
    <edge source="SLV" target="CHE">
      <data key="d0">11401</data>
    </edge>
    <edge source="SLV" target="GBR">
      <data key="d0">96566</data>
    </edge>
    <edge source="SLV" target="USA">
      <data key="d0">6520376</data>
    </edge>
    <edge source="ETH" target="BEL">
      <data key="d0">45513</data>
    </edge>
    <edge source="ETH" target="CHL">
      <data key="d0">11609</data>
    </edge>
    <edge source="ETH" target="CHN">
      <data key="d0">1231037</data>
    </edge>
    <edge source="ETH" target="DNK">
      <data key="d0">10519</data>
    </edge>
    <edge source="ETH" target="FIN">
      <data key="d0">16670</data>
    </edge>
    <edge source="ETH" target="FRA">
      <data key="d0">462951</data>
    </edge>
    <edge source="ETH" target="DEU">
      <data key="d0">868977</data>
    </edge>
    <edge source="ETH" target="HKG">
      <data key="d0">49867</data>
    </edge>
    <edge source="ETH" target="IDN">
      <data key="d0">14399</data>
    </edge>
    <edge source="ETH" target="ITA">
      <data key="d0">36239</data>
    </edge>
    <edge source="ETH" target="NLD">
      <data key="d0">52320</data>
    </edge>
    <edge source="ETH" target="IND">
      <data key="d0">54574</data>
    </edge>
    <edge source="ETH" target="ZAF">
      <data key="d0">31532</data>
    </edge>
    <edge source="ETH" target="ESP">
      <data key="d0">12465</data>
    </edge>
    <edge source="ETH" target="CHE">
      <data key="d0">20704</data>
    </edge>
    <edge source="ETH" target="TGO">
      <data key="d0">150680</data>
    </edge>
    <edge source="ETH" target="ARE">
      <data key="d0">333466</data>
    </edge>
    <edge source="ETH" target="TUR">
      <data key="d0">51114</data>
    </edge>
    <edge source="ETH" target="UGA">
      <data key="d0">18728</data>
    </edge>
    <edge source="ETH" target="GBR">
      <data key="d0">17895</data>
    </edge>
    <edge source="ETH" target="USA">
      <data key="d0">243232</data>
    </edge>
    <edge source="ETH" target="BFA">
      <data key="d0">10013</data>
    </edge>
    <edge source="GTM" target="ARG">
      <data key="d0">378859</data>
    </edge>
    <edge source="GTM" target="BEL">
      <data key="d0">130637</data>
    </edge>
    <edge source="GTM" target="BRA">
      <data key="d0">852057</data>
    </edge>
    <edge source="GTM" target="CAN">
      <data key="d0">7926889</data>
    </edge>
    <edge source="GTM" target="CHL">
      <data key="d0">349881</data>
    </edge>
    <edge source="GTM" target="COL">
      <data key="d0">1199236</data>
    </edge>
    <edge source="GTM" target="CRI">
      <data key="d0">9278338</data>
    </edge>
    <edge source="GTM" target="DNK">
      <data key="d0">195995</data>
    </edge>
    <edge source="GTM" target="ECU">
      <data key="d0">68137</data>
    </edge>
    <edge source="GTM" target="SLV">
      <data key="d0">48001016</data>
    </edge>
    <edge source="GTM" target="FRA">
      <data key="d0">18727</data>
    </edge>
    <edge source="GTM" target="DEU">
      <data key="d0">594637</data>
    </edge>
    <edge source="GTM" target="HND">
      <data key="d0">26126271</data>
    </edge>
    <edge source="GTM" target="ITA">
      <data key="d0">25183</data>
    </edge>
    <edge source="GTM" target="JAM">
      <data key="d0">25159</data>
    </edge>
    <edge source="GTM" target="KOR">
      <data key="d0">120606</data>
    </edge>
    <edge source="GTM" target="MEX">
      <data key="d0">4942294</data>
    </edge>
    <edge source="GTM" target="NLD">
      <data key="d0">99592</data>
    </edge>
    <edge source="GTM" target="NIC">
      <data key="d0">26923297</data>
    </edge>
    <edge source="GTM" target="PAN">
      <data key="d0">17598483</data>
    </edge>
    <edge source="GTM" target="PRY">
      <data key="d0">194992</data>
    </edge>
    <edge source="GTM" target="ESP">
      <data key="d0">33371</data>
    </edge>
    <edge source="GTM" target="SWE">
      <data key="d0">314066</data>
    </edge>
    <edge source="GTM" target="USA">
      <data key="d0">1438674</data>
    </edge>
    <edge source="HND" target="ARG">
      <data key="d0">140311</data>
    </edge>
    <edge source="HND" target="BRA">
      <data key="d0">12799</data>
    </edge>
    <edge source="HND" target="CAN">
      <data key="d0">30310</data>
    </edge>
    <edge source="HND" target="CHN">
      <data key="d0">1060882</data>
    </edge>
    <edge source="HND" target="COL">
      <data key="d0">43430</data>
    </edge>
    <edge source="HND" target="CRI">
      <data key="d0">2577473</data>
    </edge>
    <edge source="HND" target="ECU">
      <data key="d0">24660</data>
    </edge>
    <edge source="HND" target="SLV">
      <data key="d0">8276571</data>
    </edge>
    <edge source="HND" target="FRA">
      <data key="d0">31128</data>
    </edge>
    <edge source="HND" target="DEU">
      <data key="d0">79495</data>
    </edge>
    <edge source="HND" target="GRC">
      <data key="d0">69974</data>
    </edge>
    <edge source="HND" target="GTM">
      <data key="d0">4451466</data>
    </edge>
    <edge source="HND" target="ITA">
      <data key="d0">13429</data>
    </edge>
    <edge source="HND" target="KOR">
      <data key="d0">11620</data>
    </edge>
    <edge source="HND" target="MYS">
      <data key="d0">16545</data>
    </edge>
    <edge source="HND" target="MEX">
      <data key="d0">51214</data>
    </edge>
    <edge source="HND" target="NLD">
      <data key="d0">57157</data>
    </edge>
    <edge source="HND" target="NIC">
      <data key="d0">9428252</data>
    </edge>
    <edge source="HND" target="PAN">
      <data key="d0">1908755</data>
    </edge>
    <edge source="HND" target="PER">
      <data key="d0">115318</data>
    </edge>
    <edge source="HND" target="PHL">
      <data key="d0">14056</data>
    </edge>
    <edge source="HND" target="USA">
      <data key="d0">5951949</data>
    </edge>
    <edge source="HND" target="URY">
      <data key="d0">31753</data>
    </edge>
    <edge source="HKG" target="DZA">
      <data key="d0">143041</data>
    </edge>
    <edge source="HKG" target="AZE">
      <data key="d0">114484</data>
    </edge>
    <edge source="HKG" target="ARG">
      <data key="d0">2536460</data>
    </edge>
    <edge source="HKG" target="AUS">
      <data key="d0">53453065</data>
    </edge>
    <edge source="HKG" target="AUT">
      <data key="d0">6800182</data>
    </edge>
    <edge source="HKG" target="ARM">
      <data key="d0">28207</data>
    </edge>
    <edge source="HKG" target="BEL">
      <data key="d0">14545576</data>
    </edge>
    <edge source="HKG" target="BOL">
      <data key="d0">841524</data>
    </edge>
    <edge source="HKG" target="BWA">
      <data key="d0">16270</data>
    </edge>
    <edge source="HKG" target="BRA">
      <data key="d0">12399871</data>
    </edge>
    <edge source="HKG" target="BGR">
      <data key="d0">847818</data>
    </edge>
    <edge source="HKG" target="BLR">
      <data key="d0">408995</data>
    </edge>
    <edge source="HKG" target="KHM">
      <data key="d0">9925373</data>
    </edge>
    <edge source="HKG" target="CMR">
      <data key="d0">459916</data>
    </edge>
    <edge source="HKG" target="CAN">
      <data key="d0">37593035</data>
    </edge>
    <edge source="HKG" target="LKA">
      <data key="d0">12104659</data>
    </edge>
    <edge source="HKG" target="CHL">
      <data key="d0">2848340</data>
    </edge>
    <edge source="HKG" target="CHN">
      <data key="d0">1030242967</data>
    </edge>
    <edge source="HKG" target="COL">
      <data key="d0">2567142</data>
    </edge>
    <edge source="HKG" target="CRI">
      <data key="d0">409367</data>
    </edge>
    <edge source="HKG" target="HRV">
      <data key="d0">351728</data>
    </edge>
    <edge source="HKG" target="CZE">
      <data key="d0">6378491</data>
    </edge>
    <edge source="HKG" target="DNK">
      <data key="d0">26076497</data>
    </edge>
    <edge source="HKG" target="ECU">
      <data key="d0">410069</data>
    </edge>
    <edge source="HKG" target="SLV">
      <data key="d0">850175</data>
    </edge>
    <edge source="HKG" target="ETH">
      <data key="d0">654620</data>
    </edge>
    <edge source="HKG" target="EST">
      <data key="d0">369381</data>
    </edge>
    <edge source="HKG" target="FIN">
      <data key="d0">3848995</data>
    </edge>
    <edge source="HKG" target="FRA">
      <data key="d0">109140123</data>
    </edge>
    <edge source="HKG" target="GEO">
      <data key="d0">53367</data>
    </edge>
    <edge source="HKG" target="DEU">
      <data key="d0">119090998</data>
    </edge>
    <edge source="HKG" target="GHA">
      <data key="d0">83849</data>
    </edge>
    <edge source="HKG" target="GRC">
      <data key="d0">931471</data>
    </edge>
    <edge source="HKG" target="GTM">
      <data key="d0">1363493</data>
    </edge>
    <edge source="HKG" target="HND">
      <data key="d0">976366</data>
    </edge>
    <edge source="HKG" target="HUN">
      <data key="d0">11740904</data>
    </edge>
    <edge source="HKG" target="IDN">
      <data key="d0">39706830</data>
    </edge>
    <edge source="HKG" target="IRL">
      <data key="d0">3786276</data>
    </edge>
    <edge source="HKG" target="ISR">
      <data key="d0">5810713</data>
    </edge>
    <edge source="HKG" target="ITA">
      <data key="d0">62426767</data>
    </edge>
    <edge source="HKG" target="CIV">
      <data key="d0">65035</data>
    </edge>
    <edge source="HKG" target="JAM">
      <data key="d0">159469</data>
    </edge>
    <edge source="HKG" target="JPN">
      <data key="d0">159420940</data>
    </edge>
    <edge source="HKG" target="KAZ">
      <data key="d0">137228</data>
    </edge>
    <edge source="HKG" target="JOR">
      <data key="d0">1401247</data>
    </edge>
    <edge source="HKG" target="KOR">
      <data key="d0">17031955</data>
    </edge>
    <edge source="HKG" target="KGZ">
      <data key="d0">10067</data>
    </edge>
    <edge source="HKG" target="LBN">
      <data key="d0">935191</data>
    </edge>
    <edge source="HKG" target="LVA">
      <data key="d0">412689</data>
    </edge>
    <edge source="HKG" target="LTU">
      <data key="d0">1804755</data>
    </edge>
    <edge source="HKG" target="MDG">
      <data key="d0">696943</data>
    </edge>
    <edge source="HKG" target="MWI">
      <data key="d0">11328</data>
    </edge>
    <edge source="HKG" target="MYS">
      <data key="d0">23011074</data>
    </edge>
    <edge source="HKG" target="MUS">
      <data key="d0">1303865</data>
    </edge>
    <edge source="HKG" target="MEX">
      <data key="d0">29040614</data>
    </edge>
    <edge source="HKG" target="MDA">
      <data key="d0">13800</data>
    </edge>
    <edge source="HKG" target="MAR">
      <data key="d0">534175</data>
    </edge>
    <edge source="HKG" target="MOZ">
      <data key="d0">33764</data>
    </edge>
    <edge source="HKG" target="OMN">
      <data key="d0">1627085</data>
    </edge>
    <edge source="HKG" target="NAM">
      <data key="d0">11275</data>
    </edge>
    <edge source="HKG" target="NLD">
      <data key="d0">19210132</data>
    </edge>
    <edge source="HKG" target="NZL">
      <data key="d0">9180619</data>
    </edge>
    <edge source="HKG" target="NIC">
      <data key="d0">166478</data>
    </edge>
    <edge source="HKG" target="NOR">
      <data key="d0">4308682</data>
    </edge>
    <edge source="HKG" target="PAK">
      <data key="d0">4054063</data>
    </edge>
    <edge source="HKG" target="PAN">
      <data key="d0">660711</data>
    </edge>
    <edge source="HKG" target="PRY">
      <data key="d0">255262</data>
    </edge>
    <edge source="HKG" target="PER">
      <data key="d0">1597200</data>
    </edge>
    <edge source="HKG" target="PHL">
      <data key="d0">45554478</data>
    </edge>
    <edge source="HKG" target="POL">
      <data key="d0">10905709</data>
    </edge>
    <edge source="HKG" target="PRT">
      <data key="d0">3064089</data>
    </edge>
    <edge source="HKG" target="ROU">
      <data key="d0">2106733</data>
    </edge>
    <edge source="HKG" target="RUS">
      <data key="d0">3733204</data>
    </edge>
    <edge source="HKG" target="SAU">
      <data key="d0">6403440</data>
    </edge>
    <edge source="HKG" target="SEN">
      <data key="d0">21275</data>
    </edge>
    <edge source="HKG" target="SRB">
      <data key="d0">509385</data>
    </edge>
    <edge source="HKG" target="IND">
      <data key="d0">37630198</data>
    </edge>
    <edge source="HKG" target="SGP">
      <data key="d0">41646428</data>
    </edge>
    <edge source="HKG" target="SVK">
      <data key="d0">6133191</data>
    </edge>
    <edge source="HKG" target="VNM">
      <data key="d0">115804282</data>
    </edge>
    <edge source="HKG" target="SVN">
      <data key="d0">1305029</data>
    </edge>
    <edge source="HKG" target="ZAF">
      <data key="d0">11498381</data>
    </edge>
    <edge source="HKG" target="ZWE">
      <data key="d0">32971</data>
    </edge>
    <edge source="HKG" target="ESP">
      <data key="d0">18599105</data>
    </edge>
    <edge source="HKG" target="SWE">
      <data key="d0">11496130</data>
    </edge>
    <edge source="HKG" target="CHE">
      <data key="d0">30795406</data>
    </edge>
    <edge source="HKG" target="THA">
      <data key="d0">54188583</data>
    </edge>
    <edge source="HKG" target="TGO">
      <data key="d0">25393</data>
    </edge>
    <edge source="HKG" target="ARE">
      <data key="d0">15990567</data>
    </edge>
    <edge source="HKG" target="TUN">
      <data key="d0">3334282</data>
    </edge>
    <edge source="HKG" target="TUR">
      <data key="d0">7032557</data>
    </edge>
    <edge source="HKG" target="UGA">
      <data key="d0">124888</data>
    </edge>
    <edge source="HKG" target="UKR">
      <data key="d0">667167</data>
    </edge>
    <edge source="HKG" target="EGY">
      <data key="d0">3995741</data>
    </edge>
    <edge source="HKG" target="GBR">
      <data key="d0">88977774</data>
    </edge>
    <edge source="HKG" target="TZA">
      <data key="d0">36376</data>
    </edge>
    <edge source="HKG" target="USA">
      <data key="d0">473411732</data>
    </edge>
    <edge source="HKG" target="URY">
      <data key="d0">478882</data>
    </edge>
    <edge source="HUN" target="ALB">
      <data key="d0">1002483</data>
    </edge>
    <edge source="HUN" target="DZA">
      <data key="d0">698913</data>
    </edge>
    <edge source="HUN" target="AZE">
      <data key="d0">77414</data>
    </edge>
    <edge source="HUN" target="ARG">
      <data key="d0">219161</data>
    </edge>
    <edge source="HUN" target="AUS">
      <data key="d0">1291843</data>
    </edge>
    <edge source="HUN" target="AUT">
      <data key="d0">215504487</data>
    </edge>
    <edge source="HUN" target="ARM">
      <data key="d0">26914</data>
    </edge>
    <edge source="HUN" target="BEL">
      <data key="d0">33369456</data>
    </edge>
    <edge source="HUN" target="BOL">
      <data key="d0">10394</data>
    </edge>
    <edge source="HUN" target="BWA">
      <data key="d0">81139</data>
    </edge>
    <edge source="HUN" target="BRA">
      <data key="d0">1273888</data>
    </edge>
    <edge source="HUN" target="BGR">
      <data key="d0">15281918</data>
    </edge>
    <edge source="HUN" target="BLR">
      <data key="d0">1092763</data>
    </edge>
    <edge source="HUN" target="CAN">
      <data key="d0">1517979</data>
    </edge>
    <edge source="HUN" target="LKA">
      <data key="d0">887619</data>
    </edge>
    <edge source="HUN" target="CHL">
      <data key="d0">446969</data>
    </edge>
    <edge source="HUN" target="CHN">
      <data key="d0">60703044</data>
    </edge>
    <edge source="HUN" target="COL">
      <data key="d0">95325</data>
    </edge>
    <edge source="HUN" target="CRI">
      <data key="d0">742454</data>
    </edge>
    <edge source="HUN" target="HRV">
      <data key="d0">16524621</data>
    </edge>
    <edge source="HUN" target="CZE">
      <data key="d0">119514519</data>
    </edge>
    <edge source="HUN" target="DNK">
      <data key="d0">8862103</data>
    </edge>
    <edge source="HUN" target="ECU">
      <data key="d0">19034</data>
    </edge>
    <edge source="HUN" target="ETH">
      <data key="d0">5426474</data>
    </edge>
    <edge source="HUN" target="EST">
      <data key="d0">7964177</data>
    </edge>
    <edge source="HUN" target="FIN">
      <data key="d0">5332768</data>
    </edge>
    <edge source="HUN" target="FRA">
      <data key="d0">85053802</data>
    </edge>
    <edge source="HUN" target="GEO">
      <data key="d0">764522</data>
    </edge>
    <edge source="HUN" target="DEU">
      <data key="d0">811638096</data>
    </edge>
    <edge source="HUN" target="GHA">
      <data key="d0">13665</data>
    </edge>
    <edge source="HUN" target="GRC">
      <data key="d0">3431240</data>
    </edge>
    <edge source="HUN" target="GTM">
      <data key="d0">45464</data>
    </edge>
    <edge source="HUN" target="HND">
      <data key="d0">50664</data>
    </edge>
    <edge source="HUN" target="HKG">
      <data key="d0">357125</data>
    </edge>
    <edge source="HUN" target="IDN">
      <data key="d0">804542</data>
    </edge>
    <edge source="HUN" target="IRL">
      <data key="d0">7188857</data>
    </edge>
    <edge source="HUN" target="ISR">
      <data key="d0">1684376</data>
    </edge>
    <edge source="HUN" target="ITA">
      <data key="d0">63198684</data>
    </edge>
    <edge source="HUN" target="JPN">
      <data key="d0">19460354</data>
    </edge>
    <edge source="HUN" target="KAZ">
      <data key="d0">733956</data>
    </edge>
    <edge source="HUN" target="JOR">
      <data key="d0">178976</data>
    </edge>
    <edge source="HUN" target="KOR">
      <data key="d0">6822045</data>
    </edge>
    <edge source="HUN" target="LBN">
      <data key="d0">177586</data>
    </edge>
    <edge source="HUN" target="LVA">
      <data key="d0">1339643</data>
    </edge>
    <edge source="HUN" target="LTU">
      <data key="d0">3267725</data>
    </edge>
    <edge source="HUN" target="MYS">
      <data key="d0">2146887</data>
    </edge>
    <edge source="HUN" target="MEX">
      <data key="d0">8758996</data>
    </edge>
    <edge source="HUN" target="MDA">
      <data key="d0">1058831</data>
    </edge>
    <edge source="HUN" target="MAR">
      <data key="d0">1259610</data>
    </edge>
    <edge source="HUN" target="OMN">
      <data key="d0">925319</data>
    </edge>
    <edge source="HUN" target="NLD">
      <data key="d0">61821937</data>
    </edge>
    <edge source="HUN" target="NZL">
      <data key="d0">150920</data>
    </edge>
    <edge source="HUN" target="NOR">
      <data key="d0">8270326</data>
    </edge>
    <edge source="HUN" target="PAK">
      <data key="d0">279289</data>
    </edge>
    <edge source="HUN" target="PER">
      <data key="d0">17281</data>
    </edge>
    <edge source="HUN" target="PHL">
      <data key="d0">184135</data>
    </edge>
    <edge source="HUN" target="POL">
      <data key="d0">117304748</data>
    </edge>
    <edge source="HUN" target="PRT">
      <data key="d0">9941735</data>
    </edge>
    <edge source="HUN" target="ROU">
      <data key="d0">90555214</data>
    </edge>
    <edge source="HUN" target="RUS">
      <data key="d0">19700112</data>
    </edge>
    <edge source="HUN" target="SAU">
      <data key="d0">966063</data>
    </edge>
    <edge source="HUN" target="SRB">
      <data key="d0">37307876</data>
    </edge>
    <edge source="HUN" target="IND">
      <data key="d0">4146248</data>
    </edge>
    <edge source="HUN" target="SGP">
      <data key="d0">1263104</data>
    </edge>
    <edge source="HUN" target="SVK">
      <data key="d0">76460337</data>
    </edge>
    <edge source="HUN" target="VNM">
      <data key="d0">985376</data>
    </edge>
    <edge source="HUN" target="SVN">
      <data key="d0">16820836</data>
    </edge>
    <edge source="HUN" target="ZAF">
      <data key="d0">2378911</data>
    </edge>
    <edge source="HUN" target="ZWE">
      <data key="d0">63535</data>
    </edge>
    <edge source="HUN" target="ESP">
      <data key="d0">32473181</data>
    </edge>
    <edge source="HUN" target="SWE">
      <data key="d0">28109205</data>
    </edge>
    <edge source="HUN" target="CHE">
      <data key="d0">86832445</data>
    </edge>
    <edge source="HUN" target="THA">
      <data key="d0">3155402</data>
    </edge>
    <edge source="HUN" target="ARE">
      <data key="d0">8024900</data>
    </edge>
    <edge source="HUN" target="TUN">
      <data key="d0">895287</data>
    </edge>
    <edge source="HUN" target="TUR">
      <data key="d0">45468210</data>
    </edge>
    <edge source="HUN" target="UKR">
      <data key="d0">16403953</data>
    </edge>
    <edge source="HUN" target="MKD">
      <data key="d0">7031209</data>
    </edge>
    <edge source="HUN" target="EGY">
      <data key="d0">1609448</data>
    </edge>
    <edge source="HUN" target="GBR">
      <data key="d0">61939162</data>
    </edge>
    <edge source="HUN" target="USA">
      <data key="d0">27525697</data>
    </edge>
    <edge source="ISR" target="ALB">
      <data key="d0">51000</data>
    </edge>
    <edge source="ISR" target="AZE">
      <data key="d0">41581000</data>
    </edge>
    <edge source="ISR" target="ARG">
      <data key="d0">4899000</data>
    </edge>
    <edge source="ISR" target="AUS">
      <data key="d0">13166000</data>
    </edge>
    <edge source="ISR" target="AUT">
      <data key="d0">1368000</data>
    </edge>
    <edge source="ISR" target="BEL">
      <data key="d0">8272000</data>
    </edge>
    <edge source="ISR" target="BOL">
      <data key="d0">185000</data>
    </edge>
    <edge source="ISR" target="BWA">
      <data key="d0">58000</data>
    </edge>
    <edge source="ISR" target="BRA">
      <data key="d0">17634000</data>
    </edge>
    <edge source="ISR" target="BGR">
      <data key="d0">573000</data>
    </edge>
    <edge source="ISR" target="BLR">
      <data key="d0">1860000</data>
    </edge>
    <edge source="ISR" target="KHM">
      <data key="d0">67000</data>
    </edge>
    <edge source="ISR" target="CMR">
      <data key="d0">84000</data>
    </edge>
    <edge source="ISR" target="CAN">
      <data key="d0">16228000</data>
    </edge>
    <edge source="ISR" target="CAF">
      <data key="d0">10000</data>
    </edge>
    <edge source="ISR" target="LKA">
      <data key="d0">619000</data>
    </edge>
    <edge source="ISR" target="CHL">
      <data key="d0">695000</data>
    </edge>
    <edge source="ISR" target="CHN">
      <data key="d0">65137000</data>
    </edge>
    <edge source="ISR" target="COL">
      <data key="d0">715000</data>
    </edge>
    <edge source="ISR" target="CRI">
      <data key="d0">756000</data>
    </edge>
    <edge source="ISR" target="HRV">
      <data key="d0">632000</data>
    </edge>
    <edge source="ISR" target="CZE">
      <data key="d0">11558000</data>
    </edge>
    <edge source="ISR" target="DNK">
      <data key="d0">789000</data>
    </edge>
    <edge source="ISR" target="ECU">
      <data key="d0">55000</data>
    </edge>
    <edge source="ISR" target="SLV">
      <data key="d0">119000</data>
    </edge>
    <edge source="ISR" target="ETH">
      <data key="d0">872000</data>
    </edge>
    <edge source="ISR" target="EST">
      <data key="d0">399000</data>
    </edge>
    <edge source="ISR" target="FIN">
      <data key="d0">521000</data>
    </edge>
    <edge source="ISR" target="FRA">
      <data key="d0">245269000</data>
    </edge>
    <edge source="ISR" target="GEO">
      <data key="d0">156000</data>
    </edge>
    <edge source="ISR" target="DEU">
      <data key="d0">84719000</data>
    </edge>
    <edge source="ISR" target="GHA">
      <data key="d0">4390000</data>
    </edge>
    <edge source="ISR" target="GRC">
      <data key="d0">707000</data>
    </edge>
    <edge source="ISR" target="GTM">
      <data key="d0">488000</data>
    </edge>
    <edge source="ISR" target="HND">
      <data key="d0">408000</data>
    </edge>
    <edge source="ISR" target="HKG">
      <data key="d0">4105000</data>
    </edge>
    <edge source="ISR" target="HUN">
      <data key="d0">3549000</data>
    </edge>
    <edge source="ISR" target="IDN">
      <data key="d0">5892000</data>
    </edge>
    <edge source="ISR" target="IRL">
      <data key="d0">1857000</data>
    </edge>
    <edge source="ISR" target="ITA">
      <data key="d0">10282000</data>
    </edge>
    <edge source="ISR" target="CIV">
      <data key="d0">232000</data>
    </edge>
    <edge source="ISR" target="JPN">
      <data key="d0">126593000</data>
    </edge>
    <edge source="ISR" target="KAZ">
      <data key="d0">346000</data>
    </edge>
    <edge source="ISR" target="JOR">
      <data key="d0">3751000</data>
    </edge>
    <edge source="ISR" target="KOR">
      <data key="d0">39694000</data>
    </edge>
    <edge source="ISR" target="LVA">
      <data key="d0">502000</data>
    </edge>
    <edge source="ISR" target="LTU">
      <data key="d0">884000</data>
    </edge>
    <edge source="ISR" target="MYS">
      <data key="d0">240000</data>
    </edge>
    <edge source="ISR" target="MUS">
      <data key="d0">73000</data>
    </edge>
    <edge source="ISR" target="MEX">
      <data key="d0">10852000</data>
    </edge>
    <edge source="ISR" target="MDA">
      <data key="d0">64000</data>
    </edge>
    <edge source="ISR" target="MAR">
      <data key="d0">13000</data>
    </edge>
    <edge source="ISR" target="MOZ">
      <data key="d0">56000</data>
    </edge>
    <edge source="ISR" target="NLD">
      <data key="d0">18113000</data>
    </edge>
    <edge source="ISR" target="NZL">
      <data key="d0">971000</data>
    </edge>
    <edge source="ISR" target="NIC">
      <data key="d0">127000</data>
    </edge>
    <edge source="ISR" target="NOR">
      <data key="d0">1357000</data>
    </edge>
    <edge source="ISR" target="PAN">
      <data key="d0">418000</data>
    </edge>
    <edge source="ISR" target="PRY">
      <data key="d0">94000</data>
    </edge>
    <edge source="ISR" target="PER">
      <data key="d0">3124000</data>
    </edge>
    <edge source="ISR" target="PHL">
      <data key="d0">3550000</data>
    </edge>
    <edge source="ISR" target="POL">
      <data key="d0">12237000</data>
    </edge>
    <edge source="ISR" target="PRT">
      <data key="d0">384000</data>
    </edge>
    <edge source="ISR" target="ROU">
      <data key="d0">8409000</data>
    </edge>
    <edge source="ISR" target="RUS">
      <data key="d0">27652000</data>
    </edge>
    <edge source="ISR" target="SEN">
      <data key="d0">148000</data>
    </edge>
    <edge source="ISR" target="SRB">
      <data key="d0">348000</data>
    </edge>
    <edge source="ISR" target="IND">
      <data key="d0">185599000</data>
    </edge>
    <edge source="ISR" target="SGP">
      <data key="d0">7926000</data>
    </edge>
    <edge source="ISR" target="SVK">
      <data key="d0">520000</data>
    </edge>
    <edge source="ISR" target="VNM">
      <data key="d0">4488000</data>
    </edge>
    <edge source="ISR" target="SVN">
      <data key="d0">1549000</data>
    </edge>
    <edge source="ISR" target="ZAF">
      <data key="d0">9916000</data>
    </edge>
    <edge source="ISR" target="ESP">
      <data key="d0">6085000</data>
    </edge>
    <edge source="ISR" target="SWE">
      <data key="d0">3362000</data>
    </edge>
    <edge source="ISR" target="CHE">
      <data key="d0">5542000</data>
    </edge>
    <edge source="ISR" target="THA">
      <data key="d0">11670000</data>
    </edge>
    <edge source="ISR" target="TGO">
      <data key="d0">10000</data>
    </edge>
    <edge source="ISR" target="TUR">
      <data key="d0">44400000</data>
    </edge>
    <edge source="ISR" target="UGA">
      <data key="d0">1272000</data>
    </edge>
    <edge source="ISR" target="UKR">
      <data key="d0">1982000</data>
    </edge>
    <edge source="ISR" target="MKD">
      <data key="d0">2649000</data>
    </edge>
    <edge source="ISR" target="EGY">
      <data key="d0">254000</data>
    </edge>
    <edge source="ISR" target="GBR">
      <data key="d0">22146000</data>
    </edge>
    <edge source="ISR" target="TZA">
      <data key="d0">394000</data>
    </edge>
    <edge source="ISR" target="USA">
      <data key="d0">373736000</data>
    </edge>
    <edge source="ISR" target="URY">
      <data key="d0">68000</data>
    </edge>
    <edge source="KOR" target="ALB">
      <data key="d0">51773</data>
    </edge>
    <edge source="KOR" target="DZA">
      <data key="d0">47634202</data>
    </edge>
    <edge source="KOR" target="AZE">
      <data key="d0">9715874</data>
    </edge>
    <edge source="KOR" target="ARG">
      <data key="d0">47277227</data>
    </edge>
    <edge source="KOR" target="AUS">
      <data key="d0">216842037</data>
    </edge>
    <edge source="KOR" target="AUT">
      <data key="d0">15391205</data>
    </edge>
    <edge source="KOR" target="ARM">
      <data key="d0">58658</data>
    </edge>
    <edge source="KOR" target="BEL">
      <data key="d0">65862751</data>
    </edge>
    <edge source="KOR" target="BOL">
      <data key="d0">968024</data>
    </edge>
    <edge source="KOR" target="BWA">
      <data key="d0">579313</data>
    </edge>
    <edge source="KOR" target="BRA">
      <data key="d0">133271187</data>
    </edge>
    <edge source="KOR" target="BGR">
      <data key="d0">865343</data>
    </edge>
    <edge source="KOR" target="BLR">
      <data key="d0">764184</data>
    </edge>
    <edge source="KOR" target="KHM">
      <data key="d0">11071015</data>
    </edge>
    <edge source="KOR" target="CMR">
      <data key="d0">215769</data>
    </edge>
    <edge source="KOR" target="CAN">
      <data key="d0">836910391</data>
    </edge>
    <edge source="KOR" target="CAF">
      <data key="d0">52970</data>
    </edge>
    <edge source="KOR" target="LKA">
      <data key="d0">2702371</data>
    </edge>
    <edge source="KOR" target="CHL">
      <data key="d0">48408958</data>
    </edge>
    <edge source="KOR" target="CHN">
      <data key="d0">1939745770</data>
    </edge>
    <edge source="KOR" target="COL">
      <data key="d0">6202189</data>
    </edge>
    <edge source="KOR" target="CRI">
      <data key="d0">3114455</data>
    </edge>
    <edge source="KOR" target="HRV">
      <data key="d0">1002115</data>
    </edge>
    <edge source="KOR" target="CZE">
      <data key="d0">173678514</data>
    </edge>
    <edge source="KOR" target="BEN">
      <data key="d0">71694</data>
    </edge>
    <edge source="KOR" target="DNK">
      <data key="d0">48737454</data>
    </edge>
    <edge source="KOR" target="ECU">
      <data key="d0">3085430</data>
    </edge>
    <edge source="KOR" target="SLV">
      <data key="d0">694491</data>
    </edge>
    <edge source="KOR" target="ETH">
      <data key="d0">1182822</data>
    </edge>
    <edge source="KOR" target="EST">
      <data key="d0">1318789</data>
    </edge>
    <edge source="KOR" target="FIN">
      <data key="d0">14558954</data>
    </edge>
    <edge source="KOR" target="FRA">
      <data key="d0">90479160</data>
    </edge>
    <edge source="KOR" target="GEO">
      <data key="d0">383374</data>
    </edge>
    <edge source="KOR" target="GMB">
      <data key="d0">60830</data>
    </edge>
    <edge source="KOR" target="DEU">
      <data key="d0">266288874</data>
    </edge>
    <edge source="KOR" target="GHA">
      <data key="d0">8238892</data>
    </edge>
    <edge source="KOR" target="GRC">
      <data key="d0">3037564</data>
    </edge>
    <edge source="KOR" target="GTM">
      <data key="d0">2251233</data>
    </edge>
    <edge source="KOR" target="HND">
      <data key="d0">2644386</data>
    </edge>
    <edge source="KOR" target="HKG">
      <data key="d0">106672180</data>
    </edge>
    <edge source="KOR" target="HUN">
      <data key="d0">18419566</data>
    </edge>
    <edge source="KOR" target="IDN">
      <data key="d0">85970582</data>
    </edge>
    <edge source="KOR" target="IRL">
      <data key="d0">15086214</data>
    </edge>
    <edge source="KOR" target="ISR">
      <data key="d0">20986047</data>
    </edge>
    <edge source="KOR" target="ITA">
      <data key="d0">69501247</data>
    </edge>
    <edge source="KOR" target="CIV">
      <data key="d0">748972</data>
    </edge>
    <edge source="KOR" target="JAM">
      <data key="d0">1009174</data>
    </edge>
    <edge source="KOR" target="JPN">
      <data key="d0">1283886699</data>
    </edge>
    <edge source="KOR" target="KAZ">
      <data key="d0">34259152</data>
    </edge>
    <edge source="KOR" target="JOR">
      <data key="d0">3812392</data>
    </edge>
    <edge source="KOR" target="KGZ">
      <data key="d0">442895</data>
    </edge>
    <edge source="KOR" target="LBN">
      <data key="d0">1639246</data>
    </edge>
    <edge source="KOR" target="LVA">
      <data key="d0">891195</data>
    </edge>
    <edge source="KOR" target="LTU">
      <data key="d0">1184170</data>
    </edge>
    <edge source="KOR" target="MDG">
      <data key="d0">236375</data>
    </edge>
    <edge source="KOR" target="MWI">
      <data key="d0">191688</data>
    </edge>
    <edge source="KOR" target="MYS">
      <data key="d0">174335588</data>
    </edge>
    <edge source="KOR" target="MRT">
      <data key="d0">616498</data>
    </edge>
    <edge source="KOR" target="MUS">
      <data key="d0">816011</data>
    </edge>
    <edge source="KOR" target="MEX">
      <data key="d0">331744419</data>
    </edge>
    <edge source="KOR" target="MDA">
      <data key="d0">25345</data>
    </edge>
    <edge source="KOR" target="MAR">
      <data key="d0">105676504</data>
    </edge>
    <edge source="KOR" target="MOZ">
      <data key="d0">65481</data>
    </edge>
    <edge source="KOR" target="OMN">
      <data key="d0">9367537</data>
    </edge>
    <edge source="KOR" target="NAM">
      <data key="d0">144181</data>
    </edge>
    <edge source="KOR" target="NLD">
      <data key="d0">82940980</data>
    </edge>
    <edge source="KOR" target="NZL">
      <data key="d0">22839360</data>
    </edge>
    <edge source="KOR" target="NIC">
      <data key="d0">5117142</data>
    </edge>
    <edge source="KOR" target="NER">
      <data key="d0">18742</data>
    </edge>
    <edge source="KOR" target="NOR">
      <data key="d0">9781849</data>
    </edge>
    <edge source="KOR" target="PAK">
      <data key="d0">8247508</data>
    </edge>
    <edge source="KOR" target="PAN">
      <data key="d0">3402428</data>
    </edge>
    <edge source="KOR" target="PRY">
      <data key="d0">533994</data>
    </edge>
    <edge source="KOR" target="PER">
      <data key="d0">22901893</data>
    </edge>
    <edge source="KOR" target="PHL">
      <data key="d0">129385125</data>
    </edge>
    <edge source="KOR" target="POL">
      <data key="d0">77774429</data>
    </edge>
    <edge source="KOR" target="PRT">
      <data key="d0">16082663</data>
    </edge>
    <edge source="KOR" target="ROU">
      <data key="d0">25125980</data>
    </edge>
    <edge source="KOR" target="RUS">
      <data key="d0">299239120</data>
    </edge>
    <edge source="KOR" target="SAU">
      <data key="d0">152152151</data>
    </edge>
    <edge source="KOR" target="SEN">
      <data key="d0">1557310</data>
    </edge>
    <edge source="KOR" target="SRB">
      <data key="d0">1001817</data>
    </edge>
    <edge source="KOR" target="IND">
      <data key="d0">344343779</data>
    </edge>
    <edge source="KOR" target="SGP">
      <data key="d0">132102214</data>
    </edge>
    <edge source="KOR" target="SVK">
      <data key="d0">77208545</data>
    </edge>
    <edge source="KOR" target="VNM">
      <data key="d0">627518364</data>
    </edge>
    <edge source="KOR" target="SVN">
      <data key="d0">46364042</data>
    </edge>
    <edge source="KOR" target="ZAF">
      <data key="d0">18073795</data>
    </edge>
    <edge source="KOR" target="ZWE">
      <data key="d0">198299</data>
    </edge>
    <edge source="KOR" target="ESP">
      <data key="d0">94614197</data>
    </edge>
    <edge source="KOR" target="SWE">
      <data key="d0">22119052</data>
    </edge>
    <edge source="KOR" target="CHE">
      <data key="d0">10170044</data>
    </edge>
    <edge source="KOR" target="THA">
      <data key="d0">199005668</data>
    </edge>
    <edge source="KOR" target="TGO">
      <data key="d0">124302</data>
    </edge>
    <edge source="KOR" target="ARE">
      <data key="d0">213286669</data>
    </edge>
    <edge source="KOR" target="TUN">
      <data key="d0">253582</data>
    </edge>
    <edge source="KOR" target="TUR">
      <data key="d0">139308178</data>
    </edge>
    <edge source="KOR" target="UGA">
      <data key="d0">418946</data>
    </edge>
    <edge source="KOR" target="UKR">
      <data key="d0">3957099</data>
    </edge>
    <edge source="KOR" target="MKD">
      <data key="d0">30594</data>
    </edge>
    <edge source="KOR" target="EGY">
      <data key="d0">32587906</data>
    </edge>
    <edge source="KOR" target="GBR">
      <data key="d0">1065327882</data>
    </edge>
    <edge source="KOR" target="TZA">
      <data key="d0">3470250</data>
    </edge>
    <edge source="KOR" target="USA">
      <data key="d0">1619706310</data>
    </edge>
    <edge source="KOR" target="BFA">
      <data key="d0">18493</data>
    </edge>
    <edge source="KOR" target="URY">
      <data key="d0">962798</data>
    </edge>
    <edge source="MOZ" target="BEL">
      <data key="d0">69029</data>
    </edge>
    <edge source="MOZ" target="CHL">
      <data key="d0">21719</data>
    </edge>
    <edge source="MOZ" target="COL">
      <data key="d0">11214</data>
    </edge>
    <edge source="MOZ" target="FRA">
      <data key="d0">15114</data>
    </edge>
    <edge source="MOZ" target="CIV">
      <data key="d0">26491</data>
    </edge>
    <edge source="MOZ" target="KOR">
      <data key="d0">1509578</data>
    </edge>
    <edge source="MOZ" target="MWI">
      <data key="d0">36836</data>
    </edge>
    <edge source="MOZ" target="OMN">
      <data key="d0">18454</data>
    </edge>
    <edge source="MOZ" target="NLD">
      <data key="d0">52614</data>
    </edge>
    <edge source="MOZ" target="NOR">
      <data key="d0">119850</data>
    </edge>
    <edge source="MOZ" target="PAN">
      <data key="d0">10045</data>
    </edge>
    <edge source="MOZ" target="PER">
      <data key="d0">70442</data>
    </edge>
    <edge source="MOZ" target="PRT">
      <data key="d0">115202</data>
    </edge>
    <edge source="MOZ" target="SRB">
      <data key="d0">21711</data>
    </edge>
    <edge source="MOZ" target="ZAF">
      <data key="d0">707213</data>
    </edge>
    <edge source="MOZ" target="ZWE">
      <data key="d0">26239</data>
    </edge>
    <edge source="MOZ" target="ESP">
      <data key="d0">338779</data>
    </edge>
    <edge source="MOZ" target="ARE">
      <data key="d0">355286</data>
    </edge>
    <edge source="MOZ" target="GBR">
      <data key="d0">56984</data>
    </edge>
    <edge source="MOZ" target="TZA">
      <data key="d0">274902</data>
    </edge>
    <edge source="MOZ" target="USA">
      <data key="d0">508957</data>
    </edge>
    <edge source="OMN" target="ARG">
      <data key="d0">24440</data>
    </edge>
    <edge source="OMN" target="AUS">
      <data key="d0">108282</data>
    </edge>
    <edge source="OMN" target="BEL">
      <data key="d0">139848</data>
    </edge>
    <edge source="OMN" target="BOL">
      <data key="d0">71004</data>
    </edge>
    <edge source="OMN" target="CAN">
      <data key="d0">232725</data>
    </edge>
    <edge source="OMN" target="LKA">
      <data key="d0">16546</data>
    </edge>
    <edge source="OMN" target="CHN">
      <data key="d0">199219</data>
    </edge>
    <edge source="OMN" target="COL">
      <data key="d0">43017</data>
    </edge>
    <edge source="OMN" target="DNK">
      <data key="d0">48692</data>
    </edge>
    <edge source="OMN" target="FIN">
      <data key="d0">72079</data>
    </edge>
    <edge source="OMN" target="FRA">
      <data key="d0">784799</data>
    </edge>
    <edge source="OMN" target="DEU">
      <data key="d0">4267403</data>
    </edge>
    <edge source="OMN" target="HKG">
      <data key="d0">665633</data>
    </edge>
    <edge source="OMN" target="HUN">
      <data key="d0">757470</data>
    </edge>
    <edge source="OMN" target="IDN">
      <data key="d0">34385</data>
    </edge>
    <edge source="OMN" target="ITA">
      <data key="d0">80310</data>
    </edge>
    <edge source="OMN" target="JAM">
      <data key="d0">231731</data>
    </edge>
    <edge source="OMN" target="JPN">
      <data key="d0">11280</data>
    </edge>
    <edge source="OMN" target="JOR">
      <data key="d0">209775</data>
    </edge>
    <edge source="OMN" target="KOR">
      <data key="d0">61668</data>
    </edge>
    <edge source="OMN" target="LBN">
      <data key="d0">822318</data>
    </edge>
    <edge source="OMN" target="MYS">
      <data key="d0">84211</data>
    </edge>
    <edge source="OMN" target="MRT">
      <data key="d0">10999</data>
    </edge>
    <edge source="OMN" target="MEX">
      <data key="d0">23152</data>
    </edge>
    <edge source="OMN" target="NLD">
      <data key="d0">1181335</data>
    </edge>
    <edge source="OMN" target="NZL">
      <data key="d0">83075</data>
    </edge>
    <edge source="OMN" target="PAK">
      <data key="d0">73969</data>
    </edge>
    <edge source="OMN" target="PER">
      <data key="d0">13579</data>
    </edge>
    <edge source="OMN" target="PHL">
      <data key="d0">17105</data>
    </edge>
    <edge source="OMN" target="POL">
      <data key="d0">20788</data>
    </edge>
    <edge source="OMN" target="ROU">
      <data key="d0">80747</data>
    </edge>
    <edge source="OMN" target="RUS">
      <data key="d0">558202</data>
    </edge>
    <edge source="OMN" target="SAU">
      <data key="d0">4428179</data>
    </edge>
    <edge source="OMN" target="IND">
      <data key="d0">9416867</data>
    </edge>
    <edge source="OMN" target="SGP">
      <data key="d0">797707</data>
    </edge>
    <edge source="OMN" target="ZAF">
      <data key="d0">25288</data>
    </edge>
    <edge source="OMN" target="ESP">
      <data key="d0">35371</data>
    </edge>
    <edge source="OMN" target="CHE">
      <data key="d0">43600</data>
    </edge>
    <edge source="OMN" target="ARE">
      <data key="d0">113119203</data>
    </edge>
    <edge source="OMN" target="TUN">
      <data key="d0">45454</data>
    </edge>
    <edge source="OMN" target="TUR">
      <data key="d0">175494</data>
    </edge>
    <edge source="OMN" target="EGY">
      <data key="d0">271250</data>
    </edge>
    <edge source="OMN" target="GBR">
      <data key="d0">1820719</data>
    </edge>
    <edge source="OMN" target="TZA">
      <data key="d0">39699</data>
    </edge>
    <edge source="OMN" target="USA">
      <data key="d0">58255025</data>
    </edge>
    <edge source="NZL" target="ARG">
      <data key="d0">21753</data>
    </edge>
    <edge source="NZL" target="AUS">
      <data key="d0">105677252</data>
    </edge>
    <edge source="NZL" target="AUT">
      <data key="d0">141894</data>
    </edge>
    <edge source="NZL" target="BEL">
      <data key="d0">517939</data>
    </edge>
    <edge source="NZL" target="BRA">
      <data key="d0">216179</data>
    </edge>
    <edge source="NZL" target="CAN">
      <data key="d0">1687600</data>
    </edge>
    <edge source="NZL" target="LKA">
      <data key="d0">867069</data>
    </edge>
    <edge source="NZL" target="CHL">
      <data key="d0">973634</data>
    </edge>
    <edge source="NZL" target="CHN">
      <data key="d0">3725826</data>
    </edge>
    <edge source="NZL" target="COL">
      <data key="d0">46135</data>
    </edge>
    <edge source="NZL" target="CRI">
      <data key="d0">63128</data>
    </edge>
    <edge source="NZL" target="HRV">
      <data key="d0">91612</data>
    </edge>
    <edge source="NZL" target="CZE">
      <data key="d0">37734</data>
    </edge>
    <edge source="NZL" target="BEN">
      <data key="d0">2303265</data>
    </edge>
    <edge source="NZL" target="DNK">
      <data key="d0">480177</data>
    </edge>
    <edge source="NZL" target="ECU">
      <data key="d0">15558</data>
    </edge>
    <edge source="NZL" target="ETH">
      <data key="d0">2540010</data>
    </edge>
    <edge source="NZL" target="FIN">
      <data key="d0">80331</data>
    </edge>
    <edge source="NZL" target="FRA">
      <data key="d0">858162</data>
    </edge>
    <edge source="NZL" target="DEU">
      <data key="d0">3367438</data>
    </edge>
    <edge source="NZL" target="GHA">
      <data key="d0">632670</data>
    </edge>
    <edge source="NZL" target="GRC">
      <data key="d0">46570</data>
    </edge>
    <edge source="NZL" target="HKG">
      <data key="d0">1326236</data>
    </edge>
    <edge source="NZL" target="HUN">
      <data key="d0">24668</data>
    </edge>
    <edge source="NZL" target="IDN">
      <data key="d0">441378</data>
    </edge>
    <edge source="NZL" target="IRL">
      <data key="d0">547350</data>
    </edge>
    <edge source="NZL" target="ISR">
      <data key="d0">37518</data>
    </edge>
    <edge source="NZL" target="ITA">
      <data key="d0">501390</data>
    </edge>
    <edge source="NZL" target="CIV">
      <data key="d0">282287</data>
    </edge>
    <edge source="NZL" target="JAM">
      <data key="d0">1543419</data>
    </edge>
    <edge source="NZL" target="JPN">
      <data key="d0">13945063</data>
    </edge>
    <edge source="NZL" target="KAZ">
      <data key="d0">233610</data>
    </edge>
    <edge source="NZL" target="JOR">
      <data key="d0">45504</data>
    </edge>
    <edge source="NZL" target="KOR">
      <data key="d0">1028644</data>
    </edge>
    <edge source="NZL" target="LBN">
      <data key="d0">119252</data>
    </edge>
    <edge source="NZL" target="MYS">
      <data key="d0">2139619</data>
    </edge>
    <edge source="NZL" target="MRT">
      <data key="d0">1497282</data>
    </edge>
    <edge source="NZL" target="MUS">
      <data key="d0">18798</data>
    </edge>
    <edge source="NZL" target="MEX">
      <data key="d0">268675</data>
    </edge>
    <edge source="NZL" target="OMN">
      <data key="d0">29386</data>
    </edge>
    <edge source="NZL" target="NLD">
      <data key="d0">2583526</data>
    </edge>
    <edge source="NZL" target="NOR">
      <data key="d0">1485066</data>
    </edge>
    <edge source="NZL" target="PAK">
      <data key="d0">208793</data>
    </edge>
    <edge source="NZL" target="PAN">
      <data key="d0">271252</data>
    </edge>
    <edge source="NZL" target="PER">
      <data key="d0">126694</data>
    </edge>
    <edge source="NZL" target="PHL">
      <data key="d0">488444</data>
    </edge>
    <edge source="NZL" target="POL">
      <data key="d0">1013329</data>
    </edge>
    <edge source="NZL" target="RUS">
      <data key="d0">1122195</data>
    </edge>
    <edge source="NZL" target="SAU">
      <data key="d0">962023</data>
    </edge>
    <edge source="NZL" target="IND">
      <data key="d0">553461</data>
    </edge>
    <edge source="NZL" target="SGP">
      <data key="d0">1497020</data>
    </edge>
    <edge source="NZL" target="VNM">
      <data key="d0">464114</data>
    </edge>
    <edge source="NZL" target="SVN">
      <data key="d0">455973</data>
    </edge>
    <edge source="NZL" target="ZAF">
      <data key="d0">531954</data>
    </edge>
    <edge source="NZL" target="ESP">
      <data key="d0">763084</data>
    </edge>
    <edge source="NZL" target="SWE">
      <data key="d0">127023</data>
    </edge>
    <edge source="NZL" target="CHE">
      <data key="d0">108447</data>
    </edge>
    <edge source="NZL" target="THA">
      <data key="d0">3128308</data>
    </edge>
    <edge source="NZL" target="ARE">
      <data key="d0">1619326</data>
    </edge>
    <edge source="NZL" target="TUR">
      <data key="d0">1910703</data>
    </edge>
    <edge source="NZL" target="UGA">
      <data key="d0">38270</data>
    </edge>
    <edge source="NZL" target="UKR">
      <data key="d0">141237</data>
    </edge>
    <edge source="NZL" target="EGY">
      <data key="d0">78729</data>
    </edge>
    <edge source="NZL" target="GBR">
      <data key="d0">9192803</data>
    </edge>
    <edge source="NZL" target="TZA">
      <data key="d0">3060663</data>
    </edge>
    <edge source="NZL" target="USA">
      <data key="d0">17727369</data>
    </edge>
    <edge source="NZL" target="BFA">
      <data key="d0">100263</data>
    </edge>
    <edge source="NZL" target="URY">
      <data key="d0">169904</data>
    </edge>
    <edge source="NIC" target="CAN">
      <data key="d0">11900</data>
    </edge>
    <edge source="NIC" target="CHN">
      <data key="d0">115563</data>
    </edge>
    <edge source="NIC" target="CRI">
      <data key="d0">581512</data>
    </edge>
    <edge source="NIC" target="SLV">
      <data key="d0">130700</data>
    </edge>
    <edge source="NIC" target="GTM">
      <data key="d0">812199</data>
    </edge>
    <edge source="NIC" target="HND">
      <data key="d0">462181</data>
    </edge>
    <edge source="NIC" target="MEX">
      <data key="d0">15468</data>
    </edge>
    <edge source="NIC" target="PAN">
      <data key="d0">46703</data>
    </edge>
    <edge source="NIC" target="PER">
      <data key="d0">54404</data>
    </edge>
    <edge source="NIC" target="ESP">
      <data key="d0">22292</data>
    </edge>
    <edge source="NIC" target="USA">
      <data key="d0">108013</data>
    </edge>
    <edge source="PAK" target="DZA">
      <data key="d0">157678</data>
    </edge>
    <edge source="PAK" target="ARG">
      <data key="d0">823452</data>
    </edge>
    <edge source="PAK" target="AUS">
      <data key="d0">2403427</data>
    </edge>
    <edge source="PAK" target="AUT">
      <data key="d0">223818</data>
    </edge>
    <edge source="PAK" target="BEL">
      <data key="d0">1478250</data>
    </edge>
    <edge source="PAK" target="BWA">
      <data key="d0">12419</data>
    </edge>
    <edge source="PAK" target="BRA">
      <data key="d0">3439265</data>
    </edge>
    <edge source="PAK" target="BGR">
      <data key="d0">95177</data>
    </edge>
    <edge source="PAK" target="BLR">
      <data key="d0">82896</data>
    </edge>
    <edge source="PAK" target="CMR">
      <data key="d0">55278</data>
    </edge>
    <edge source="PAK" target="CAN">
      <data key="d0">1166215</data>
    </edge>
    <edge source="PAK" target="LKA">
      <data key="d0">784752</data>
    </edge>
    <edge source="PAK" target="CHL">
      <data key="d0">148761</data>
    </edge>
    <edge source="PAK" target="CHN">
      <data key="d0">3864050</data>
    </edge>
    <edge source="PAK" target="COL">
      <data key="d0">150911</data>
    </edge>
    <edge source="PAK" target="HRV">
      <data key="d0">13884</data>
    </edge>
    <edge source="PAK" target="CZE">
      <data key="d0">979949</data>
    </edge>
    <edge source="PAK" target="BEN">
      <data key="d0">11181</data>
    </edge>
    <edge source="PAK" target="DNK">
      <data key="d0">267748</data>
    </edge>
    <edge source="PAK" target="ECU">
      <data key="d0">30545</data>
    </edge>
    <edge source="PAK" target="EST">
      <data key="d0">278369</data>
    </edge>
    <edge source="PAK" target="FIN">
      <data key="d0">927865</data>
    </edge>
    <edge source="PAK" target="FRA">
      <data key="d0">2947304</data>
    </edge>
    <edge source="PAK" target="GMB">
      <data key="d0">87617</data>
    </edge>
    <edge source="PAK" target="DEU">
      <data key="d0">12542875</data>
    </edge>
    <edge source="PAK" target="GHA">
      <data key="d0">73749</data>
    </edge>
    <edge source="PAK" target="GRC">
      <data key="d0">290966</data>
    </edge>
    <edge source="PAK" target="HKG">
      <data key="d0">568000</data>
    </edge>
    <edge source="PAK" target="HUN">
      <data key="d0">206853</data>
    </edge>
    <edge source="PAK" target="IDN">
      <data key="d0">3719117</data>
    </edge>
    <edge source="PAK" target="IRL">
      <data key="d0">55988</data>
    </edge>
    <edge source="PAK" target="ITA">
      <data key="d0">4270951</data>
    </edge>
    <edge source="PAK" target="JAM">
      <data key="d0">33097</data>
    </edge>
    <edge source="PAK" target="JPN">
      <data key="d0">5010491</data>
    </edge>
    <edge source="PAK" target="JOR">
      <data key="d0">311222</data>
    </edge>
    <edge source="PAK" target="KOR">
      <data key="d0">1483643</data>
    </edge>
    <edge source="PAK" target="LBN">
      <data key="d0">1291253</data>
    </edge>
    <edge source="PAK" target="LVA">
      <data key="d0">256787</data>
    </edge>
    <edge source="PAK" target="LTU">
      <data key="d0">65669</data>
    </edge>
    <edge source="PAK" target="MDG">
      <data key="d0">25316</data>
    </edge>
    <edge source="PAK" target="MYS">
      <data key="d0">275086</data>
    </edge>
    <edge source="PAK" target="MUS">
      <data key="d0">105314</data>
    </edge>
    <edge source="PAK" target="MEX">
      <data key="d0">2244454</data>
    </edge>
    <edge source="PAK" target="MAR">
      <data key="d0">179760</data>
    </edge>
    <edge source="PAK" target="MOZ">
      <data key="d0">43119</data>
    </edge>
    <edge source="PAK" target="OMN">
      <data key="d0">617932</data>
    </edge>
    <edge source="PAK" target="NAM">
      <data key="d0">13102</data>
    </edge>
    <edge source="PAK" target="NLD">
      <data key="d0">2140740</data>
    </edge>
    <edge source="PAK" target="NZL">
      <data key="d0">139569</data>
    </edge>
    <edge source="PAK" target="NOR">
      <data key="d0">29073</data>
    </edge>
    <edge source="PAK" target="PAN">
      <data key="d0">22498</data>
    </edge>
    <edge source="PAK" target="PRY">
      <data key="d0">34722</data>
    </edge>
    <edge source="PAK" target="PER">
      <data key="d0">100229</data>
    </edge>
    <edge source="PAK" target="PHL">
      <data key="d0">151012</data>
    </edge>
    <edge source="PAK" target="POL">
      <data key="d0">689906</data>
    </edge>
    <edge source="PAK" target="PRT">
      <data key="d0">106389</data>
    </edge>
    <edge source="PAK" target="ROU">
      <data key="d0">148697</data>
    </edge>
    <edge source="PAK" target="RUS">
      <data key="d0">1916218</data>
    </edge>
    <edge source="PAK" target="SAU">
      <data key="d0">16975457</data>
    </edge>
    <edge source="PAK" target="SEN">
      <data key="d0">63440</data>
    </edge>
    <edge source="PAK" target="SRB">
      <data key="d0">25592</data>
    </edge>
    <edge source="PAK" target="IND">
      <data key="d0">697585</data>
    </edge>
    <edge source="PAK" target="SGP">
      <data key="d0">1654485</data>
    </edge>
    <edge source="PAK" target="SVK">
      <data key="d0">17604</data>
    </edge>
    <edge source="PAK" target="VNM">
      <data key="d0">876845</data>
    </edge>
    <edge source="PAK" target="SVN">
      <data key="d0">158016</data>
    </edge>
    <edge source="PAK" target="ZAF">
      <data key="d0">843845</data>
    </edge>
    <edge source="PAK" target="ZWE">
      <data key="d0">11857</data>
    </edge>
    <edge source="PAK" target="ESP">
      <data key="d0">3746571</data>
    </edge>
    <edge source="PAK" target="SWE">
      <data key="d0">237475</data>
    </edge>
    <edge source="PAK" target="CHE">
      <data key="d0">527399</data>
    </edge>
    <edge source="PAK" target="THA">
      <data key="d0">492857</data>
    </edge>
    <edge source="PAK" target="ARE">
      <data key="d0">13456685</data>
    </edge>
    <edge source="PAK" target="TUN">
      <data key="d0">466563</data>
    </edge>
    <edge source="PAK" target="TUR">
      <data key="d0">384676</data>
    </edge>
    <edge source="PAK" target="UGA">
      <data key="d0">148559</data>
    </edge>
    <edge source="PAK" target="UKR">
      <data key="d0">394283</data>
    </edge>
    <edge source="PAK" target="EGY">
      <data key="d0">517382</data>
    </edge>
    <edge source="PAK" target="GBR">
      <data key="d0">9772509</data>
    </edge>
    <edge source="PAK" target="TZA">
      <data key="d0">539124</data>
    </edge>
    <edge source="PAK" target="USA">
      <data key="d0">24997029</data>
    </edge>
    <edge source="PAK" target="URY">
      <data key="d0">20491</data>
    </edge>
    <edge source="PAN" target="ARG">
      <data key="d0">2236693</data>
    </edge>
    <edge source="PAN" target="BEL">
      <data key="d0">78512</data>
    </edge>
    <edge source="PAN" target="BOL">
      <data key="d0">325441</data>
    </edge>
    <edge source="PAN" target="BRA">
      <data key="d0">3149138</data>
    </edge>
    <edge source="PAN" target="CAN">
      <data key="d0">51049</data>
    </edge>
    <edge source="PAN" target="CHL">
      <data key="d0">3384614</data>
    </edge>
    <edge source="PAN" target="CHN">
      <data key="d0">37863</data>
    </edge>
    <edge source="PAN" target="COL">
      <data key="d0">34060547</data>
    </edge>
    <edge source="PAN" target="CRI">
      <data key="d0">21769369</data>
    </edge>
    <edge source="PAN" target="ECU">
      <data key="d0">4246264</data>
    </edge>
    <edge source="PAN" target="SLV">
      <data key="d0">5290145</data>
    </edge>
    <edge source="PAN" target="FRA">
      <data key="d0">549015</data>
    </edge>
    <edge source="PAN" target="DEU">
      <data key="d0">28003</data>
    </edge>
    <edge source="PAN" target="GRC">
      <data key="d0">177551</data>
    </edge>
    <edge source="PAN" target="GTM">
      <data key="d0">7039262</data>
    </edge>
    <edge source="PAN" target="HND">
      <data key="d0">5719345</data>
    </edge>
    <edge source="PAN" target="ITA">
      <data key="d0">608679</data>
    </edge>
    <edge source="PAN" target="JAM">
      <data key="d0">3367727</data>
    </edge>
    <edge source="PAN" target="MDG">
      <data key="d0">14400</data>
    </edge>
    <edge source="PAN" target="MEX">
      <data key="d0">3012122</data>
    </edge>
    <edge source="PAN" target="NLD">
      <data key="d0">10096</data>
    </edge>
    <edge source="PAN" target="NIC">
      <data key="d0">14097230</data>
    </edge>
    <edge source="PAN" target="NOR">
      <data key="d0">37019</data>
    </edge>
    <edge source="PAN" target="PAK">
      <data key="d0">74535</data>
    </edge>
    <edge source="PAN" target="PRY">
      <data key="d0">732649</data>
    </edge>
    <edge source="PAN" target="PER">
      <data key="d0">1275474</data>
    </edge>
    <edge source="PAN" target="POL">
      <data key="d0">53129</data>
    </edge>
    <edge source="PAN" target="PRT">
      <data key="d0">45406</data>
    </edge>
    <edge source="PAN" target="IND">
      <data key="d0">58325</data>
    </edge>
    <edge source="PAN" target="ESP">
      <data key="d0">472316</data>
    </edge>
    <edge source="PAN" target="ARE">
      <data key="d0">154166</data>
    </edge>
    <edge source="PAN" target="TUR">
      <data key="d0">15615</data>
    </edge>
    <edge source="PAN" target="USA">
      <data key="d0">5542872</data>
    </edge>
    <edge source="PAN" target="URY">
      <data key="d0">854930</data>
    </edge>
    <edge source="PRY" target="ARG">
      <data key="d0">106318</data>
    </edge>
    <edge source="PRY" target="BEL">
      <data key="d0">18900</data>
    </edge>
    <edge source="PRY" target="BOL">
      <data key="d0">431020</data>
    </edge>
    <edge source="PRY" target="BRA">
      <data key="d0">684536</data>
    </edge>
    <edge source="PRY" target="CHL">
      <data key="d0">637888</data>
    </edge>
    <edge source="PRY" target="MEX">
      <data key="d0">15410</data>
    </edge>
    <edge source="PRY" target="ESP">
      <data key="d0">234193</data>
    </edge>
    <edge source="PRY" target="USA">
      <data key="d0">141120</data>
    </edge>
    <edge source="PRY" target="URY">
      <data key="d0">475453</data>
    </edge>
    <edge source="PER" target="ARG">
      <data key="d0">1858736</data>
    </edge>
    <edge source="PER" target="AUS">
      <data key="d0">308448</data>
    </edge>
    <edge source="PER" target="AUT">
      <data key="d0">15185</data>
    </edge>
    <edge source="PER" target="BEL">
      <data key="d0">203171</data>
    </edge>
    <edge source="PER" target="BOL">
      <data key="d0">28646051</data>
    </edge>
    <edge source="PER" target="BRA">
      <data key="d0">2194734</data>
    </edge>
    <edge source="PER" target="CAN">
      <data key="d0">588830</data>
    </edge>
    <edge source="PER" target="CHL">
      <data key="d0">32682728</data>
    </edge>
    <edge source="PER" target="CHN">
      <data key="d0">185592</data>
    </edge>
    <edge source="PER" target="COL">
      <data key="d0">10890848</data>
    </edge>
    <edge source="PER" target="CRI">
      <data key="d0">1527652</data>
    </edge>
    <edge source="PER" target="DNK">
      <data key="d0">240870</data>
    </edge>
    <edge source="PER" target="ECU">
      <data key="d0">19334376</data>
    </edge>
    <edge source="PER" target="SLV">
      <data key="d0">423254</data>
    </edge>
    <edge source="PER" target="FIN">
      <data key="d0">204431</data>
    </edge>
    <edge source="PER" target="FRA">
      <data key="d0">4597759</data>
    </edge>
    <edge source="PER" target="DEU">
      <data key="d0">6194463</data>
    </edge>
    <edge source="PER" target="GTM">
      <data key="d0">745226</data>
    </edge>
    <edge source="PER" target="HND">
      <data key="d0">279617</data>
    </edge>
    <edge source="PER" target="HKG">
      <data key="d0">49892</data>
    </edge>
    <edge source="PER" target="IDN">
      <data key="d0">1334736</data>
    </edge>
    <edge source="PER" target="ISR">
      <data key="d0">393315</data>
    </edge>
    <edge source="PER" target="ITA">
      <data key="d0">9021071</data>
    </edge>
    <edge source="PER" target="JAM">
      <data key="d0">54669</data>
    </edge>
    <edge source="PER" target="JPN">
      <data key="d0">94282</data>
    </edge>
    <edge source="PER" target="KOR">
      <data key="d0">38548</data>
    </edge>
    <edge source="PER" target="MYS">
      <data key="d0">216309</data>
    </edge>
    <edge source="PER" target="MEX">
      <data key="d0">4147041</data>
    </edge>
    <edge source="PER" target="NLD">
      <data key="d0">67550</data>
    </edge>
    <edge source="PER" target="NZL">
      <data key="d0">15255</data>
    </edge>
    <edge source="PER" target="NIC">
      <data key="d0">242177</data>
    </edge>
    <edge source="PER" target="PAN">
      <data key="d0">2475744</data>
    </edge>
    <edge source="PER" target="PRY">
      <data key="d0">66564</data>
    </edge>
    <edge source="PER" target="PHL">
      <data key="d0">312666</data>
    </edge>
    <edge source="PER" target="POL">
      <data key="d0">646989</data>
    </edge>
    <edge source="PER" target="PRT">
      <data key="d0">355121</data>
    </edge>
    <edge source="PER" target="ROU">
      <data key="d0">186335</data>
    </edge>
    <edge source="PER" target="RUS">
      <data key="d0">51466</data>
    </edge>
    <edge source="PER" target="SAU">
      <data key="d0">10107</data>
    </edge>
    <edge source="PER" target="IND">
      <data key="d0">183224</data>
    </edge>
    <edge source="PER" target="SGP">
      <data key="d0">154422</data>
    </edge>
    <edge source="PER" target="ZAF">
      <data key="d0">38119</data>
    </edge>
    <edge source="PER" target="ESP">
      <data key="d0">6234033</data>
    </edge>
    <edge source="PER" target="SWE">
      <data key="d0">2063709</data>
    </edge>
    <edge source="PER" target="CHE">
      <data key="d0">114530</data>
    </edge>
    <edge source="PER" target="ARE">
      <data key="d0">15639</data>
    </edge>
    <edge source="PER" target="TUR">
      <data key="d0">325306</data>
    </edge>
    <edge source="PER" target="UKR">
      <data key="d0">21821</data>
    </edge>
    <edge source="PER" target="EGY">
      <data key="d0">29896</data>
    </edge>
    <edge source="PER" target="GBR">
      <data key="d0">1676516</data>
    </edge>
    <edge source="PER" target="USA">
      <data key="d0">11209830</data>
    </edge>
    <edge source="PER" target="BFA">
      <data key="d0">13869</data>
    </edge>
    <edge source="PER" target="URY">
      <data key="d0">572581</data>
    </edge>
    <edge source="POL" target="ALB">
      <data key="d0">1294862</data>
    </edge>
    <edge source="POL" target="DZA">
      <data key="d0">14021477</data>
    </edge>
    <edge source="POL" target="AZE">
      <data key="d0">5705840</data>
    </edge>
    <edge source="POL" target="ARG">
      <data key="d0">2396160</data>
    </edge>
    <edge source="POL" target="AUS">
      <data key="d0">14971345</data>
    </edge>
    <edge source="POL" target="AUT">
      <data key="d0">140467241</data>
    </edge>
    <edge source="POL" target="ARM">
      <data key="d0">1502449</data>
    </edge>
    <edge source="POL" target="BEL">
      <data key="d0">279988996</data>
    </edge>
    <edge source="POL" target="BOL">
      <data key="d0">140052</data>
    </edge>
    <edge source="POL" target="BWA">
      <data key="d0">20587</data>
    </edge>
    <edge source="POL" target="BRA">
      <data key="d0">8328426</data>
    </edge>
    <edge source="POL" target="BGR">
      <data key="d0">28301809</data>
    </edge>
    <edge source="POL" target="BLR">
      <data key="d0">66906930</data>
    </edge>
    <edge source="POL" target="KHM">
      <data key="d0">170914</data>
    </edge>
    <edge source="POL" target="CMR">
      <data key="d0">329666</data>
    </edge>
    <edge source="POL" target="CAN">
      <data key="d0">26592928</data>
    </edge>
    <edge source="POL" target="CAF">
      <data key="d0">14247</data>
    </edge>
    <edge source="POL" target="LKA">
      <data key="d0">753551</data>
    </edge>
    <edge source="POL" target="CHL">
      <data key="d0">2079627</data>
    </edge>
    <edge source="POL" target="CHN">
      <data key="d0">68555677</data>
    </edge>
    <edge source="POL" target="COL">
      <data key="d0">521121</data>
    </edge>
    <edge source="POL" target="CRI">
      <data key="d0">168494</data>
    </edge>
    <edge source="POL" target="HRV">
      <data key="d0">23128737</data>
    </edge>
    <edge source="POL" target="CZE">
      <data key="d0">452081198</data>
    </edge>
    <edge source="POL" target="BEN">
      <data key="d0">35856</data>
    </edge>
    <edge source="POL" target="DNK">
      <data key="d0">209062668</data>
    </edge>
    <edge source="POL" target="ECU">
      <data key="d0">26103</data>
    </edge>
    <edge source="POL" target="SLV">
      <data key="d0">14228</data>
    </edge>
    <edge source="POL" target="ETH">
      <data key="d0">2473554</data>
    </edge>
    <edge source="POL" target="EST">
      <data key="d0">51614524</data>
    </edge>
    <edge source="POL" target="FIN">
      <data key="d0">142666627</data>
    </edge>
    <edge source="POL" target="FRA">
      <data key="d0">457645357</data>
    </edge>
    <edge source="POL" target="GEO">
      <data key="d0">5595508</data>
    </edge>
    <edge source="POL" target="DEU">
      <data key="d0">2804399464</data>
    </edge>
    <edge source="POL" target="GHA">
      <data key="d0">2325865</data>
    </edge>
    <edge source="POL" target="GRC">
      <data key="d0">46802983</data>
    </edge>
    <edge source="POL" target="GTM">
      <data key="d0">188500</data>
    </edge>
    <edge source="POL" target="HND">
[truncated: 124,167 more chars]
