# Supplementary material for: Core-periphery structure in sectoral international trade networks: A new approach to an old theory
Source: PLoS One. 2020 Apr 2;15(4):e0229547. doi: 10.1371/journal.pone.0229547 (PMC7117750; doi:10.1371/journal.pone.0229547)
Supplement: S8 File — (ZIP) [file pone.0229547.s008.zip › S8_File/Networks 2016/7-COFFEE,TEA,COCOA,SPICES.graphml]

<?xml version='1.0' encoding='utf-8'?>
<graphml xmlns="http://graphml.graphdrawing.org/xmlns" xmlns:xsi="http://www.w3.org/2001/XMLSchema-instance" xsi:schemaLocation="http://graphml.graphdrawing.org/xmlns http://graphml.graphdrawing.org/xmlns/1.0/graphml.xsd">
  <key attr.name="weight" attr.type="long" for="edge" id="d0" />
  <graph edgedefault="directed">
    <node id="ALB" />
    <node id="LKA" />
    <node id="DNK" />
    <node id="DEU" />
    <node id="GRC" />
    <node id="SRB" />
    <node id="MKD" />
    <node id="USA" />
    <node id="DZA" />
    <node id="FRA" />
    <node id="JOR" />
    <node id="LBN" />
    <node id="MAR" />
    <node id="NLD" />
    <node id="ESP" />
    <node id="TUN" />
    <node id="GBR" />
    <node id="AZE" />
    <node id="BLR" />
    <node id="CHN" />
    <node id="GEO" />
    <node id="PSE" />
    <node id="KAZ" />
    <node id="KGZ" />
    <node id="LVA" />
    <node id="LTU" />
    <node id="MYS" />
    <node id="RUS" />
    <node id="SAU" />
    <node id="SWE" />
    <node id="TUR" />
    <node id="UKR" />
    <node id="ARG" />
    <node id="AUS" />
    <node id="BEL" />
    <node id="BOL" />
    <node id="BRA" />
    <node id="BGR" />
    <node id="CAN" />
    <node id="CHL" />
    <node id="COL" />
    <node id="CRI" />
    <node id="ECU" />
    <node id="SLV" />
    <node id="GTM" />
    <node id="HKG" />
    <node id="IDN" />
    <node id="ISR" />
    <node id="ITA" />
    <node id="JAM" />
    <node id="JPN" />
    <node id="KOR" />
    <node id="MDG" />
    <node id="MRT" />
    <node id="MUS" />
    <node id="MEX" />
    <node id="MOZ" />
    <node id="NZL" />
    <node id="NOR" />
    <node id="PAK" />
    <node id="PAN" />
    <node id="PRY" />
    <node id="PER" />
    <node id="PHL" />
    <node id="POL" />
    <node id="IND" />
    <node id="SGP" />
    <node id="VNM" />
    <node id="ZAF" />
    <node id="THA" />
    <node id="ARE" />
    <node id="EGY" />
    <node id="URY" />
    <node id="IRL" />
    <node id="OMN" />
    <node id="PRT" />
    <node id="ROU" />
    <node id="CHE" />
    <node id="AUT" />
    <node id="ARM" />
    <node id="HRV" />
    <node id="CZE" />
    <node id="EST" />
    <node id="FIN" />
    <node id="HUN" />
    <node id="MDA" />
    <node id="NAM" />
    <node id="SVK" />
    <node id="SVN" />
    <node id="BWA" />
    <node id="BDI" />
    <node id="KHM" />
    <node id="CMR" />
    <node id="BEN" />
    <node id="ETH" />
    <node id="GMB" />
    <node id="GHA" />
    <node id="HND" />
    <node id="CIV" />
    <node id="NIC" />
    <node id="NER" />
    <node id="SEN" />
    <node id="ZWE" />
    <node id="UGA" />
    <node id="TZA" />
    <node id="TGO" />
    <node id="BFA" />
    <node id="CAF" />
    <node id="MWI" />
    <edge source="ALB" target="LKA">
      <data key="d0">36456</data>
    </edge>
    <edge source="ALB" target="DNK">
      <data key="d0">27782</data>
    </edge>
    <edge source="ALB" target="DEU">
      <data key="d0">17453</data>
    </edge>
    <edge source="ALB" target="GRC">
      <data key="d0">97805</data>
    </edge>
    <edge source="ALB" target="SRB">
      <data key="d0">242777</data>
    </edge>
    <edge source="ALB" target="MKD">
      <data key="d0">305876</data>
    </edge>
    <edge source="ALB" target="USA">
      <data key="d0">225493</data>
    </edge>
    <edge source="LKA" target="ALB">
      <data key="d0">6212633</data>
    </edge>
    <edge source="LKA" target="DZA">
      <data key="d0">269529</data>
    </edge>
    <edge source="LKA" target="AZE">
      <data key="d0">44778992</data>
    </edge>
    <edge source="LKA" target="ARG">
      <data key="d0">794566</data>
    </edge>
    <edge source="LKA" target="AUS">
      <data key="d0">25574446</data>
    </edge>
    <edge source="LKA" target="AUT">
      <data key="d0">522578</data>
    </edge>
    <edge source="LKA" target="ARM">
      <data key="d0">223168</data>
    </edge>
    <edge source="LKA" target="BEL">
      <data key="d0">10976115</data>
    </edge>
    <edge source="LKA" target="BOL">
      <data key="d0">6154371</data>
    </edge>
    <edge source="LKA" target="BRA">
      <data key="d0">45531</data>
    </edge>
    <edge source="LKA" target="BGR">
      <data key="d0">412500</data>
    </edge>
    <edge source="LKA" target="BLR">
      <data key="d0">2370336</data>
    </edge>
    <edge source="LKA" target="KHM">
      <data key="d0">10138</data>
    </edge>
    <edge source="LKA" target="CMR">
      <data key="d0">119985</data>
    </edge>
    <edge source="LKA" target="CAN">
      <data key="d0">4869301</data>
    </edge>
    <edge source="LKA" target="CHL">
      <data key="d0">28290886</data>
    </edge>
    <edge source="LKA" target="CHN">
      <data key="d0">32146538</data>
    </edge>
    <edge source="LKA" target="COL">
      <data key="d0">7520456</data>
    </edge>
    <edge source="LKA" target="CRI">
      <data key="d0">369072</data>
    </edge>
    <edge source="LKA" target="HRV">
      <data key="d0">17920</data>
    </edge>
    <edge source="LKA" target="CZE">
      <data key="d0">1924144</data>
    </edge>
    <edge source="LKA" target="BEN">
      <data key="d0">298813</data>
    </edge>
    <edge source="LKA" target="DNK">
      <data key="d0">1785901</data>
    </edge>
    <edge source="LKA" target="ECU">
      <data key="d0">7285614</data>
    </edge>
    <edge source="LKA" target="SLV">
      <data key="d0">1383903</data>
    </edge>
    <edge source="LKA" target="EST">
      <data key="d0">795825</data>
    </edge>
    <edge source="LKA" target="FIN">
      <data key="d0">5607551</data>
    </edge>
    <edge source="LKA" target="FRA">
      <data key="d0">6199783</data>
    </edge>
    <edge source="LKA" target="GEO">
      <data key="d0">1843148</data>
    </edge>
    <edge source="LKA" target="GMB">
      <data key="d0">1495363</data>
    </edge>
    <edge source="LKA" target="DEU">
      <data key="d0">43763534</data>
    </edge>
    <edge source="LKA" target="GHA">
      <data key="d0">5482874</data>
    </edge>
    <edge source="LKA" target="GRC">
      <data key="d0">2346539</data>
    </edge>
    <edge source="LKA" target="GTM">
      <data key="d0">4184983</data>
    </edge>
    <edge source="LKA" target="HND">
      <data key="d0">1426642</data>
    </edge>
    <edge source="LKA" target="HKG">
      <data key="d0">19003300</data>
    </edge>
    <edge source="LKA" target="HUN">
      <data key="d0">279132</data>
    </edge>
    <edge source="LKA" target="IDN">
      <data key="d0">2369548</data>
    </edge>
    <edge source="LKA" target="IRL">
      <data key="d0">14918303</data>
    </edge>
    <edge source="LKA" target="ISR">
      <data key="d0">8846137</data>
    </edge>
    <edge source="LKA" target="ITA">
      <data key="d0">5996669</data>
    </edge>
    <edge source="LKA" target="CIV">
      <data key="d0">3917964</data>
    </edge>
    <edge source="LKA" target="JPN">
      <data key="d0">44392685</data>
    </edge>
    <edge source="LKA" target="KAZ">
      <data key="d0">2160438</data>
    </edge>
    <edge source="LKA" target="JOR">
      <data key="d0">22029496</data>
    </edge>
    <edge source="LKA" target="KOR">
      <data key="d0">983709</data>
    </edge>
    <edge source="LKA" target="KGZ">
      <data key="d0">3857904</data>
    </edge>
    <edge source="LKA" target="LBN">
      <data key="d0">17410574</data>
    </edge>
    <edge source="LKA" target="LVA">
      <data key="d0">918540</data>
    </edge>
    <edge source="LKA" target="LTU">
      <data key="d0">2164977</data>
    </edge>
    <edge source="LKA" target="MYS">
      <data key="d0">3286444</data>
    </edge>
    <edge source="LKA" target="MRT">
      <data key="d0">861786</data>
    </edge>
    <edge source="LKA" target="MUS">
      <data key="d0">78139</data>
    </edge>
    <edge source="LKA" target="MEX">
      <data key="d0">69961497</data>
    </edge>
    <edge source="LKA" target="MDA">
      <data key="d0">1044203</data>
    </edge>
    <edge source="LKA" target="MAR">
      <data key="d0">347939</data>
    </edge>
    <edge source="LKA" target="OMN">
      <data key="d0">372363</data>
    </edge>
    <edge source="LKA" target="NLD">
      <data key="d0">23174731</data>
    </edge>
    <edge source="LKA" target="NZL">
      <data key="d0">7693682</data>
    </edge>
    <edge source="LKA" target="NIC">
      <data key="d0">1910275</data>
    </edge>
    <edge source="LKA" target="NER">
      <data key="d0">373321</data>
    </edge>
    <edge source="LKA" target="NOR">
      <data key="d0">527047</data>
    </edge>
    <edge source="LKA" target="PAK">
      <data key="d0">4010620</data>
    </edge>
    <edge source="LKA" target="PAN">
      <data key="d0">300840</data>
    </edge>
    <edge source="LKA" target="PRY">
      <data key="d0">26339</data>
    </edge>
    <edge source="LKA" target="PER">
      <data key="d0">13928889</data>
    </edge>
    <edge source="LKA" target="PHL">
      <data key="d0">849078</data>
    </edge>
    <edge source="LKA" target="POL">
      <data key="d0">15163136</data>
    </edge>
    <edge source="LKA" target="ROU">
      <data key="d0">538748</data>
    </edge>
    <edge source="LKA" target="RUS">
      <data key="d0">143668807</data>
    </edge>
    <edge source="LKA" target="SAU">
      <data key="d0">24520544</data>
    </edge>
    <edge source="LKA" target="SEN">
      <data key="d0">4585636</data>
    </edge>
    <edge source="LKA" target="SRB">
      <data key="d0">91292</data>
    </edge>
    <edge source="LKA" target="IND">
      <data key="d0">71617295</data>
    </edge>
    <edge source="LKA" target="SGP">
      <data key="d0">5027587</data>
    </edge>
    <edge source="LKA" target="SVK">
      <data key="d0">1647228</data>
    </edge>
    <edge source="LKA" target="VNM">
      <data key="d0">6618277</data>
    </edge>
    <edge source="LKA" target="SVN">
      <data key="d0">40492</data>
    </edge>
    <edge source="LKA" target="ZAF">
      <data key="d0">8564600</data>
    </edge>
    <edge source="LKA" target="ESP">
      <data key="d0">4697399</data>
    </edge>
    <edge source="LKA" target="SWE">
      <data key="d0">3477588</data>
    </edge>
    <edge source="LKA" target="CHE">
      <data key="d0">2028558</data>
    </edge>
    <edge source="LKA" target="THA">
      <data key="d0">1031404</data>
    </edge>
    <edge source="LKA" target="TGO">
      <data key="d0">1244752</data>
    </edge>
    <edge source="LKA" target="ARE">
      <data key="d0">77789996</data>
    </edge>
    <edge source="LKA" target="TUN">
      <data key="d0">936405</data>
    </edge>
    <edge source="LKA" target="TUR">
      <data key="d0">99465238</data>
    </edge>
    <edge source="LKA" target="UKR">
      <data key="d0">24325634</data>
    </edge>
    <edge source="LKA" target="MKD">
      <data key="d0">594174</data>
    </edge>
    <edge source="LKA" target="EGY">
      <data key="d0">11748209</data>
    </edge>
    <edge source="LKA" target="GBR">
      <data key="d0">14236037</data>
    </edge>
    <edge source="LKA" target="USA">
      <data key="d0">64636844</data>
    </edge>
    <edge source="LKA" target="BFA">
      <data key="d0">903426</data>
    </edge>
    <edge source="LKA" target="URY">
      <data key="d0">472508</data>
    </edge>
    <edge source="DNK" target="AUS">
      <data key="d0">153502</data>
    </edge>
    <edge source="DNK" target="AUT">
      <data key="d0">802464</data>
    </edge>
    <edge source="DNK" target="ARM">
      <data key="d0">24849</data>
    </edge>
    <edge source="DNK" target="BEL">
      <data key="d0">2230251</data>
    </edge>
    <edge source="DNK" target="BRA">
      <data key="d0">25554</data>
    </edge>
    <edge source="DNK" target="BGR">
      <data key="d0">24881</data>
    </edge>
    <edge source="DNK" target="BLR">
      <data key="d0">52083</data>
    </edge>
    <edge source="DNK" target="CAN">
      <data key="d0">353350</data>
    </edge>
    <edge source="DNK" target="LKA">
      <data key="d0">44177</data>
    </edge>
    <edge source="DNK" target="CHL">
      <data key="d0">39069</data>
    </edge>
    <edge source="DNK" target="CHN">
      <data key="d0">379260</data>
    </edge>
    <edge source="DNK" target="CZE">
      <data key="d0">465341</data>
    </edge>
    <edge source="DNK" target="EST">
      <data key="d0">2792563</data>
    </edge>
    <edge source="DNK" target="FIN">
      <data key="d0">3671412</data>
    </edge>
    <edge source="DNK" target="FRA">
      <data key="d0">2869314</data>
    </edge>
    <edge source="DNK" target="DEU">
      <data key="d0">80939055</data>
    </edge>
    <edge source="DNK" target="GRC">
      <data key="d0">35543</data>
    </edge>
    <edge source="DNK" target="GTM">
      <data key="d0">13487</data>
    </edge>
    <edge source="DNK" target="HKG">
      <data key="d0">790644</data>
    </edge>
    <edge source="DNK" target="HUN">
      <data key="d0">333506</data>
    </edge>
    <edge source="DNK" target="IRL">
      <data key="d0">504914</data>
    </edge>
    <edge source="DNK" target="ISR">
      <data key="d0">1037641</data>
    </edge>
    <edge source="DNK" target="ITA">
      <data key="d0">1800933</data>
    </edge>
    <edge source="DNK" target="JPN">
      <data key="d0">636103</data>
    </edge>
    <edge source="DNK" target="JOR">
      <data key="d0">880864</data>
    </edge>
    <edge source="DNK" target="KOR">
      <data key="d0">169006</data>
    </edge>
    <edge source="DNK" target="LBN">
      <data key="d0">142656</data>
    </edge>
    <edge source="DNK" target="LVA">
      <data key="d0">233736</data>
    </edge>
    <edge source="DNK" target="LTU">
      <data key="d0">595546</data>
    </edge>
    <edge source="DNK" target="MYS">
      <data key="d0">341154</data>
    </edge>
    <edge source="DNK" target="NLD">
      <data key="d0">7913004</data>
    </edge>
    <edge source="DNK" target="NZL">
      <data key="d0">128165</data>
    </edge>
    <edge source="DNK" target="NOR">
      <data key="d0">17086989</data>
    </edge>
    <edge source="DNK" target="PHL">
      <data key="d0">10211</data>
    </edge>
    <edge source="DNK" target="POL">
      <data key="d0">3449647</data>
    </edge>
    <edge source="DNK" target="PRT">
      <data key="d0">1359683</data>
    </edge>
    <edge source="DNK" target="ROU">
      <data key="d0">1121631</data>
    </edge>
    <edge source="DNK" target="RUS">
      <data key="d0">1029383</data>
    </edge>
    <edge source="DNK" target="SAU">
      <data key="d0">18731</data>
    </edge>
    <edge source="DNK" target="SRB">
      <data key="d0">36058</data>
    </edge>
    <edge source="DNK" target="IND">
      <data key="d0">128616</data>
    </edge>
    <edge source="DNK" target="SGP">
      <data key="d0">6128721</data>
    </edge>
    <edge source="DNK" target="SVK">
      <data key="d0">236627</data>
    </edge>
    <edge source="DNK" target="SVN">
      <data key="d0">384029</data>
    </edge>
    <edge source="DNK" target="ESP">
      <data key="d0">2241801</data>
    </edge>
    <edge source="DNK" target="SWE">
      <data key="d0">58706815</data>
    </edge>
    <edge source="DNK" target="CHE">
      <data key="d0">666238</data>
    </edge>
    <edge source="DNK" target="TGO">
      <data key="d0">16709</data>
    </edge>
    <edge source="DNK" target="ARE">
      <data key="d0">1066389</data>
    </edge>
    <edge source="DNK" target="TUR">
      <data key="d0">240899</data>
    </edge>
    <edge source="DNK" target="UKR">
      <data key="d0">62052</data>
    </edge>
    <edge source="DNK" target="EGY">
      <data key="d0">20762</data>
    </edge>
    <edge source="DNK" target="GBR">
      <data key="d0">7386456</data>
    </edge>
    <edge source="DNK" target="USA">
      <data key="d0">4126146</data>
    </edge>
    <edge source="DNK" target="URY">
      <data key="d0">139029</data>
    </edge>
    <edge source="DEU" target="ALB">
      <data key="d0">4642377</data>
    </edge>
    <edge source="DEU" target="DZA">
      <data key="d0">12884394</data>
    </edge>
    <edge source="DEU" target="AZE">
      <data key="d0">2880986</data>
    </edge>
    <edge source="DEU" target="ARG">
      <data key="d0">3778829</data>
    </edge>
    <edge source="DEU" target="AUS">
      <data key="d0">126207395</data>
    </edge>
    <edge source="DEU" target="AUT">
      <data key="d0">541199105</data>
    </edge>
    <edge source="DEU" target="ARM">
      <data key="d0">2338454</data>
    </edge>
    <edge source="DEU" target="BEL">
      <data key="d0">608095177</data>
    </edge>
    <edge source="DEU" target="BOL">
      <data key="d0">221568</data>
    </edge>
    <edge source="DEU" target="BWA">
      <data key="d0">12665</data>
    </edge>
    <edge source="DEU" target="BRA">
      <data key="d0">22406301</data>
    </edge>
    <edge source="DEU" target="BGR">
      <data key="d0">75900045</data>
    </edge>
    <edge source="DEU" target="BLR">
      <data key="d0">10394957</data>
    </edge>
    <edge source="DEU" target="KHM">
      <data key="d0">123214</data>
    </edge>
    <edge source="DEU" target="CAN">
      <data key="d0">98504762</data>
    </edge>
    <edge source="DEU" target="LKA">
      <data key="d0">1691500</data>
    </edge>
    <edge source="DEU" target="CHL">
      <data key="d0">12987515</data>
    </edge>
    <edge source="DEU" target="CHN">
      <data key="d0">27780200</data>
    </edge>
    <edge source="DEU" target="COL">
      <data key="d0">2107706</data>
    </edge>
    <edge source="DEU" target="CRI">
      <data key="d0">908055</data>
    </edge>
    <edge source="DEU" target="HRV">
      <data key="d0">63953245</data>
    </edge>
    <edge source="DEU" target="CZE">
      <data key="d0">265283047</data>
    </edge>
    <edge source="DEU" target="BEN">
      <data key="d0">11122</data>
    </edge>
    <edge source="DEU" target="DNK">
      <data key="d0">240906261</data>
    </edge>
    <edge source="DEU" target="ECU">
      <data key="d0">753795</data>
    </edge>
    <edge source="DEU" target="SLV">
      <data key="d0">206477</data>
    </edge>
    <edge source="DEU" target="ETH">
      <data key="d0">316792</data>
    </edge>
    <edge source="DEU" target="EST">
      <data key="d0">13685241</data>
    </edge>
    <edge source="DEU" target="FIN">
      <data key="d0">64325222</data>
    </edge>
    <edge source="DEU" target="FRA">
      <data key="d0">1117570140</data>
    </edge>
    <edge source="DEU" target="GEO">
      <data key="d0">3087077</data>
    </edge>
    <edge source="DEU" target="GMB">
      <data key="d0">16908</data>
    </edge>
    <edge source="DEU" target="PSE">
      <data key="d0">625333</data>
    </edge>
    <edge source="DEU" target="GHA">
      <data key="d0">161799</data>
    </edge>
    <edge source="DEU" target="GRC">
      <data key="d0">74803765</data>
    </edge>
    <edge source="DEU" target="GTM">
      <data key="d0">1369169</data>
    </edge>
    <edge source="DEU" target="HND">
      <data key="d0">68010</data>
    </edge>
    <edge source="DEU" target="HKG">
      <data key="d0">50490786</data>
    </edge>
    <edge source="DEU" target="HUN">
      <data key="d0">110904114</data>
    </edge>
    <edge source="DEU" target="IDN">
      <data key="d0">7644050</data>
    </edge>
    <edge source="DEU" target="IRL">
      <data key="d0">45279571</data>
    </edge>
    <edge source="DEU" target="ISR">
      <data key="d0">31876746</data>
    </edge>
    <edge source="DEU" target="ITA">
      <data key="d0">499872134</data>
    </edge>
    <edge source="DEU" target="CIV">
      <data key="d0">131126</data>
    </edge>
    <edge source="DEU" target="JPN">
      <data key="d0">39973833</data>
    </edge>
    <edge source="DEU" target="KAZ">
      <data key="d0">9659693</data>
    </edge>
    <edge source="DEU" target="JOR">
      <data key="d0">4188447</data>
    </edge>
    <edge source="DEU" target="KOR">
      <data key="d0">34700921</data>
    </edge>
    <edge source="DEU" target="KGZ">
      <data key="d0">968652</data>
    </edge>
    <edge source="DEU" target="LBN">
      <data key="d0">10608320</data>
    </edge>
    <edge source="DEU" target="LVA">
      <data key="d0">31653586</data>
    </edge>
    <edge source="DEU" target="LTU">
      <data key="d0">58414916</data>
    </edge>
    <edge source="DEU" target="MDG">
      <data key="d0">522845</data>
    </edge>
    <edge source="DEU" target="MYS">
      <data key="d0">10392573</data>
    </edge>
    <edge source="DEU" target="MUS">
      <data key="d0">2725397</data>
    </edge>
    <edge source="DEU" target="MEX">
      <data key="d0">11451248</data>
    </edge>
    <edge source="DEU" target="MDA">
      <data key="d0">2524222</data>
    </edge>
    <edge source="DEU" target="MAR">
      <data key="d0">9050010</data>
    </edge>
    <edge source="DEU" target="OMN">
      <data key="d0">4253158</data>
    </edge>
    <edge source="DEU" target="NAM">
      <data key="d0">1268656</data>
    </edge>
    <edge source="DEU" target="NLD">
      <data key="d0">758162944</data>
    </edge>
    <edge source="DEU" target="NZL">
      <data key="d0">5446168</data>
    </edge>
    <edge source="DEU" target="NIC">
      <data key="d0">63525</data>
    </edge>
    <edge source="DEU" target="NOR">
      <data key="d0">64802713</data>
    </edge>
    <edge source="DEU" target="PAK">
      <data key="d0">815651</data>
    </edge>
    <edge source="DEU" target="PAN">
      <data key="d0">1510556</data>
    </edge>
    <edge source="DEU" target="PRY">
      <data key="d0">773576</data>
    </edge>
    <edge source="DEU" target="PER">
      <data key="d0">2042176</data>
    </edge>
    <edge source="DEU" target="PHL">
      <data key="d0">5529843</data>
    </edge>
    <edge source="DEU" target="POL">
      <data key="d0">982071255</data>
    </edge>
    <edge source="DEU" target="PRT">
      <data key="d0">55698017</data>
    </edge>
    <edge source="DEU" target="ROU">
      <data key="d0">163523319</data>
    </edge>
    <edge source="DEU" target="RUS">
      <data key="d0">271196187</data>
    </edge>
    <edge source="DEU" target="SAU">
      <data key="d0">37544505</data>
    </edge>
    <edge source="DEU" target="SEN">
      <data key="d0">96814</data>
    </edge>
    <edge source="DEU" target="SRB">
      <data key="d0">20275092</data>
    </edge>
    <edge source="DEU" target="IND">
      <data key="d0">5739602</data>
    </edge>
    <edge source="DEU" target="SGP">
      <data key="d0">19401888</data>
    </edge>
    <edge source="DEU" target="SVK">
      <data key="d0">149516729</data>
    </edge>
    <edge source="DEU" target="VNM">
      <data key="d0">5630085</data>
    </edge>
    <edge source="DEU" target="SVN">
      <data key="d0">39817724</data>
    </edge>
    <edge source="DEU" target="ZAF">
      <data key="d0">40978274</data>
    </edge>
    <edge source="DEU" target="ZWE">
      <data key="d0">396159</data>
    </edge>
    <edge source="DEU" target="ESP">
      <data key="d0">349922792</data>
    </edge>
    <edge source="DEU" target="SWE">
      <data key="d0">154409397</data>
    </edge>
    <edge source="DEU" target="CHE">
      <data key="d0">281032934</data>
    </edge>
    <edge source="DEU" target="THA">
      <data key="d0">11088317</data>
    </edge>
    <edge source="DEU" target="TGO">
      <data key="d0">13608</data>
    </edge>
    <edge source="DEU" target="ARE">
      <data key="d0">45134413</data>
    </edge>
    <edge source="DEU" target="TUN">
      <data key="d0">5046210</data>
    </edge>
    <edge source="DEU" target="TUR">
      <data key="d0">81038397</data>
    </edge>
    <edge source="DEU" target="UGA">
      <data key="d0">155218</data>
    </edge>
    <edge source="DEU" target="UKR">
      <data key="d0">82608132</data>
    </edge>
    <edge source="DEU" target="MKD">
      <data key="d0">3963279</data>
    </edge>
    <edge source="DEU" target="EGY">
      <data key="d0">9613173</data>
    </edge>
    <edge source="DEU" target="GBR">
      <data key="d0">865796012</data>
    </edge>
    <edge source="DEU" target="TZA">
      <data key="d0">117803</data>
    </edge>
    <edge source="DEU" target="USA">
      <data key="d0">578333974</data>
    </edge>
    <edge source="DEU" target="URY">
      <data key="d0">8748717</data>
    </edge>
    <edge source="GRC" target="ALB">
      <data key="d0">4580586</data>
    </edge>
    <edge source="GRC" target="DZA">
      <data key="d0">17760</data>
    </edge>
    <edge source="GRC" target="AZE">
      <data key="d0">12246</data>
    </edge>
    <edge source="GRC" target="AUS">
      <data key="d0">4668276</data>
    </edge>
    <edge source="GRC" target="AUT">
      <data key="d0">222758</data>
    </edge>
    <edge source="GRC" target="BEL">
      <data key="d0">922014</data>
    </edge>
    <edge source="GRC" target="BGR">
      <data key="d0">20772270</data>
    </edge>
    <edge source="GRC" target="CAN">
      <data key="d0">434121</data>
    </edge>
    <edge source="GRC" target="CHN">
      <data key="d0">249552</data>
    </edge>
    <edge source="GRC" target="HRV">
      <data key="d0">36371</data>
    </edge>
    <edge source="GRC" target="CZE">
      <data key="d0">114581</data>
    </edge>
    <edge source="GRC" target="DNK">
      <data key="d0">187422</data>
    </edge>
    <edge source="GRC" target="ETH">
      <data key="d0">157899</data>
    </edge>
    <edge source="GRC" target="FIN">
      <data key="d0">90104</data>
    </edge>
    <edge source="GRC" target="FRA">
      <data key="d0">1639858</data>
    </edge>
    <edge source="GRC" target="GEO">
      <data key="d0">113434</data>
    </edge>
    <edge source="GRC" target="PSE">
      <data key="d0">44300</data>
    </edge>
    <edge source="GRC" target="DEU">
      <data key="d0">3398514</data>
    </edge>
    <edge source="GRC" target="HUN">
      <data key="d0">79685</data>
    </edge>
    <edge source="GRC" target="IRL">
      <data key="d0">28028</data>
    </edge>
    <edge source="GRC" target="ISR">
      <data key="d0">1034063</data>
    </edge>
    <edge source="GRC" target="ITA">
      <data key="d0">1272127</data>
    </edge>
    <edge source="GRC" target="CIV">
      <data key="d0">89673</data>
    </edge>
    <edge source="GRC" target="JPN">
      <data key="d0">178082</data>
    </edge>
    <edge source="GRC" target="JOR">
      <data key="d0">260907</data>
    </edge>
    <edge source="GRC" target="KOR">
      <data key="d0">189411</data>
    </edge>
    <edge source="GRC" target="LBN">
      <data key="d0">908424</data>
    </edge>
    <edge source="GRC" target="LVA">
      <data key="d0">26915</data>
    </edge>
    <edge source="GRC" target="LTU">
      <data key="d0">138702</data>
    </edge>
    <edge source="GRC" target="MDG">
      <data key="d0">28577</data>
    </edge>
    <edge source="GRC" target="MUS">
      <data key="d0">45562</data>
    </edge>
    <edge source="GRC" target="MEX">
      <data key="d0">28474</data>
    </edge>
    <edge source="GRC" target="OMN">
      <data key="d0">159070</data>
    </edge>
    <edge source="GRC" target="NLD">
      <data key="d0">1919145</data>
    </edge>
    <edge source="GRC" target="NZL">
      <data key="d0">212852</data>
    </edge>
    <edge source="GRC" target="NOR">
      <data key="d0">17592</data>
    </edge>
    <edge source="GRC" target="PAN">
      <data key="d0">65225</data>
    </edge>
    <edge source="GRC" target="POL">
      <data key="d0">709034</data>
    </edge>
    <edge source="GRC" target="PRT">
      <data key="d0">345798</data>
    </edge>
    <edge source="GRC" target="ROU">
      <data key="d0">1384557</data>
    </edge>
    <edge source="GRC" target="RUS">
      <data key="d0">398933</data>
    </edge>
    <edge source="GRC" target="SAU">
      <data key="d0">378721</data>
    </edge>
    <edge source="GRC" target="SRB">
      <data key="d0">360733</data>
    </edge>
    <edge source="GRC" target="SGP">
      <data key="d0">183840</data>
    </edge>
    <edge source="GRC" target="SVK">
      <data key="d0">90946</data>
    </edge>
    <edge source="GRC" target="SVN">
      <data key="d0">138029</data>
    </edge>
    <edge source="GRC" target="ZAF">
      <data key="d0">335141</data>
    </edge>
    <edge source="GRC" target="ESP">
      <data key="d0">900335</data>
    </edge>
    <edge source="GRC" target="SWE">
      <data key="d0">161102</data>
    </edge>
    <edge source="GRC" target="CHE">
      <data key="d0">672058</data>
    </edge>
    <edge source="GRC" target="ARE">
      <data key="d0">655009</data>
    </edge>
    <edge source="GRC" target="TUN">
      <data key="d0">13902</data>
    </edge>
    <edge source="GRC" target="TUR">
      <data key="d0">528749</data>
    </edge>
    <edge source="GRC" target="UKR">
      <data key="d0">19134</data>
    </edge>
    <edge source="GRC" target="MKD">
      <data key="d0">540020</data>
    </edge>
    <edge source="GRC" target="EGY">
      <data key="d0">618745</data>
    </edge>
    <edge source="GRC" target="GBR">
      <data key="d0">14577210</data>
    </edge>
    <edge source="GRC" target="USA">
      <data key="d0">2344696</data>
    </edge>
    <edge source="SRB" target="ALB">
      <data key="d0">473993</data>
    </edge>
    <edge source="SRB" target="AUS">
      <data key="d0">529630</data>
    </edge>
    <edge source="SRB" target="AUT">
      <data key="d0">2022233</data>
    </edge>
    <edge source="SRB" target="BEL">
      <data key="d0">63227</data>
    </edge>
    <edge source="SRB" target="BGR">
      <data key="d0">695567</data>
    </edge>
    <edge source="SRB" target="BLR">
      <data key="d0">57290</data>
    </edge>
    <edge source="SRB" target="CAN">
      <data key="d0">304307</data>
    </edge>
    <edge source="SRB" target="CHL">
      <data key="d0">34781</data>
    </edge>
    <edge source="SRB" target="HRV">
      <data key="d0">4740043</data>
    </edge>
    <edge source="SRB" target="CZE">
      <data key="d0">89962</data>
    </edge>
    <edge source="SRB" target="DNK">
      <data key="d0">15857</data>
    </edge>
    <edge source="SRB" target="EST">
      <data key="d0">164152</data>
    </edge>
    <edge source="SRB" target="FRA">
      <data key="d0">373908</data>
    </edge>
    <edge source="SRB" target="DEU">
      <data key="d0">2751151</data>
    </edge>
    <edge source="SRB" target="GRC">
      <data key="d0">134132</data>
    </edge>
    <edge source="SRB" target="HUN">
      <data key="d0">2490772</data>
    </edge>
    <edge source="SRB" target="ISR">
      <data key="d0">124559</data>
    </edge>
    <edge source="SRB" target="ITA">
      <data key="d0">397114</data>
    </edge>
    <edge source="SRB" target="KAZ">
      <data key="d0">164179</data>
    </edge>
    <edge source="SRB" target="KOR">
      <data key="d0">20836</data>
    </edge>
    <edge source="SRB" target="MDA">
      <data key="d0">17814</data>
    </edge>
    <edge source="SRB" target="NLD">
      <data key="d0">1530575</data>
    </edge>
    <edge source="SRB" target="POL">
      <data key="d0">478016</data>
    </edge>
    <edge source="SRB" target="PRT">
      <data key="d0">12361</data>
    </edge>
    <edge source="SRB" target="ROU">
      <data key="d0">1869108</data>
    </edge>
    <edge source="SRB" target="RUS">
      <data key="d0">1045416</data>
    </edge>
    <edge source="SRB" target="SVK">
      <data key="d0">283075</data>
    </edge>
    <edge source="SRB" target="SVN">
      <data key="d0">1659097</data>
    </edge>
    <edge source="SRB" target="ESP">
      <data key="d0">210207</data>
    </edge>
    <edge source="SRB" target="SWE">
      <data key="d0">509677</data>
    </edge>
    <edge source="SRB" target="CHE">
      <data key="d0">619264</data>
    </edge>
    <edge source="SRB" target="ARE">
      <data key="d0">66348</data>
    </edge>
    <edge source="SRB" target="TUR">
      <data key="d0">81702</data>
    </edge>
    <edge source="SRB" target="UKR">
      <data key="d0">1029543</data>
    </edge>
    <edge source="SRB" target="MKD">
      <data key="d0">16771822</data>
    </edge>
    <edge source="SRB" target="GBR">
      <data key="d0">1202873</data>
    </edge>
    <edge source="SRB" target="USA">
      <data key="d0">3223668</data>
    </edge>
    <edge source="MKD" target="ALB">
      <data key="d0">413299</data>
    </edge>
    <edge source="MKD" target="AUS">
      <data key="d0">260923</data>
    </edge>
    <edge source="MKD" target="AUT">
      <data key="d0">101094</data>
    </edge>
    <edge source="MKD" target="BEL">
      <data key="d0">14144</data>
    </edge>
    <edge source="MKD" target="BGR">
      <data key="d0">1003223</data>
    </edge>
    <edge source="MKD" target="CAN">
      <data key="d0">351241</data>
    </edge>
    <edge source="MKD" target="HRV">
      <data key="d0">1275705</data>
    </edge>
    <edge source="MKD" target="CZE">
      <data key="d0">139984</data>
    </edge>
    <edge source="MKD" target="FRA">
      <data key="d0">41316</data>
    </edge>
    <edge source="MKD" target="PSE">
      <data key="d0">24134</data>
    </edge>
    <edge source="MKD" target="DEU">
      <data key="d0">796660</data>
    </edge>
    <edge source="MKD" target="GRC">
      <data key="d0">18197</data>
    </edge>
    <edge source="MKD" target="HUN">
      <data key="d0">468929</data>
    </edge>
    <edge source="MKD" target="ISR">
      <data key="d0">79273</data>
    </edge>
    <edge source="MKD" target="ITA">
      <data key="d0">166522</data>
    </edge>
    <edge source="MKD" target="JOR">
      <data key="d0">16831</data>
    </edge>
    <edge source="MKD" target="LVA">
      <data key="d0">60348</data>
    </edge>
    <edge source="MKD" target="NLD">
      <data key="d0">34769</data>
    </edge>
    <edge source="MKD" target="POL">
      <data key="d0">23441</data>
    </edge>
    <edge source="MKD" target="ROU">
      <data key="d0">353703</data>
    </edge>
    <edge source="MKD" target="RUS">
      <data key="d0">12283</data>
    </edge>
    <edge source="MKD" target="SRB">
      <data key="d0">5164518</data>
    </edge>
    <edge source="MKD" target="SVK">
      <data key="d0">36711</data>
    </edge>
    <edge source="MKD" target="SVN">
      <data key="d0">819783</data>
    </edge>
    <edge source="MKD" target="ESP">
      <data key="d0">287386</data>
    </edge>
    <edge source="MKD" target="SWE">
      <data key="d0">152614</data>
    </edge>
    <edge source="MKD" target="CHE">
      <data key="d0">235878</data>
    </edge>
    <edge source="MKD" target="TUR">
      <data key="d0">58941</data>
    </edge>
    <edge source="MKD" target="GBR">
      <data key="d0">322732</data>
    </edge>
    <edge source="MKD" target="USA">
      <data key="d0">227165</data>
    </edge>
    <edge source="USA" target="DZA">
      <data key="d0">883850</data>
    </edge>
    <edge source="USA" target="AZE">
      <data key="d0">11525</data>
    </edge>
    <edge source="USA" target="ARG">
      <data key="d0">7464463</data>
    </edge>
    <edge source="USA" target="AUS">
      <data key="d0">50588305</data>
    </edge>
    <edge source="USA" target="AUT">
      <data key="d0">1068818</data>
    </edge>
    <edge source="USA" target="ARM">
      <data key="d0">44893</data>
    </edge>
    <edge source="USA" target="BEL">
      <data key="d0">22039793</data>
    </edge>
    <edge source="USA" target="BOL">
      <data key="d0">8844967</data>
    </edge>
    <edge source="USA" target="BRA">
      <data key="d0">40075411</data>
    </edge>
    <edge source="USA" target="BGR">
      <data key="d0">710000</data>
    </edge>
    <edge source="USA" target="BLR">
      <data key="d0">152888</data>
    </edge>
    <edge source="USA" target="KHM">
      <data key="d0">629477</data>
    </edge>
    <edge source="USA" target="CAN">
      <data key="d0">1837530146</data>
    </edge>
    <edge source="USA" target="LKA">
      <data key="d0">683575</data>
    </edge>
    <edge source="USA" target="CHL">
      <data key="d0">27544518</data>
    </edge>
    <edge source="USA" target="CHN">
      <data key="d0">54596685</data>
    </edge>
    <edge source="USA" target="COL">
      <data key="d0">27073906</data>
    </edge>
    <edge source="USA" target="CRI">
      <data key="d0">22813841</data>
    </edge>
    <edge source="USA" target="CZE">
      <data key="d0">1150108</data>
    </edge>
    <edge source="USA" target="BEN">
      <data key="d0">100000</data>
    </edge>
    <edge source="USA" target="DNK">
      <data key="d0">1971638</data>
    </edge>
    <edge source="USA" target="ECU">
      <data key="d0">5270371</data>
    </edge>
    <edge source="USA" target="SLV">
      <data key="d0">19782222</data>
    </edge>
    <edge source="USA" target="EST">
      <data key="d0">4220861</data>
    </edge>
    <edge source="USA" target="FIN">
      <data key="d0">225080</data>
    </edge>
    <edge source="USA" target="FRA">
      <data key="d0">5642954</data>
    </edge>
    <edge source="USA" target="GEO">
      <data key="d0">67834</data>
    </edge>
    <edge source="USA" target="DEU">
      <data key="d0">31614890</data>
    </edge>
    <edge source="USA" target="GHA">
      <data key="d0">1528525</data>
    </edge>
    <edge source="USA" target="GRC">
      <data key="d0">465797</data>
    </edge>
    <edge source="USA" target="GTM">
      <data key="d0">18571827</data>
    </edge>
    <edge source="USA" target="HND">
      <data key="d0">9638296</data>
    </edge>
    <edge source="USA" target="HKG">
      <data key="d0">48698767</data>
    </edge>
    <edge source="USA" target="HUN">
      <data key="d0">258494</data>
    </edge>
    <edge source="USA" target="IDN">
      <data key="d0">47743543</data>
    </edge>
    <edge source="USA" target="IRL">
      <data key="d0">2801141</data>
    </edge>
    <edge source="USA" target="ISR">
      <data key="d0">12433780</data>
    </edge>
    <edge source="USA" target="ITA">
      <data key="d0">2653232</data>
    </edge>
    <edge source="USA" target="JAM">
      <data key="d0">6343135</data>
    </edge>
    <edge source="USA" target="JPN">
      <data key="d0">139249173</data>
    </edge>
    <edge source="USA" target="KAZ">
      <data key="d0">79471</data>
    </edge>
    <edge source="USA" target="JOR">
      <data key="d0">4174321</data>
    </edge>
    <edge source="USA" target="KOR">
      <data key="d0">143189804</data>
    </edge>
    <edge source="USA" target="KGZ">
      <data key="d0">563478</data>
    </edge>
    <edge source="USA" target="LBN">
      <data key="d0">2527263</data>
    </edge>
    <edge source="USA" target="LVA">
      <data key="d0">3481821</data>
    </edge>
    <edge source="USA" target="MDG">
      <data key="d0">1091999</data>
    </edge>
    <edge source="USA" target="MWI">
      <data key="d0">49830</data>
    </edge>
    <edge source="USA" target="MYS">
      <data key="d0">27650499</data>
    </edge>
    <edge source="USA" target="MUS">
      <data key="d0">548558</data>
    </edge>
    <edge source="USA" target="MEX">
      <data key="d0">364535889</data>
    </edge>
    <edge source="USA" target="MAR">
      <data key="d0">350490</data>
    </edge>
    <edge source="USA" target="OMN">
      <data key="d0">1322360</data>
    </edge>
    <edge source="USA" target="NAM">
      <data key="d0">42484</data>
    </edge>
    <edge source="USA" target="NLD">
      <data key="d0">27455240</data>
    </edge>
    <edge source="USA" target="NZL">
      <data key="d0">8177248</data>
    </edge>
    <edge source="USA" target="NIC">
      <data key="d0">4074763</data>
    </edge>
    <edge source="USA" target="NOR">
      <data key="d0">749130</data>
    </edge>
    <edge source="USA" target="PAK">
      <data key="d0">950372</data>
    </edge>
    <edge source="USA" target="PAN">
      <data key="d0">33836119</data>
    </edge>
    <edge source="USA" target="PRY">
      <data key="d0">1309806</data>
    </edge>
    <edge source="USA" target="PER">
      <data key="d0">23923805</data>
    </edge>
    <edge source="USA" target="PHL">
      <data key="d0">63318911</data>
    </edge>
    <edge source="USA" target="POL">
      <data key="d0">923412</data>
    </edge>
    <edge source="USA" target="PRT">
      <data key="d0">353217</data>
    </edge>
    <edge source="USA" target="ROU">
      <data key="d0">21038</data>
    </edge>
    <edge source="USA" target="RUS">
      <data key="d0">17064040</data>
    </edge>
    <edge source="USA" target="SAU">
      <data key="d0">46066525</data>
    </edge>
    <edge source="USA" target="SRB">
      <data key="d0">122911</data>
    </edge>
    <edge source="USA" target="IND">
      <data key="d0">16681840</data>
    </edge>
    <edge source="USA" target="SGP">
      <data key="d0">45407543</data>
    </edge>
    <edge source="USA" target="SVK">
      <data key="d0">63146</data>
    </edge>
    <edge source="USA" target="VNM">
      <data key="d0">17123060</data>
    </edge>
    <edge source="USA" target="SVN">
      <data key="d0">73289</data>
    </edge>
    <edge source="USA" target="ZAF">
      <data key="d0">2549052</data>
    </edge>
    <edge source="USA" target="ESP">
      <data key="d0">2133427</data>
    </edge>
    <edge source="USA" target="SWE">
      <data key="d0">3262312</data>
    </edge>
    <edge source="USA" target="CHE">
      <data key="d0">2955668</data>
    </edge>
    <edge source="USA" target="THA">
      <data key="d0">22948556</data>
    </edge>
    <edge source="USA" target="ARE">
      <data key="d0">43481263</data>
    </edge>
    <edge source="USA" target="TUN">
      <data key="d0">123241</data>
    </edge>
    <edge source="USA" target="TUR">
      <data key="d0">3681868</data>
    </edge>
    <edge source="USA" target="UKR">
      <data key="d0">515163</data>
    </edge>
    <edge source="USA" target="EGY">
      <data key="d0">1384466</data>
    </edge>
    <edge source="USA" target="GBR">
      <data key="d0">77808581</data>
    </edge>
    <edge source="USA" target="TZA">
      <data key="d0">66853</data>
    </edge>
    <edge source="USA" target="URY">
      <data key="d0">8376103</data>
    </edge>
    <edge source="DZA" target="FRA">
      <data key="d0">15580</data>
    </edge>
    <edge source="DZA" target="DEU">
      <data key="d0">2999300</data>
    </edge>
    <edge source="DZA" target="JOR">
      <data key="d0">11520</data>
    </edge>
    <edge source="DZA" target="LBN">
      <data key="d0">18041</data>
    </edge>
    <edge source="DZA" target="MAR">
      <data key="d0">56474</data>
    </edge>
    <edge source="DZA" target="NLD">
      <data key="d0">4147130</data>
    </edge>
    <edge source="DZA" target="ESP">
      <data key="d0">772988</data>
    </edge>
    <edge source="DZA" target="TUN">
      <data key="d0">266173</data>
    </edge>
    <edge source="DZA" target="GBR">
      <data key="d0">1484541</data>
    </edge>
    <edge source="FRA" target="ALB">
      <data key="d0">75928</data>
    </edge>
    <edge source="FRA" target="DZA">
      <data key="d0">17662157</data>
    </edge>
    <edge source="FRA" target="AZE">
      <data key="d0">142587</data>
    </edge>
    <edge source="FRA" target="ARG">
      <data key="d0">720967</data>
    </edge>
    <edge source="FRA" target="AUS">
      <data key="d0">31248781</data>
    </edge>
    <edge source="FRA" target="AUT">
      <data key="d0">29694367</data>
    </edge>
    <edge source="FRA" target="ARM">
      <data key="d0">45342</data>
    </edge>
    <edge source="FRA" target="BEL">
      <data key="d0">413673803</data>
    </edge>
    <edge source="FRA" target="BRA">
      <data key="d0">5486023</data>
    </edge>
    <edge source="FRA" target="BGR">
      <data key="d0">7401002</data>
    </edge>
    <edge source="FRA" target="BLR">
      <data key="d0">470052</data>
    </edge>
    <edge source="FRA" target="KHM">
      <data key="d0">581372</data>
    </edge>
    <edge source="FRA" target="CMR">
      <data key="d0">960660</data>
    </edge>
    <edge source="FRA" target="CAN">
      <data key="d0">37253500</data>
    </edge>
    <edge source="FRA" target="CAF">
      <data key="d0">149355</data>
    </edge>
    <edge source="FRA" target="LKA">
      <data key="d0">20155</data>
    </edge>
    <edge source="FRA" target="CHL">
      <data key="d0">1132369</data>
    </edge>
    <edge source="FRA" target="CHN">
      <data key="d0">15590597</data>
    </edge>
    <edge source="FRA" target="COL">
      <data key="d0">714554</data>
    </edge>
    <edge source="FRA" target="CRI">
      <data key="d0">47423</data>
    </edge>
    <edge source="FRA" target="HRV">
      <data key="d0">11774689</data>
    </edge>
    <edge source="FRA" target="CZE">
      <data key="d0">24832236</data>
    </edge>
    <edge source="FRA" target="BEN">
      <data key="d0">657395</data>
    </edge>
    <edge source="FRA" target="DNK">
      <data key="d0">14693552</data>
    </edge>
    <edge source="FRA" target="ECU">
      <data key="d0">95164</data>
    </edge>
    <edge source="FRA" target="ETH">
      <data key="d0">10994</data>
    </edge>
    <edge source="FRA" target="EST">
      <data key="d0">782889</data>
    </edge>
    <edge source="FRA" target="FIN">
      <data key="d0">10829074</data>
    </edge>
    <edge source="FRA" target="GEO">
      <data key="d0">384598</data>
    </edge>
    <edge source="FRA" target="DEU">
      <data key="d0">415934478</data>
    </edge>
    <edge source="FRA" target="GHA">
      <data key="d0">85520</data>
    </edge>
    <edge source="FRA" target="GRC">
      <data key="d0">30944677</data>
    </edge>
    <edge source="FRA" target="GTM">
      <data key="d0">33071</data>
    </edge>
    <edge source="FRA" target="HKG">
      <data key="d0">7272574</data>
    </edge>
    <edge source="FRA" target="HUN">
      <data key="d0">18744970</data>
    </edge>
    <edge source="FRA" target="IDN">
      <data key="d0">3938135</data>
    </edge>
    <edge source="FRA" target="IRL">
      <data key="d0">8143748</data>
    </edge>
    <edge source="FRA" target="ISR">
      <data key="d0">3191053</data>
    </edge>
    <edge source="FRA" target="ITA">
      <data key="d0">356208034</data>
    </edge>
    <edge source="FRA" target="CIV">
      <data key="d0">3705282</data>
    </edge>
    <edge source="FRA" target="JPN">
      <data key="d0">53646834</data>
    </edge>
    <edge source="FRA" target="KAZ">
      <data key="d0">205515</data>
    </edge>
    <edge source="FRA" target="JOR">
      <data key="d0">412848</data>
    </edge>
    <edge source="FRA" target="KOR">
      <data key="d0">20209304</data>
    </edge>
    <edge source="FRA" target="LBN">
      <data key="d0">2680771</data>
    </edge>
    <edge source="FRA" target="LVA">
      <data key="d0">751289</data>
    </edge>
    <edge source="FRA" target="LTU">
      <data key="d0">7463888</data>
    </edge>
    <edge source="FRA" target="MDG">
      <data key="d0">1126738</data>
    </edge>
    <edge source="FRA" target="MYS">
      <data key="d0">612979</data>
    </edge>
    <edge source="FRA" target="MRT">
      <data key="d0">479186</data>
    </edge>
    <edge source="FRA" target="MUS">
      <data key="d0">2818910</data>
    </edge>
    <edge source="FRA" target="MEX">
      <data key="d0">2042031</data>
    </edge>
    <edge source="FRA" target="MDA">
      <data key="d0">393782</data>
    </edge>
    <edge source="FRA" target="MAR">
      <data key="d0">7818613</data>
    </edge>
    <edge source="FRA" target="OMN">
      <data key="d0">5412211</data>
    </edge>
    <edge source="FRA" target="NLD">
      <data key="d0">328204388</data>
    </edge>
    <edge source="FRA" target="NZL">
      <data key="d0">1446466</data>
    </edge>
    <edge source="FRA" target="NER">
      <data key="d0">530158</data>
    </edge>
    <edge source="FRA" target="NOR">
      <data key="d0">13311517</data>
    </edge>
    <edge source="FRA" target="PAK">
      <data key="d0">64878</data>
    </edge>
    <edge source="FRA" target="PRY">
      <data key="d0">70347</data>
    </edge>
    <edge source="FRA" target="PER">
      <data key="d0">134600</data>
    </edge>
    <edge source="FRA" target="PHL">
      <data key="d0">2241713</data>
    </edge>
    <edge source="FRA" target="POL">
      <data key="d0">96793498</data>
    </edge>
    <edge source="FRA" target="PRT">
      <data key="d0">86346076</data>
    </edge>
    <edge source="FRA" target="ROU">
      <data key="d0">11091949</data>
    </edge>
    <edge source="FRA" target="RUS">
      <data key="d0">36993586</data>
    </edge>
    <edge source="FRA" target="SAU">
      <data key="d0">7907978</data>
    </edge>
    <edge source="FRA" target="SEN">
      <data key="d0">3430569</data>
    </edge>
    <edge source="FRA" target="SRB">
      <data key="d0">906797</data>
    </edge>
    <edge source="FRA" target="IND">
      <data key="d0">712736</data>
    </edge>
    <edge source="FRA" target="SGP">
      <data key="d0">6430127</data>
    </edge>
    <edge source="FRA" target="SVK">
      <data key="d0">7651813</data>
    </edge>
    <edge source="FRA" target="VNM">
      <data key="d0">1022559</data>
    </edge>
    <edge source="FRA" target="SVN">
      <data key="d0">2169656</data>
    </edge>
    <edge source="FRA" target="ZAF">
      <data key="d0">4753403</data>
    </edge>
    <edge source="FRA" target="ESP">
      <data key="d0">373661227</data>
    </edge>
    <edge source="FRA" target="SWE">
      <data key="d0">33371898</data>
    </edge>
    <edge source="FRA" target="CHE">
      <data key="d0">98945812</data>
    </edge>
    <edge source="FRA" target="THA">
      <data key="d0">2155780</data>
    </edge>
    <edge source="FRA" target="TGO">
      <data key="d0">693903</data>
    </edge>
    <edge source="FRA" target="ARE">
      <data key="d0">8954668</data>
    </edge>
    <edge source="FRA" target="TUN">
      <data key="d0">2916390</data>
    </edge>
    <edge source="FRA" target="TUR">
      <data key="d0">26917324</data>
    </edge>
    <edge source="FRA" target="UKR">
      <data key="d0">12389658</data>
    </edge>
    <edge source="FRA" target="MKD">
      <data key="d0">24948</data>
    </edge>
    <edge source="FRA" target="EGY">
      <data key="d0">1336642</data>
    </edge>
    <edge source="FRA" target="GBR">
      <data key="d0">431920556</data>
    </edge>
    <edge source="FRA" target="USA">
      <data key="d0">87490999</data>
    </edge>
    <edge source="FRA" target="BFA">
      <data key="d0">615978</data>
    </edge>
    <edge source="FRA" target="URY">
      <data key="d0">296653</data>
    </edge>
    <edge source="JOR" target="AUS">
      <data key="d0">888049</data>
    </edge>
    <edge source="JOR" target="CAN">
      <data key="d0">382507</data>
    </edge>
    <edge source="JOR" target="CHN">
      <data key="d0">38966</data>
    </edge>
    <edge source="JOR" target="DNK">
      <data key="d0">31662</data>
    </edge>
    <edge source="JOR" target="PSE">
      <data key="d0">1858143</data>
    </edge>
    <edge source="JOR" target="DEU">
      <data key="d0">62092</data>
    </edge>
    <edge source="JOR" target="ISR">
      <data key="d0">456204</data>
    </edge>
    <edge source="JOR" target="ITA">
      <data key="d0">22032</data>
    </edge>
    <edge source="JOR" target="LBN">
      <data key="d0">695309</data>
    </edge>
    <edge source="JOR" target="MYS">
      <data key="d0">133362</data>
    </edge>
    <edge source="JOR" target="MAR">
      <data key="d0">170090</data>
    </edge>
    <edge source="JOR" target="OMN">
      <data key="d0">138728</data>
    </edge>
    <edge source="JOR" target="NLD">
      <data key="d0">369948</data>
    </edge>
    <edge source="JOR" target="NZL">
      <data key="d0">20176</data>
    </edge>
    <edge source="JOR" target="NOR">
      <data key="d0">47999</data>
    </edge>
    <edge source="JOR" target="PHL">
      <data key="d0">35211</data>
    </edge>
    <edge source="JOR" target="SAU">
      <data key="d0">26735976</data>
    </edge>
    <edge source="JOR" target="IND">
      <data key="d0">33176</data>
    </edge>
    <edge source="JOR" target="SWE">
      <data key="d0">226861</data>
    </edge>
    <edge source="JOR" target="CHE">
      <data key="d0">53521</data>
    </edge>
    <edge source="JOR" target="ARE">
      <data key="d0">2560689</data>
    </edge>
    <edge source="JOR" target="TUN">
      <data key="d0">23593</data>
    </edge>
    <edge source="JOR" target="TUR">
      <data key="d0">291751</data>
    </edge>
    <edge source="JOR" target="EGY">
      <data key="d0">175185</data>
    </edge>
    <edge source="JOR" target="GBR">
      <data key="d0">18708</data>
    </edge>
    <edge source="JOR" target="USA">
      <data key="d0">2069823</data>
    </edge>
    <edge source="LBN" target="DZA">
      <data key="d0">137857</data>
    </edge>
    <edge source="LBN" target="AZE">
      <data key="d0">172280</data>
    </edge>
    <edge source="LBN" target="ARG">
      <data key="d0">13352</data>
    </edge>
    <edge source="LBN" target="AUS">
      <data key="d0">946758</data>
    </edge>
    <edge source="LBN" target="AUT">
      <data key="d0">152312</data>
    </edge>
    <edge source="LBN" target="ARM">
      <data key="d0">54153</data>
    </edge>
    <edge source="LBN" target="BEL">
      <data key="d0">213147</data>
    </edge>
    <edge source="LBN" target="BRA">
      <data key="d0">104855</data>
    </edge>
    <edge source="LBN" target="CMR">
      <data key="d0">81164</data>
    </edge>
    <edge source="LBN" target="CAN">
      <data key="d0">1753657</data>
    </edge>
    <edge source="LBN" target="CAF">
      <data key="d0">74281</data>
    </edge>
    <edge source="LBN" target="CHL">
      <data key="d0">35096</data>
    </edge>
    <edge source="LBN" target="CHN">
      <data key="d0">15625</data>
    </edge>
    <edge source="LBN" target="COL">
      <data key="d0">70186</data>
    </edge>
    <edge source="LBN" target="HRV">
      <data key="d0">10548</data>
    </edge>
    <edge source="LBN" target="BEN">
      <data key="d0">192083</data>
    </edge>
    <edge source="LBN" target="DNK">
      <data key="d0">66972</data>
    </edge>
    <edge source="LBN" target="ETH">
      <data key="d0">78302</data>
    </edge>
    <edge source="LBN" target="FRA">
      <data key="d0">389485</data>
    </edge>
    <edge source="LBN" target="GMB">
      <data key="d0">98833</data>
    </edge>
    <edge source="LBN" target="DEU">
      <data key="d0">3118280</data>
    </edge>
    <edge source="LBN" target="GHA">
      <data key="d0">248614</data>
    </edge>
    <edge source="LBN" target="GRC">
      <data key="d0">107157</data>
    </edge>
    <edge source="LBN" target="HKG">
      <data key="d0">19756</data>
    </edge>
    <edge source="LBN" target="IDN">
      <data key="d0">19297</data>
    </edge>
    <edge source="LBN" target="IRL">
      <data key="d0">12479</data>
    </edge>
    <edge source="LBN" target="ITA">
      <data key="d0">10892</data>
    </edge>
    <edge source="LBN" target="CIV">
      <data key="d0">1357205</data>
    </edge>
    <edge source="LBN" target="KAZ">
      <data key="d0">94833</data>
    </edge>
    <edge source="LBN" target="JOR">
      <data key="d0">3168781</data>
    </edge>
    <edge source="LBN" target="MYS">
      <data key="d0">459223</data>
    </edge>
    <edge source="LBN" target="MRT">
      <data key="d0">22180</data>
    </edge>
    <edge source="LBN" target="MAR">
      <data key="d0">121049</data>
    </edge>
    <edge source="LBN" target="MOZ">
      <data key="d0">10506</data>
    </edge>
    <edge source="LBN" target="OMN">
      <data key="d0">1714145</data>
    </edge>
    <edge source="LBN" target="NLD">
      <data key="d0">3026168</data>
    </edge>
    <edge source="LBN" target="NZL">
      <data key="d0">26667</data>
    </edge>
    <edge source="LBN" target="NER">
      <data key="d0">29942</data>
    </edge>
    <edge source="LBN" target="PAN">
      <data key="d0">67871</data>
    </edge>
    <edge source="LBN" target="PRY">
      <data key="d0">64824</data>
    </edge>
    <edge source="LBN" target="PHL">
      <data key="d0">107851</data>
    </edge>
    <edge source="LBN" target="ROU">
      <data key="d0">99926</data>
    </edge>
    <edge source="LBN" target="RUS">
      <data key="d0">39348</data>
    </edge>
    <edge source="LBN" target="SAU">
      <data key="d0">19174361</data>
    </edge>
    <edge source="LBN" target="SEN">
      <data key="d0">303366</data>
    </edge>
    <edge source="LBN" target="SGP">
      <data key="d0">30592</data>
    </edge>
    <edge source="LBN" target="ZAF">
      <data key="d0">1075410</data>
    </edge>
    <edge source="LBN" target="ESP">
      <data key="d0">30503</data>
    </edge>
    <edge source="LBN" target="SWE">
      <data key="d0">3658515</data>
    </edge>
    <edge source="LBN" target="CHE">
      <data key="d0">93110</data>
    </edge>
    <edge source="LBN" target="TGO">
      <data key="d0">86855</data>
    </edge>
    <edge source="LBN" target="ARE">
      <data key="d0">5527279</data>
    </edge>
    <edge source="LBN" target="TUN">
      <data key="d0">52195</data>
    </edge>
    <edge source="LBN" target="TUR">
      <data key="d0">585062</data>
    </edge>
    <edge source="LBN" target="EGY">
      <data key="d0">522526</data>
    </edge>
    <edge source="LBN" target="GBR">
      <data key="d0">1109620</data>
    </edge>
    <edge source="LBN" target="USA">
      <data key="d0">3396607</data>
    </edge>
    <edge source="LBN" target="URY">
      <data key="d0">34360</data>
    </edge>
    <edge source="MAR" target="DZA">
      <data key="d0">12179283</data>
    </edge>
    <edge source="MAR" target="AUS">
      <data key="d0">483687</data>
    </edge>
    <edge source="MAR" target="BEL">
      <data key="d0">384827</data>
    </edge>
    <edge source="MAR" target="BRA">
      <data key="d0">118223</data>
    </edge>
    <edge source="MAR" target="CMR">
      <data key="d0">173050</data>
    </edge>
    <edge source="MAR" target="CAN">
      <data key="d0">3343024</data>
    </edge>
    <edge source="MAR" target="CHN">
      <data key="d0">216437</data>
    </edge>
    <edge source="MAR" target="CZE">
      <data key="d0">28998</data>
    </edge>
    <edge source="MAR" target="DNK">
      <data key="d0">27769</data>
    </edge>
    <edge source="MAR" target="FRA">
      <data key="d0">6422239</data>
    </edge>
    <edge source="MAR" target="GMB">
      <data key="d0">54906</data>
    </edge>
    <edge source="MAR" target="PSE">
      <data key="d0">135946</data>
    </edge>
    <edge source="MAR" target="DEU">
      <data key="d0">3021400</data>
    </edge>
    <edge source="MAR" target="GHA">
      <data key="d0">253705</data>
    </edge>
    <edge source="MAR" target="HKG">
      <data key="d0">38695</data>
    </edge>
    <edge source="MAR" target="IRL">
      <data key="d0">457000</data>
    </edge>
    <edge source="MAR" target="ITA">
      <data key="d0">707688</data>
    </edge>
    <edge source="MAR" target="CIV">
      <data key="d0">188752</data>
    </edge>
    <edge source="MAR" target="JPN">
      <data key="d0">5628060</data>
    </edge>
    <edge source="MAR" target="JOR">
      <data key="d0">209650</data>
    </edge>
    <edge source="MAR" target="KOR">
      <data key="d0">139010</data>
    </edge>
    <edge source="MAR" target="LBN">
      <data key="d0">192170</data>
    </edge>
    <edge source="MAR" target="MYS">
      <data key="d0">13865</data>
    </edge>
    <edge source="MAR" target="MRT">
      <data key="d0">26933</data>
    </edge>
    <edge source="MAR" target="MEX">
      <data key="d0">44192</data>
    </edge>
    <edge source="MAR" target="OMN">
      <data key="d0">10399</data>
    </edge>
    <edge source="MAR" target="NLD">
      <data key="d0">1032859</data>
    </edge>
    <edge source="MAR" target="NER">
      <data key="d0">110881</data>
    </edge>
    <edge source="MAR" target="PRT">
      <data key="d0">36133</data>
    </edge>
    <edge source="MAR" target="RUS">
      <data key="d0">72338</data>
    </edge>
    <edge source="MAR" target="SAU">
      <data key="d0">64879</data>
    </edge>
    <edge source="MAR" target="SEN">
      <data key="d0">241539</data>
    </edge>
    <edge source="MAR" target="IND">
      <data key="d0">141437</data>
    </edge>
    <edge source="MAR" target="SGP">
      <data key="d0">2513898</data>
    </edge>
    <edge source="MAR" target="ZAF">
      <data key="d0">64418</data>
    </edge>
    <edge source="MAR" target="ESP">
      <data key="d0">313617</data>
    </edge>
    <edge source="MAR" target="CHE">
      <data key="d0">825666</data>
    </edge>
    <edge source="MAR" target="TGO">
      <data key="d0">116304</data>
    </edge>
    <edge source="MAR" target="ARE">
      <data key="d0">1624902</data>
    </edge>
    <edge source="MAR" target="TUN">
      <data key="d0">8456282</data>
    </edge>
    <edge source="MAR" target="TUR">
      <data key="d0">1109667</data>
    </edge>
    <edge source="MAR" target="UKR">
      <data key="d0">17363</data>
    </edge>
    <edge source="MAR" target="EGY">
      <data key="d0">3681344</data>
    </edge>
    <edge source="MAR" target="GBR">
      <data key="d0">764778</data>
    </edge>
    <edge source="MAR" target="USA">
      <data key="d0">13129792</data>
    </edge>
    <edge source="MAR" target="BFA">
      <data key="d0">30719</data>
    </edge>
    <edge source="NLD" target="ALB">
      <data key="d0">1388121</data>
    </edge>
    <edge source="NLD" target="DZA">
      <data key="d0">7353369</data>
    </edge>
    <edge source="NLD" target="AZE">
      <data key="d0">532002</data>
    </edge>
    <edge source="NLD" target="ARG">
      <data key="d0">2586078</data>
    </edge>
    <edge source="NLD" target="AUS">
      <data key="d0">122513281</data>
    </edge>
    <edge source="NLD" target="AUT">
      <data key="d0">82574386</data>
    </edge>
    <edge source="NLD" target="ARM">
      <data key="d0">437804</data>
    </edge>
    <edge source="NLD" target="BEL">
      <data key="d0">761110793</data>
    </edge>
    <edge source="NLD" target="BRA">
      <data key="d0">4545656</data>
    </edge>
    <edge source="NLD" target="BGR">
      <data key="d0">31814993</data>
    </edge>
    <edge source="NLD" target="BLR">
      <data key="d0">2241623</data>
    </edge>
    <edge source="NLD" target="CAN">
      <data key="d0">21242894</data>
    </edge>
    <edge source="NLD" target="CAF">
      <data key="d0">52189</data>
    </edge>
    <edge source="NLD" target="LKA">
      <data key="d0">4858946</data>
    </edge>
    <edge source="NLD" target="CHL">
      <data key="d0">8551444</data>
    </edge>
    <edge source="NLD" target="CHN">
      <data key="d0">34638303</data>
    </edge>
    <edge source="NLD" target="COL">
      <data key="d0">1114327</data>
    </edge>
    <edge source="NLD" target="CRI">
      <data key="d0">315870</data>
    </edge>
    <edge source="NLD" target="HRV">
      <data key="d0">13824997</data>
    </edge>
    <edge source="NLD" target="CZE">
      <data key="d0">77364357</data>
    </edge>
    <edge source="NLD" target="BEN">
      <data key="d0">19519</data>
    </edge>
    <edge source="NLD" target="DNK">
      <data key="d0">79990244</data>
    </edge>
    <edge source="NLD" target="ECU">
      <data key="d0">170271</data>
    </edge>
    <edge source="NLD" target="SLV">
      <data key="d0">4727066</data>
    </edge>
    <edge source="NLD" target="ETH">
      <data key="d0">1094463</data>
    </edge>
    <edge source="NLD" target="EST">
      <data key="d0">7856331</data>
    </edge>
    <edge source="NLD" target="FIN">
      <data key="d0">56788669</data>
    </edge>
    <edge source="NLD" target="FRA">
      <data key="d0">619112599</data>
    </edge>
    <edge source="NLD" target="GEO">
      <data key="d0">1027167</data>
    </edge>
    <edge source="NLD" target="GMB">
      <data key="d0">83933</data>
    </edge>
    <edge source="NLD" target="PSE">
      <data key="d0">6053641</data>
    </edge>
    <edge source="NLD" target="DEU">
      <data key="d0">1741571899</data>
    </edge>
    <edge source="NLD" target="GHA">
      <data key="d0">1014241</data>
    </edge>
    <edge source="NLD" target="GRC">
      <data key="d0">39446815</data>
    </edge>
    <edge source="NLD" target="GTM">
      <data key="d0">4765166</data>
    </edge>
    <edge source="NLD" target="HND">
      <data key="d0">2313051</data>
    </edge>
    <edge source="NLD" target="HKG">
      <data key="d0">50923600</data>
    </edge>
    <edge source="NLD" target="HUN">
      <data key="d0">41536843</data>
    </edge>
    <edge source="NLD" target="IDN">
      <data key="d0">1667871</data>
    </edge>
    <edge source="NLD" target="IRL">
      <data key="d0">33216594</data>
    </edge>
    <edge source="NLD" target="ISR">
      <data key="d0">24647398</data>
    </edge>
    <edge source="NLD" target="ITA">
      <data key="d0">213636688</data>
    </edge>
    <edge source="NLD" target="CIV">
      <data key="d0">124343</data>
    </edge>
    <edge source="NLD" target="JAM">
      <data key="d0">137610</data>
    </edge>
    <edge source="NLD" target="JPN">
      <data key="d0">55869774</data>
    </edge>
    <edge source="NLD" target="KAZ">
      <data key="d0">6594880</data>
    </edge>
    <edge source="NLD" target="JOR">
      <data key="d0">17446359</data>
    </edge>
    <edge source="NLD" target="KOR">
      <data key="d0">35034967</data>
    </edge>
    <edge source="NLD" target="KGZ">
      <data key="d0">595210</data>
    </edge>
    <edge source="NLD" target="LBN">
      <data key="d0">12889780</data>
    </edge>
    <edge source="NLD" target="LVA">
      <data key="d0">11023910</data>
    </edge>
    <edge source="NLD" target="LTU">
      <data key="d0">17486174</data>
    </edge>
    <edge source="NLD" target="MDG">
      <data key="d0">78701</data>
    </edge>
    <edge source="NLD" target="MYS">
      <data key="d0">9187271</data>
    </edge>
    <edge source="NLD" target="MRT">
      <data key="d0">15122</data>
    </edge>
    <edge source="NLD" target="MUS">
      <data key="d0">2450112</data>
    </edge>
    <edge source="NLD" target="MEX">
      <data key="d0">13221994</data>
    </edge>
    <edge source="NLD" target="MDA">
      <data key="d0">1519032</data>
    </edge>
    <edge source="NLD" target="MAR">
      <data key="d0">7719802</data>
    </edge>
    <edge source="NLD" target="MOZ">
      <data key="d0">29591</data>
    </edge>
    <edge source="NLD" target="OMN">
      <data key="d0">1643231</data>
    </edge>
    <edge source="NLD" target="NZL">
      <data key="d0">9234692</data>
    </edge>
    <edge source="NLD" target="NOR">
      <data key="d0">62867074</data>
    </edge>
    <edge source="NLD" target="PAK">
      <data key="d0">2114604</data>
    </edge>
    <edge source="NLD" target="PAN">
      <data key="d0">2922695</data>
    </edge>
    <edge source="NLD" target="PRY">
      <data key="d0">712216</data>
    </edge>
    <edge source="NLD" target="PER">
      <data key="d0">596370</data>
    </edge>
    <edge source="NLD" target="PHL">
      <data key="d0">18088363</data>
    </edge>
    <edge source="NLD" target="POL">
      <data key="d0">245128898</data>
    </edge>
    <edge source="NLD" target="PRT">
      <data key="d0">27985564</data>
    </edge>
    <edge source="NLD" target="ROU">
      <data key="d0">25907043</data>
    </edge>
    <edge source="NLD" target="RUS">
      <data key="d0">90864864</data>
    </edge>
    <edge source="NLD" target="SAU">
      <data key="d0">49896730</data>
    </edge>
    <edge source="NLD" target="SEN">
      <data key="d0">601370</data>
    </edge>
    <edge source="NLD" target="SRB">
      <data key="d0">10721553</data>
    </edge>
    <edge source="NLD" target="IND">
      <data key="d0">8332746</data>
    </edge>
    <edge source="NLD" target="SGP">
      <data key="d0">45714113</data>
    </edge>
    <edge source="NLD" target="SVK">
      <data key="d0">24145933</data>
    </edge>
    <edge source="NLD" target="VNM">
      <data key="d0">2639242</data>
    </edge>
    <edge source="NLD" target="SVN">
      <data key="d0">9446681</data>
    </edge>
    <edge source="NLD" target="ZAF">
      <data key="d0">23719408</data>
    </edge>
    <edge source="NLD" target="ZWE">
      <data key="d0">97162</data>
    </edge>
    <edge source="NLD" target="ESP">
      <data key="d0">161360824</data>
    </edge>
    <edge source="NLD" target="SWE">
      <data key="d0">143841062</data>
    </edge>
    <edge source="NLD" target="CHE">
      <data key="d0">204586058</data>
    </edge>
    <edge source="NLD" target="THA">
      <data key="d0">8890797</data>
    </edge>
    <edge source="NLD" target="TGO">
      <data key="d0">61988</data>
    </edge>
    <edge source="NLD" target="ARE">
      <data key="d0">116503953</data>
    </edge>
    <edge source="NLD" target="TUN">
      <data key="d0">3658547</data>
    </edge>
    <edge source="NLD" target="TUR">
      <data key="d0">102622114</data>
    </edge>
    <edge source="NLD" target="UGA">
      <data key="d0">146934</data>
    </edge>
    <edge source="NLD" target="UKR">
      <data key="d0">65609884</data>
    </edge>
    <edge source="NLD" target="MKD">
      <data key="d0">3593206</data>
    </edge>
    <edge source="NLD" target="EGY">
      <data key="d0">21059824</data>
    </edge>
    <edge source="NLD" target="GBR">
      <data key="d0">579940130</data>
    </edge>
    <edge source="NLD" target="TZA">
      <data key="d0">86437</data>
    </edge>
    <edge source="NLD" target="USA">
      <data key="d0">256939227</data>
    </edge>
    <edge source="NLD" target="BFA">
      <data key="d0">25983</data>
    </edge>
    <edge source="NLD" target="URY">
      <data key="d0">2468993</data>
    </edge>
    <edge source="ESP" target="ALB">
      <data key="d0">23671</data>
    </edge>
    <edge source="ESP" target="DZA">
      <data key="d0">25562340</data>
    </edge>
    <edge source="ESP" target="AZE">
      <data key="d0">41321</data>
    </edge>
    <edge source="ESP" target="ARG">
      <data key="d0">12141292</data>
    </edge>
    <edge source="ESP" target="AUS">
      <data key="d0">11035637</data>
    </edge>
    <edge source="ESP" target="AUT">
      <data key="d0">14650464</data>
    </edge>
    <edge source="ESP" target="ARM">
      <data key="d0">28515</data>
    </edge>
    <edge source="ESP" target="BEL">
      <data key="d0">38750592</data>
    </edge>
    <edge source="ESP" target="BOL">
      <data key="d0">756086</data>
    </edge>
    <edge source="ESP" target="BRA">
      <data key="d0">11513506</data>
    </edge>
    <edge source="ESP" target="BGR">
      <data key="d0">7188398</data>
    </edge>
    <edge source="ESP" target="BLR">
      <data key="d0">645595</data>
    </edge>
    <edge source="ESP" target="CMR">
      <data key="d0">219682</data>
    </edge>
    <edge source="ESP" target="CAN">
      <data key="d0">8578183</data>
    </edge>
    <edge source="ESP" target="CAF">
      <data key="d0">37156</data>
    </edge>
    <edge source="ESP" target="LKA">
      <data key="d0">47290</data>
    </edge>
    <edge source="ESP" target="CHL">
      <data key="d0">16384736</data>
    </edge>
    <edge source="ESP" target="CHN">
      <data key="d0">5169423</data>
    </edge>
    <edge source="ESP" target="COL">
      <data key="d0">3476526</data>
    </edge>
    <edge source="ESP" target="CRI">
      <data key="d0">3866009</data>
    </edge>
    <edge source="ESP" target="HRV">
      <data key="d0">5550513</data>
    </edge>
    <edge source="ESP" target="CZE">
      <data key="d0">17394807</data>
    </edge>
    <edge source="ESP" target="BEN">
      <data key="d0">34645</data>
    </edge>
    <edge source="ESP" target="DNK">
      <data key="d0">3879589</data>
    </edge>
    <edge source="ESP" target="ECU">
      <data key="d0">441736</data>
    </edge>
    <edge source="ESP" target="SLV">
      <data key="d0">474084</data>
    </edge>
    <edge source="ESP" target="ETH">
      <data key="d0">19638</data>
    </edge>
    <edge source="ESP" target="EST">
      <data key="d0">3568860</data>
    </edge>
    <edge source="ESP" target="FIN">
      <data key="d0">3983265</data>
    </edge>
    <edge source="ESP" target="FRA">
      <data key="d0">225519490</data>
    </edge>
    <edge source="ESP" target="GEO">
      <data key="d0">380946</data>
    </edge>
    <edge source="ESP" target="GMB">
      <data key="d0">26238</data>
    </edge>
    <edge source="ESP" target="DEU">
      <data key="d0">116550103</data>
    </edge>
    <edge source="ESP" target="GHA">
      <data key="d0">15079</data>
    </edge>
    <edge source="ESP" target="GRC">
      <data key="d0">36502231</data>
    </edge>
    <edge source="ESP" target="GTM">
      <data key="d0">2434935</data>
    </edge>
    <edge source="ESP" target="HND">
      <data key="d0">121863</data>
    </edge>
    <edge source="ESP" target="HKG">
      <data key="d0">1658673</data>
    </edge>
    <edge source="ESP" target="HUN">
      <data key="d0">29184530</data>
    </edge>
    <edge source="ESP" target="IDN">
      <data key="d0">200465</data>
    </edge>
    <edge source="ESP" target="IRL">
      <data key="d0">3033665</data>
    </edge>
    <edge source="ESP" target="ISR">
      <data key="d0">12865514</data>
    </edge>
    <edge source="ESP" target="ITA">
      <data key="d0">86660249</data>
    </edge>
    <edge source="ESP" target="CIV">
      <data key="d0">307028</data>
    </edge>
    <edge source="ESP" target="JAM">
      <data key="d0">387342</data>
    </edge>
    <edge source="ESP" target="JPN">
      <data key="d0">25368785</data>
    </edge>
    <edge source="ESP" target="KAZ">
      <data key="d0">153131</data>
    </edge>
    <edge source="ESP" target="JOR">
      <data key="d0">1915494</data>
    </edge>
    <edge source="ESP" target="KOR">
      <data key="d0">9208015</data>
    </edge>
    <edge source="ESP" target="LBN">
      <data key="d0">2113249</data>
    </edge>
    <edge source="ESP" target="LVA">
      <data key="d0">1624010</data>
    </edge>
    <edge source="ESP" target="LTU">
      <data key="d0">2688486</data>
    </edge>
    <edge source="ESP" target="MYS">
      <data key="d0">880345</data>
    </edge>
    <edge source="ESP" target="MRT">
      <data key="d0">275150</data>
    </edge>
    <edge source="ESP" target="MUS">
      <data key="d0">538250</data>
    </edge>
    <edge source="ESP" target="MEX">
      <data key="d0">23512288</data>
    </edge>
    <edge source="ESP" target="MDA">
      <data key="d0">720369</data>
    </edge>
    <edge source="ESP" target="MAR">
      <data key="d0">14250072</data>
    </edge>
    <edge source="ESP" target="OMN">
      <data key="d0">916032</data>
    </edge>
    <edge source="ESP" target="NLD">
      <data key="d0">50311764</data>
    </edge>
    <edge source="ESP" target="NZL">
      <data key="d0">1370138</data>
    </edge>
    <edge source="ESP" target="NIC">
      <data key="d0">165252</data>
    </edge>
    <edge source="ESP" target="NOR">
      <data key="d0">740384</data>
    </edge>
    <edge source="ESP" target="PAK">
      <data key="d0">262379</data>
    </edge>
    <edge source="ESP" target="PAN">
      <data key="d0">527693</data>
    </edge>
    <edge source="ESP" target="PRY">
      <data key="d0">1864474</data>
    </edge>
    <edge source="ESP" target="PER">
      <data key="d0">5778216</data>
    </edge>
    <edge source="ESP" target="PHL">
      <data key="d0">1609393</data>
    </edge>
    <edge source="ESP" target="POL">
      <data key="d0">51639897</data>
    </edge>
    <edge source="ESP" target="PRT">
      <data key="d0">162744086</data>
    </edge>
    <edge source="ESP" target="ROU">
      <data key="d0">12113059</data>
    </edge>
    <edge source="ESP" target="RUS">
      <data key="d0">17015216</data>
    </edge>
    <edge source="ESP" target="SAU">
      <data key="d0">6675686</data>
    </edge>
    <edge source="ESP" target="SEN">
      <data key="d0">1086327</data>
    </edge>
    <edge source="ESP" target="SRB">
      <data key="d0">2331489</data>
    </edge>
    <edge source="ESP" target="IND">
      <data key="d0">1732307</data>
    </edge>
    <edge source="ESP" target="SGP">
      <data key="d0">1816896</data>
    </edge>
    <edge source="ESP" target="SVK">
      <data key="d0">6956240</data>
    </edge>
    <edge source="ESP" target="VNM">
      <data key="d0">151709</data>
    </edge>
    <edge source="ESP" target="SVN">
      <data key="d0">1132799</data>
    </edge>
    <edge source="ESP" target="ZAF">
      <data key="d0">19018341</data>
    </edge>
    <edge source="ESP" target="SWE">
      <data key="d0">25159661</data>
    </edge>
    <edge source="ESP" target="CHE">
      <data key="d0">57278436</data>
    </edge>
    <edge source="ESP" target="THA">
      <data key="d0">2034835</data>
    </edge>
    <edge source="ESP" target="ARE">
      <data key="d0">15002432</data>
    </edge>
    <edge source="ESP" target="TUN">
      <data key="d0">5542280</data>
    </edge>
    <edge source="ESP" target="TUR">
      <data key="d0">8794588</data>
    </edge>
    <edge source="ESP" target="UKR">
      <data key="d0">5324536</data>
    </edge>
    <edge source="ESP" target="MKD">
      <data key="d0">1203839</data>
    </edge>
    <edge source="ESP" target="EGY">
      <data key="d0">17246639</data>
    </edge>
    <edge source="ESP" target="GBR">
      <data key="d0">128299587</data>
    </edge>
    <edge source="ESP" target="TZA">
      <data key="d0">19786</data>
    </edge>
    <edge source="ESP" target="USA">
      <data key="d0">93333217</data>
    </edge>
    <edge source="ESP" target="URY">
      <data key="d0">1425818</data>
    </edge>
    <edge source="TUN" target="DZA">
      <data key="d0">3541639</data>
    </edge>
    <edge source="TUN" target="AUS">
      <data key="d0">11273</data>
    </edge>
    <edge source="TUN" target="AUT">
      <data key="d0">13468</data>
    </edge>
    <edge source="TUN" target="BEL">
      <data key="d0">1122680</data>
    </edge>
    <edge source="TUN" target="CAN">
      <data key="d0">244766</data>
    </edge>
    <edge source="TUN" target="FRA">
      <data key="d0">8051983</data>
    </edge>
    <edge source="TUN" target="DEU">
      <data key="d0">570285</data>
    </edge>
    <edge source="TUN" target="ITA">
      <data key="d0">598828</data>
    </edge>
    <edge source="TUN" target="JOR">
      <data key="d0">13437</data>
    </edge>
    <edge source="TUN" target="MDG">
      <data key="d0">12411</data>
    </edge>
    <edge source="TUN" target="MAR">
      <data key="d0">1013420</data>
    </edge>
    <edge source="TUN" target="NLD">
      <data key="d0">53312</data>
    </edge>
    <edge source="TUN" target="NOR">
      <data key="d0">54305</data>
    </edge>
    <edge source="TUN" target="POL">
      <data key="d0">15359</data>
    </edge>
    <edge source="TUN" target="SAU">
      <data key="d0">1134800</data>
    </edge>
    <edge source="TUN" target="SEN">
      <data key="d0">31584</data>
    </edge>
    <edge source="TUN" target="IND">
      <data key="d0">33317</data>
    </edge>
    <edge source="TUN" target="ESP">
      <data key="d0">50832</data>
    </edge>
    <edge source="TUN" target="SWE">
      <data key="d0">452228</data>
    </edge>
    <edge source="TUN" target="CHE">
      <data key="d0">25429</data>
    </edge>
    <edge source="TUN" target="ARE">
      <data key="d0">164481</data>
    </edge>
    <edge source="TUN" target="EGY">
      <data key="d0">51466</data>
    </edge>
    <edge source="TUN" target="GBR">
      <data key="d0">93001</data>
    </edge>
    <edge source="TUN" target="USA">
      <data key="d0">553906</data>
    </edge>
    <edge source="GBR" target="DZA">
      <data key="d0">87394</data>
    </edge>
    <edge source="GBR" target="AZE">
      <data key="d0">81025</data>
    </edge>
    <edge source="GBR" target="ARG">
      <data key="d0">4756158</data>
    </edge>
    <edge source="GBR" target="AUS">
      <data key="d0">37349757</data>
    </edge>
    <edge source="GBR" target="AUT">
      <data key="d0">11441806</data>
    </edge>
    <edge source="GBR" target="BEL">
      <data key="d0">53264579</data>
    </edge>
    <edge source="GBR" target="BOL">
      <data key="d0">130450</data>
    </edge>
    <edge source="GBR" target="BRA">
      <data key="d0">4482005</data>
    </edge>
    <edge source="GBR" target="BGR">
      <data key="d0">10429885</data>
    </edge>
    <edge source="GBR" target="KHM">
      <data key="d0">98195</data>
    </edge>
    <edge source="GBR" target="CAN">
      <data key="d0">50728702</data>
    </edge>
    <edge source="GBR" target="LKA">
      <data key="d0">420734</data>
    </edge>
    <edge source="GBR" target="CHL">
      <data key="d0">7599956</data>
    </edge>
    <edge source="GBR" target="CHN">
      <data key="d0">21087893</data>
    </edge>
    <edge source="GBR" target="COL">
      <data key="d0">1405708</data>
    </edge>
    <edge source="GBR" target="CRI">
      <data key="d0">526052</data>
    </edge>
    <edge source="GBR" target="HRV">
      <data key="d0">4955302</data>
    </edge>
    <edge source="GBR" target="CZE">
      <data key="d0">48617487</data>
    </edge>
    <edge source="GBR" target="DNK">
      <data key="d0">27942540</data>
    </edge>
    <edge source="GBR" target="ECU">
      <data key="d0">436652</data>
    </edge>
    <edge source="GBR" target="ETH">
      <data key="d0">45601</data>
    </edge>
    <edge source="GBR" target="EST">
      <data key="d0">728173</data>
    </edge>
    <edge source="GBR" target="FIN">
      <data key="d0">9167178</data>
    </edge>
    <edge source="GBR" target="FRA">
      <data key="d0">178245500</data>
    </edge>
    <edge source="GBR" target="GEO">
      <data key="d0">51677</data>
    </edge>
    <edge source="GBR" target="GMB">
      <data key="d0">28156</data>
    </edge>
    <edge source="GBR" target="PSE">
      <data key="d0">1148225</data>
    </edge>
    <edge source="GBR" target="DEU">
      <data key="d0">155796400</data>
    </edge>
    <edge source="GBR" target="GHA">
      <data key="d0">766786</data>
    </edge>
    <edge source="GBR" target="GRC">
      <data key="d0">12387966</data>
    </edge>
    <edge source="GBR" target="GTM">
      <data key="d0">387991</data>
    </edge>
    <edge source="GBR" target="HND">
      <data key="d0">24908</data>
    </edge>
    <edge source="GBR" target="HKG">
      <data key="d0">25510334</data>
    </edge>
    <edge source="GBR" target="HUN">
      <data key="d0">4342837</data>
    </edge>
    <edge source="GBR" target="IDN">
      <data key="d0">161637</data>
    </edge>
    <edge source="GBR" target="IRL">
      <data key="d0">465771729</data>
    </edge>
    <edge source="GBR" target="ISR">
      <data key="d0">7819177</data>
    </edge>
    <edge source="GBR" target="ITA">
      <data key="d0">28241536</data>
    </edge>
    <edge source="GBR" target="CIV">
      <data key="d0">21613</data>
    </edge>
    <edge source="GBR" target="JAM">
      <data key="d0">873144</data>
    </edge>
    <edge source="GBR" target="JPN">
      <data key="d0">30259635</data>
    </edge>
    <edge source="GBR" target="KAZ">
      <data key="d0">70172</data>
    </edge>
    <edge source="GBR" target="JOR">
      <data key="d0">8274174</data>
    </edge>
    <edge source="GBR" target="KOR">
      <data key="d0">9463052</data>
    </edge>
    <edge source="GBR" target="KGZ">
      <data key="d0">47300</data>
    </edge>
    <edge source="GBR" target="LBN">
      <data key="d0">4719188</data>
    </edge>
    <edge source="GBR" target="LVA">
      <data key="d0">633579</data>
    </edge>
    <edge source="GBR" target="LTU">
      <data key="d0">5589489</data>
    </edge>
    <edge source="GBR" target="MYS">
      <data key="d0">2267765</data>
    </edge>
    <edge source="GBR" target="MUS">
      <data key="d0">251002</data>
    </edge>
    <edge source="GBR" target="MEX">
      <data key="d0">9818912</data>
    </edge>
    <edge source="GBR" target="MDA">
      <data key="d0">13764</data>
    </edge>
    <edge source="GBR" target="MAR">
      <data key="d0">394473</data>
    </edge>
    <edge source="GBR" target="OMN">
      <data key="d0">2089405</data>
    </edge>
    <edge source="GBR" target="NLD">
      <data key="d0">141048473</data>
    </edge>
    <edge source="GBR" target="NZL">
      <data key="d0">8695509</data>
    </edge>
    <edge source="GBR" target="NOR">
      <data key="d0">18003149</data>
    </edge>
    <edge source="GBR" target="PAK">
      <data key="d0">1169416</data>
    </edge>
    <edge source="GBR" target="PAN">
      <data key="d0">702286</data>
    </edge>
    <edge source="GBR" target="PRY">
      <data key="d0">650919</data>
    </edge>
    <edge source="GBR" target="PER">
      <data key="d0">940579</data>
    </edge>
    <edge source="GBR" target="PHL">
      <data key="d0">1681140</data>
    </edge>
    <edge source="GBR" target="POL">
      <data key="d0">65791483</data>
    </edge>
    <edge source="GBR" target="PRT">
      <data key="d0">14353063</data>
    </edge>
    <edge source="GBR" target="ROU">
      <data key="d0">2709463</data>
    </edge>
    <edge source="GBR" target="RUS">
      <data key="d0">15295561</data>
    </edge>
    <edge source="GBR" target="SAU">
      <data key="d0">13265884</data>
    </edge>
    <edge source="GBR" target="SRB">
      <data key="d0">1568851</data>
    </edge>
    <edge source="GBR" target="IND">
      <data key="d0">1180738</data>
    </edge>
    <edge source="GBR" target="SGP">
      <data key="d0">9917293</data>
    </edge>
    <edge source="GBR" target="SVK">
      <data key="d0">4778863</data>
    </edge>
    <edge source="GBR" target="VNM">
      <data key="d0">1354473</data>
    </edge>
    <edge source="GBR" target="SVN">
      <data key="d0">455813</data>
    </edge>
    <edge source="GBR" target="ZAF">
      <data key="d0">13888011</data>
    </edge>
    <edge source="GBR" target="ZWE">
      <data key="d0">28394</data>
    </edge>
    <edge source="GBR" target="ESP">
      <data key="d0">39737583</data>
    </edge>
    <edge source="GBR" target="SWE">
      <data key="d0">33461220</data>
    </edge>
    <edge source="GBR" target="CHE">
      <data key="d0">23762458</data>
    </edge>
    <edge source="GBR" target="THA">
      <data key="d0">2935086</data>
    </edge>
    <edge source="GBR" target="ARE">
      <data key="d0">36467220</data>
    </edge>
    <edge source="GBR" target="TUN">
      <data key="d0">38131</data>
    </edge>
    <edge source="GBR" target="TUR">
      <data key="d0">6286897</data>
    </edge>
    <edge source="GBR" target="UGA">
      <data key="d0">90469</data>
    </edge>
    <edge source="GBR" target="UKR">
      <data key="d0">7142755</data>
    </edge>
    <edge source="GBR" target="MKD">
      <data key="d0">23584</data>
    </edge>
    <edge source="GBR" target="EGY">
      <data key="d0">3818629</data>
    </edge>
    <edge source="GBR" target="TZA">
      <data key="d0">497575</data>
    </edge>
    <edge source="GBR" target="USA">
      <data key="d0">59403112</data>
    </edge>
    <edge source="GBR" target="URY">
      <data key="d0">1289345</data>
    </edge>
    <edge source="AZE" target="BLR">
      <data key="d0">108678</data>
    </edge>
    <edge source="AZE" target="CHN">
      <data key="d0">90995</data>
    </edge>
    <edge source="AZE" target="GEO">
      <data key="d0">3322627</data>
    </edge>
    <edge source="AZE" target="PSE">
      <data key="d0">118952</data>
    </edge>
    <edge source="AZE" target="DEU">
      <data key="d0">53976</data>
    </edge>
    <edge source="AZE" target="KAZ">
      <data key="d0">349117</data>
    </edge>
    <edge source="AZE" target="KGZ">
      <data key="d0">126326</data>
    </edge>
    <edge source="AZE" target="LVA">
      <data key="d0">227918</data>
    </edge>
    <edge source="AZE" target="LTU">
      <data key="d0">112263</data>
    </edge>
    <edge source="AZE" target="MYS">
      <data key="d0">36775</data>
    </edge>
    <edge source="AZE" target="RUS">
      <data key="d0">4365997</data>
    </edge>
    <edge source="AZE" target="SAU">
      <data key="d0">25430</data>
    </edge>
    <edge source="AZE" target="SWE">
      <data key="d0">21248</data>
    </edge>
    <edge source="AZE" target="TUR">
      <data key="d0">59128</data>
    </edge>
    <edge source="AZE" target="UKR">
      <data key="d0">980696</data>
    </edge>
    <edge source="BLR" target="AZE">
      <data key="d0">502300</data>
    </edge>
    <edge source="BLR" target="CAN">
      <data key="d0">122500</data>
    </edge>
    <edge source="BLR" target="CHN">
      <data key="d0">437200</data>
    </edge>
    <edge source="BLR" target="CZE">
      <data key="d0">14800</data>
    </edge>
    <edge source="BLR" target="GEO">
      <data key="d0">52900</data>
    </edge>
    <edge source="BLR" target="DEU">
      <data key="d0">211700</data>
    </edge>
    <edge source="BLR" target="ISR">
      <data key="d0">92000</data>
    </edge>
    <edge source="BLR" target="KAZ">
      <data key="d0">172800</data>
    </edge>
    <edge source="BLR" target="LVA">
      <data key="d0">228700</data>
    </edge>
    <edge source="BLR" target="LTU">
      <data key="d0">296900</data>
    </edge>
    <edge source="BLR" target="MDA">
      <data key="d0">162900</data>
    </edge>
    <edge source="BLR" target="POL">
      <data key="d0">262100</data>
    </edge>
    <edge source="BLR" target="RUS">
      <data key="d0">39643100</data>
    </edge>
    <edge source="BLR" target="UKR">
      <data key="d0">2996900</data>
    </edge>
    <edge source="BLR" target="GBR">
      <data key="d0">13500</data>
    </edge>
    <edge source="BLR" target="USA">
      <data key="d0">732400</data>
    </edge>
    <edge source="CHN" target="ALB">
      <data key="d0">1467000</data>
    </edge>
    <edge source="CHN" target="DZA">
      <data key="d0">51612453</data>
    </edge>
    <edge source="CHN" target="AZE">
      <data key="d0">127058</data>
    </edge>
    <edge source="CHN" target="ARG">
      <data key="d0">2036109</data>
    </edge>
    <edge source="CHN" target="AUS">
      <data key="d0">32178594</data>
    </edge>
    <edge source="CHN" target="AUT">
      <data key="d0">183536</data>
    </edge>
    <edge source="CHN" target="ARM">
      <data key="d0">17720</data>
    </edge>
    <edge source="CHN" target="BEL">
      <data key="d0">34201588</data>
    </edge>
    <edge source="CHN" target="BOL">
      <data key="d0">593244</data>
    </edge>
    <edge source="CHN" target="BRA">
      <data key="d0">5182530</data>
    </edge>
    <edge source="CHN" target="BGR">
      <data key="d0">6299746</data>
    </edge>
    <edge source="CHN" target="BLR">
      <data key="d0">169971</data>
    </edge>
    <edge source="CHN" target="KHM">
      <data key="d0">87014</data>
    </edge>
    <edge source="CHN" target="CMR">
      <data key="d0">5645088</data>
    </edge>
    <edge source="CHN" target="CAN">
      <data key="d0">28508982</data>
    </edge>
    <edge source="CHN" target="LKA">
      <data key="d0">7849234</data>
    </edge>
    <edge source="CHN" target="CHL">
      <data key="d0">6246245</data>
    </edge>
    <edge source="CHN" target="COL">
      <data key="d0">6528905</data>
    </edge>
    <edge source="CHN" target="CRI">
      <data key="d0">816253</data>
    </edge>
    <edge source="CHN" target="HRV">
      <data key="d0">716106</data>
    </edge>
    <edge source="CHN" target="CZE">
      <data key="d0">522940</data>
    </edge>
    <edge source="CHN" target="BEN">
      <data key="d0">9773754</data>
    </edge>
    <edge source="CHN" target="DNK">
      <data key="d0">498677</data>
    </edge>
    <edge source="CHN" target="ECU">
      <data key="d0">676668</data>
    </edge>
    <edge source="CHN" target="SLV">
      <data key="d0">197550</data>
    </edge>
    <edge source="CHN" target="ETH">
      <data key="d0">3248777</data>
    </edge>
    <edge source="CHN" target="EST">
      <data key="d0">10022606</data>
    </edge>
    <edge source="CHN" target="FIN">
      <data key="d0">1071137</data>
    </edge>
    <edge source="CHN" target="FRA">
      <data key="d0">32220868</data>
    </edge>
    <edge source="CHN" target="GEO">
      <data key="d0">453934</data>
    </edge>
    <edge source="CHN" target="GMB">
      <data key="d0">12420473</data>
    </edge>
    <edge source="CHN" target="PSE">
      <data key="d0">393541</data>
    </edge>
    <edge source="CHN" target="DEU">
      <data key="d0">176340960</data>
    </edge>
    <edge source="CHN" target="GHA">
      <data key="d0">76892648</data>
    </edge>
    <edge source="CHN" target="GRC">
      <data key="d0">1819151</data>
    </edge>
    <edge source="CHN" target="GTM">
      <data key="d0">742049</data>
    </edge>
    <edge source="CHN" target="HND">
      <data key="d0">385462</data>
    </edge>
    <edge source="CHN" target="HKG">
      <data key="d0">841127313</data>
    </edge>
    <edge source="CHN" target="HUN">
      <data key="d0">2192452</data>
    </edge>
    <edge source="CHN" target="IDN">
      <data key="d0">35109935</data>
    </edge>
    <edge source="CHN" target="IRL">
      <data key="d0">3507899</data>
    </edge>
    <edge source="CHN" target="ISR">
      <data key="d0">13860361</data>
    </edge>
    <edge source="CHN" target="ITA">
      <data key="d0">11533574</data>
    </edge>
    <edge source="CHN" target="CIV">
      <data key="d0">4843791</data>
    </edge>
    <edge source="CHN" target="JAM">
      <data key="d0">399603</data>
    </edge>
    <edge source="CHN" target="JPN">
      <data key="d0">186313592</data>
    </edge>
    <edge source="CHN" target="KAZ">
      <data key="d0">2665940</data>
    </edge>
    <edge source="CHN" target="JOR">
      <data key="d0">3894888</data>
    </edge>
    <edge source="CHN" target="KOR">
      <data key="d0">102040363</data>
    </edge>
    <edge source="CHN" target="KGZ">
      <data key="d0">1159500</data>
    </edge>
    <edge source="CHN" target="LBN">
      <data key="d0">2824256</data>
    </edge>
    <edge source="CHN" target="LVA">
      <data key="d0">1041786</data>
    </edge>
    <edge source="CHN" target="LTU">
      <data key="d0">1592845</data>
    </edge>
    <edge source="CHN" target="MYS">
      <data key="d0">138113009</data>
    </edge>
    <edge source="CHN" target="MRT">
      <data key="d0">59914111</data>
    </edge>
    <edge source="CHN" target="MUS">
      <data key="d0">538119</data>
    </edge>
    <edge source="CHN" target="MEX">
      <data key="d0">40045709</data>
    </edge>
    <edge source="CHN" target="MAR">
      <data key="d0">230149087</data>
    </edge>
    <edge source="CHN" target="OMN">
      <data key="d0">2266833</data>
    </edge>
    <edge source="CHN" target="NLD">
      <data key="d0">98189334</data>
    </edge>
    <edge source="CHN" target="NZL">
      <data key="d0">7032419</data>
    </edge>
    <edge source="CHN" target="NIC">
      <data key="d0">264578</data>
    </edge>
    <edge source="CHN" target="NER">
      <data key="d0">7972962</data>
    </edge>
    <edge source="CHN" target="NOR">
      <data key="d0">62271</data>
    </edge>
    <edge source="CHN" target="PAK">
      <data key="d0">74013223</data>
    </edge>
    <edge source="CHN" target="PAN">
      <data key="d0">598519</data>
    </edge>
    <edge source="CHN" target="PRY">
      <data key="d0">41205</data>
    </edge>
    <edge source="CHN" target="PER">
      <data key="d0">1867941</data>
    </edge>
    <edge source="CHN" target="PHL">
      <data key="d0">51246738</data>
    </edge>
    <edge source="CHN" target="POL">
      <data key="d0">8524908</data>
    </edge>
    <edge source="CHN" target="PRT">
      <data key="d0">878842</data>
    </edge>
    <edge source="CHN" target="ROU">
      <data key="d0">2086145</data>
    </edge>
    <edge source="CHN" target="RUS">
      <data key="d0">62398012</data>
    </edge>
    <edge source="CHN" target="SAU">
      <data key="d0">40794714</data>
    </edge>
    <edge source="CHN" target="SEN">
      <data key="d0">78527501</data>
    </edge>
    <edge source="CHN" target="SRB">
      <data key="d0">236773</data>
    </edge>
    <edge source="CHN" target="IND">
      <data key="d0">21410090</data>
    </edge>
    <edge source="CHN" target="SGP">
      <data key="d0">36306581</data>
    </edge>
    <edge source="CHN" target="SVK">
      <data key="d0">11200</data>
    </edge>
    <edge source="CHN" target="VNM">
      <data key="d0">278107375</data>
    </edge>
    <edge source="CHN" target="SVN">
      <data key="d0">3935446</data>
    </edge>
    <edge source="CHN" target="ZAF">
      <data key="d0">15066284</data>
    </edge>
    <edge source="CHN" target="ESP">
      <data key="d0">114348860</data>
    </edge>
    <edge source="CHN" target="SWE">
      <data key="d0">6422592</data>
    </edge>
    <edge source="CHN" target="CHE">
      <data key="d0">3575002</data>
    </edge>
    <edge source="CHN" target="THA">
      <data key="d0">101502548</data>
    </edge>
    <edge source="CHN" target="TGO">
      <data key="d0">39161229</data>
    </edge>
    <edge source="CHN" target="ARE">
      <data key="d0">48909083</data>
    </edge>
    <edge source="CHN" target="TUN">
      <data key="d0">4523634</data>
    </edge>
    <edge source="CHN" target="TUR">
      <data key="d0">8322313</data>
    </edge>
    <edge source="CHN" target="UGA">
      <data key="d0">183250</data>
    </edge>
    <edge source="CHN" target="UKR">
      <data key="d0">8798307</data>
    </edge>
    <edge source="CHN" target="MKD">
      <data key="d0">217380</data>
    </edge>
    <edge source="CHN" target="EGY">
      <data key="d0">7865717</data>
    </edge>
    <edge source="CHN" target="GBR">
      <data key="d0">44876655</data>
    </edge>
    <edge source="CHN" target="TZA">
      <data key="d0">223795</data>
    </edge>
    <edge source="CHN" target="USA">
      <data key="d0">267175033</data>
    </edge>
    <edge source="CHN" target="BFA">
      <data key="d0">2794395</data>
    </edge>
    <edge source="CHN" target="URY">
      <data key="d0">1228210</data>
    </edge>
    <edge source="GEO" target="AZE">
      <data key="d0">394425</data>
    </edge>
    <edge source="GEO" target="ARM">
      <data key="d0">184766</data>
    </edge>
    <edge source="GEO" target="BGR">
      <data key="d0">57063</data>
    </edge>
    <edge source="GEO" target="BLR">
      <data key="d0">119075</data>
    </edge>
    <edge source="GEO" target="CHN">
      <data key="d0">17326</data>
    </edge>
    <edge source="GEO" target="CZE">
      <data key="d0">18387</data>
    </edge>
    <edge source="GEO" target="FRA">
      <data key="d0">10645</data>
    </edge>
    <edge source="GEO" target="DEU">
      <data key="d0">69962</data>
    </edge>
    <edge source="GEO" target="HUN">
      <data key="d0">13211</data>
    </edge>
    <edge source="GEO" target="KAZ">
      <data key="d0">461685</data>
    </edge>
    <edge source="GEO" target="KGZ">
      <data key="d0">31000</data>
    </edge>
    <edge source="GEO" target="LVA">
      <data key="d0">40335</data>
    </edge>
    <edge source="GEO" target="MDA">
      <data key="d0">35314</data>
    </edge>
    <edge source="GEO" target="NLD">
      <data key="d0">45360</data>
    </edge>
    <edge source="GEO" target="PHL">
      <data key="d0">138634</data>
    </edge>
    <edge source="GEO" target="POL">
      <data key="d0">42291</data>
    </edge>
    <edge source="GEO" target="RUS">
      <data key="d0">4320670</data>
    </edge>
    <edge source="GEO" target="VNM">
      <data key="d0">43200</data>
    </edge>
    <edge source="GEO" target="ESP">
      <data key="d0">21453</data>
    </edge>
    <edge source="GEO" target="TUR">
      <data key="d0">1241837</data>
    </edge>
    <edge source="GEO" target="UKR">
      <data key="d0">1342518</data>
    </edge>
    <edge source="GEO" target="USA">
      <data key="d0">77035</data>
    </edge>
    <edge source="PSE" target="AUT">
      <data key="d0">15649</data>
    </edge>
    <edge source="PSE" target="CAN">
      <data key="d0">108667</data>
    </edge>
    <edge source="PSE" target="DEU">
      <data key="d0">11042</data>
    </edge>
    <edge source="PSE" target="ISR">
      <data key="d0">13200010</data>
    </edge>
    <edge source="PSE" target="JOR">
      <data key="d0">1549219</data>
    </edge>
    <edge source="PSE" target="RUS">
      <data key="d0">23677</data>
    </edge>
    <edge source="PSE" target="SAU">
      <data key="d0">556192</data>
    </edge>
    <edge source="PSE" target="CHE">
      <data key="d0">11148</data>
    </edge>
    <edge source="PSE" target="ARE">
      <data key="d0">170985</data>
    </edge>
    <edge source="PSE" target="GBR">
      <data key="d0">67008</data>
    </edge>
    <edge source="PSE" target="USA">
      <data key="d0">254586</data>
    </edge>
    <edge source="KAZ" target="AZE">
      <data key="d0">309666</data>
    </edge>
    <edge source="KAZ" target="BLR">
      <data key="d0">49982</data>
    </edge>
    <edge source="KAZ" target="CHN">
      <data key="d0">2489927</data>
    </edge>
    <edge source="KAZ" target="CZE">
      <data key="d0">16779</data>
    </edge>
    <edge source="KAZ" target="DEU">
      <data key="d0">660337</data>
    </edge>
    <edge source="KAZ" target="KGZ">
      <data key="d0">5910528</data>
    </edge>
    <edge source="KAZ" target="RUS">
      <data key="d0">24867445</data>
    </edge>
    <edge source="KGZ" target="AZE">
      <data key="d0">15040</data>
    </edge>
    <edge source="KGZ" target="KAZ">
      <data key="d0">457967</data>
    </edge>
    <edge source="KGZ" target="UKR">
      <data key="d0">86003</data>
    </edge>
    <edge source="LVA" target="AZE">
      <data key="d0">20679</data>
    </edge>
    <edge source="LVA" target="AUT">
      <data key="d0">173360</data>
    </edge>
    <edge source="LVA" target="BGR">
      <data key="d0">1714302</data>
    </edge>
    <edge source="LVA" target="BLR">
      <data key="d0">610793</data>
    </edge>
    <edge source="LVA" target="CAN">
      <data key="d0">165919</data>
    </edge>
    <edge source="LVA" target="CHN">
      <data key="d0">23339</data>
    </edge>
    <edge source="LVA" target="CZE">
      <data key="d0">9003239</data>
    </edge>
    <edge source="LVA" target="DNK">
      <data key="d0">1372633</data>
    </edge>
    <edge source="LVA" target="EST">
      <data key="d0">12243566</data>
    </edge>
    <edge source="LVA" target="FIN">
      <data key="d0">220243</data>
    </edge>
    <edge source="LVA" target="FRA">
      <data key="d0">55956</data>
    </edge>
    <edge source="LVA" target="GEO">
      <data key="d0">260648</data>
    </edge>
    <edge source="LVA" target="DEU">
      <data key="d0">2625617</data>
    </edge>
    <edge source="LVA" target="GRC">
      <data key="d0">449718</data>
    </edge>
    <edge source="LVA" target="HKG">
      <data key="d0">46863</data>
    </edge>
    <edge source="LVA" target="HUN">
      <data key="d0">189440</data>
    </edge>
    <edge source="LVA" target="IRL">
      <data key="d0">174733</data>
    </edge>
    <edge source="LVA" target="ISR">
      <data key="d0">1303108</data>
    </edge>
    <edge source="LVA" target="ITA">
      <data key="d0">89867</data>
    </edge>
    <edge source="LVA" target="KAZ">
      <data key="d0">158487</data>
    </edge>
    <edge source="LVA" target="JOR">
      <data key="d0">404304</data>
    </edge>
    <edge source="LVA" target="KOR">
      <data key="d0">95604</data>
    </edge>
    <edge source="LVA" target="LTU">
      <data key="d0">25755969</data>
    </edge>
    <edge source="LVA" target="MDA">
      <data key="d0">69270</data>
    </edge>
    <edge source="LVA" target="NLD">
      <data key="d0">735773</data>
    </edge>
    <edge source="LVA" target="NZL">
      <data key="d0">30572</data>
    </edge>
    <edge source="LVA" target="NOR">
      <data key="d0">322884</data>
    </edge>
    <edge source="LVA" target="POL">
      <data key="d0">11974757</data>
    </edge>
    <edge source="LVA" target="ROU">
      <data key="d0">121388</data>
    </edge>
    <edge source="LVA" target="RUS">
      <data key="d0">4347424</data>
    </edge>
    <edge source="LVA" target="SAU">
      <data key="d0">74666</data>
    </edge>
    <edge source="LVA" target="SRB">
      <data key="d0">45449</data>
    </edge>
    <edge source="LVA" target="SGP">
      <data key="d0">305245</data>
    </edge>
    <edge source="LVA" target="SVK">
      <data key="d0">1007905</data>
    </edge>
    <edge source="LVA" target="SVN">
      <data key="d0">49206</data>
    </edge>
    <edge source="LVA" target="ESP">
      <data key="d0">53257</data>
    </edge>
    <edge source="LVA" target="SWE">
      <data key="d0">1367949</data>
    </edge>
    <edge source="LVA" target="ARE">
      <data key="d0">75342</data>
    </edge>
    <edge source="LVA" target="UKR">
      <data key="d0">1225552</data>
    </edge>
    <edge source="LVA" target="GBR">
      <data key="d0">4672395</data>
    </edge>
    <edge source="LVA" target="USA">
      <data key="d0">833821</data>
    </edge>
    <edge source="LTU" target="AZE">
      <data key="d0">290386</data>
    </edge>
    <edge source="LTU" target="AUS">
      <data key="d0">51373</data>
    </edge>
    <edge source="LTU" target="AUT">
      <data key="d0">1905439</data>
    </edge>
    <edge source="LTU" target="ARM">
      <data key="d0">11730</data>
    </edge>
    <edge source="LTU" target="BEL">
      <data key="d0">5831170</data>
    </edge>
    <edge source="LTU" target="BGR">
      <data key="d0">3311457</data>
    </edge>
    <edge source="LTU" target="BLR">
      <data key="d0">5703698</data>
    </edge>
    <edge source="LTU" target="CAN">
      <data key="d0">120731</data>
    </edge>
    <edge source="LTU" target="CHN">
      <data key="d0">439158</data>
    </edge>
    <edge source="LTU" target="CZE">
      <data key="d0">3157741</data>
    </edge>
    <edge source="LTU" target="DNK">
      <data key="d0">56439</data>
    </edge>
    <edge source="LTU" target="EST">
      <data key="d0">27249586</data>
    </edge>
    <edge source="LTU" target="FIN">
      <data key="d0">41258</data>
    </edge>
    <edge source="LTU" target="FRA">
      <data key="d0">10735384</data>
    </edge>
    <edge source="LTU" target="GEO">
      <data key="d0">119592</data>
    </edge>
    <edge source="LTU" target="DEU">
      <data key="d0">6580292</data>
    </edge>
    <edge source="LTU" target="GRC">
      <data key="d0">1031279</data>
    </edge>
    <edge source="LTU" target="HKG">
      <data key="d0">720490</data>
    </edge>
    <edge source="LTU" target="HUN">
      <data key="d0">317864</data>
    </edge>
    <edge source="LTU" target="IRL">
      <data key="d0">742743</data>
    </edge>
    <edge source="LTU" target="ISR">
      <data key="d0">658755</data>
    </edge>
    <edge source="LTU" target="ITA">
      <data key="d0">36709</data>
    </edge>
    <edge source="LTU" target="KAZ">
      <data key="d0">610272</data>
    </edge>
    <edge source="LTU" target="KGZ">
      <data key="d0">112509</data>
    </edge>
    <edge source="LTU" target="LVA">
      <data key="d0">50072874</data>
    </edge>
    <edge source="LTU" target="MDA">
      <data key="d0">1005449</data>
    </edge>
    <edge source="LTU" target="OMN">
      <data key="d0">44403</data>
    </edge>
    <edge source="LTU" target="NLD">
      <data key="d0">1998048</data>
    </edge>
    <edge source="LTU" target="NOR">
      <data key="d0">4628524</data>
    </edge>
    <edge source="LTU" target="POL">
      <data key="d0">53251556</data>
    </edge>
    <edge source="LTU" target="PRT">
      <data key="d0">124365</data>
    </edge>
    <edge source="LTU" target="ROU">
      <data key="d0">3122261</data>
    </edge>
    <edge source="LTU" target="RUS">
      <data key="d0">25234200</data>
    </edge>
    <edge source="LTU" target="SGP">
      <data key="d0">34296</data>
    </edge>
    <edge source="LTU" target="SVK">
      <data key="d0">7340662</data>
    </edge>
    <edge source="LTU" target="VNM">
      <data key="d0">266350</data>
    </edge>
    <edge source="LTU" target="SVN">
      <data key="d0">26375</data>
    </edge>
    <edge source="LTU" target="ZAF">
      <data key="d0">21447</data>
    </edge>
    <edge source="LTU" target="ESP">
      <data key="d0">751286</data>
    </edge>
    <edge source="LTU" target="SWE">
      <data key="d0">18660989</data>
    </edge>
    <edge source="LTU" target="CHE">
      <data key="d0">169012</data>
    </edge>
    <edge source="LTU" target="ARE">
      <data key="d0">90929</data>
    </edge>
    <edge source="LTU" target="TUR">
      <data key="d0">42917</data>
    </edge>
    <edge source="LTU" target="UKR">
      <data key="d0">328553</data>
    </edge>
    <edge source="LTU" target="GBR">
      <data key="d0">7877427</data>
    </edge>
    <edge source="LTU" target="USA">
      <data key="d0">2087732</data>
    </edge>
    <edge source="MYS" target="DZA">
      <data key="d0">180726</data>
    </edge>
    <edge source="MYS" target="AZE">
      <data key="d0">1817433</data>
    </edge>
    <edge source="MYS" target="ARG">
      <data key="d0">996316</data>
    </edge>
    <edge source="MYS" target="AUS">
      <data key="d0">58217261</data>
    </edge>
    <edge source="MYS" target="AUT">
      <data key="d0">178644</data>
    </edge>
    <edge source="MYS" target="ARM">
      <data key="d0">47756</data>
    </edge>
    <edge source="MYS" target="BEL">
      <data key="d0">2248661</data>
    </edge>
    <edge source="MYS" target="BOL">
      <data key="d0">4064160</data>
    </edge>
    <edge source="MYS" target="BWA">
      <data key="d0">61805</data>
    </edge>
    <edge source="MYS" target="BRA">
      <data key="d0">4796252</data>
    </edge>
    <edge source="MYS" target="BGR">
      <data key="d0">72063</data>
    </edge>
    <edge source="MYS" target="KHM">
      <data key="d0">663798</data>
    </edge>
    <edge source="MYS" target="CMR">
      <data key="d0">142941</data>
    </edge>
    <edge source="MYS" target="CAN">
      <data key="d0">49177095</data>
    </edge>
    <edge source="MYS" target="LKA">
      <data key="d0">12017073</data>
    </edge>
    <edge source="MYS" target="CHL">
      <data key="d0">2784990</data>
    </edge>
    <edge source="MYS" target="CHN">
      <data key="d0">170319612</data>
    </edge>
    <edge source="MYS" target="COL">
      <data key="d0">1679319</data>
    </edge>
    <edge source="MYS" target="CRI">
      <data key="d0">37488</data>
    </edge>
    <edge source="MYS" target="BEN">
      <data key="d0">48320</data>
    </edge>
    <edge source="MYS" target="DNK">
      <data key="d0">321322</data>
    </edge>
    <edge source="MYS" target="ETH">
      <data key="d0">66932</data>
    </edge>
    <edge source="MYS" target="EST">
      <data key="d0">16720388</data>
    </edge>
    <edge source="MYS" target="FIN">
      <data key="d0">804186</data>
    </edge>
    <edge source="MYS" target="FRA">
      <data key="d0">4251835</data>
    </edge>
    <edge source="MYS" target="GEO">
      <data key="d0">1612240</data>
    </edge>
    <edge source="MYS" target="GMB">
      <data key="d0">12546</data>
    </edge>
    <edge source="MYS" target="PSE">
      <data key="d0">104534</data>
    </edge>
    <edge source="MYS" target="DEU">
      <data key="d0">56697896</data>
    </edge>
    <edge source="MYS" target="GHA">
      <data key="d0">62548</data>
    </edge>
    <edge source="MYS" target="GRC">
      <data key="d0">607693</data>
    </edge>
    <edge source="MYS" target="HKG">
      <data key="d0">36017875</data>
    </edge>
    <edge source="MYS" target="HUN">
      <data key="d0">1143462</data>
    </edge>
    <edge source="MYS" target="IDN">
      <data key="d0">153460414</data>
    </edge>
    <edge source="MYS" target="IRL">
      <data key="d0">183996</data>
    </edge>
    <edge source="MYS" target="ITA">
      <data key="d0">2042773</data>
    </edge>
    <edge source="MYS" target="CIV">
      <data key="d0">171672</data>
    </edge>
    <edge source="MYS" target="JPN">
      <data key="d0">206108434</data>
    </edge>
    <edge source="MYS" target="KAZ">
      <data key="d0">16482493</data>
    </edge>
    <edge source="MYS" target="JOR">
      <data key="d0">938547</data>
    </edge>
    <edge source="MYS" target="KOR">
      <data key="d0">54204302</data>
    </edge>
    <edge source="MYS" target="KGZ">
      <data key="d0">525416</data>
    </edge>
    <edge source="MYS" target="LBN">
      <data key="d0">5342506</data>
    </edge>
    <edge source="MYS" target="LVA">
      <data key="d0">1130480</data>
    </edge>
    <edge source="MYS" target="LTU">
      <data key="d0">724736</data>
    </edge>
    <edge source="MYS" target="MDG">
      <data key="d0">55167</data>
    </edge>
    <edge source="MYS" target="MWI">
      <data key="d0">42657</data>
    </edge>
    <edge source="MYS" target="MUS">
      <data key="d0">665035</data>
    </edge>
    <edge source="MYS" target="MEX">
      <data key="d0">37518462</data>
    </edge>
    <edge source="MYS" target="MAR">
      <data key="d0">240033</data>
    </edge>
    <edge source="MYS" target="MOZ">
      <data key="d0">75909</data>
    </edge>
    <edge source="MYS" target="OMN">
      <data key="d0">2682950</data>
    </edge>
    <edge source="MYS" target="NLD">
      <data key="d0">7694076</data>
    </edge>
    <edge source="MYS" target="NZL">
      <data key="d0">5570229</data>
    </edge>
    <edge source="MYS" target="NIC">
      <data key="d0">209327</data>
    </edge>
    <edge source="MYS" target="PAK">
      <data key="d0">5863791</data>
    </edge>
    <edge source="MYS" target="PAN">
      <data key="d0">227399</data>
    </edge>
    <edge source="MYS" target="PRY">
      <data key="d0">35517</data>
    </edge>
    <edge source="MYS" target="PER">
      <data key="d0">10608088</data>
    </edge>
    <edge source="MYS" target="PHL">
      <data key="d0">54199280</data>
    </edge>
    <edge source="MYS" target="POL">
      <data key="d0">568945</data>
    </edge>
    <edge source="MYS" target="PRT">
      <data key="d0">35972</data>
    </edge>
    <edge source="MYS" target="RUS">
      <data key="d0">50246117</data>
    </edge>
    <edge source="MYS" target="SAU">
      <data key="d0">25442412</data>
    </edge>
    <edge source="MYS" target="SEN">
      <data key="d0">96539</data>
    </edge>
    <edge source="MYS" target="IND">
      <data key="d0">19292339</data>
    </edge>
    <edge source="MYS" target="SGP">
      <data key="d0">368564959</data>
    </edge>
    <edge source="MYS" target="SVK">
      <data key="d0">14624</data>
    </edge>
    <edge source="MYS" target="VNM">
      <data key="d0">42845930</data>
    </edge>
    <edge source="MYS" target="SVN">
      <data key="d0">780808</data>
    </edge>
    <edge source="MYS" target="ZAF">
      <data key="d0">19774721</data>
    </edge>
    <edge source="MYS" target="ZWE">
      <data key="d0">93171</data>
    </edge>
    <edge source="MYS" target="ESP">
      <data key="d0">8651721</data>
    </edge>
    <edge source="MYS" target="SWE">
      <data key="d0">906124</data>
    </edge>
    <edge source="MYS" target="CHE">
      <data key="d0">262817</data>
    </edge>
    <edge source="MYS" target="THA">
      <data key="d0">95099926</data>
    </edge>
    <edge source="MYS" target="TGO">
      <data key="d0">38965</data>
    </edge>
    <edge source="MYS" target="ARE">
      <data key="d0">50519685</data>
    </edge>
    <edge source="MYS" target="TUN">
      <data key="d0">69755</data>
    </edge>
    <edge source="MYS" target="TUR">
      <data key="d0">12677953</data>
    </edge>
    <edge source="MYS" target="UGA">
      <data key="d0">23518</data>
    </edge>
    <edge source="MYS" target="UKR">
      <data key="d0">8748258</data>
    </edge>
    <edge source="MYS" target="EGY">
      <data key="d0">24086489</data>
    </edge>
    <edge source="MYS" target="GBR">
      <data key="d0">7061106</data>
    </edge>
    <edge source="MYS" target="TZA">
      <data key="d0">395695</data>
    </edge>
    <edge source="MYS" target="USA">
      <data key="d0">130539326</data>
    </edge>
    <edge source="MYS" target="URY">
      <data key="d0">152434</data>
    </edge>
    <edge source="RUS" target="DZA">
      <data key="d0">57229</data>
    </edge>
    <edge source="RUS" target="AZE">
      <data key="d0">28079974</data>
    </edge>
    <edge source="RUS" target="AUS">
      <data key="d0">446355</data>
    </edge>
    <edge source="RUS" target="AUT">
      <data key="d0">51856</data>
    </edge>
    <edge source="RUS" target="ARM">
      <data key="d0">21958762</data>
    </edge>
    <edge source="RUS" target="BEL">
      <data key="d0">87145</data>
    </edge>
    <edge source="RUS" target="BGR">
      <data key="d0">486197</data>
    </edge>
    <edge source="RUS" target="BLR">
      <data key="d0">139932189</data>
    </edge>
    <edge source="RUS" target="CAN">
      <data key="d0">918187</data>
    </edge>
    <edge source="RUS" target="LKA">
      <data key="d0">3445697</data>
    </edge>
    <edge source="RUS" target="CHN">
      <data key="d0">67557869</data>
    </edge>
    <edge source="RUS" target="CRI">
      <data key="d0">18144</data>
    </edge>
    <edge source="RUS" target="CZE">
      <data key="d0">1138420</data>
    </edge>
    <edge source="RUS" target="DNK">
      <data key="d0">27732</data>
    </edge>
    <edge source="RUS" target="EST">
      <data key="d0">4156272</data>
    </edge>
    <edge source="RUS" target="FIN">
      <data key="d0">110473</data>
    </edge>
    <edge source="RUS" target="FRA">
      <data key="d0">1144776</data>
    </edge>
    <edge source="RUS" target="GEO">
      <data key="d0">32897447</data>
    </edge>
    <edge source="RUS" target="PSE">
      <data key="d0">57443</data>
    </edge>
    <edge source="RUS" target="DEU">
      <data key="d0">15145988</data>
    </edge>
    <edge source="RUS" target="GRC">
      <data key="d0">103043</data>
    </edge>
    <edge source="RUS" target="HKG">
      <data key="d0">38636</data>
    </edge>
    <edge source="RUS" target="HUN">
      <data key="d0">151297</data>
    </edge>
    <edge source="RUS" target="IDN">
      <data key="d0">3958477</data>
    </edge>
    <edge source="RUS" target="ISR">
      <data key="d0">11112398</data>
    </edge>
    <edge source="RUS" target="ITA">
      <data key="d0">590559</data>
    </edge>
    <edge source="RUS" target="JPN">
      <data key="d0">35559</data>
    </edge>
    <edge source="RUS" target="KAZ">
      <data key="d0">171050939</data>
    </edge>
    <edge source="RUS" target="JOR">
      <data key="d0">349172</data>
    </edge>
    <edge source="RUS" target="KOR">
      <data key="d0">633084</data>
    </edge>
    <edge source="RUS" target="KGZ">
      <data key="d0">34669595</data>
    </edge>
    <edge source="RUS" target="LBN">
      <data key="d0">26536</data>
    </edge>
    <edge source="RUS" target="LVA">
      <data key="d0">6547887</data>
    </edge>
    <edge source="RUS" target="LTU">
      <data key="d0">5528786</data>
    </edge>
    <edge source="RUS" target="MYS">
      <data key="d0">250754</data>
    </edge>
    <edge source="RUS" target="MUS">
      <data key="d0">14275</data>
    </edge>
    <edge source="RUS" target="MEX">
      <data key="d0">47808</data>
    </edge>
    <edge source="RUS" target="MDA">
      <data key="d0">17472016</data>
    </edge>
    <edge source="RUS" target="NLD">
      <data key="d0">3010664</data>
    </edge>
    <edge source="RUS" target="NZL">
      <data key="d0">189144</data>
    </edge>
    <edge source="RUS" target="NOR">
      <data key="d0">20542</data>
    </edge>
    <edge source="RUS" target="PAK">
      <data key="d0">1311956</data>
    </edge>
    <edge source="RUS" target="PER">
      <data key="d0">47614</data>
    </edge>
    <edge source="RUS" target="POL">
      <data key="d0">2008005</data>
    </edge>
    <edge source="RUS" target="ROU">
      <data key="d0">28403</data>
    </edge>
    <edge source="RUS" target="SAU">
      <data key="d0">2197625</data>
    </edge>
    <edge source="RUS" target="SRB">
      <data key="d0">750616</data>
    </edge>
    <edge source="RUS" target="IND">
      <data key="d0">15976363</data>
    </edge>
    <edge source="RUS" target="SGP">
      <data key="d0">125047</data>
    </edge>
    <edge source="RUS" target="SVK">
      <data key="d0">14094</data>
    </edge>
    <edge source="RUS" target="VNM">
      <data key="d0">574718</data>
    </edge>
    <edge source="RUS" target="ZAF">
      <data key="d0">232497</data>
    </edge>
    <edge source="RUS" target="ESP">
      <data key="d0">560019</data>
    </edge>
    <edge source="RUS" target="CHE">
      <data key="d0">16955</data>
    </edge>
    <edge source="RUS" target="ARE">
      <data key="d0">6202775</data>
    </edge>
    <edge source="RUS" target="TUN">
      <data key="d0">88744</data>
    </edge>
    <edge source="RUS" target="TUR">
      <data key="d0">774064</data>
    </edge>
    <edge source="RUS" target="UKR">
      <data key="d0">57284379</data>
    </edge>
    <edge source="RUS" target="GBR">
      <data key="d0">242228</data>
    </edge>
    <edge source="RUS" target="USA">
      <data key="d0">6680994</data>
    </edge>
    <edge source="SAU" target="AUS">
      <data key="d0">32537</data>
    </edge>
    <edge source="SAU" target="BRA">
      <data key="d0">62940</data>
    </edge>
    <edge source="SAU" target="CHN">
      <data key="d0">281633</data>
    </edge>
    <edge source="SAU" target="PSE">
      <data key="d0">492325</data>
    </edge>
    <edge source="SAU" target="GHA">
      <data key="d0">218159</data>
    </edge>
    <edge source="SAU" target="GRC">
      <data key="d0">100812</data>
    </edge>
    <edge source="SAU" target="GTM">
      <data key="d0">86410</data>
    </edge>
    <edge source="SAU" target="HKG">
      <data key="d0">140283</data>
    </edge>
    <edge source="SAU" target="JOR">
      <data key="d0">8692511</data>
    </edge>
    <edge source="SAU" target="LBN">
      <data key="d0">2580843</data>
    </edge>
    <edge source="SAU" target="LVA">
      <data key="d0">28536</data>
    </edge>
    <edge source="SAU" target="MYS">
      <data key="d0">218959</data>
    </edge>
    <edge source="SAU" target="MRT">
      <data key="d0">39471</data>
    </edge>
    <edge source="SAU" target="MAR">
      <data key="d0">619807</data>
    </edge>
    <edge source="SAU" target="OMN">
      <data key="d0">4123162</data>
    </edge>
    <edge source="SAU" target="PAK">
      <data key="d0">92544</data>
    </edge>
    <edge source="SAU" target="IND">
      <data key="d0">1388966</data>
    </edge>
    <edge source="SAU" target="SGP">
      <data key="d0">438186</data>
    </edge>
    <edge source="SAU" target="ESP">
      <data key="d0">41871</data>
    </edge>
    <edge source="SAU" target="ARE">
      <data key="d0">7414224</data>
    </edge>
    <edge source="SAU" target="TUR">
      <data key="d0">1109733</data>
    </edge>
    <edge source="SAU" target="EGY">
      <data key="d0">11759547</data>
    </edge>
    <edge source="SAU" target="GBR">
      <data key="d0">140016</data>
    </edge>
    <edge source="SAU" target="USA">
      <data key="d0">90677</data>
    </edge>
    <edge source="SWE" target="AUS">
      <data key="d0">1105665</data>
    </edge>
    <edge source="SWE" target="AUT">
      <data key="d0">4017462</data>
    </edge>
    <edge source="SWE" target="BEL">
      <data key="d0">2854147</data>
    </edge>
    <edge source="SWE" target="BRA">
      <data key="d0">50986</data>
    </edge>
    <edge source="SWE" target="BGR">
      <data key="d0">446593</data>
    </edge>
    <edge source="SWE" target="BDI">
      <data key="d0">38005</data>
    </edge>
    <edge source="SWE" target="BLR">
      <data key="d0">19763</data>
    </edge>
    <edge source="SWE" target="CAN">
      <data key="d0">3026749</data>
    </edge>
    <edge source="SWE" target="CHL">
      <data key="d0">485183</data>
    </edge>
    <edge source="SWE" target="CHN">
      <data key="d0">1383045</data>
    </edge>
    <edge source="SWE" target="HRV">
      <data key="d0">105947</data>
    </edge>
    <edge source="SWE" target="CZE">
      <data key="d0">6329827</data>
    </edge>
    <edge source="SWE" target="DNK">
      <data key="d0">118003470</data>
    </edge>
    <edge source="SWE" target="EST">
      <data key="d0">6805187</data>
    </edge>
    <edge source="SWE" target="FIN">
      <data key="d0">86752162</data>
    </edge>
    <edge source="SWE" target="FRA">
      <data key="d0">19469520</data>
    </edge>
    <edge source="SWE" target="GEO">
      <data key="d0">50986</data>
    </edge>
    <edge source="SWE" target="DEU">
      <data key="d0">29451841</data>
    </edge>
    <edge source="SWE" target="GRC">
      <data key="d0">3678688</data>
    </edge>
    <edge source="SWE" target="HKG">
      <data key="d0">349650</data>
    </edge>
    <edge source="SWE" target="HUN">
      <data key="d0">472436</data>
    </edge>
    <edge source="SWE" target="IRL">
      <data key="d0">397010</data>
    </edge>
    <edge source="SWE" target="ISR">
      <data key="d0">102673</data>
    </edge>
    <edge source="SWE" target="ITA">
      <data key="d0">7297035</data>
    </edge>
    <edge source="SWE" target="JPN">
      <data key="d0">701404</data>
    </edge>
    <edge source="SWE" target="JOR">
      <data key="d0">20114</data>
    </edge>
    <edge source="SWE" target="KOR">
      <data key="d0">263933</data>
    </edge>
    <edge source="SWE" target="LBN">
      <data key="d0">12396</data>
    </edge>
    <edge source="SWE" target="LVA">
      <data key="d0">6955455</data>
    </edge>
    <edge source="SWE" target="LTU">
      <data key="d0">2834267</data>
    </edge>
    <edge source="SWE" target="MYS">
      <data key="d0">137404</data>
    </edge>
    <edge source="SWE" target="MAR">
      <data key="d0">16722</data>
    </edge>
    <edge source="SWE" target="NLD">
      <data key="d0">18439866</data>
    </edge>
    <edge source="SWE" target="NZL">
      <data key="d0">593001</data>
    </edge>
    <edge source="SWE" target="NOR">
      <data key="d0">125473810</data>
    </edge>
    <edge source="SWE" target="PER">
      <data key="d0">187571</data>
    </edge>
    <edge source="SWE" target="POL">
      <data key="d0">4595612</data>
    </edge>
    <edge source="SWE" target="PRT">
      <data key="d0">245106</data>
    </edge>
    <edge source="SWE" target="ROU">
      <data key="d0">1709424</data>
    </edge>
    <edge source="SWE" target="RUS">
      <data key="d0">4360213</data>
    </edge>
    <edge source="SWE" target="SAU">
      <data key="d0">1020065</data>
    </edge>
    <edge source="SWE" target="IND">
      <data key="d0">302289</data>
    </edge>
    <edge source="SWE" target="SGP">
      <data key="d0">148981</data>
    </edge>
    <edge source="SWE" target="SVK">
      <data key="d0">1895475</data>
    </edge>
    <edge source="SWE" target="VNM">
      <data key="d0">112613</data>
    </edge>
    <edge source="SWE" target="SVN">
      <data key="d0">979604</data>
    </edge>
    <edge source="SWE" target="ZAF">
      <data key="d0">79285</data>
    </edge>
    <edge source="SWE" target="ESP">
      <data key="d0">8009549</data>
    </edge>
    <edge source="SWE" target="CHE">
      <data key="d0">6376019</data>
    </edge>
    <edge source="SWE" target="THA">
      <data key="d0">102673</data>
    </edge>
    <edge source="SWE" target="ARE">
      <data key="d0">644688</data>
    </edge>
    <edge source="SWE" target="TUR">
      <data key="d0">706316</data>
    </edge>
    <edge source="SWE" target="EGY">
      <data key="d0">19646</data>
    </edge>
    <edge source="SWE" target="GBR">
      <data key="d0">13352990</data>
    </edge>
    <edge source="SWE" target="USA">
      <data key="d0">10145335</data>
    </edge>
    <edge source="TUR" target="ALB">
      <data key="d0">1977060</data>
    </edge>
    <edge source="TUR" target="DZA">
      <data key="d0">13588070</data>
    </edge>
    <edge source="TUR" target="AZE">
      <data key="d0">8748822</data>
    </edge>
    <edge source="TUR" target="ARG">
      <data key="d0">371388</data>
    </edge>
    <edge source="TUR" target="AUS">
      <data key="d0">1786709</data>
    </edge>
    <edge source="TUR" target="AUT">
      <data key="d0">2269819</data>
    </edge>
    <edge source="TUR" target="BEL">
      <data key="d0">12431834</data>
    </edge>
    <edge source="TUR" target="BOL">
      <data key="d0">723090</data>
    </edge>
    <edge source="TUR" target="BRA">
      <data key="d0">3026776</data>
    </edge>
    <edge source="TUR" target="BGR">
      <data key="d0">6480109</data>
    </edge>
    <edge source="TUR" target="KHM">
      <data key="d0">27095</data>
    </edge>
    <edge source="TUR" target="CMR">
      <data key="d0">872008</data>
    </edge>
    <edge source="TUR" target="CAN">
      <data key="d0">8205899</data>
    </edge>
    <edge source="TUR" target="CAF">
      <data key="d0">28693</data>
    </edge>
    <edge source="TUR" target="LKA">
      <data key="d0">87185</data>
    </edge>
    <edge source="TUR" target="CHL">
      <data key="d0">507805</data>
    </edge>
    <edge source="TUR" target="CHN">
      <data key="d0">4138021</data>
    </edge>
    <edge source="TUR" target="COL">
      <data key="d0">2134212</data>
    </edge>
    <edge source="TUR" target="CRI">
      <data key="d0">870725</data>
    </edge>
    <edge source="TUR" target="HRV">
      <data key="d0">3474455</data>
    </edge>
    <edge source="TUR" target="CZE">
      <data key="d0">1226068</data>
    </edge>
    <edge source="TUR" target="BEN">
      <data key="d0">507281</data>
    </edge>
    <edge source="TUR" target="DNK">
      <data key="d0">121793</data>
    </edge>
    <edge source="TUR" target="ECU">
      <data key="d0">463583</data>
    </edge>
    <edge source="TUR" target="SLV">
      <data key="d0">470688</data>
    </edge>
    <edge source="TUR" target="ETH">
      <data key="d0">1211801</data>
    </edge>
    <edge source="TUR" target="EST">
      <data key="d0">83095</data>
    </edge>
    <edge source="TUR" target="FIN">
      <data key="d0">211202</data>
    </edge>
    <edge source="TUR" target="FRA">
      <data key="d0">5794484</data>
    </edge>
    <edge source="TUR" target="GEO">
      <data key="d0">6085237</data>
    </edge>
    <edge source="TUR" target="GMB">
      <data key="d0">382781</data>
    </edge>
    <edge source="TUR" target="PSE">
      <data key="d0">7825216</data>
    </edge>
    <edge source="TUR" target="DEU">
      <data key="d0">26468205</data>
    </edge>
    <edge source="TUR" target="GHA">
      <data key="d0">1217918</data>
    </edge>
    <edge source="TUR" target="GRC">
      <data key="d0">5004452</data>
    </edge>
    <edge source="TUR" target="GTM">
      <data key="d0">1103563</data>
    </edge>
    <edge source="TUR" target="HND">
      <data key="d0">368279</data>
    </edge>
    <edge source="TUR" target="HKG">
      <data key="d0">3727836</data>
    </edge>
    <edge source="TUR" target="HUN">
      <data key="d0">1228654</data>
    </edge>
    <edge source="TUR" target="IDN">
      <data key="d0">167120</data>
    </edge>
    <edge source="TUR" target="IRL">
      <data key="d0">55720</data>
    </edge>
    <edge source="TUR" target="ISR">
      <data key="d0">21761106</data>
    </edge>
    <edge source="TUR" target="ITA">
      <data key="d0">5239440</data>
    </edge>
    <edge source="TUR" target="CIV">
      <data key="d0">1396000</data>
    </edge>
    <edge source="TUR" target="JAM">
      <data key="d0">195056</data>
    </edge>
    <edge source="TUR" target="JPN">
      <data key="d0">2675118</data>
    </edge>
    <edge source="TUR" target="KAZ">
      <data key="d0">6294964</data>
    </edge>
    <edge source="TUR" target="JOR">
      <data key="d0">5657494</data>
    </edge>
    <edge source="TUR" target="KOR">
      <data key="d0">1672036</data>
    </edge>
    <edge source="TUR" target="KGZ">
      <data key="d0">875383</data>
    </edge>
    <edge source="TUR" target="LBN">
      <data key="d0">12284194</data>
    </edge>
    <edge source="TUR" target="LVA">
      <data key="d0">340240</data>
    </edge>
    <edge source="TUR" target="LTU">
      <data key="d0">937965</data>
    </edge>
    <edge source="TUR" target="MDG">
      <data key="d0">224833</data>
    </edge>
    <edge source="TUR" target="MWI">
      <data key="d0">30636</data>
    </edge>
    <edge source="TUR" target="MYS">
      <data key="d0">842973</data>
    </edge>
    <edge source="TUR" target="MRT">
      <data key="d0">1153219</data>
    </edge>
    <edge source="TUR" target="MUS">
      <data key="d0">476368</data>
    </edge>
    <edge source="TUR" target="MEX">
      <data key="d0">394820</data>
    </edge>
    <edge source="TUR" target="MDA">
      <data key="d0">301350</data>
    </edge>
    <edge source="TUR" target="MAR">
      <data key="d0">2354415</data>
    </edge>
    <edge source="TUR" target="MOZ">
      <data key="d0">12183</data>
    </edge>
    <edge source="TUR" target="OMN">
      <data key="d0">3367722</data>
    </edge>
    <edge source="TUR" target="NAM">
      <data key="d0">14233</data>
    </edge>
    <edge source="TUR" target="NLD">
      <data key="d0">8221057</data>
    </edge>
    <edge source="TUR" target="NZL">
      <data key="d0">98252</data>
    </edge>
    <edge source="TUR" target="NIC">
      <data key="d0">149604</data>
    </edge>
    <edge source="TUR" target="NER">
      <data key="d0">1052360</data>
    </edge>
    <edge source="TUR" target="NOR">
      <data key="d0">287580</data>
    </edge>
    <edge source="TUR" target="PAK">
      <data key="d0">2376444</data>
    </edge>
    <edge source="TUR" target="PAN">
      <data key="d0">1110985</data>
    </edge>
    <edge source="TUR" target="PRY">
      <data key="d0">92690</data>
    </edge>
    <edge source="TUR" target="PER">
      <data key="d0">1960435</data>
    </edge>
    <edge source="TUR" target="PHL">
      <data key="d0">792969</data>
    </edge>
    <edge source="TUR" target="POL">
      <data key="d0">3719945</data>
    </edge>
    <edge source="TUR" target="PRT">
      <data key="d0">211595</data>
    </edge>
    <edge source="TUR" target="ROU">
      <data key="d0">7320959</data>
    </edge>
    <edge source="TUR" target="RUS">
      <data key="d0">1016293</data>
    </edge>
    <edge source="TUR" target="SAU">
      <data key="d0">34412570</data>
    </edge>
    <edge source="TUR" target="SEN">
      <data key="d0">1029342</data>
    </edge>
    <edge source="TUR" target="SRB">
      <data key="d0">6036572</data>
    </edge>
    <edge source="TUR" target="IND">
      <data key="d0">8222156</data>
    </edge>
    <edge source="TUR" target="SGP">
      <data key="d0">3173021</data>
    </edge>
    <edge source="TUR" target="SVK">
      <data key="d0">939254</data>
    </edge>
    <edge source="TUR" target="VNM">
      <data key="d0">20820131</data>
    </edge>
    <edge source="TUR" target="SVN">
      <data key="d0">10059</data>
    </edge>
    <edge source="TUR" target="ZAF">
      <data key="d0">4508268</data>
    </edge>
    <edge source="TUR" target="ZWE">
      <data key="d0">288337</data>
    </edge>
    <edge source="TUR" target="ESP">
      <data key="d0">2166231</data>
    </edge>
    <edge source="TUR" target="SWE">
      <data key="d0">1461200</data>
    </edge>
    <edge source="TUR" target="CHE">
      <data key="d0">965834</data>
    </edge>
    <edge source="TUR" target="THA">
      <data key="d0">449853</data>
    </edge>
    <edge source="TUR" target="TGO">
      <data key="d0">28295</data>
    </edge>
    <edge source="TUR" target="ARE">
      <data key="d0">27355733</data>
    </edge>
    <edge source="TUR" target="TUN">
      <data key="d0">3971137</data>
    </edge>
    <edge source="TUR" target="UGA">
      <data key="d0">253444</data>
    </edge>
    <edge source="TUR" target="UKR">
      <data key="d0">1588138</data>
    </edge>
    <edge source="TUR" target="MKD">
      <data key="d0">2295141</data>
    </edge>
    <edge source="TUR" target="EGY">
      <data key="d0">7199749</data>
    </edge>
    <edge source="TUR" target="GBR">
      <data key="d0">5712975</data>
    </edge>
    <edge source="TUR" target="TZA">
      <data key="d0">540496</data>
    </edge>
    <edge source="TUR" target="USA">
      <data key="d0">39879005</data>
    </edge>
    <edge source="TUR" target="BFA">
      <data key="d0">820870</data>
    </edge>
    <edge source="TUR" target="URY">
      <data key="d0">56776</data>
    </edge>
    <edge source="UKR" target="DZA">
      <data key="d0">3751746</data>
    </edge>
    <edge source="UKR" target="AZE">
      <data key="d0">8018223</data>
    </edge>
    <edge source="UKR" target="AUS">
      <data key="d0">30528</data>
    </edge>
    <edge source="UKR" target="AUT">
      <data key="d0">66339</data>
    </edge>
    <edge source="UKR" target="ARM">
      <data key="d0">6444534</data>
    </edge>
    <edge source="UKR" target="BGR">
      <data key="d0">3059046</data>
    </edge>
    <edge source="UKR" target="BLR">
      <data key="d0">15013454</data>
    </edge>
    <edge source="UKR" target="CAN">
      <data key="d0">191198</data>
    </edge>
    <edge source="UKR" target="LKA">
      <data key="d0">1535193</data>
    </edge>
    <edge source="UKR" target="CHN">
      <data key="d0">1713955</data>
    </edge>
    <edge source="UKR" target="CZE">
      <data key="d0">111801</data>
    </edge>
    <edge source="UKR" target="DNK">
      <data key="d0">212493</data>
    </edge>
    <edge source="UKR" target="EST">
      <data key="d0">452458</data>
    </edge>
    <edge source="UKR" target="FIN">
      <data key="d0">912504</data>
    </edge>
    <edge source="UKR" target="FRA">
      <data key="d0">258181</data>
    </edge>
    <edge source="UKR" target="GEO">
      <data key="d0">15864902</data>
    </edge>
    <edge source="UKR" target="PSE">
      <data key="d0">172452</data>
    </edge>
    <edge source="UKR" target="DEU">
      <data key="d0">2406068</data>
    </edge>
    <edge source="UKR" target="GHA">
      <data key="d0">47769</data>
    </edge>
    <edge source="UKR" target="GRC">
      <data key="d0">4163615</data>
    </edge>
    <edge source="UKR" target="HKG">
      <data key="d0">112948</data>
    </edge>
    <edge source="UKR" target="HUN">
      <data key="d0">1439238</data>
    </edge>
    <edge source="UKR" target="IDN">
      <data key="d0">762952</data>
    </edge>
    <edge source="UKR" target="ISR">
      <data key="d0">2569061</data>
    </edge>
    <edge source="UKR" target="ITA">
      <data key="d0">211074</data>
    </edge>
    <edge source="UKR" target="JPN">
      <data key="d0">28832</data>
    </edge>
    <edge source="UKR" target="KAZ">
      <data key="d0">24826369</data>
    </edge>
    <edge source="UKR" target="JOR">
      <data key="d0">686955</data>
    </edge>
    <edge source="UKR" target="KOR">
      <data key="d0">50281</data>
    </edge>
    <edge source="UKR" target="KGZ">
      <data key="d0">4311741</data>
    </edge>
    <edge source="UKR" target="LBN">
      <data key="d0">76345</data>
    </edge>
    <edge source="UKR" target="LVA">
      <data key="d0">3995430</data>
    </edge>
    <edge source="UKR" target="LTU">
      <data key="d0">4185832</data>
    </edge>
    <edge source="UKR" target="MYS">
      <data key="d0">350979</data>
    </edge>
    <edge source="UKR" target="MUS">
      <data key="d0">17130</data>
    </edge>
    <edge source="UKR" target="MDA">
      <data key="d0">16571231</data>
    </edge>
    <edge source="UKR" target="MAR">
      <data key="d0">30394</data>
    </edge>
    <edge source="UKR" target="NLD">
      <data key="d0">1021899</data>
    </edge>
    <edge source="UKR" target="PAK">
      <data key="d0">209270</data>
    </edge>
    <edge source="UKR" target="PAN">
      <data key="d0">105328</data>
    </edge>
    <edge source="UKR" target="POL">
      <data key="d0">4643158</data>
    </edge>
    <edge source="UKR" target="ROU">
      <data key="d0">4208592</data>
    </edge>
    <edge source="UKR" target="RUS">
      <data key="d0">25701698</data>
    </edge>
    <edge source="UKR" target="SAU">
      <data key="d0">38437</data>
    </edge>
    <edge source="UKR" target="IND">
      <data key="d0">2473221</data>
    </edge>
    <edge source="UKR" target="SGP">
      <data key="d0">54473</data>
    </edge>
    <edge source="UKR" target="SVK">
      <data key="d0">56095</data>
    </edge>
    <edge source="UKR" target="VNM">
      <data key="d0">124244</data>
    </edge>
    <edge source="UKR" target="SVN">
      <data key="d0">39276</data>
    </edge>
    <edge source="UKR" target="ZAF">
      <data key="d0">297465</data>
    </edge>
    <edge source="UKR" target="ESP">
      <data key="d0">345909</data>
    </edge>
    <edge source="UKR" target="SWE">
      <data key="d0">21652</data>
    </edge>
    <edge source="UKR" target="THA">
      <data key="d0">83973</data>
    </edge>
    <edge source="UKR" target="ARE">
      <data key="d0">428339</data>
    </edge>
    <edge source="UKR" target="TUN">
      <data key="d0">98710</data>
    </edge>
    <edge source="UKR" target="TUR">
      <data key="d0">2307812</data>
    </edge>
    <edge source="UKR" target="EGY">
      <data key="d0">70153</data>
    </edge>
    <edge source="UKR" target="GBR">
      <data key="d0">725232</data>
    </edge>
    <edge source="UKR" target="USA">
      <data key="d0">2680775</data>
    </edge>
    <edge source="ARG" target="AUS">
      <data key="d0">12572171</data>
    </edge>
    <edge source="ARG" target="BEL">
      <data key="d0">348607</data>
    </edge>
    <edge source="ARG" target="BOL">
      <data key="d0">4736643</data>
    </edge>
    <edge source="ARG" target="BRA">
      <data key="d0">33735599</data>
    </edge>
    <edge source="ARG" target="BGR">
      <data key="d0">195877</data>
    </edge>
    <edge source="ARG" target="CAN">
      <data key="d0">3158051</data>
    </edge>
    <edge source="ARG" target="CHL">
      <data key="d0">27679058</data>
    </edge>
    <edge source="ARG" target="CHN">
      <data key="d0">728993</data>
    </edge>
    <edge source="ARG" target="COL">
      <data key="d0">4042065</data>
    </edge>
    <edge source="ARG" target="CRI">
      <data key="d0">394455</data>
    </edge>
    <edge source="ARG" target="ECU">
      <data key="d0">1365717</data>
    </edge>
    <edge source="ARG" target="SLV">
      <data key="d0">77440</data>
    </edge>
    <edge source="ARG" target="FRA">
      <data key="d0">1481400</data>
    </edge>
    <edge source="ARG" target="DEU">
      <data key="d0">5092678</data>
    </edge>
    <edge source="ARG" target="GTM">
      <data key="d0">86916</data>
    </edge>
    <edge source="ARG" target="HKG">
      <data key="d0">53145</data>
    </edge>
    <edge source="ARG" target="IDN">
      <data key="d0">1514122</data>
    </edge>
    <edge source="ARG" target="ISR">
      <data key="d0">3150919</data>
    </edge>
    <edge source="ARG" target="ITA">
      <data key="d0">314987</data>
    </edge>
    <edge source="ARG" target="JAM">
      <data key="d0">29824</data>
    </edge>
    <edge source="ARG" target="JPN">
      <data key="d0">4436347</data>
    </edge>
    <edge source="ARG" target="JOR">
      <data key="d0">135397</data>
    </edge>
    <edge source="ARG" target="KOR">
      <data key="d0">202169</data>
    </edge>
    <edge source="ARG" target="LBN">
      <data key="d0">2848951</data>
    </edge>
    <edge source="ARG" target="MDG">
      <data key="d0">27602</data>
    </edge>
    <edge source="ARG" target="MYS">
      <data key="d0">567815</data>
    </edge>
    <edge source="ARG" target="MRT">
      <data key="d0">99000</data>
    </edge>
    <edge source="ARG" target="MUS">
      <data key="d0">58405</data>
    </edge>
    <edge source="ARG" target="MEX">
      <data key="d0">1149001</data>
    </edge>
    <edge source="ARG" target="MAR">
      <data key="d0">13315</data>
    </edge>
    <edge source="ARG" target="MOZ">
      <data key="d0">476664</data>
    </edge>
    <edge source="ARG" target="NLD">
      <data key="d0">2031290</data>
    </edge>
    <edge source="ARG" target="NZL">
      <data key="d0">1665050</data>
    </edge>
    <edge source="ARG" target="NOR">
      <data key="d0">39346</data>
    </edge>
    <edge source="ARG" target="PAK">
      <data key="d0">442319</data>
    </edge>
    <edge source="ARG" target="PAN">
      <data key="d0">79106</data>
    </edge>
    <edge source="ARG" target="PRY">
      <data key="d0">5498712</data>
    </edge>
    <edge source="ARG" target="PER">
      <data key="d0">1945395</data>
    </edge>
    <edge source="ARG" target="PHL">
      <data key="d0">75213</data>
    </edge>
    <edge source="ARG" target="POL">
      <data key="d0">1622903</data>
    </edge>
    <edge source="ARG" target="RUS">
      <data key="d0">1668986</data>
    </edge>
    <edge source="ARG" target="SAU">
      <data key="d0">566157</data>
    </edge>
    <edge source="ARG" target="SRB">
      <data key="d0">16565</data>
    </edge>
    <edge source="ARG" target="IND">
      <data key="d0">3026533</data>
    </edge>
    <edge source="ARG" target="SGP">
      <data key="d0">36890</data>
    </edge>
    <edge source="ARG" target="VNM">
      <data key="d0">13044</data>
    </edge>
    <edge source="ARG" target="ZAF">
      <data key="d0">452981</data>
    </edge>
    <edge source="ARG" target="ESP">
      <data key="d0">1690157</data>
    </edge>
    <edge source="ARG" target="SWE">
      <data key="d0">234064</data>
    </edge>
    <edge source="ARG" target="THA">
      <data key="d0">181082</data>
    </edge>
    <edge source="ARG" target="ARE">
      <data key="d0">616629</data>
    </edge>
    <edge source="ARG" target="TUR">
      <data key="d0">1072338</data>
    </edge>
    <edge source="ARG" target="UKR">
      <data key="d0">100167</data>
    </edge>
    <edge source="ARG" target="MKD">
      <data key="d0">13019</data>
    </edge>
    <edge source="ARG" target="EGY">
      <data key="d0">85567</data>
    </edge>
    <edge source="ARG" target="GBR">
      <data key="d0">1553525</data>
    </edge>
    <edge source="ARG" target="USA">
      <data key="d0">75549929</data>
    </edge>
    <edge source="ARG" target="URY">
      <data key="d0">10768223</data>
    </edge>
    <edge source="AUS" target="BEL">
      <data key="d0">311979</data>
    </edge>
    <edge source="AUS" target="BGR">
      <data key="d0">13845</data>
    </edge>
    <edge source="AUS" target="CAN">
      <data key="d0">555531</data>
    </edge>
    <edge source="AUS" target="LKA">
      <data key="d0">143511</data>
    </edge>
    <edge source="AUS" target="CHL">
      <data key="d0">13658</data>
    </edge>
    <edge source="AUS" target="CHN">
      <data key="d0">5221270</data>
    </edge>
    <edge source="AUS" target="FRA">
      <data key="d0">137517</data>
    </edge>
    <edge source="AUS" target="GEO">
      <data key="d0">116089</data>
    </edge>
    <edge source="AUS" target="DEU">
      <data key="d0">920811</data>
    </edge>
    <edge source="AUS" target="GRC">
      <data key="d0">20600</data>
    </edge>
    <edge source="AUS" target="HKG">
      <data key="d0">9426761</data>
    </edge>
    <edge source="AUS" target="IDN">
      <data key="d0">4653578</data>
    </edge>
    <edge source="AUS" target="IRL">
      <data key="d0">19788</data>
    </edge>
    <edge source="AUS" target="ISR">
      <data key="d0">110453</data>
    </edge>
    <edge source="AUS" target="ITA">
      <data key="d0">50889</data>
    </edge>
    <edge source="AUS" target="JPN">
      <data key="d0">30221758</data>
    </edge>
    <edge source="AUS" target="JOR">
      <data key="d0">60624</data>
    </edge>
    <edge source="AUS" target="KOR">
      <data key="d0">876230</data>
    </edge>
    <edge source="AUS" target="LBN">
      <data key="d0">74587</data>
    </edge>
    <edge source="AUS" target="MYS">
      <data key="d0">11823358</data>
    </edge>
    <edge source="AUS" target="OMN">
      <data key="d0">196486</data>
    </edge>
    <edge source="AUS" target="NLD">
      <data key="d0">587519</data>
    </edge>
    <edge source="AUS" target="NZL">
      <data key="d0">148357044</data>
    </edge>
    <edge source="AUS" target="PAK">
      <data key="d0">443762</data>
    </edge>
    <edge source="AUS" target="PER">
      <data key="d0">417073</data>
    </edge>
    <edge source="AUS" target="PHL">
      <data key="d0">7967633</data>
    </edge>
    <edge source="AUS" target="PRT">
      <data key="d0">12152</data>
    </edge>
    <edge source="AUS" target="ROU">
      <data key="d0">237906</data>
    </edge>
    <edge source="AUS" target="SAU">
      <data key="d0">629623</data>
    </edge>
    <edge source="AUS" target="IND">
      <data key="d0">550268</data>
    </edge>
    <edge source="AUS" target="SGP">
      <data key="d0">10154558</data>
    </edge>
    <edge source="AUS" target="VNM">
      <data key="d0">794936</data>
    </edge>
    <edge source="AUS" target="ZAF">
      <data key="d0">186150</data>
    </edge>
    <edge source="AUS" target="ESP">
      <data key="d0">116934</data>
    </edge>
    <edge source="AUS" target="CHE">
      <data key="d0">253484</data>
    </edge>
    <edge source="AUS" target="THA">
      <data key="d0">5616421</data>
    </edge>
    <edge source="AUS" target="ARE">
      <data key="d0">1767237</data>
    </edge>
    <edge source="AUS" target="TUR">
      <data key="d0">595543</data>
    </edge>
    <edge source="AUS" target="UKR">
      <data key="d0">38187</data>
    </edge>
    <edge source="AUS" target="GBR">
      <data key="d0">2730776</data>
    </edge>
    <edge source="AUS" target="USA">
      <data key="d0">4582055</data>
    </edge>
    <edge source="BEL" target="ALB">
      <data key="d0">168718</data>
    </edge>
    <edge source="BEL" target="DZA">
      <data key="d0">2320181</data>
    </edge>
    <edge source="BEL" target="AZE">
      <data key="d0">337045</data>
    </edge>
    <edge source="BEL" target="ARG">
      <data key="d0">3151899</data>
    </edge>
    <edge source="BEL" target="AUS">
      <data key="d0">28665090</data>
    </edge>
    <edge source="BEL" target="AUT">
      <data key="d0">112034382</data>
    </edge>
    <edge source="BEL" target="ARM">
      <data key="d0">549999</data>
    </edge>
    <edge source="BEL" target="BWA">
      <data key="d0">43260</data>
    </edge>
    <edge source="BEL" target="BRA">
      <data key="d0">12198001</data>
    </edge>
    <edge source="BEL" target="BGR">
      <data key="d0">3810849</data>
    </edge>
    <edge source="BEL" target="BDI">
      <data key="d0">97139</data>
    </edge>
    <edge source="BEL" target="BLR">
      <data key="d0">706181</data>
    </edge>
    <edge source="BEL" target="KHM">
      <data key="d0">73057</data>
    </edge>
    <edge source="BEL" target="CMR">
      <data key="d0">160413</data>
    </edge>
    <edge source="BEL" target="CAN">
      <data key="d0">55294507</data>
    </edge>
    <edge source="BEL" target="LKA">
      <data key="d0">137460</data>
    </edge>
    <edge source="BEL" target="CHL">
      <data key="d0">5574173</data>
    </edge>
    <edge source="BEL" target="CHN">
      <data key="d0">36987983</data>
    </edge>
    <edge source="BEL" target="COL">
      <data key="d0">594570</data>
    </edge>
    <edge source="BEL" target="CRI">
      <data key="d0">625229</data>
    </edge>
    <edge source="BEL" target="HRV">
      <data key="d0">4579319</data>
    </edge>
    <edge source="BEL" target="CZE">
      <data key="d0">34946724</data>
    </edge>
    <edge source="BEL" target="BEN">
      <data key="d0">31955</data>
    </edge>
    <edge source="BEL" target="DNK">
      <data key="d0">26654184</data>
    </edge>
    <edge source="BEL" target="ECU">
      <data key="d0">999084</data>
    </edge>
    <edge source="BEL" target="SLV">
      <data key="d0">57181</data>
    </edge>
    <edge source="BEL" target="ETH">
      <data key="d0">41642</data>
    </edge>
    <edge source="BEL" target="EST">
      <data key="d0">2325169</data>
    </edge>
    <edge source="BEL" target="FIN">
      <data key="d0">9463198</data>
    </edge>
    <edge source="BEL" target="FRA">
      <data key="d0">1078104626</data>
    </edge>
    <edge source="BEL" target="GEO">
      <data key="d0">3217970</data>
    </edge>
    <edge source="BEL" target="GMB">
      <data key="d0">10792</data>
    </edge>
    <edge source="BEL" target="PSE">
      <data key="d0">195950</data>
    </edge>
    <edge source="BEL" target="DEU">
      <data key="d0">938039568</data>
    </edge>
    <edge source="BEL" target="GHA">
      <data key="d0">84823</data>
    </edge>
    <edge source="BEL" target="GRC">
      <data key="d0">25160055</data>
    </edge>
    <edge source="BEL" target="GTM">
      <data key="d0">1099031</data>
    </edge>
    <edge source="BEL" target="HND">
      <data key="d0">20506</data>
    </edge>
    <edge source="BEL" target="HKG">
      <data key="d0">19358466</data>
    </edge>
    <edge source="BEL" target="HUN">
      <data key="d0">13196348</data>
    </edge>
    <edge source="BEL" target="IDN">
      <data key="d0">6316406</data>
    </edge>
    <edge source="BEL" target="IRL">
      <data key="d0">20146028</data>
    </edge>
    <edge source="BEL" target="ISR">
      <data key="d0">15697992</data>
    </edge>
    <edge source="BEL" target="ITA">
      <data key="d0">103663973</data>
    </edge>
    <edge source="BEL" target="CIV">
      <data key="d0">313635</data>
    </edge>
    <edge source="BEL" target="JPN">
      <data key="d0">71077162</data>
    </edge>
    <edge source="BEL" target="KAZ">
      <data key="d0">441201</data>
    </edge>
    <edge source="BEL" target="JOR">
      <data key="d0">3458060</data>
    </edge>
    <edge source="BEL" target="KOR">
      <data key="d0">27156552</data>
    </edge>
    <edge source="BEL" target="KGZ">
      <data key="d0">39188</data>
    </edge>
    <edge source="BEL" target="LBN">
      <data key="d0">10060033</data>
    </edge>
    <edge source="BEL" target="LVA">
      <data key="d0">2243586</data>
    </edge>
    <edge source="BEL" target="LTU">
      <data key="d0">11772533</data>
    </edge>
    <edge source="BEL" target="MYS">
      <data key="d0">3369606</data>
    </edge>
    <edge source="BEL" target="MRT">
      <data key="d0">158670</data>
    </edge>
    <edge source="BEL" target="MUS">
      <data key="d0">463721</data>
    </edge>
    <edge source="BEL" target="MEX">
      <data key="d0">6176958</data>
    </edge>
    <edge source="BEL" target="MDA">
      <data key="d0">176666</data>
    </edge>
    <edge source="BEL" target="MAR">
      <data key="d0">3318022</data>
    </edge>
    <edge source="BEL" target="OMN">
      <data key="d0">418422</data>
    </edge>
    <edge source="BEL" target="NAM">
      <data key="d0">121144</data>
    </edge>
    <edge source="BEL" target="NLD">
      <data key="d0">1122380080</data>
    </edge>
    <edge source="BEL" target="NZL">
      <data key="d0">4630072</data>
    </edge>
    <edge source="BEL" target="NIC">
      <data key="d0">20822</data>
    </edge>
    <edge source="BEL" target="NER">
      <data key="d0">12844</data>
    </edge>
    <edge source="BEL" target="NOR">
      <data key="d0">22977594</data>
    </edge>
    <edge source="BEL" target="PAK">
      <data key="d0">980240</data>
    </edge>
    <edge source="BEL" target="PAN">
      <data key="d0">295425</data>
    </edge>
    <edge source="BEL" target="PRY">
      <data key="d0">219824</data>
    </edge>
    <edge source="BEL" target="PER">
      <data key="d0">737553</data>
    </edge>
    <edge source="BEL" target="PHL">
      <data key="d0">3124174</data>
    </edge>
    <edge source="BEL" target="POL">
      <data key="d0">65990968</data>
    </edge>
    <edge source="BEL" target="PRT">
      <data key="d0">19713797</data>
    </edge>
    <edge source="BEL" target="ROU">
      <data key="d0">16212410</data>
    </edge>
    <edge source="BEL" target="RUS">
      <data key="d0">41847065</data>
    </edge>
    <edge source="BEL" target="SAU">
      <data key="d0">19007131</data>
    </edge>
    <edge source="BEL" target="SEN">
      <data key="d0">298853</data>
    </edge>
    <edge source="BEL" target="SRB">
      <data key="d0">3341827</data>
    </edge>
    <edge source="BEL" target="IND">
      <data key="d0">2538514</data>
    </edge>
    <edge source="BEL" target="SGP">
      <data key="d0">6661597</data>
    </edge>
    <edge source="BEL" target="SVK">
      <data key="d0">48777584</data>
    </edge>
    <edge source="BEL" target="VNM">
      <data key="d0">2238567</data>
    </edge>
    <edge source="BEL" target="SVN">
      <data key="d0">2480064</data>
    </edge>
    <edge source="BEL" target="ZAF">
      <data key="d0">10291446</data>
    </edge>
    <edge source="BEL" target="ZWE">
      <data key="d0">38642</data>
    </edge>
    <edge source="BEL" target="ESP">
      <data key="d0">83047047</data>
    </edge>
    <edge source="BEL" target="SWE">
      <data key="d0">61086073</data>
    </edge>
    <edge source="BEL" target="CHE">
      <data key="d0">28247955</data>
    </edge>
    <edge source="BEL" target="THA">
      <data key="d0">7194591</data>
    </edge>
    <edge source="BEL" target="ARE">
      <data key="d0">20483553</data>
    </edge>
    <edge source="BEL" target="TUN">
      <data key="d0">501676</data>
    </edge>
    <edge source="BEL" target="TUR">
      <data key="d0">17410766</data>
    </edge>
    <edge source="BEL" target="UGA">
      <data key="d0">18121</data>
    </edge>
    <edge source="BEL" target="UKR">
      <data key="d0">12838758</data>
    </edge>
    <edge source="BEL" target="MKD">
      <data key="d0">745563</data>
    </edge>
    <edge source="BEL" target="EGY">
      <data key="d0">3124927</data>
    </edge>
    <edge source="BEL" target="GBR">
      <data key="d0">343987601</data>
    </edge>
    <edge source="BEL" target="TZA">
      <data key="d0">39411</data>
    </edge>
    <edge source="BEL" target="USA">
      <data key="d0">156653588</data>
    </edge>
    <edge source="BEL" target="URY">
      <data key="d0">1056600</data>
    </edge>
    <edge source="BOL" target="ARG">
      <data key="d0">116804</data>
    </edge>
    <edge source="BOL" target="AUS">
      <data key="d0">203085</data>
    </edge>
    <edge source="BOL" target="AUT">
      <data key="d0">66999</data>
    </edge>
    <edge source="BOL" target="BEL">
      <data key="d0">524180</data>
    </edge>
    <edge source="BOL" target="CAN">
      <data key="d0">284691</data>
    </edge>
    <edge source="BOL" target="CHL">
      <data key="d0">184905</data>
    </edge>
    <edge source="BOL" target="COL">
      <data key="d0">14877</data>
    </edge>
    <edge source="BOL" target="CRI">
      <data key="d0">117446</data>
    </edge>
    <edge source="BOL" target="DNK">
      <data key="d0">74710</data>
    </edge>
    <edge source="BOL" target="FRA">
      <data key="d0">1075918</data>
    </edge>
    <edge source="BOL" target="DEU">
      <data key="d0">1971339</data>
    </edge>
    <edge source="BOL" target="ITA">
      <data key="d0">80500</data>
    </edge>
    <edge source="BOL" target="JPN">
      <data key="d0">443552</data>
    </edge>
    <edge source="BOL" target="LTU">
      <data key="d0">12925</data>
    </edge>
    <edge source="BOL" target="NLD">
      <data key="d0">165711</data>
    </edge>
    <edge source="BOL" target="NZL">
      <data key="d0">390406</data>
    </edge>
    <edge source="BOL" target="NOR">
      <data key="d0">49813</data>
    </edge>
    <edge source="BOL" target="PRY">
      <data key="d0">60000</data>
    </edge>
    <edge source="BOL" target="PER">
      <data key="d0">237241</data>
    </edge>
    <edge source="BOL" target="ESP">
      <data key="d0">25883</data>
    </edge>
    <edge source="BOL" target="CHE">
      <data key="d0">363497</data>
    </edge>
    <edge source="BOL" target="GBR">
      <data key="d0">519092</data>
    </edge>
    <edge source="BOL" target="USA">
      <data key="d0">3110559</data>
    </edge>
    <edge source="BRA" target="ALB">
      <data key="d0">1577488</data>
    </edge>
    <edge source="BRA" target="DZA">
      <data key="d0">5011274</data>
    </edge>
    <edge source="BRA" target="ARG">
      <data key="d0">213766604</data>
    </edge>
    <edge source="BRA" target="AUS">
      <data key="d0">53054988</data>
    </edge>
    <edge source="BRA" target="AUT">
      <data key="d0">3099848</data>
    </edge>
    <edge source="BRA" target="ARM">
      <data key="d0">154876</data>
    </edge>
    <edge source="BRA" target="BEL">
      <data key="d0">348252607</data>
    </edge>
    <edge source="BRA" target="BOL">
      <data key="d0">18507978</data>
    </edge>
    <edge source="BRA" target="BGR">
      <data key="d0">13974234</data>
    </edge>
    <edge source="BRA" target="BLR">
      <data key="d0">79087</data>
    </edge>
    <edge source="BRA" target="CMR">
      <data key="d0">635902</data>
    </edge>
    <edge source="BRA" target="CAN">
      <data key="d0">144519387</data>
    </edge>
    <edge source="BRA" target="LKA">
      <data key="d0">52920</data>
    </edge>
    <edge source="BRA" target="CHL">
      <data key="d0">67365630</data>
    </edge>
    <edge source="BRA" target="CHN">
      <data key="d0">14383668</data>
    </edge>
    <edge source="BRA" target="COL">
      <data key="d0">10543993</data>
    </edge>
    <edge source="BRA" target="CRI">
      <data key="d0">477455</data>
    </edge>
    <edge source="BRA" target="HRV">
      <data key="d0">13213606</data>
    </edge>
    <edge source="BRA" target="CZE">
      <data key="d0">649914</data>
    </edge>
    <edge source="BRA" target="BEN">
      <data key="d0">424215</data>
    </edge>
    <edge source="BRA" target="DNK">
      <data key="d0">15363024</data>
    </edge>
    <edge source="BRA" target="ECU">
      <data key="d0">12203998</data>
    </edge>
    <edge source="BRA" target="SLV">
      <data key="d0">3951388</data>
    </edge>
    <edge source="BRA" target="ETH">
      <data key="d0">96022</data>
    </edge>
    <edge source="BRA" target="EST">
      <data key="d0">1750216</data>
    </edge>
    <edge source="BRA" target="FIN">
      <data key="d0">92138826</data>
    </edge>
    <edge source="BRA" target="FRA">
      <data key="d0">134965761</data>
    </edge>
    <edge source="BRA" target="GEO">
      <data key="d0">2010170</data>
    </edge>
    <edge source="BRA" target="GMB">
      <data key="d0">130825</data>
    </edge>
    <edge source="BRA" target="PSE">
      <data key="d0">172800</data>
    </edge>
    <edge source="BRA" target="DEU">
      <data key="d0">1059995322</data>
    </edge>
    <edge source="BRA" target="GHA">
      <data key="d0">1711147</data>
    </edge>
    <edge source="BRA" target="GRC">
      <data key="d0">74467203</data>
    </edge>
    <edge source="BRA" target="GTM">
      <data key="d0">1230319</data>
    </edge>
    <edge source="BRA" target="HND">
      <data key="d0">64525</data>
    </edge>
    <edge source="BRA" target="HKG">
      <data key="d0">4112179</data>
    </edge>
    <edge source="BRA" target="HUN">
      <data key="d0">13150140</data>
    </edge>
    <edge source="BRA" target="IDN">
      <data key="d0">35856100</data>
    </edge>
    <edge source="BRA" target="IRL">
      <data key="d0">4050121</data>
    </edge>
    <edge source="BRA" target="ISR">
      <data key="d0">19283741</data>
    </edge>
    <edge source="BRA" target="ITA">
      <data key="d0">490084653</data>
    </edge>
    <edge source="BRA" target="CIV">
      <data key="d0">247085</data>
    </edge>
    <edge source="BRA" target="JAM">
      <data key="d0">501605</data>
    </edge>
    <edge source="BRA" target="JPN">
      <data key="d0">476302632</data>
    </edge>
    <edge source="BRA" target="JOR">
      <data key="d0">15567813</data>
    </edge>
    <edge source="BRA" target="KOR">
      <data key="d0">92942468</data>
    </edge>
    <edge source="BRA" target="LBN">
      <data key="d0">56823650</data>
    </edge>
    <edge source="BRA" target="LVA">
      <data key="d0">2967324</data>
    </edge>
    <edge source="BRA" target="LTU">
      <data key="d0">3525843</data>
    </edge>
    <edge source="BRA" target="MDG">
      <data key="d0">187264</data>
    </edge>
    <edge source="BRA" target="MYS">
      <data key="d0">33420483</data>
    </edge>
    <edge source="BRA" target="MRT">
      <data key="d0">89030</data>
    </edge>
    <edge source="BRA" target="MUS">
      <data key="d0">266388</data>
    </edge>
    <edge source="BRA" target="MEX">
      <data key="d0">62736494</data>
    </edge>
    <edge source="BRA" target="MAR">
      <data key="d0">2364884</data>
    </edge>
    <edge source="BRA" target="MOZ">
      <data key="d0">23228</data>
    </edge>
    <edge source="BRA" target="OMN">
      <data key="d0">1425183</data>
    </edge>
    <edge source="BRA" target="NAM">
      <data key="d0">99995</data>
    </edge>
    <edge source="BRA" target="NLD">
      <data key="d0">109619046</data>
    </edge>
    <edge source="BRA" target="NZL">
      <data key="d0">8037182</data>
    </edge>
    <edge source="BRA" target="NIC">
      <data key="d0">3240930</data>
    </edge>
    <edge source="BRA" target="NOR">
      <data key="d0">41178163</data>
    </edge>
    <edge source="BRA" target="PAK">
      <data key="d0">7966572</data>
    </edge>
    <edge source="BRA" target="PAN">
      <data key="d0">568713</data>
    </edge>
    <edge source="BRA" target="PRY">
      <data key="d0">23110813</data>
    </edge>
    <edge source="BRA" target="PER">
      <data key="d0">17674204</data>
    </edge>
    <edge source="BRA" target="PHL">
      <data key="d0">40706</data>
    </edge>
    <edge source="BRA" target="POL">
      <data key="d0">24569358</data>
    </edge>
    <edge source="BRA" target="PRT">
      <data key="d0">24894411</data>
    </edge>
    <edge source="BRA" target="ROU">
      <data key="d0">13844859</data>
    </edge>
    <edge source="BRA" target="RUS">
      <data key="d0">156424218</data>
    </edge>
    <edge source="BRA" target="SAU">
      <data key="d0">23426152</data>
    </edge>
    <edge source="BRA" target="SEN">
      <data key="d0">1867422</data>
    </edge>
    <edge source="BRA" target="SRB">
      <data key="d0">7251441</data>
    </edge>
    <edge source="BRA" target="IND">
      <data key="d0">4652100</data>
    </edge>
    <edge source="BRA" target="SGP">
      <data key="d0">20012661</data>
    </edge>
    <edge source="BRA" target="SVK">
      <data key="d0">631877</data>
    </edge>
    <edge source="BRA" target="VNM">
      <data key="d0">7153290</data>
    </edge>
    <edge source="BRA" target="SVN">
      <data key="d0">78924304</data>
    </edge>
    <edge source="BRA" target="ZAF">
      <data key="d0">8546464</data>
    </edge>
    <edge source="BRA" target="ESP">
      <data key="d0">132886695</data>
    </edge>
    <edge source="BRA" target="SWE">
      <data key="d0">98064604</data>
    </edge>
    <edge source="BRA" target="CHE">
      <data key="d0">5657144</data>
    </edge>
    <edge source="BRA" target="THA">
      <data key="d0">2870500</data>
    </edge>
    <edge source="BRA" target="TGO">
      <data key="d0">332141</data>
    </edge>
    <edge source="BRA" target="ARE">
      <data key="d0">24764936</data>
    </edge>
    <edge source="BRA" target="TUN">
      <data key="d0">13331807</data>
    </edge>
    <edge source="BRA" target="TUR">
      <data key="d0">126901691</data>
    </edge>
    <edge source="BRA" target="UGA">
      <data key="d0">50321</data>
    </edge>
    <edge source="BRA" target="UKR">
      <data key="d0">29477002</data>
    </edge>
    <edge source="BRA" target="EGY">
      <data key="d0">9974388</data>
    </edge>
    <edge source="BRA" target="GBR">
      <data key="d0">117526551</data>
    </edge>
    <edge source="BRA" target="TZA">
      <data key="d0">50577</data>
    </edge>
    <edge source="BRA" target="USA">
      <data key="d0">1216393805</data>
    </edge>
    <edge source="BRA" target="BFA">
      <data key="d0">41876</data>
    </edge>
    <edge source="BRA" target="URY">
      <data key="d0">92839635</data>
    </edge>
    <edge source="BGR" target="ALB">
      <data key="d0">136458</data>
    </edge>
    <edge source="BGR" target="DZA">
      <data key="d0">310428</data>
    </edge>
    <edge source="BGR" target="AZE">
      <data key="d0">14029</data>
    </edge>
    <edge source="BGR" target="AUS">
      <data key="d0">55864</data>
    </edge>
    <edge source="BGR" target="AUT">
      <data key="d0">6626170</data>
    </edge>
    <edge source="BGR" target="ARM">
      <data key="d0">137737</data>
    </edge>
    <edge source="BGR" target="BEL">
      <data key="d0">927916</data>
    </edge>
    <edge source="BGR" target="BRA">
      <data key="d0">68293</data>
    </edge>
    <edge source="BGR" target="BLR">
      <data key="d0">1194676</data>
    </edge>
    <edge source="BGR" target="CAN">
      <data key="d0">275217</data>
    </edge>
    <edge source="BGR" target="LKA">
      <data key="d0">1135068</data>
    </edge>
    <edge source="BGR" target="CHN">
      <data key="d0">31100</data>
    </edge>
    <edge source="BGR" target="HRV">
      <data key="d0">18859013</data>
    </edge>
    <edge source="BGR" target="CZE">
      <data key="d0">3542193</data>
    </edge>
    <edge source="BGR" target="DNK">
      <data key="d0">68814</data>
    </edge>
    <edge source="BGR" target="EST">
      <data key="d0">16605</data>
    </edge>
    <edge source="BGR" target="FRA">
      <data key="d0">3140401</data>
    </edge>
    <edge source="BGR" target="GEO">
      <data key="d0">552808</data>
    </edge>
    <edge source="BGR" target="PSE">
      <data key="d0">16486</data>
    </edge>
    <edge source="BGR" target="DEU">
      <data key="d0">4803895</data>
    </edge>
    <edge source="BGR" target="GRC">
      <data key="d0">26216764</data>
    </edge>
    <edge source="BGR" target="HKG">
      <data key="d0">336123</data>
    </edge>
    <edge source="BGR" target="HUN">
      <data key="d0">8064436</data>
    </edge>
    <edge source="BGR" target="IDN">
      <data key="d0">5187279</data>
    </edge>
    <edge source="BGR" target="IRL">
      <data key="d0">44620</data>
    </edge>
    <edge source="BGR" target="ISR">
      <data key="d0">401750</data>
    </edge>
    <edge source="BGR" target="ITA">
      <data key="d0">3242241</data>
    </edge>
    <edge source="BGR" target="JPN">
      <data key="d0">43505</data>
    </edge>
    <edge source="BGR" target="JOR">
      <data key="d0">135335</data>
    </edge>
    <edge source="BGR" target="KOR">
      <data key="d0">94129</data>
    </edge>
    <edge source="BGR" target="LBN">
      <data key="d0">1166759</data>
    </edge>
    <edge source="BGR" target="LVA">
      <data key="d0">109011</data>
    </edge>
    <edge source="BGR" target="LTU">
      <data key="d0">1256533</data>
    </edge>
    <edge source="BGR" target="MYS">
      <data key="d0">591648</data>
    </edge>
    <edge source="BGR" target="MUS">
      <data key="d0">111530</data>
    </edge>
    <edge source="BGR" target="MEX">
      <data key="d0">15690</data>
    </edge>
    <edge source="BGR" target="MDA">
      <data key="d0">150877</data>
    </edge>
    <edge source="BGR" target="MAR">
      <data key="d0">47405</data>
    </edge>
    <edge source="BGR" target="NLD">
      <data key="d0">1925982</data>
    </edge>
    <edge source="BGR" target="PAK">
      <data key="d0">245010</data>
    </edge>
    <edge source="BGR" target="POL">
      <data key="d0">16634252</data>
    </edge>
    <edge source="BGR" target="PRT">
      <data key="d0">326902</data>
    </edge>
    <edge source="BGR" target="ROU">
      <data key="d0">80517282</data>
    </edge>
    <edge source="BGR" target="RUS">
      <data key="d0">5594325</data>
    </edge>
    <edge source="BGR" target="SAU">
      <data key="d0">1762587</data>
    </edge>
    <edge source="BGR" target="SRB">
      <data key="d0">2452269</data>
    </edge>
    <edge source="BGR" target="IND">
      <data key="d0">742526</data>
    </edge>
    <edge source="BGR" target="SGP">
      <data key="d0">48257</data>
    </edge>
    <edge source="BGR" target="SVK">
      <data key="d0">8226205</data>
    </edge>
    <edge source="BGR" target="VNM">
      <data key="d0">25100</data>
    </edge>
    <edge source="BGR" target="SVN">
      <data key="d0">449694</data>
    </edge>
    <edge source="BGR" target="ZAF">
      <data key="d0">225498</data>
    </edge>
    <edge source="BGR" target="ESP">
      <data key="d0">6101055</data>
    </edge>
    <edge source="BGR" target="SWE">
      <data key="d0">133637</data>
    </edge>
    <edge source="BGR" target="CHE">
      <data key="d0">455801</data>
    </edge>
    <edge source="BGR" target="THA">
      <data key="d0">528477</data>
    </edge>
    <edge source="BGR" target="ARE">
      <data key="d0">3141857</data>
    </edge>
    <edge source="BGR" target="TUN">
      <data key="d0">24847</data>
    </edge>
    <edge source="BGR" target="TUR">
      <data key="d0">51770687</data>
    </edge>
    <edge source="BGR" target="UKR">
      <data key="d0">1726676</data>
    </edge>
    <edge source="BGR" target="MKD">
      <data key="d0">2928963</data>
    </edge>
    <edge source="BGR" target="EGY">
      <data key="d0">98350</data>
    </edge>
    <edge source="BGR" target="GBR">
      <data key="d0">1442308</data>
    </edge>
    <edge source="BGR" target="USA">
      <data key="d0">2010090</data>
    </edge>
    <edge source="CAN" target="DZA">
      <data key="d0">29595</data>
    </edge>
    <edge source="CAN" target="AZE">
      <data key="d0">39782</data>
    </edge>
    <edge source="CAN" target="AUS">
      <data key="d0">5898476</data>
    </edge>
    <edge source="CAN" target="BEL">
      <data key="d0">179019</data>
    </edge>
    <edge source="CAN" target="BRA">
      <data key="d0">312146</data>
    </edge>
    <edge source="CAN" target="LKA">
      <data key="d0">1287617</data>
    </edge>
    <edge source="CAN" target="CHL">
      <data key="d0">603799</data>
    </edge>
    <edge source="CAN" target="CHN">
      <data key="d0">3083830</data>
    </edge>
    <edge source="CAN" target="COL">
      <data key="d0">336891</data>
    </edge>
    <edge source="CAN" target="CRI">
      <data key="d0">1679674</data>
    </edge>
    <edge source="CAN" target="CZE">
      <data key="d0">71492</data>
    </edge>
    <edge source="CAN" target="FRA">
      <data key="d0">1128150</data>
    </edge>
    <edge source="CAN" target="GEO">
      <data key="d0">45966</data>
    </edge>
    <edge source="CAN" target="DEU">
      <data key="d0">1097359</data>
    </edge>
    <edge source="CAN" target="GHA">
      <data key="d0">89956</data>
    </edge>
    <edge source="CAN" target="GRC">
      <data key="d0">121296</data>
    </edge>
    <edge source="CAN" target="GTM">
      <data key="d0">61641</data>
    </edge>
    <edge source="CAN" target="HKG">
      <data key="d0">845906</data>
    </edge>
    <edge source="CAN" target="IDN">
      <data key="d0">53204</data>
    </edge>
    <edge source="CAN" target="IRL">
      <data key="d0">364363</data>
    </edge>
    <edge source="CAN" target="ITA">
      <data key="d0">203275</data>
    </edge>
    <edge source="CAN" target="JAM">
      <data key="d0">1126477</data>
    </edge>
    <edge source="CAN" target="JPN">
      <data key="d0">10634357</data>
    </edge>
    <edge source="CAN" target="KOR">
      <data key="d0">2901945</data>
    </edge>
    <edge source="CAN" target="LBN">
      <data key="d0">148608</data>
    </edge>
    <edge source="CAN" target="LVA">
      <data key="d0">60113</data>
    </edge>
    <edge source="CAN" target="LTU">
      <data key="d0">11684</data>
    </edge>
    <edge source="CAN" target="MYS">
      <data key="d0">299518</data>
    </edge>
    <edge source="CAN" target="MEX">
      <data key="d0">23904059</data>
    </edge>
    <edge source="CAN" target="MAR">
      <data key="d0">525021</data>
    </edge>
    <edge source="CAN" target="OMN">
      <data key="d0">54449</data>
    </edge>
    <edge source="CAN" target="NLD">
      <data key="d0">787793</data>
    </edge>
    <edge source="CAN" target="NZL">
      <data key="d0">808465</data>
    </edge>
    <edge source="CAN" target="NOR">
      <data key="d0">10629</data>
    </edge>
    <edge source="CAN" target="PAK">
      <data key="d0">220041</data>
    </edge>
    <edge source="CAN" target="PER">
      <data key="d0">14833</data>
    </edge>
    <edge source="CAN" target="PHL">
      <data key="d0">451342</data>
    </edge>
    <edge source="CAN" target="POL">
      <data key="d0">58572</data>
    </edge>
    <edge source="CAN" target="ROU">
      <data key="d0">74966</data>
    </edge>
    <edge source="CAN" target="RUS">
      <data key="d0">10874</data>
    </edge>
    <edge source="CAN" target="SAU">
      <data key="d0">162054</data>
    </edge>
    <edge source="CAN" target="SEN">
      <data key="d0">17624</data>
    </edge>
    <edge source="CAN" target="IND">
      <data key="d0">137568</data>
    </edge>
    <edge source="CAN" target="SGP">
      <data key="d0">82332</data>
    </edge>
    <edge source="CAN" target="SVK">
      <data key="d0">15486</data>
    </edge>
    <edge source="CAN" target="ESP">
      <data key="d0">470905</data>
    </edge>
    <edge source="CAN" target="SWE">
      <data key="d0">392039</data>
    </edge>
    <edge source="CAN" target="CHE">
      <data key="d0">66610</data>
    </edge>
    <edge source="CAN" target="THA">
      <data key="d0">40253</data>
    </edge>
    <edge source="CAN" target="ARE">
      <data key="d0">369231</data>
    </edge>
    <edge source="CAN" target="EGY">
      <data key="d0">18732</data>
    </edge>
    <edge source="CAN" target="GBR">
      <data key="d0">2143971</data>
    </edge>
    <edge source="CAN" target="USA">
      <data key="d0">2184374103</data>
    </edge>
    <edge source="CHL" target="ARG">
      <data key="d0">4424190</data>
    </edge>
    <edge source="CHL" target="BOL">
      <data key="d0">3709254</data>
    </edge>
    <edge source="CHL" target="BRA">
      <data key="d0">1281476</data>
    </edge>
    <edge source="CHL" target="CMR">
      <data key="d0">96307</data>
    </edge>
    <edge source="CHL" target="CAN">
      <data key="d0">16735</data>
    </edge>
    <edge source="CHL" target="LKA">
      <data key="d0">83590</data>
    </edge>
    <edge source="CHL" target="CHN">
      <data key="d0">29455</data>
    </edge>
    <edge source="CHL" target="COL">
      <data key="d0">4039426</data>
    </edge>
    <edge source="CHL" target="CRI">
      <data key="d0">3630572</data>
    </edge>
    <edge source="CHL" target="ECU">
      <data key="d0">2172788</data>
    </edge>
    <edge source="CHL" target="SLV">
      <data key="d0">702086</data>
    </edge>
    <edge source="CHL" target="FRA">
      <data key="d0">17140</data>
    </edge>
    <edge source="CHL" target="DEU">
      <data key="d0">81754</data>
    </edge>
    <edge source="CHL" target="GTM">
      <data key="d0">846824</data>
    </edge>
    <edge source="CHL" target="HND">
      <data key="d0">361637</data>
    </edge>
    <edge source="CHL" target="HKG">
      <data key="d0">188973</data>
    </edge>
    <edge source="CHL" target="IDN">
      <data key="d0">756676</data>
    </edge>
    <edge source="CHL" target="IRL">
      <data key="d0">3045233</data>
    </edge>
    <edge source="CHL" target="JAM">
      <data key="d0">197722</data>
    </edge>
    <edge source="CHL" target="JPN">
      <data key="d0">950951</data>
    </edge>
    <edge source="CHL" target="KOR">
      <data key="d0">249694</data>
    </edge>
    <edge source="CHL" target="MYS">
      <data key="d0">1322149</data>
    </edge>
    <edge source="CHL" target="MEX">
      <data key="d0">8527505</data>
    </edge>
    <edge source="CHL" target="NIC">
      <data key="d0">347318</data>
    </edge>
    <edge source="CHL" target="PAN">
      <data key="d0">1440743</data>
    </edge>
    <edge source="CHL" target="PRY">
      <data key="d0">3223192</data>
    </edge>
    <edge source="CHL" target="PER">
      <data key="d0">9848901</data>
    </edge>
    <edge source="CHL" target="PHL">
      <data key="d0">210054</data>
    </edge>
    <edge source="CHL" target="SGP">
      <data key="d0">231176</data>
    </edge>
    <edge source="CHL" target="GBR">
      <data key="d0">740822</data>
    </edge>
    <edge source="CHL" target="USA">
      <data key="d0">13760422</data>
    </edge>
    <edge source="CHL" target="URY">
      <data key="d0">2074372</data>
    </edge>
    <edge source="COL" target="ALB">
      <data key="d0">62659</data>
    </edge>
    <edge source="COL" target="DZA">
      <data key="d0">120507</data>
    </edge>
    <edge source="COL" target="ARG">
      <data key="d0">8831071</data>
    </edge>
    <edge source="COL" target="AUS">
      <data key="d0">32525612</data>
    </edge>
    <edge source="COL" target="AUT">
      <data key="d0">37276</data>
    </edge>
    <edge source="COL" target="ARM">
      <data key="d0">57809</data>
    </edge>
    <edge source="COL" target="BEL">
      <data key="d0">164277722</data>
    </edge>
    <edge source="COL" target="BOL">
      <data key="d0">1519149</data>
    </edge>
    <edge source="COL" target="BRA">
      <data key="d0">188661</data>
    </edge>
    <edge source="COL" target="BGR">
      <data key="d0">44851</data>
    </edge>
    <edge source="COL" target="CAN">
      <data key="d0">187101646</data>
    </edge>
    <edge source="COL" target="CHL">
      <data key="d0">13335212</data>
    </edge>
    <edge source="COL" target="CHN">
      <data key="d0">7608355</data>
    </edge>
    <edge source="COL" target="CRI">
      <data key="d0">2769453</data>
    </edge>
    <edge source="COL" target="CZE">
      <data key="d0">77998</data>
    </edge>
    <edge source="COL" target="DNK">
      <data key="d0">7764593</data>
    </edge>
    <edge source="COL" target="ECU">
      <data key="d0">20302081</data>
    </edge>
    <edge source="COL" target="SLV">
      <data key="d0">2190430</data>
    </edge>
    <edge source="COL" target="EST">
      <data key="d0">2972914</data>
    </edge>
    <edge source="COL" target="FIN">
      <data key="d0">61577683</data>
    </edge>
    <edge source="COL" target="FRA">
      <data key="d0">32416432</data>
    </edge>
    <edge source="COL" target="GEO">
      <data key="d0">145860</data>
    </edge>
    <edge source="COL" target="DEU">
      <data key="d0">249502091</data>
    </edge>
    <edge source="COL" target="GHA">
      <data key="d0">14290</data>
    </edge>
    <edge source="COL" target="GRC">
      <data key="d0">5177237</data>
    </edge>
    <edge source="COL" target="GTM">
      <data key="d0">951946</data>
    </edge>
    <edge source="COL" target="HND">
      <data key="d0">397702</data>
    </edge>
    <edge source="COL" target="HKG">
      <data key="d0">828903</data>
    </edge>
    <edge source="COL" target="IDN">
      <data key="d0">129995</data>
    </edge>
    <edge source="COL" target="IRL">
      <data key="d0">1962687</data>
    </edge>
    <edge source="COL" target="ISR">
      <data key="d0">14926400</data>
    </edge>
    <edge source="COL" target="ITA">
      <data key="d0">76026210</data>
    </edge>
    <edge source="COL" target="JAM">
      <data key="d0">778290</data>
    </edge>
    <edge source="COL" target="JPN">
      <data key="d0">259855068</data>
    </edge>
    <edge source="COL" target="JOR">
      <data key="d0">1526172</data>
    </edge>
    <edge source="COL" target="KOR">
      <data key="d0">95995958</data>
    </edge>
    <edge source="COL" target="LBN">
      <data key="d0">1473439</data>
    </edge>
    <edge source="COL" target="MDG">
      <data key="d0">38643</data>
    </edge>
    <edge source="COL" target="MYS">
      <data key="d0">22809134</data>
    </edge>
    <edge source="COL" target="MEX">
      <data key="d0">36682351</data>
    </edge>
    <edge source="COL" target="MAR">
      <data key="d0">1344503</data>
    </edge>
    <edge source="COL" target="MOZ">
      <data key="d0">19823</data>
    </edge>
    <edge source="COL" target="OMN">
      <data key="d0">58572</data>
    </edge>
    <edge source="COL" target="NLD">
      <data key="d0">33990452</data>
    </edge>
    <edge source="COL" target="NZL">
      <data key="d0">6593977</data>
    </edge>
    <edge source="COL" target="NOR">
      <data key="d0">32024014</data>
    </edge>
    <edge source="COL" target="PAN">
      <data key="d0">5768916</data>
    </edge>
    <edge source="COL" target="PRY">
      <data key="d0">847246</data>
    </edge>
    <edge source="COL" target="PER">
      <data key="d0">12819462</data>
    </edge>
    <edge source="COL" target="POL">
      <data key="d0">7612014</data>
    </edge>
    <edge source="COL" target="PRT">
      <data key="d0">1692763</data>
    </edge>
    <edge source="COL" target="ROU">
      <data key="d0">5969995</data>
    </edge>
    <edge source="COL" target="RUS">
      <data key="d0">22829292</data>
    </edge>
    <edge source="COL" target="SAU">
      <data key="d0">2361293</data>
    </edge>
    <edge source="COL" target="SRB">
      <data key="d0">72361</data>
    </edge>
    <edge source="COL" target="IND">
      <data key="d0">832742</data>
    </edge>
    <edge source="COL" target="SGP">
      <data key="d0">1803200</data>
    </edge>
    <edge source="COL" target="VNM">
      <data key="d0">137027</data>
    </edge>
    <edge source="COL" target="SVN">
      <data key="d0">3652793</data>
    </edge>
    <edge source="COL" target="ZAF">
      <data key="d0">4522540</data>
    </edge>
    <edge source="COL" target="ESP">
      <data key="d0">72346073</data>
    </edge>
    <edge source="COL" target="SWE">
      <data key="d0">33908197</data>
    </edge>
    <edge source="COL" target="CHE">
      <data key="d0">761276</data>
    </edge>
    <edge source="COL" target="THA">
      <data key="d0">102243</data>
    </edge>
    <edge source="COL" target="ARE">
      <data key="d0">815136</data>
    </edge>
    <edge source="COL" target="TUR">
      <data key="d0">1430016</data>
    </edge>
    <edge source="COL" target="UKR">
      <data key="d0">1107459</data>
    </edge>
    <edge source="COL" target="EGY">
      <data key="d0">965018</data>
    </edge>
    <edge source="COL" target="GBR">
      <data key="d0">79243632</data>
    </edge>
    <edge source="COL" target="USA">
      <data key="d0">1122067166</data>
    </edge>
    <edge source="COL" target="URY">
      <data key="d0">788653</data>
    </edge>
    <edge source="CRI" target="AUS">
      <data key="d0">10977786</data>
    </edge>
    <edge source="CRI" target="BEL">
      <data key="d0">44189765</data>
    </edge>
    <edge source="CRI" target="BRA">
      <data key="d0">259345</data>
    </edge>
    <edge source="CRI" target="CAN">
      <data key="d0">6559208</data>
    </edge>
    <edge source="CRI" target="CHL">
      <data key="d0">576077</data>
    </edge>
    <edge source="CRI" target="CHN">
      <data key="d0">1120998</data>
    </edge>
    <edge source="CRI" target="COL">
      <data key="d0">351311</data>
    </edge>
    <edge source="CRI" target="DNK">
      <data key="d0">45869</data>
    </edge>
    <edge source="CRI" target="SLV">
      <data key="d0">1349796</data>
    </edge>
    <edge source="CRI" target="FIN">
      <data key="d0">1964984</data>
    </edge>
    <edge source="CRI" target="FRA">
      <data key="d0">3582976</data>
    </edge>
    <edge source="CRI" target="DEU">
      <data key="d0">12599025</data>
    </edge>
    <edge source="CRI" target="GRC">
      <data key="d0">699886</data>
    </edge>
    <edge source="CRI" target="GTM">
      <data key="d0">1627265</data>
    </edge>
    <edge source="CRI" target="HND">
      <data key="d0">1910338</data>
    </edge>
    <edge source="CRI" target="HKG">
      <data key="d0">21495</data>
    </edge>
    <edge source="CRI" target="IRL">
      <data key="d0">225750</data>
    </edge>
    <edge source="CRI" target="ISR">
      <data key="d0">4826443</data>
    </edge>
    <edge source="CRI" target="ITA">
      <data key="d0">11241618</data>
    </edge>
    <edge source="CRI" target="JPN">
      <data key="d0">5678237</data>
    </edge>
    <edge source="CRI" target="KOR">
      <data key="d0">8553858</data>
    </edge>
    <edge source="CRI" target="LVA">
      <data key="d0">121054</data>
    </edge>
    <edge source="CRI" target="MEX">
      <data key="d0">3280755</data>
    </edge>
    <edge source="CRI" target="MAR">
      <data key="d0">549666</data>
    </edge>
    <edge source="CRI" target="OMN">
      <data key="d0">59662</data>
    </edge>
    <edge source="CRI" target="NLD">
      <data key="d0">7592896</data>
    </edge>
    <edge source="CRI" target="NZL">
      <data key="d0">1881285</data>
    </edge>
    <edge source="CRI" target="NIC">
      <data key="d0">2781852</data>
    </edge>
    <edge source="CRI" target="NOR">
      <data key="d0">4153693</data>
    </edge>
    <edge source="CRI" target="PAN">
      <data key="d0">1732552</data>
    </edge>
    <edge source="CRI" target="PER">
      <data key="d0">301016</data>
    </edge>
    <edge source="CRI" target="POL">
      <data key="d0">67678</data>
    </edge>
    <edge source="CRI" target="PRT">
      <data key="d0">2937242</data>
    </edge>
    <edge source="CRI" target="ROU">
      <data key="d0">286894</data>
    </edge>
    <edge source="CRI" target="RUS">
      <data key="d0">857481</data>
    </edge>
    <edge source="CRI" target="SAU">
      <data key="d0">63608</data>
    </edge>
    <edge source="CRI" target="SGP">
      <data key="d0">453653</data>
    </edge>
    <edge source="CRI" target="ZAF">
      <data key="d0">430650</data>
    </edge>
    <edge source="CRI" target="ESP">
      <data key="d0">7406038</data>
    </edge>
    <edge source="CRI" target="SWE">
      <data key="d0">68431</data>
    </edge>
    <edge source="CRI" target="CHE">
      <data key="d0">13476</data>
    </edge>
    <edge source="CRI" target="GBR">
      <data key="d0">6916523</data>
    </edge>
    <edge source="CRI" target="USA">
      <data key="d0">164047607</data>
    </edge>
    <edge source="CRI" target="URY">
      <data key="d0">33090</data>
    </edge>
    <edge source="ECU" target="DZA">
      <data key="d0">580571</data>
    </edge>
    <edge source="ECU" target="ARG">
      <data key="d0">10397739</data>
    </edge>
    <edge source="ECU" target="AUS">
      <data key="d0">2538339</data>
    </edge>
    <edge source="ECU" target="BEL">
      <data key="d0">20266615</data>
    </edge>
    <edge source="ECU" target="BOL">
      <data key="d0">1196094</data>
    </edge>
    <edge source="ECU" target="BRA">
      <data key="d0">8460330</data>
    </edge>
    <edge source="ECU" target="BGR">
      <data key="d0">13553</data>
    </edge>
    <edge source="ECU" target="CAN">
      <data key="d0">15411005</data>
    </edge>
    <edge source="ECU" target="CHL">
      <data key="d0">8020414</data>
    </edge>
    <edge source="ECU" target="CHN">
      <data key="d0">18614542</data>
    </edge>
    <edge source="ECU" target="COL">
      <data key="d0">24142513</data>
    </edge>
    <edge source="ECU" target="CRI">
      <data key="d0">172628</data>
    </edge>
    <edge source="ECU" target="CZE">
      <data key="d0">591303</data>
    </edge>
    <edge source="ECU" target="SLV">
      <data key="d0">92410</data>
    </edge>
    <edge source="ECU" target="EST">
      <data key="d0">3923124</data>
    </edge>
    <edge source="ECU" target="FIN">
      <data key="d0">231362</data>
    </edge>
    <edge source="ECU" target="FRA">
      <data key="d0">5818419</data>
    </edge>
    <edge source="ECU" target="GEO">
      <data key="d0">395775</data>
    </edge>
    <edge source="ECU" target="DEU">
      <data key="d0">95649480</data>
    </edge>
    <edge source="ECU" target="GHA">
      <data key="d0">122272</data>
    </edge>
    <edge source="ECU" target="GRC">
      <data key="d0">171000</data>
    </edge>
    <edge source="ECU" target="GTM">
      <data key="d0">1415280</data>
    </edge>
    <edge source="ECU" target="HND">
      <data key="d0">79200</data>
    </edge>
    <edge source="ECU" target="HKG">
      <data key="d0">89529</data>
    </edge>
    <edge source="ECU" target="IDN">
      <data key="d0">46376942</data>
    </edge>
    <edge source="ECU" target="ITA">
      <data key="d0">21203268</data>
    </edge>
    <edge source="ECU" target="JPN">
      <data key="d0">23295140</data>
    </edge>
    <edge source="ECU" target="KOR">
      <data key="d0">1681346</data>
    </edge>
    <edge source="ECU" target="MYS">
      <data key="d0">68696080</data>
    </edge>
    <edge source="ECU" target="MEX">
      <data key="d0">74378475</data>
    </edge>
    <edge source="ECU" target="NLD">
      <data key="d0">103977011</data>
    </edge>
    <edge source="ECU" target="NZL">
      <data key="d0">217295</data>
    </edge>
    <edge source="ECU" target="NIC">
      <data key="d0">273800</data>
    </edge>
    <edge source="ECU" target="PAN">
      <data key="d0">495044</data>
    </edge>
    <edge source="ECU" target="PER">
      <data key="d0">22623633</data>
    </edge>
    <edge source="ECU" target="POL">
      <data key="d0">11867195</data>
    </edge>
    <edge source="ECU" target="RUS">
      <data key="d0">41756311</data>
    </edge>
    <edge source="ECU" target="SAU">
      <data key="d0">214020</data>
    </edge>
    <edge source="ECU" target="SEN">
      <data key="d0">226560</data>
    </edge>
    <edge source="ECU" target="IND">
      <data key="d0">44962544</data>
    </edge>
    <edge source="ECU" target="SGP">
      <data key="d0">469259</data>
    </edge>
    <edge source="ECU" target="VNM">
      <data key="d0">82673</data>
    </edge>
    <edge source="ECU" target="ZAF">
      <data key="d0">221431</data>
    </edge>
    <edge source="ECU" target="ESP">
      <data key="d0">12101570</data>
    </edge>
    <edge source="ECU" target="SWE">
      <data key="d0">176617</data>
    </edge>
    <edge source="ECU" target="CHE">
      <data key="d0">36912</data>
    </edge>
    <edge source="ECU" target="ARE">
      <data key="d0">790854</data>
    </edge>
    <edge source="ECU" target="TUR">
      <data key="d0">1829575</data>
    </edge>
    <edge source="ECU" target="UKR">
      <data key="d0">4648049</data>
    </edge>
    <edge source="ECU" target="GBR">
      <data key="d0">5688810</data>
    </edge>
    <edge source="ECU" target="USA">
      <data key="d0">201084022</data>
    </edge>
    <edge source="ECU" target="URY">
      <data key="d0">173285</data>
    </edge>
    <edge source="SLV" target="ARG">
      <data key="d0">11704</data>
    </edge>
    <edge source="SLV" target="AUS">
      <data key="d0">2590246</data>
    </edge>
    <edge source="SLV" target="AUT">
      <data key="d0">82128</data>
    </edge>
    <edge source="SLV" target="BEL">
      <data key="d0">4859390</data>
    </edge>
    <edge source="SLV" target="BOL">
      <data key="d0">38510</data>
    </edge>
    <edge source="SLV" target="CAN">
      <data key="d0">4269294</data>
    </edge>
    <edge source="SLV" target="CHN">
      <data key="d0">99180</data>
    </edge>
    <edge source="SLV" target="CRI">
      <data key="d0">231691</data>
    </edge>
    <edge source="SLV" target="CZE">
      <data key="d0">32236</data>
    </edge>
    <edge source="SLV" target="FIN">
      <data key="d0">731538</data>
    </edge>
    <edge source="SLV" target="FRA">
      <data key="d0">1595102</data>
    </edge>
    <edge source="SLV" target="DEU">
      <data key="d0">8277979</data>
    </edge>
    <edge source="SLV" target="GRC">
      <data key="d0">319926</data>
    </edge>
    <edge source="SLV" target="GTM">
      <data key="d0">1618694</data>
    </edge>
    <edge source="SLV" target="HND">
      <data key="d0">1559300</data>
    </edge>
    <edge source="SLV" target="HKG">
      <data key="d0">19548</data>
    </edge>
    <edge source="SLV" target="ITA">
      <data key="d0">4630696</data>
    </edge>
    <edge source="SLV" target="JPN">
      <data key="d0">13985279</data>
    </edge>
    <edge source="SLV" target="JOR">
      <data key="d0">2507377</data>
    </edge>
    <edge source="SLV" target="KOR">
      <data key="d0">3953513</data>
    </edge>
    <edge source="SLV" target="LBN">
      <data key="d0">115912</data>
    </edge>
    <edge source="SLV" target="LTU">
      <data key="d0">79060</data>
    </edge>
    <edge source="SLV" target="MYS">
      <data key="d0">1025353</data>
    </edge>
    <edge source="SLV" target="MEX">
      <data key="d0">148285</data>
    </edge>
    <edge source="SLV" target="NLD">
      <data key="d0">302185</data>
    </edge>
    <edge source="SLV" target="NZL">
      <data key="d0">636213</data>
    </edge>
    <edge source="SLV" target="NIC">
      <data key="d0">1241827</data>
    </edge>
    <edge source="SLV" target="NOR">
      <data key="d0">380771</data>
    </edge>
    <edge source="SLV" target="PAN">
      <data key="d0">17413</data>
    </edge>
    <edge source="SLV" target="PRY">
      <data key="d0">13093</data>
    </edge>
    <edge source="SLV" target="PER">
      <data key="d0">31823</data>
    </edge>
    <edge source="SLV" target="RUS">
      <data key="d0">13486</data>
    </edge>
    <edge source="SLV" target="SGP">
      <data key="d0">216268</data>
    </edge>
    <edge source="SLV" target="ZAF">
      <data key="d0">862861</data>
    </edge>
    <edge source="SLV" target="ESP">
      <data key="d0">124155</data>
    </edge>
    <edge source="SLV" target="SWE">
      <data key="d0">96937</data>
    </edge>
    <edge source="SLV" target="CHE">
      <data key="d0">13716</data>
    </edge>
    <edge source="SLV" target="THA">
      <data key="d0">10154</data>
    </edge>
    <edge source="SLV" target="TUR">
      <data key="d0">19775</data>
    </edge>
    <edge source="SLV" target="UKR">
      <data key="d0">114240</data>
    </edge>
    <edge source="SLV" target="GBR">
      <data key="d0">8152810</data>
    </edge>
    <edge source="SLV" target="USA">
      <data key="d0">49688124</data>
    </edge>
    <edge source="GTM" target="AUS">
      <data key="d0">7338126</data>
    </edge>
    <edge source="GTM" target="AUT">
      <data key="d0">56259</data>
    </edge>
    <edge source="GTM" target="BEL">
      <data key="d0">46654013</data>
    </edge>
    <edge source="GTM" target="BRA">
      <data key="d0">72755</data>
    </edge>
    <edge source="GTM" target="BGR">
      <data key="d0">41696</data>
    </edge>
    <edge source="GTM" target="CAN">
      <data key="d0">84237706</data>
    </edge>
    <edge source="GTM" target="CHL">
      <data key="d0">10319</data>
    </edge>
    <edge source="GTM" target="CHN">
      <data key="d0">3433026</data>
    </edge>
    <edge source="GTM" target="COL">
      <data key="d0">12040</data>
    </edge>
    <edge source="GTM" target="CRI">
      <data key="d0">3641780</data>
    </edge>
    <edge source="GTM" target="DNK">
      <data key="d0">142096</data>
    </edge>
    <edge source="GTM" target="ECU">
      <data key="d0">148001</data>
    </edge>
    <edge source="GTM" target="SLV">
      <data key="d0">4603904</data>
    </edge>
    <edge source="GTM" target="EST">
      <data key="d0">209881</data>
    </edge>
    <edge source="GTM" target="FIN">
      <data key="d0">6332222</data>
    </edge>
    <edge source="GTM" target="FRA">
      <data key="d0">5506986</data>
    </edge>
    <edge source="GTM" target="DEU">
      <data key="d0">33820630</data>
    </edge>
    <edge source="GTM" target="GRC">
      <data key="d0">2034831</data>
    </edge>
    <edge source="GTM" target="HND">
      <data key="d0">3342813</data>
    </edge>
    <edge source="GTM" target="HKG">
      <data key="d0">582748</data>
    </edge>
    <edge source="GTM" target="IDN">
      <data key="d0">126374</data>
    </edge>
    <edge source="GTM" target="ISR">
      <data key="d0">5222768</data>
    </edge>
    <edge source="GTM" target="ITA">
      <data key="d0">28925663</data>
    </edge>
    <edge source="GTM" target="JAM">
      <data key="d0">65588</data>
    </edge>
    <edge source="GTM" target="JPN">
      <data key="d0">131321913</data>
    </edge>
    <edge source="GTM" target="JOR">
      <data key="d0">14427916</data>
    </edge>
    <edge source="GTM" target="KOR">
      <data key="d0">22533863</data>
    </edge>
    <edge source="GTM" target="LBN">
      <data key="d0">1424611</data>
    </edge>
    <edge source="GTM" target="MYS">
      <data key="d0">7106295</data>
    </edge>
    <edge source="GTM" target="MUS">
      <data key="d0">60100</data>
    </edge>
    <edge source="GTM" target="MEX">
      <data key="d0">2260456</data>
    </edge>
    <edge source="GTM" target="MAR">
      <data key="d0">958700</data>
    </edge>
    <edge source="GTM" target="OMN">
      <data key="d0">918068</data>
    </edge>
    <edge source="GTM" target="NLD">
      <data key="d0">15863959</data>
    </edge>
    <edge source="GTM" target="NZL">
      <data key="d0">2145891</data>
    </edge>
    <edge source="GTM" target="NIC">
      <data key="d0">1479265</data>
    </edge>
    <edge source="GTM" target="NOR">
      <data key="d0">12774799</data>
    </edge>
    <edge source="GTM" target="PAK">
      <data key="d0">13724341</data>
    </edge>
    <edge source="GTM" target="PAN">
      <data key="d0">207660</data>
    </edge>
    <edge source="GTM" target="POL">
      <data key="d0">436694</data>
    </edge>
    <edge source="GTM" target="PRT">
      <data key="d0">1184223</data>
    </edge>
    <edge source="GTM" target="ROU">
      <data key="d0">333098</data>
    </edge>
    <edge source="GTM" target="RUS">
      <data key="d0">2285885</data>
    </edge>
    <edge source="GTM" target="SAU">
      <data key="d0">71379977</data>
    </edge>
    <edge source="GTM" target="IND">
      <data key="d0">3930364</data>
    </edge>
    <edge source="GTM" target="SGP">
      <data key="d0">4935765</data>
    </edge>
    <edge source="GTM" target="VNM">
      <data key="d0">21000</data>
    </edge>
    <edge source="GTM" target="SVN">
      <data key="d0">24500</data>
    </edge>
    <edge source="GTM" target="ZAF">
      <data key="d0">3037049</data>
    </edge>
    <edge source="GTM" target="ESP">
      <data key="d0">2708946</data>
    </edge>
    <edge source="GTM" target="SWE">
      <data key="d0">1089598</data>
    </edge>
    <edge source="GTM" target="CHE">
      <data key="d0">2556580</data>
    </edge>
    <edge source="GTM" target="ARE">
      <data key="d0">34944252</data>
    </edge>
    <edge source="GTM" target="TUR">
      <data key="d0">3247953</data>
    </edge>
    <edge source="GTM" target="UKR">
      <data key="d0">114945</data>
    </edge>
    <edge source="GTM" target="EGY">
      <data key="d0">6736623</data>
    </edge>
    <edge source="GTM" target="GBR">
      <data key="d0">11123802</data>
    </edge>
    <edge source="GTM" target="USA">
      <data key="d0">223728244</data>
    </edge>
    <edge source="HKG" target="AUS">
      <data key="d0">921751</data>
    </edge>
    <edge source="HKG" target="BEL">
      <data key="d0">22272</data>
    </edge>
    <edge source="HKG" target="KHM">
      <data key="d0">85586</data>
    </edge>
    <edge source="HKG" target="CMR">
      <data key="d0">92460</data>
    </edge>
    <edge source="HKG" target="CAN">
      <data key="d0">2448424</data>
    </edge>
    <edge source="HKG" target="LKA">
      <data key="d0">40190</data>
    </edge>
    <edge source="HKG" target="CHN">
      <data key="d0">163079121</data>
    </edge>
    <edge source="HKG" target="FRA">
      <data key="d0">1071465</data>
    </edge>
    <edge source="HKG" target="DEU">
      <data key="d0">96172</data>
    </edge>
    <edge source="HKG" target="GTM">
      <data key="d0">29943</data>
    </edge>
    <edge source="HKG" target="IDN">
      <data key="d0">260184</data>
    </edge>
    <edge source="HKG" target="IRL">
      <data key="d0">35670</data>
    </edge>
    <edge source="HKG" target="ISR">
      <data key="d0">172809</data>
    </edge>
    <edge source="HKG" target="ITA">
      <data key="d0">1866423</data>
    </edge>
    <edge source="HKG" target="JAM">
      <data key="d0">27351</data>
    </edge>
    <edge source="HKG" target="JPN">
      <data key="d0">13969535</data>
    </edge>
    <edge source="HKG" target="KOR">
      <data key="d0">25068141</data>
    </edge>
    <edge source="HKG" target="MYS">
      <data key="d0">1719592</data>
    </edge>
    <edge source="HKG" target="MEX">
      <data key="d0">35764</data>
    </edge>
    <edge source="HKG" target="NLD">
      <data key="d0">441161</data>
    </edge>
    <edge source="HKG" target="NZL">
      <data key="d0">144713</data>
    </edge>
    <edge source="HKG" target="NOR">
      <data key="d0">29758</data>
    </edge>
    <edge source="HKG" target="PAN">
      <data key="d0">36247</data>
    </edge>
    <edge source="HKG" target="PER">
      <data key="d0">18697</data>
    </edge>
    <edge source="HKG" target="PHL">
      <data key="d0">4813984</data>
    </edge>
    <edge source="HKG" target="POL">
      <data key="d0">62816</data>
    </edge>
    <edge source="HKG" target="RUS">
      <data key="d0">15902</data>
    </edge>
    <edge source="HKG" target="SAU">
      <data key="d0">3003222</data>
    </edge>
    <edge source="HKG" target="SGP">
      <data key="d0">16267034</data>
    </edge>
    <edge source="HKG" target="VNM">
      <data key="d0">5749373</data>
    </edge>
    <edge source="HKG" target="ZAF">
      <data key="d0">505805</data>
    </edge>
    <edge source="HKG" target="ESP">
      <data key="d0">13927</data>
    </edge>
    <edge source="HKG" target="SWE">
      <data key="d0">29145</data>
    </edge>
    <edge source="HKG" target="CHE">
      <data key="d0">39470</data>
    </edge>
    <edge source="HKG" target="THA">
      <data key="d0">2607582</data>
    </edge>
    <edge source="HKG" target="TUR">
      <data key="d0">70331</data>
    </edge>
    <edge source="HKG" target="GBR">
      <data key="d0">4809912</data>
    </edge>
    <edge source="HKG" target="USA">
      <data key="d0">6774953</data>
    </edge>
    <edge source="IDN" target="ALB">
      <data key="d0">35520</data>
    </edge>
    <edge source="IDN" target="DZA">
      <data key="d0">19107574</data>
    </edge>
    <edge source="IDN" target="ARG">
      <data key="d0">1922523</data>
    </edge>
    <edge source="IDN" target="AUS">
      <data key="d0">72634475</data>
    </edge>
    <edge source="IDN" target="AUT">
      <data key="d0">64300</data>
    </edge>
    <edge source="IDN" target="ARM">
      <data key="d0">1627227</data>
    </edge>
    <edge source="IDN" target="BEL">
      <data key="d0">31711690</data>
    </edge>
    <edge source="IDN" target="BOL">
      <data key="d0">183575</data>
    </edge>
    <edge source="IDN" target="BRA">
      <data key="d0">31640061</data>
    </edge>
    <edge source="IDN" target="BGR">
      <data key="d0">4618382</data>
    </edge>
    <edge source="IDN" target="KHM">
      <data key="d0">216585</data>
    </edge>
    <edge source="IDN" target="CMR">
      <data key="d0">188690</data>
    </edge>
    <edge source="IDN" target="CAN">
      <data key="d0">78715007</data>
    </edge>
    <edge source="IDN" target="LKA">
      <data key="d0">4628029</data>
    </edge>
    <edge source="IDN" target="CHL">
      <data key="d0">1275069</data>
    </edge>
    <edge source="IDN" target="CHN">
      <data key="d0">119243201</data>
    </edge>
    <edge source="IDN" target="COL">
      <data key="d0">112876</data>
    </edge>
    <edge source="IDN" target="CRI">
      <data key="d0">268636</data>
    </edge>
    <edge source="IDN" target="HRV">
      <data key="d0">333826</data>
    </edge>
    <edge source="IDN" target="CZE">
      <data key="d0">716072</data>
    </edge>
    <edge source="IDN" target="BEN">
      <data key="d0">67244</data>
    </edge>
    <edge source="IDN" target="DNK">
      <data key="d0">1217327</data>
    </edge>
    <edge source="IDN" target="EST">
      <data key="d0">35176607</data>
    </edge>
    <edge source="IDN" target="FIN">
      <data key="d0">2159006</data>
    </edge>
    <edge source="IDN" target="FRA">
      <data key="d0">57807922</data>
    </edge>
    <edge source="IDN" target="GEO">
      <data key="d0">21473852</data>
    </edge>
    <edge source="IDN" target="GMB">
      <data key="d0">42700</data>
    </edge>
    <edge source="IDN" target="PSE">
      <data key="d0">1595594</data>
    </edge>
    <edge source="IDN" target="DEU">
      <data key="d0">249254393</data>
    </edge>
    <edge source="IDN" target="GRC">
      <data key="d0">8204070</data>
    </edge>
    <edge source="IDN" target="GTM">
      <data key="d0">218342</data>
    </edge>
    <edge source="IDN" target="HKG">
      <data key="d0">12388813</data>
    </edge>
    <edge source="IDN" target="HUN">
      <data key="d0">459464</data>
    </edge>
    <edge source="IDN" target="IRL">
      <data key="d0">1253052</data>
    </edge>
    <edge source="IDN" target="ISR">
      <data key="d0">8620698</data>
    </edge>
    <edge source="IDN" target="ITA">
      <data key="d0">76336244</data>
    </edge>
    <edge source="IDN" target="CIV">
      <data key="d0">13399</data>
    </edge>
    <edge source="IDN" target="JAM">
      <data key="d0">165071</data>
    </edge>
    <edge source="IDN" target="JPN">
      <data key="d0">159059197</data>
    </edge>
    <edge source="IDN" target="KAZ">
      <data key="d0">1060363</data>
    </edge>
    <edge source="IDN" target="JOR">
      <data key="d0">2185408</data>
    </edge>
    <edge source="IDN" target="KOR">
      <data key="d0">23231799</data>
    </edge>
    <edge source="IDN" target="KGZ">
      <data key="d0">193645</data>
    </edge>
    <edge source="IDN" target="LBN">
      <data key="d0">7879377</data>
    </edge>
    <edge source="IDN" target="LVA">
      <data key="d0">563405</data>
    </edge>
    <edge source="IDN" target="LTU">
      <data key="d0">307069</data>
    </edge>
    <edge source="IDN" target="MDG">
      <data key="d0">93784</data>
    </edge>
    <edge source="IDN" target="MYS">
      <data key="d0">386094275</data>
    </edge>
    <edge source="IDN" target="MRT">
      <data key="d0">17850</data>
    </edge>
    <edge source="IDN" target="MUS">
      <data key="d0">100452</data>
    </edge>
    <edge source="IDN" target="MEX">
      <data key="d0">17059766</data>
    </edge>
    <edge source="IDN" target="MAR">
      <data key="d0">19968031</data>
    </edge>
    <edge source="IDN" target="MOZ">
      <data key="d0">39975</data>
    </edge>
    <edge source="IDN" target="OMN">
      <data key="d0">105383</data>
    </edge>
    <edge source="IDN" target="NLD">
      <data key="d0">110457426</data>
    </edge>
    <edge source="IDN" target="NZL">
      <data key="d0">13553741</data>
    </edge>
    <edge source="IDN" target="NIC">
      <data key="d0">37270</data>
    </edge>
    <edge source="IDN" target="NOR">
      <data key="d0">751492</data>
    </edge>
    <edge source="IDN" target="PAK">
      <data key="d0">31639107</data>
    </edge>
    <edge source="IDN" target="PAN">
      <data key="d0">71136</data>
    </edge>
    <edge source="IDN" target="PER">
      <data key="d0">121720</data>
    </edge>
    <edge source="IDN" target="PHL">
      <data key="d0">322751906</data>
    </edge>
    <edge source="IDN" target="POL">
      <data key="d0">7258807</data>
    </edge>
    <edge source="IDN" target="PRT">
      <data key="d0">3839815</data>
    </edge>
    <edge source="IDN" target="ROU">
      <data key="d0">1693864</data>
    </edge>
    <edge source="IDN" target="RUS">
      <data key="d0">98300772</data>
    </edge>
    <edge source="IDN" target="SAU">
      <data key="d0">16415006</data>
    </edge>
    <edge source="IDN" target="SEN">
      <data key="d0">18465</data>
    </edge>
    <edge source="IDN" target="SRB">
      <data key="d0">31663</data>
    </edge>
    <edge source="IDN" target="IND">
      <data key="d0">157114281</data>
    </edge>
    <edge source="IDN" target="SGP">
      <data key="d0">98894793</data>
    </edge>
    <edge source="IDN" target="SVK">
      <data key="d0">171050</data>
    </edge>
    <edge source="IDN" target="VNM">
      <data key="d0">175267718</data>
    </edge>
    <edge source="IDN" target="SVN">
      <data key="d0">94580</data>
    </edge>
    <edge source="IDN" target="ZAF">
      <data key="d0">18120539</data>
    </edge>
    <edge source="IDN" target="ZWE">
      <data key="d0">94118</data>
    </edge>
    <edge source="IDN" target="ESP">
      <data key="d0">18801731</data>
    </edge>
    <edge source="IDN" target="SWE">
      <data key="d0">4161159</data>
    </edge>
    <edge source="IDN" target="CHE">
      <data key="d0">366855</data>
    </edge>
    <edge source="IDN" target="THA">
      <data key="d0">41947474</data>
    </edge>
    <edge source="IDN" target="ARE">
      <data key="d0">46523128</data>
    </edge>
    <edge source="IDN" target="TUN">
      <data key="d0">487955</data>
    </edge>
    <edge source="IDN" target="TUR">
      <data key="d0">8378550</data>
    </edge>
    <edge source="IDN" target="UGA">
      <data key="d0">39440</data>
    </edge>
    <edge source="IDN" target="UKR">
      <data key="d0">2740692</data>
    </edge>
    <edge source="IDN" target="EGY">
      <data key="d0">59094944</data>
    </edge>
    <edge source="IDN" target="GBR">
      <data key="d0">65876626</data>
    </edge>
    <edge source="IDN" target="TZA">
      <data key="d0">238509</data>
    </edge>
    <edge source="IDN" target="USA">
      <data key="d0">708103792</data>
    </edge>
    <edge source="IDN" target="URY">
      <data key="d0">2275217</data>
    </edge>
    <edge source="ISR" target="AUS">
      <data key="d0">769000</data>
    </edge>
    <edge source="ISR" target="AUT">
      <data key="d0">51000</data>
    </edge>
    <edge source="ISR" target="BEL">
      <data key="d0">223000</data>
    </edge>
    <edge source="ISR" target="BRA">
      <data key="d0">51000</data>
    </edge>
    <edge source="ISR" target="BLR">
      <data key="d0">37000</data>
    </edge>
    <edge source="ISR" target="CAN">
      <data key="d0">3284000</data>
    </edge>
    <edge source="ISR" target="LKA">
      <data key="d0">38000</data>
    </edge>
    <edge source="ISR" target="CHN">
      <data key="d0">122000</data>
    </edge>
    <edge source="ISR" target="FRA">
      <data key="d0">951000</data>
    </edge>
    <edge source="ISR" target="DEU">
      <data key="d0">276000</data>
    </edge>
    <edge source="ISR" target="HKG">
      <data key="d0">29000</data>
    </edge>
    <edge source="ISR" target="HUN">
      <data key="d0">110000</data>
    </edge>
    <edge source="ISR" target="IRL">
      <data key="d0">230000</data>
    </edge>
    <edge source="ISR" target="ITA">
      <data key="d0">29000</data>
    </edge>
    <edge source="ISR" target="JPN">
      <data key="d0">925000</data>
    </edge>
    <edge source="ISR" target="KAZ">
      <data key="d0">114000</data>
    </edge>
    <edge source="ISR" target="JOR">
      <data key="d0">67000</data>
    </edge>
    <edge source="ISR" target="KOR">
      <data key="d0">53000</data>
    </edge>
    <edge source="ISR" target="NLD">
      <data key="d0">5084000</data>
    </edge>
    <edge source="ISR" target="PAN">
      <data key="d0">25000</data>
    </edge>
    <edge source="ISR" target="POL">
      <data key="d0">33000</data>
    </edge>
    <edge source="ISR" target="RUS">
      <data key="d0">67000</data>
    </edge>
    <edge source="ISR" target="IND">
      <data key="d0">11000</data>
    </edge>
    <edge source="ISR" target="SVN">
      <data key="d0">413000</data>
    </edge>
    <edge source="ISR" target="ZAF">
      <data key="d0">97000</data>
    </edge>
    <edge source="ISR" target="ESP">
      <data key="d0">8728000</data>
    </edge>
    <edge source="ISR" target="CHE">
      <data key="d0">92000</data>
    </edge>
    <edge source="ISR" target="THA">
      <data key="d0">21000</data>
    </edge>
    <edge source="ISR" target="TUR">
      <data key="d0">48000</data>
    </edge>
    <edge source="ISR" target="UKR">
      <data key="d0">78000</data>
    </edge>
    <edge source="ISR" target="EGY">
      <data key="d0">64000</data>
    </edge>
    <edge source="ISR" target="GBR">
      <data key="d0">2233000</data>
    </edge>
    <edge source="ISR" target="USA">
      <data key="d0">25776000</data>
    </edge>
    <edge source="ITA" target="ALB">
      <data key="d0">15378747</data>
    </edge>
    <edge source="ITA" target="DZA">
      <data key="d0">25130344</data>
    </edge>
    <edge source="ITA" target="AZE">
      <data key="d0">3005093</data>
    </edge>
    <edge source="ITA" target="ARG">
      <data key="d0">5310433</data>
    </edge>
    <edge source="ITA" target="AUS">
      <data key="d0">89214277</data>
    </edge>
    <edge source="ITA" target="AUT">
      <data key="d0">105248742</data>
    </edge>
    <edge source="ITA" target="ARM">
      <data key="d0">4877388</data>
    </edge>
    <edge source="ITA" target="BEL">
      <data key="d0">88665953</data>
    </edge>
    <edge source="ITA" target="BOL">
      <data key="d0">330620</data>
    </edge>
    <edge source="ITA" target="BRA">
      <data key="d0">25365866</data>
    </edge>
    <edge source="ITA" target="BGR">
      <data key="d0">34319056</data>
    </edge>
    <edge source="ITA" target="BLR">
      <data key="d0">4243143</data>
    </edge>
    <edge source="ITA" target="KHM">
      <data key="d0">565098</data>
    </edge>
    <edge source="ITA" target="CMR">
      <data key="d0">473749</data>
    </edge>
    <edge source="ITA" target="CAN">
      <data key="d0">51021373</data>
    </edge>
    <edge source="ITA" target="LKA">
      <data key="d0">678405</data>
    </edge>
    <edge source="ITA" target="CHL">
      <data key="d0">10269703</data>
    </edge>
    <edge source="ITA" target="CHN">
      <data key="d0">42400179</data>
    </edge>
    <edge source="ITA" target="COL">
      <data key="d0">2655572</data>
    </edge>
    <edge source="ITA" target="CRI">
      <data key="d0">497521</data>
    </edge>
    <edge source="ITA" target="HRV">
      <data key="d0">24441945</data>
    </edge>
    <edge source="ITA" target="CZE">
      <data key="d0">40346983</data>
    </edge>
    <edge source="ITA" target="BEN">
      <data key="d0">371648</data>
    </edge>
    <edge source="ITA" target="DNK">
      <data key="d0">11406643</data>
    </edge>
    <edge source="ITA" target="ECU">
      <data key="d0">2434469</data>
    </edge>
    <edge source="ITA" target="SLV">
      <data key="d0">56324</data>
    </edge>
    <edge source="ITA" target="ETH">
      <data key="d0">150652</data>
    </edge>
    <edge source="ITA" target="EST">
      <data key="d0">4813052</data>
    </edge>
    <edge source="ITA" target="FIN">
      <data key="d0">8127306</data>
    </edge>
    <edge source="ITA" target="FRA">
      <data key="d0">466183670</data>
    </edge>
    <edge source="ITA" target="GEO">
      <data key="d0">5867595</data>
    </edge>
    <edge source="ITA" target="GMB">
      <data key="d0">12610</data>
    </edge>
    <edge source="ITA" target="PSE">
      <data key="d0">1368683</data>
    </edge>
    <edge source="ITA" target="DEU">
      <data key="d0">382309048</data>
    </edge>
    <edge source="ITA" target="GHA">
      <data key="d0">478235</data>
    </edge>
    <edge source="ITA" target="GRC">
      <data key="d0">117617569</data>
    </edge>
    <edge source="ITA" target="GTM">
      <data key="d0">143805</data>
    </edge>
    <edge source="ITA" target="HND">
      <data key="d0">47764</data>
    </edge>
    <edge source="ITA" target="HKG">
      <data key="d0">65599528</data>
    </edge>
    <edge source="ITA" target="HUN">
      <data key="d0">26130594</data>
    </edge>
    <edge source="ITA" target="IDN">
      <data key="d0">2361656</data>
    </edge>
    <edge source="ITA" target="IRL">
      <data key="d0">5133968</data>
    </edge>
    <edge source="ITA" target="ISR">
      <data key="d0">59281430</data>
    </edge>
    <edge source="ITA" target="CIV">
      <data key="d0">761421</data>
    </edge>
    <edge source="ITA" target="JPN">
      <data key="d0">22573971</data>
    </edge>
    <edge source="ITA" target="KAZ">
      <data key="d0">1406771</data>
    </edge>
    <edge source="ITA" target="JOR">
      <data key="d0">9691327</data>
    </edge>
    <edge source="ITA" target="KOR">
      <data key="d0">28470965</data>
    </edge>
    <edge source="ITA" target="KGZ">
      <data key="d0">26469</data>
    </edge>
    <edge source="ITA" target="LBN">
      <data key="d0">11645536</data>
    </edge>
    <edge source="ITA" target="LVA">
      <data key="d0">6270475</data>
    </edge>
    <edge source="ITA" target="LTU">
      <data key="d0">16934857</data>
    </edge>
    <edge source="ITA" target="MDG">
      <data key="d0">951892</data>
    </edge>
    <edge source="ITA" target="MYS">
      <data key="d0">6930462</data>
    </edge>
    <edge source="ITA" target="MRT">
      <data key="d0">247835</data>
    </edge>
    <edge source="ITA" target="MUS">
      <data key="d0">3698306</data>
    </edge>
    <edge source="ITA" target="MEX">
      <data key="d0">7477210</data>
    </edge>
    <edge source="ITA" target="MDA">
      <data key="d0">2587036</data>
    </edge>
    <edge source="ITA" target="MAR">
      <data key="d0">12803099</data>
    </edge>
    <edge source="ITA" target="MOZ">
      <data key="d0">2281095</data>
    </edge>
    <edge source="ITA" target="OMN">
      <data key="d0">6763481</data>
    </edge>
    <edge source="ITA" target="NAM">
      <data key="d0">12988</data>
    </edge>
    <edge source="ITA" target="NLD">
      <data key="d0">118172717</data>
    </edge>
    <edge source="ITA" target="NZL">
      <data key="d0">3001912</data>
    </edge>
    <edge source="ITA" target="NIC">
      <data key="d0">71144</data>
    </edge>
    <edge source="ITA" target="NOR">
      <data key="d0">6691333</data>
    </edge>
    <edge source="ITA" target="PAK">
      <data key="d0">2398552</data>
    </edge>
    <edge source="ITA" target="PAN">
      <data key="d0">1070405</data>
    </edge>
    <edge source="ITA" target="PRY">
      <data key="d0">189484</data>
    </edge>
    <edge source="ITA" target="PER">
      <data key="d0">1852662</data>
    </edge>
    <edge source="ITA" target="PHL">
      <data key="d0">4750421</data>
    </edge>
    <edge source="ITA" target="POL">
      <data key="d0">114861521</data>
    </edge>
    <edge source="ITA" target="PRT">
      <data key="d0">36712533</data>
    </edge>
    <edge source="ITA" target="ROU">
      <data key="d0">50894085</data>
    </edge>
    <edge source="ITA" target="RUS">
      <data key="d0">94491051</data>
    </edge>
    <edge source="ITA" target="SAU">
      <data key="d0">56848502</data>
    </edge>
    <edge source="ITA" target="SEN">
      <data key="d0">1347316</data>
    </edge>
    <edge source="ITA" target="SRB">
      <data key="d0">18263345</data>
    </edge>
    <edge source="ITA" target="IND">
      <data key="d0">19236801</data>
    </edge>
    <edge source="ITA" target="SGP">
      <data key="d0">24036384</data>
    </edge>
    <edge source="ITA" target="SVK">
      <data key="d0">17465999</data>
    </edge>
    <edge source="ITA" target="VNM">
      <data key="d0">3272772</data>
    </edge>
    <edge source="ITA" target="SVN">
      <data key="d0">31964654</data>
    </edge>
    <edge source="ITA" target="ZAF">
      <data key="d0">20848585</data>
    </edge>
    <edge source="ITA" target="ESP">
      <data key="d0">121215340</data>
    </edge>
    <edge source="ITA" target="SWE">
      <data key="d0">24479491</data>
    </edge>
    <edge source="ITA" target="CHE">
      <data key="d0">72144161</data>
    </edge>
    <edge source="ITA" target="THA">
      <data key="d0">8949706</data>
    </edge>
    <edge source="ITA" target="TGO">
      <data key="d0">48859</data>
    </edge>
    <edge source="ITA" target="ARE">
      <data key="d0">68504642</data>
    </edge>
    <edge source="ITA" target="TUN">
      <data key="d0">4688699</data>
    </edge>
    <edge source="ITA" target="TUR">
      <data key="d0">24767424</data>
    </edge>
    <edge source="ITA" target="UGA">
      <data key="d0">48430</data>
    </edge>
    <edge source="ITA" target="UKR">
      <data key="d0">16358819</data>
    </edge>
    <edge source="ITA" target="MKD">
      <data key="d0">6039123</data>
    </edge>
    <edge source="ITA" target="EGY">
      <data key="d0">12462407</data>
    </edge>
    <edge source="ITA" target="GBR">
      <data key="d0">202133334</data>
    </edge>
    <edge source="ITA" target="TZA">
      <data key="d0">133710</data>
    </edge>
    <edge source="ITA" target="USA">
      <data key="d0">145035321</data>
    </edge>
    <edge source="ITA" target="BFA">
      <data key="d0">14530</data>
    </edge>
    <edge source="ITA" target="URY">
      <data key="d0">1271738</data>
    </edge>
    <edge source="JAM" target="AUT">
      <data key="d0">53846</data>
    </edge>
    <edge source="JAM" target="BEL">
      <data key="d0">2002724</data>
    </edge>
    <edge source="JAM" target="CAN">
      <data key="d0">614075</data>
    </edge>
    <edge source="JAM" target="CHN">
      <data key="d0">521178</data>
    </edge>
    <edge source="JAM" target="FRA">
      <data key="d0">193730</data>
    </edge>
    <edge source="JAM" target="GEO">
      <data key="d0">13676</data>
    </edge>
    <edge source="JAM" target="DEU">
      <data key="d0">369472</data>
    </edge>
    <edge source="JAM" target="HKG">
      <data key="d0">71661</data>
    </edge>
    <edge source="JAM" target="JPN">
      <data key="d0">18621401</data>
    </edge>
    <edge source="JAM" target="KOR">
      <data key="d0">294557</data>
    </edge>
    <edge source="JAM" target="NLD">
      <data key="d0">1120431</data>
    </edge>
    <edge source="JAM" target="NZL">
      <data key="d0">10570</data>
    </edge>
    <edge source="JAM" target="IND">
      <data key="d0">687138</data>
    </edge>
    <edge source="JAM" target="SGP">
      <data key="d0">11247</data>
    </edge>
    <edge source="JAM" target="ESP">
      <data key="d0">105531</data>
    </edge>
    <edge source="JAM" target="GBR">
      <data key="d0">2823909</data>
    </edge>
    <edge source="JAM" target="USA">
      <data key="d0">9113589</data>
    </edge>
    <edge source="JPN" target="ARG">
      <data key="d0">24604</data>
    </edge>
    <edge source="JPN" target="AUS">
      <data key="d0">3123597</data>
    </edge>
    <edge source="JPN" target="AUT">
      <data key="d0">54696</data>
    </edge>
    <edge source="JPN" target="BEL">
      <data key="d0">543187</data>
    </edge>
    <edge source="JPN" target="BRA">
      <data key="d0">267625</data>
    </edge>
    <edge source="JPN" target="BLR">
      <data key="d0">10009</data>
    </edge>
    <edge source="JPN" target="KHM">
      <data key="d0">120120</data>
    </edge>
    <edge source="JPN" target="CAN">
      <data key="d0">6070527</data>
    </edge>
    <edge source="JPN" target="LKA">
      <data key="d0">93932</data>
    </edge>
    <edge source="JPN" target="CHL">
      <data key="d0">25332</data>
    </edge>
    <edge source="JPN" target="CHN">
      <data key="d0">15863611</data>
    </edge>
    <edge source="JPN" target="HRV">
      <data key="d0">12090</data>
    </edge>
    <edge source="JPN" target="CZE">
      <data key="d0">503030</data>
    </edge>
    <edge source="JPN" target="DNK">
      <data key="d0">98159</data>
    </edge>
    <edge source="JPN" target="EST">
      <data key="d0">94899</data>
    </edge>
    <edge source="JPN" target="FIN">
      <data key="d0">23278</data>
    </edge>
    <edge source="JPN" target="FRA">
      <data key="d0">3348827</data>
    </edge>
    <edge source="JPN" target="DEU">
      <data key="d0">13547575</data>
    </edge>
    <edge source="JPN" target="HKG">
      <data key="d0">48247215</data>
    </edge>
    <edge source="JPN" target="HUN">
      <data key="d0">11805</data>
    </edge>
    <edge source="JPN" target="IDN">
      <data key="d0">1211862</data>
    </edge>
    <edge source="JPN" target="ISR">
      <data key="d0">85516</data>
    </edge>
    <edge source="JPN" target="ITA">
      <data key="d0">423058</data>
    </edge>
    <edge source="JPN" target="KOR">
      <data key="d0">19440312</data>
    </edge>
    <edge source="JPN" target="LBN">
      <data key="d0">10295</data>
    </edge>
    <edge source="JPN" target="LTU">
      <data key="d0">47100</data>
    </edge>
    <edge source="JPN" target="MYS">
      <data key="d0">3939335</data>
    </edge>
    <edge source="JPN" target="MEX">
      <data key="d0">173343</data>
    </edge>
    <edge source="JPN" target="NLD">
      <data key="d0">2476819</data>
    </edge>
    <edge source="JPN" target="NZL">
      <data key="d0">701824</data>
    </edge>
    <edge source="JPN" target="NOR">
      <data key="d0">86372</data>
    </edge>
    <edge source="JPN" target="PHL">
      <data key="d0">4837965</data>
    </edge>
    <edge source="JPN" target="POL">
      <data key="d0">95691</data>
    </edge>
    <edge source="JPN" target="PRT">
      <data key="d0">273177</data>
    </edge>
    <edge source="JPN" target="RUS">
      <data key="d0">4555782</data>
    </edge>
    <edge source="JPN" target="SAU">
      <data key="d0">21657</data>
    </edge>
    <edge source="JPN" target="IND">
      <data key="d0">351419</data>
    </edge>
    <edge source="JPN" target="SGP">
      <data key="d0">16684579</data>
    </edge>
    <edge source="JPN" target="SVK">
      <data key="d0">28877</data>
    </edge>
    <edge source="JPN" target="VNM">
      <data key="d0">4184547</data>
    </edge>
    <edge source="JPN" target="ZAF">
      <data key="d0">136455</data>
    </edge>
    <edge source="JPN" target="ESP">
      <data key="d0">573159</data>
    </edge>
    <edge source="JPN" target="SWE">
      <data key="d0">89623</data>
    </edge>
    <edge source="JPN" target="CHE">
      <data key="d0">933639</data>
    </edge>
    <edge source="JPN" target="THA">
      <data key="d0">12533310</data>
    </edge>
    <edge source="JPN" target="ARE">
      <data key="d0">952258</data>
    </edge>
    <edge source="JPN" target="TUR">
      <data key="d0">14733</data>
    </edge>
    <edge source="JPN" target="UKR">
      <data key="d0">379697</data>
    </edge>
    <edge source="JPN" target="EGY">
      <data key="d0">138186</data>
    </edge>
    <edge source="JPN" target="GBR">
      <data key="d0">2490640</data>
    </edge>
    <edge source="JPN" target="USA">
      <data key="d0">56262424</data>
    </edge>
    <edge source="KOR" target="DZA">
      <data key="d0">25526</data>
    </edge>
    <edge source="KOR" target="ARG">
      <data key="d0">110179</data>
    </edge>
    <edge source="KOR" target="AUS">
      <data key="d0">4201016</data>
    </edge>
    <edge source="KOR" target="AUT">
      <data key="d0">117783</data>
    </edge>
    <edge source="KOR" target="ARM">
      <data key="d0">12629</data>
    </edge>
    <edge source="KOR" target="BEL">
      <data key="d0">316630</data>
    </edge>
    <edge source="KOR" target="BOL">
      <data key="d0">22593</data>
    </edge>
    <edge source="KOR" target="BRA">
      <data key="d0">142475</data>
    </edge>
    <edge source="KOR" target="KHM">
      <data key="d0">598445</data>
    </edge>
    <edge source="KOR" target="CMR">
      <data key="d0">16138</data>
    </edge>
    <edge source="KOR" target="CAN">
      <data key="d0">1613660</data>
    </edge>
    <edge source="KOR" target="LKA">
      <data key="d0">62708</data>
    </edge>
    <edge source="KOR" target="CHL">
      <data key="d0">149307</data>
    </edge>
    <edge source="KOR" target="CHN">
      <data key="d0">45818160</data>
    </edge>
    <edge source="KOR" target="CRI">
      <data key="d0">11666</data>
    </edge>
    <edge source="KOR" target="CZE">
      <data key="d0">93379</data>
    </edge>
    <edge source="KOR" target="FRA">
      <data key="d0">398839</data>
    </edge>
    <edge source="KOR" target="GEO">
      <data key="d0">101603</data>
    </edge>
    <edge source="KOR" target="DEU">
      <data key="d0">2103028</data>
    </edge>
    <edge source="KOR" target="GHA">
      <data key="d0">25456</data>
    </edge>
    <edge source="KOR" target="GRC">
      <data key="d0">30088577</data>
    </edge>
    <edge source="KOR" target="GTM">
      <data key="d0">268772</data>
    </edge>
    <edge source="KOR" target="HKG">
      <data key="d0">5851053</data>
    </edge>
    <edge source="KOR" target="HUN">
      <data key="d0">366402</data>
    </edge>
    <edge source="KOR" target="IDN">
      <data key="d0">1192009</data>
    </edge>
    <edge source="KOR" target="ISR">
      <data key="d0">18322171</data>
    </edge>
    <edge source="KOR" target="JPN">
      <data key="d0">45083254</data>
    </edge>
    <edge source="KOR" target="KAZ">
      <data key="d0">689841</data>
    </edge>
    <edge source="KOR" target="JOR">
      <data key="d0">1280008</data>
    </edge>
    <edge source="KOR" target="KGZ">
      <data key="d0">116136</data>
    </edge>
    <edge source="KOR" target="LBN">
      <data key="d0">1130385</data>
    </edge>
    <edge source="KOR" target="MYS">
      <data key="d0">4780405</data>
    </edge>
    <edge source="KOR" target="MEX">
      <data key="d0">843672</data>
    </edge>
    <edge source="KOR" target="NLD">
      <data key="d0">669789</data>
    </edge>
    <edge source="KOR" target="NZL">
      <data key="d0">895605</data>
    </edge>
    <edge source="KOR" target="NIC">
      <data key="d0">12083</data>
    </edge>
    <edge source="KOR" target="PAK">
      <data key="d0">14331</data>
    </edge>
    <edge source="KOR" target="PER">
      <data key="d0">12563</data>
    </edge>
    <edge source="KOR" target="PHL">
      <data key="d0">4743581</data>
    </edge>
    <edge source="KOR" target="POL">
      <data key="d0">6514066</data>
    </edge>
    <edge source="KOR" target="RUS">
      <data key="d0">19473678</data>
    </edge>
    <edge source="KOR" target="SAU">
      <data key="d0">9697350</data>
    </edge>
    <edge source="KOR" target="IND">
      <data key="d0">947570</data>
    </edge>
    <edge source="KOR" target="SGP">
      <data key="d0">5085926</data>
    </edge>
    <edge source="KOR" target="VNM">
      <data key="d0">3802439</data>
    </edge>
    <edge source="KOR" target="SVN">
      <data key="d0">50371</data>
    </edge>
    <edge source="KOR" target="ZAF">
      <data key="d0">5833530</data>
    </edge>
    <edge source="KOR" target="ESP">
      <data key="d0">325808</data>
    </edge>
    <edge source="KOR" target="THA">
      <data key="d0">2965832</data>
    </edge>
    <edge source="KOR" target="TGO">
      <data key="d0">47270</data>
    </edge>
    <edge source="KOR" target="ARE">
      <data key="d0">6062261</data>
    </edge>
    <edge source="KOR" target="TUR">
      <data key="d0">238183</data>
    </edge>
    <edge source="KOR" target="UKR">
      <data key="d0">26073</data>
    </edge>
    <edge source="KOR" target="EGY">
      <data key="d0">2484886</data>
    </edge>
    <edge source="KOR" target="GBR">
      <data key="d0">477912</data>
    </edge>
    <edge source="KOR" target="TZA">
      <data key="d0">32215</data>
    </edge>
    <edge source="KOR" target="USA">
      <data key="d0">16503315</data>
    </edge>
    <edge source="MDG" target="ARG">
      <data key="d0">58670</data>
    </edge>
    <edge source="MDG" target="AUS">
      <data key="d0">1464007</data>
    </edge>
    <edge source="MDG" target="BEL">
      <data key="d0">9026526</data>
    </edge>
    <edge source="MDG" target="BRA">
      <data key="d0">250032</data>
    </edge>
    <edge source="MDG" target="BGR">
      <data key="d0">69007</data>
    </edge>
    <edge source="MDG" target="CAN">
      <data key="d0">13033976</data>
    </edge>
    <edge source="MDG" target="LKA">
      <data key="d0">65304</data>
    </edge>
    <edge source="MDG" target="CHN">
      <data key="d0">131609</data>
    </edge>
    <edge source="MDG" target="CZE">
      <data key="d0">84412</data>
    </edge>
    <edge source="MDG" target="DNK">
      <data key="d0">112763</data>
    </edge>
    <edge source="MDG" target="FRA">
      <data key="d0">137576765</data>
    </edge>
    <edge source="MDG" target="DEU">
      <data key="d0">90411027</data>
    </edge>
    <edge source="MDG" target="GRC">
      <data key="d0">132651</data>
    </edge>
    <edge source="MDG" target="HKG">
      <data key="d0">1837569</data>
    </edge>
    <edge source="MDG" target="IDN">
      <data key="d0">3772414</data>
    </edge>
    <edge source="MDG" target="ITA">
      <data key="d0">1042311</data>
    </edge>
    <edge source="MDG" target="JPN">
      <data key="d0">3187481</data>
    </edge>
    <edge source="MDG" target="KOR">
      <data key="d0">186182</data>
    </edge>
    <edge source="MDG" target="LBN">
      <data key="d0">75908</data>
    </edge>
    <edge source="MDG" target="LVA">
      <data key="d0">411844</data>
    </edge>
    <edge source="MDG" target="MYS">
      <data key="d0">512415</data>
    </edge>
    <edge source="MDG" target="MUS">
      <data key="d0">32383478</data>
    </edge>
    <edge source="MDG" target="MEX">
      <data key="d0">236592</data>
    </edge>
    <edge source="MDG" target="MAR">
      <data key="d0">2342679</data>
    </edge>
    <edge source="MDG" target="NLD">
      <data key="d0">33857356</data>
    </edge>
    <edge source="MDG" target="NZL">
      <data key="d0">202751</data>
    </edge>
    <edge source="MDG" target="PAK">
      <data key="d0">2534510</data>
    </edge>
    <edge source="MDG" target="PER">
      <data key="d0">1040060</data>
    </edge>
    <edge source="MDG" target="POL">
      <data key="d0">33601</data>
    </edge>
    <edge source="MDG" target="PRT">
      <data key="d0">197007</data>
    </edge>
    <edge source="MDG" target="RUS">
      <data key="d0">1106659</data>
    </edge>
    <edge source="MDG" target="SAU">
      <data key="d0">1862314</data>
    </edge>
    <edge source="MDG" target="IND">
      <data key="d0">53118062</data>
    </edge>
    <edge source="MDG" target="SGP">
      <data key="d0">60312040</data>
    </edge>
    <edge source="MDG" target="VNM">
      <data key="d0">18001343</data>
    </edge>
    <edge source="MDG" target="SVN">
      <data key="d0">26054</data>
    </edge>
    <edge source="MDG" target="ZAF">
      <data key="d0">45851</data>
    </edge>
    <edge source="MDG" target="ESP">
      <data key="d0">3349202</data>
    </edge>
    <edge source="MDG" target="CHE">
      <data key="d0">136310</data>
    </edge>
    <edge source="MDG" target="THA">
      <data key="d0">26499</data>
    </edge>
    <edge source="MDG" target="ARE">
      <data key="d0">4976826</data>
    </edge>
    <edge source="MDG" target="TUN">
      <data key="d0">153481</data>
    </edge>
    <edge source="MDG" target="TUR">
      <data key="d0">219046</data>
    </edge>
    <edge source="MDG" target="UKR">
      <data key="d0">76126</data>
    </edge>
    <edge source="MDG" target="EGY">
      <data key="d0">1707599</data>
    </edge>
    <edge source="MDG" target="GBR">
      <data key="d0">3108645</data>
    </edge>
    <edge source="MDG" target="USA">
      <data key="d0">120122296</data>
    </edge>
    <edge source="MUS" target="AUS">
      <data key="d0">29206</data>
    </edge>
    <edge source="MUS" target="CHN">
      <data key="d0">23663</data>
    </edge>
    <edge source="MUS" target="DNK">
      <data key="d0">590501</data>
    </edge>
    <edge source="MUS" target="FRA">
      <data key="d0">8342862</data>
    </edge>
    <edge source="MUS" target="DEU">
      <data key="d0">9553879</data>
    </edge>
    <edge source="MUS" target="ISR">
      <data key="d0">99807</data>
    </edge>
    <edge source="MUS" target="KOR">
      <data key="d0">81650</data>
    </edge>
    <edge source="MUS" target="MDG">
      <data key="d0">1705237</data>
    </edge>
    <edge source="MUS" target="NLD">
      <data key="d0">680364</data>
    </edge>
    <edge source="MUS" target="IND">
      <data key="d0">96918</data>
    </edge>
    <edge source="MUS" target="ARE">
      <data key="d0">14141</data>
    </edge>
    <edge source="MUS" target="TUR">
      <data key="d0">85364</data>
    </edge>
    <edge source="MUS" target="GBR">
      <data key="d0">478684</data>
    </edge>
    <edge source="MUS" target="USA">
      <data key="d0">28068465</data>
    </edge>
    <edge source="MEX" target="DZA">
      <data key="d0">728844</data>
    </edge>
    <edge source="MEX" target="ARG">
      <data key="d0">928738</data>
    </edge>
    <edge source="MEX" target="AUS">
      <data key="d0">6013446</data>
    </edge>
    <edge source="MEX" target="AUT">
      <data key="d0">207040</data>
    </edge>
    <edge source="MEX" target="BEL">
      <data key="d0">30788738</data>
    </edge>
    <edge source="MEX" target="BOL">
      <data key="d0">277407</data>
    </edge>
    <edge source="MEX" target="BRA">
      <data key="d0">2823636</data>
    </edge>
    <edge source="MEX" target="BGR">
      <data key="d0">36774</data>
    </edge>
    <edge source="MEX" target="CAN">
      <data key="d0">61987419</data>
    </edge>
    <edge source="MEX" target="CHL">
      <data key="d0">2833232</data>
    </edge>
    <edge source="MEX" target="CHN">
      <data key="d0">1621129</data>
    </edge>
    <edge source="MEX" target="COL">
      <data key="d0">5527843</data>
    </edge>
    <edge source="MEX" target="CRI">
      <data key="d0">7259974</data>
    </edge>
    <edge source="MEX" target="CZE">
      <data key="d0">67006</data>
    </edge>
    <edge source="MEX" target="DNK">
      <data key="d0">1551449</data>
    </edge>
    <edge source="MEX" target="ECU">
      <data key="d0">441865</data>
    </edge>
    <edge source="MEX" target="SLV">
      <data key="d0">10511676</data>
    </edge>
    <edge source="MEX" target="ETH">
      <data key="d0">24899</data>
    </edge>
    <edge source="MEX" target="EST">
      <data key="d0">417074</data>
    </edge>
    <edge source="MEX" target="FIN">
      <data key="d0">984358</data>
    </edge>
    <edge source="MEX" target="FRA">
      <data key="d0">7625935</data>
    </edge>
    <edge source="MEX" target="GEO">
      <data key="d0">518967</data>
    </edge>
    <edge source="MEX" target="DEU">
      <data key="d0">23837852</data>
    </edge>
    <edge source="MEX" target="GRC">
      <data key="d0">368761</data>
    </edge>
    <edge source="MEX" target="GTM">
      <data key="d0">18681434</data>
    </edge>
    <edge source="MEX" target="HND">
      <data key="d0">3858862</data>
    </edge>
    <edge source="MEX" target="HKG">
      <data key="d0">95315</data>
    </edge>
    <edge source="MEX" target="IRL">
      <data key="d0">22497</data>
    </edge>
    <edge source="MEX" target="ISR">
      <data key="d0">4666625</data>
    </edge>
    <edge source="MEX" target="ITA">
      <data key="d0">3702480</data>
    </edge>
    <edge source="MEX" target="CIV">
      <data key="d0">10080</data>
    </edge>
    <edge source="MEX" target="JAM">
      <data key="d0">1556485</data>
    </edge>
    <edge source="MEX" target="JPN">
      <data key="d0">13417903</data>
    </edge>
    <edge source="MEX" target="JOR">
      <data key="d0">1422863</data>
    </edge>
    <edge source="MEX" target="KOR">
      <data key="d0">1970255</data>
    </edge>
    <edge source="MEX" target="LBN">
      <data key="d0">665573</data>
    </edge>
    <edge source="MEX" target="LVA">
      <data key="d0">345549</data>
    </edge>
    <edge source="MEX" target="LTU">
      <data key="d0">241279</data>
    </edge>
    <edge source="MEX" target="MDG">
      <data key="d0">76352</data>
    </edge>
    <edge source="MEX" target="MYS">
      <data key="d0">402900</data>
    </edge>
    <edge source="MEX" target="MRT">
      <data key="d0">246800</data>
    </edge>
    <edge source="MEX" target="MAR">
      <data key="d0">93334</data>
    </edge>
    <edge source="MEX" target="MOZ">
      <data key="d0">223703</data>
    </edge>
    <edge source="MEX" target="NLD">
      <data key="d0">6828652</data>
    </edge>
    <edge source="MEX" target="NZL">
      <data key="d0">1551533</data>
    </edge>
    <edge source="MEX" target="NIC">
      <data key="d0">7859584</data>
    </edge>
    <edge source="MEX" target="NOR">
      <data key="d0">16973</data>
    </edge>
    <edge source="MEX" target="PAN">
      <data key="d0">4405762</data>
    </edge>
    <edge source="MEX" target="PRY">
      <data key="d0">50516</data>
    </edge>
    <edge source="MEX" target="PER">
      <data key="d0">4426822</data>
    </edge>
    <edge source="MEX" target="PHL">
      <data key="d0">99913</data>
    </edge>
    <edge source="MEX" target="POL">
      <data key="d0">14609785</data>
    </edge>
    <edge source="MEX" target="ROU">
      <data key="d0">47910</data>
    </edge>
    <edge source="MEX" target="RUS">
      <data key="d0">5922784</data>
    </edge>
    <edge source="MEX" target="SAU">
      <data key="d0">260566</data>
    </edge>
    <edge source="MEX" target="IND">
      <data key="d0">358123</data>
    </edge>
    <edge source="MEX" target="SGP">
      <data key="d0">56343</data>
    </edge>
    <edge source="MEX" target="SVK">
      <data key="d0">77055</data>
    </edge>
    <edge source="MEX" target="VNM">
      <data key="d0">778179</data>
    </edge>
    <edge source="MEX" target="ZAF">
      <data key="d0">202491</data>
    </edge>
    <edge source="MEX" target="ESP">
      <data key="d0">48425264</data>
    </edge>
    <edge source="MEX" target="SWE">
      <data key="d0">306881</data>
    </edge>
    <edge source="MEX" target="CHE">
      <data key="d0">868993</data>
    </edge>
    <edge source="MEX" target="THA">
      <data key="d0">558351</data>
    </edge>
    <edge source="MEX" target="ARE">
      <data key="d0">1227204</data>
    </edge>
    <edge source="MEX" target="TUN">
      <data key="d0">126558</data>
    </edge>
    <edge source="MEX" target="TUR">
      <data key="d0">1674240</data>
    </edge>
    <edge source="MEX" target="UKR">
      <data key="d0">892057</data>
    </edge>
    <edge source="MEX" target="MKD">
      <data key="d0">33691</data>
    </edge>
    <edge source="MEX" target="EGY">
      <data key="d0">1203527</data>
    </edge>
    <edge source="MEX" target="GBR">
      <data key="d0">13386897</data>
    </edge>
    <edge source="MEX" target="USA">
      <data key="d0">884435877</data>
    </edge>
    <edge source="MEX" target="URY">
      <data key="d0">112339</data>
    </edge>
    <edge source="MOZ" target="BEL">
      <data key="d0">109505</data>
    </edge>
    <edge source="MOZ" target="CHN">
      <data key="d0">769527</data>
    </edge>
    <edge source="MOZ" target="DEU">
      <data key="d0">193040</data>
    </edge>
    <edge source="MOZ" target="JPN">
      <data key="d0">10531</data>
    </edge>
    <edge source="MOZ" target="MYS">
      <data key="d0">87964</data>
    </edge>
    <edge source="MOZ" target="NLD">
      <data key="d0">31228</data>
    </edge>
    <edge source="MOZ" target="POL">
      <data key="d0">317058</data>
    </edge>
    <edge source="MOZ" target="RUS">
      <data key="d0">249651</data>
    </edge>
    <edge source="MOZ" target="IND">
      <data key="d0">66579</data>
    </edge>
    <edge source="MOZ" target="ZAF">
      <data key="d0">161856</data>
    </edge>
    <edge source="MOZ" target="ESP">
      <data key="d0">392273</data>
    </edge>
    <edge source="MOZ" target="UKR">
      <data key="d0">39877</data>
    </edge>
    <edge source="MOZ" target="USA">
      <data key="d0">150397</data>
    </edge>
    <edge source="NZL" target="AUS">
      <data key="d0">87439463</data>
    </edge>
    <edge source="NZL" target="CAN">
      <data key="d0">503531</data>
    </edge>
    <edge source="NZL" target="CHN">
      <data key="d0">9214890</data>
    </edge>
    <edge source="NZL" target="DEU">
      <data key="d0">130281</data>
    </edge>
    <edge source="NZL" target="HKG">
      <data key="d0">761280</data>
    </edge>
    <edge source="NZL" target="IDN">
      <data key="d0">281788</data>
    </edge>
    <edge source="NZL" target="JPN">
      <data key="d0">401612</data>
    </edge>
    <edge source="NZL" target="KOR">
      <data key="d0">597818</data>
    </edge>
    <edge source="NZL" target="MYS">
      <data key="d0">5773344</data>
    </edge>
    <edge source="NZL" target="NLD">
      <data key="d0">18810</data>
    </edge>
    <edge source="NZL" target="PAK">
      <data key="d0">4378376</data>
    </edge>
    <edge source="NZL" target="PHL">
      <data key="d0">311448</data>
    </edge>
    <edge source="NZL" target="IND">
      <data key="d0">176220</data>
    </edge>
    <edge source="NZL" target="SGP">
      <data key="d0">611145</data>
    </edge>
    <edge source="NZL" target="VNM">
      <data key="d0">113940</data>
    </edge>
    <edge source="NZL" target="THA">
      <data key="d0">64615</data>
    </edge>
    <edge source="NZL" target="ARE">
      <data key="d0">1006998</data>
    </edge>
    <edge source="NZL" target="GBR">
      <data key="d0">328615</data>
    </edge>
    <edge source="NZL" target="USA">
      <data key="d0">87685</data>
    </edge>
    <edge source="NOR" target="CHN">
      <data key="d0">10935</data>
    </edge>
    <edge source="NOR" target="CZE">
      <data key="d0">35168</data>
    </edge>
    <edge source="NOR" target="DNK">
      <data key="d0">5379506</data>
    </edge>
    <edge source="NOR" target="FIN">
      <data key="d0">462028</data>
    </edge>
    <edge source="NOR" target="FRA">
      <data key="d0">89042</data>
    </edge>
    <edge source="NOR" target="DEU">
      <data key="d0">5473961</data>
    </edge>
    <edge source="NOR" target="GRC">
      <data key="d0">12343</data>
    </edge>
    <edge source="NOR" target="HKG">
      <data key="d0">44425</data>
    </edge>
    <edge source="NOR" target="JPN">
      <data key="d0">18988</data>
    </edge>
    <edge source="NOR" target="LTU">
      <data key="d0">178945</data>
    </edge>
    <edge source="NOR" target="NLD">
      <data key="d0">698943</data>
    </edge>
    <edge source="NOR" target="POL">
      <data key="d0">396681</data>
    </edge>
    <edge source="NOR" target="RUS">
      <data key="d0">19459</data>
    </edge>
    <edge source="NOR" target="IND">
      <data key="d0">42751</data>
    </edge>
    <edge source="NOR" target="ESP">
      <data key="d0">169478</data>
    </edge>
    <edge source="NOR" target="SWE">
      <data key="d0">27713027</data>
    </edge>
    <edge source="NOR" target="CHE">
      <data key="d0">14858</data>
    </edge>
    <edge source="NOR" target="GBR">
      <data key="d0">270342</data>
    </edge>
    <edge source="NOR" target="USA">
      <data key="d0">70328</data>
    </edge>
    <edge source="PAK" target="AUS">
      <data key="d0">2720726</data>
    </edge>
    <edge source="PAK" target="BEL">
      <data key="d0">581578</data>
    </edge>
    <edge source="PAK" target="CAN">
      <data key="d0">4546301</data>
    </edge>
    <edge source="PAK" target="LKA">
      <data key="d0">2075318</data>
    </edge>
    <edge source="PAK" target="CHL">
      <data key="d0">44035</data>
    </edge>
    <edge source="PAK" target="DNK">
      <data key="d0">175786</data>
    </edge>
    <edge source="PAK" target="FRA">
      <data key="d0">343305</data>
    </edge>
    <edge source="PAK" target="DEU">
      <data key="d0">1183411</data>
    </edge>
    <edge source="PAK" target="GRC">
      <data key="d0">422733</data>
    </edge>
    <edge source="PAK" target="HKG">
      <data key="d0">518700</data>
    </edge>
    <edge source="PAK" target="IDN">
      <data key="d0">10951</data>
    </edge>
    <edge source="PAK" target="IRL">
      <data key="d0">396398</data>
    </edge>
    <edge source="PAK" target="ITA">
      <data key="d0">398552</data>
    </edge>
    <edge source="PAK" target="JPN">
      <data key="d0">220150</data>
    </edge>
    <edge source="PAK" target="KAZ">
      <data key="d0">166358</data>
    </edge>
    <edge source="PAK" target="JOR">
      <data key="d0">129709</data>
    </edge>
    <edge source="PAK" target="KOR">
      <data key="d0">390245</data>
    </edge>
    <edge source="PAK" target="MYS">
      <data key="d0">548801</data>
    </edge>
    <edge source="PAK" target="MUS">
      <data key="d0">232669</data>
    </edge>
    <edge source="PAK" target="MEX">
      <data key="d0">1278177</data>
    </edge>
    <edge source="PAK" target="MAR">
      <data key="d0">13381</data>
    </edge>
    <edge source="PAK" target="MOZ">
      <data key="d0">164126</data>
    </edge>
    <edge source="PAK" target="OMN">
      <data key="d0">806034</data>
    </edge>
    <edge source="PAK" target="NLD">
      <data key="d0">38214</data>
    </edge>
    <edge source="PAK" target="NZL">
      <data key="d0">554308</data>
    </edge>
    <edge source="PAK" target="NOR">
      <data key="d0">213679</data>
    </edge>
    <edge source="PAK" target="PHL">
      <data key="d0">30071</data>
    </edge>
    <edge source="PAK" target="SAU">
      <data key="d0">21384812</data>
    </edge>
    <edge source="PAK" target="IND">
      <data key="d0">1980636</data>
    </edge>
    <edge source="PAK" target="SGP">
      <data key="d0">271358</data>
    </edge>
    <edge source="PAK" target="VNM">
      <data key="d0">75710</data>
    </edge>
    <edge source="PAK" target="ZAF">
      <data key="d0">682071</data>
    </edge>
    <edge source="PAK" target="ESP">
      <data key="d0">144550</data>
    </edge>
    <edge source="PAK" target="SWE">
      <data key="d0">206024</data>
    </edge>
    <edge source="PAK" target="CHE">
      <data key="d0">34777</data>
    </edge>
    <edge source="PAK" target="THA">
      <data key="d0">77370</data>
    </edge>
    <edge source="PAK" target="ARE">
      <data key="d0">12140922</data>
    </edge>
    <edge source="PAK" target="TUR">
      <data key="d0">68602</data>
    </edge>
    <edge source="PAK" target="EGY">
      <data key="d0">30267</data>
    </edge>
    <edge source="PAK" target="GBR">
      <data key="d0">8638546</data>
    </edge>
    <edge source="PAK" target="TZA">
      <data key="d0">104006</data>
    </edge>
    <edge source="PAK" target="USA">
      <data key="d0">15726108</data>
    </edge>
    <edge source="PAN" target="ARG">
      <data key="d0">136850</data>
    </edge>
    <edge source="PAN" target="AUS">
      <data key="d0">1871130</data>
    </edge>
    <edge source="PAN" target="BEL">
      <data key="d0">487450</data>
    </edge>
    <edge source="PAN" target="BRA">
      <data key="d0">53202</data>
    </edge>
    <edge source="PAN" target="CAN">
      <data key="d0">146860</data>
    </edge>
    <edge source="PAN" target="CHL">
      <data key="d0">337821</data>
    </edge>
    <edge source="PAN" target="CHN">
      <data key="d0">1320410</data>
    </edge>
    <edge source="PAN" target="COL">
      <data key="d0">2541213</data>
    </edge>
    <edge source="PAN" target="CRI">
      <data key="d0">876543</data>
    </edge>
    <edge source="PAN" target="ECU">
      <data key="d0">719999</data>
    </edge>
    <edge source="PAN" target="SLV">
      <data key="d0">624254</data>
    </edge>
    <edge source="PAN" target="FRA">
      <data key="d0">113794</data>
    </edge>
    <edge source="PAN" target="DEU">
      <data key="d0">3151266</data>
    </edge>
    <edge source="PAN" target="GTM">
      <data key="d0">200202</data>
    </edge>
    <edge source="PAN" target="HND">
      <data key="d0">127051</data>
    </edge>
    <edge source="PAN" target="HKG">
      <data key="d0">328553</data>
    </edge>
    <edge source="PAN" target="ITA">
      <data key="d0">1026469</data>
    </edge>
    <edge source="PAN" target="JPN">
      <data key="d0">2370253</data>
    </edge>
    <edge source="PAN" target="KOR">
      <data key="d0">2808712</data>
    </edge>
    <edge source="PAN" target="MEX">
      <data key="d0">23304</data>
    </edge>
    <edge source="PAN" target="NLD">
      <data key="d0">1277519</data>
    </edge>
    <edge source="PAN" target="NIC">
      <data key="d0">146497</data>
    </edge>
    <edge source="PAN" target="PER">
      <data key="d0">1199163</data>
    </edge>
    <edge source="PAN" target="POL">
      <data key="d0">1372800</data>
    </edge>
    <edge source="PAN" target="RUS">
      <data key="d0">13090</data>
    </edge>
    <edge source="PAN" target="SAU">
      <data key="d0">50955</data>
    </edge>
    <edge source="PAN" target="SGP">
      <data key="d0">293930</data>
    </edge>
    <edge source="PAN" target="ZAF">
      <data key="d0">189701</data>
    </edge>
    <edge source="PAN" target="ESP">
      <data key="d0">34405</data>
    </edge>
    <edge source="PAN" target="THA">
      <data key="d0">32100</data>
    </edge>
    <edge source="PAN" target="ARE">
      <data key="d0">12468</data>
    </edge>
    <edge source="PAN" target="GBR">
      <data key="d0">572685</data>
    </edge>
    <edge source="PAN" target="USA">
      <data key="d0">16554231</data>
    </edge>
    <edge source="PAN" target="URY">
      <data key="d0">102753</data>
    </edge>
    <edge source="PRY" target="AUS">
      <data key="d0">11437</data>
    </edge>
    <edge source="PRY" target="BOL">
      <data key="d0">617667</data>
    </edge>
    <edge source="PRY" target="CAN">
      <data key="d0">117304</data>
    </edge>
    <edge source="PRY" target="CHL">
      <data key="d0">233780</data>
    </edge>
    <edge source="PRY" target="CRI">
      <data key="d0">382500</data>
    </edge>
    <edge source="PRY" target="FRA">
      <data key="d0">15671</data>
    </edge>
    <edge source="PRY" target="DEU">
      <data key="d0">704995</data>
    </edge>
    <edge source="PRY" target="GTM">
      <data key="d0">18000</data>
    </edge>
    <edge source="PRY" target="IRL">
      <data key="d0">39463</data>
    </edge>
    <edge source="PRY" target="ISR">
      <data key="d0">205837</data>
    </edge>
    <edge source="PRY" target="ITA">
      <data key="d0">37071</data>
    </edge>
    <edge source="PRY" target="JPN">
      <data key="d0">47832</data>
    </edge>
    <edge source="PRY" target="KOR">
      <data key="d0">46200</data>
    </edge>
    <edge source="PRY" target="POL">
      <data key="d0">259040</data>
    </edge>
    <edge source="PRY" target="ESP">
      <data key="d0">1007585</data>
    </edge>
    <edge source="PRY" target="TUR">
      <data key="d0">102712</data>
    </edge>
    <edge source="PRY" target="USA">
      <data key="d0">1789046</data>
    </edge>
    <edge source="PRY" target="URY">
      <data key="d0">14215</data>
    </edge>
    <edge source="PER" target="ARG">
      <data key="d0">2575528</data>
    </edge>
    <edge source="PER" target="AUS">
      <data key="d0">9282358</data>
    </edge>
    <edge source="PER" target="AUT">
      <data key="d0">121496</data>
    </edge>
    <edge source="PER" target="BEL">
      <data key="d0">122979494</data>
    </edge>
    <edge source="PER" target="BOL">
      <data key="d0">3783873</data>
    </edge>
    <edge source="PER" target="BRA">
      <data key="d0">4183753</data>
    </edge>
    <edge source="PER" target="BGR">
      <data key="d0">842236</data>
    </edge>
    <edge source="PER" target="CAN">
      <data key="d0">56238205</data>
    </edge>
    <edge source="PER" target="LKA">
      <data key="d0">92600</data>
    </edge>
    <edge source="PER" target="CHL">
      <data key="d0">5490662</data>
    </edge>
    <edge source="PER" target="CHN">
      <data key="d0">90229</data>
    </edge>
    <edge source="PER" target="COL">
      <data key="d0">16785214</data>
    </edge>
    <edge source="PER" target="CRI">
      <data key="d0">2107439</data>
    </edge>
    <edge source="PER" target="CZE">
      <data key="d0">60234</data>
    </edge>
    <edge source="PER" target="DNK">
      <data key="d0">1667358</data>
    </edge>
    <edge source="PER" target="ECU">
      <data key="d0">4000812</data>
    </edge>
    <edge source="PER" target="SLV">
      <data key="d0">61565</data>
    </edge>
    <edge source="PER" target="EST">
      <data key="d0">6900234</data>
    </edge>
    <edge source="PER" target="FIN">
      <data key="d0">557188</data>
    </edge>
    <edge source="PER" target="FRA">
      <data key="d0">25445042</data>
    </edge>
    <edge source="PER" target="DEU">
      <data key="d0">209030910</data>
    </edge>
    <edge source="PER" target="GRC">
      <data key="d0">4879606</data>
    </edge>
    <edge source="PER" target="GTM">
      <data key="d0">2743696</data>
    </edge>
    <edge source="PER" target="HND">
      <data key="d0">44125</data>
    </edge>
    <edge source="PER" target="HKG">
      <data key="d0">378619</data>
    </edge>
    <edge source="PER" target="IDN">
      <data key="d0">1185625</data>
    </edge>
    <edge source="PER" target="IRL">
      <data key="d0">2201192</data>
    </edge>
    <edge source="PER" target="ISR">
      <data key="d0">992202</data>
    </edge>
    <edge source="PER" target="ITA">
      <data key="d0">39858532</data>
    </edge>
    <edge source="PER" target="JPN">
      <data key="d0">7784685</data>
    </edge>
    <edge source="PER" target="JOR">
      <data key="d0">31339</data>
    </edge>
    <edge source="PER" target="KOR">
      <data key="d0">37442255</data>
    </edge>
    <edge source="PER" target="LVA">
      <data key="d0">231874</data>
    </edge>
    <edge source="PER" target="MYS">
      <data key="d0">8845585</data>
    </edge>
    <edge source="PER" target="MEX">
      <data key="d0">40423098</data>
    </edge>
    <edge source="PER" target="NLD">
      <data key="d0">113958842</data>
    </edge>
    <edge source="PER" target="NZL">
      <data key="d0">1475765</data>
    </edge>
    <edge source="PER" target="NIC">
      <data key="d0">61213</data>
    </edge>
    <edge source="PER" target="NOR">
      <data key="d0">892105</data>
    </edge>
    <edge source="PER" target="PAN">
      <data key="d0">3449880</data>
    </edge>
    <edge source="PER" target="POL">
      <data key="d0">663198</data>
    </edge>
    <edge source="PER" target="PRT">
      <data key="d0">254800</data>
    </edge>
    <edge source="PER" target="ROU">
      <data key="d0">443518</data>
    </edge>
    <edge source="PER" target="RUS">
      <data key="d0">6273046</data>
    </edge>
    <edge source="PER" target="SAU">
      <data key="d0">344105</data>
    </edge>
    <edge source="PER" target="IND">
      <data key="d0">4127751</data>
    </edge>
    <edge source="PER" target="SGP">
      <data key="d0">313105</data>
    </edge>
    <edge source="PER" target="VNM">
      <data key="d0">26430</data>
    </edge>
    <edge source="PER" target="SVN">
      <data key="d0">308807</data>
    </edge>
    <edge source="PER" target="ZAF">
      <data key="d0">165470</data>
    </edge>
    <edge source="PER" target="ESP">
      <data key="d0">33738156</data>
    </edge>
    <edge source="PER" target="SWE">
      <data key="d0">40789166</data>
    </edge>
    <edge source="PER" target="CHE">
      <data key="d0">1097672</data>
    </edge>
    <edge source="PER" target="ARE">
      <data key="d0">759032</data>
    </edge>
    <edge source="PER" target="UKR">
      <data key="d0">27008</data>
    </edge>
    <edge source="PER" target="EGY">
      <data key="d0">2875502</data>
    </edge>
    <edge source="PER" target="GBR">
      <data key="d0">31524774</data>
    </edge>
    <edge source="PER" target="USA">
      <data key="d0">311963031</data>
    </edge>
    <edge source="PER" target="URY">
      <data key="d0">14447</data>
    </edge>
    <edge source="PHL" target="AUS">
      <data key="d0">222644</data>
    </edge>
    <edge source="PHL" target="CAN">
      <data key="d0">339926</data>
    </edge>
    <edge source="PHL" target="CHN">
      <data key="d0">191459</data>
    </edge>
    <edge source="PHL" target="DEU">
      <data key="d0">275884</data>
    </edge>
    <edge source="PHL" target="GHA">
      <data key="d0">67043</data>
    </edge>
    <edge source="PHL" target="HKG">
      <data key="d0">118176</data>
    </edge>
    <edge source="PHL" target="IDN">
      <data key="d0">754120</data>
    </edge>
    <edge source="PHL" target="ITA">
      <data key="d0">19330</data>
    </edge>
    <edge source="PHL" target="CIV">
      <data key="d0">25485</data>
    </edge>
    <edge source="PHL" target="JPN">
      <data key="d0">121203</data>
    </edge>
    <edge source="PHL" target="KOR">
      <data key="d0">388897</data>
    </edge>
    <edge source="PHL" target="LBN">
      <data key="d0">164152</data>
    </edge>
    <edge source="PHL" target="MYS">
      <data key="d0">9318314</data>
    </edge>
    <edge source="PHL" target="OMN">
      <data key="d0">14127</data>
    </edge>
    <edge source="PHL" target="NLD">
      <data key="d0">695217</data>
    </edge>
    <edge source="PHL" target="NZL">
      <data key="d0">21461</data>
    </edge>
    <edge source="PHL" target="SAU">
      <data key="d0">217394</data>
    </edge>
    <edge source="PHL" target="SGP">
      <data key="d0">149659</data>
    </edge>
    <edge source="PHL" target="VNM">
      <data key="d0">786497</data>
    </edge>
    <edge source="PHL" target="THA">
      <data key="d0">3254686</data>
    </edge>
    <edge source="PHL" target="ARE">
      <data key="d0">486263</data>
    </edge>
    <edge source="PHL" target="UGA">
      <data key="d0">130280</data>
    </edge>
    <edge source="PHL" target="GBR">
      <data key="d0">29499</data>
    </edge>
    <edge source="PHL" target="USA">
      <data key="d0">5909811</data>
    </edge>
    <edge source="POL" target="ALB">
      <data key="d0">2294348</data>
    </edge>
    <edge source="POL" target="DZA">
      <data key="d0">5298800</data>
    </edge>
    <edge source="POL" target="AZE">
      <data key="d0">1441851</data>
    </edge>
    <edge source="POL" target="ARG">
      <data key="d0">162931</data>
    </edge>
    <edge source="POL" target="AUS">
      <data key="d0">14139940</data>
    </edge>
    <edge source="POL" target="AUT">
      <data key="d0">31854465</data>
    </edge>
    <edge source="POL" target="ARM">
      <data key="d0">2771402</data>
    </edge>
    <edge source="POL" target="BEL">
      <data key="d0">37595985</data>
    </edge>
    <edge source="POL" target="BRA">
      <data key="d0">2908490</data>
    </edge>
    <edge source="POL" target="BGR">
      <data key="d0">17749565</data>
    </edge>
    <edge source="POL" target="BLR">
      <data key="d0">7700827</data>
    </edge>
    <edge source="POL" target="CAN">
      <data key="d0">15420155</data>
    </edge>
    <edge source="POL" target="LKA">
      <data key="d0">119348</data>
    </edge>
    <edge source="POL" target="CHL">
      <data key="d0">1418959</data>
    </edge>
    <edge source="POL" target="CHN">
      <data key="d0">4708955</data>
    </edge>
    <edge source="POL" target="COL">
      <data key="d0">391382</data>
    </edge>
    <edge source="POL" target="CRI">
      <data key="d0">438150</data>
    </edge>
    <edge source="POL" target="HRV">
      <data key="d0">17455057</data>
    </edge>
    <edge source="POL" target="CZE">
      <data key="d0">267827748</data>
    </edge>
    <edge source="POL" target="BEN">
      <data key="d0">460421</data>
    </edge>
    <edge source="POL" target="DNK">
      <data key="d0">18742942</data>
    </edge>
    <edge source="POL" target="EST">
      <data key="d0">13235908</data>
    </edge>
    <edge source="POL" target="FIN">
      <data key="d0">5678178</data>
    </edge>
    <edge source="POL" target="FRA">
      <data key="d0">142712048</data>
    </edge>
    <edge source="POL" target="GEO">
      <data key="d0">899634</data>
    </edge>
    <edge source="POL" target="GMB">
      <data key="d0">77601</data>
    </edge>
    <edge source="POL" target="PSE">
      <data key="d0">1780066</data>
    </edge>
    <edge source="POL" target="DEU">
      <data key="d0">434728600</data>
    </edge>
    <edge source="POL" target="GHA">
      <data key="d0">95143</data>
    </edge>
    <edge source="POL" target="GRC">
      <data key="d0">12289885</data>
    </edge>
    <edge source="POL" target="GTM">
      <data key="d0">48500</data>
    </edge>
    <edge source="POL" target="HKG">
      <data key="d0">5730659</data>
    </edge>
    <edge source="POL" target="HUN">
      <data key="d0">59175384</data>
    </edge>
    <edge source="POL" target="IDN">
      <data key="d0">180371</data>
    </edge>
    <edge source="POL" target="IRL">
      <data key="d0">4652168</data>
    </edge>
    <edge source="POL" target="ISR">
      <data key="d0">17591279</data>
    </edge>
    <edge source="POL" target="ITA">
      <data key="d0">75752152</data>
    </edge>
    <edge source="POL" target="JAM">
      <data key="d0">79861</data>
    </edge>
    <edge source="POL" target="JPN">
      <data key="d0">3381772</data>
    </edge>
    <edge source="POL" target="KAZ">
      <data key="d0">1106944</data>
    </edge>
    <edge source="POL" target="JOR">
      <data key="d0">4202415</data>
    </edge>
    <edge source="POL" target="KOR">
      <data key="d0">3224385</data>
    </edge>
    <edge source="POL" target="KGZ">
      <data key="d0">198011</data>
    </edge>
    <edge source="POL" target="LBN">
      <data key="d0">7721742</data>
    </edge>
    <edge source="POL" target="LVA">
      <data key="d0">27906509</data>
    </edge>
    <edge source="POL" target="LTU">
      <data key="d0">64404795</data>
    </edge>
    <edge source="POL" target="MYS">
      <data key="d0">186886</data>
    </edge>
    <edge source="POL" target="MRT">
      <data key="d0">77832</data>
    </edge>
    <edge source="POL" target="MUS">
      <data key="d0">152335</data>
    </edge>
    <edge source="POL" target="MEX">
      <data key="d0">2475226</data>
    </edge>
    <edge source="POL" target="MDA">
      <data key="d0">4231412</data>
    </edge>
    <edge source="POL" target="MAR">
      <data key="d0">864350</data>
    </edge>
    <edge source="POL" target="MOZ">
      <data key="d0">18152</data>
    </edge>
    <edge source="POL" target="OMN">
      <data key="d0">2193587</data>
    </edge>
    <edge source="POL" target="NLD">
      <data key="d0">126439377</data>
    </edge>
    <edge source="POL" target="NZL">
      <data key="d0">1346104</data>
    </edge>
    <edge source="POL" target="NIC">
      <data key="d0">11342</data>
    </edge>
    <edge source="POL" target="NOR">
      <data key="d0">10615825</data>
    </edge>
    <edge source="POL" target="PAK">
      <data key="d0">445381</data>
    </edge>
    <edge source="POL" target="PRY">
      <data key="d0">36662</data>
    </edge>
    <edge source="POL" target="PER">
      <data key="d0">198764</data>
    </edge>
    <edge source="POL" target="PHL">
      <data key="d0">517123</data>
    </edge>
    <edge source="POL" target="PRT">
      <data key="d0">5351859</data>
    </edge>
    <edge source="POL" target="ROU">
      <data key="d0">95251652</data>
    </edge>
    <edge source="POL" target="RUS">
      <data key="d0">81971366</data>
    </edge>
    <edge source="POL" target="SAU">
      <data key="d0">15416873</data>
    </edge>
    <edge source="POL" target="SEN">
      <data key="d0">136146</data>
    </edge>
    <edge source="POL" target="SRB">
      <data key="d0">22452147</data>
    </edge>
    <edge source="POL" target="IND">
      <data key="d0">646508</data>
    </edge>
    <edge source="POL" target="SGP">
      <data key="d0">4476864</data>
    </edge>
    <edge source="POL" target="SVK">
      <data key="d0">74547723</data>
    </edge>
    <edge source="POL" target="VNM">
      <data key="d0">750855</data>
    </edge>
    <edge source="POL" target="SVN">
      <data key="d0">6852141</data>
    </edge>
    <edge source="POL" target="ZAF">
      <data key="d0">8189324</data>
    </edge>
    <edge source="POL" target="ESP">
      <data key="d0">19248842</data>
    </edge>
    <edge source="POL" target="SWE">
      <data key="d0">35058285</data>
    </edge>
    <edge source="POL" target="CHE">
      <data key="d0">19338768</data>
    </edge>
    <edge source="POL" target="THA">
      <data key="d0">358472</data>
    </edge>
    <edge source="POL" target="ARE">
      <data key="d0">15569596</data>
    </edge>
    <edge source="POL" target="TUN">
      <data key="d0">348395</data>
    </edge>
    <edge source="POL" target="TUR">
      <data key="d0">13796783</data>
    </edge>
    <edge source="POL" target="UGA">
      <data key="d0">43378</data>
    </edge>
    <edge source="POL" target="UKR">
      <data key="d0">57202148</data>
    </edge>
    <edge source="POL" target="MKD">
      <data key="d0">2754984</data>
    </edge>
    <edge source="POL" target="EGY">
      <data key="d0">4364753</data>
    </edge>
    <edge source="POL" target="GBR">
      <data key="d0">367485662</data>
    </edge>
    <edge source="POL" target="USA">
      <data key="d0">53724470</data>
    </edge>
    <edge source="POL" target="URY">
      <data key="d0">440254</data>
    </edge>
    <edge source="IND" target="ALB">
      <data key="d0">3239264</data>
    </edge>
    <edge source="IND" target="DZA">
      <data key="d0">16927545</data>
    </edge>
    <edge source="IND" target="AZE">
      <data key="d0">334008</data>
    </edge>
    <edge source="IND" target="ARG">
      <data key="d0">2925206</data>
    </edge>
    <edge source="IND" target="AUS">
      <data key="d0">57499368</data>
    </edge>
    <edge source="IND" target="AUT">
      <data key="d0">614319</data>
    </edge>
    <edge source="IND" target="ARM">
      <data key="d0">330531</data>
    </edge>
    <edge source="IND" target="BEL">
      <data key="d0">61179822</data>
    </edge>
    <edge source="IND" target="BWA">
      <data key="d0">32704</data>
    </edge>
    <edge source="IND" target="BRA">
      <data key="d0">15242314</data>
    </edge>
    <edge source="IND" target="BGR">
      <data key="d0">1064053</data>
    </edge>
    <edge source="IND" target="BDI">
      <data key="d0">22112</data>
    </edge>
    <edge source="IND" target="BLR">
      <data key="d0">1141733</data>
    </edge>
    <edge source="IND" target="KHM">
      <data key="d0">29121</data>
    </edge>
    <edge source="IND" target="CMR">
      <data key="d0">1155862</data>
    </edge>
    <edge source="IND" target="CAN">
      <data key="d0">36713387</data>
    </edge>
    <edge source="IND" target="LKA">
      <data key="d0">112763586</data>
    </edge>
    <edge source="IND" target="CHL">
      <data key="d0">2266072</data>
    </edge>
    <edge source="IND" target="CHN">
      <data key="d0">24352702</data>
    </edge>
    <edge source="IND" target="COL">
      <data key="d0">3609359</data>
    </edge>
    <edge source="IND" target="CRI">
      <data key="d0">211767</data>
    </edge>
    <edge source="IND" target="HRV">
      <data key="d0">2331080</data>
    </edge>
    <edge source="IND" target="CZE">
      <data key="d0">402203</data>
    </edge>
    <edge source="IND" target="BEN">
      <data key="d0">6307890</data>
    </edge>
    <edge source="IND" target="DNK">
      <data key="d0">4633803</data>
    </edge>
    <edge source="IND" target="ECU">
      <data key="d0">2478106</data>
    </edge>
    <edge source="IND" target="SLV">
      <data key="d0">381983</data>
    </edge>
    <edge source="IND" target="EST">
      <data key="d0">4907062</data>
    </edge>
    <edge source="IND" target="FIN">
      <data key="d0">11119050</data>
    </edge>
    <edge source="IND" target="FRA">
      <data key="d0">26002555</data>
    </edge>
    <edge source="IND" target="GEO">
      <data key="d0">2195814</data>
    </edge>
    <edge source="IND" target="GMB">
      <data key="d0">1166225</data>
    </edge>
    <edge source="IND" target="DEU">
      <data key="d0">157551460</data>
    </edge>
    <edge source="IND" target="GHA">
      <data key="d0">7190581</data>
    </edge>
    <edge source="IND" target="GRC">
      <data key="d0">17654621</data>
    </edge>
    <edge source="IND" target="GTM">
      <data key="d0">942432</data>
    </edge>
    <edge source="IND" target="HND">
      <data key="d0">1573008</data>
    </edge>
    <edge source="IND" target="HKG">
      <data key="d0">14470582</data>
    </edge>
    <edge source="IND" target="HUN">
      <data key="d0">957068</data>
    </edge>
    <edge source="IND" target="IDN">
      <data key="d0">72538564</data>
    </edge>
    <edge source="IND" target="IRL">
      <data key="d0">11066664</data>
    </edge>
    <edge source="IND" target="ISR">
      <data key="d0">17200760</data>
    </edge>
    <edge source="IND" target="ITA">
      <data key="d0">187673447</data>
    </edge>
    <edge source="IND" target="CIV">
      <data key="d0">3400223</data>
    </edge>
    <edge source="IND" target="JAM">
      <data key="d0">510245</data>
    </edge>
    <edge source="IND" target="JPN">
      <data key="d0">49849506</data>
    </edge>
    <edge source="IND" target="KAZ">
      <data key="d0">30620617</data>
    </edge>
    <edge source="IND" target="JOR">
      <data key="d0">30230933</data>
    </edge>
    <edge source="IND" target="KOR">
      <data key="d0">20660352</data>
    </edge>
    <edge source="IND" target="KGZ">
      <data key="d0">806863</data>
    </edge>
    <edge source="IND" target="LBN">
      <data key="d0">2850861</data>
    </edge>
    <edge source="IND" target="LVA">
      <data key="d0">2921231</data>
    </edge>
    <edge source="IND" target="LTU">
      <data key="d0">1786369</data>
    </edge>
    <edge source="IND" target="MDG">
      <data key="d0">124867</data>
    </edge>
    <edge source="IND" target="MWI">
      <data key="d0">37079</data>
    </edge>
    <edge source="IND" target="MYS">
      <data key="d0">136578183</data>
    </edge>
    <edge source="IND" target="MRT">
      <data key="d0">2012323</data>
    </edge>
    <edge source="IND" target="MUS">
      <data key="d0">5034646</data>
    </edge>
    <edge source="IND" target="MEX">
      <data key="d0">27297574</data>
    </edge>
    <edge source="IND" target="MDA">
      <data key="d0">161669</data>
    </edge>
    <edge source="IND" target="MAR">
      <data key="d0">17466098</data>
    </edge>
    <edge source="IND" target="MOZ">
      <data key="d0">93486</data>
    </edge>
    <edge source="IND" target="OMN">
      <data key="d0">16058933</data>
    </edge>
    <edge source="IND" target="NAM">
      <data key="d0">43535</data>
    </edge>
    <edge source="IND" target="NLD">
      <data key="d0">51941515</data>
    </edge>
    <edge source="IND" target="NZL">
      <data key="d0">6535898</data>
    </edge>
    <edge source="IND" target="NIC">
      <data key="d0">155701</data>
    </edge>
    <edge source="IND" target="NER">
      <data key="d0">3319418</data>
    </edge>
    <edge source="IND" target="NOR">
      <data key="d0">1464724</data>
    </edge>
    <edge source="IND" target="PAK">
      <data key="d0">25542949</data>
    </edge>
    <edge source="IND" target="PAN">
      <data key="d0">734397</data>
    </edge>
    <edge source="IND" target="PRY">
      <data key="d0">404924</data>
    </edge>
    <edge source="IND" target="PER">
      <data key="d0">1321953</data>
    </edge>
    <edge source="IND" target="PHL">
      <data key="d0">13644258</data>
    </edge>
    <edge source="IND" target="POL">
      <data key="d0">38384786</data>
    </edge>
    <edge source="IND" target="PRT">
      <data key="d0">6684447</data>
    </edge>
    <edge source="IND" target="ROU">
      <data key="d0">4299807</data>
    </edge>
    <edge source="IND" target="RUS">
      <data key="d0">183778850</data>
    </edge>
    <edge source="IND" target="SAU">
      <data key="d0">120364895</data>
    </edge>
    <edge source="IND" target="SEN">
      <data key="d0">8647005</data>
    </edge>
    <edge source="IND" target="SRB">
      <data key="d0">64914</data>
    </edge>
    <edge source="IND" target="SGP">
      <data key="d0">34326916</data>
    </edge>
    <edge source="IND" target="SVK">
      <data key="d0">98931</data>
    </edge>
    <edge source="IND" target="VNM">
      <data key="d0">283657069</data>
    </edge>
    <edge source="IND" target="SVN">
      <data key="d0">20809802</data>
    </edge>
    <edge source="IND" target="ZAF">
      <data key="d0">34781480</data>
    </edge>
    <edge source="IND" target="ZWE">
      <data key="d0">230264</data>
    </edge>
    <edge source="IND" target="ESP">
      <data key="d0">48254238</data>
    </edge>
    <edge source="IND" target="SWE">
      <data key="d0">17477504</data>
    </edge>
    <edge source="IND" target="CHE">
      <data key="d0">5547176</data>
    </edge>
    <edge source="IND" target="THA">
      <data key="d0">114347956</data>
    </edge>
    <edge source="IND" target="TGO">
      <data key="d0">4199089</data>
    </edge>
    <edge source="IND" target="ARE">
      <data key="d0">166311794</data>
    </edge>
    <edge source="IND" target="TUN">
      <data key="d0">18342409</data>
    </edge>
    <edge source="IND" target="TUR">
      <data key="d0">47287926</data>
    </edge>
    <edge source="IND" target="UGA">
      <data key="d0">509470</data>
    </edge>
    <edge source="IND" target="UKR">
      <data key="d0">18786523</data>
    </edge>
    <edge source="IND" target="MKD">
      <data key="d0">24486</data>
    </edge>
    <edge source="IND" target="EGY">
      <data key="d0">26557948</data>
    </edge>
    <edge source="IND" target="GBR">
      <data key="d0">138456969</data>
    </edge>
    <edge source="IND" target="TZA">
      <data key="d0">608684</data>
    </edge>
    <edge source="IND" target="USA">
      <data key="d0">387723314</data>
    </edge>
    <edge source="IND" target="BFA">
      <data key="d0">2468400</data>
    </edge>
    <edge source="IND" target="URY">
      <data key="d0">201506</data>
    </edge>
    <edge source="SGP" target="AUS">
      <data key="d0">125694747</data>
    </edge>
    <edge source="SGP" target="ARM">
      <data key="d0">33942</data>
    </edge>
    <edge source="SGP" target="BEL">
      <data key="d0">386697</data>
    </edge>
    <edge source="SGP" target="BRA">
      <data key="d0">1360104</data>
    </edge>
    <edge source="SGP" target="KHM">
      <data key="d0">7946401</data>
    </edge>
    <edge source="SGP" target="CAN">
      <data key="d0">6802016</data>
    </edge>
    <edge source="SGP" target="LKA">
      <data key="d0">4349365</data>
    </edge>
    <edge source="SGP" target="CHN">
      <data key="d0">82186013</data>
    </edge>
    <edge source="SGP" target="COL">
      <data key="d0">330228</data>
    </edge>
    <edge source="SGP" target="DNK">
      <data key="d0">10066</data>
    </edge>
    <edge source="SGP" target="ECU">
      <data key="d0">260496</data>
    </edge>
    <edge source="SGP" target="FIN">
      <data key="d0">13931</data>
    </edge>
    <edge source="SGP" target="FRA">
      <data key="d0">1889587</data>
    </edge>
    <edge source="SGP" target="DEU">
      <data key="d0">10295761</data>
    </edge>
    <edge source="SGP" target="GTM">
      <data key="d0">158666</data>
    </edge>
    <edge source="SGP" target="HKG">
      <data key="d0">28570403</data>
    </edge>
    <edge source="SGP" target="IDN">
      <data key="d0">129542249</data>
    </edge>
    <edge source="SGP" target="IRL">
      <data key="d0">97051</data>
    </edge>
    <edge source="SGP" target="ISR">
      <data key="d0">13444917</data>
    </edge>
    <edge source="SGP" target="ITA">
      <data key="d0">916361</data>
    </edge>
    <edge source="SGP" target="JPN">
      <data key="d0">136536751</data>
    </edge>
    <edge source="SGP" target="JOR">
      <data key="d0">118435</data>
    </edge>
    <edge source="SGP" target="KOR">
      <data key="d0">39195958</data>
    </edge>
    <edge source="SGP" target="LBN">
      <data key="d0">9390150</data>
    </edge>
    <edge source="SGP" target="LVA">
      <data key="d0">14680</data>
    </edge>
    <edge source="SGP" target="MDG">
      <data key="d0">28792</data>
    </edge>
    <edge source="SGP" target="MYS">
      <data key="d0">129396113</data>
    </edge>
    <edge source="SGP" target="MUS">
      <data key="d0">2340759</data>
    </edge>
    <edge source="SGP" target="MEX">
      <data key="d0">3018671</data>
    </edge>
    <edge source="SGP" target="MAR">
      <data key="d0">527963</data>
    </edge>
    <edge source="SGP" target="OMN">
      <data key="d0">766316</data>
    </edge>
    <edge source="SGP" target="NLD">
      <data key="d0">4687774</data>
    </edge>
    <edge source="SGP" target="NZL">
      <data key="d0">23299139</data>
    </edge>
    <edge source="SGP" target="PAK">
      <data key="d0">3666741</data>
    </edge>
    <edge source="SGP" target="PER">
      <data key="d0">184684</data>
    </edge>
    <edge source="SGP" target="PHL">
      <data key="d0">32845923</data>
    </edge>
    <edge source="SGP" target="PRT">
      <data key="d0">116529</data>
    </edge>
    <edge source="SGP" target="RUS">
      <data key="d0">20071905</data>
    </edge>
    <edge source="SGP" target="SAU">
      <data key="d0">7711357</data>
    </edge>
    <edge source="SGP" target="SEN">
      <data key="d0">106476</data>
    </edge>
    <edge source="SGP" target="IND">
      <data key="d0">25545759</data>
    </edge>
    <edge source="SGP" target="VNM">
      <data key="d0">18864728</data>
    </edge>
    <edge source="SGP" target="SVN">
      <data key="d0">17734</data>
    </edge>
    <edge source="SGP" target="ZAF">
      <data key="d0">12889263</data>
    </edge>
    <edge source="SGP" target="ESP">
      <data key="d0">1090841</data>
    </edge>
    <edge source="SGP" target="SWE">
      <data key="d0">36395</data>
    </edge>
    <edge source="SGP" target="CHE">
      <data key="d0">116612</data>
    </edge>
    <edge source="SGP" target="THA">
      <data key="d0">23428171</data>
    </edge>
    <edge source="SGP" target="ARE">
      <data key="d0">22313805</data>
    </edge>
    <edge source="SGP" target="TUR">
      <data key="d0">391759</data>
    </edge>
    <edge source="SGP" target="UKR">
      <data key="d0">689553</data>
    </edge>
    <edge source="SGP" target="EGY">
      <data key="d0">1553063</data>
    </edge>
    <edge source="SGP" target="GBR">
      <data key="d0">6467150</data>
    </edge>
    <edge source="SGP" target="USA">
      <data key="d0">45912112</data>
    </edge>
    <edge source="SGP" target="URY">
      <data key="d0">37618</data>
    </edge>
    <edge source="VNM" target="DZA">
      <data key="d0">124116190</data>
    </edge>
    <edge source="VNM" target="ARG">
      <data key="d0">7156674</data>
    </edge>
    <edge source="VNM" target="AUS">
      <data key="d0">55091413</data>
    </edge>
    <edge source="VNM" target="BEL">
      <data key="d0">175275617</data>
    </edge>
    <edge source="VNM" target="BRA">
      <data key="d0">427210</data>
    </edge>
    <edge source="VNM" target="BGR">
      <data key="d0">9397631</data>
    </edge>
    <edge source="VNM" target="BLR">
      <data key="d0">113025</data>
    </edge>
    <edge source="VNM" target="KHM">
      <data key="d0">1757307</data>
    </edge>
    <edge source="VNM" target="CMR">
      <data key="d0">200873</data>
    </edge>
    <edge source="VNM" target="CAN">
      <data key="d0">31082570</data>
    </edge>
    <edge source="VNM" target="LKA">
      <data key="d0">3238241</data>
    </edge>
    <edge source="VNM" target="CHL">
      <data key="d0">6009272</data>
    </edge>
    <edge source="VNM" target="CHN">
      <data key="d0">196013428</data>
    </edge>
    <edge source="VNM" target="COL">
      <data key="d0">90077</data>
    </edge>
    <edge source="VNM" target="CRI">
      <data key="d0">732371</data>
    </edge>
    <edge source="VNM" target="HRV">
      <data key="d0">6723998</data>
    </edge>
    <edge source="VNM" target="CZE">
      <data key="d0">2338183</data>
    </edge>
    <edge source="VNM" target="BEN">
      <data key="d0">73554</data>
    </edge>
    <edge source="VNM" target="DNK">
      <data key="d0">5186717</data>
    </edge>
    <edge source="VNM" target="ECU">
      <data key="d0">56849906</data>
    </edge>
    <edge source="VNM" target="SLV">
      <data key="d0">104949</data>
    </edge>
    <edge source="VNM" target="EST">
      <data key="d0">4442882</data>
    </edge>
    <edge source="VNM" target="FIN">
      <data key="d0">6456894</data>
    </edge>
    <edge source="VNM" target="FRA">
      <data key="d0">94156932</data>
    </edge>
    <edge source="VNM" target="GEO">
      <data key="d0">5779587</data>
    </edge>
    <edge source="VNM" target="GMB">
      <data key="d0">1651390</data>
    </edge>
    <edge source="VNM" target="DEU">
      <data key="d0">563844856</data>
    </edge>
    <edge source="VNM" target="GHA">
      <data key="d0">401354</data>
    </edge>
    <edge source="VNM" target="GRC">
      <data key="d0">20559119</data>
    </edge>
    <edge source="VNM" target="GTM">
      <data key="d0">5013812</data>
    </edge>
    <edge source="VNM" target="HND">
      <data key="d0">676792</data>
    </edge>
    <edge source="VNM" target="HKG">
      <data key="d0">7217357</data>
    </edge>
    <edge source="VNM" target="HUN">
      <data key="d0">313681</data>
    </edge>
    <edge source="VNM" target="IDN">
      <data key="d0">62488174</data>
    </edge>
    <edge source="VNM" target="IRL">
      <data key="d0">3279126</data>
    </edge>
    <edge source="VNM" target="ISR">
      <data key="d0">34903769</data>
    </edge>
    <edge source="VNM" target="ITA">
      <data key="d0">254898200</data>
    </edge>
    <edge source="VNM" target="CIV">
      <data key="d0">630316</data>
    </edge>
    <edge source="VNM" target="JAM">
      <data key="d0">1630731</data>
    </edge>
    <edge source="VNM" target="JPN">
      <data key="d0">236911487</data>
    </edge>
    <edge source="VNM" target="KAZ">
      <data key="d0">916314</data>
    </edge>
    <edge source="VNM" target="JOR">
      <data key="d0">1778797</data>
    </edge>
    <edge source="VNM" target="KOR">
      <data key="d0">107042364</data>
    </edge>
    <edge source="VNM" target="LBN">
      <data key="d0">5431297</data>
    </edge>
    <edge source="VNM" target="LVA">
      <data key="d0">4181378</data>
    </edge>
    <edge source="VNM" target="LTU">
      <data key="d0">2869579</data>
    </edge>
    <edge source="VNM" target="MDG">
      <data key="d0">29248</data>
    </edge>
    <edge source="VNM" target="MYS">
      <data key="d0">80786126</data>
    </edge>
    <edge source="VNM" target="MRT">
      <data key="d0">2265619</data>
    </edge>
    <edge source="VNM" target="MUS">
      <data key="d0">156461</data>
    </edge>
    <edge source="VNM" target="MEX">
      <data key="d0">95330560</data>
    </edge>
    <edge source="VNM" target="MAR">
      <data key="d0">12567417</data>
    </edge>
    <edge source="VNM" target="OMN">
      <data key="d0">4989805</data>
    </edge>
    <edge source="VNM" target="NLD">
      <data key="d0">99795835</data>
    </edge>
    <edge source="VNM" target="NZL">
      <data key="d0">4845537</data>
    </edge>
    <edge source="VNM" target="NIC">
      <data key="d0">4113579</data>
    </edge>
    <edge source="VNM" target="NOR">
      <data key="d0">2044250</data>
    </edge>
    <edge source="VNM" target="PAK">
      <data key="d0">136742574</data>
    </edge>
    <edge source="VNM" target="PAN">
      <data key="d0">2433304</data>
    </edge>
    <edge source="VNM" target="PER">
      <data key="d0">985989</data>
    </edge>
    <edge source="VNM" target="PHL">
      <data key="d0">173273914</data>
    </edge>
    <edge source="VNM" target="POL">
      <data key="d0">44456431</data>
    </edge>
    <edge source="VNM" target="PRT">
      <data key="d0">22629842</data>
    </edge>
    <edge source="VNM" target="ROU">
      <data key="d0">14370258</data>
    </edge>
    <edge source="VNM" target="RUS">
      <data key="d0">174577394</data>
    </edge>
    <edge source="VNM" target="SAU">
      <data key="d0">34353268</data>
    </edge>
    <edge source="VNM" target="SEN">
      <data key="d0">8149606</data>
    </edge>
    <edge source="VNM" target="IND">
      <data key="d0">216388617</data>
    </edge>
    <edge source="VNM" target="SGP">
      <data key="d0">19857583</data>
    </edge>
    <edge source="VNM" target="SVK">
      <data key="d0">205775</data>
    </edge>
    <edge source="VNM" target="SVN">
      <data key="d0">9812963</data>
    </edge>
    <edge source="VNM" target="ZAF">
      <data key="d0">40237459</data>
    </edge>
    <edge source="VNM" target="ESP">
      <data key="d0">250496965</data>
    </edge>
    <edge source="VNM" target="SWE">
      <data key="d0">10146100</data>
    </edge>
    <edge source="VNM" target="CHE">
      <data key="d0">6959305</data>
    </edge>
    <edge source="VNM" target="THA">
      <data key="d0">107834935</data>
    </edge>
    <edge source="VNM" target="TGO">
      <data key="d0">470720</data>
    </edge>
    <edge source="VNM" target="ARE">
      <data key="d0">110283224</data>
    </edge>
    <edge source="VNM" target="TUN">
      <data key="d0">17899648</data>
    </edge>
    <edge source="VNM" target="TUR">
      <data key="d0">18961534</data>
    </edge>
    <edge source="VNM" target="UKR">
      <data key="d0">19522445</data>
    </edge>
    <edge source="VNM" target="EGY">
      <data key="d0">64862950</data>
    </edge>
    <edge source="VNM" target="GBR">
      <data key="d0">115488684</data>
    </edge>
    <edge source="VNM" target="USA">
      <data key="d0">814419174</data>
    </edge>
    <edge source="VNM" target="URY">
      <data key="d0">349415</data>
    </edge>
    <edge source="ZAF" target="DZA">
      <data key="d0">14463</data>
    </edge>
    <edge source="ZAF" target="AUS">
      <data key="d0">4790056</data>
    </edge>
    <edge source="ZAF" target="AUT">
      <data key="d0">12308</data>
    </edge>
    <edge source="ZAF" target="BEL">
      <data key="d0">114294</data>
    </edge>
    <edge source="ZAF" target="BWA">
      <data key="d0">29449072</data>
    </edge>
    <edge source="ZAF" target="BRA">
      <data key="d0">376604</data>
    </edge>
    <edge source="ZAF" target="CAN">
      <data key="d0">1250074</data>
    </edge>
    <edge source="ZAF" target="CHL">
      <data key="d0">18787</data>
    </edge>
    <edge source="ZAF" target="CHN">
      <data key="d0">64647</data>
    </edge>
    <edge source="ZAF" target="COL">
      <data key="d0">40915</data>
    </edge>
    <edge source="ZAF" target="DNK">
      <data key="d0">255398</data>
    </edge>
    <edge source="ZAF" target="ETH">
      <data key="d0">187024</data>
    </edge>
    <edge source="ZAF" target="FIN">
      <data key="d0">130777</data>
    </edge>
    <edge source="ZAF" target="FRA">
      <data key="d0">653974</data>
    </edge>
    <edge source="ZAF" target="GMB">
      <data key="d0">22855</data>
    </edge>
    <edge source="ZAF" target="DEU">
      <data key="d0">814703</data>
    </edge>
    <edge source="ZAF" target="GHA">
      <data key="d0">477146</data>
    </edge>
    <edge source="ZAF" target="GRC">
      <data key="d0">31139</data>
    </edge>
    <edge source="ZAF" target="HKG">
      <data key="d0">118752</data>
    </edge>
    <edge source="ZAF" target="HUN">
      <data key="d0">22810</data>
    </edge>
    <edge source="ZAF" target="IRL">
      <data key="d0">131506</data>
    </edge>
    <edge source="ZAF" target="ISR">
      <data key="d0">6098491</data>
    </edge>
    <edge source="ZAF" target="ITA">
      <data key="d0">23658</data>
    </edge>
    <edge source="ZAF" target="CIV">
      <data key="d0">194925</data>
    </edge>
    <edge source="ZAF" target="JPN">
      <data key="d0">1704766</data>
    </edge>
    <edge source="ZAF" target="JOR">
      <data key="d0">54649</data>
    </edge>
    <edge source="ZAF" target="KOR">
      <data key="d0">29184</data>
    </edge>
    <edge source="ZAF" target="MDG">
      <data key="d0">399284</data>
    </edge>
    <edge source="ZAF" target="MWI">
      <data key="d0">2613000</data>
    </edge>
    <edge source="ZAF" target="MYS">
      <data key="d0">108290</data>
    </edge>
    <edge source="ZAF" target="MUS">
      <data key="d0">5180319</data>
    </edge>
    <edge source="ZAF" target="MOZ">
      <data key="d0">12057166</data>
    </edge>
    <edge source="ZAF" target="OMN">
      <data key="d0">122268</data>
    </edge>
    <edge source="ZAF" target="NAM">
      <data key="d0">27848594</data>
    </edge>
    <edge source="ZAF" target="NLD">
      <data key="d0">2282132</data>
    </edge>
    <edge source="ZAF" target="NZL">
      <data key="d0">614715</data>
    </edge>
    <edge source="ZAF" target="NOR">
      <data key="d0">24806</data>
    </edge>
    <edge source="ZAF" target="POL">
      <data key="d0">27806</data>
    </edge>
    <edge source="ZAF" target="PRT">
      <data key="d0">105576</data>
    </edge>
    <edge source="ZAF" target="RUS">
      <data key="d0">62657</data>
    </edge>
    <edge source="ZAF" target="SAU">
      <data key="d0">607811</data>
    </edge>
    <edge source="ZAF" target="SEN">
      <data key="d0">93955</data>
    </edge>
    <edge source="ZAF" target="IND">
      <data key="d0">12879</data>
    </edge>
    <edge source="ZAF" target="SGP">
      <data key="d0">1598518</data>
    </edge>
    <edge source="ZAF" target="VNM">
      <data key="d0">29467</data>
    </edge>
    <edge source="ZAF" target="ZWE">
      <data key="d0">11937688</data>
    </edge>
    <edge source="ZAF" target="ESP">
      <data key="d0">796697</data>
    </edge>
    <edge source="ZAF" target="SWE">
      <data key="d0">1043099</data>
    </edge>
    <edge source="ZAF" target="CHE">
      <data key="d0">384507</data>
    </edge>
    <edge source="ZAF" target="THA">
      <data key="d0">22293</data>
    </edge>
    <edge source="ZAF" target="ARE">
      <data key="d0">867754</data>
    </edge>
    <edge source="ZAF" target="TUR">
      <data key="d0">47432</data>
    </edge>
    <edge source="ZAF" target="UGA">
      <data key="d0">211883</data>
    </edge>
    <edge source="ZAF" target="EGY">
      <data key="d0">40244</data>
    </edge>
    <edge source="ZAF" target="GBR">
      <data key="d0">5023236</data>
    </edge>
    <edge source="ZAF" target="TZA">
      <data key="d0">629481</data>
    </edge>
    <edge source="ZAF" target="USA">
      <data key="d0">8897666</data>
    </edge>
    <edge source="ZAF" target="URY">
      <data key="d0">23361</data>
    </edge>
    <edge source="THA" target="ALB">
      <data key="d0">43608</data>
    </edge>
    <edge source="THA" target="AUS">
      <data key="d0">3215921</data>
    </edge>
    <edge source="THA" target="AUT">
      <data key="d0">239938</data>
    </edge>
    <edge source="THA" target="ARM">
      <data key="d0">80494</data>
    </edge>
    <edge source="THA" target="BEL">
      <data key="d0">320681</data>
    </edge>
    <edge source="THA" target="KHM">
      <data key="d0">18319233</data>
    </edge>
    <edge source="THA" target="CAN">
      <data key="d0">1192531</data>
    </edge>
    <edge source="THA" target="LKA">
      <data key="d0">139660</data>
    </edge>
    <edge source="THA" target="CHN">
      <data key="d0">9577137</data>
    </edge>
    <edge source="THA" target="COL">
      <data key="d0">23020</data>
    </edge>
    <edge source="THA" target="CZE">
      <data key="d0">17557</data>
    </edge>
    <edge source="THA" target="DNK">
      <data key="d0">73180</data>
    </edge>
    <edge source="THA" target="FIN">
      <data key="d0">49438</data>
    </edge>
    <edge source="THA" target="FRA">
      <data key="d0">1347410</data>
    </edge>
    <edge source="THA" target="GEO">
      <data key="d0">31270</data>
    </edge>
    <edge source="THA" target="DEU">
      <data key="d0">1132798</data>
    </edge>
    <edge source="THA" target="GRC">
      <data key="d0">34500</data>
    </edge>
    <edge source="THA" target="HND">
      <data key="d0">11686</data>
    </edge>
    <edge source="THA" target="HKG">
      <data key="d0">1427415</data>
    </edge>
    <edge source="THA" target="HUN">
      <data key="d0">52120</data>
    </edge>
    <edge source="THA" target="IDN">
      <data key="d0">2433457</data>
    </edge>
    <edge source="THA" target="IRL">
      <data key="d0">17781</data>
    </edge>
    <edge source="THA" target="ISR">
      <data key="d0">1369804</data>
    </edge>
    <edge source="THA" target="ITA">
      <data key="d0">370951</data>
    </edge>
    <edge source="THA" target="JPN">
      <data key="d0">30439430</data>
    </edge>
    <edge source="THA" target="KOR">
      <data key="d0">2124185</data>
    </edge>
    <edge source="THA" target="MYS">
      <data key="d0">4465935</data>
    </edge>
    <edge source="THA" target="MUS">
      <data key="d0">27593</data>
    </edge>
    <edge source="THA" target="MEX">
      <data key="d0">988193</data>
    </edge>
    <edge source="THA" target="OMN">
      <data key="d0">37926</data>
    </edge>
    <edge source="THA" target="NLD">
      <data key="d0">5154877</data>
    </edge>
    <edge source="THA" target="NZL">
      <data key="d0">2373782</data>
    </edge>
    <edge source="THA" target="NOR">
      <data key="d0">225650</data>
    </edge>
    <edge source="THA" target="PAK">
      <data key="d0">9003512</data>
    </edge>
    <edge source="THA" target="PHL">
      <data key="d0">15237175</data>
    </edge>
    <edge source="THA" target="POL">
      <data key="d0">152736</data>
    </edge>
    <edge source="THA" target="RUS">
      <data key="d0">153555</data>
    </edge>
    <edge source="THA" target="SAU">
      <data key="d0">287553</data>
    </edge>
    <edge source="THA" target="IND">
      <data key="d0">428407</data>
    </edge>
    <edge source="THA" target="SGP">
      <data key="d0">1164931</data>
    </edge>
    <edge source="THA" target="SVK">
      <data key="d0">24015</data>
    </edge>
    <edge source="THA" target="VNM">
      <data key="d0">3968582</data>
    </edge>
    <edge source="THA" target="ZAF">
      <data key="d0">137191</data>
    </edge>
    <edge source="THA" target="ESP">
      <data key="d0">188814</data>
    </edge>
    <edge source="THA" target="SWE">
      <data key="d0">473774</data>
    </edge>
    <edge source="THA" target="CHE">
      <data key="d0">541231</data>
    </edge>
    <edge source="THA" target="TGO">
      <data key="d0">152762</data>
    </edge>
    <edge source="THA" target="ARE">
      <data key="d0">454871</data>
    </edge>
    <edge source="THA" target="TUR">
      <data key="d0">21402</data>
    </edge>
    <edge source="THA" target="UGA">
      <data key="d0">26703</data>
    </edge>
    <edge source="THA" target="EGY">
      <data key="d0">75531</data>
    </edge>
    <edge source="THA" target="GBR">
      <data key="d0">2293858</data>
    </edge>
    <edge source="THA" target="USA">
      <data key="d0">18911362</data>
    </edge>
    <edge source="ARE" target="DZA">
      <data key="d0">2834811</data>
    </edge>
    <edge source="ARE" target="AZE">
      <data key="d0">1427096</data>
    </edge>
    <edge source="ARE" target="ARG">
      <data key="d0">23420</data>
    </edge>
    <edge source="ARE" target="AUS">
      <data key="d0">693971</data>
    </edge>
    <edge source="ARE" target="AUT">
      <data key="d0">65822</data>
    </edge>
    <edge source="ARE" target="ARM">
      <data key="d0">596147</data>
    </edge>
    <edge source="ARE" target="BEL">
      <data key="d0">133435</data>
    </edge>
    <edge source="ARE" target="BOL">
      <data key="d0">17084</data>
    </edge>
    <edge source="ARE" target="BRA">
      <data key="d0">186157</data>
    </edge>
    <edge source="ARE" target="BGR">
      <data key="d0">291940</data>
    </edge>
    <edge source="ARE" target="BLR">
      <data key="d0">654387</data>
    </edge>
    <edge source="ARE" target="CMR">
      <data key="d0">373351</data>
    </edge>
    <edge source="ARE" target="CAN">
      <data key="d0">795781</data>
    </edge>
    <edge source="ARE" target="LKA">
      <data key="d0">3860794</data>
    </edge>
    <edge source="ARE" target="CHL">
      <data key="d0">130963</data>
    </edge>
    <edge source="ARE" target="CHN">
      <data key="d0">1552427</data>
    </edge>
    <edge source="ARE" target="COL">
      <data key="d0">21414</data>
    </edge>
    <edge source="ARE" target="HRV">
      <data key="d0">150508</data>
    </edge>
    <edge source="ARE" target="CZE">
      <data key="d0">969863</data>
    </edge>
    <edge source="ARE" target="BEN">
      <data key="d0">777355</data>
    </edge>
    <edge source="ARE" target="ETH">
      <data key="d0">2252177</data>
    </edge>
    <edge source="ARE" target="FIN">
      <data key="d0">225591</data>
    </edge>
    <edge source="ARE" target="FRA">
      <data key="d0">347439</data>
    </edge>
    <edge source="ARE" target="GEO">
      <data key="d0">610761</data>
    </edge>
    <edge source="ARE" target="GMB">
      <data key="d0">555771</data>
    </edge>
    <edge source="ARE" target="PSE">
      <data key="d0">4280640</data>
    </edge>
    <edge source="ARE" target="DEU">
      <data key="d0">2364758</data>
    </edge>
    <edge source="ARE" target="GHA">
      <data key="d0">4121191</data>
    </edge>
    <edge source="ARE" target="GRC">
      <data key="d0">104089</data>
    </edge>
    <edge source="ARE" target="GTM">
      <data key="d0">47762</data>
    </edge>
    <edge source="ARE" target="HKG">
      <data key="d0">480399</data>
    </edge>
    <edge source="ARE" target="IDN">
      <data key="d0">501721</data>
    </edge>
    <edge source="ARE" target="ITA">
      <data key="d0">419877</data>
    </edge>
    <edge source="ARE" target="CIV">
      <data key="d0">167801</data>
    </edge>
    <edge source="ARE" target="JPN">
      <data key="d0">2587547</data>
    </edge>
    <edge source="ARE" target="KAZ">
      <data key="d0">132721</data>
    </edge>
    <edge source="ARE" target="JOR">
      <data key="d0">20972444</data>
    </edge>
    <edge source="ARE" target="KOR">
      <data key="d0">474982</data>
    </edge>
    <edge source="ARE" target="KGZ">
      <data key="d0">333136</data>
    </edge>
    <edge source="ARE" target="LBN">
      <data key="d0">11367924</data>
    </edge>
    <edge source="ARE" target="LVA">
      <data key="d0">667059</data>
    </edge>
    <edge source="ARE" target="MDG">
      <data key="d0">245766</data>
    </edge>
    <edge source="ARE" target="MYS">
      <data key="d0">2618073</data>
    </edge>
    <edge source="ARE" target="MRT">
      <data key="d0">632129</data>
    </edge>
    <edge source="ARE" target="MUS">
      <data key="d0">778703</data>
    </edge>
    <edge source="ARE" target="MDA">
      <data key="d0">247694</data>
    </edge>
    <edge source="ARE" target="MAR">
      <data key="d0">6563322</data>
    </edge>
    <edge source="ARE" target="OMN">
      <data key="d0">41122423</data>
    </edge>
    <edge source="ARE" target="NAM">
      <data key="d0">98422</data>
    </edge>
    <edge source="ARE" target="NLD">
      <data key="d0">1215067</data>
    </edge>
    <edge source="ARE" target="NZL">
      <data key="d0">14976</data>
    </edge>
    <edge source="ARE" target="NER">
      <data key="d0">494242</data>
    </edge>
    <edge source="ARE" target="NOR">
      <data key="d0">374855</data>
    </edge>
    <edge source="ARE" target="PAK">
      <data key="d0">10597805</data>
    </edge>
    <edge source="ARE" target="PER">
      <data key="d0">346433</data>
    </edge>
    <edge source="ARE" target="PHL">
      <data key="d0">188248</data>
    </edge>
    <edge source="ARE" target="POL">
      <data key="d0">2823840</data>
    </edge>
    <edge source="ARE" target="PRT">
      <data key="d0">144558</data>
    </edge>
    <edge source="ARE" target="ROU">
      <data key="d0">34537</data>
    </edge>
    <edge source="ARE" target="RUS">
      <data key="d0">23992992</data>
    </edge>
    <edge source="ARE" target="SAU">
      <data key="d0">132837296</data>
    </edge>
    <edge source="ARE" target="SEN">
      <data key="d0">13615805</data>
    </edge>
    <edge source="ARE" target="SRB">
      <data key="d0">45539</data>
    </edge>
    <edge source="ARE" target="IND">
      <data key="d0">6486975</data>
    </edge>
    <edge source="ARE" target="SGP">
      <data key="d0">2123361</data>
    </edge>
    <edge source="ARE" target="VNM">
      <data key="d0">2157498</data>
    </edge>
    <edge source="ARE" target="ZAF">
      <data key="d0">902117</data>
    </edge>
    <edge source="ARE" target="ESP">
      <data key="d0">197851</data>
    </edge>
    <edge source="ARE" target="SWE">
      <data key="d0">1478638</data>
    </edge>
    <edge source="ARE" target="CHE">
      <data key="d0">16983</data>
    </edge>
    <edge source="ARE" target="THA">
      <data key="d0">90052</data>
    </edge>
    <edge source="ARE" target="TGO">
      <data key="d0">191544</data>
    </edge>
    <edge source="ARE" target="TUN">
      <data key="d0">786206</data>
    </edge>
    <edge source="ARE" target="TUR">
      <data key="d0">628366</data>
    </edge>
    <edge source="ARE" target="UGA">
      <data key="d0">79527</data>
    </edge>
    <edge source="ARE" target="UKR">
      <data key="d0">5227153</data>
    </edge>
    <edge source="ARE" target="EGY">
      <data key="d0">9331428</data>
    </edge>
    <edge source="ARE" target="GBR">
      <data key="d0">1030064</data>
    </edge>
    <edge source="ARE" target="TZA">
      <data key="d0">1730840</data>
    </edge>
    <edge source="ARE" target="USA">
      <data key="d0">2993598</data>
    </edge>
    <edge source="EGY" target="DZA">
      <data key="d0">5461167</data>
    </edge>
    <edge source="EGY" target="ARG">
      <data key="d0">78557</data>
    </edge>
    <edge source="EGY" target="AUS">
      <data key="d0">37321</data>
    </edge>
    <edge source="EGY" target="AUT">
      <data key="d0">237480</data>
    </edge>
    <edge source="EGY" target="BEL">
      <data key="d0">225586</data>
    </edge>
    <edge source="EGY" target="BRA">
      <data key="d0">254078</data>
    </edge>
    <edge source="EGY" target="BGR">
      <data key="d0">31932</data>
    </edge>
    <edge source="EGY" target="BLR">
      <data key="d0">274934</data>
    </edge>
    <edge source="EGY" target="CMR">
      <data key="d0">53337</data>
    </edge>
    <edge source="EGY" target="CAN">
      <data key="d0">202444</data>
    </edge>
    <edge source="EGY" target="LKA">
      <data key="d0">150527</data>
    </edge>
    <edge source="EGY" target="CHN">
      <data key="d0">61772</data>
    </edge>
    <edge source="EGY" target="COL">
      <data key="d0">17248</data>
    </edge>
    <edge source="EGY" target="HRV">
      <data key="d0">22940</data>
    </edge>
    <edge source="EGY" target="CZE">
      <data key="d0">79471</data>
    </edge>
    <edge source="EGY" target="FRA">
      <data key="d0">372006</data>
    </edge>
    <edge source="EGY" target="GEO">
      <data key="d0">45461</data>
    </edge>
    <edge source="EGY" target="PSE">
      <data key="d0">5010340</data>
    </edge>
    <edge source="EGY" target="DEU">
      <data key="d0">2800426</data>
    </edge>
    <edge source="EGY" target="GRC">
      <data key="d0">60487</data>
    </edge>
    <edge source="EGY" target="HUN">
      <data key="d0">100751</data>
    </edge>
    <edge source="EGY" target="IDN">
      <data key="d0">497741</data>
    </edge>
    <edge source="EGY" target="ISR">
      <data key="d0">4302078</data>
    </edge>
    <edge source="EGY" target="ITA">
      <data key="d0">851902</data>
    </edge>
    <edge source="EGY" target="CIV">
      <data key="d0">88572</data>
    </edge>
    <edge source="EGY" target="JPN">
      <data key="d0">1178100</data>
    </edge>
    <edge source="EGY" target="JOR">
      <data key="d0">14394467</data>
    </edge>
    <edge source="EGY" target="KOR">
      <data key="d0">12339</data>
    </edge>
    <edge source="EGY" target="LBN">
      <data key="d0">12736723</data>
    </edge>
    <edge source="EGY" target="LVA">
      <data key="d0">73587</data>
    </edge>
    <edge source="EGY" target="LTU">
      <data key="d0">43862</data>
    </edge>
    <edge source="EGY" target="MYS">
      <data key="d0">1963679</data>
    </edge>
    <edge source="EGY" target="MUS">
      <data key="d0">15786</data>
    </edge>
    <edge source="EGY" target="MEX">
      <data key="d0">104320</data>
    </edge>
    <edge source="EGY" target="MAR">
      <data key="d0">3513841</data>
    </edge>
    <edge source="EGY" target="OMN">
      <data key="d0">3446669</data>
    </edge>
    <edge source="EGY" target="NLD">
      <data key="d0">281763</data>
    </edge>
    <edge source="EGY" target="PAK">
      <data key="d0">89787</data>
    </edge>
    <edge source="EGY" target="PRY">
      <data key="d0">156183</data>
    </edge>
    <edge source="EGY" target="PHL">
      <data key="d0">24727</data>
    </edge>
    <edge source="EGY" target="POL">
      <data key="d0">3301804</data>
    </edge>
    <edge source="EGY" target="ROU">
      <data key="d0">23841</data>
    </edge>
    <edge source="EGY" target="RUS">
      <data key="d0">726496</data>
    </edge>
    <edge source="EGY" target="SAU">
      <data key="d0">31402749</data>
    </edge>
    <edge source="EGY" target="IND">
      <data key="d0">1298905</data>
    </edge>
    <edge source="EGY" target="SGP">
      <data key="d0">50900</data>
    </edge>
    <edge source="EGY" target="SVN">
      <data key="d0">210853</data>
    </edge>
    <edge source="EGY" target="ZAF">
      <data key="d0">1214452</data>
    </edge>
    <edge source="EGY" target="ZWE">
      <data key="d0">261878</data>
    </edge>
    <edge source="EGY" target="ESP">
      <data key="d0">284823</data>
    </edge>
    <edge source="EGY" target="SWE">
      <data key="d0">55439</data>
    </edge>
    <edge source="EGY" target="TGO">
      <data key="d0">146894</data>
    </edge>
    <edge source="EGY" target="ARE">
      <data key="d0">11521644</data>
    </edge>
    <edge source="EGY" target="TUN">
      <data key="d0">768208</data>
    </edge>
    <edge source="EGY" target="TUR">
      <data key="d0">1539487</data>
    </edge>
    <edge source="EGY" target="UKR">
      <data key="d0">35344</data>
    </edge>
    <edge source="EGY" target="MKD">
      <data key="d0">39193</data>
    </edge>
    <edge source="EGY" target="GBR">
      <data key="d0">1020249</data>
    </edge>
    <edge source="EGY" target="TZA">
      <data key="d0">22094</data>
    </edge>
    <edge source="EGY" target="USA">
      <data key="d0">2329904</data>
    </edge>
    <edge source="EGY" target="BFA">
      <data key="d0">44808</data>
    </edge>
    <edge source="EGY" target="URY">
      <data key="d0">20436</data>
    </edge>
    <edge source="URY" target="ARG">
      <data key="d0">4474235</data>
    </edge>
    <edge source="URY" target="AUS">
      <data key="d0">25913</data>
    </edge>
    <edge source="URY" target="BOL">
      <data key="d0">95479</data>
    </edge>
    <edge source="URY" target="BRA">
      <data key="d0">1827935</data>
    </edge>
    <edge source="URY" target="CMR">
      <data key="d0">20625</data>
    </edge>
    <edge source="URY" target="CAN">
      <data key="d0">27246</data>
    </edge>
    <edge source="URY" target="CHL">
      <data key="d0">123421</data>
    </edge>
    <edge source="URY" target="FRA">
      <data key="d0">180056</data>
    </edge>
    <edge source="URY" target="MDG">
      <data key="d0">45366</data>
    </edge>
    <edge source="URY" target="MUS">
      <data key="d0">27355</data>
    </edge>
    <edge source="URY" target="MEX">
      <data key="d0">17910</data>
    </edge>
    <edge source="URY" target="PRY">
      <data key="d0">400525</data>
    </edge>
    <edge source="URY" target="PER">
      <data key="d0">86186</data>
    </edge>
    <edge source="URY" target="SGP">
      <data key="d0">12794</data>
    </edge>
    <edge source="URY" target="ESP">
      <data key="d0">244260</data>
    </edge>
    <edge source="URY" target="TUR">
      <data key="d0">106636</data>
    </edge>
    <edge source="URY" target="USA">
      <data key="d0">345635</data>
    </edge>
    <edge source="URY" target="BFA">
      <data key="d0">84552</data>
    </edge>
    <edge source="IRL" target="AZE">
      <data key="d0">19780</data>
    </edge>
    <edge source="IRL" target="AUS">
      <data key="d0">1928902</data>
    </edge>
    <edge source="IRL" target="AUT">
      <data key="d0">22799</data>
    </edge>
    <edge source="IRL" target="BEL">
      <data key="d0">3245512</data>
    </edge>
    <edge source="IRL" target="BRA">
      <data key="d0">2150990</data>
    </edge>
    <edge source="IRL" target="BGR">
      <data key="d0">419959</data>
    </edge>
    <edge source="IRL" target="CAN">
      <data key="d0">4752003</data>
    </edge>
    <edge source="IRL" target="CHN">
      <data key="d0">179465</data>
    </edge>
    <edge source="IRL" target="CZE">
      <data key="d0">1297635</data>
    </edge>
    <edge source="IRL" target="DNK">
      <data key="d0">343965</data>
    </edge>
    <edge source="IRL" target="ECU">
      <data key="d0">253583</data>
    </edge>
    <edge source="IRL" target="EST">
      <data key="d0">148876</data>
    </edge>
    <edge source="IRL" target="FIN">
      <data key="d0">31317</data>
    </edge>
    <edge source="IRL" target="FRA">
      <data key="d0">7610791</data>
    </edge>
    <edge source="IRL" target="GEO">
      <data key="d0">37334</data>
    </edge>
    <edge source="IRL" target="DEU">
      <data key="d0">2612197</data>
    </edge>
    <edge source="IRL" target="GRC">
      <data key="d0">29093</data>
    </edge>
    <edge source="IRL" target="HKG">
      <data key="d0">403233</data>
    </edge>
    <edge source="IRL" target="HUN">
      <data key="d0">798675</data>
    </edge>
    <edge source="IRL" target="IDN">
      <data key="d0">41002</data>
    </edge>
    <edge source="IRL" target="ISR">
      <data key="d0">466036</data>
    </edge>
    <edge source="IRL" target="ITA">
      <data key="d0">1618455</data>
    </edge>
    <edge source="IRL" target="JPN">
      <data key="d0">83885</data>
    </edge>
    <edge source="IRL" target="KAZ">
      <data key="d0">448195</data>
    </edge>
    <edge source="IRL" target="KOR">
      <data key="d0">480173</data>
    </edge>
    <edge source="IRL" target="LBN">
      <data key="d0">175539</data>
    </edge>
    <edge source="IRL" target="LVA">
      <data key="d0">3435583</data>
    </edge>
    <edge source="IRL" target="MYS">
      <data key="d0">188299</data>
    </edge>
    <edge source="IRL" target="OMN">
      <data key="d0">40065</data>
    </edge>
    <edge source="IRL" target="NLD">
      <data key="d0">47153312</data>
    </edge>
    <edge source="IRL" target="NZL">
      <data key="d0">600377</data>
    </edge>
    <edge source="IRL" target="NOR">
      <data key="d0">39387</data>
    </edge>
    <edge source="IRL" target="PAN">
      <data key="d0">82499</data>
    </edge>
    <edge source="IRL" target="PHL">
      <data key="d0">481576</data>
    </edge>
    <edge source="IRL" target="POL">
      <data key="d0">12872371</data>
    </edge>
    <edge source="IRL" target="PRT">
      <data key="d0">657234</data>
    </edge>
    <edge source="IRL" target="ROU">
      <data key="d0">976682</data>
    </edge>
    <edge source="IRL" target="RUS">
      <data key="d0">2294548</data>
    </edge>
    <edge source="IRL" target="IND">
      <data key="d0">448485</data>
    </edge>
    <edge source="IRL" target="SGP">
      <data key="d0">240506</data>
    </edge>
    <edge source="IRL" target="ZAF">
      <data key="d0">30441</data>
    </edge>
    <edge source="IRL" target="ESP">
      <data key="d0">2256584</data>
    </edge>
    <edge source="IRL" target="SWE">
      <data key="d0">652601</data>
    </edge>
    <edge source="IRL" target="CHE">
      <data key="d0">562400</data>
    </edge>
    <edge source="IRL" target="THA">
      <data key="d0">95320</data>
    </edge>
    <edge source="IRL" target="ARE">
      <data key="d0">2073875</data>
    </edge>
    <edge source="IRL" target="TUR">
      <data key="d0">710029</data>
    </edge>
    <edge source="IRL" target="UKR">
      <data key="d0">688889</data>
    </edge>
    <edge source="IRL" target="GBR">
      <data key="d0">256288344</data>
    </edge>
    <edge source="IRL" target="USA">
      <data key="d0">35371622</data>
    </edge>
    <edge source="OMN" target="LKA">
      <data key="d0">68320</data>
    </edge>
    <edge source="OMN" target="NLD">
      <data key="d0">29592</data>
    </edge>
    <edge source="OMN" target="PAK">
      <data key="d0">880373</data>
    </edge>
    <edge source="OMN" target="SAU">
      <data key="d0">2520128</data>
    </edge>
    <edge source="OMN" target="IND">
      <data key="d0">306268</data>
    </edge>
    <edge source="OMN" target="SGP">
      <data key="d0">378627</data>
    </edge>
    <edge source="OMN" target="ARE">
      <data key="d0">509000</data>
    </edge>
    <edge source="OMN" target="TZA">
      <data key="d0">71369</data>
    </edge>
    <edge source="PRT" target="ALB">
      <data key="d0">212340</data>
    </edge>
    <edge source="PRT" target="ARG">
      <data key="d0">2808629</data>
    </edge>
    <edge source="PRT" target="AUS">
      <data key="d0">469737</data>
    </edge>
    <edge source="PRT" target="AUT">
      <data key="d0">36142</data>
    </edge>
    <edge source="PRT" target="BEL">
      <data key="d0">945155</data>
    </edge>
    <edge source="PRT" target="BRA">
      <data key="d0">1951729</data>
    </edge>
    <edge source="PRT" target="BGR">
      <data key="d0">445233</data>
    </edge>
    <edge source="PRT" target="CAN">
      <data key="d0">2235475</data>
    </edge>
    <edge source="PRT" target="CHN">
      <data key="d0">607854</data>
    </edge>
    <edge source="PRT" target="COL">
      <data key="d0">25618</data>
    </edge>
    <edge source="PRT" target="CZE">
      <data key="d0">313131</data>
    </edge>
    <edge source="PRT" target="DNK">
      <data key="d0">75385</data>
    </edge>
    <edge source="PRT" target="FRA">
      <data key="d0">13339928</data>
    </edge>
    <edge source="PRT" target="PSE">
      <data key="d0">140223</data>
    </edge>
    <edge source="PRT" target="DEU">
      <data key="d0">1571270</data>
    </edge>
    <edge source="PRT" target="GRC">
      <data key="d0">8554660</data>
    </edge>
    <edge source="PRT" target="HKG">
      <data key="d0">315429</data>
    </edge>
    <edge source="PRT" target="HUN">
      <data key="d0">105839</data>
    </edge>
    <edge source="PRT" target="IRL">
      <data key="d0">591841</data>
    </edge>
    <edge source="PRT" target="ISR">
      <data key="d0">63903</data>
    </edge>
    <edge source="PRT" target="ITA">
      <data key="d0">1146570</data>
    </edge>
    <edge source="PRT" target="JPN">
      <data key="d0">514508</data>
    </edge>
    <edge source="PRT" target="JOR">
      <data key="d0">525593</data>
    </edge>
    <edge source="PRT" target="LBN">
      <data key="d0">1088774</data>
    </edge>
    <edge source="PRT" target="MYS">
      <data key="d0">40127</data>
    </edge>
    <edge source="PRT" target="MUS">
      <data key="d0">68362</data>
    </edge>
    <edge source="PRT" target="MEX">
      <data key="d0">61587</data>
    </edge>
    <edge source="PRT" target="MDA">
      <data key="d0">39281</data>
    </edge>
    <edge source="PRT" target="MAR">
      <data key="d0">634105</data>
    </edge>
    <edge source="PRT" target="MOZ">
      <data key="d0">1581080</data>
    </edge>
    <edge source="PRT" target="OMN">
      <data key="d0">121000</data>
    </edge>
    <edge source="PRT" target="NLD">
      <data key="d0">1260752</data>
    </edge>
    <edge source="PRT" target="PAK">
      <data key="d0">367259</data>
    </edge>
    <edge source="PRT" target="PER">
      <data key="d0">187239</data>
    </edge>
    <edge source="PRT" target="PHL">
      <data key="d0">49485</data>
    </edge>
    <edge source="PRT" target="POL">
      <data key="d0">1656427</data>
    </edge>
    <edge source="PRT" target="ROU">
      <data key="d0">190656</data>
    </edge>
    <edge source="PRT" target="RUS">
      <data key="d0">2163194</data>
    </edge>
    <edge source="PRT" target="SAU">
      <data key="d0">918949</data>
    </edge>
    <edge source="PRT" target="SEN">
      <data key="d0">25881</data>
    </edge>
    <edge source="PRT" target="SRB">
      <data key="d0">92166</data>
    </edge>
    <edge source="PRT" target="IND">
      <data key="d0">90104</data>
    </edge>
    <edge source="PRT" target="SGP">
      <data key="d0">729065</data>
    </edge>
    <edge source="PRT" target="SVN">
      <data key="d0">537831</data>
    </edge>
    <edge source="PRT" target="ZAF">
      <data key="d0">1085633</data>
    </edge>
    <edge source="PRT" target="ESP">
      <data key="d0">39702459</data>
    </edge>
    <edge source="PRT" target="SWE">
      <data key="d0">26241</data>
    </edge>
    <edge source="PRT" target="CHE">
      <data key="d0">2280263</data>
    </edge>
    <edge source="PRT" target="ARE">
      <data key="d0">9881615</data>
    </edge>
    <edge source="PRT" target="TUR">
      <data key="d0">211038</data>
    </edge>
    <edge source="PRT" target="UKR">
      <data key="d0">1761059</data>
    </edge>
    <edge source="PRT" target="EGY">
      <data key="d0">73054</data>
    </edge>
    <edge source="PRT" target="GBR">
      <data key="d0">11724560</data>
    </edge>
    <edge source="PRT" target="USA">
      <data key="d0">3640290</data>
    </edge>
    <edge source="PRT" target="URY">
      <data key="d0">46527</data>
    </edge>
    <edge source="ROU" target="ALB">
      <data key="d0">160531</data>
    </edge>
    <edge source="ROU" target="AUT">
      <data key="d0">1338732</data>
    </edge>
    <edge source="ROU" target="BEL">
      <data key="d0">2027802</data>
    </edge>
    <edge source="ROU" target="BRA">
      <data key="d0">288430</data>
    </edge>
    <edge source="ROU" target="BGR">
      <data key="d0">26959887</data>
    </edge>
    <edge source="ROU" target="CAN">
      <data key="d0">426603</data>
    </edge>
    <edge source="ROU" target="LKA">
      <data key="d0">111210</data>
    </edge>
    <edge source="ROU" target="CHL">
      <data key="d0">294340</data>
    </edge>
    <edge source="ROU" target="CHN">
      <data key="d0">778828</data>
    </edge>
    <edge source="ROU" target="CRI">
      <data key="d0">110839</data>
    </edge>
    <edge source="ROU" target="HRV">
      <data key="d0">701843</data>
    </edge>
    <edge source="ROU" target="CZE">
      <data key="d0">4805357</data>
    </edge>
    <edge source="ROU" target="DNK">
      <data key="d0">238181</data>
    </edge>
    <edge source="ROU" target="FRA">
      <data key="d0">1041784</data>
    </edge>
    <edge source="ROU" target="GEO">
      <data key="d0">168025</data>
    </edge>
    <edge source="ROU" target="PSE">
      <data key="d0">375847</data>
    </edge>
    <edge source="ROU" target="DEU">
      <data key="d0">10860854</data>
    </edge>
    <edge source="ROU" target="GRC">
      <data key="d0">4218063</data>
    </edge>
    <edge source="ROU" target="GTM">
      <data key="d0">67275</data>
    </edge>
    <edge source="ROU" target="HKG">
      <data key="d0">262876</data>
    </edge>
    <edge source="ROU" target="HUN">
      <data key="d0">3538401</data>
    </edge>
    <edge source="ROU" target="IRL">
      <data key="d0">82236</data>
    </edge>
    <edge source="ROU" target="ISR">
      <data key="d0">1327800</data>
    </edge>
    <edge source="ROU" target="ITA">
      <data key="d0">8438994</data>
    </edge>
    <edge source="ROU" target="JPN">
      <data key="d0">14015</data>
    </edge>
    <edge source="ROU" target="JOR">
      <data key="d0">588767</data>
    </edge>
    <edge source="ROU" target="LBN">
      <data key="d0">826024</data>
    </edge>
    <edge source="ROU" target="LVA">
      <data key="d0">60749</data>
    </edge>
    <edge source="ROU" target="LTU">
      <data key="d0">994867</data>
    </edge>
    <edge source="ROU" target="MYS">
      <data key="d0">10992</data>
    </edge>
    <edge source="ROU" target="MEX">
      <data key="d0">117094</data>
    </edge>
    <edge source="ROU" target="MDA">
      <data key="d0">5498177</data>
    </edge>
    <edge source="ROU" target="MAR">
      <data key="d0">35600</data>
    </edge>
    <edge source="ROU" target="OMN">
      <data key="d0">11668</data>
    </edge>
    <edge source="ROU" target="NLD">
      <data key="d0">1221647</data>
    </edge>
    <edge source="ROU" target="NZL">
      <data key="d0">16991</data>
    </edge>
    <edge source="ROU" target="NOR">
      <data key="d0">34375</data>
    </edge>
    <edge source="ROU" target="PAN">
      <data key="d0">13496</data>
    </edge>
    <edge source="ROU" target="PHL">
      <data key="d0">565543</data>
    </edge>
    <edge source="ROU" target="POL">
      <data key="d0">4065084</data>
    </edge>
    <edge source="ROU" target="RUS">
      <data key="d0">358540</data>
    </edge>
    <edge source="ROU" target="SAU">
      <data key="d0">8621470</data>
    </edge>
    <edge source="ROU" target="SRB">
      <data key="d0">7166573</data>
    </edge>
    <edge source="ROU" target="IND">
      <data key="d0">285007</data>
    </edge>
    <edge source="ROU" target="SGP">
      <data key="d0">27800</data>
    </edge>
    <edge source="ROU" target="SVK">
      <data key="d0">7746332</data>
    </edge>
    <edge source="ROU" target="VNM">
      <data key="d0">116852</data>
    </edge>
    <edge source="ROU" target="SVN">
      <data key="d0">63821</data>
    </edge>
    <edge source="ROU" target="ZAF">
      <data key="d0">515216</data>
    </edge>
    <edge source="ROU" target="ESP">
      <data key="d0">2010668</data>
    </edge>
    <edge source="ROU" target="SWE">
      <data key="d0">32648</data>
    </edge>
    <edge source="ROU" target="CHE">
      <data key="d0">19879</data>
    </edge>
    <edge source="ROU" target="THA">
      <data key="d0">156826</data>
    </edge>
    <edge source="ROU" target="ARE">
      <data key="d0">1052509</data>
    </edge>
    <edge source="ROU" target="TUR">
      <data key="d0">1402670</data>
    </edge>
    <edge source="ROU" target="UKR">
      <data key="d0">567993</data>
    </edge>
    <edge source="ROU" target="MKD">
      <data key="d0">437634</data>
    </edge>
    <edge source="ROU" target="EGY">
      <data key="d0">372473</data>
    </edge>
    <edge source="ROU" target="GBR">
      <data key="d0">3480280</data>
    </edge>
    <edge source="ROU" target="USA">
      <data key="d0">338456</data>
    </edge>
    <edge source="CHE" target="ALB">
      <data key="d0">72564</data>
    </edge>
    <edge source="CHE" target="DZA">
      <data key="d0">1584736</data>
    </edge>
    <edge source="CHE" target="AZE">
      <data key="d0">101670</data>
    </edge>
    <edge source="CHE" target="ARG">
      <data key="d0">20389643</data>
    </edge>
    <edge source="CHE" target="AUS">
      <data key="d0">116596461</data>
    </edge>
    <edge source="CHE" target="AUT">
      <data key="d0">127675041</data>
    </edge>
    <edge source="CHE" target="ARM">
      <data key="d0">129132</data>
    </edge>
    <edge source="CHE" target="BEL">
      <data key="d0">113068440</data>
    </edge>
    <edge source="CHE" target="BOL">
      <data key="d0">43537</data>
    </edge>
    <edge source="CHE" target="BRA">
      <data key="d0">48627497</data>
    </edge>
    <edge source="CHE" target="BGR">
      <data key="d0">3687692</data>
    </edge>
    <edge source="CHE" target="BLR">
      <data key="d0">233475</data>
    </edge>
    <edge source="CHE" target="KHM">
      <data key="d0">226229</data>
    </edge>
    <edge source="CHE" target="CAN">
      <data key="d0">85286149</data>
    </edge>
    <edge source="CHE" target="LKA">
      <data key="d0">1526163</data>
    </edge>
    <edge source="CHE" target="CHL">
      <data key="d0">4351950</data>
    </edge>
    <edge source="CHE" target="CHN">
      <data key="d0">10767969</data>
    </edge>
    <edge source="CHE" target="COL">
      <data key="d0">915930</data>
    </edge>
    <edge source="CHE" target="CRI">
      <data key="d0">425875</data>
    </edge>
    <edge source="CHE" target="HRV">
      <data key="d0">2018238</data>
    </edge>
    <edge source="CHE" target="CZE">
      <data key="d0">16708612</data>
    </edge>
    <edge source="CHE" target="DNK">
      <data key="d0">3174689</data>
    </edge>
    <edge source="CHE" target="SLV">
      <data key="d0">47145</data>
    </edge>
    <edge source="CHE" target="ETH">
      <data key="d0">277494</data>
    </edge>
    <edge source="CHE" target="EST">
      <data key="d0">2319654</data>
    </edge>
    <edge source="CHE" target="FIN">
      <data key="d0">9168733</data>
    </edge>
    <edge source="CHE" target="FRA">
      <data key="d0">680340762</data>
    </edge>
    <edge source="CHE" target="GEO">
      <data key="d0">111106</data>
    </edge>
    <edge source="CHE" target="PSE">
      <data key="d0">108702</data>
    </edge>
    <edge source="CHE" target="DEU">
      <data key="d0">372040935</data>
    </edge>
    <edge source="CHE" target="GHA">
      <data key="d0">232654</data>
    </edge>
    <edge source="CHE" target="GRC">
      <data key="d0">17534911</data>
    </edge>
    <edge source="CHE" target="GTM">
      <data key="d0">48106</data>
    </edge>
    <edge source="CHE" target="HKG">
      <data key="d0">19817074</data>
    </edge>
    <edge source="CHE" target="HUN">
      <data key="d0">12190467</data>
    </edge>
    <edge source="CHE" target="IDN">
      <data key="d0">1790867</data>
    </edge>
    <edge source="CHE" target="IRL">
      <data key="d0">2922598</data>
    </edge>
    <edge source="CHE" target="ISR">
      <data key="d0">43305221</data>
    </edge>
    <edge source="CHE" target="ITA">
      <data key="d0">250954947</data>
    </edge>
    <edge source="CHE" target="CIV">
      <data key="d0">858504</data>
    </edge>
    <edge source="CHE" target="JPN">
      <data key="d0">29626935</data>
    </edge>
    <edge source="CHE" target="KAZ">
      <data key="d0">71299</data>
    </edge>
    <edge source="CHE" target="JOR">
      <data key="d0">2079533</data>
    </edge>
    <edge source="CHE" target="KOR">
      <data key="d0">35392983</data>
    </edge>
    <edge source="CHE" target="LBN">
      <data key="d0">6365432</data>
    </edge>
    <edge source="CHE" target="LVA">
      <data key="d0">166709</data>
    </edge>
    <edge source="CHE" target="LTU">
      <data key="d0">490131</data>
    </edge>
    <edge source="CHE" target="MDG">
      <data key="d0">31636</data>
    </edge>
    <edge source="CHE" target="MYS">
      <data key="d0">3286434</data>
    </edge>
    <edge source="CHE" target="MUS">
      <data key="d0">1934528</data>
    </edge>
    <edge source="CHE" target="MEX">
      <data key="d0">7196497</data>
    </edge>
    <edge source="CHE" target="MDA">
      <data key="d0">80281</data>
    </edge>
    <edge source="CHE" target="MAR">
      <data key="d0">5018648</data>
    </edge>
    <edge source="CHE" target="OMN">
      <data key="d0">3748908</data>
    </edge>
    <edge source="CHE" target="NAM">
      <data key="d0">43103</data>
    </edge>
    <edge source="CHE" target="NLD">
      <data key="d0">130773689</data>
    </edge>
    <edge source="CHE" target="NZL">
      <data key="d0">6885632</data>
    </edge>
    <edge source="CHE" target="NOR">
      <data key="d0">20609924</data>
    </edge>
    <edge source="CHE" target="PAK">
      <data key="d0">109434</data>
    </edge>
    <edge source="CHE" target="PAN">
      <data key="d0">1430886</data>
    </edge>
    <edge source="CHE" target="PRY">
      <data key="d0">353805</data>
    </edge>
    <edge source="CHE" target="PER">
      <data key="d0">550094</data>
    </edge>
    <edge source="CHE" target="PHL">
      <data key="d0">16570802</data>
    </edge>
    <edge source="CHE" target="POL">
      <data key="d0">7959471</data>
    </edge>
    <edge source="CHE" target="PRT">
      <data key="d0">45538199</data>
    </edge>
    <edge source="CHE" target="ROU">
      <data key="d0">2372236</data>
    </edge>
    <edge source="CHE" target="RUS">
      <data key="d0">46288648</data>
    </edge>
    <edge source="CHE" target="SAU">
      <data key="d0">15776270</data>
    </edge>
    <edge source="CHE" target="SEN">
      <data key="d0">292380</data>
    </edge>
    <edge source="CHE" target="SRB">
      <data key="d0">385691</data>
    </edge>
    <edge source="CHE" target="IND">
      <data key="d0">4592121</data>
    </edge>
    <edge source="CHE" target="SGP">
      <data key="d0">19885164</data>
    </edge>
    <edge source="CHE" target="SVK">
      <data key="d0">6032941</data>
    </edge>
    <edge source="CHE" target="VNM">
      <data key="d0">325360</data>
    </edge>
    <edge source="CHE" target="SVN">
      <data key="d0">891845</data>
    </edge>
    <edge source="CHE" target="ZAF">
      <data key="d0">10036187</data>
    </edge>
    <edge source="CHE" target="ZWE">
      <data key="d0">106337</data>
    </edge>
    <edge source="CHE" target="ESP">
      <data key="d0">172548459</data>
    </edge>
    <edge source="CHE" target="SWE">
      <data key="d0">58073192</data>
    </edge>
    <edge source="CHE" target="THA">
      <data key="d0">4280643</data>
    </edge>
    <edge source="CHE" target="ARE">
      <data key="d0">38305097</data>
    </edge>
    <edge source="CHE" target="TUN">
      <data key="d0">932420</data>
    </edge>
    <edge source="CHE" target="TUR">
      <data key="d0">22653710</data>
    </edge>
    <edge source="CHE" target="UKR">
      <data key="d0">3581792</data>
    </edge>
    <edge source="CHE" target="MKD">
      <data key="d0">382184</data>
    </edge>
    <edge source="CHE" target="EGY">
      <data key="d0">2020286</data>
    </edge>
    <edge source="CHE" target="GBR">
      <data key="d0">213608980</data>
    </edge>
    <edge source="CHE" target="TZA">
      <data key="d0">37654</data>
    </edge>
    <edge source="CHE" target="USA">
      <data key="d0">164132768</data>
    </edge>
    <edge source="CHE" target="BFA">
      <data key="d0">11757</data>
    </edge>
    <edge source="CHE" target="URY">
      <data key="d0">4246561</data>
    </edge>
    <edge source="AUT" target="ALB">
      <data key="d0">213387</data>
    </edge>
    <edge source="AUT" target="DZA">
      <data key="d0">248226</data>
    </edge>
    <edge source="AUT" target="AZE">
      <data key="d0">44397</data>
    </edge>
    <edge source="AUT" target="ARG">
      <data key="d0">615987</data>
    </edge>
    <edge source="AUT" target="AUS">
      <data key="d0">2020282</data>
    </edge>
    <edge source="AUT" target="ARM">
      <data key="d0">88008</data>
    </edge>
    <edge source="AUT" target="BEL">
      <data key="d0">10612399</data>
    </edge>
    <edge source="AUT" target="BRA">
      <data key="d0">380585</data>
    </edge>
    <edge source="AUT" target="BGR">
      <data key="d0">5429224</data>
    </edge>
    <edge source="AUT" target="BLR">
      <data key="d0">215835</data>
    </edge>
    <edge source="AUT" target="CAN">
      <data key="d0">646160</data>
    </edge>
    <edge source="AUT" target="CHL">
      <data key="d0">305846</data>
    </edge>
    <edge source="AUT" target="CHN">
      <data key="d0">2793068</data>
    </edge>
    <edge source="AUT" target="COL">
      <data key="d0">53268</data>
    </edge>
    <edge source="AUT" target="HRV">
      <data key="d0">25149322</data>
    </edge>
    <edge source="AUT" target="CZE">
      <data key="d0">46451471</data>
    </edge>
    <edge source="AUT" target="DNK">
      <data key="d0">309384</data>
    </edge>
    <edge source="AUT" target="ECU">
      <data key="d0">40960</data>
    </edge>
    <edge source="AUT" target="EST">
      <data key="d0">322312</data>
    </edge>
    <edge source="AUT" target="FIN">
      <data key="d0">1067889</data>
    </edge>
    <edge source="AUT" target="FRA">
      <data key="d0">19125679</data>
    </edge>
    <edge source="AUT" target="GEO">
      <data key="d0">388642</data>
    </edge>
    <edge source="AUT" target="DEU">
      <data key="d0">178148231</data>
    </edge>
    <edge source="AUT" target="GRC">
      <data key="d0">4404231</data>
    </edge>
    <edge source="AUT" target="HKG">
      <data key="d0">930224</data>
    </edge>
    <edge source="AUT" target="HUN">
      <data key="d0">25666841</data>
    </edge>
    <edge source="AUT" target="IDN">
      <data key="d0">41957</data>
    </edge>
    <edge source="AUT" target="IRL">
      <data key="d0">167839</data>
    </edge>
    <edge source="AUT" target="ISR">
      <data key="d0">2577953</data>
    </edge>
    <edge source="AUT" target="ITA">
      <data key="d0">29878783</data>
    </edge>
    <edge source="AUT" target="JPN">
      <data key="d0">3989119</data>
    </edge>
    <edge source="AUT" target="KAZ">
      <data key="d0">140775</data>
    </edge>
    <edge source="AUT" target="JOR">
      <data key="d0">48142</data>
    </edge>
    <edge source="AUT" target="KOR">
      <data key="d0">247949</data>
    </edge>
    <edge source="AUT" target="KGZ">
      <data key="d0">29611</data>
    </edge>
    <edge source="AUT" target="LBN">
      <data key="d0">11893</data>
    </edge>
    <edge source="AUT" target="LVA">
      <data key="d0">1067616</data>
    </edge>
    <edge source="AUT" target="LTU">
      <data key="d0">2394013</data>
    </edge>
    <edge source="AUT" target="MYS">
      <data key="d0">37382</data>
    </edge>
    <edge source="AUT" target="MEX">
      <data key="d0">17282</data>
    </edge>
    <edge source="AUT" target="MDA">
      <data key="d0">398657</data>
    </edge>
    <edge source="AUT" target="MAR">
      <data key="d0">23213</data>
    </edge>
    <edge source="AUT" target="NAM">
      <data key="d0">20026</data>
    </edge>
    <edge source="AUT" target="NLD">
      <data key="d0">12113838</data>
    </edge>
    <edge source="AUT" target="NOR">
      <data key="d0">1968075</data>
    </edge>
    <edge source="AUT" target="PRY">
      <data key="d0">669637</data>
    </edge>
    <edge source="AUT" target="PER">
      <data key="d0">13942</data>
    </edge>
    <edge source="AUT" target="PHL">
      <data key="d0">15053</data>
    </edge>
    <edge source="AUT" target="POL">
      <data key="d0">32591722</data>
    </edge>
    <edge source="AUT" target="PRT">
      <data key="d0">2701781</data>
    </edge>
    <edge source="AUT" target="ROU">
      <data key="d0">17027558</data>
    </edge>
    <edge source="AUT" target="RUS">
      <data key="d0">20383692</data>
    </edge>
    <edge source="AUT" target="SAU">
      <data key="d0">154140</data>
    </edge>
    <edge source="AUT" target="SRB">
      <data key="d0">2922016</data>
    </edge>
    <edge source="AUT" target="IND">
      <data key="d0">16478</data>
    </edge>
    <edge source="AUT" target="SGP">
      <data key="d0">62226</data>
    </edge>
    <edge source="AUT" target="SVK">
      <data key="d0">28266546</data>
    </edge>
    <edge source="AUT" target="SVN">
      <data key="d0">17291757</data>
    </edge>
    <edge source="AUT" target="ZAF">
      <data key="d0">609537</data>
    </edge>
    <edge source="AUT" target="ESP">
      <data key="d0">29633859</data>
    </edge>
    <edge source="AUT" target="SWE">
      <data key="d0">8729015</data>
    </edge>
    <edge source="AUT" target="CHE">
      <data key="d0">35517023</data>
    </edge>
    <edge source="AUT" target="THA">
      <data key="d0">133120</data>
    </edge>
    <edge source="AUT" target="ARE">
      <data key="d0">1323356</data>
    </edge>
    <edge source="AUT" target="TUN">
      <data key="d0">27108</data>
    </edge>
    <edge source="AUT" target="TUR">
      <data key="d0">2346481</data>
    </edge>
    <edge source="AUT" target="UKR">
      <data key="d0">3062043</data>
    </edge>
    <edge source="AUT" target="MKD">
      <data key="d0">1279514</data>
    </edge>
    <edge source="AUT" target="EGY">
      <data key="d0">20097</data>
    </edge>
    <edge source="AUT" target="GBR">
      <data key="d0">16560995</data>
    </edge>
    <edge source="AUT" target="USA">
      <data key="d0">13468625</data>
    </edge>
    <edge source="AUT" target="URY">
      <data key="d0">156515</data>
    </edge>
    <edge source="ARM" target="BLR">
      <data key="d0">10806</data>
    </edge>
    <edge source="ARM" target="GEO">
      <data key="d0">2756866</data>
    </edge>
    <edge source="ARM" target="RUS">
      <data key="d0">3847842</data>
    </edge>
    <edge source="ARM" target="UKR">
      <data key="d0">70328</data>
    </edge>
    <edge source="ARM" target="USA">
      <data key="d0">62629</data>
    </edge>
    <edge source="HRV" target="ALB">
      <data key="d0">1763357</data>
    </edge>
    <edge source="HRV" target="AUS">
      <data key="d0">393468</data>
    </edge>
    <edge source="HRV" target="AUT">
      <data key="d0">6162003</data>
    </edge>
    <edge source="HRV" target="BEL">
      <data key="d0">572458</data>
    </edge>
    <edge source="HRV" target="BGR">
      <data key="d0">4350570</data>
    </edge>
    <edge source="HRV" target="CAN">
      <data key="d0">660723</data>
    </edge>
    <edge source="HRV" target="CZE">
      <data key="d0">1323276</data>
    </edge>
    <edge source="HRV" target="FRA">
      <data key="d0">17904</data>
    </edge>
    <edge source="HRV" target="PSE">
      <data key="d0">16739</data>
    </edge>
    <edge source="HRV" target="DEU">
      <data key="d0">7017828</data>
    </edge>
    <edge source="HRV" target="HUN">
      <data key="d0">1340852</data>
    </edge>
    <edge source="HRV" target="ISR">
      <data key="d0">272796</data>
    </edge>
    <edge source="HRV" target="ITA">
      <data key="d0">1697567</data>
    </edge>
    <edge source="HRV" target="JPN">
      <data key="d0">25607</data>
    </edge>
    <edge source="HRV" target="JOR">
      <data key="d0">216087</data>
    </edge>
    <edge source="HRV" target="KOR">
      <data key="d0">10925</data>
    </edge>
    <edge source="HRV" target="LTU">
      <data key="d0">18871</data>
    </edge>
    <edge source="HRV" target="NLD">
      <data key="d0">162037</data>
    </edge>
    <edge source="HRV" target="NOR">
      <data key="d0">168561</data>
    </edge>
    <edge source="HRV" target="POL">
      <data key="d0">249867</data>
    </edge>
    <edge source="HRV" target="ROU">
      <data key="d0">326346</data>
    </edge>
    <edge source="HRV" target="RUS">
      <data key="d0">136132</data>
    </edge>
    <edge source="HRV" target="SAU">
      <data key="d0">149521</data>
    </edge>
    <edge source="HRV" target="SRB">
      <data key="d0">27258937</data>
    </edge>
    <edge source="HRV" target="IND">
      <data key="d0">61430</data>
    </edge>
    <edge source="HRV" target="SVK">
      <data key="d0">4908782</data>
    </edge>
    <edge source="HRV" target="VNM">
      <data key="d0">143927</data>
    </edge>
    <edge source="HRV" target="SVN">
      <data key="d0">36340072</data>
    </edge>
    <edge source="HRV" target="ESP">
      <data key="d0">33407</data>
    </edge>
    <edge source="HRV" target="SWE">
      <data key="d0">238180</data>
    </edge>
    <edge source="HRV" target="CHE">
      <data key="d0">406761</data>
    </edge>
    <edge source="HRV" target="ARE">
      <data key="d0">63534</data>
    </edge>
    <edge source="HRV" target="TUR">
      <data key="d0">34157</data>
    </edge>
    <edge source="HRV" target="MKD">
      <data key="d0">9283716</data>
    </edge>
    <edge source="HRV" target="GBR">
      <data key="d0">619288</data>
    </edge>
    <edge source="HRV" target="TZA">
      <data key="d0">39168</data>
    </edge>
    <edge source="HRV" target="USA">
      <data key="d0">1962620</data>
    </edge>
    <edge source="CZE" target="DZA">
      <data key="d0">162854</data>
    </edge>
    <edge source="CZE" target="AZE">
      <data key="d0">70003</data>
    </edge>
    <edge source="CZE" target="AUS">
      <data key="d0">114860</data>
    </edge>
    <edge source="CZE" target="AUT">
      <data key="d0">17269762</data>
    </edge>
    <edge source="CZE" target="ARM">
      <data key="d0">60211</data>
    </edge>
    <edge source="CZE" target="BEL">
      <data key="d0">15112561</data>
    </edge>
    <edge source="CZE" target="BGR">
      <data key="d0">11336102</data>
    </edge>
    <edge source="CZE" target="BLR">
      <data key="d0">438766</data>
    </edge>
    <edge source="CZE" target="CAN">
      <data key="d0">935896</data>
    </edge>
    <edge source="CZE" target="CHN">
      <data key="d0">326394</data>
    </edge>
    <edge source="CZE" target="HRV">
      <data key="d0">9753245</data>
    </edge>
    <edge source="CZE" target="DNK">
      <data key="d0">1876996</data>
    </edge>
    <edge source="CZE" target="EST">
      <data key="d0">373048</data>
    </edge>
    <edge source="CZE" target="FIN">
      <data key="d0">324415</data>
    </edge>
    <edge source="CZE" target="FRA">
      <data key="d0">48391024</data>
    </edge>
    <edge source="CZE" target="GEO">
      <data key="d0">160026</data>
    </edge>
    <edge source="CZE" target="DEU">
      <data key="d0">90386549</data>
    </edge>
    <edge source="CZE" target="GRC">
      <data key="d0">845289</data>
    </edge>
    <edge source="CZE" target="HKG">
      <data key="d0">16113</data>
    </edge>
    <edge source="CZE" target="HUN">
      <data key="d0">52673876</data>
    </edge>
    <edge source="CZE" target="IRL">
      <data key="d0">134142</data>
    </edge>
    <edge source="CZE" target="ISR">
      <data key="d0">327569</data>
    </edge>
    <edge source="CZE" target="ITA">
      <data key="d0">1905474</data>
    </edge>
    <edge source="CZE" target="JPN">
      <data key="d0">622751</data>
    </edge>
    <edge source="CZE" target="KOR">
      <data key="d0">155556</data>
    </edge>
    <edge source="CZE" target="LBN">
      <data key="d0">15514</data>
    </edge>
    <edge source="CZE" target="LVA">
      <data key="d0">991854</data>
    </edge>
    <edge source="CZE" target="LTU">
      <data key="d0">5414544</data>
    </edge>
    <edge source="CZE" target="MDA">
      <data key="d0">46396</data>
    </edge>
    <edge source="CZE" target="OMN">
      <data key="d0">53441</data>
    </edge>
    <edge source="CZE" target="NLD">
      <data key="d0">17662062</data>
    </edge>
    <edge source="CZE" target="NZL">
      <data key="d0">144195</data>
    </edge>
    <edge source="CZE" target="NOR">
      <data key="d0">2687480</data>
    </edge>
    <edge source="CZE" target="POL">
      <data key="d0">160294074</data>
    </edge>
    <edge source="CZE" target="PRT">
      <data key="d0">2039393</data>
    </edge>
    <edge source="CZE" target="ROU">
      <data key="d0">14278044</data>
    </edge>
    <edge source="CZE" target="RUS">
      <data key="d0">4396309</data>
    </edge>
    <edge source="CZE" target="SAU">
      <data key="d0">246094</data>
    </edge>
    <edge source="CZE" target="SRB">
      <data key="d0">243709</data>
    </edge>
    <edge source="CZE" target="SGP">
      <data key="d0">77732</data>
    </edge>
    <edge source="CZE" target="SVK">
      <data key="d0">272431864</data>
    </edge>
    <edge source="CZE" target="VNM">
      <data key="d0">276471</data>
    </edge>
    <edge source="CZE" target="SVN">
      <data key="d0">605421</data>
    </edge>
    <edge source="CZE" target="ZAF">
      <data key="d0">1704051</data>
    </edge>
    <edge source="CZE" target="ESP">
      <data key="d0">2643061</data>
    </edge>
    <edge source="CZE" target="SWE">
      <data key="d0">10395575</data>
    </edge>
    <edge source="CZE" target="CHE">
      <data key="d0">2421089</data>
    </edge>
    <edge source="CZE" target="ARE">
      <data key="d0">1065934</data>
    </edge>
    <edge source="CZE" target="TUR">
      <data key="d0">1401925</data>
    </edge>
    <edge source="CZE" target="UKR">
      <data key="d0">2372763</data>
    </edge>
    <edge source="CZE" target="MKD">
      <data key="d0">15345</data>
    </edge>
    <edge source="CZE" target="EGY">
      <data key="d0">47189</data>
    </edge>
    <edge source="CZE" target="GBR">
      <data key="d0">24048846</data>
    </edge>
    <edge source="CZE" target="USA">
      <data key="d0">1024897</data>
    </edge>
    <edge source="EST" target="DZA">
      <data key="d0">111447</data>
    </edge>
    <edge source="EST" target="ARM">
      <data key="d0">2637019</data>
    </edge>
    <edge source="EST" target="BEL">
      <data key="d0">197583</data>
    </edge>
    <edge source="EST" target="BLR">
      <data key="d0">25057656</data>
    </edge>
    <edge source="EST" target="CZE">
      <data key="d0">305177</data>
    </edge>
    <edge source="EST" target="DNK">
      <data key="d0">129196</data>
    </edge>
    <edge source="EST" target="FIN">
      <data key="d0">6199057</data>
    </edge>
    <edge source="EST" target="DEU">
      <data key="d0">984051</data>
    </edge>
    <edge source="EST" target="GRC">
      <data key="d0">94480</data>
    </edge>
    <edge source="EST" target="KAZ">
      <data key="d0">9452285</data>
    </edge>
    <edge source="EST" target="LVA">
      <data key="d0">6741155</data>
    </edge>
    <edge source="EST" target="LTU">
      <data key="d0">3061681</data>
    </edge>
    <edge source="EST" target="MEX">
      <data key="d0">95287</data>
    </edge>
    <edge source="EST" target="MDA">
      <data key="d0">61046</data>
    </edge>
    <edge source="EST" target="NOR">
      <data key="d0">275454</data>
    </edge>
    <edge source="EST" target="POL">
      <data key="d0">51340</data>
    </edge>
    <edge source="EST" target="RUS">
      <data key="d0">134847564</data>
    </edge>
    <edge source="EST" target="IND">
      <data key="d0">156664</data>
    </edge>
    <edge source="EST" target="SGP">
      <data key="d0">5942260</data>
    </edge>
    <edge source="EST" target="ESP">
      <data key="d0">17532</data>
    </edge>
    <edge source="EST" target="SWE">
      <data key="d0">6279551</data>
    </edge>
    <edge source="EST" target="TUR">
      <data key="d0">10705</data>
    </edge>
    <edge source="EST" target="UKR">
      <data key="d0">36419252</data>
    </edge>
    <edge source="EST" target="GBR">
      <data key="d0">173191</data>
    </edge>
    <edge source="FIN" target="AZE">
      <data key="d0">90469</data>
    </edge>
    <edge source="FIN" target="AUS">
      <data key="d0">94567</data>
    </edge>
    <edge source="FIN" target="AUT">
      <data key="d0">52699</data>
    </edge>
    <edge source="FIN" target="BEL">
      <data key="d0">12683</data>
    </edge>
    <edge source="FIN" target="CAN">
      <data key="d0">114804</data>
    </edge>
    <edge source="FIN" target="CHN">
      <data key="d0">71158</data>
    </edge>
    <edge source="FIN" target="CZE">
      <data key="d0">1161147</data>
    </edge>
    <edge source="FIN" target="DNK">
      <data key="d0">3620269</data>
    </edge>
    <edge source="FIN" target="EST">
      <data key="d0">27436027</data>
    </edge>
    <edge source="FIN" target="DEU">
      <data key="d0">6259851</data>
    </edge>
    <edge source="FIN" target="GRC">
      <data key="d0">42846</data>
    </edge>
    <edge source="FIN" target="HKG">
      <data key="d0">52224</data>
    </edge>
    <edge source="FIN" target="IDN">
      <data key="d0">609494</data>
    </edge>
    <edge source="FIN" target="ITA">
      <data key="d0">26270</data>
    </edge>
    <edge source="FIN" target="JPN">
      <data key="d0">2596454</data>
    </edge>
    <edge source="FIN" target="KAZ">
      <data key="d0">12903</data>
    </edge>
    <edge source="FIN" target="KOR">
      <data key="d0">825271</data>
    </edge>
    <edge source="FIN" target="LVA">
      <data key="d0">4845419</data>
    </edge>
    <edge source="FIN" target="LTU">
      <data key="d0">13467312</data>
    </edge>
    <edge source="FIN" target="NLD">
      <data key="d0">182508</data>
    </edge>
    <edge source="FIN" target="NOR">
      <data key="d0">2736954</data>
    </edge>
    <edge source="FIN" target="POL">
      <data key="d0">2116553</data>
    </edge>
    <edge source="FIN" target="PRT">
      <data key="d0">37122</data>
    </edge>
    <edge source="FIN" target="RUS">
      <data key="d0">30072329</data>
    </edge>
    <edge source="FIN" target="SAU">
      <data key="d0">39723</data>
    </edge>
    <edge source="FIN" target="IND">
      <data key="d0">136612</data>
    </edge>
    <edge source="FIN" target="SGP">
      <data key="d0">628030</data>
    </edge>
    <edge source="FIN" target="ESP">
      <data key="d0">161395</data>
    </edge>
    <edge source="FIN" target="SWE">
      <data key="d0">33286295</data>
    </edge>
    <edge source="FIN" target="CHE">
      <data key="d0">97008</data>
    </edge>
    <edge source="FIN" target="ARE">
      <data key="d0">445172</data>
    </edge>
    <edge source="FIN" target="UKR">
      <data key="d0">725111</data>
    </edge>
    <edge source="FIN" target="GBR">
      <data key="d0">267307</data>
    </edge>
    <edge source="FIN" target="USA">
      <data key="d0">484695</data>
    </edge>
    <edge source="HUN" target="ALB">
      <data key="d0">141776</data>
    </edge>
    <edge source="HUN" target="DZA">
      <data key="d0">197593</data>
    </edge>
    <edge source="HUN" target="AZE">
      <data key="d0">16356</data>
    </edge>
    <edge source="HUN" target="AUS">
      <data key="d0">1165306</data>
    </edge>
    <edge source="HUN" target="AUT">
      <data key="d0">4957420</data>
    </edge>
    <edge source="HUN" target="BEL">
      <data key="d0">1616295</data>
    </edge>
    <edge source="HUN" target="BRA">
      <data key="d0">552362</data>
    </edge>
    <edge source="HUN" target="BGR">
      <data key="d0">14517984</data>
    </edge>
    <edge source="HUN" target="BLR">
      <data key="d0">78881</data>
    </edge>
    <edge source="HUN" target="CAN">
      <data key="d0">2679052</data>
    </edge>
    <edge source="HUN" target="CHL">
      <data key="d0">263574</data>
    </edge>
    <edge source="HUN" target="CHN">
      <data key="d0">432570</data>
    </edge>
    <edge source="HUN" target="COL">
      <data key="d0">15233</data>
    </edge>
    <edge source="HUN" target="HRV">
      <data key="d0">12001007</data>
    </edge>
    <edge source="HUN" target="CZE">
      <data key="d0">27289144</data>
    </edge>
    <edge source="HUN" target="DNK">
      <data key="d0">941865</data>
    </edge>
    <edge source="HUN" target="EST">
      <data key="d0">2040088</data>
    </edge>
    <edge source="HUN" target="FIN">
      <data key="d0">751314</data>
    </edge>
    <edge source="HUN" target="FRA">
      <data key="d0">8961215</data>
    </edge>
    <edge source="HUN" target="DEU">
      <data key="d0">32074770</data>
    </edge>
    <edge source="HUN" target="GRC">
      <data key="d0">2452314</data>
    </edge>
    <edge source="HUN" target="HKG">
      <data key="d0">207783</data>
    </edge>
    <edge source="HUN" target="IDN">
      <data key="d0">38665</data>
    </edge>
    <edge source="HUN" target="IRL">
      <data key="d0">465043</data>
    </edge>
    <edge source="HUN" target="ISR">
      <data key="d0">405549</data>
    </edge>
    <edge source="HUN" target="ITA">
      <data key="d0">7051318</data>
    </edge>
    <edge source="HUN" target="CIV">
      <data key="d0">25534</data>
    </edge>
    <edge source="HUN" target="JPN">
      <data key="d0">488528</data>
    </edge>
    <edge source="HUN" target="JOR">
      <data key="d0">2015633</data>
    </edge>
    <edge source="HUN" target="KOR">
      <data key="d0">181770</data>
    </edge>
    <edge source="HUN" target="LBN">
      <data key="d0">852184</data>
    </edge>
    <edge source="HUN" target="LVA">
      <data key="d0">206475</data>
    </edge>
    <edge source="HUN" target="LTU">
      <data key="d0">4445813</data>
    </edge>
    <edge source="HUN" target="MYS">
      <data key="d0">291193</data>
    </edge>
    <edge source="HUN" target="MEX">
      <data key="d0">13892</data>
    </edge>
    <edge source="HUN" target="MDA">
      <data key="d0">14589</data>
    </edge>
    <edge source="HUN" target="MAR">
      <data key="d0">113738</data>
    </edge>
    <edge source="HUN" target="OMN">
      <data key="d0">27433</data>
    </edge>
    <edge source="HUN" target="NLD">
      <data key="d0">4772709</data>
    </edge>
    <edge source="HUN" target="NZL">
      <data key="d0">189659</data>
    </edge>
    <edge source="HUN" target="NOR">
      <data key="d0">1219577</data>
    </edge>
    <edge source="HUN" target="PER">
      <data key="d0">12808</data>
    </edge>
    <edge source="HUN" target="POL">
      <data key="d0">17118943</data>
    </edge>
    <edge source="HUN" target="PRT">
      <data key="d0">2072452</data>
    </edge>
    <edge source="HUN" target="ROU">
      <data key="d0">30185545</data>
    </edge>
    <edge source="HUN" target="RUS">
      <data key="d0">11769408</data>
    </edge>
    <edge source="HUN" target="SAU">
      <data key="d0">1140684</data>
    </edge>
    <edge source="HUN" target="SRB">
      <data key="d0">10600635</data>
    </edge>
    <edge source="HUN" target="IND">
      <data key="d0">680882</data>
    </edge>
    <edge source="HUN" target="SGP">
      <data key="d0">95318</data>
    </edge>
    <edge source="HUN" target="SVK">
      <data key="d0">45615711</data>
    </edge>
    <edge source="HUN" target="VNM">
      <data key="d0">52458</data>
    </edge>
    <edge source="HUN" target="SVN">
      <data key="d0">1587794</data>
    </edge>
    <edge source="HUN" target="ZAF">
      <data key="d0">255225</data>
    </edge>
    <edge source="HUN" target="ESP">
      <data key="d0">6106635</data>
    </edge>
    <edge source="HUN" target="SWE">
      <data key="d0">6898976</data>
    </edge>
    <edge source="HUN" target="CHE">
      <data key="d0">1576225</data>
    </edge>
    <edge source="HUN" target="THA">
      <data key="d0">66533</data>
    </edge>
    <edge source="HUN" target="ARE">
      <data key="d0">1334704</data>
    </edge>
    <edge source="HUN" target="TUN">
      <data key="d0">45165</data>
    </edge>
    <edge source="HUN" target="TUR">
      <data key="d0">2423842</data>
    </edge>
    <edge source="HUN" target="UKR">
      <data key="d0">5051526</data>
    </edge>
    <edge source="HUN" target="MKD">
      <data key="d0">81214</data>
    </edge>
    <edge source="HUN" target="EGY">
      <data key="d0">35053</data>
    </edge>
    <edge source="HUN" target="GBR">
      <data key="d0">21590327</data>
    </edge>
    <edge source="HUN" target="USA">
      <data key="d0">1588361</data>
    </edge>
    <edge source="MDA" target="AZE">
      <data key="d0">10725</data>
    </edge>
    <edge source="MDA" target="BGR">
      <data key="d0">181493</data>
    </edge>
    <edge source="MDA" target="BLR">
      <data key="d0">174415</data>
    </edge>
    <edge source="MDA" target="CAN">
      <data key="d0">31925</data>
    </edge>
    <edge source="MDA" target="EST">
      <data key="d0">32957</data>
    </edge>
    <edge source="MDA" target="FRA">
      <data key="d0">128751</data>
    </edge>
    <edge source="MDA" target="GEO">
      <data key="d0">35040</data>
    </edge>
    <edge source="MDA" target="GRC">
      <data key="d0">69164</data>
    </edge>
    <edge source="MDA" target="HUN">
      <data key="d0">224643</data>
    </edge>
    <edge source="MDA" target="IRL">
      <data key="d0">14559</data>
    </edge>
    <edge source="MDA" target="ISR">
      <data key="d0">181164</data>
    </edge>
    <edge source="MDA" target="ITA">
      <data key="d0">54901</data>
    </edge>
    <edge source="MDA" target="LVA">
      <data key="d0">199156</data>
    </edge>
    <edge source="MDA" target="NLD">
      <data key="d0">28123</data>
    </edge>
    <edge source="MDA" target="POL">
      <data key="d0">1660350</data>
    </edge>
    <edge source="MDA" target="ROU">
      <data key="d0">2339909</data>
    </edge>
    <edge source="MDA" target="RUS">
      <data key="d0">216838</data>
    </edge>
    <edge source="MDA" target="SRB">
      <data key="d0">163432</data>
    </edge>
    <edge source="MDA" target="ESP">
      <data key="d0">24845</data>
    </edge>
    <edge source="MDA" target="ARE">
      <data key="d0">16413</data>
    </edge>
    <edge source="MDA" target="UKR">
      <data key="d0">163411</data>
    </edge>
    <edge source="MDA" target="USA">
      <data key="d0">110429</data>
    </edge>
    <edge source="NAM" target="DEU">
      <data key="d0">28787</data>
    </edge>
    <edge source="NAM" target="ZAF">
      <data key="d0">28906</data>
    </edge>
    <edge source="NAM" target="ESP">
      <data key="d0">171118</data>
    </edge>
    <edge source="SVK" target="AUS">
      <data key="d0">492649</data>
    </edge>
    <edge source="SVK" target="AUT">
      <data key="d0">73763475</data>
    </edge>
    <edge source="SVK" target="BEL">
      <data key="d0">12525506</data>
    </edge>
    <edge source="SVK" target="BRA">
      <data key="d0">105450</data>
    </edge>
    <edge source="SVK" target="BGR">
      <data key="d0">10832540</data>
    </edge>
    <edge source="SVK" target="CAN">
      <data key="d0">21662</data>
    </edge>
    <edge source="SVK" target="CHN">
      <data key="d0">38241</data>
    </edge>
    <edge source="SVK" target="HRV">
      <data key="d0">7094106</data>
    </edge>
    <edge source="SVK" target="CZE">
      <data key="d0">122966825</data>
    </edge>
    <edge source="SVK" target="FIN">
      <data key="d0">1290203</data>
    </edge>
    <edge source="SVK" target="FRA">
      <data key="d0">8976835</data>
    </edge>
    <edge source="SVK" target="DEU">
      <data key="d0">6596821</data>
    </edge>
    <edge source="SVK" target="GRC">
      <data key="d0">355795</data>
    </edge>
    <edge source="SVK" target="HUN">
      <data key="d0">63938340</data>
    </edge>
    <edge source="SVK" target="IRL">
      <data key="d0">285310</data>
    </edge>
    <edge source="SVK" target="ISR">
      <data key="d0">115702</data>
    </edge>
    <edge source="SVK" target="ITA">
      <data key="d0">3605413</data>
    </edge>
    <edge source="SVK" target="LVA">
      <data key="d0">55869</data>
    </edge>
    <edge source="SVK" target="LTU">
      <data key="d0">3577986</data>
    </edge>
    <edge source="SVK" target="MEX">
      <data key="d0">36828</data>
    </edge>
    <edge source="SVK" target="MDA">
      <data key="d0">10796</data>
    </edge>
    <edge source="SVK" target="NLD">
      <data key="d0">1609454</data>
    </edge>
    <edge source="SVK" target="POL">
      <data key="d0">130020689</data>
    </edge>
    <edge source="SVK" target="PRT">
      <data key="d0">139145</data>
    </edge>
    <edge source="SVK" target="ROU">
      <data key="d0">1102834</data>
    </edge>
    <edge source="SVK" target="RUS">
      <data key="d0">933500</data>
    </edge>
    <edge source="SVK" target="SRB">
      <data key="d0">454836</data>
    </edge>
    <edge source="SVK" target="IND">
      <data key="d0">420615</data>
    </edge>
    <edge source="SVK" target="SVN">
      <data key="d0">409626</data>
    </edge>
    <edge source="SVK" target="ZAF">
      <data key="d0">291840</data>
    </edge>
    <edge source="SVK" target="ESP">
      <data key="d0">665543</data>
    </edge>
    <edge source="SVK" target="SWE">
      <data key="d0">5615318</data>
    </edge>
    <edge source="SVK" target="CHE">
      <data key="d0">4073882</data>
    </edge>
    <edge source="SVK" target="TUR">
      <data key="d0">132186</data>
    </edge>
    <edge source="SVK" target="UKR">
      <data key="d0">42011</data>
    </edge>
    <edge source="SVK" target="GBR">
      <data key="d0">29939181</data>
    </edge>
    <edge source="SVK" target="USA">
      <data key="d0">21358</data>
    </edge>
    <edge source="SVN" target="ALB">
      <data key="d0">79118</data>
    </edge>
    <edge source="SVN" target="AUT">
      <data key="d0">1933877</data>
    </edge>
    <edge source="SVN" target="BGR">
      <data key="d0">26607</data>
    </edge>
    <edge source="SVN" target="CAN">
      <data key="d0">71872</data>
    </edge>
    <edge source="SVN" target="HRV">
      <data key="d0">16757942</data>
    </edge>
    <edge source="SVN" target="CZE">
      <data key="d0">373731</data>
    </edge>
    <edge source="SVN" target="EST">
      <data key="d0">17231</data>
    </edge>
    <edge source="SVN" target="FRA">
      <data key="d0">3272250</data>
    </edge>
    <edge source="SVN" target="DEU">
      <data key="d0">1310602</data>
    </edge>
    <edge source="SVN" target="GRC">
      <data key="d0">514305</data>
    </edge>
    <edge source="SVN" target="HUN">
      <data key="d0">1839068</data>
    </edge>
    <edge source="SVN" target="ITA">
      <data key="d0">6456633</data>
    </edge>
    <edge source="SVN" target="KAZ">
      <data key="d0">93473</data>
    </edge>
    <edge source="SVN" target="LVA">
      <data key="d0">21159</data>
    </edge>
    <edge source="SVN" target="MDA">
      <data key="d0">11447</data>
    </edge>
    <edge source="SVN" target="NLD">
      <data key="d0">304929</data>
    </edge>
    <edge source="SVN" target="NOR">
      <data key="d0">28003</data>
    </edge>
    <edge source="SVN" target="POL">
      <data key="d0">1077794</data>
    </edge>
    <edge source="SVN" target="PRT">
      <data key="d0">386522</data>
    </edge>
    <edge source="SVN" target="ROU">
      <data key="d0">409313</data>
    </edge>
    <edge source="SVN" target="RUS">
      <data key="d0">30038</data>
    </edge>
    <edge source="SVN" target="SRB">
      <data key="d0">4045563</data>
    </edge>
    <edge source="SVN" target="SGP">
      <data key="d0">10924</data>
    </edge>
    <edge source="SVN" target="SVK">
      <data key="d0">22438</data>
    </edge>
    <edge source="SVN" target="ESP">
      <data key="d0">1293264</data>
    </edge>
    <edge source="SVN" target="SWE">
      <data key="d0">158857</data>
    </edge>
    <edge source="SVN" target="CHE">
      <data key="d0">142249</data>
    </edge>
    <edge source="SVN" target="TUR">
      <data key="d0">39932</data>
    </edge>
    <edge source="SVN" target="UKR">
      <data key="d0">227359</data>
    </edge>
    <edge source="SVN" target="MKD">
      <data key="d0">1501274</data>
    </edge>
    <edge source="SVN" target="GBR">
      <data key="d0">744037</data>
    </edge>
    <edge source="SVN" target="USA">
      <data key="d0">64567</data>
    </edge>
    <edge source="BWA" target="NAM">
      <data key="d0">41911</data>
    </edge>
    <edge source="BWA" target="ZAF">
      <data key="d0">98934</data>
    </edge>
    <edge source="BDI" target="AUS">
      <data key="d0">159307</data>
    </edge>
    <edge source="BDI" target="BEL">
      <data key="d0">6187697</data>
    </edge>
    <edge source="BDI" target="CAN">
      <data key="d0">213051</data>
    </edge>
    <edge source="BDI" target="CHN">
      <data key="d0">10214</data>
    </edge>
    <edge source="BDI" target="DNK">
      <data key="d0">53937</data>
    </edge>
    <edge source="BDI" target="FRA">
      <data key="d0">753897</data>
    </edge>
    <edge source="BDI" target="DEU">
      <data key="d0">6813089</data>
    </edge>
    <edge source="BDI" target="JPN">
      <data key="d0">120615</data>
    </edge>
    <edge source="BDI" target="KOR">
      <data key="d0">69172</data>
    </edge>
    <edge source="BDI" target="MUS">
      <data key="d0">448579</data>
    </edge>
    <edge source="BDI" target="OMN">
      <data key="d0">1525235</data>
    </edge>
    <edge source="BDI" target="NLD">
      <data key="d0">590927</data>
    </edge>
    <edge source="BDI" target="NZL">
      <data key="d0">153309</data>
    </edge>
    <edge source="BDI" target="NOR">
      <data key="d0">128542</data>
    </edge>
    <edge source="BDI" target="SGP">
      <data key="d0">1987072</data>
    </edge>
    <edge source="BDI" target="ZAF">
      <data key="d0">136512</data>
    </edge>
    <edge source="BDI" target="ESP">
      <data key="d0">33151</data>
    </edge>
    <edge source="BDI" target="CHE">
      <data key="d0">21989593</data>
    </edge>
    <edge source="BDI" target="UGA">
      <data key="d0">1931089</data>
    </edge>
    <edge source="BDI" target="GBR">
      <data key="d0">1153195</data>
    </edge>
    <edge source="BDI" target="TZA">
      <data key="d0">12250</data>
    </edge>
    <edge source="BDI" target="USA">
      <data key="d0">950795</data>
    </edge>
    <edge source="KHM" target="CAN">
      <data key="d0">25346</data>
    </edge>
    <edge source="KHM" target="CHN">
      <data key="d0">754282</data>
    </edge>
    <edge source="KHM" target="DNK">
      <data key="d0">10506</data>
    </edge>
    <edge source="KHM" target="FRA">
      <data key="d0">524432</data>
    </edge>
    <edge source="KHM" target="DEU">
      <data key="d0">423804</data>
    </edge>
    <edge source="KHM" target="MYS">
      <data key="d0">12372</data>
    </edge>
    <edge source="KHM" target="IND">
      <data key="d0">493028</data>
    </edge>
    <edge source="KHM" target="VNM">
      <data key="d0">1525726</data>
    </edge>
    <edge source="KHM" target="CHE">
      <data key="d0">40425</data>
    </edge>
    <edge source="KHM" target="ARE">
      <data key="d0">84693</data>
    </edge>
    <edge source="KHM" target="GBR">
      <data key="d0">11295</data>
    </edge>
    <edge source="KHM" target="USA">
      <data key="d0">113049</data>
    </edge>
    <edge source="CMR" target="ALB">
      <data key="d0">56986</data>
    </edge>
    <edge source="CMR" target="DZA">
      <data key="d0">3455600</data>
    </edge>
    <edge source="CMR" target="BEL">
      <data key="d0">95772907</data>
    </edge>
    <edge source="CMR" target="CAN">
      <data key="d0">31512</data>
    </edge>
    <edge source="CMR" target="CAF">
      <data key="d0">464221</data>
    </edge>
    <edge source="CMR" target="CHN">
      <data key="d0">3010266</data>
    </edge>
    <edge source="CMR" target="BEN">
      <data key="d0">15828</data>
    </edge>
    <edge source="CMR" target="FRA">
      <data key="d0">40551380</data>
    </edge>
    <edge source="CMR" target="DEU">
      <data key="d0">32426516</data>
    </edge>
    <edge source="CMR" target="GHA">
      <data key="d0">28225</data>
    </edge>
    <edge source="CMR" target="GRC">
      <data key="d0">114580</data>
    </edge>
    <edge source="CMR" target="IDN">
      <data key="d0">24841308</data>
    </edge>
    <edge source="CMR" target="ITA">
      <data key="d0">11152483</data>
    </edge>
    <edge source="CMR" target="CIV">
      <data key="d0">72742</data>
    </edge>
    <edge source="CMR" target="JPN">
      <data key="d0">346628</data>
    </edge>
    <edge source="CMR" target="JOR">
      <data key="d0">135494</data>
    </edge>
    <edge source="CMR" target="KOR">
      <data key="d0">34600</data>
    </edge>
    <edge source="CMR" target="LBN">
      <data key="d0">23851</data>
    </edge>
    <edge source="CMR" target="MYS">
      <data key="d0">78003291</data>
    </edge>
    <edge source="CMR" target="MAR">
      <data key="d0">163343</data>
    </edge>
    <edge source="CMR" target="MOZ">
      <data key="d0">244913</data>
    </edge>
    <edge source="CMR" target="NLD">
      <data key="d0">432810697</data>
    </edge>
    <edge source="CMR" target="POL">
      <data key="d0">12490</data>
    </edge>
    <edge source="CMR" target="PRT">
      <data key="d0">7144062</data>
    </edge>
    <edge source="CMR" target="RUS">
      <data key="d0">1262726</data>
    </edge>
    <edge source="CMR" target="SEN">
      <data key="d0">161371</data>
    </edge>
    <edge source="CMR" target="IND">
      <data key="d0">457538</data>
    </edge>
    <edge source="CMR" target="SVN">
      <data key="d0">87300</data>
    </edge>
    <edge source="CMR" target="ESP">
      <data key="d0">38853871</data>
    </edge>
    <edge source="CMR" target="TUN">
      <data key="d0">558334</data>
    </edge>
    <edge source="CMR" target="TUR">
      <data key="d0">8497827</data>
    </edge>
    <edge source="CMR" target="GBR">
      <data key="d0">27934</data>
    </edge>
    <edge source="CMR" target="USA">
      <data key="d0">33381539</data>
    </edge>
    <edge source="BEN" target="FRA">
      <data key="d0">54507</data>
    </edge>
    <edge source="BEN" target="MAR">
      <data key="d0">16781</data>
    </edge>
    <edge source="ETH" target="ALB">
      <data key="d0">56974</data>
    </edge>
    <edge source="ETH" target="ARG">
      <data key="d0">13910</data>
    </edge>
    <edge source="ETH" target="AUS">
      <data key="d0">20156820</data>
    </edge>
    <edge source="ETH" target="BEL">
      <data key="d0">49480091</data>
    </edge>
    <edge source="ETH" target="BGR">
      <data key="d0">410688</data>
    </edge>
    <edge source="ETH" target="CAN">
      <data key="d0">8774910</data>
    </edge>
    <edge source="ETH" target="CHL">
      <data key="d0">120003</data>
    </edge>
    <edge source="ETH" target="CHN">
      <data key="d0">6914919</data>
    </edge>
    <edge source="ETH" target="DNK">
      <data key="d0">744006</data>
    </edge>
    <edge source="ETH" target="EST">
      <data key="d0">563164</data>
    </edge>
    <edge source="ETH" target="FIN">
      <data key="d0">3624937</data>
    </edge>
    <edge source="ETH" target="FRA">
      <data key="d0">32523375</data>
    </edge>
    <edge source="ETH" target="GEO">
      <data key="d0">67117</data>
    </edge>
    <edge source="ETH" target="DEU">
      <data key="d0">98193752</data>
    </edge>
    <edge source="ETH" target="GRC">
      <data key="d0">5695411</data>
    </edge>
    <edge source="ETH" target="HKG">
      <data key="d0">550253</data>
    </edge>
    <edge source="ETH" target="IDN">
      <data key="d0">473249</data>
    </edge>
    <edge source="ETH" target="IRL">
      <data key="d0">286539</data>
    </edge>
    <edge source="ETH" target="ISR">
      <data key="d0">3205198</data>
    </edge>
    <edge source="ETH" target="ITA">
      <data key="d0">42155059</data>
    </edge>
    <edge source="ETH" target="JPN">
      <data key="d0">56741418</data>
    </edge>
    <edge source="ETH" target="JOR">
      <data key="d0">7719593</data>
    </edge>
    <edge source="ETH" target="KOR">
      <data key="d0">50500939</data>
    </edge>
    <edge source="ETH" target="LBN">
      <data key="d0">142067</data>
    </edge>
    <edge source="ETH" target="MYS">
      <data key="d0">268553</data>
    </edge>
    <edge source="ETH" target="MEX">
      <data key="d0">1262908</data>
    </edge>
    <edge source="ETH" target="MAR">
      <data key="d0">225868</data>
    </edge>
    <edge source="ETH" target="NLD">
      <data key="d0">7036081</data>
    </edge>
    <edge source="ETH" target="NZL">
      <data key="d0">5166633</data>
    </edge>
    <edge source="ETH" target="NOR">
      <data key="d0">1467761</data>
    </edge>
    <edge source="ETH" target="PAK">
      <data key="d0">2983232</data>
    </edge>
    <edge source="ETH" target="POL">
      <data key="d0">276781</data>
    </edge>
    <edge source="ETH" target="PRT">
      <data key="d0">1356037</data>
    </edge>
    <edge source="ETH" target="ROU">
      <data key="d0">51188</data>
    </edge>
    <edge source="ETH" target="RUS">
      <data key="d0">6959563</data>
    </edge>
    <edge source="ETH" target="SAU">
      <data key="d0">124816476</data>
    </edge>
    <edge source="ETH" target="IND">
      <data key="d0">3204102</data>
    </edge>
    <edge source="ETH" target="SGP">
      <data key="d0">663504</data>
    </edge>
    <edge source="ETH" target="VNM">
      <data key="d0">872487</data>
    </edge>
    <edge source="ETH" target="SVN">
      <data key="d0">578301</data>
    </edge>
    <edge source="ETH" target="ZAF">
      <data key="d0">3633177</data>
    </edge>
    <edge source="ETH" target="ESP">
      <data key="d0">3633940</data>
    </edge>
    <edge source="ETH" target="SWE">
      <data key="d0">11754137</data>
    </edge>
    <edge source="ETH" target="CHE">
      <data key="d0">1426917</data>
    </edge>
    <edge source="ETH" target="ARE">
      <data key="d0">2735264</data>
    </edge>
    <edge source="ETH" target="TUR">
      <data key="d0">275715</data>
    </edge>
    <edge source="ETH" target="UKR">
      <data key="d0">851360</data>
    </edge>
    <edge source="ETH" target="EGY">
      <data key="d0">747127</data>
    </edge>
    <edge source="ETH" target="GBR">
      <data key="d0">21124778</data>
    </edge>
    <edge source="ETH" target="USA">
      <data key="d0">105954851</data>
    </edge>
    <edge source="GMB" target="SEN">
      <data key="d0">866112</data>
    </edge>
    <edge source="GHA" target="AUS">
      <data key="d0">535639</data>
    </edge>
    <edge source="GHA" target="BEL">
      <data key="d0">87994289</data>
    </edge>
    <edge source="GHA" target="BRA">
      <data key="d0">200755506</data>
    </edge>
    <edge source="GHA" target="CMR">
      <data key="d0">562546</data>
    </edge>
    <edge source="GHA" target="CAN">
      <data key="d0">31996649</data>
    </edge>
    <edge source="GHA" target="CHN">
      <data key="d0">19730170</data>
    </edge>
    <edge source="GHA" target="EST">
      <data key="d0">71301763</data>
    </edge>
    <edge source="GHA" target="FRA">
      <data key="d0">85792496</data>
    </edge>
    <edge source="GHA" target="GMB">
      <data key="d0">224375</data>
    </edge>
    <edge source="GHA" target="DEU">
      <data key="d0">138888463</data>
    </edge>
    <edge source="GHA" target="IDN">
      <data key="d0">4335598</data>
    </edge>
    <edge source="GHA" target="ITA">
      <data key="d0">51939395</data>
    </edge>
    <edge source="GHA" target="CIV">
      <data key="d0">1939320</data>
    </edge>
    <edge source="GHA" target="JPN">
      <data key="d0">150153826</data>
    </edge>
    <edge source="GHA" target="KOR">
      <data key="d0">11195165</data>
    </edge>
    <edge source="GHA" target="MYS">
      <data key="d0">201489871</data>
    </edge>
    <edge source="GHA" target="MRT">
      <data key="d0">61345</data>
    </edge>
    <edge source="GHA" target="NLD">
      <data key="d0">395315266</data>
    </edge>
    <edge source="GHA" target="NZL">
      <data key="d0">3102037</data>
    </edge>
    <edge source="GHA" target="PAN">
      <data key="d0">40822</data>
    </edge>
    <edge source="GHA" target="PHL">
      <data key="d0">579952</data>
    </edge>
    <edge source="GHA" target="PRT">
      <data key="d0">26716</data>
    </edge>
    <edge source="GHA" target="RUS">
      <data key="d0">21231</data>
    </edge>
    <edge source="GHA" target="SEN">
      <data key="d0">1236542</data>
    </edge>
    <edge source="GHA" target="SGP">
      <data key="d0">8261449</data>
    </edge>
    <edge source="GHA" target="ESP">
      <data key="d0">92702846</data>
    </edge>
    <edge source="GHA" target="SWE">
      <data key="d0">46331</data>
    </edge>
    <edge source="GHA" target="CHE">
      <data key="d0">43456</data>
    </edge>
    <edge source="GHA" target="TGO">
      <data key="d0">1915767</data>
    </edge>
    <edge source="GHA" target="TUN">
      <data key="d0">10928713</data>
    </edge>
    <edge source="GHA" target="TUR">
      <data key="d0">76681509</data>
    </edge>
    <edge source="GHA" target="GBR">
      <data key="d0">74530389</data>
    </edge>
    <edge source="GHA" target="USA">
      <data key="d0">166629352</data>
    </edge>
    <edge source="GHA" target="BFA">
      <data key="d0">174465</data>
    </edge>
    <edge source="HND" target="AUS">
      <data key="d0">5715979</data>
    </edge>
    <edge source="HND" target="BEL">
      <data key="d0">78720416</data>
    </edge>
    <edge source="HND" target="BRA">
      <data key="d0">25162</data>
    </edge>
    <edge source="HND" target="BGR">
      <data key="d0">6309894</data>
    </edge>
    <edge source="HND" target="CAN">
      <data key="d0">19602972</data>
    </edge>
    <edge source="HND" target="LKA">
      <data key="d0">52463</data>
    </edge>
    <edge source="HND" target="CHL">
      <data key="d0">54049</data>
    </edge>
    <edge source="HND" target="CHN">
      <data key="d0">885555</data>
    </edge>
    <edge source="HND" target="CRI">
      <data key="d0">7934493</data>
    </edge>
    <edge source="HND" target="CZE">
      <data key="d0">1920515</data>
    </edge>
    <edge source="HND" target="DNK">
      <data key="d0">4142545</data>
    </edge>
    <edge source="HND" target="ECU">
      <data key="d0">244949</data>
    </edge>
    <edge source="HND" target="SLV">
      <data key="d0">3330511</data>
    </edge>
    <edge source="HND" target="FIN">
      <data key="d0">13188102</data>
    </edge>
    <edge source="HND" target="FRA">
      <data key="d0">40793340</data>
    </edge>
    <edge source="HND" target="GEO">
      <data key="d0">55229</data>
    </edge>
    <edge source="HND" target="DEU">
      <data key="d0">246461893</data>
    </edge>
    <edge source="HND" target="GRC">
      <data key="d0">1191208</data>
    </edge>
    <edge source="HND" target="GTM">
      <data key="d0">167713</data>
    </edge>
    <edge source="HND" target="HKG">
      <data key="d0">187947</data>
    </edge>
    <edge source="HND" target="IRL">
      <data key="d0">1127911</data>
    </edge>
    <edge source="HND" target="ISR">
      <data key="d0">1204902</data>
    </edge>
    <edge source="HND" target="ITA">
      <data key="d0">57204163</data>
    </edge>
    <edge source="HND" target="JPN">
      <data key="d0">8335113</data>
    </edge>
    <edge source="HND" target="JOR">
      <data key="d0">47396</data>
    </edge>
    <edge source="HND" target="KOR">
      <data key="d0">14236527</data>
    </edge>
    <edge source="HND" target="MEX">
      <data key="d0">31883156</data>
    </edge>
    <edge source="HND" target="MAR">
      <data key="d0">118032</data>
    </edge>
    <edge source="HND" target="NLD">
      <data key="d0">14435232</data>
    </edge>
    <edge source="HND" target="NZL">
      <data key="d0">408468</data>
    </edge>
    <edge source="HND" target="NIC">
      <data key="d0">204863</data>
    </edge>
    <edge source="HND" target="NOR">
      <data key="d0">786998</data>
    </edge>
    <edge source="HND" target="PAN">
      <data key="d0">594000</data>
    </edge>
    <edge source="HND" target="POL">
      <data key="d0">2348900</data>
    </edge>
    <edge source="HND" target="PRT">
      <data key="d0">3587048</data>
    </edge>
    <edge source="HND" target="RUS">
      <data key="d0">9801513</data>
    </edge>
    <edge source="HND" target="SAU">
      <data key="d0">25443</data>
    </edge>
    <edge source="HND" target="IND">
      <data key="d0">3025140</data>
    </edge>
    <edge source="HND" target="SGP">
      <data key="d0">106490</data>
    </edge>
    <edge source="HND" target="VNM">
      <data key="d0">916054</data>
    </edge>
    <edge source="HND" target="ZAF">
      <data key="d0">835337</data>
    </edge>
    <edge source="HND" target="ESP">
      <data key="d0">10513693</data>
    </edge>
    <edge source="HND" target="SWE">
      <data key="d0">28756363</data>
    </edge>
    <edge source="HND" target="CHE">
      <data key="d0">2828906</data>
    </edge>
    <edge source="HND" target="ARE">
      <data key="d0">148901</data>
    </edge>
    <edge source="HND" target="TUR">
      <data key="d0">102281</data>
    </edge>
    <edge source="HND" target="UKR">
      <data key="d0">660425</data>
    </edge>
    <edge source="HND" target="EGY">
      <data key="d0">53233</data>
    </edge>
    <edge source="HND" target="GBR">
      <data key="d0">22820196</data>
    </edge>
    <edge source="HND" target="USA">
      <data key="d0">195071000</data>
    </edge>
    <edge source="CIV" target="ALB">
      <data key="d0">48618</data>
    </edge>
    <edge source="CIV" target="DZA">
      <data key="d0">86353370</data>
    </edge>
    <edge source="CIV" target="AUS">
      <data key="d0">8452698</data>
    </edge>
    <edge source="CIV" target="BEL">
      <data key="d0">551029338</data>
    </edge>
    <edge source="CIV" target="BRA">
      <data key="d0">9714070</data>
    </edge>
    <edge source="CIV" target="BGR">
      <data key="d0">6036835</data>
    </edge>
    <edge source="CIV" target="CMR">
      <data key="d0">1073388</data>
    </edge>
    <edge source="CIV" target="CAN">
      <data key="d0">57208797</data>
    </edge>
    <edge source="CIV" target="CHL">
      <data key="d0">3467921</data>
    </edge>
    <edge source="CIV" target="CHN">
      <data key="d0">17578373</data>
    </edge>
    <edge source="CIV" target="COL">
      <data key="d0">72414</data>
    </edge>
    <edge source="CIV" target="HRV">
      <data key="d0">365805</data>
    </edge>
    <edge source="CIV" target="BEN">
      <data key="d0">468710</data>
    </edge>
    <edge source="CIV" target="EST">
      <data key="d0">131915316</data>
    </edge>
    <edge source="CIV" target="FRA">
      <data key="d0">429629509</data>
    </edge>
    <edge source="CIV" target="GMB">
      <data key="d0">3384938</data>
    </edge>
    <edge source="CIV" target="DEU">
      <data key="d0">458155498</data>
    </edge>
    <edge source="CIV" target="GHA">
      <data key="d0">9727051</data>
    </edge>
    <edge source="CIV" target="GRC">
      <data key="d0">1653250</data>
    </edge>
    <edge source="CIV" target="IDN">
      <data key="d0">34654100</data>
    </edge>
    <edge source="CIV" target="ISR">
      <data key="d0">11369943</data>
    </edge>
    <edge source="CIV" target="ITA">
      <data key="d0">147304584</data>
    </edge>
    <edge source="CIV" target="JPN">
      <data key="d0">2624117</data>
    </edge>
    <edge source="CIV" target="KOR">
      <data key="d0">7335327</data>
    </edge>
    <edge source="CIV" target="LVA">
      <data key="d0">512127</data>
    </edge>
    <edge source="CIV" target="MYS">
      <data key="d0">135545480</data>
    </edge>
    <edge source="CIV" target="MRT">
      <data key="d0">1877789</data>
    </edge>
    <edge source="CIV" target="MUS">
      <data key="d0">30229</data>
    </edge>
    <edge source="CIV" target="MEX">
      <data key="d0">85247245</data>
    </edge>
    <edge source="CIV" target="MAR">
      <data key="d0">850129</data>
    </edge>
    <edge source="CIV" target="NLD">
      <data key="d0">1036724197</data>
    </edge>
    <edge source="CIV" target="NER">
      <data key="d0">1260167</data>
    </edge>
    <edge source="CIV" target="PHL">
      <data key="d0">75501</data>
    </edge>
    <edge source="CIV" target="POL">
      <data key="d0">56767272</data>
    </edge>
    <edge source="CIV" target="PRT">
      <data key="d0">5453603</data>
    </edge>
    <edge source="CIV" target="RUS">
      <data key="d0">1407386</data>
    </edge>
    <edge source="CIV" target="SEN">
      <data key="d0">9584844</data>
    </edge>
    <edge source="CIV" target="IND">
      <data key="d0">7641819</data>
    </edge>
    <edge source="CIV" target="SGP">
      <data key="d0">4528176</data>
    </edge>
    <edge source="CIV" target="VNM">
      <data key="d0">540442</data>
    </edge>
    <edge source="CIV" target="ZAF">
      <data key="d0">5280916</data>
    </edge>
    <edge source="CIV" target="ESP">
      <data key="d0">165138673</data>
    </edge>
    <edge source="CIV" target="CHE">
      <data key="d0">238535</data>
    </edge>
    <edge source="CIV" target="TGO">
      <data key="d0">294255</data>
    </edge>
    <edge source="CIV" target="ARE">
      <data key="d0">5201645</data>
    </edge>
    <edge source="CIV" target="TUR">
      <data key="d0">128981700</data>
    </edge>
    <edge source="CIV" target="EGY">
      <data key="d0">72414</data>
    </edge>
    <edge source="CIV" target="GBR">
      <data key="d0">246719938</data>
    </edge>
    <edge source="CIV" target="USA">
      <data key="d0">863997856</data>
    </edge>
    <edge source="CIV" target="BFA">
      <data key="d0">14387809</data>
    </edge>
    <edge source="CIV" target="URY">
      <data key="d0">505283</data>
    </edge>
    <edge source="NIC" target="AUS">
      <data key="d0">8054329</data>
    </edge>
    <edge source="NIC" target="AUT">
      <data key="d0">170817</data>
    </edge>
    <edge source="NIC" target="BEL">
      <data key="d0">23996126</data>
    </edge>
    <edge source="NIC" target="BGR">
      <data key="d0">176838</data>
    </edge>
    <edge source="NIC" target="CAN">
      <data key="d0">26262137</data>
    </edge>
    <edge source="NIC" target="CHL">
      <data key="d0">120120</data>
    </edge>
    <edge source="NIC" target="CHN">
      <data key="d0">348517</data>
    </edge>
    <edge source="NIC" target="CRI">
      <data key="d0">5043146</data>
    </edge>
    <edge source="NIC" target="CZE">
      <data key="d0">21915</data>
    </edge>
    <edge source="NIC" target="DNK">
      <data key="d0">997266</data>
    </edge>
    <edge source="NIC" target="SLV">
      <data key="d0">15405619</data>
    </edge>
    <edge source="NIC" target="EST">
      <data key="d0">54591</data>
    </edge>
    <edge source="NIC" target="FIN">
      <data key="d0">5452733</data>
    </edge>
    <edge source="NIC" target="FRA">
      <data key="d0">3577260</data>
    </edge>
    <edge source="NIC" target="DEU">
      <data key="d0">24403789</data>
    </edge>
    <edge source="NIC" target="GRC">
      <data key="d0">1762596</data>
    </edge>
    <edge source="NIC" target="GTM">
      <data key="d0">5022275</data>
    </edge>
    <edge source="NIC" target="HND">
      <data key="d0">212954</data>
    </edge>
    <edge source="NIC" target="IRL">
      <data key="d0">1985884</data>
    </edge>
    <edge source="NIC" target="ITA">
      <data key="d0">12974288</data>
    </edge>
    <edge source="NIC" target="JPN">
      <data key="d0">11920521</data>
    </edge>
    <edge source="NIC" target="JOR">
      <data key="d0">59400</data>
    </edge>
    <edge source="NIC" target="KOR">
      <data key="d0">1590314</data>
    </edge>
    <edge source="NIC" target="MEX">
      <data key="d0">1106867</data>
    </edge>
    <edge source="NIC" target="NLD">
      <data key="d0">2115301</data>
    </edge>
    <edge source="NIC" target="NZL">
      <data key="d0">522452</data>
    </edge>
    <edge source="NIC" target="NOR">
      <data key="d0">1804226</data>
    </edge>
    <edge source="NIC" target="PAN">
      <data key="d0">133239</data>
    </edge>
    <edge source="NIC" target="POL">
      <data key="d0">53026</data>
    </edge>
    <edge source="NIC" target="PRT">
      <data key="d0">292875</data>
    </edge>
    <edge source="NIC" target="RUS">
      <data key="d0">2033693</data>
    </edge>
    <edge source="NIC" target="SAU">
      <data key="d0">178328</data>
    </edge>
    <edge source="NIC" target="SGP">
      <data key="d0">15820</data>
    </edge>
    <edge source="NIC" target="ZAF">
      <data key="d0">489390</data>
    </edge>
    <edge source="NIC" target="ESP">
      <data key="d0">3400668</data>
    </edge>
    <edge source="NIC" target="SWE">
      <data key="d0">8027421</data>
    </edge>
    <edge source="NIC" target="CHE">
      <data key="d0">420168</data>
    </edge>
    <edge source="NIC" target="ARE">
      <data key="d0">3859976</data>
    </edge>
    <edge source="NIC" target="UKR">
      <data key="d0">144278</data>
    </edge>
    <edge source="NIC" target="GBR">
      <data key="d0">7797568</data>
    </edge>
    <edge source="NIC" target="USA">
      <data key="d0">239140435</data>
    </edge>
    <edge source="NER" target="BRA">
      <data key="d0">42161</data>
    </edge>
    <edge source="NER" target="CHN">
      <data key="d0">3553268</data>
    </edge>
    <edge source="NER" target="BEN">
      <data key="d0">59479</data>
    </edge>
    <edge source="NER" target="GHA">
      <data key="d0">73534</data>
    </edge>
    <edge source="NER" target="IDN">
      <data key="d0">42161</data>
    </edge>
    <edge source="NER" target="IND">
      <data key="d0">48772</data>
    </edge>
    <edge source="NER" target="ARE">
      <data key="d0">53644</data>
    </edge>
    <edge source="SEN" target="CMR">
      <data key="d0">25019</data>
    </edge>
    <edge source="SEN" target="FRA">
      <data key="d0">451618</data>
    </edge>
    <edge source="SEN" target="GMB">
      <data key="d0">1221253</data>
    </edge>
    <edge source="SEN" target="ITA">
      <data key="d0">25414</data>
    </edge>
    <edge source="SEN" target="CIV">
      <data key="d0">157917</data>
    </edge>
    <edge source="SEN" target="MRT">
      <data key="d0">3905494</data>
    </edge>
    <edge source="SEN" target="NLD">
[truncated: 13,152 more chars]
