# Supplementary material for: Core-periphery structure in sectoral international trade networks: A new approach to an old theory
Source: PLoS One. 2020 Apr 2;15(4):e0229547. doi: 10.1371/journal.pone.0229547 (PMC7117750; doi:10.1371/journal.pone.0229547)
Supplement: S8 File — (ZIP) [file pone.0229547.s008.zip › S8_File/Networks 2016/71-POWER GENERATNG.MACHINES.graphml]

<?xml version='1.0' encoding='utf-8'?>
<graphml xmlns="http://graphml.graphdrawing.org/xmlns" xmlns:xsi="http://www.w3.org/2001/XMLSchema-instance" xsi:schemaLocation="http://graphml.graphdrawing.org/xmlns http://graphml.graphdrawing.org/xmlns/1.0/graphml.xsd">
  <key attr.name="weight" attr.type="long" for="edge" id="d0" />
  <graph edgedefault="directed">
    <node id="ALB" />
    <node id="ITA" />
    <node id="SRB" />
    <node id="DZA" />
    <node id="BEL" />
    <node id="CAN" />
    <node id="CHE" />
    <node id="USA" />
    <node id="AZE" />
    <node id="BLR" />
    <node id="GEO" />
    <node id="KAZ" />
    <node id="OMN" />
    <node id="NLD" />
    <node id="NOR" />
    <node id="RUS" />
    <node id="IND" />
    <node id="SGP" />
    <node id="ARE" />
    <node id="GBR" />
    <node id="ARG" />
    <node id="AUS" />
    <node id="AUT" />
    <node id="BOL" />
    <node id="BRA" />
    <node id="CHL" />
    <node id="CHN" />
    <node id="COL" />
    <node id="CRI" />
    <node id="CZE" />
    <node id="DNK" />
    <node id="ECU" />
    <node id="SLV" />
    <node id="FRA" />
    <node id="DEU" />
    <node id="GTM" />
    <node id="HND" />
    <node id="HUN" />
    <node id="IDN" />
    <node id="JPN" />
    <node id="KOR" />
    <node id="MYS" />
    <node id="MUS" />
    <node id="MEX" />
    <node id="NIC" />
    <node id="PAN" />
    <node id="PRY" />
    <node id="PER" />
    <node id="POL" />
    <node id="ZAF" />
    <node id="ESP" />
    <node id="SWE" />
    <node id="THA" />
    <node id="TUR" />
    <node id="EGY" />
    <node id="URY" />
    <node id="ARM" />
    <node id="CMR" />
    <node id="LKA" />
    <node id="HRV" />
    <node id="EST" />
    <node id="FIN" />
    <node id="GHA" />
    <node id="GRC" />
    <node id="HKG" />
    <node id="IRL" />
    <node id="ISR" />
    <node id="CIV" />
    <node id="JOR" />
    <node id="KGZ" />
    <node id="LBN" />
    <node id="MDG" />
    <node id="MRT" />
    <node id="MAR" />
    <node id="MOZ" />
    <node id="NAM" />
    <node id="NZL" />
    <node id="PAK" />
    <node id="PHL" />
    <node id="ROU" />
    <node id="SAU" />
    <node id="SEN" />
    <node id="SVK" />
    <node id="VNM" />
    <node id="TGO" />
    <node id="TUN" />
    <node id="UGA" />
    <node id="UKR" />
    <node id="TZA" />
    <node id="BFA" />
    <node id="BGR" />
    <node id="KHM" />
    <node id="BEN" />
    <node id="ETH" />
    <node id="GMB" />
    <node id="JAM" />
    <node id="LVA" />
    <node id="LTU" />
    <node id="MWI" />
    <node id="MDA" />
    <node id="PRT" />
    <node id="SVN" />
    <node id="MKD" />
    <node id="BWA" />
    <node id="BDI" />
    <node id="CAF" />
    <node id="NER" />
    <node id="ZWE" />
    <node id="PSE" />
    <edge source="ALB" target="ITA">
      <data key="d0">25268292</data>
    </edge>
    <edge source="ALB" target="SRB">
      <data key="d0">87390</data>
    </edge>
    <edge source="ITA" target="ALB">
      <data key="d0">25324469</data>
    </edge>
    <edge source="ITA" target="DZA">
      <data key="d0">206954748</data>
    </edge>
    <edge source="ITA" target="AZE">
      <data key="d0">1677730</data>
    </edge>
    <edge source="ITA" target="ARG">
      <data key="d0">122246089</data>
    </edge>
    <edge source="ITA" target="AUS">
      <data key="d0">104626112</data>
    </edge>
    <edge source="ITA" target="AUT">
      <data key="d0">248073534</data>
    </edge>
    <edge source="ITA" target="ARM">
      <data key="d0">496592</data>
    </edge>
    <edge source="ITA" target="BEL">
      <data key="d0">110982596</data>
    </edge>
    <edge source="ITA" target="BOL">
      <data key="d0">2516233</data>
    </edge>
    <edge source="ITA" target="BRA">
      <data key="d0">197489874</data>
    </edge>
    <edge source="ITA" target="BGR">
      <data key="d0">18314532</data>
    </edge>
    <edge source="ITA" target="BDI">
      <data key="d0">271403</data>
    </edge>
    <edge source="ITA" target="BLR">
      <data key="d0">3109374</data>
    </edge>
    <edge source="ITA" target="KHM">
      <data key="d0">58347</data>
    </edge>
    <edge source="ITA" target="CMR">
      <data key="d0">2739423</data>
    </edge>
    <edge source="ITA" target="CAN">
      <data key="d0">145877201</data>
    </edge>
    <edge source="ITA" target="CAF">
      <data key="d0">1415118</data>
    </edge>
    <edge source="ITA" target="LKA">
      <data key="d0">7480582</data>
    </edge>
    <edge source="ITA" target="CHL">
      <data key="d0">38971339</data>
    </edge>
    <edge source="ITA" target="CHN">
      <data key="d0">377684904</data>
    </edge>
    <edge source="ITA" target="COL">
      <data key="d0">17516168</data>
    </edge>
    <edge source="ITA" target="CRI">
      <data key="d0">1663245</data>
    </edge>
    <edge source="ITA" target="HRV">
      <data key="d0">28609686</data>
    </edge>
    <edge source="ITA" target="CZE">
      <data key="d0">194374495</data>
    </edge>
    <edge source="ITA" target="BEN">
      <data key="d0">2016399</data>
    </edge>
    <edge source="ITA" target="DNK">
      <data key="d0">74482429</data>
    </edge>
    <edge source="ITA" target="ECU">
      <data key="d0">2678014</data>
    </edge>
    <edge source="ITA" target="SLV">
      <data key="d0">209737</data>
    </edge>
    <edge source="ITA" target="ETH">
      <data key="d0">17548097</data>
    </edge>
    <edge source="ITA" target="EST">
      <data key="d0">3366747</data>
    </edge>
    <edge source="ITA" target="FIN">
      <data key="d0">59576530</data>
    </edge>
    <edge source="ITA" target="FRA">
      <data key="d0">881721521</data>
    </edge>
    <edge source="ITA" target="GEO">
      <data key="d0">1177108</data>
    </edge>
    <edge source="ITA" target="PSE">
      <data key="d0">195921</data>
    </edge>
    <edge source="ITA" target="DEU">
      <data key="d0">1431486122</data>
    </edge>
    <edge source="ITA" target="GHA">
      <data key="d0">41884670</data>
    </edge>
    <edge source="ITA" target="GRC">
      <data key="d0">51444281</data>
    </edge>
    <edge source="ITA" target="GTM">
      <data key="d0">1289296</data>
    </edge>
    <edge source="ITA" target="HND">
      <data key="d0">273712</data>
    </edge>
    <edge source="ITA" target="HKG">
      <data key="d0">8798990</data>
    </edge>
    <edge source="ITA" target="HUN">
      <data key="d0">245686950</data>
    </edge>
    <edge source="ITA" target="IDN">
      <data key="d0">23992173</data>
    </edge>
    <edge source="ITA" target="IRL">
      <data key="d0">22321159</data>
    </edge>
    <edge source="ITA" target="ISR">
      <data key="d0">29021464</data>
    </edge>
    <edge source="ITA" target="CIV">
      <data key="d0">2485222</data>
    </edge>
    <edge source="ITA" target="JAM">
      <data key="d0">95589</data>
    </edge>
    <edge source="ITA" target="JPN">
      <data key="d0">460238296</data>
    </edge>
    <edge source="ITA" target="KAZ">
      <data key="d0">53937868</data>
    </edge>
    <edge source="ITA" target="JOR">
      <data key="d0">3083820</data>
    </edge>
    <edge source="ITA" target="KOR">
      <data key="d0">278589823</data>
    </edge>
    <edge source="ITA" target="KGZ">
      <data key="d0">27123</data>
    </edge>
    <edge source="ITA" target="LBN">
      <data key="d0">19820982</data>
    </edge>
    <edge source="ITA" target="LVA">
      <data key="d0">8232614</data>
    </edge>
    <edge source="ITA" target="LTU">
      <data key="d0">8032132</data>
    </edge>
    <edge source="ITA" target="MDG">
      <data key="d0">844703</data>
    </edge>
    <edge source="ITA" target="MYS">
      <data key="d0">62527960</data>
    </edge>
    <edge source="ITA" target="MRT">
      <data key="d0">4099660</data>
    </edge>
    <edge source="ITA" target="MUS">
      <data key="d0">24020981</data>
    </edge>
    <edge source="ITA" target="MEX">
      <data key="d0">59497116</data>
    </edge>
    <edge source="ITA" target="MDA">
      <data key="d0">1017979</data>
    </edge>
    <edge source="ITA" target="MAR">
      <data key="d0">28862443</data>
    </edge>
    <edge source="ITA" target="MOZ">
      <data key="d0">818363</data>
    </edge>
    <edge source="ITA" target="OMN">
      <data key="d0">16008526</data>
    </edge>
    <edge source="ITA" target="NAM">
      <data key="d0">207933</data>
    </edge>
    <edge source="ITA" target="NLD">
      <data key="d0">257399958</data>
    </edge>
    <edge source="ITA" target="NZL">
      <data key="d0">6151303</data>
    </edge>
    <edge source="ITA" target="NIC">
      <data key="d0">317798</data>
    </edge>
    <edge source="ITA" target="NER">
      <data key="d0">623641</data>
    </edge>
    <edge source="ITA" target="NOR">
      <data key="d0">66331380</data>
    </edge>
    <edge source="ITA" target="PAK">
      <data key="d0">31084963</data>
    </edge>
    <edge source="ITA" target="PAN">
      <data key="d0">699880</data>
    </edge>
    <edge source="ITA" target="PRY">
      <data key="d0">1310484</data>
    </edge>
    <edge source="ITA" target="PER">
      <data key="d0">40577122</data>
    </edge>
    <edge source="ITA" target="PHL">
      <data key="d0">8057669</data>
    </edge>
    <edge source="ITA" target="POL">
      <data key="d0">723934279</data>
    </edge>
    <edge source="ITA" target="PRT">
      <data key="d0">55250058</data>
    </edge>
    <edge source="ITA" target="ROU">
      <data key="d0">79050919</data>
    </edge>
    <edge source="ITA" target="RUS">
      <data key="d0">186696590</data>
    </edge>
    <edge source="ITA" target="SAU">
      <data key="d0">139132274</data>
    </edge>
    <edge source="ITA" target="SEN">
      <data key="d0">15883657</data>
    </edge>
    <edge source="ITA" target="SRB">
      <data key="d0">95608926</data>
    </edge>
    <edge source="ITA" target="IND">
      <data key="d0">105272720</data>
    </edge>
    <edge source="ITA" target="SGP">
      <data key="d0">77487299</data>
    </edge>
    <edge source="ITA" target="SVK">
      <data key="d0">61850702</data>
    </edge>
    <edge source="ITA" target="VNM">
      <data key="d0">20122879</data>
    </edge>
    <edge source="ITA" target="SVN">
      <data key="d0">37501072</data>
    </edge>
    <edge source="ITA" target="ZAF">
      <data key="d0">32643195</data>
    </edge>
    <edge source="ITA" target="ZWE">
      <data key="d0">2387079</data>
    </edge>
    <edge source="ITA" target="ESP">
      <data key="d0">475532776</data>
    </edge>
    <edge source="ITA" target="SWE">
      <data key="d0">144376674</data>
    </edge>
    <edge source="ITA" target="CHE">
      <data key="d0">168515445</data>
    </edge>
    <edge source="ITA" target="THA">
      <data key="d0">75298933</data>
    </edge>
    <edge source="ITA" target="TGO">
      <data key="d0">771411</data>
    </edge>
    <edge source="ITA" target="ARE">
      <data key="d0">167868454</data>
    </edge>
    <edge source="ITA" target="TUN">
      <data key="d0">90075061</data>
    </edge>
    <edge source="ITA" target="TUR">
      <data key="d0">843829175</data>
    </edge>
    <edge source="ITA" target="UGA">
      <data key="d0">4721844</data>
    </edge>
    <edge source="ITA" target="UKR">
      <data key="d0">18800642</data>
    </edge>
    <edge source="ITA" target="MKD">
      <data key="d0">4774814</data>
    </edge>
    <edge source="ITA" target="EGY">
      <data key="d0">203158227</data>
    </edge>
    <edge source="ITA" target="GBR">
      <data key="d0">693600685</data>
    </edge>
    <edge source="ITA" target="TZA">
      <data key="d0">4154544</data>
    </edge>
    <edge source="ITA" target="USA">
      <data key="d0">2020794743</data>
    </edge>
    <edge source="ITA" target="BFA">
      <data key="d0">1151460</data>
    </edge>
    <edge source="ITA" target="URY">
      <data key="d0">1259215</data>
    </edge>
    <edge source="SRB" target="ALB">
      <data key="d0">134165</data>
    </edge>
    <edge source="SRB" target="ARG">
      <data key="d0">573199</data>
    </edge>
    <edge source="SRB" target="AUS">
      <data key="d0">26491</data>
    </edge>
    <edge source="SRB" target="AUT">
      <data key="d0">12449121</data>
    </edge>
    <edge source="SRB" target="BEL">
      <data key="d0">281200</data>
    </edge>
    <edge source="SRB" target="BGR">
      <data key="d0">573694</data>
    </edge>
    <edge source="SRB" target="BLR">
      <data key="d0">209517</data>
    </edge>
    <edge source="SRB" target="CAN">
      <data key="d0">747843</data>
    </edge>
    <edge source="SRB" target="CHL">
      <data key="d0">16925</data>
    </edge>
    <edge source="SRB" target="CHN">
      <data key="d0">2819245</data>
    </edge>
    <edge source="SRB" target="HRV">
      <data key="d0">1255895</data>
    </edge>
    <edge source="SRB" target="CZE">
      <data key="d0">11180122</data>
    </edge>
    <edge source="SRB" target="DNK">
      <data key="d0">457728</data>
    </edge>
    <edge source="SRB" target="FIN">
      <data key="d0">82610</data>
    </edge>
    <edge source="SRB" target="FRA">
      <data key="d0">20334704</data>
    </edge>
    <edge source="SRB" target="DEU">
      <data key="d0">454622217</data>
    </edge>
    <edge source="SRB" target="GRC">
      <data key="d0">48716</data>
    </edge>
    <edge source="SRB" target="HKG">
      <data key="d0">95272</data>
    </edge>
    <edge source="SRB" target="HUN">
      <data key="d0">24927515</data>
    </edge>
    <edge source="SRB" target="IDN">
      <data key="d0">88151</data>
    </edge>
    <edge source="SRB" target="IRL">
      <data key="d0">15242</data>
    </edge>
    <edge source="SRB" target="ISR">
      <data key="d0">1100318</data>
    </edge>
    <edge source="SRB" target="ITA">
      <data key="d0">24427407</data>
    </edge>
    <edge source="SRB" target="KAZ">
      <data key="d0">97748</data>
    </edge>
    <edge source="SRB" target="JOR">
      <data key="d0">148084</data>
    </edge>
    <edge source="SRB" target="KOR">
      <data key="d0">335899</data>
    </edge>
    <edge source="SRB" target="LVA">
      <data key="d0">76924</data>
    </edge>
    <edge source="SRB" target="LTU">
      <data key="d0">25033</data>
    </edge>
    <edge source="SRB" target="MEX">
      <data key="d0">1556121</data>
    </edge>
    <edge source="SRB" target="MDA">
      <data key="d0">17712</data>
    </edge>
    <edge source="SRB" target="MAR">
      <data key="d0">3353095</data>
    </edge>
    <edge source="SRB" target="NLD">
      <data key="d0">2199515</data>
    </edge>
    <edge source="SRB" target="NOR">
      <data key="d0">449077</data>
    </edge>
    <edge source="SRB" target="PAK">
      <data key="d0">32577</data>
    </edge>
    <edge source="SRB" target="POL">
      <data key="d0">8686227</data>
    </edge>
    <edge source="SRB" target="ROU">
      <data key="d0">11260247</data>
    </edge>
    <edge source="SRB" target="RUS">
      <data key="d0">11174015</data>
    </edge>
    <edge source="SRB" target="SGP">
      <data key="d0">338483</data>
    </edge>
    <edge source="SRB" target="SVK">
      <data key="d0">12744209</data>
    </edge>
    <edge source="SRB" target="SVN">
      <data key="d0">13444454</data>
    </edge>
    <edge source="SRB" target="ZAF">
      <data key="d0">26550</data>
    </edge>
    <edge source="SRB" target="ESP">
      <data key="d0">74446</data>
    </edge>
    <edge source="SRB" target="SWE">
      <data key="d0">4144734</data>
    </edge>
    <edge source="SRB" target="CHE">
      <data key="d0">107939</data>
    </edge>
    <edge source="SRB" target="THA">
      <data key="d0">336194</data>
    </edge>
    <edge source="SRB" target="ARE">
      <data key="d0">1782764</data>
    </edge>
    <edge source="SRB" target="TUR">
      <data key="d0">666333</data>
    </edge>
    <edge source="SRB" target="UKR">
      <data key="d0">50126</data>
    </edge>
    <edge source="SRB" target="MKD">
      <data key="d0">1563960</data>
    </edge>
    <edge source="SRB" target="EGY">
      <data key="d0">274432</data>
    </edge>
    <edge source="SRB" target="GBR">
      <data key="d0">8550567</data>
    </edge>
    <edge source="SRB" target="USA">
      <data key="d0">21246926</data>
    </edge>
    <edge source="DZA" target="BEL">
      <data key="d0">82406</data>
    </edge>
    <edge source="DZA" target="CAN">
      <data key="d0">36663</data>
    </edge>
    <edge source="DZA" target="CHE">
      <data key="d0">34380</data>
    </edge>
    <edge source="DZA" target="USA">
      <data key="d0">81891</data>
    </edge>
    <edge source="BEL" target="ALB">
      <data key="d0">82592</data>
    </edge>
    <edge source="BEL" target="DZA">
      <data key="d0">28280436</data>
    </edge>
    <edge source="BEL" target="AZE">
      <data key="d0">1248200</data>
    </edge>
    <edge source="BEL" target="ARG">
      <data key="d0">5371637</data>
    </edge>
    <edge source="BEL" target="AUS">
      <data key="d0">42654335</data>
    </edge>
    <edge source="BEL" target="AUT">
      <data key="d0">28862213</data>
    </edge>
    <edge source="BEL" target="ARM">
      <data key="d0">255941</data>
    </edge>
    <edge source="BEL" target="BOL">
      <data key="d0">422677</data>
    </edge>
    <edge source="BEL" target="BWA">
      <data key="d0">12439</data>
    </edge>
    <edge source="BEL" target="BRA">
      <data key="d0">83183226</data>
    </edge>
    <edge source="BEL" target="BGR">
      <data key="d0">9998786</data>
    </edge>
    <edge source="BEL" target="BDI">
      <data key="d0">156052</data>
    </edge>
    <edge source="BEL" target="BLR">
      <data key="d0">2816917</data>
    </edge>
    <edge source="BEL" target="CMR">
      <data key="d0">2202292</data>
    </edge>
    <edge source="BEL" target="CAN">
      <data key="d0">2478729</data>
    </edge>
    <edge source="BEL" target="CAF">
      <data key="d0">26611</data>
    </edge>
    <edge source="BEL" target="LKA">
      <data key="d0">2806169</data>
    </edge>
    <edge source="BEL" target="CHL">
      <data key="d0">7237725</data>
    </edge>
    <edge source="BEL" target="CHN">
      <data key="d0">69071591</data>
    </edge>
    <edge source="BEL" target="COL">
      <data key="d0">2980060</data>
    </edge>
    <edge source="BEL" target="CRI">
      <data key="d0">91804</data>
    </edge>
    <edge source="BEL" target="HRV">
      <data key="d0">12257245</data>
    </edge>
    <edge source="BEL" target="CZE">
      <data key="d0">42578965</data>
    </edge>
    <edge source="BEL" target="BEN">
      <data key="d0">392514</data>
    </edge>
    <edge source="BEL" target="DNK">
      <data key="d0">24279477</data>
    </edge>
    <edge source="BEL" target="ECU">
      <data key="d0">241254</data>
    </edge>
    <edge source="BEL" target="SLV">
      <data key="d0">98223</data>
    </edge>
    <edge source="BEL" target="ETH">
      <data key="d0">2918218</data>
    </edge>
    <edge source="BEL" target="EST">
      <data key="d0">4797266</data>
    </edge>
    <edge source="BEL" target="FIN">
      <data key="d0">35094119</data>
    </edge>
    <edge source="BEL" target="FRA">
      <data key="d0">574150044</data>
    </edge>
    <edge source="BEL" target="GEO">
      <data key="d0">349971</data>
    </edge>
    <edge source="BEL" target="GMB">
      <data key="d0">3559538</data>
    </edge>
    <edge source="BEL" target="DEU">
      <data key="d0">234642845</data>
    </edge>
    <edge source="BEL" target="GHA">
      <data key="d0">3617396</data>
    </edge>
    <edge source="BEL" target="GRC">
      <data key="d0">20942002</data>
    </edge>
    <edge source="BEL" target="GTM">
      <data key="d0">240586</data>
    </edge>
    <edge source="BEL" target="HND">
      <data key="d0">24611</data>
    </edge>
    <edge source="BEL" target="HKG">
      <data key="d0">6610307</data>
    </edge>
    <edge source="BEL" target="HUN">
      <data key="d0">12173437</data>
    </edge>
    <edge source="BEL" target="IDN">
      <data key="d0">24276760</data>
    </edge>
    <edge source="BEL" target="IRL">
      <data key="d0">6823065</data>
    </edge>
    <edge source="BEL" target="ISR">
      <data key="d0">15787866</data>
    </edge>
    <edge source="BEL" target="ITA">
      <data key="d0">132488520</data>
    </edge>
    <edge source="BEL" target="CIV">
      <data key="d0">3886978</data>
    </edge>
    <edge source="BEL" target="JAM">
      <data key="d0">330587</data>
    </edge>
    <edge source="BEL" target="JPN">
      <data key="d0">52471104</data>
    </edge>
    <edge source="BEL" target="KAZ">
      <data key="d0">2335603</data>
    </edge>
    <edge source="BEL" target="JOR">
      <data key="d0">3064643</data>
    </edge>
    <edge source="BEL" target="KOR">
      <data key="d0">18802269</data>
    </edge>
    <edge source="BEL" target="KGZ">
      <data key="d0">68213</data>
    </edge>
    <edge source="BEL" target="LBN">
      <data key="d0">2853106</data>
    </edge>
    <edge source="BEL" target="LVA">
      <data key="d0">3570283</data>
    </edge>
    <edge source="BEL" target="LTU">
      <data key="d0">4645553</data>
    </edge>
    <edge source="BEL" target="MDG">
      <data key="d0">908129</data>
    </edge>
    <edge source="BEL" target="MYS">
      <data key="d0">8827688</data>
    </edge>
    <edge source="BEL" target="MRT">
      <data key="d0">5330235</data>
    </edge>
    <edge source="BEL" target="MUS">
      <data key="d0">2469181</data>
    </edge>
    <edge source="BEL" target="MEX">
      <data key="d0">84382662</data>
    </edge>
    <edge source="BEL" target="MDA">
      <data key="d0">954244</data>
    </edge>
    <edge source="BEL" target="MAR">
      <data key="d0">7795662</data>
    </edge>
    <edge source="BEL" target="MOZ">
      <data key="d0">482072</data>
    </edge>
    <edge source="BEL" target="OMN">
      <data key="d0">2597138</data>
    </edge>
    <edge source="BEL" target="NAM">
      <data key="d0">430280</data>
    </edge>
    <edge source="BEL" target="NLD">
      <data key="d0">182917210</data>
    </edge>
    <edge source="BEL" target="NZL">
      <data key="d0">6119567</data>
    </edge>
    <edge source="BEL" target="NIC">
      <data key="d0">114341</data>
    </edge>
    <edge source="BEL" target="NER">
      <data key="d0">428279</data>
    </edge>
    <edge source="BEL" target="NOR">
      <data key="d0">22804655</data>
    </edge>
    <edge source="BEL" target="PAK">
      <data key="d0">23141255</data>
    </edge>
    <edge source="BEL" target="PAN">
      <data key="d0">3479245</data>
    </edge>
    <edge source="BEL" target="PRY">
      <data key="d0">98126</data>
    </edge>
    <edge source="BEL" target="PER">
      <data key="d0">3110888</data>
    </edge>
    <edge source="BEL" target="PHL">
      <data key="d0">12408066</data>
    </edge>
    <edge source="BEL" target="POL">
      <data key="d0">89644693</data>
    </edge>
    <edge source="BEL" target="PRT">
      <data key="d0">16269054</data>
    </edge>
    <edge source="BEL" target="ROU">
      <data key="d0">10907786</data>
    </edge>
    <edge source="BEL" target="RUS">
      <data key="d0">44881826</data>
    </edge>
    <edge source="BEL" target="SAU">
      <data key="d0">76269726</data>
    </edge>
    <edge source="BEL" target="SEN">
      <data key="d0">3351392</data>
    </edge>
    <edge source="BEL" target="SRB">
      <data key="d0">2262859</data>
    </edge>
    <edge source="BEL" target="IND">
      <data key="d0">35900275</data>
    </edge>
    <edge source="BEL" target="SGP">
      <data key="d0">45619709</data>
    </edge>
    <edge source="BEL" target="SVK">
      <data key="d0">3860348</data>
    </edge>
    <edge source="BEL" target="VNM">
      <data key="d0">1508622</data>
    </edge>
    <edge source="BEL" target="SVN">
      <data key="d0">2652526</data>
    </edge>
    <edge source="BEL" target="ZAF">
      <data key="d0">59823294</data>
    </edge>
    <edge source="BEL" target="ZWE">
      <data key="d0">387494</data>
    </edge>
    <edge source="BEL" target="ESP">
      <data key="d0">104122466</data>
    </edge>
    <edge source="BEL" target="SWE">
      <data key="d0">74800294</data>
    </edge>
    <edge source="BEL" target="CHE">
      <data key="d0">31494474</data>
    </edge>
    <edge source="BEL" target="THA">
      <data key="d0">18343366</data>
    </edge>
    <edge source="BEL" target="TGO">
      <data key="d0">1067336</data>
    </edge>
    <edge source="BEL" target="ARE">
      <data key="d0">50661932</data>
    </edge>
    <edge source="BEL" target="TUN">
      <data key="d0">6831413</data>
    </edge>
    <edge source="BEL" target="TUR">
      <data key="d0">80352697</data>
    </edge>
    <edge source="BEL" target="UGA">
      <data key="d0">925587</data>
    </edge>
    <edge source="BEL" target="UKR">
      <data key="d0">9053295</data>
    </edge>
    <edge source="BEL" target="MKD">
      <data key="d0">3716907</data>
    </edge>
    <edge source="BEL" target="EGY">
      <data key="d0">34376711</data>
    </edge>
    <edge source="BEL" target="GBR">
      <data key="d0">145324557</data>
    </edge>
    <edge source="BEL" target="TZA">
      <data key="d0">5611673</data>
    </edge>
    <edge source="BEL" target="USA">
      <data key="d0">590612260</data>
    </edge>
    <edge source="BEL" target="BFA">
      <data key="d0">3406877</data>
    </edge>
    <edge source="BEL" target="URY">
      <data key="d0">424420</data>
    </edge>
    <edge source="CAN" target="ALB">
      <data key="d0">422477</data>
    </edge>
    <edge source="CAN" target="DZA">
      <data key="d0">8088062</data>
    </edge>
    <edge source="CAN" target="AZE">
      <data key="d0">157624</data>
    </edge>
    <edge source="CAN" target="ARG">
      <data key="d0">22772332</data>
    </edge>
    <edge source="CAN" target="AUS">
      <data key="d0">56431109</data>
    </edge>
    <edge source="CAN" target="AUT">
      <data key="d0">3468979</data>
    </edge>
    <edge source="CAN" target="ARM">
      <data key="d0">49055</data>
    </edge>
    <edge source="CAN" target="BEL">
      <data key="d0">24469813</data>
    </edge>
    <edge source="CAN" target="BOL">
      <data key="d0">280615</data>
    </edge>
    <edge source="CAN" target="BWA">
      <data key="d0">6287556</data>
    </edge>
    <edge source="CAN" target="BRA">
      <data key="d0">39722279</data>
    </edge>
    <edge source="CAN" target="BGR">
      <data key="d0">39928</data>
    </edge>
    <edge source="CAN" target="CMR">
      <data key="d0">67802</data>
    </edge>
    <edge source="CAN" target="LKA">
      <data key="d0">1361537</data>
    </edge>
    <edge source="CAN" target="CHL">
      <data key="d0">7279032</data>
    </edge>
    <edge source="CAN" target="CHN">
      <data key="d0">151253881</data>
    </edge>
    <edge source="CAN" target="COL">
      <data key="d0">9703997</data>
    </edge>
    <edge source="CAN" target="CRI">
      <data key="d0">210532</data>
    </edge>
    <edge source="CAN" target="HRV">
      <data key="d0">368777</data>
    </edge>
    <edge source="CAN" target="CZE">
      <data key="d0">2202764</data>
    </edge>
    <edge source="CAN" target="DNK">
      <data key="d0">3974352</data>
    </edge>
    <edge source="CAN" target="ECU">
      <data key="d0">715910</data>
    </edge>
    <edge source="CAN" target="SLV">
      <data key="d0">40487</data>
    </edge>
    <edge source="CAN" target="ETH">
      <data key="d0">7334932</data>
    </edge>
    <edge source="CAN" target="EST">
      <data key="d0">121257</data>
    </edge>
    <edge source="CAN" target="FIN">
      <data key="d0">2843155</data>
    </edge>
    <edge source="CAN" target="FRA">
      <data key="d0">486484971</data>
    </edge>
    <edge source="CAN" target="GEO">
      <data key="d0">548053</data>
    </edge>
    <edge source="CAN" target="DEU">
      <data key="d0">332468152</data>
    </edge>
    <edge source="CAN" target="GHA">
      <data key="d0">1628248</data>
    </edge>
    <edge source="CAN" target="GRC">
      <data key="d0">375854</data>
    </edge>
    <edge source="CAN" target="GTM">
      <data key="d0">557031</data>
    </edge>
    <edge source="CAN" target="HND">
      <data key="d0">362186</data>
    </edge>
    <edge source="CAN" target="HKG">
      <data key="d0">11226936</data>
    </edge>
    <edge source="CAN" target="HUN">
      <data key="d0">2619737</data>
    </edge>
    <edge source="CAN" target="IDN">
      <data key="d0">4446843</data>
    </edge>
    <edge source="CAN" target="IRL">
      <data key="d0">2240501</data>
    </edge>
    <edge source="CAN" target="ISR">
      <data key="d0">14163206</data>
    </edge>
    <edge source="CAN" target="ITA">
      <data key="d0">98104857</data>
    </edge>
    <edge source="CAN" target="CIV">
      <data key="d0">67029</data>
    </edge>
    <edge source="CAN" target="JAM">
      <data key="d0">642784</data>
    </edge>
    <edge source="CAN" target="JPN">
      <data key="d0">27724933</data>
    </edge>
    <edge source="CAN" target="KAZ">
      <data key="d0">634258</data>
    </edge>
    <edge source="CAN" target="JOR">
      <data key="d0">82474</data>
    </edge>
    <edge source="CAN" target="KOR">
      <data key="d0">18580660</data>
    </edge>
    <edge source="CAN" target="KGZ">
      <data key="d0">462835</data>
    </edge>
    <edge source="CAN" target="LBN">
      <data key="d0">89664</data>
    </edge>
    <edge source="CAN" target="LVA">
      <data key="d0">316842</data>
    </edge>
    <edge source="CAN" target="LTU">
      <data key="d0">384582</data>
    </edge>
    <edge source="CAN" target="MDG">
      <data key="d0">255574</data>
    </edge>
    <edge source="CAN" target="MYS">
      <data key="d0">7737667</data>
    </edge>
    <edge source="CAN" target="MRT">
      <data key="d0">88527</data>
    </edge>
    <edge source="CAN" target="MEX">
      <data key="d0">202852703</data>
    </edge>
    <edge source="CAN" target="MAR">
      <data key="d0">1200720</data>
    </edge>
    <edge source="CAN" target="MOZ">
      <data key="d0">542678</data>
    </edge>
    <edge source="CAN" target="OMN">
      <data key="d0">1337312</data>
    </edge>
    <edge source="CAN" target="NLD">
      <data key="d0">42253724</data>
    </edge>
    <edge source="CAN" target="NZL">
      <data key="d0">12601602</data>
    </edge>
    <edge source="CAN" target="NIC">
      <data key="d0">2308986</data>
    </edge>
    <edge source="CAN" target="NER">
      <data key="d0">1544185</data>
    </edge>
    <edge source="CAN" target="NOR">
      <data key="d0">33302668</data>
    </edge>
    <edge source="CAN" target="PAK">
      <data key="d0">9316909</data>
    </edge>
    <edge source="CAN" target="PAN">
      <data key="d0">953874</data>
    </edge>
    <edge source="CAN" target="PRY">
      <data key="d0">17787</data>
    </edge>
    <edge source="CAN" target="PER">
      <data key="d0">6270689</data>
    </edge>
    <edge source="CAN" target="PHL">
      <data key="d0">2011322</data>
    </edge>
    <edge source="CAN" target="POL">
      <data key="d0">142724498</data>
    </edge>
    <edge source="CAN" target="PRT">
      <data key="d0">2909320</data>
    </edge>
    <edge source="CAN" target="ROU">
      <data key="d0">248233</data>
    </edge>
    <edge source="CAN" target="RUS">
      <data key="d0">8188252</data>
    </edge>
    <edge source="CAN" target="SAU">
      <data key="d0">24094252</data>
    </edge>
    <edge source="CAN" target="SEN">
      <data key="d0">463175</data>
    </edge>
    <edge source="CAN" target="SRB">
      <data key="d0">836797</data>
    </edge>
    <edge source="CAN" target="IND">
      <data key="d0">15751850</data>
    </edge>
    <edge source="CAN" target="SGP">
      <data key="d0">298996087</data>
    </edge>
    <edge source="CAN" target="SVK">
      <data key="d0">9167424</data>
    </edge>
    <edge source="CAN" target="VNM">
      <data key="d0">516983</data>
    </edge>
    <edge source="CAN" target="SVN">
      <data key="d0">307564</data>
    </edge>
    <edge source="CAN" target="ZAF">
      <data key="d0">20570648</data>
    </edge>
    <edge source="CAN" target="ZWE">
      <data key="d0">80006</data>
    </edge>
    <edge source="CAN" target="ESP">
      <data key="d0">103223074</data>
    </edge>
    <edge source="CAN" target="SWE">
      <data key="d0">21079044</data>
    </edge>
    <edge source="CAN" target="CHE">
      <data key="d0">84299951</data>
    </edge>
    <edge source="CAN" target="THA">
      <data key="d0">15139094</data>
    </edge>
    <edge source="CAN" target="ARE">
      <data key="d0">27661094</data>
    </edge>
    <edge source="CAN" target="TUN">
      <data key="d0">220096</data>
    </edge>
    <edge source="CAN" target="TUR">
      <data key="d0">9710860</data>
    </edge>
    <edge source="CAN" target="UGA">
      <data key="d0">2296433</data>
    </edge>
    <edge source="CAN" target="UKR">
      <data key="d0">5243200</data>
    </edge>
    <edge source="CAN" target="MKD">
      <data key="d0">168969</data>
    </edge>
    <edge source="CAN" target="EGY">
      <data key="d0">3444692</data>
    </edge>
    <edge source="CAN" target="GBR">
      <data key="d0">136904968</data>
    </edge>
    <edge source="CAN" target="TZA">
      <data key="d0">3393586</data>
    </edge>
    <edge source="CAN" target="USA">
      <data key="d0">7425903773</data>
    </edge>
    <edge source="CAN" target="BFA">
      <data key="d0">1306225</data>
    </edge>
    <edge source="CAN" target="URY">
      <data key="d0">168543</data>
    </edge>
    <edge source="CHE" target="ALB">
      <data key="d0">289383</data>
    </edge>
    <edge source="CHE" target="DZA">
      <data key="d0">35078111</data>
    </edge>
    <edge source="CHE" target="AZE">
      <data key="d0">253829</data>
    </edge>
    <edge source="CHE" target="ARG">
      <data key="d0">4632979</data>
    </edge>
    <edge source="CHE" target="AUS">
      <data key="d0">24382154</data>
    </edge>
    <edge source="CHE" target="AUT">
      <data key="d0">131680302</data>
    </edge>
    <edge source="CHE" target="ARM">
      <data key="d0">218567</data>
    </edge>
    <edge source="CHE" target="BEL">
      <data key="d0">17255186</data>
    </edge>
    <edge source="CHE" target="BOL">
      <data key="d0">1409201</data>
    </edge>
    <edge source="CHE" target="BRA">
      <data key="d0">48948736</data>
    </edge>
    <edge source="CHE" target="BGR">
      <data key="d0">1735069</data>
    </edge>
    <edge source="CHE" target="BLR">
      <data key="d0">19021203</data>
    </edge>
    <edge source="CHE" target="CMR">
      <data key="d0">362152</data>
    </edge>
    <edge source="CHE" target="CAN">
      <data key="d0">44694597</data>
    </edge>
    <edge source="CHE" target="CAF">
      <data key="d0">11061</data>
    </edge>
    <edge source="CHE" target="LKA">
      <data key="d0">503140</data>
    </edge>
    <edge source="CHE" target="CHL">
      <data key="d0">16712005</data>
    </edge>
    <edge source="CHE" target="CHN">
      <data key="d0">110671764</data>
    </edge>
    <edge source="CHE" target="COL">
      <data key="d0">6894991</data>
    </edge>
    <edge source="CHE" target="CRI">
      <data key="d0">283547</data>
    </edge>
    <edge source="CHE" target="HRV">
      <data key="d0">22526783</data>
    </edge>
    <edge source="CHE" target="CZE">
      <data key="d0">43113981</data>
    </edge>
    <edge source="CHE" target="BEN">
      <data key="d0">12363</data>
    </edge>
    <edge source="CHE" target="DNK">
      <data key="d0">11292489</data>
    </edge>
    <edge source="CHE" target="ECU">
      <data key="d0">1138505</data>
    </edge>
    <edge source="CHE" target="SLV">
      <data key="d0">759912</data>
    </edge>
    <edge source="CHE" target="ETH">
      <data key="d0">219003</data>
    </edge>
    <edge source="CHE" target="EST">
      <data key="d0">1678668</data>
    </edge>
    <edge source="CHE" target="FIN">
      <data key="d0">20403180</data>
    </edge>
    <edge source="CHE" target="FRA">
      <data key="d0">200037697</data>
    </edge>
    <edge source="CHE" target="GEO">
      <data key="d0">44863</data>
    </edge>
    <edge source="CHE" target="GMB">
      <data key="d0">21601</data>
    </edge>
    <edge source="CHE" target="DEU">
      <data key="d0">1002232318</data>
    </edge>
    <edge source="CHE" target="GHA">
      <data key="d0">57026</data>
    </edge>
    <edge source="CHE" target="GRC">
      <data key="d0">5554501</data>
    </edge>
    <edge source="CHE" target="GTM">
      <data key="d0">1100371</data>
    </edge>
    <edge source="CHE" target="HND">
      <data key="d0">142296</data>
    </edge>
    <edge source="CHE" target="HKG">
      <data key="d0">11250804</data>
    </edge>
    <edge source="CHE" target="HUN">
      <data key="d0">51740050</data>
    </edge>
    <edge source="CHE" target="IDN">
      <data key="d0">55144511</data>
    </edge>
    <edge source="CHE" target="IRL">
      <data key="d0">81681719</data>
    </edge>
    <edge source="CHE" target="ISR">
      <data key="d0">34182467</data>
    </edge>
    <edge source="CHE" target="ITA">
      <data key="d0">135598798</data>
    </edge>
    <edge source="CHE" target="CIV">
      <data key="d0">262021</data>
    </edge>
    <edge source="CHE" target="JAM">
      <data key="d0">585303</data>
    </edge>
    <edge source="CHE" target="JPN">
      <data key="d0">61084099</data>
    </edge>
    <edge source="CHE" target="KAZ">
      <data key="d0">6173623</data>
    </edge>
    <edge source="CHE" target="JOR">
      <data key="d0">11613063</data>
    </edge>
    <edge source="CHE" target="KOR">
      <data key="d0">35614140</data>
    </edge>
    <edge source="CHE" target="KGZ">
      <data key="d0">25268</data>
    </edge>
    <edge source="CHE" target="LBN">
      <data key="d0">2320868</data>
    </edge>
    <edge source="CHE" target="LVA">
      <data key="d0">667221</data>
    </edge>
    <edge source="CHE" target="LTU">
      <data key="d0">2364583</data>
    </edge>
    <edge source="CHE" target="MDG">
      <data key="d0">131803</data>
    </edge>
    <edge source="CHE" target="MWI">
      <data key="d0">11642</data>
    </edge>
    <edge source="CHE" target="MYS">
      <data key="d0">76119822</data>
    </edge>
    <edge source="CHE" target="MRT">
      <data key="d0">57386</data>
    </edge>
    <edge source="CHE" target="MUS">
      <data key="d0">870184</data>
    </edge>
    <edge source="CHE" target="MEX">
      <data key="d0">37273475</data>
    </edge>
    <edge source="CHE" target="MDA">
      <data key="d0">38623</data>
    </edge>
    <edge source="CHE" target="MAR">
      <data key="d0">6003817</data>
    </edge>
    <edge source="CHE" target="MOZ">
      <data key="d0">56111</data>
    </edge>
    <edge source="CHE" target="OMN">
      <data key="d0">3133799</data>
    </edge>
    <edge source="CHE" target="NAM">
      <data key="d0">26991</data>
    </edge>
    <edge source="CHE" target="NLD">
      <data key="d0">65985702</data>
    </edge>
    <edge source="CHE" target="NZL">
      <data key="d0">11918989</data>
    </edge>
    <edge source="CHE" target="NIC">
      <data key="d0">106592</data>
    </edge>
    <edge source="CHE" target="NOR">
      <data key="d0">14012790</data>
    </edge>
    <edge source="CHE" target="PAK">
      <data key="d0">7243119</data>
    </edge>
    <edge source="CHE" target="PAN">
      <data key="d0">727145</data>
    </edge>
    <edge source="CHE" target="PER">
      <data key="d0">10756866</data>
    </edge>
    <edge source="CHE" target="PHL">
      <data key="d0">9581324</data>
    </edge>
    <edge source="CHE" target="POL">
      <data key="d0">53808757</data>
    </edge>
    <edge source="CHE" target="PRT">
      <data key="d0">13178694</data>
    </edge>
    <edge source="CHE" target="ROU">
      <data key="d0">26554780</data>
    </edge>
    <edge source="CHE" target="RUS">
      <data key="d0">48387828</data>
    </edge>
    <edge source="CHE" target="SAU">
      <data key="d0">12758623</data>
    </edge>
    <edge source="CHE" target="SEN">
      <data key="d0">626814</data>
    </edge>
    <edge source="CHE" target="SRB">
      <data key="d0">606214</data>
    </edge>
    <edge source="CHE" target="IND">
      <data key="d0">26349280</data>
    </edge>
    <edge source="CHE" target="SGP">
      <data key="d0">75024119</data>
    </edge>
    <edge source="CHE" target="SVK">
      <data key="d0">15791003</data>
    </edge>
    <edge source="CHE" target="VNM">
      <data key="d0">67347153</data>
    </edge>
    <edge source="CHE" target="SVN">
      <data key="d0">4529194</data>
    </edge>
    <edge source="CHE" target="ZAF">
      <data key="d0">5603061</data>
    </edge>
    <edge source="CHE" target="ESP">
      <data key="d0">65401687</data>
    </edge>
    <edge source="CHE" target="SWE">
      <data key="d0">35619595</data>
    </edge>
    <edge source="CHE" target="THA">
      <data key="d0">38551670</data>
    </edge>
    <edge source="CHE" target="TGO">
      <data key="d0">57906</data>
    </edge>
    <edge source="CHE" target="ARE">
      <data key="d0">85880597</data>
    </edge>
    <edge source="CHE" target="TUN">
      <data key="d0">6503042</data>
    </edge>
    <edge source="CHE" target="TUR">
      <data key="d0">23768643</data>
    </edge>
    <edge source="CHE" target="UGA">
      <data key="d0">38993</data>
    </edge>
    <edge source="CHE" target="UKR">
      <data key="d0">1706182</data>
    </edge>
    <edge source="CHE" target="MKD">
      <data key="d0">2961541</data>
    </edge>
    <edge source="CHE" target="EGY">
      <data key="d0">7798557</data>
    </edge>
    <edge source="CHE" target="GBR">
      <data key="d0">140224533</data>
    </edge>
    <edge source="CHE" target="TZA">
      <data key="d0">599682</data>
    </edge>
    <edge source="CHE" target="USA">
      <data key="d0">426240591</data>
    </edge>
    <edge source="CHE" target="BFA">
      <data key="d0">320781</data>
    </edge>
    <edge source="CHE" target="URY">
      <data key="d0">51004</data>
    </edge>
    <edge source="USA" target="ALB">
      <data key="d0">36752</data>
    </edge>
    <edge source="USA" target="DZA">
      <data key="d0">97369747</data>
    </edge>
    <edge source="USA" target="AZE">
      <data key="d0">19053530</data>
    </edge>
    <edge source="USA" target="ARG">
      <data key="d0">455779493</data>
    </edge>
    <edge source="USA" target="AUS">
      <data key="d0">734849673</data>
    </edge>
    <edge source="USA" target="AUT">
      <data key="d0">58281100</data>
    </edge>
    <edge source="USA" target="ARM">
      <data key="d0">42021</data>
    </edge>
    <edge source="USA" target="BEL">
      <data key="d0">696231484</data>
    </edge>
    <edge source="USA" target="BOL">
      <data key="d0">30632284</data>
    </edge>
    <edge source="USA" target="BWA">
      <data key="d0">166635</data>
    </edge>
    <edge source="USA" target="BRA">
      <data key="d0">670908090</data>
    </edge>
    <edge source="USA" target="BGR">
      <data key="d0">3271687</data>
    </edge>
    <edge source="USA" target="BLR">
      <data key="d0">6582092</data>
    </edge>
    <edge source="USA" target="KHM">
      <data key="d0">640222</data>
    </edge>
    <edge source="USA" target="CMR">
      <data key="d0">35438275</data>
    </edge>
    <edge source="USA" target="CAN">
      <data key="d0">8590989768</data>
    </edge>
    <edge source="USA" target="CAF">
      <data key="d0">106953</data>
    </edge>
    <edge source="USA" target="LKA">
      <data key="d0">9835767</data>
    </edge>
    <edge source="USA" target="CHL">
      <data key="d0">230529207</data>
    </edge>
    <edge source="USA" target="CHN">
      <data key="d0">1577249109</data>
    </edge>
    <edge source="USA" target="COL">
      <data key="d0">180652283</data>
    </edge>
    <edge source="USA" target="CRI">
      <data key="d0">35723366</data>
    </edge>
    <edge source="USA" target="HRV">
      <data key="d0">5833398</data>
    </edge>
    <edge source="USA" target="CZE">
      <data key="d0">100063804</data>
    </edge>
    <edge source="USA" target="BEN">
      <data key="d0">28878069</data>
    </edge>
    <edge source="USA" target="DNK">
      <data key="d0">19239917</data>
    </edge>
    <edge source="USA" target="ECU">
      <data key="d0">55947296</data>
    </edge>
    <edge source="USA" target="SLV">
      <data key="d0">12157794</data>
    </edge>
    <edge source="USA" target="ETH">
      <data key="d0">7691047</data>
    </edge>
    <edge source="USA" target="EST">
      <data key="d0">2613705</data>
    </edge>
    <edge source="USA" target="FIN">
      <data key="d0">49205470</data>
    </edge>
    <edge source="USA" target="FRA">
      <data key="d0">805419810</data>
    </edge>
    <edge source="USA" target="GEO">
      <data key="d0">43349370</data>
    </edge>
    <edge source="USA" target="GMB">
      <data key="d0">1804281</data>
    </edge>
    <edge source="USA" target="DEU">
      <data key="d0">1296900134</data>
    </edge>
    <edge source="USA" target="GHA">
      <data key="d0">64812427</data>
    </edge>
    <edge source="USA" target="GRC">
      <data key="d0">16892408</data>
    </edge>
    <edge source="USA" target="GTM">
      <data key="d0">29808111</data>
    </edge>
    <edge source="USA" target="HND">
      <data key="d0">18540105</data>
    </edge>
    <edge source="USA" target="HKG">
      <data key="d0">271352801</data>
    </edge>
    <edge source="USA" target="HUN">
      <data key="d0">605471252</data>
    </edge>
    <edge source="USA" target="IDN">
      <data key="d0">161929399</data>
    </edge>
    <edge source="USA" target="IRL">
      <data key="d0">53094254</data>
    </edge>
    <edge source="USA" target="ISR">
      <data key="d0">297760732</data>
    </edge>
    <edge source="USA" target="ITA">
      <data key="d0">645504431</data>
    </edge>
    <edge source="USA" target="CIV">
      <data key="d0">2892211</data>
    </edge>
    <edge source="USA" target="JAM">
      <data key="d0">9897424</data>
    </edge>
    <edge source="USA" target="JPN">
      <data key="d0">1585693823</data>
    </edge>
    <edge source="USA" target="KAZ">
      <data key="d0">58334274</data>
    </edge>
    <edge source="USA" target="JOR">
      <data key="d0">10325001</data>
    </edge>
    <edge source="USA" target="KOR">
      <data key="d0">945231992</data>
    </edge>
    <edge source="USA" target="KGZ">
      <data key="d0">591079</data>
    </edge>
    <edge source="USA" target="LBN">
      <data key="d0">22968116</data>
    </edge>
    <edge source="USA" target="LVA">
      <data key="d0">4772632</data>
    </edge>
    <edge source="USA" target="LTU">
      <data key="d0">3149098</data>
    </edge>
    <edge source="USA" target="MDG">
      <data key="d0">1563635</data>
    </edge>
    <edge source="USA" target="MWI">
      <data key="d0">105597</data>
    </edge>
    <edge source="USA" target="MYS">
      <data key="d0">110874603</data>
    </edge>
    <edge source="USA" target="MRT">
      <data key="d0">2435080</data>
    </edge>
    <edge source="USA" target="MUS">
      <data key="d0">366020</data>
    </edge>
    <edge source="USA" target="MEX">
      <data key="d0">8958551074</data>
    </edge>
    <edge source="USA" target="MDA">
      <data key="d0">97153</data>
    </edge>
    <edge source="USA" target="MAR">
      <data key="d0">13562898</data>
    </edge>
    <edge source="USA" target="MOZ">
      <data key="d0">744596</data>
    </edge>
    <edge source="USA" target="OMN">
      <data key="d0">54454200</data>
    </edge>
    <edge source="USA" target="NAM">
      <data key="d0">2412239</data>
    </edge>
    <edge source="USA" target="NLD">
      <data key="d0">584053443</data>
    </edge>
    <edge source="USA" target="NZL">
      <data key="d0">55155672</data>
    </edge>
    <edge source="USA" target="NIC">
      <data key="d0">22962285</data>
    </edge>
    <edge source="USA" target="NER">
      <data key="d0">2474292</data>
    </edge>
    <edge source="USA" target="NOR">
      <data key="d0">142644418</data>
    </edge>
    <edge source="USA" target="PAK">
      <data key="d0">95765815</data>
    </edge>
    <edge source="USA" target="PAN">
      <data key="d0">43250157</data>
    </edge>
    <edge source="USA" target="PRY">
      <data key="d0">8788208</data>
    </edge>
    <edge source="USA" target="PER">
      <data key="d0">215669593</data>
    </edge>
    <edge source="USA" target="PHL">
      <data key="d0">87309357</data>
    </edge>
    <edge source="USA" target="POL">
      <data key="d0">152459433</data>
    </edge>
    <edge source="USA" target="PRT">
      <data key="d0">95730140</data>
    </edge>
    <edge source="USA" target="ROU">
      <data key="d0">20190014</data>
    </edge>
    <edge source="USA" target="RUS">
      <data key="d0">230805959</data>
    </edge>
    <edge source="USA" target="SAU">
      <data key="d0">997134972</data>
    </edge>
    <edge source="USA" target="SEN">
      <data key="d0">1686712</data>
    </edge>
    <edge source="USA" target="SRB">
      <data key="d0">3347363</data>
    </edge>
    <edge source="USA" target="IND">
      <data key="d0">368333650</data>
    </edge>
    <edge source="USA" target="SGP">
      <data key="d0">931409677</data>
    </edge>
    <edge source="USA" target="SVK">
      <data key="d0">20241590</data>
    </edge>
    <edge source="USA" target="VNM">
      <data key="d0">138780125</data>
    </edge>
    <edge source="USA" target="SVN">
      <data key="d0">52371201</data>
    </edge>
    <edge source="USA" target="ZAF">
      <data key="d0">174676098</data>
    </edge>
    <edge source="USA" target="ZWE">
      <data key="d0">776460</data>
    </edge>
    <edge source="USA" target="ESP">
      <data key="d0">154285782</data>
    </edge>
    <edge source="USA" target="SWE">
      <data key="d0">125840477</data>
    </edge>
    <edge source="USA" target="CHE">
      <data key="d0">116960392</data>
    </edge>
    <edge source="USA" target="THA">
      <data key="d0">191166417</data>
    </edge>
    <edge source="USA" target="TGO">
      <data key="d0">2689881</data>
    </edge>
    <edge source="USA" target="ARE">
      <data key="d0">588582969</data>
    </edge>
    <edge source="USA" target="TUN">
      <data key="d0">6452503</data>
    </edge>
    <edge source="USA" target="TUR">
      <data key="d0">250901539</data>
    </edge>
    <edge source="USA" target="UGA">
      <data key="d0">795233</data>
    </edge>
    <edge source="USA" target="UKR">
      <data key="d0">19447112</data>
    </edge>
    <edge source="USA" target="MKD">
      <data key="d0">11315382</data>
    </edge>
    <edge source="USA" target="EGY">
      <data key="d0">256583737</data>
    </edge>
    <edge source="USA" target="GBR">
      <data key="d0">1220223898</data>
    </edge>
    <edge source="USA" target="TZA">
      <data key="d0">10765340</data>
    </edge>
    <edge source="USA" target="BFA">
      <data key="d0">1193537</data>
    </edge>
    <edge source="USA" target="URY">
      <data key="d0">8931031</data>
    </edge>
    <edge source="AZE" target="BEL">
      <data key="d0">95919</data>
    </edge>
    <edge source="AZE" target="BLR">
      <data key="d0">193840</data>
    </edge>
    <edge source="AZE" target="GEO">
      <data key="d0">13039</data>
    </edge>
    <edge source="AZE" target="KAZ">
      <data key="d0">96394</data>
    </edge>
    <edge source="AZE" target="OMN">
      <data key="d0">11492</data>
    </edge>
    <edge source="AZE" target="NLD">
      <data key="d0">639248</data>
    </edge>
    <edge source="AZE" target="NOR">
      <data key="d0">393399</data>
    </edge>
    <edge source="AZE" target="RUS">
      <data key="d0">368258</data>
    </edge>
    <edge source="AZE" target="IND">
      <data key="d0">27606</data>
    </edge>
    <edge source="AZE" target="SGP">
      <data key="d0">109241</data>
    </edge>
    <edge source="AZE" target="CHE">
      <data key="d0">11593</data>
    </edge>
    <edge source="AZE" target="ARE">
      <data key="d0">127947</data>
    </edge>
    <edge source="AZE" target="GBR">
      <data key="d0">210640</data>
    </edge>
    <edge source="AZE" target="USA">
      <data key="d0">322865</data>
    </edge>
    <edge source="BLR" target="AZE">
      <data key="d0">2616500</data>
    </edge>
    <edge source="BLR" target="AUT">
      <data key="d0">77200</data>
    </edge>
    <edge source="BLR" target="ARM">
      <data key="d0">216000</data>
    </edge>
    <edge source="BLR" target="BEL">
      <data key="d0">38800</data>
    </edge>
    <edge source="BLR" target="BGR">
      <data key="d0">483600</data>
    </edge>
    <edge source="BLR" target="KHM">
      <data key="d0">21100</data>
    </edge>
    <edge source="BLR" target="CAN">
      <data key="d0">77000</data>
    </edge>
    <edge source="BLR" target="CHN">
      <data key="d0">360500</data>
    </edge>
    <edge source="BLR" target="CZE">
      <data key="d0">309300</data>
    </edge>
    <edge source="BLR" target="ETH">
      <data key="d0">15400</data>
    </edge>
    <edge source="BLR" target="EST">
      <data key="d0">234100</data>
    </edge>
    <edge source="BLR" target="GEO">
      <data key="d0">170300</data>
    </edge>
    <edge source="BLR" target="DEU">
      <data key="d0">2237100</data>
    </edge>
    <edge source="BLR" target="HUN">
      <data key="d0">747600</data>
    </edge>
    <edge source="BLR" target="IDN">
      <data key="d0">29600</data>
    </edge>
    <edge source="BLR" target="ITA">
      <data key="d0">178200</data>
    </edge>
    <edge source="BLR" target="KAZ">
      <data key="d0">4109700</data>
    </edge>
    <edge source="BLR" target="JOR">
      <data key="d0">15700</data>
    </edge>
    <edge source="BLR" target="KOR">
      <data key="d0">14000</data>
    </edge>
    <edge source="BLR" target="KGZ">
      <data key="d0">920500</data>
    </edge>
    <edge source="BLR" target="LVA">
      <data key="d0">365300</data>
    </edge>
    <edge source="BLR" target="LTU">
      <data key="d0">1991700</data>
    </edge>
    <edge source="BLR" target="MDA">
      <data key="d0">465900</data>
    </edge>
    <edge source="BLR" target="MAR">
      <data key="d0">13500</data>
    </edge>
    <edge source="BLR" target="NIC">
      <data key="d0">215500</data>
    </edge>
    <edge source="BLR" target="NOR">
      <data key="d0">35800</data>
    </edge>
    <edge source="BLR" target="PAK">
      <data key="d0">74800</data>
    </edge>
    <edge source="BLR" target="POL">
      <data key="d0">4404600</data>
    </edge>
    <edge source="BLR" target="ROU">
      <data key="d0">63400</data>
    </edge>
    <edge source="BLR" target="RUS">
      <data key="d0">101716700</data>
    </edge>
    <edge source="BLR" target="SRB">
      <data key="d0">75600</data>
    </edge>
    <edge source="BLR" target="IND">
      <data key="d0">197100</data>
    </edge>
    <edge source="BLR" target="SGP">
      <data key="d0">28000</data>
    </edge>
    <edge source="BLR" target="SVK">
      <data key="d0">221100</data>
    </edge>
    <edge source="BLR" target="VNM">
      <data key="d0">415300</data>
    </edge>
    <edge source="BLR" target="SVN">
      <data key="d0">43700</data>
    </edge>
    <edge source="BLR" target="ZAF">
      <data key="d0">24600</data>
    </edge>
    <edge source="BLR" target="CHE">
      <data key="d0">30700</data>
    </edge>
    <edge source="BLR" target="ARE">
      <data key="d0">212800</data>
    </edge>
    <edge source="BLR" target="TUR">
      <data key="d0">110300</data>
    </edge>
    <edge source="BLR" target="UKR">
      <data key="d0">21700800</data>
    </edge>
    <edge source="BLR" target="EGY">
      <data key="d0">279200</data>
    </edge>
    <edge source="BLR" target="GBR">
      <data key="d0">182500</data>
    </edge>
    <edge source="BLR" target="USA">
      <data key="d0">147300</data>
    </edge>
    <edge source="GEO" target="AZE">
      <data key="d0">1252150</data>
    </edge>
    <edge source="GEO" target="ARM">
      <data key="d0">127369</data>
    </edge>
    <edge source="GEO" target="BEL">
      <data key="d0">29506</data>
    </edge>
    <edge source="GEO" target="CZE">
      <data key="d0">2330952</data>
    </edge>
    <edge source="GEO" target="DNK">
      <data key="d0">11170</data>
    </edge>
    <edge source="GEO" target="EST">
      <data key="d0">66531</data>
    </edge>
    <edge source="GEO" target="DEU">
      <data key="d0">346485</data>
    </edge>
    <edge source="GEO" target="ISR">
      <data key="d0">23460</data>
    </edge>
    <edge source="GEO" target="LTU">
      <data key="d0">134701</data>
    </edge>
    <edge source="GEO" target="RUS">
      <data key="d0">37987</data>
    </edge>
    <edge source="GEO" target="ARE">
      <data key="d0">395928</data>
    </edge>
    <edge source="GEO" target="TUR">
      <data key="d0">170816</data>
    </edge>
    <edge source="KAZ" target="DZA">
      <data key="d0">11254</data>
    </edge>
    <edge source="KAZ" target="AZE">
      <data key="d0">125468</data>
    </edge>
    <edge source="KAZ" target="AUS">
      <data key="d0">21333</data>
    </edge>
    <edge source="KAZ" target="BEL">
      <data key="d0">127535</data>
    </edge>
    <edge source="KAZ" target="CAN">
      <data key="d0">211013</data>
    </edge>
    <edge source="KAZ" target="CHN">
      <data key="d0">7272149</data>
    </edge>
    <edge source="KAZ" target="FRA">
      <data key="d0">315904</data>
    </edge>
    <edge source="KAZ" target="DEU">
      <data key="d0">9238691</data>
    </edge>
    <edge source="KAZ" target="ITA">
      <data key="d0">1144795</data>
    </edge>
    <edge source="KAZ" target="JPN">
      <data key="d0">39225</data>
    </edge>
    <edge source="KAZ" target="KGZ">
      <data key="d0">147321</data>
    </edge>
    <edge source="KAZ" target="NLD">
      <data key="d0">3978680</data>
    </edge>
    <edge source="KAZ" target="POL">
      <data key="d0">11591</data>
    </edge>
    <edge source="KAZ" target="PRT">
      <data key="d0">13002</data>
    </edge>
    <edge source="KAZ" target="RUS">
      <data key="d0">5986270</data>
    </edge>
    <edge source="KAZ" target="SAU">
      <data key="d0">6283207</data>
    </edge>
    <edge source="KAZ" target="SVK">
      <data key="d0">210140</data>
    </edge>
    <edge source="KAZ" target="ESP">
      <data key="d0">853550</data>
    </edge>
    <edge source="KAZ" target="SWE">
      <data key="d0">36226</data>
    </edge>
    <edge source="KAZ" target="ARE">
      <data key="d0">1292068</data>
    </edge>
    <edge source="KAZ" target="TUR">
      <data key="d0">293432</data>
    </edge>
    <edge source="KAZ" target="UKR">
      <data key="d0">700910</data>
    </edge>
    <edge source="KAZ" target="GBR">
      <data key="d0">6965348</data>
    </edge>
    <edge source="KAZ" target="USA">
      <data key="d0">7262254</data>
    </edge>
    <edge source="OMN" target="DZA">
      <data key="d0">1877710</data>
    </edge>
    <edge source="OMN" target="BEL">
      <data key="d0">2113478</data>
    </edge>
    <edge source="OMN" target="BOL">
      <data key="d0">48117</data>
    </edge>
    <edge source="OMN" target="BRA">
      <data key="d0">17994386</data>
    </edge>
    <edge source="OMN" target="LKA">
      <data key="d0">19392</data>
    </edge>
    <edge source="OMN" target="CHN">
      <data key="d0">213526</data>
    </edge>
    <edge source="OMN" target="COL">
      <data key="d0">11248</data>
    </edge>
    <edge source="OMN" target="FRA">
      <data key="d0">104379896</data>
    </edge>
    <edge source="OMN" target="DEU">
      <data key="d0">1793813</data>
    </edge>
    <edge source="OMN" target="GHA">
      <data key="d0">142623</data>
    </edge>
    <edge source="OMN" target="HKG">
      <data key="d0">17011084</data>
    </edge>
    <edge source="OMN" target="JOR">
      <data key="d0">13134</data>
    </edge>
    <edge source="OMN" target="KOR">
      <data key="d0">21243</data>
    </edge>
    <edge source="OMN" target="MYS">
      <data key="d0">178475</data>
    </edge>
    <edge source="OMN" target="MAR">
      <data key="d0">8511118</data>
    </edge>
    <edge source="OMN" target="NLD">
      <data key="d0">1136313</data>
    </edge>
    <edge source="OMN" target="PAK">
      <data key="d0">103663</data>
    </edge>
    <edge source="OMN" target="RUS">
      <data key="d0">31563</data>
    </edge>
    <edge source="OMN" target="SAU">
      <data key="d0">758526</data>
    </edge>
    <edge source="OMN" target="SGP">
      <data key="d0">8852822</data>
    </edge>
    <edge source="OMN" target="ZAF">
      <data key="d0">69626</data>
    </edge>
    <edge source="OMN" target="ESP">
      <data key="d0">14817</data>
    </edge>
    <edge source="OMN" target="THA">
      <data key="d0">350167</data>
    </edge>
    <edge source="OMN" target="ARE">
      <data key="d0">6213244</data>
    </edge>
    <edge source="OMN" target="EGY">
      <data key="d0">35787</data>
    </edge>
    <edge source="OMN" target="GBR">
      <data key="d0">1062409</data>
    </edge>
    <edge source="OMN" target="TZA">
      <data key="d0">24643</data>
    </edge>
    <edge source="OMN" target="USA">
      <data key="d0">11760123</data>
    </edge>
    <edge source="NLD" target="ALB">
      <data key="d0">177645</data>
    </edge>
    <edge source="NLD" target="DZA">
      <data key="d0">11996887</data>
    </edge>
    <edge source="NLD" target="AZE">
      <data key="d0">2384011</data>
    </edge>
    <edge source="NLD" target="ARG">
      <data key="d0">11060678</data>
    </edge>
    <edge source="NLD" target="AUS">
      <data key="d0">29815384</data>
    </edge>
    <edge source="NLD" target="AUT">
      <data key="d0">46386411</data>
    </edge>
    <edge source="NLD" target="ARM">
      <data key="d0">39502</data>
    </edge>
    <edge source="NLD" target="BEL">
      <data key="d0">242188604</data>
    </edge>
    <edge source="NLD" target="BOL">
      <data key="d0">1030825</data>
    </edge>
    <edge source="NLD" target="BWA">
      <data key="d0">52791</data>
    </edge>
    <edge source="NLD" target="BRA">
      <data key="d0">82523115</data>
    </edge>
    <edge source="NLD" target="BGR">
      <data key="d0">3138856</data>
    </edge>
    <edge source="NLD" target="BDI">
      <data key="d0">1611734</data>
    </edge>
    <edge source="NLD" target="BLR">
      <data key="d0">2538701</data>
    </edge>
    <edge source="NLD" target="KHM">
      <data key="d0">627112</data>
    </edge>
    <edge source="NLD" target="CMR">
      <data key="d0">4473630</data>
    </edge>
    <edge source="NLD" target="CAN">
      <data key="d0">103823974</data>
    </edge>
    <edge source="NLD" target="CAF">
      <data key="d0">165730</data>
    </edge>
    <edge source="NLD" target="LKA">
      <data key="d0">3748264</data>
    </edge>
    <edge source="NLD" target="CHL">
      <data key="d0">36594103</data>
    </edge>
    <edge source="NLD" target="CHN">
      <data key="d0">261468711</data>
    </edge>
    <edge source="NLD" target="COL">
      <data key="d0">2621559</data>
    </edge>
    <edge source="NLD" target="CRI">
      <data key="d0">467499</data>
    </edge>
    <edge source="NLD" target="HRV">
      <data key="d0">2741357</data>
    </edge>
    <edge source="NLD" target="CZE">
      <data key="d0">14013255</data>
    </edge>
    <edge source="NLD" target="BEN">
      <data key="d0">4214777</data>
    </edge>
    <edge source="NLD" target="DNK">
      <data key="d0">41147262</data>
    </edge>
    <edge source="NLD" target="ECU">
      <data key="d0">4954690</data>
    </edge>
    <edge source="NLD" target="SLV">
      <data key="d0">2637158</data>
    </edge>
    <edge source="NLD" target="ETH">
      <data key="d0">29334487</data>
    </edge>
    <edge source="NLD" target="EST">
      <data key="d0">3524254</data>
    </edge>
    <edge source="NLD" target="FIN">
      <data key="d0">34070052</data>
    </edge>
    <edge source="NLD" target="FRA">
      <data key="d0">225164610</data>
    </edge>
    <edge source="NLD" target="GEO">
      <data key="d0">1564056</data>
    </edge>
    <edge source="NLD" target="GMB">
      <data key="d0">96459</data>
    </edge>
    <edge source="NLD" target="DEU">
      <data key="d0">756587514</data>
    </edge>
    <edge source="NLD" target="GHA">
      <data key="d0">10259053</data>
    </edge>
    <edge source="NLD" target="GRC">
      <data key="d0">8694516</data>
    </edge>
    <edge source="NLD" target="GTM">
      <data key="d0">1099834</data>
    </edge>
    <edge source="NLD" target="HND">
      <data key="d0">1651901</data>
    </edge>
    <edge source="NLD" target="HKG">
      <data key="d0">24435783</data>
    </edge>
    <edge source="NLD" target="HUN">
      <data key="d0">46346986</data>
    </edge>
    <edge source="NLD" target="IDN">
      <data key="d0">26885863</data>
    </edge>
    <edge source="NLD" target="IRL">
      <data key="d0">12584300</data>
    </edge>
    <edge source="NLD" target="ISR">
      <data key="d0">12269144</data>
    </edge>
    <edge source="NLD" target="ITA">
      <data key="d0">168744541</data>
    </edge>
    <edge source="NLD" target="CIV">
      <data key="d0">3305681</data>
    </edge>
    <edge source="NLD" target="JAM">
      <data key="d0">3983921</data>
    </edge>
    <edge source="NLD" target="JPN">
      <data key="d0">155452417</data>
    </edge>
    <edge source="NLD" target="KAZ">
      <data key="d0">61800350</data>
    </edge>
    <edge source="NLD" target="JOR">
      <data key="d0">2419650</data>
    </edge>
    <edge source="NLD" target="KOR">
      <data key="d0">107146664</data>
    </edge>
    <edge source="NLD" target="KGZ">
      <data key="d0">326439</data>
    </edge>
    <edge source="NLD" target="LBN">
      <data key="d0">1054212</data>
    </edge>
    <edge source="NLD" target="LVA">
      <data key="d0">2202234</data>
    </edge>
    <edge source="NLD" target="LTU">
      <data key="d0">2283374</data>
    </edge>
    <edge source="NLD" target="MDG">
      <data key="d0">1577933</data>
    </edge>
    <edge source="NLD" target="MWI">
      <data key="d0">11753</data>
    </edge>
    <edge source="NLD" target="MYS">
      <data key="d0">38964944</data>
    </edge>
    <edge source="NLD" target="MRT">
      <data key="d0">3732144</data>
    </edge>
    <edge source="NLD" target="MUS">
      <data key="d0">2736340</data>
    </edge>
    <edge source="NLD" target="MEX">
      <data key="d0">13826138</data>
    </edge>
    <edge source="NLD" target="MDA">
      <data key="d0">168998</data>
    </edge>
    <edge source="NLD" target="MAR">
      <data key="d0">16261956</data>
    </edge>
    <edge source="NLD" target="MOZ">
      <data key="d0">723569</data>
    </edge>
    <edge source="NLD" target="OMN">
      <data key="d0">12039350</data>
    </edge>
    <edge source="NLD" target="NAM">
      <data key="d0">5290601</data>
    </edge>
    <edge source="NLD" target="NZL">
      <data key="d0">89791588</data>
    </edge>
    <edge source="NLD" target="NIC">
      <data key="d0">879217</data>
    </edge>
    <edge source="NLD" target="NOR">
      <data key="d0">75420970</data>
    </edge>
    <edge source="NLD" target="PAK">
      <data key="d0">28040244</data>
    </edge>
    <edge source="NLD" target="PAN">
      <data key="d0">12225226</data>
    </edge>
    <edge source="NLD" target="PRY">
      <data key="d0">822245</data>
    </edge>
    <edge source="NLD" target="PER">
      <data key="d0">2115278</data>
    </edge>
    <edge source="NLD" target="PHL">
      <data key="d0">10047130</data>
    </edge>
    <edge source="NLD" target="POL">
      <data key="d0">54920165</data>
    </edge>
    <edge source="NLD" target="PRT">
      <data key="d0">16632926</data>
    </edge>
    <edge source="NLD" target="ROU">
      <data key="d0">8764853</data>
    </edge>
    <edge source="NLD" target="RUS">
      <data key="d0">52180142</data>
    </edge>
    <edge source="NLD" target="SAU">
      <data key="d0">67847488</data>
    </edge>
    <edge source="NLD" target="SEN">
      <data key="d0">7704571</data>
    </edge>
    <edge source="NLD" target="SRB">
      <data key="d0">3961039</data>
    </edge>
    <edge source="NLD" target="IND">
      <data key="d0">51564411</data>
    </edge>
    <edge source="NLD" target="SGP">
      <data key="d0">249721412</data>
    </edge>
    <edge source="NLD" target="SVK">
      <data key="d0">4370369</data>
    </edge>
    <edge source="NLD" target="VNM">
      <data key="d0">22104393</data>
    </edge>
    <edge source="NLD" target="SVN">
      <data key="d0">3683184</data>
    </edge>
    <edge source="NLD" target="ZAF">
      <data key="d0">46286240</data>
    </edge>
    <edge source="NLD" target="ZWE">
      <data key="d0">94144</data>
    </edge>
    <edge source="NLD" target="ESP">
      <data key="d0">126297780</data>
    </edge>
    <edge source="NLD" target="SWE">
      <data key="d0">40709051</data>
    </edge>
    <edge source="NLD" target="CHE">
      <data key="d0">46808139</data>
    </edge>
    <edge source="NLD" target="THA">
      <data key="d0">20658873</data>
    </edge>
    <edge source="NLD" target="TGO">
      <data key="d0">2305325</data>
    </edge>
    <edge source="NLD" target="ARE">
      <data key="d0">180073563</data>
    </edge>
    <edge source="NLD" target="TUN">
      <data key="d0">5264680</data>
    </edge>
    <edge source="NLD" target="TUR">
      <data key="d0">159457799</data>
    </edge>
    <edge source="NLD" target="UGA">
      <data key="d0">63000</data>
    </edge>
    <edge source="NLD" target="UKR">
      <data key="d0">1384779</data>
    </edge>
    <edge source="NLD" target="MKD">
      <data key="d0">117385</data>
    </edge>
    <edge source="NLD" target="EGY">
      <data key="d0">23052042</data>
    </edge>
    <edge source="NLD" target="GBR">
      <data key="d0">420503068</data>
    </edge>
    <edge source="NLD" target="TZA">
      <data key="d0">5609528</data>
    </edge>
    <edge source="NLD" target="USA">
      <data key="d0">609437264</data>
    </edge>
    <edge source="NLD" target="BFA">
      <data key="d0">3695810</data>
    </edge>
    <edge source="NLD" target="URY">
      <data key="d0">2992405</data>
    </edge>
    <edge source="NOR" target="ALB">
      <data key="d0">109160</data>
    </edge>
    <edge source="NOR" target="DZA">
      <data key="d0">2887512</data>
    </edge>
    <edge source="NOR" target="AZE">
      <data key="d0">1101942</data>
    </edge>
    <edge source="NOR" target="ARG">
      <data key="d0">114612</data>
    </edge>
    <edge source="NOR" target="AUS">
      <data key="d0">3022944</data>
    </edge>
    <edge source="NOR" target="AUT">
      <data key="d0">820393</data>
    </edge>
    <edge source="NOR" target="BEL">
      <data key="d0">6799119</data>
    </edge>
    <edge source="NOR" target="BOL">
      <data key="d0">925180</data>
    </edge>
    <edge source="NOR" target="BRA">
      <data key="d0">17922452</data>
    </edge>
    <edge source="NOR" target="BGR">
      <data key="d0">75393</data>
    </edge>
    <edge source="NOR" target="CMR">
      <data key="d0">127780</data>
    </edge>
    <edge source="NOR" target="CAN">
      <data key="d0">16609072</data>
    </edge>
    <edge source="NOR" target="LKA">
      <data key="d0">121746</data>
    </edge>
    <edge source="NOR" target="CHL">
      <data key="d0">976654</data>
    </edge>
    <edge source="NOR" target="CHN">
      <data key="d0">99499278</data>
    </edge>
    <edge source="NOR" target="COL">
      <data key="d0">57355</data>
    </edge>
    <edge source="NOR" target="HRV">
      <data key="d0">1441936</data>
    </edge>
    <edge source="NOR" target="CZE">
      <data key="d0">608979</data>
    </edge>
    <edge source="NOR" target="DNK">
      <data key="d0">17927596</data>
    </edge>
    <edge source="NOR" target="EST">
      <data key="d0">1685298</data>
    </edge>
    <edge source="NOR" target="FIN">
      <data key="d0">4246191</data>
    </edge>
    <edge source="NOR" target="FRA">
      <data key="d0">105714407</data>
    </edge>
    <edge source="NOR" target="DEU">
      <data key="d0">10770267</data>
    </edge>
    <edge source="NOR" target="GHA">
      <data key="d0">509876</data>
    </edge>
    <edge source="NOR" target="GRC">
      <data key="d0">1071512</data>
    </edge>
    <edge source="NOR" target="HKG">
      <data key="d0">145710</data>
    </edge>
    <edge source="NOR" target="HUN">
      <data key="d0">506603</data>
    </edge>
    <edge source="NOR" target="IDN">
      <data key="d0">1423352</data>
    </edge>
    <edge source="NOR" target="IRL">
      <data key="d0">9783081</data>
    </edge>
    <edge source="NOR" target="ISR">
      <data key="d0">56433</data>
    </edge>
    <edge source="NOR" target="ITA">
      <data key="d0">9619981</data>
    </edge>
    <edge source="NOR" target="CIV">
      <data key="d0">60676</data>
    </edge>
    <edge source="NOR" target="JAM">
      <data key="d0">48860</data>
    </edge>
    <edge source="NOR" target="JPN">
      <data key="d0">39986037</data>
    </edge>
    <edge source="NOR" target="KAZ">
      <data key="d0">291844</data>
    </edge>
    <edge source="NOR" target="JOR">
      <data key="d0">74987</data>
    </edge>
    <edge source="NOR" target="KOR">
      <data key="d0">26267554</data>
    </edge>
    <edge source="NOR" target="LBN">
      <data key="d0">10252</data>
    </edge>
    <edge source="NOR" target="LVA">
      <data key="d0">687492</data>
    </edge>
    <edge source="NOR" target="LTU">
      <data key="d0">1620707</data>
    </edge>
    <edge source="NOR" target="MYS">
      <data key="d0">846306</data>
    </edge>
    <edge source="NOR" target="MRT">
      <data key="d0">52307</data>
    </edge>
    <edge source="NOR" target="MUS">
      <data key="d0">820848</data>
    </edge>
    <edge source="NOR" target="MEX">
      <data key="d0">3607022</data>
    </edge>
    <edge source="NOR" target="MAR">
      <data key="d0">8080935</data>
    </edge>
    <edge source="NOR" target="MOZ">
      <data key="d0">1969451</data>
    </edge>
    <edge source="NOR" target="OMN">
      <data key="d0">52933</data>
    </edge>
    <edge source="NOR" target="NAM">
      <data key="d0">260580</data>
    </edge>
    <edge source="NOR" target="NLD">
      <data key="d0">99544014</data>
    </edge>
    <edge source="NOR" target="NZL">
      <data key="d0">594447</data>
    </edge>
    <edge source="NOR" target="PAN">
      <data key="d0">485464</data>
    </edge>
    <edge source="NOR" target="PER">
      <data key="d0">1047525</data>
    </edge>
    <edge source="NOR" target="PHL">
      <data key="d0">252401</data>
    </edge>
    <edge source="NOR" target="POL">
      <data key="d0">24561555</data>
    </edge>
    <edge source="NOR" target="PRT">
      <data key="d0">1274784</data>
    </edge>
    <edge source="NOR" target="ROU">
      <data key="d0">10209022</data>
    </edge>
    <edge source="NOR" target="RUS">
      <data key="d0">5116976</data>
    </edge>
    <edge source="NOR" target="SAU">
      <data key="d0">729158</data>
    </edge>
    <edge source="NOR" target="SEN">
      <data key="d0">402716</data>
    </edge>
    <edge source="NOR" target="SRB">
      <data key="d0">246598</data>
    </edge>
    <edge source="NOR" target="IND">
      <data key="d0">3435389</data>
    </edge>
    <edge source="NOR" target="SGP">
      <data key="d0">35937790</data>
    </edge>
    <edge source="NOR" target="VNM">
      <data key="d0">2064747</data>
    </edge>
    <edge source="NOR" target="SVN">
      <data key="d0">129404</data>
    </edge>
    <edge source="NOR" target="ZAF">
      <data key="d0">3158068</data>
    </edge>
    <edge source="NOR" target="ESP">
      <data key="d0">25683876</data>
    </edge>
    <edge source="NOR" target="SWE">
      <data key="d0">37760321</data>
    </edge>
    <edge source="NOR" target="CHE">
      <data key="d0">3232791</data>
    </edge>
    <edge source="NOR" target="THA">
      <data key="d0">196442</data>
    </edge>
    <edge source="NOR" target="TGO">
      <data key="d0">64811</data>
    </edge>
    <edge source="NOR" target="ARE">
      <data key="d0">4781762</data>
    </edge>
    <edge source="NOR" target="TUN">
      <data key="d0">60807</data>
    </edge>
    <edge source="NOR" target="TUR">
      <data key="d0">6509699</data>
    </edge>
    <edge source="NOR" target="UKR">
      <data key="d0">312144</data>
    </edge>
    <edge source="NOR" target="EGY">
      <data key="d0">673086</data>
    </edge>
    <edge source="NOR" target="GBR">
      <data key="d0">42195889</data>
    </edge>
    <edge source="NOR" target="TZA">
      <data key="d0">246489</data>
    </edge>
    <edge source="NOR" target="USA">
      <data key="d0">70006109</data>
    </edge>
    <edge source="NOR" target="BFA">
      <data key="d0">27376</data>
    </edge>
    <edge source="NOR" target="URY">
      <data key="d0">12933</data>
    </edge>
    <edge source="RUS" target="DZA">
      <data key="d0">75390215</data>
    </edge>
    <edge source="RUS" target="AZE">
      <data key="d0">4634035</data>
    </edge>
    <edge source="RUS" target="ARG">
      <data key="d0">3185967</data>
    </edge>
    <edge source="RUS" target="AUS">
      <data key="d0">372029</data>
    </edge>
    <edge source="RUS" target="AUT">
      <data key="d0">1754699</data>
    </edge>
    <edge source="RUS" target="ARM">
      <data key="d0">33307386</data>
    </edge>
    <edge source="RUS" target="BEL">
      <data key="d0">13506344</data>
    </edge>
    <edge source="RUS" target="BOL">
      <data key="d0">14002</data>
    </edge>
    <edge source="RUS" target="BRA">
      <data key="d0">4916302</data>
    </edge>
    <edge source="RUS" target="BGR">
      <data key="d0">100091136</data>
    </edge>
    <edge source="RUS" target="BLR">
      <data key="d0">213419620</data>
    </edge>
    <edge source="RUS" target="KHM">
      <data key="d0">100951</data>
    </edge>
    <edge source="RUS" target="CMR">
      <data key="d0">59577</data>
    </edge>
    <edge source="RUS" target="CAN">
      <data key="d0">3237697</data>
    </edge>
    <edge source="RUS" target="CHL">
      <data key="d0">5437940</data>
    </edge>
    <edge source="RUS" target="CHN">
      <data key="d0">1043686696</data>
    </edge>
    <edge source="RUS" target="COL">
      <data key="d0">1570424</data>
    </edge>
    <edge source="RUS" target="HRV">
      <data key="d0">15401</data>
    </edge>
    <edge source="RUS" target="CZE">
      <data key="d0">204182104</data>
    </edge>
    <edge source="RUS" target="DNK">
      <data key="d0">91020</data>
    </edge>
    <edge source="RUS" target="ECU">
      <data key="d0">28357053</data>
    </edge>
    <edge source="RUS" target="ETH">
      <data key="d0">212713</data>
    </edge>
    <edge source="RUS" target="EST">
      <data key="d0">6341422</data>
    </edge>
    <edge source="RUS" target="FIN">
      <data key="d0">65934660</data>
    </edge>
    <edge source="RUS" target="FRA">
      <data key="d0">133624715</data>
    </edge>
    <edge source="RUS" target="GEO">
      <data key="d0">1888123</data>
    </edge>
    <edge source="RUS" target="DEU">
      <data key="d0">137325504</data>
    </edge>
    <edge source="RUS" target="GRC">
      <data key="d0">35299</data>
    </edge>
    <edge source="RUS" target="HKG">
      <data key="d0">2777071</data>
    </edge>
    <edge source="RUS" target="HUN">
      <data key="d0">65637028</data>
    </edge>
    <edge source="RUS" target="IDN">
      <data key="d0">195732</data>
    </edge>
    <edge source="RUS" target="IRL">
      <data key="d0">290072</data>
    </edge>
    <edge source="RUS" target="ISR">
      <data key="d0">143895</data>
    </edge>
    <edge source="RUS" target="ITA">
      <data key="d0">1018474</data>
    </edge>
    <edge source="RUS" target="JPN">
      <data key="d0">717960</data>
    </edge>
    <edge source="RUS" target="KAZ">
      <data key="d0">164826000</data>
    </edge>
    <edge source="RUS" target="JOR">
      <data key="d0">205666</data>
    </edge>
    <edge source="RUS" target="KOR">
      <data key="d0">2804363</data>
    </edge>
    <edge source="RUS" target="KGZ">
      <data key="d0">3521823</data>
    </edge>
    <edge source="RUS" target="LBN">
      <data key="d0">178833</data>
    </edge>
    <edge source="RUS" target="LVA">
      <data key="d0">23958991</data>
    </edge>
    <edge source="RUS" target="LTU">
      <data key="d0">4783970</data>
    </edge>
    <edge source="RUS" target="MYS">
      <data key="d0">13312198</data>
    </edge>
    <edge source="RUS" target="MEX">
      <data key="d0">6696776</data>
    </edge>
    <edge source="RUS" target="MDA">
      <data key="d0">1616082</data>
    </edge>
    <edge source="RUS" target="OMN">
      <data key="d0">1120862</data>
    </edge>
    <edge source="RUS" target="NAM">
      <data key="d0">19786</data>
    </edge>
    <edge source="RUS" target="NLD">
      <data key="d0">7467210</data>
    </edge>
    <edge source="RUS" target="NZL">
      <data key="d0">21080</data>
    </edge>
    <edge source="RUS" target="NIC">
      <data key="d0">28606</data>
    </edge>
    <edge source="RUS" target="NER">
      <data key="d0">50300</data>
    </edge>
    <edge source="RUS" target="NOR">
      <data key="d0">801363</data>
    </edge>
    <edge source="RUS" target="PAK">
      <data key="d0">1120741</data>
    </edge>
    <edge source="RUS" target="PAN">
      <data key="d0">189858</data>
    </edge>
    <edge source="RUS" target="PER">
      <data key="d0">1163590</data>
    </edge>
    <edge source="RUS" target="PHL">
      <data key="d0">79964</data>
    </edge>
    <edge source="RUS" target="POL">
      <data key="d0">9375255</data>
    </edge>
    <edge source="RUS" target="PRT">
      <data key="d0">3000000</data>
    </edge>
    <edge source="RUS" target="ROU">
      <data key="d0">2859476</data>
    </edge>
    <edge source="RUS" target="SRB">
      <data key="d0">17635688</data>
    </edge>
    <edge source="RUS" target="IND">
      <data key="d0">369664024</data>
    </edge>
    <edge source="RUS" target="SGP">
      <data key="d0">2145027</data>
    </edge>
    <edge source="RUS" target="SVK">
      <data key="d0">106812143</data>
    </edge>
    <edge source="RUS" target="VNM">
      <data key="d0">11952171</data>
    </edge>
    <edge source="RUS" target="ZAF">
      <data key="d0">23019</data>
    </edge>
    <edge source="RUS" target="ESP">
      <data key="d0">263359</data>
    </edge>
    <edge source="RUS" target="SWE">
      <data key="d0">1272500</data>
    </edge>
    <edge source="RUS" target="CHE">
      <data key="d0">19557242</data>
    </edge>
    <edge source="RUS" target="THA">
      <data key="d0">217460</data>
    </edge>
    <edge source="RUS" target="ARE">
      <data key="d0">9787931</data>
    </edge>
    <edge source="RUS" target="TUR">
      <data key="d0">4555925</data>
    </edge>
    <edge source="RUS" target="UGA">
      <data key="d0">316095</data>
    </edge>
    <edge source="RUS" target="UKR">
      <data key="d0">494975148</data>
    </edge>
    <edge source="RUS" target="MKD">
      <data key="d0">15180</data>
    </edge>
    <edge source="RUS" target="EGY">
      <data key="d0">3262423</data>
    </edge>
    <edge source="RUS" target="GBR">
      <data key="d0">12795780</data>
    </edge>
    <edge source="RUS" target="USA">
      <data key="d0">236457240</data>
    </edge>
    <edge source="IND" target="ALB">
      <data key="d0">2432904</data>
    </edge>
    <edge source="IND" target="DZA">
      <data key="d0">5173484</data>
    </edge>
    <edge source="IND" target="ARG">
      <data key="d0">9026014</data>
    </edge>
    <edge source="IND" target="AUS">
      <data key="d0">18306969</data>
    </edge>
    <edge source="IND" target="AUT">
      <data key="d0">21109129</data>
    </edge>
    <edge source="IND" target="ARM">
      <data key="d0">1691967</data>
    </edge>
    <edge source="IND" target="BEL">
      <data key="d0">29103156</data>
    </edge>
    <edge source="IND" target="BOL">
      <data key="d0">360179</data>
    </edge>
    <edge source="IND" target="BWA">
      <data key="d0">320731</data>
    </edge>
    <edge source="IND" target="BRA">
      <data key="d0">92150540</data>
    </edge>
    <edge source="IND" target="BGR">
      <data key="d0">224887</data>
    </edge>
    <edge source="IND" target="BDI">
      <data key="d0">273053</data>
    </edge>
    <edge source="IND" target="BLR">
      <data key="d0">67771</data>
    </edge>
    <edge source="IND" target="CMR">
      <data key="d0">1564497</data>
    </edge>
    <edge source="IND" target="CAN">
      <data key="d0">43198692</data>
    </edge>
    <edge source="IND" target="LKA">
      <data key="d0">25964775</data>
    </edge>
    <edge source="IND" target="CHL">
      <data key="d0">2547465</data>
    </edge>
    <edge source="IND" target="CHN">
      <data key="d0">170605745</data>
    </edge>
    <edge source="IND" target="COL">
      <data key="d0">16191947</data>
    </edge>
    <edge source="IND" target="CRI">
      <data key="d0">2201121</data>
    </edge>
    <edge source="IND" target="HRV">
      <data key="d0">167167</data>
    </edge>
    <edge source="IND" target="CZE">
      <data key="d0">33868687</data>
    </edge>
    <edge source="IND" target="BEN">
      <data key="d0">520242</data>
    </edge>
    <edge source="IND" target="DNK">
      <data key="d0">8088848</data>
    </edge>
    <edge source="IND" target="ECU">
      <data key="d0">527801</data>
    </edge>
    <edge source="IND" target="SLV">
      <data key="d0">1992569</data>
    </edge>
    <edge source="IND" target="ETH">
      <data key="d0">28864488</data>
    </edge>
    <edge source="IND" target="EST">
      <data key="d0">1856339</data>
    </edge>
    <edge source="IND" target="FIN">
      <data key="d0">3112990</data>
    </edge>
    <edge source="IND" target="FRA">
      <data key="d0">128396578</data>
    </edge>
    <edge source="IND" target="GEO">
      <data key="d0">6627006</data>
    </edge>
    <edge source="IND" target="GMB">
      <data key="d0">283353</data>
    </edge>
    <edge source="IND" target="DEU">
      <data key="d0">215611063</data>
    </edge>
    <edge source="IND" target="GHA">
      <data key="d0">15246977</data>
    </edge>
    <edge source="IND" target="GRC">
      <data key="d0">1484877</data>
    </edge>
    <edge source="IND" target="GTM">
      <data key="d0">5829602</data>
    </edge>
    <edge source="IND" target="HND">
      <data key="d0">3412059</data>
    </edge>
    <edge source="IND" target="HKG">
      <data key="d0">3307040</data>
    </edge>
    <edge source="IND" target="HUN">
      <data key="d0">3576940</data>
    </edge>
    <edge source="IND" target="IDN">
      <data key="d0">68039829</data>
    </edge>
    <edge source="IND" target="IRL">
      <data key="d0">5453199</data>
    </edge>
    <edge source="IND" target="ISR">
      <data key="d0">4336252</data>
    </edge>
    <edge source="IND" target="ITA">
      <data key="d0">93224459</data>
    </edge>
    <edge source="IND" target="CIV">
      <data key="d0">2304496</data>
    </edge>
    <edge source="IND" target="JAM">
      <data key="d0">384519</data>
    </edge>
    <edge source="IND" target="JPN">
      <data key="d0">120671749</data>
    </edge>
    <edge source="IND" target="KAZ">
      <data key="d0">765893</data>
    </edge>
    <edge source="IND" target="JOR">
      <data key="d0">13224075</data>
    </edge>
    <edge source="IND" target="KOR">
      <data key="d0">56716866</data>
    </edge>
    <edge source="IND" target="LBN">
      <data key="d0">9853381</data>
    </edge>
    <edge source="IND" target="LVA">
      <data key="d0">511859</data>
    </edge>
    <edge source="IND" target="LTU">
      <data key="d0">1878146</data>
    </edge>
    <edge source="IND" target="MDG">
      <data key="d0">509590</data>
    </edge>
    <edge source="IND" target="MWI">
      <data key="d0">1667047</data>
    </edge>
    <edge source="IND" target="MYS">
      <data key="d0">40042772</data>
    </edge>
    <edge source="IND" target="MRT">
      <data key="d0">392807</data>
    </edge>
    <edge source="IND" target="MUS">
      <data key="d0">2949815</data>
    </edge>
    <edge source="IND" target="MEX">
      <data key="d0">56892148</data>
    </edge>
    <edge source="IND" target="MAR">
      <data key="d0">6112561</data>
    </edge>
    <edge source="IND" target="MOZ">
      <data key="d0">1202790</data>
    </edge>
    <edge source="IND" target="OMN">
      <data key="d0">6739998</data>
    </edge>
    <edge source="IND" target="NAM">
      <data key="d0">205670</data>
    </edge>
    <edge source="IND" target="NLD">
      <data key="d0">28417610</data>
    </edge>
    <edge source="IND" target="NZL">
      <data key="d0">1298757</data>
    </edge>
    <edge source="IND" target="NIC">
      <data key="d0">5086451</data>
    </edge>
    <edge source="IND" target="NER">
      <data key="d0">2529800</data>
    </edge>
    <edge source="IND" target="NOR">
      <data key="d0">2621285</data>
    </edge>
    <edge source="IND" target="PAK">
      <data key="d0">10759965</data>
    </edge>
    <edge source="IND" target="PAN">
      <data key="d0">774917</data>
    </edge>
    <edge source="IND" target="PRY">
      <data key="d0">1067069</data>
    </edge>
    <edge source="IND" target="PER">
      <data key="d0">7126267</data>
    </edge>
    <edge source="IND" target="PHL">
      <data key="d0">84678193</data>
    </edge>
    <edge source="IND" target="POL">
      <data key="d0">23580067</data>
    </edge>
    <edge source="IND" target="PRT">
      <data key="d0">748721</data>
    </edge>
    <edge source="IND" target="ROU">
      <data key="d0">6857181</data>
    </edge>
    <edge source="IND" target="RUS">
      <data key="d0">120036614</data>
    </edge>
    <edge source="IND" target="SAU">
      <data key="d0">35984758</data>
    </edge>
    <edge source="IND" target="SEN">
      <data key="d0">34984478</data>
    </edge>
    <edge source="IND" target="SRB">
      <data key="d0">496165</data>
    </edge>
    <edge source="IND" target="SGP">
      <data key="d0">104480719</data>
    </edge>
    <edge source="IND" target="SVK">
      <data key="d0">7357545</data>
    </edge>
    <edge source="IND" target="VNM">
      <data key="d0">77849461</data>
    </edge>
    <edge source="IND" target="SVN">
      <data key="d0">403265</data>
    </edge>
    <edge source="IND" target="ZAF">
      <data key="d0">39423087</data>
    </edge>
    <edge source="IND" target="ZWE">
      <data key="d0">519462</data>
    </edge>
    <edge source="IND" target="ESP">
      <data key="d0">46907429</data>
    </edge>
    <edge source="IND" target="SWE">
      <data key="d0">27533373</data>
    </edge>
    <edge source="IND" target="CHE">
      <data key="d0">38297115</data>
    </edge>
    <edge source="IND" target="THA">
      <data key="d0">82092781</data>
    </edge>
    <edge source="IND" target="TGO">
      <data key="d0">635563</data>
    </edge>
    <edge source="IND" target="ARE">
      <data key="d0">146722608</data>
    </edge>
    <edge source="IND" target="TUN">
      <data key="d0">342009</data>
    </edge>
    <edge source="IND" target="TUR">
      <data key="d0">337612643</data>
    </edge>
    <edge source="IND" target="UGA">
      <data key="d0">7084778</data>
    </edge>
    <edge source="IND" target="UKR">
      <data key="d0">8747954</data>
    </edge>
    <edge source="IND" target="EGY">
      <data key="d0">50320109</data>
    </edge>
    <edge source="IND" target="GBR">
      <data key="d0">337945573</data>
    </edge>
    <edge source="IND" target="TZA">
      <data key="d0">7380875</data>
    </edge>
    <edge source="IND" target="USA">
      <data key="d0">734504875</data>
    </edge>
    <edge source="IND" target="BFA">
      <data key="d0">1957363</data>
    </edge>
    <edge source="IND" target="URY">
      <data key="d0">266624</data>
    </edge>
    <edge source="SGP" target="DZA">
      <data key="d0">9069307</data>
    </edge>
    <edge source="SGP" target="AZE">
      <data key="d0">89408</data>
    </edge>
    <edge source="SGP" target="ARG">
      <data key="d0">1647000</data>
    </edge>
    <edge source="SGP" target="AUS">
      <data key="d0">228041570</data>
    </edge>
    <edge source="SGP" target="AUT">
      <data key="d0">176236</data>
    </edge>
    <edge source="SGP" target="BEL">
      <data key="d0">45202089</data>
    </edge>
    <edge source="SGP" target="BWA">
      <data key="d0">985605</data>
    </edge>
    <edge source="SGP" target="BRA">
      <data key="d0">167356515</data>
    </edge>
    <edge source="SGP" target="BGR">
      <data key="d0">681030</data>
    </edge>
    <edge source="SGP" target="KHM">
      <data key="d0">4284497</data>
    </edge>
    <edge source="SGP" target="CMR">
      <data key="d0">65375</data>
    </edge>
    <edge source="SGP" target="CAN">
      <data key="d0">139154120</data>
    </edge>
    <edge source="SGP" target="LKA">
      <data key="d0">10413364</data>
    </edge>
    <edge source="SGP" target="CHL">
      <data key="d0">3543769</data>
    </edge>
    <edge source="SGP" target="CHN">
      <data key="d0">569064194</data>
    </edge>
    <edge source="SGP" target="COL">
      <data key="d0">1804772</data>
    </edge>
    <edge source="SGP" target="CRI">
      <data key="d0">606844</data>
    </edge>
    <edge source="SGP" target="HRV">
      <data key="d0">26608</data>
    </edge>
    <edge source="SGP" target="CZE">
      <data key="d0">11645537</data>
    </edge>
    <edge source="SGP" target="DNK">
      <data key="d0">1131371</data>
    </edge>
    <edge source="SGP" target="ECU">
      <data key="d0">3844612</data>
    </edge>
    <edge source="SGP" target="ETH">
      <data key="d0">4548552</data>
    </edge>
    <edge source="SGP" target="EST">
      <data key="d0">31102</data>
    </edge>
    <edge source="SGP" target="FIN">
      <data key="d0">4717152</data>
    </edge>
    <edge source="SGP" target="FRA">
      <data key="d0">127161351</data>
    </edge>
    <edge source="SGP" target="GEO">
      <data key="d0">299929</data>
    </edge>
    <edge source="SGP" target="GMB">
      <data key="d0">16490</data>
    </edge>
    <edge source="SGP" target="DEU">
      <data key="d0">252037657</data>
    </edge>
    <edge source="SGP" target="GHA">
      <data key="d0">235946</data>
    </edge>
    <edge source="SGP" target="GRC">
      <data key="d0">1029568</data>
    </edge>
    <edge source="SGP" target="GTM">
      <data key="d0">77239</data>
    </edge>
    <edge source="SGP" target="HND">
      <data key="d0">70831</data>
    </edge>
    <edge source="SGP" target="HKG">
      <data key="d0">259144184</data>
    </edge>
    <edge source="SGP" target="HUN">
      <data key="d0">413101</data>
    </edge>
    <edge source="SGP" target="IDN">
      <data key="d0">1065860179</data>
    </edge>
    <edge source="SGP" target="IRL">
      <data key="d0">5906463</data>
    </edge>
    <edge source="SGP" target="ISR">
      <data key="d0">19117027</data>
    </edge>
    <edge source="SGP" target="ITA">
      <data key="d0">25469003</data>
    </edge>
    <edge source="SGP" target="CIV">
      <data key="d0">344607</data>
    </edge>
    <edge source="SGP" target="JAM">
      <data key="d0">317118</data>
    </edge>
    <edge source="SGP" target="JPN">
      <data key="d0">532930349</data>
    </edge>
    <edge source="SGP" target="KAZ">
      <data key="d0">10116</data>
    </edge>
    <edge source="SGP" target="JOR">
      <data key="d0">1989146</data>
    </edge>
    <edge source="SGP" target="KOR">
      <data key="d0">171549062</data>
    </edge>
    <edge source="SGP" target="LVA">
      <data key="d0">203120</data>
    </edge>
    <edge source="SGP" target="LTU">
      <data key="d0">139172</data>
    </edge>
    <edge source="SGP" target="MDG">
      <data key="d0">134397</data>
    </edge>
    <edge source="SGP" target="MYS">
      <data key="d0">701546328</data>
    </edge>
    <edge source="SGP" target="MUS">
      <data key="d0">193422</data>
    </edge>
    <edge source="SGP" target="MEX">
      <data key="d0">9623446</data>
    </edge>
    <edge source="SGP" target="MAR">
      <data key="d0">2325048</data>
    </edge>
    <edge source="SGP" target="MOZ">
      <data key="d0">42313</data>
    </edge>
    <edge source="SGP" target="OMN">
      <data key="d0">9901878</data>
    </edge>
    <edge source="SGP" target="NAM">
      <data key="d0">91546</data>
    </edge>
    <edge source="SGP" target="NLD">
      <data key="d0">284498995</data>
    </edge>
    <edge source="SGP" target="NZL">
      <data key="d0">59117910</data>
    </edge>
    <edge source="SGP" target="NOR">
      <data key="d0">1029302</data>
    </edge>
    <edge source="SGP" target="PAK">
      <data key="d0">14114046</data>
    </edge>
    <edge source="SGP" target="PAN">
      <data key="d0">485846</data>
    </edge>
    <edge source="SGP" target="PRY">
      <data key="d0">12336</data>
    </edge>
    <edge source="SGP" target="PER">
      <data key="d0">120643</data>
    </edge>
    <edge source="SGP" target="PHL">
      <data key="d0">91768673</data>
    </edge>
    <edge source="SGP" target="POL">
      <data key="d0">8541575</data>
    </edge>
    <edge source="SGP" target="PRT">
      <data key="d0">4742266</data>
    </edge>
    <edge source="SGP" target="ROU">
      <data key="d0">460360</data>
    </edge>
    <edge source="SGP" target="RUS">
      <data key="d0">28919983</data>
    </edge>
    <edge source="SGP" target="SAU">
      <data key="d0">8981004</data>
    </edge>
    <edge source="SGP" target="SEN">
      <data key="d0">912706</data>
    </edge>
    <edge source="SGP" target="IND">
      <data key="d0">131921813</data>
    </edge>
    <edge source="SGP" target="VNM">
      <data key="d0">142847371</data>
    </edge>
    <edge source="SGP" target="SVN">
      <data key="d0">154158</data>
    </edge>
    <edge source="SGP" target="ZAF">
      <data key="d0">4551376</data>
    </edge>
    <edge source="SGP" target="ESP">
      <data key="d0">32877805</data>
    </edge>
    <edge source="SGP" target="SWE">
      <data key="d0">6628550</data>
    </edge>
    <edge source="SGP" target="CHE">
      <data key="d0">32088372</data>
    </edge>
    <edge source="SGP" target="THA">
      <data key="d0">242002772</data>
    </edge>
    <edge source="SGP" target="ARE">
      <data key="d0">99235843</data>
    </edge>
    <edge source="SGP" target="TUN">
      <data key="d0">138321</data>
    </edge>
    <edge source="SGP" target="TUR">
      <data key="d0">40102803</data>
    </edge>
    <edge source="SGP" target="UGA">
      <data key="d0">59872</data>
    </edge>
    <edge source="SGP" target="EGY">
      <data key="d0">23208106</data>
    </edge>
    <edge source="SGP" target="GBR">
      <data key="d0">629930274</data>
    </edge>
    <edge source="SGP" target="TZA">
      <data key="d0">37539</data>
    </edge>
    <edge source="SGP" target="USA">
      <data key="d0">2443072905</data>
    </edge>
    <edge source="SGP" target="URY">
      <data key="d0">559675</data>
    </edge>
    <edge source="ARE" target="ALB">
      <data key="d0">160223</data>
    </edge>
    <edge source="ARE" target="DZA">
      <data key="d0">2307815</data>
    </edge>
    <edge source="ARE" target="AZE">
      <data key="d0">1112800</data>
    </edge>
    <edge source="ARE" target="ARG">
      <data key="d0">2228577</data>
    </edge>
    <edge source="ARE" target="AUS">
      <data key="d0">22025342</data>
    </edge>
    <edge source="ARE" target="AUT">
      <data key="d0">16707758</data>
    </edge>
    <edge source="ARE" target="ARM">
      <data key="d0">588451</data>
    </edge>
    <edge source="ARE" target="BEL">
      <data key="d0">2512001</data>
    </edge>
    <edge source="ARE" target="BOL">
      <data key="d0">73257</data>
    </edge>
    <edge source="ARE" target="BWA">
      <data key="d0">482289</data>
    </edge>
    <edge source="ARE" target="BRA">
      <data key="d0">2039436</data>
    </edge>
    <edge source="ARE" target="BGR">
      <data key="d0">20198</data>
    </edge>
    <edge source="ARE" target="BDI">
      <data key="d0">120570</data>
    </edge>
    <edge source="ARE" target="BLR">
      <data key="d0">6928543</data>
    </edge>
    <edge source="ARE" target="KHM">
      <data key="d0">118141</data>
    </edge>
    <edge source="ARE" target="CMR">
      <data key="d0">1433465</data>
    </edge>
    <edge source="ARE" target="CAN">
      <data key="d0">28980878</data>
    </edge>
    <edge source="ARE" target="CAF">
      <data key="d0">128954</data>
    </edge>
    <edge source="ARE" target="LKA">
      <data key="d0">1897450</data>
    </edge>
    <edge source="ARE" target="CHL">
      <data key="d0">964207</data>
    </edge>
    <edge source="ARE" target="CHN">
      <data key="d0">85273783</data>
    </edge>
    <edge source="ARE" target="COL">
      <data key="d0">581516</data>
    </edge>
    <edge source="ARE" target="CRI">
      <data key="d0">148568</data>
    </edge>
    <edge source="ARE" target="BEN">
      <data key="d0">262119</data>
    </edge>
    <edge source="ARE" target="DNK">
      <data key="d0">4240197</data>
    </edge>
    <edge source="ARE" target="ECU">
      <data key="d0">88675</data>
    </edge>
    <edge source="ARE" target="ETH">
      <data key="d0">6896938</data>
    </edge>
    <edge source="ARE" target="EST">
      <data key="d0">39339</data>
    </edge>
    <edge source="ARE" target="FIN">
      <data key="d0">122875</data>
    </edge>
    <edge source="ARE" target="FRA">
      <data key="d0">32889304</data>
    </edge>
    <edge source="ARE" target="GEO">
      <data key="d0">545557</data>
    </edge>
    <edge source="ARE" target="GMB">
      <data key="d0">109128</data>
    </edge>
    <edge source="ARE" target="DEU">
      <data key="d0">155416640</data>
    </edge>
    <edge source="ARE" target="GHA">
      <data key="d0">3093563</data>
    </edge>
    <edge source="ARE" target="GRC">
      <data key="d0">1968482</data>
    </edge>
    <edge source="ARE" target="GTM">
      <data key="d0">99063</data>
    </edge>
    <edge source="ARE" target="HND">
      <data key="d0">16664</data>
    </edge>
    <edge source="ARE" target="HKG">
      <data key="d0">195578819</data>
    </edge>
    <edge source="ARE" target="HUN">
      <data key="d0">3574964</data>
    </edge>
    <edge source="ARE" target="IDN">
      <data key="d0">5458737</data>
    </edge>
    <edge source="ARE" target="IRL">
      <data key="d0">131088</data>
    </edge>
    <edge source="ARE" target="ITA">
      <data key="d0">12970555</data>
    </edge>
    <edge source="ARE" target="CIV">
      <data key="d0">1267802</data>
    </edge>
    <edge source="ARE" target="JAM">
      <data key="d0">583653</data>
    </edge>
    <edge source="ARE" target="JPN">
      <data key="d0">2785052</data>
    </edge>
    <edge source="ARE" target="KAZ">
      <data key="d0">21978695</data>
    </edge>
    <edge source="ARE" target="JOR">
      <data key="d0">9452079</data>
    </edge>
    <edge source="ARE" target="KOR">
      <data key="d0">5236249</data>
    </edge>
    <edge source="ARE" target="KGZ">
      <data key="d0">390183</data>
    </edge>
    <edge source="ARE" target="LBN">
      <data key="d0">1776490</data>
    </edge>
    <edge source="ARE" target="LVA">
      <data key="d0">30580</data>
    </edge>
    <edge source="ARE" target="LTU">
      <data key="d0">44751</data>
    </edge>
    <edge source="ARE" target="MDG">
      <data key="d0">1248256</data>
    </edge>
    <edge source="ARE" target="MWI">
      <data key="d0">271388</data>
    </edge>
    <edge source="ARE" target="MYS">
      <data key="d0">4356298</data>
    </edge>
    <edge source="ARE" target="MRT">
      <data key="d0">175608</data>
    </edge>
    <edge source="ARE" target="MUS">
      <data key="d0">419074</data>
    </edge>
    <edge source="ARE" target="MEX">
      <data key="d0">124845</data>
    </edge>
    <edge source="ARE" target="MDA">
      <data key="d0">45277</data>
    </edge>
    <edge source="ARE" target="MAR">
      <data key="d0">2354670</data>
    </edge>
    <edge source="ARE" target="MOZ">
      <data key="d0">1301777</data>
    </edge>
    <edge source="ARE" target="OMN">
      <data key="d0">31371396</data>
    </edge>
    <edge source="ARE" target="NAM">
      <data key="d0">241861</data>
    </edge>
    <edge source="ARE" target="NLD">
      <data key="d0">28307031</data>
    </edge>
    <edge source="ARE" target="NZL">
      <data key="d0">227971</data>
    </edge>
    <edge source="ARE" target="NER">
      <data key="d0">124363</data>
    </edge>
    <edge source="ARE" target="NOR">
      <data key="d0">621534</data>
    </edge>
    <edge source="ARE" target="PAK">
      <data key="d0">20661630</data>
    </edge>
    <edge source="ARE" target="PAN">
      <data key="d0">437614</data>
    </edge>
    <edge source="ARE" target="PRY">
      <data key="d0">32681</data>
    </edge>
    <edge source="ARE" target="PER">
      <data key="d0">128044</data>
    </edge>
    <edge source="ARE" target="PHL">
      <data key="d0">521881</data>
    </edge>
    <edge source="ARE" target="POL">
      <data key="d0">2988952</data>
    </edge>
    <edge source="ARE" target="PRT">
      <data key="d0">89118</data>
    </edge>
    <edge source="ARE" target="ROU">
      <data key="d0">473663</data>
    </edge>
    <edge source="ARE" target="RUS">
      <data key="d0">24635446</data>
    </edge>
    <edge source="ARE" target="SAU">
      <data key="d0">35709867</data>
    </edge>
    <edge source="ARE" target="SEN">
      <data key="d0">2663451</data>
    </edge>
    <edge source="ARE" target="IND">
      <data key="d0">41801574</data>
    </edge>
    <edge source="ARE" target="SGP">
      <data key="d0">97854953</data>
    </edge>
    <edge source="ARE" target="SVK">
      <data key="d0">14790</data>
    </edge>
    <edge source="ARE" target="VNM">
      <data key="d0">1315083</data>
    </edge>
    <edge source="ARE" target="ZAF">
      <data key="d0">2498448</data>
    </edge>
    <edge source="ARE" target="ZWE">
      <data key="d0">588933</data>
    </edge>
    <edge source="ARE" target="ESP">
      <data key="d0">3049694</data>
    </edge>
    <edge source="ARE" target="SWE">
      <data key="d0">69781</data>
    </edge>
    <edge source="ARE" target="CHE">
      <data key="d0">3240584</data>
    </edge>
    <edge source="ARE" target="THA">
      <data key="d0">2224315</data>
    </edge>
    <edge source="ARE" target="TGO">
      <data key="d0">462593</data>
    </edge>
    <edge source="ARE" target="TUN">
      <data key="d0">5983724</data>
    </edge>
    <edge source="ARE" target="TUR">
      <data key="d0">43747606</data>
    </edge>
    <edge source="ARE" target="UGA">
      <data key="d0">12665053</data>
    </edge>
    <edge source="ARE" target="UKR">
      <data key="d0">9510187</data>
    </edge>
    <edge source="ARE" target="MKD">
      <data key="d0">11555</data>
    </edge>
    <edge source="ARE" target="EGY">
      <data key="d0">6054201</data>
    </edge>
    <edge source="ARE" target="GBR">
      <data key="d0">1549094160</data>
    </edge>
    <edge source="ARE" target="TZA">
      <data key="d0">9571288</data>
    </edge>
    <edge source="ARE" target="USA">
      <data key="d0">72400470</data>
    </edge>
    <edge source="ARE" target="BFA">
      <data key="d0">177794</data>
    </edge>
    <edge source="GBR" target="ALB">
      <data key="d0">26629</data>
    </edge>
    <edge source="GBR" target="DZA">
      <data key="d0">28797746</data>
    </edge>
    <edge source="GBR" target="AZE">
      <data key="d0">31726503</data>
    </edge>
    <edge source="GBR" target="ARG">
      <data key="d0">17386904</data>
    </edge>
    <edge source="GBR" target="AUS">
      <data key="d0">195621215</data>
    </edge>
    <edge source="GBR" target="AUT">
      <data key="d0">230403587</data>
    </edge>
    <edge source="GBR" target="ARM">
      <data key="d0">811633</data>
    </edge>
    <edge source="GBR" target="BEL">
      <data key="d0">159802267</data>
    </edge>
    <edge source="GBR" target="BOL">
      <data key="d0">2781657</data>
    </edge>
    <edge source="GBR" target="BWA">
      <data key="d0">533796</data>
    </edge>
    <edge source="GBR" target="BRA">
      <data key="d0">361125769</data>
    </edge>
    <edge source="GBR" target="BGR">
      <data key="d0">4766361</data>
    </edge>
    <edge source="GBR" target="BDI">
      <data key="d0">67678</data>
    </edge>
    <edge source="GBR" target="BLR">
      <data key="d0">28136256</data>
    </edge>
    <edge source="GBR" target="KHM">
      <data key="d0">99405</data>
    </edge>
    <edge source="GBR" target="CMR">
      <data key="d0">1377389</data>
    </edge>
    <edge source="GBR" target="CAN">
      <data key="d0">602794724</data>
    </edge>
    <edge source="GBR" target="CAF">
      <data key="d0">1223030</data>
    </edge>
    <edge source="GBR" target="LKA">
      <data key="d0">10989542</data>
    </edge>
    <edge source="GBR" target="CHL">
      <data key="d0">186462919</data>
    </edge>
    <edge source="GBR" target="CHN">
      <data key="d0">951878588</data>
    </edge>
    <edge source="GBR" target="COL">
      <data key="d0">23383243</data>
    </edge>
    <edge source="GBR" target="CRI">
      <data key="d0">2871861</data>
    </edge>
    <edge source="GBR" target="HRV">
      <data key="d0">2235164</data>
    </edge>
    <edge source="GBR" target="CZE">
      <data key="d0">31656372</data>
    </edge>
    <edge source="GBR" target="BEN">
      <data key="d0">400270</data>
    </edge>
    <edge source="GBR" target="DNK">
      <data key="d0">51627202</data>
    </edge>
    <edge source="GBR" target="ECU">
      <data key="d0">1449393</data>
    </edge>
    <edge source="GBR" target="SLV">
      <data key="d0">172909</data>
    </edge>
    <edge source="GBR" target="ETH">
      <data key="d0">147380699</data>
    </edge>
    <edge source="GBR" target="EST">
      <data key="d0">1469922</data>
    </edge>
    <edge source="GBR" target="FIN">
      <data key="d0">61098857</data>
    </edge>
    <edge source="GBR" target="FRA">
      <data key="d0">547331327</data>
    </edge>
    <edge source="GBR" target="GEO">
      <data key="d0">354739</data>
    </edge>
    <edge source="GBR" target="GMB">
      <data key="d0">768109</data>
    </edge>
    <edge source="GBR" target="PSE">
      <data key="d0">119311</data>
    </edge>
    <edge source="GBR" target="DEU">
      <data key="d0">2423948950</data>
    </edge>
    <edge source="GBR" target="GHA">
      <data key="d0">28194154</data>
    </edge>
    <edge source="GBR" target="GRC">
      <data key="d0">13221168</data>
    </edge>
    <edge source="GBR" target="GTM">
      <data key="d0">807102</data>
    </edge>
    <edge source="GBR" target="HND">
      <data key="d0">2161151</data>
    </edge>
    <edge source="GBR" target="HKG">
      <data key="d0">1561330074</data>
    </edge>
    <edge source="GBR" target="HUN">
      <data key="d0">115962639</data>
    </edge>
    <edge source="GBR" target="IDN">
      <data key="d0">77120138</data>
    </edge>
    <edge source="GBR" target="IRL">
      <data key="d0">169027075</data>
    </edge>
    <edge source="GBR" target="ISR">
      <data key="d0">52424571</data>
    </edge>
    <edge source="GBR" target="ITA">
      <data key="d0">501526412</data>
    </edge>
    <edge source="GBR" target="CIV">
      <data key="d0">2728348</data>
    </edge>
    <edge source="GBR" target="JAM">
      <data key="d0">3754040</data>
    </edge>
    <edge source="GBR" target="JPN">
      <data key="d0">926372306</data>
    </edge>
    <edge source="GBR" target="KAZ">
      <data key="d0">27097236</data>
    </edge>
    <edge source="GBR" target="JOR">
      <data key="d0">45632759</data>
    </edge>
    <edge source="GBR" target="KOR">
      <data key="d0">424731799</data>
    </edge>
    <edge source="GBR" target="KGZ">
      <data key="d0">21657</data>
    </edge>
    <edge source="GBR" target="LBN">
      <data key="d0">83520659</data>
    </edge>
    <edge source="GBR" target="LVA">
      <data key="d0">3788692</data>
    </edge>
    <edge source="GBR" target="LTU">
      <data key="d0">6003344</data>
    </edge>
    <edge source="GBR" target="MDG">
      <data key="d0">494134</data>
    </edge>
    <edge source="GBR" target="MWI">
      <data key="d0">1348044</data>
    </edge>
    <edge source="GBR" target="MYS">
      <data key="d0">193113711</data>
    </edge>
    <edge source="GBR" target="MRT">
      <data key="d0">154089</data>
    </edge>
    <edge source="GBR" target="MUS">
      <data key="d0">2145617</data>
    </edge>
    <edge source="GBR" target="MEX">
      <data key="d0">246440333</data>
    </edge>
    <edge source="GBR" target="MDA">
      <data key="d0">624291</data>
    </edge>
    <edge source="GBR" target="MAR">
      <data key="d0">34940503</data>
    </edge>
    <edge source="GBR" target="MOZ">
      <data key="d0">2355321</data>
    </edge>
    <edge source="GBR" target="OMN">
      <data key="d0">71355004</data>
    </edge>
    <edge source="GBR" target="NAM">
      <data key="d0">1625460</data>
    </edge>
    <edge source="GBR" target="NLD">
      <data key="d0">523041995</data>
    </edge>
    <edge source="GBR" target="NZL">
      <data key="d0">36292600</data>
    </edge>
    <edge source="GBR" target="NIC">
      <data key="d0">1740825</data>
    </edge>
    <edge source="GBR" target="NER">
      <data key="d0">1171747</data>
    </edge>
    <edge source="GBR" target="NOR">
      <data key="d0">102701494</data>
    </edge>
    <edge source="GBR" target="PAK">
      <data key="d0">159913398</data>
    </edge>
    <edge source="GBR" target="PAN">
      <data key="d0">3544944</data>
    </edge>
    <edge source="GBR" target="PRY">
      <data key="d0">2169628</data>
    </edge>
    <edge source="GBR" target="PER">
      <data key="d0">19676399</data>
    </edge>
    <edge source="GBR" target="PHL">
      <data key="d0">48550790</data>
    </edge>
    <edge source="GBR" target="POL">
      <data key="d0">135455795</data>
    </edge>
    <edge source="GBR" target="PRT">
      <data key="d0">40744186</data>
    </edge>
    <edge source="GBR" target="ROU">
      <data key="d0">55577800</data>
    </edge>
    <edge source="GBR" target="RUS">
      <data key="d0">196438474</data>
    </edge>
    <edge source="GBR" target="SAU">
      <data key="d0">678394078</data>
    </edge>
    <edge source="GBR" target="SEN">
      <data key="d0">4117466</data>
    </edge>
    <edge source="GBR" target="SRB">
      <data key="d0">7425447</data>
    </edge>
    <edge source="GBR" target="IND">
      <data key="d0">778431885</data>
    </edge>
    <edge source="GBR" target="SGP">
      <data key="d0">2607543070</data>
    </edge>
    <edge source="GBR" target="SVK">
      <data key="d0">32978577</data>
    </edge>
    <edge source="GBR" target="VNM">
      <data key="d0">105635963</data>
    </edge>
    <edge source="GBR" target="SVN">
      <data key="d0">3812090</data>
    </edge>
    <edge source="GBR" target="ZAF">
      <data key="d0">229606820</data>
    </edge>
    <edge source="GBR" target="ZWE">
      <data key="d0">5723438</data>
    </edge>
    <edge source="GBR" target="ESP">
      <data key="d0">607041305</data>
    </edge>
    <edge source="GBR" target="SWE">
      <data key="d0">211354096</data>
    </edge>
    <edge source="GBR" target="CHE">
      <data key="d0">259765339</data>
    </edge>
    <edge source="GBR" target="THA">
      <data key="d0">190598877</data>
    </edge>
    <edge source="GBR" target="TGO">
      <data key="d0">166382</data>
    </edge>
    <edge source="GBR" target="ARE">
      <data key="d0">2963000213</data>
    </edge>
    <edge source="GBR" target="TUN">
      <data key="d0">29713042</data>
    </edge>
    <edge source="GBR" target="TUR">
      <data key="d0">1209297250</data>
    </edge>
    <edge source="GBR" target="UGA">
      <data key="d0">3926067</data>
    </edge>
    <edge source="GBR" target="UKR">
      <data key="d0">11107328</data>
    </edge>
    <edge source="GBR" target="MKD">
      <data key="d0">139694</data>
    </edge>
    <edge source="GBR" target="EGY">
      <data key="d0">210810381</data>
    </edge>
    <edge source="GBR" target="TZA">
      <data key="d0">7607651</data>
    </edge>
    <edge source="GBR" target="USA">
      <data key="d0">5030924403</data>
    </edge>
    <edge source="GBR" target="BFA">
      <data key="d0">668878</data>
    </edge>
    <edge source="GBR" target="URY">
      <data key="d0">1586886</data>
    </edge>
    <edge source="ARG" target="AUS">
      <data key="d0">39577</data>
    </edge>
    <edge source="ARG" target="AUT">
      <data key="d0">2427203</data>
    </edge>
    <edge source="ARG" target="BEL">
      <data key="d0">156603</data>
    </edge>
    <edge source="ARG" target="BOL">
      <data key="d0">1575061</data>
    </edge>
    <edge source="ARG" target="BRA">
      <data key="d0">214674988</data>
    </edge>
    <edge source="ARG" target="CAN">
      <data key="d0">234219</data>
    </edge>
    <edge source="ARG" target="CHL">
      <data key="d0">4785763</data>
    </edge>
    <edge source="ARG" target="CHN">
      <data key="d0">345511</data>
    </edge>
    <edge source="ARG" target="COL">
      <data key="d0">4049802</data>
    </edge>
    <edge source="ARG" target="CRI">
      <data key="d0">51917</data>
    </edge>
    <edge source="ARG" target="CZE">
      <data key="d0">71626</data>
    </edge>
    <edge source="ARG" target="DNK">
      <data key="d0">41472</data>
    </edge>
    <edge source="ARG" target="ECU">
      <data key="d0">874313</data>
    </edge>
    <edge source="ARG" target="SLV">
      <data key="d0">91202</data>
    </edge>
    <edge source="ARG" target="FRA">
      <data key="d0">1745649</data>
    </edge>
    <edge source="ARG" target="DEU">
      <data key="d0">18304566</data>
    </edge>
    <edge source="ARG" target="GTM">
      <data key="d0">65181</data>
    </edge>
    <edge source="ARG" target="HND">
      <data key="d0">60828</data>
    </edge>
    <edge source="ARG" target="HUN">
      <data key="d0">380878</data>
    </edge>
    <edge source="ARG" target="IDN">
      <data key="d0">120047</data>
    </edge>
    <edge source="ARG" target="ITA">
      <data key="d0">1581434</data>
    </edge>
    <edge source="ARG" target="JPN">
      <data key="d0">1336010</data>
    </edge>
    <edge source="ARG" target="KAZ">
      <data key="d0">288291</data>
    </edge>
    <edge source="ARG" target="KOR">
      <data key="d0">11182</data>
    </edge>
    <edge source="ARG" target="MYS">
      <data key="d0">30709</data>
    </edge>
    <edge source="ARG" target="MUS">
      <data key="d0">168120</data>
    </edge>
    <edge source="ARG" target="MEX">
      <data key="d0">26393719</data>
    </edge>
    <edge source="ARG" target="OMN">
      <data key="d0">79982</data>
    </edge>
    <edge source="ARG" target="NLD">
      <data key="d0">5870106</data>
    </edge>
    <edge source="ARG" target="NIC">
      <data key="d0">44783</data>
    </edge>
    <edge source="ARG" target="PAN">
      <data key="d0">19950</data>
    </edge>
    <edge source="ARG" target="PRY">
      <data key="d0">1278168</data>
    </edge>
    <edge source="ARG" target="PER">
      <data key="d0">698995</data>
    </edge>
    <edge source="ARG" target="POL">
      <data key="d0">37959</data>
    </edge>
    <edge source="ARG" target="RUS">
      <data key="d0">57211</data>
    </edge>
    <edge source="ARG" target="IND">
      <data key="d0">397058</data>
    </edge>
    <edge source="ARG" target="SGP">
      <data key="d0">87511</data>
    </edge>
    <edge source="ARG" target="ZAF">
      <data key="d0">1617960</data>
    </edge>
    <edge source="ARG" target="ESP">
      <data key="d0">5319945</data>
    </edge>
    <edge source="ARG" target="SWE">
      <data key="d0">3739681</data>
    </edge>
    <edge source="ARG" target="CHE">
      <data key="d0">7633471</data>
    </edge>
    <edge source="ARG" target="THA">
      <data key="d0">3807588</data>
    </edge>
    <edge source="ARG" target="ARE">
      <data key="d0">1718002</data>
    </edge>
    <edge source="ARG" target="TUR">
      <data key="d0">17761</data>
    </edge>
    <edge source="ARG" target="EGY">
      <data key="d0">103125</data>
    </edge>
    <edge source="ARG" target="GBR">
      <data key="d0">3515419</data>
    </edge>
    <edge source="ARG" target="USA">
      <data key="d0">27266345</data>
    </edge>
    <edge source="ARG" target="URY">
      <data key="d0">3406883</data>
    </edge>
    <edge source="AUS" target="DZA">
      <data key="d0">36904</data>
    </edge>
    <edge source="AUS" target="AZE">
      <data key="d0">88412</data>
    </edge>
    <edge source="AUS" target="ARG">
      <data key="d0">1724521</data>
    </edge>
    <edge source="AUS" target="AUT">
      <data key="d0">193588</data>
    </edge>
    <edge source="AUS" target="ARM">
      <data key="d0">77312</data>
    </edge>
    <edge source="AUS" target="BEL">
      <data key="d0">7865926</data>
    </edge>
    <edge source="AUS" target="BRA">
      <data key="d0">2522229</data>
    </edge>
    <edge source="AUS" target="CMR">
      <data key="d0">41986</data>
    </edge>
    <edge source="AUS" target="CAN">
      <data key="d0">57538733</data>
    </edge>
    <edge source="AUS" target="LKA">
      <data key="d0">818985</data>
    </edge>
    <edge source="AUS" target="CHL">
      <data key="d0">1114529</data>
    </edge>
    <edge source="AUS" target="CHN">
      <data key="d0">44026962</data>
    </edge>
    <edge source="AUS" target="COL">
      <data key="d0">530250</data>
    </edge>
    <edge source="AUS" target="HRV">
      <data key="d0">469220</data>
    </edge>
    <edge source="AUS" target="CZE">
      <data key="d0">465420</data>
    </edge>
    <edge source="AUS" target="DNK">
      <data key="d0">829602</data>
    </edge>
    <edge source="AUS" target="EST">
      <data key="d0">20566</data>
    </edge>
    <edge source="AUS" target="FIN">
      <data key="d0">3016320</data>
    </edge>
    <edge source="AUS" target="FRA">
      <data key="d0">7642778</data>
    </edge>
    <edge source="AUS" target="DEU">
      <data key="d0">25285116</data>
    </edge>
    <edge source="AUS" target="GHA">
      <data key="d0">6363799</data>
    </edge>
    <edge source="AUS" target="GRC">
      <data key="d0">41069</data>
    </edge>
    <edge source="AUS" target="HKG">
      <data key="d0">6067451</data>
    </edge>
    <edge source="AUS" target="HUN">
      <data key="d0">37396</data>
    </edge>
    <edge source="AUS" target="IDN">
      <data key="d0">17559350</data>
    </edge>
    <edge source="AUS" target="IRL">
      <data key="d0">121350</data>
    </edge>
    <edge source="AUS" target="ISR">
      <data key="d0">697726</data>
    </edge>
    <edge source="AUS" target="ITA">
      <data key="d0">2719966</data>
    </edge>
    <edge source="AUS" target="CIV">
      <data key="d0">81463</data>
    </edge>
    <edge source="AUS" target="JPN">
      <data key="d0">13175499</data>
    </edge>
    <edge source="AUS" target="KAZ">
      <data key="d0">118429</data>
    </edge>
    <edge source="AUS" target="JOR">
      <data key="d0">92059</data>
    </edge>
    <edge source="AUS" target="KOR">
      <data key="d0">16042230</data>
    </edge>
    <edge source="AUS" target="KGZ">
      <data key="d0">36308</data>
    </edge>
    <edge source="AUS" target="LBN">
      <data key="d0">337221</data>
    </edge>
    <edge source="AUS" target="MDG">
      <data key="d0">31288</data>
    </edge>
    <edge source="AUS" target="MYS">
      <data key="d0">16622048</data>
    </edge>
    <edge source="AUS" target="MRT">
      <data key="d0">176065</data>
    </edge>
    <edge source="AUS" target="MUS">
      <data key="d0">52442</data>
    </edge>
    <edge source="AUS" target="MEX">
      <data key="d0">966435</data>
    </edge>
    <edge source="AUS" target="MAR">
      <data key="d0">469952</data>
    </edge>
    <edge source="AUS" target="MOZ">
      <data key="d0">278750</data>
    </edge>
    <edge source="AUS" target="OMN">
      <data key="d0">172408</data>
    </edge>
    <edge source="AUS" target="NAM">
      <data key="d0">24029</data>
    </edge>
    <edge source="AUS" target="NLD">
      <data key="d0">4008851</data>
    </edge>
    <edge source="AUS" target="NZL">
      <data key="d0">52973929</data>
    </edge>
    <edge source="AUS" target="NOR">
      <data key="d0">696007</data>
    </edge>
    <edge source="AUS" target="PAK">
      <data key="d0">414575</data>
    </edge>
    <edge source="AUS" target="PAN">
      <data key="d0">270157</data>
    </edge>
    <edge source="AUS" target="PER">
      <data key="d0">419700</data>
    </edge>
    <edge source="AUS" target="PHL">
      <data key="d0">1757525</data>
    </edge>
    <edge source="AUS" target="POL">
      <data key="d0">108823</data>
    </edge>
    <edge source="AUS" target="ROU">
      <data key="d0">44376</data>
    </edge>
    <edge source="AUS" target="RUS">
      <data key="d0">308592</data>
    </edge>
    <edge source="AUS" target="SAU">
      <data key="d0">933040</data>
    </edge>
    <edge source="AUS" target="SEN">
      <data key="d0">1119058</data>
    </edge>
    <edge source="AUS" target="IND">
      <data key="d0">3352766</data>
    </edge>
    <edge source="AUS" target="SGP">
      <data key="d0">38338724</data>
    </edge>
    <edge source="AUS" target="SVK">
      <data key="d0">136079</data>
    </edge>
    <edge source="AUS" target="VNM">
      <data key="d0">2236052</data>
    </edge>
    <edge source="AUS" target="ZAF">
      <data key="d0">8188822</data>
    </edge>
    <edge source="AUS" target="ESP">
      <data key="d0">354165</data>
    </edge>
    <edge source="AUS" target="SWE">
      <data key="d0">2219240</data>
    </edge>
    <edge source="AUS" target="CHE">
      <data key="d0">382689</data>
    </edge>
    <edge source="AUS" target="THA">
      <data key="d0">12568810</data>
    </edge>
    <edge source="AUS" target="TGO">
      <data key="d0">174747</data>
    </edge>
    <edge source="AUS" target="ARE">
      <data key="d0">21965326</data>
    </edge>
    <edge source="AUS" target="TUN">
      <data key="d0">35361</data>
    </edge>
    <edge source="AUS" target="TUR">
      <data key="d0">225023</data>
    </edge>
    <edge source="AUS" target="UGA">
      <data key="d0">86609</data>
    </edge>
    <edge source="AUS" target="UKR">
      <data key="d0">48487</data>
    </edge>
    <edge source="AUS" target="EGY">
      <data key="d0">856489</data>
    </edge>
    <edge source="AUS" target="GBR">
      <data key="d0">10948112</data>
    </edge>
    <edge source="AUS" target="TZA">
      <data key="d0">1669377</data>
    </edge>
    <edge source="AUS" target="USA">
      <data key="d0">182362769</data>
    </edge>
    <edge source="AUS" target="BFA">
      <data key="d0">504043</data>
    </edge>
    <edge source="AUS" target="URY">
      <data key="d0">42171</data>
    </edge>
    <edge source="AUT" target="ALB">
      <data key="d0">1040545</data>
    </edge>
    <edge source="AUT" target="DZA">
      <data key="d0">300768</data>
    </edge>
    <edge source="AUT" target="AZE">
      <data key="d0">211308</data>
    </edge>
    <edge source="AUT" target="ARG">
      <data key="d0">8101902</data>
    </edge>
    <edge source="AUT" target="AUS">
      <data key="d0">26965670</data>
    </edge>
    <edge source="AUT" target="ARM">
      <data key="d0">40790</data>
    </edge>
    <edge source="AUT" target="BEL">
      <data key="d0">11096118</data>
    </edge>
    <edge source="AUT" target="BOL">
      <data key="d0">241243</data>
    </edge>
    <edge source="AUT" target="BRA">
      <data key="d0">10961474</data>
    </edge>
    <edge source="AUT" target="BGR">
      <data key="d0">4174900</data>
    </edge>
    <edge source="AUT" target="BLR">
      <data key="d0">11477544</data>
    </edge>
    <edge source="AUT" target="KHM">
      <data key="d0">25285</data>
    </edge>
    <edge source="AUT" target="CMR">
      <data key="d0">41558</data>
    </edge>
    <edge source="AUT" target="CAN">
      <data key="d0">184235970</data>
    </edge>
    <edge source="AUT" target="LKA">
      <data key="d0">3875510</data>
    </edge>
    <edge source="AUT" target="CHL">
      <data key="d0">21887633</data>
    </edge>
    <edge source="AUT" target="CHN">
      <data key="d0">167596060</data>
    </edge>
    <edge source="AUT" target="COL">
      <data key="d0">2696785</data>
    </edge>
    <edge source="AUT" target="CRI">
      <data key="d0">223476</data>
    </edge>
    <edge source="AUT" target="HRV">
      <data key="d0">14663378</data>
    </edge>
    <edge source="AUT" target="CZE">
      <data key="d0">183977830</data>
    </edge>
    <edge source="AUT" target="BEN">
      <data key="d0">70918</data>
    </edge>
    <edge source="AUT" target="DNK">
      <data key="d0">12753398</data>
    </edge>
    <edge source="AUT" target="ECU">
      <data key="d0">98808</data>
    </edge>
    <edge source="AUT" target="SLV">
      <data key="d0">11639</data>
    </edge>
    <edge source="AUT" target="ETH">
      <data key="d0">354363</data>
    </edge>
    <edge source="AUT" target="EST">
      <data key="d0">6782053</data>
    </edge>
    <edge source="AUT" target="FIN">
      <data key="d0">30465396</data>
    </edge>
    <edge source="AUT" target="FRA">
      <data key="d0">160339905</data>
    </edge>
    <edge source="AUT" target="GEO">
      <data key="d0">4148595</data>
    </edge>
    <edge source="AUT" target="GMB">
      <data key="d0">23722</data>
    </edge>
    <edge source="AUT" target="DEU">
      <data key="d0">3651577536</data>
    </edge>
    <edge source="AUT" target="GHA">
      <data key="d0">2164819</data>
    </edge>
    <edge source="AUT" target="GRC">
      <data key="d0">3909192</data>
    </edge>
    <edge source="AUT" target="GTM">
      <data key="d0">1044890</data>
    </edge>
    <edge source="AUT" target="HND">
      <data key="d0">210164</data>
    </edge>
    <edge source="AUT" target="HKG">
      <data key="d0">9430048</data>
    </edge>
    <edge source="AUT" target="HUN">
      <data key="d0">151895883</data>
    </edge>
    <edge source="AUT" target="IDN">
      <data key="d0">5163618</data>
    </edge>
    <edge source="AUT" target="IRL">
      <data key="d0">932244</data>
    </edge>
    <edge source="AUT" target="ISR">
      <data key="d0">4395838</data>
    </edge>
    <edge source="AUT" target="ITA">
      <data key="d0">130279845</data>
    </edge>
    <edge source="AUT" target="CIV">
      <data key="d0">112975</data>
    </edge>
    <edge source="AUT" target="JAM">
      <data key="d0">19005</data>
    </edge>
    <edge source="AUT" target="JPN">
      <data key="d0">24929856</data>
    </edge>
    <edge source="AUT" target="KAZ">
      <data key="d0">4940976</data>
    </edge>
    <edge source="AUT" target="JOR">
      <data key="d0">7475281</data>
    </edge>
    <edge source="AUT" target="KOR">
      <data key="d0">55766033</data>
    </edge>
    <edge source="AUT" target="KGZ">
      <data key="d0">12126</data>
    </edge>
    <edge source="AUT" target="LBN">
      <data key="d0">3130724</data>
    </edge>
    <edge source="AUT" target="LVA">
      <data key="d0">11552902</data>
    </edge>
    <edge source="AUT" target="LTU">
      <data key="d0">1148136</data>
    </edge>
    <edge source="AUT" target="MDG">
      <data key="d0">20149</data>
    </edge>
    <edge source="AUT" target="MWI">
      <data key="d0">193315</data>
    </edge>
    <edge source="AUT" target="MYS">
      <data key="d0">7781060</data>
    </edge>
    <edge source="AUT" target="MRT">
      <data key="d0">188343</data>
    </edge>
    <edge source="AUT" target="MUS">
      <data key="d0">10388</data>
    </edge>
    <edge source="AUT" target="MEX">
      <data key="d0">205300789</data>
    </edge>
    <edge source="AUT" target="MDA">
      <data key="d0">290633</data>
    </edge>
    <edge source="AUT" target="MAR">
      <data key="d0">380753</data>
    </edge>
    <edge source="AUT" target="OMN">
      <data key="d0">8206007</data>
    </edge>
    <edge source="AUT" target="NAM">
      <data key="d0">256514</data>
    </edge>
    <edge source="AUT" target="NLD">
      <data key="d0">82896993</data>
    </edge>
    <edge source="AUT" target="NZL">
      <data key="d0">1476514</data>
    </edge>
    <edge source="AUT" target="NIC">
      <data key="d0">271004</data>
    </edge>
    <edge source="AUT" target="NOR">
      <data key="d0">7784068</data>
    </edge>
    <edge source="AUT" target="PAK">
      <data key="d0">24303133</data>
    </edge>
    <edge source="AUT" target="PAN">
      <data key="d0">3439188</data>
    </edge>
    <edge source="AUT" target="PRY">
      <data key="d0">102968</data>
    </edge>
    <edge source="AUT" target="PER">
      <data key="d0">1301080</data>
    </edge>
    <edge source="AUT" target="PHL">
      <data key="d0">1040516</data>
    </edge>
    <edge source="AUT" target="POL">
      <data key="d0">65671234</data>
    </edge>
    <edge source="AUT" target="PRT">
      <data key="d0">6273387</data>
    </edge>
    <edge source="AUT" target="ROU">
      <data key="d0">33901241</data>
    </edge>
    <edge source="AUT" target="RUS">
      <data key="d0">74684953</data>
    </edge>
    <edge source="AUT" target="SAU">
      <data key="d0">31921667</data>
    </edge>
    <edge source="AUT" target="SRB">
      <data key="d0">31205684</data>
    </edge>
    <edge source="AUT" target="IND">
      <data key="d0">29205490</data>
    </edge>
    <edge source="AUT" target="SGP">
      <data key="d0">19249798</data>
    </edge>
    <edge source="AUT" target="SVK">
      <data key="d0">45905041</data>
    </edge>
    <edge source="AUT" target="VNM">
      <data key="d0">7470517</data>
    </edge>
    <edge source="AUT" target="SVN">
      <data key="d0">28280703</data>
    </edge>
    <edge source="AUT" target="ZAF">
      <data key="d0">71016795</data>
    </edge>
    <edge source="AUT" target="ESP">
      <data key="d0">315879749</data>
    </edge>
    <edge source="AUT" target="SWE">
      <data key="d0">17950373</data>
    </edge>
    <edge source="AUT" target="CHE">
      <data key="d0">91964353</data>
    </edge>
    <edge source="AUT" target="THA">
      <data key="d0">4968798</data>
    </edge>
    <edge source="AUT" target="ARE">
      <data key="d0">21680851</data>
    </edge>
    <edge source="AUT" target="TUN">
      <data key="d0">4983004</data>
    </edge>
    <edge source="AUT" target="TUR">
      <data key="d0">67477776</data>
    </edge>
    <edge source="AUT" target="UKR">
      <data key="d0">2706061</data>
    </edge>
    <edge source="AUT" target="MKD">
      <data key="d0">462752</data>
    </edge>
    <edge source="AUT" target="EGY">
      <data key="d0">5140275</data>
    </edge>
    <edge source="AUT" target="GBR">
      <data key="d0">396664682</data>
    </edge>
    <edge source="AUT" target="TZA">
      <data key="d0">948333</data>
    </edge>
    <edge source="AUT" target="USA">
      <data key="d0">1121924781</data>
    </edge>
    <edge source="AUT" target="URY">
      <data key="d0">293043</data>
    </edge>
    <edge source="BOL" target="ARG">
      <data key="d0">1171209</data>
    </edge>
    <edge source="BOL" target="BRA">
      <data key="d0">1984857</data>
    </edge>
    <edge source="BOL" target="CHL">
      <data key="d0">107973</data>
    </edge>
    <edge source="BOL" target="COL">
      <data key="d0">32615</data>
    </edge>
    <edge source="BOL" target="DEU">
      <data key="d0">58808</data>
    </edge>
    <edge source="BOL" target="HKG">
      <data key="d0">12198</data>
    </edge>
    <edge source="BOL" target="JPN">
      <data key="d0">50614</data>
    </edge>
    <edge source="BOL" target="MEX">
      <data key="d0">126798</data>
    </edge>
    <edge source="BOL" target="PAN">
      <data key="d0">43768</data>
    </edge>
    <edge source="BOL" target="PRY">
      <data key="d0">127443</data>
    </edge>
    <edge source="BOL" target="SWE">
      <data key="d0">401830</data>
    </edge>
    <edge source="BOL" target="USA">
      <data key="d0">23414721</data>
    </edge>
    <edge source="BOL" target="URY">
      <data key="d0">3026800</data>
    </edge>
    <edge source="BRA" target="DZA">
      <data key="d0">1069336</data>
    </edge>
    <edge source="BRA" target="ARG">
      <data key="d0">316392216</data>
    </edge>
    <edge source="BRA" target="AUS">
      <data key="d0">30180895</data>
    </edge>
    <edge source="BRA" target="AUT">
      <data key="d0">26388558</data>
    </edge>
    <edge source="BRA" target="BEL">
      <data key="d0">23384473</data>
    </edge>
    <edge source="BRA" target="BOL">
      <data key="d0">13121385</data>
    </edge>
    <edge source="BRA" target="BWA">
      <data key="d0">30839</data>
    </edge>
    <edge source="BRA" target="KHM">
      <data key="d0">17483</data>
    </edge>
    <edge source="BRA" target="CMR">
      <data key="d0">23440</data>
    </edge>
    <edge source="BRA" target="CAN">
      <data key="d0">40507954</data>
    </edge>
    <edge source="BRA" target="LKA">
      <data key="d0">20209</data>
    </edge>
    <edge source="BRA" target="CHL">
      <data key="d0">60815548</data>
    </edge>
    <edge source="BRA" target="CHN">
      <data key="d0">56609961</data>
    </edge>
    <edge source="BRA" target="COL">
      <data key="d0">101960958</data>
    </edge>
    <edge source="BRA" target="CRI">
      <data key="d0">7324444</data>
    </edge>
    <edge source="BRA" target="HRV">
      <data key="d0">85023</data>
    </edge>
    <edge source="BRA" target="CZE">
      <data key="d0">244506</data>
    </edge>
    <edge source="BRA" target="DNK">
      <data key="d0">978008</data>
    </edge>
    <edge source="BRA" target="ECU">
      <data key="d0">16364210</data>
    </edge>
    <edge source="BRA" target="SLV">
      <data key="d0">1902154</data>
    </edge>
    <edge source="BRA" target="ETH">
      <data key="d0">17741</data>
    </edge>
    <edge source="BRA" target="FIN">
      <data key="d0">7756058</data>
    </edge>
    <edge source="BRA" target="FRA">
      <data key="d0">113580746</data>
    </edge>
    <edge source="BRA" target="GEO">
      <data key="d0">761040</data>
    </edge>
    <edge source="BRA" target="DEU">
      <data key="d0">369649363</data>
    </edge>
    <edge source="BRA" target="GHA">
      <data key="d0">478243</data>
    </edge>
    <edge source="BRA" target="GRC">
      <data key="d0">114921</data>
    </edge>
    <edge source="BRA" target="GTM">
      <data key="d0">7867688</data>
    </edge>
    <edge source="BRA" target="HND">
      <data key="d0">1535141</data>
    </edge>
    <edge source="BRA" target="HKG">
      <data key="d0">17561</data>
    </edge>
    <edge source="BRA" target="HUN">
      <data key="d0">48859879</data>
    </edge>
    <edge source="BRA" target="IDN">
      <data key="d0">4624562</data>
    </edge>
    <edge source="BRA" target="IRL">
      <data key="d0">92207900</data>
    </edge>
    <edge source="BRA" target="ISR">
      <data key="d0">3885780</data>
    </edge>
    <edge source="BRA" target="ITA">
      <data key="d0">113500806</data>
    </edge>
    <edge source="BRA" target="CIV">
      <data key="d0">240539</data>
    </edge>
    <edge source="BRA" target="JAM">
      <data key="d0">79667</data>
    </edge>
    <edge source="BRA" target="JPN">
      <data key="d0">16624652</data>
    </edge>
    <edge source="BRA" target="KAZ">
      <data key="d0">24732</data>
    </edge>
    <edge source="BRA" target="JOR">
      <data key="d0">304881</data>
    </edge>
    <edge source="BRA" target="KOR">
      <data key="d0">9198241</data>
    </edge>
    <edge source="BRA" target="LBN">
      <data key="d0">37739</data>
    </edge>
    <edge source="BRA" target="MYS">
      <data key="d0">3947301</data>
    </edge>
    <edge source="BRA" target="MRT">
      <data key="d0">79542</data>
    </edge>
    <edge source="BRA" target="MUS">
      <data key="d0">18991</data>
    </edge>
    <edge source="BRA" target="MEX">
      <data key="d0">289857378</data>
    </edge>
    <edge source="BRA" target="MAR">
      <data key="d0">519171</data>
    </edge>
    <edge source="BRA" target="MOZ">
      <data key="d0">73467</data>
    </edge>
    <edge source="BRA" target="OMN">
      <data key="d0">44490</data>
    </edge>
    <edge source="BRA" target="NAM">
      <data key="d0">17459</data>
    </edge>
    <edge source="BRA" target="NLD">
      <data key="d0">8955144</data>
    </edge>
    <edge source="BRA" target="NZL">
      <data key="d0">1779827</data>
    </edge>
    <edge source="BRA" target="NIC">
      <data key="d0">1381261</data>
    </edge>
    <edge source="BRA" target="NOR">
      <data key="d0">1494983</data>
    </edge>
    <edge source="BRA" target="PAK">
      <data key="d0">590557</data>
    </edge>
    <edge source="BRA" target="PAN">
      <data key="d0">17758487</data>
    </edge>
    <edge source="BRA" target="PRY">
      <data key="d0">19103084</data>
    </edge>
    <edge source="BRA" target="PER">
      <data key="d0">40646499</data>
    </edge>
    <edge source="BRA" target="PHL">
      <data key="d0">1197152</data>
    </edge>
    <edge source="BRA" target="POL">
      <data key="d0">4093081</data>
    </edge>
    <edge source="BRA" target="PRT">
      <data key="d0">22386598</data>
    </edge>
    <edge source="BRA" target="ROU">
      <data key="d0">3054236</data>
    </edge>
    <edge source="BRA" target="RUS">
      <data key="d0">4506741</data>
    </edge>
    <edge source="BRA" target="SAU">
      <data key="d0">9322791</data>
    </edge>
    <edge source="BRA" target="SEN">
      <data key="d0">249455</data>
    </edge>
    <edge source="BRA" target="IND">
      <data key="d0">11857280</data>
    </edge>
    <edge source="BRA" target="SGP">
      <data key="d0">187065467</data>
    </edge>
    <edge source="BRA" target="VNM">
      <data key="d0">530006</data>
    </edge>
    <edge source="BRA" target="SVN">
      <data key="d0">12712</data>
    </edge>
    <edge source="BRA" target="ZAF">
      <data key="d0">54655845</data>
    </edge>
    <edge source="BRA" target="ZWE">
      <data key="d0">151029</data>
    </edge>
    <edge source="BRA" target="ESP">
      <data key="d0">41311093</data>
    </edge>
    <edge source="BRA" target="SWE">
      <data key="d0">27190494</data>
    </edge>
    <edge source="BRA" target="CHE">
      <data key="d0">6314788</data>
    </edge>
    <edge source="BRA" target="THA">
      <data key="d0">29271578</data>
    </edge>
    <edge source="BRA" target="ARE">
      <data key="d0">15755989</data>
    </edge>
    <edge source="BRA" target="TUN">
      <data key="d0">407493</data>
    </edge>
    <edge source="BRA" target="TUR">
      <data key="d0">27940464</data>
    </edge>
    <edge source="BRA" target="UGA">
      <data key="d0">452687</data>
    </edge>
    <edge source="BRA" target="UKR">
      <data key="d0">24939</data>
    </edge>
    <edge source="BRA" target="EGY">
      <data key="d0">10828004</data>
    </edge>
    <edge source="BRA" target="GBR">
      <data key="d0">104566758</data>
    </edge>
    <edge source="BRA" target="USA">
      <data key="d0">2777008373</data>
    </edge>
    <edge source="BRA" target="BFA">
      <data key="d0">26700</data>
    </edge>
    <edge source="BRA" target="URY">
      <data key="d0">12915169</data>
    </edge>
    <edge source="CHL" target="ARG">
      <data key="d0">6346790</data>
    </edge>
    <edge source="CHL" target="AUS">
      <data key="d0">80545</data>
    </edge>
    <edge source="CHL" target="BEL">
      <data key="d0">589166</data>
    </edge>
    <edge source="CHL" target="BOL">
      <data key="d0">17449680</data>
    </edge>
    <edge source="CHL" target="BRA">
      <data key="d0">2238336</data>
    </edge>
    <edge source="CHL" target="CAN">
      <data key="d0">424768</data>
    </edge>
    <edge source="CHL" target="CHN">
      <data key="d0">218443</data>
    </edge>
    <edge source="CHL" target="COL">
      <data key="d0">186959</data>
    </edge>
    <edge source="CHL" target="CRI">
      <data key="d0">70582</data>
    </edge>
    <edge source="CHL" target="DNK">
      <data key="d0">38572</data>
    </edge>
    <edge source="CHL" target="ECU">
      <data key="d0">63419</data>
    </edge>
    <edge source="CHL" target="FRA">
      <data key="d0">424806</data>
    </edge>
    <edge source="CHL" target="DEU">
      <data key="d0">913506</data>
    </edge>
    <edge source="CHL" target="GHA">
      <data key="d0">40953</data>
    </edge>
    <edge source="CHL" target="GTM">
      <data key="d0">41725</data>
    </edge>
    <edge source="CHL" target="HUN">
      <data key="d0">59764</data>
    </edge>
    <edge source="CHL" target="IDN">
      <data key="d0">11290</data>
    </edge>
    <edge source="CHL" target="ITA">
      <data key="d0">339257</data>
    </edge>
    <edge source="CHL" target="JPN">
      <data key="d0">329926</data>
    </edge>
    <edge source="CHL" target="KOR">
      <data key="d0">14563</data>
    </edge>
    <edge source="CHL" target="MYS">
      <data key="d0">347579</data>
    </edge>
    <edge source="CHL" target="MRT">
      <data key="d0">34690</data>
    </edge>
    <edge source="CHL" target="MEX">
      <data key="d0">343697</data>
    </edge>
    <edge source="CHL" target="NLD">
      <data key="d0">355254</data>
    </edge>
    <edge source="CHL" target="NOR">
      <data key="d0">27967</data>
    </edge>
    <edge source="CHL" target="PAK">
      <data key="d0">37006</data>
    </edge>
    <edge source="CHL" target="PAN">
      <data key="d0">20889</data>
    </edge>
    <edge source="CHL" target="PRY">
      <data key="d0">2467629</data>
    </edge>
    <edge source="CHL" target="PER">
      <data key="d0">7930757</data>
    </edge>
    <edge source="CHL" target="SGP">
      <data key="d0">18058</data>
    </edge>
    <edge source="CHL" target="ZAF">
      <data key="d0">666761</data>
    </edge>
    <edge source="CHL" target="ESP">
      <data key="d0">167885</data>
    </edge>
    <edge source="CHL" target="SWE">
      <data key="d0">18904</data>
    </edge>
    <edge source="CHL" target="THA">
      <data key="d0">34440</data>
    </edge>
    <edge source="CHL" target="ARE">
      <data key="d0">275809</data>
    </edge>
    <edge source="CHL" target="EGY">
      <data key="d0">21695</data>
    </edge>
    <edge source="CHL" target="GBR">
      <data key="d0">508186</data>
    </edge>
    <edge source="CHL" target="TZA">
      <data key="d0">16156</data>
    </edge>
    <edge source="CHL" target="USA">
      <data key="d0">34531197</data>
    </edge>
    <edge source="CHL" target="URY">
      <data key="d0">298949</data>
    </edge>
    <edge source="CHN" target="ALB">
      <data key="d0">3379257</data>
    </edge>
    <edge source="CHN" target="DZA">
      <data key="d0">103618849</data>
    </edge>
    <edge source="CHN" target="AZE">
      <data key="d0">1513768</data>
    </edge>
    <edge source="CHN" target="ARG">
      <data key="d0">110245073</data>
    </edge>
    <edge source="CHN" target="AUS">
      <data key="d0">268526797</data>
    </edge>
    <edge source="CHN" target="AUT">
      <data key="d0">100360318</data>
    </edge>
    <edge source="CHN" target="ARM">
      <data key="d0">14296144</data>
    </edge>
    <edge source="CHN" target="BEL">
      <data key="d0">190386961</data>
    </edge>
    <edge source="CHN" target="BOL">
      <data key="d0">7266692</data>
    </edge>
    <edge source="CHN" target="BWA">
      <data key="d0">2591672</data>
    </edge>
    <edge source="CHN" target="BRA">
      <data key="d0">457912476</data>
    </edge>
    <edge source="CHN" target="BGR">
      <data key="d0">7577357</data>
    </edge>
    <edge source="CHN" target="BDI">
      <data key="d0">1621028</data>
    </edge>
    <edge source="CHN" target="BLR">
      <data key="d0">23497714</data>
    </edge>
    <edge source="CHN" target="KHM">
      <data key="d0">61623326</data>
    </edge>
    <edge source="CHN" target="CMR">
      <data key="d0">48448111</data>
    </edge>
    <edge source="CHN" target="CAN">
      <data key="d0">393563539</data>
    </edge>
    <edge source="CHN" target="CAF">
      <data key="d0">40119</data>
    </edge>
    <edge source="CHN" target="LKA">
      <data key="d0">43365412</data>
    </edge>
    <edge source="CHN" target="CHL">
      <data key="d0">152056724</data>
    </edge>
    <edge source="CHN" target="COL">
      <data key="d0">110686354</data>
    </edge>
    <edge source="CHN" target="CRI">
      <data key="d0">40559126</data>
    </edge>
    <edge source="CHN" target="HRV">
      <data key="d0">13867756</data>
    </edge>
    <edge source="CHN" target="CZE">
      <data key="d0">161774706</data>
    </edge>
    <edge source="CHN" target="BEN">
      <data key="d0">10623656</data>
    </edge>
    <edge source="CHN" target="DNK">
      <data key="d0">139087638</data>
    </edge>
    <edge source="CHN" target="ECU">
      <data key="d0">88043625</data>
    </edge>
    <edge source="CHN" target="SLV">
      <data key="d0">2655356</data>
    </edge>
    <edge source="CHN" target="ETH">
      <data key="d0">183658681</data>
    </edge>
    <edge source="CHN" target="EST">
      <data key="d0">14755063</data>
    </edge>
    <edge source="CHN" target="FIN">
      <data key="d0">61414693</data>
    </edge>
    <edge source="CHN" target="FRA">
      <data key="d0">544606685</data>
    </edge>
    <edge source="CHN" target="GEO">
      <data key="d0">9231247</data>
    </edge>
    <edge source="CHN" target="GMB">
      <data key="d0">1037327</data>
    </edge>
    <edge source="CHN" target="PSE">
      <data key="d0">443747</data>
    </edge>
    <edge source="CHN" target="DEU">
      <data key="d0">1608285647</data>
    </edge>
    <edge source="CHN" target="GHA">
      <data key="d0">76598060</data>
    </edge>
    <edge source="CHN" target="GRC">
      <data key="d0">28621330</data>
    </edge>
    <edge source="CHN" target="GTM">
      <data key="d0">12060333</data>
    </edge>
    <edge source="CHN" target="HND">
      <data key="d0">9450430</data>
    </edge>
    <edge source="CHN" target="HKG">
      <data key="d0">2703124461</data>
    </edge>
    <edge source="CHN" target="HUN">
      <data key="d0">189857480</data>
    </edge>
    <edge source="CHN" target="IDN">
      <data key="d0">1014416952</data>
    </edge>
    <edge source="CHN" target="IRL">
      <data key="d0">18164983</data>
    </edge>
    <edge source="CHN" target="ISR">
      <data key="d0">65999040</data>
    </edge>
    <edge source="CHN" target="ITA">
      <data key="d0">744037238</data>
    </edge>
    <edge source="CHN" target="CIV">
      <data key="d0">28128705</data>
    </edge>
    <edge source="CHN" target="JAM">
      <data key="d0">2614349</data>
    </edge>
    <edge source="CHN" target="JPN">
      <data key="d0">2422270844</data>
    </edge>
    <edge source="CHN" target="KAZ">
      <data key="d0">83361509</data>
    </edge>
    <edge source="CHN" target="JOR">
      <data key="d0">15919040</data>
    </edge>
    <edge source="CHN" target="KOR">
      <data key="d0">1064051255</data>
    </edge>
    <edge source="CHN" target="KGZ">
      <data key="d0">31610219</data>
    </edge>
    <edge source="CHN" target="LBN">
      <data key="d0">22280564</data>
    </edge>
    <edge source="CHN" target="LVA">
      <data key="d0">10619580</data>
    </edge>
    <edge source="CHN" target="LTU">
      <data key="d0">18029563</data>
    </edge>
    <edge source="CHN" target="MDG">
      <data key="d0">8808877</data>
    </edge>
    <edge source="CHN" target="MWI">
      <data key="d0">2737730</data>
    </edge>
    <edge source="CHN" target="MYS">
      <data key="d0">604167479</data>
    </edge>
    <edge source="CHN" target="MRT">
      <data key="d0">3627650</data>
    </edge>
    <edge source="CHN" target="MUS">
      <data key="d0">2620906</data>
    </edge>
    <edge source="CHN" target="MEX">
      <data key="d0">736833205</data>
    </edge>
    <edge source="CHN" target="MDA">
      <data key="d0">277094</data>
    </edge>
    <edge source="CHN" target="MAR">
      <data key="d0">84586245</data>
    </edge>
    <edge source="CHN" target="MOZ">
      <data key="d0">16444325</data>
    </edge>
    <edge source="CHN" target="OMN">
      <data key="d0">34914117</data>
    </edge>
    <edge source="CHN" target="NAM">
      <data key="d0">6258596</data>
    </edge>
    <edge source="CHN" target="NLD">
      <data key="d0">252712766</data>
    </edge>
    <edge source="CHN" target="NZL">
      <data key="d0">37692304</data>
    </edge>
    <edge source="CHN" target="NIC">
      <data key="d0">3186030</data>
    </edge>
    <edge source="CHN" target="NER">
      <data key="d0">2892885</data>
    </edge>
    <edge source="CHN" target="NOR">
      <data key="d0">12908355</data>
    </edge>
    <edge source="CHN" target="PAK">
      <data key="d0">1454536914</data>
    </edge>
    <edge source="CHN" target="PAN">
      <data key="d0">25049524</data>
    </edge>
    <edge source="CHN" target="PRY">
      <data key="d0">14370042</data>
    </edge>
    <edge source="CHN" target="PER">
      <data key="d0">65810800</data>
    </edge>
    <edge source="CHN" target="PHL">
      <data key="d0">372757330</data>
    </edge>
    <edge source="CHN" target="POL">
      <data key="d0">218217231</data>
    </edge>
    <edge source="CHN" target="PRT">
      <data key="d0">44996482</data>
    </edge>
    <edge source="CHN" target="ROU">
      <data key="d0">230869237</data>
    </edge>
    <edge source="CHN" target="RUS">
      <data key="d0">908577887</data>
    </edge>
    <edge source="CHN" target="SAU">
      <data key="d0">182300646</data>
    </edge>
    <edge source="CHN" target="SEN">
      <data key="d0">26883177</data>
    </edge>
    <edge source="CHN" target="SRB">
      <data key="d0">24180780</data>
    </edge>
    <edge source="CHN" target="IND">
      <data key="d0">1225887400</data>
    </edge>
    <edge source="CHN" target="SGP">
      <data key="d0">555257057</data>
    </edge>
    <edge source="CHN" target="SVK">
      <data key="d0">63630641</data>
    </edge>
    <edge source="CHN" target="VNM">
      <data key="d0">1103816325</data>
    </edge>
    <edge source="CHN" target="SVN">
      <data key="d0">70913601</data>
    </edge>
    <edge source="CHN" target="ZAF">
      <data key="d0">320743377</data>
    </edge>
    <edge source="CHN" target="ZWE">
      <data key="d0">21817094</data>
    </edge>
    <edge source="CHN" target="ESP">
      <data key="d0">290874467</data>
    </edge>
    <edge source="CHN" target="SWE">
      <data key="d0">101494907</data>
    </edge>
    <edge source="CHN" target="CHE">
      <data key="d0">43224218</data>
    </edge>
    <edge source="CHN" target="THA">
      <data key="d0">984107937</data>
    </edge>
    <edge source="CHN" target="TGO">
      <data key="d0">14322124</data>
    </edge>
    <edge source="CHN" target="ARE">
      <data key="d0">424735500</data>
    </edge>
    <edge source="CHN" target="TUN">
      <data key="d0">16866099</data>
    </edge>
    <edge source="CHN" target="TUR">
      <data key="d0">817980183</data>
    </edge>
    <edge source="CHN" target="UGA">
      <data key="d0">27232752</data>
    </edge>
    <edge source="CHN" target="UKR">
      <data key="d0">38834134</data>
    </edge>
    <edge source="CHN" target="MKD">
      <data key="d0">169969</data>
    </edge>
    <edge source="CHN" target="EGY">
      <data key="d0">284044951</data>
    </edge>
    <edge source="CHN" target="GBR">
      <data key="d0">507846480</data>
    </edge>
    <edge source="CHN" target="TZA">
      <data key="d0">47961318</data>
    </edge>
    <edge source="CHN" target="USA">
      <data key="d0">6680313657</data>
    </edge>
    <edge source="CHN" target="BFA">
      <data key="d0">4463850</data>
    </edge>
    <edge source="CHN" target="URY">
      <data key="d0">104949550</data>
    </edge>
    <edge source="COL" target="ARG">
      <data key="d0">1114457</data>
    </edge>
    <edge source="COL" target="AUT">
      <data key="d0">365750</data>
    </edge>
    <edge source="COL" target="BEL">
      <data key="d0">51706</data>
    </edge>
    <edge source="COL" target="BOL">
      <data key="d0">68154</data>
    </edge>
    <edge source="COL" target="BRA">
      <data key="d0">504574</data>
    </edge>
    <edge source="COL" target="CMR">
      <data key="d0">37229</data>
    </edge>
    <edge source="COL" target="CAN">
      <data key="d0">2087929</data>
    </edge>
    <edge source="COL" target="CHL">
      <data key="d0">345658</data>
    </edge>
    <edge source="COL" target="CHN">
      <data key="d0">18229</data>
    </edge>
    <edge source="COL" target="CRI">
      <data key="d0">393767</data>
    </edge>
    <edge source="COL" target="ECU">
      <data key="d0">4464368</data>
    </edge>
    <edge source="COL" target="SLV">
      <data key="d0">175828</data>
    </edge>
    <edge source="COL" target="FRA">
      <data key="d0">38212</data>
    </edge>
    <edge source="COL" target="DEU">
      <data key="d0">164747</data>
    </edge>
    <edge source="COL" target="GTM">
      <data key="d0">404331</data>
    </edge>
    <edge source="COL" target="HND">
      <data key="d0">73165</data>
    </edge>
    <edge source="COL" target="ISR">
      <data key="d0">1319518</data>
    </edge>
    <edge source="COL" target="ITA">
      <data key="d0">55425</data>
    </edge>
    <edge source="COL" target="CIV">
      <data key="d0">69769</data>
    </edge>
    <edge source="COL" target="JOR">
      <data key="d0">12768</data>
    </edge>
    <edge source="COL" target="MEX">
      <data key="d0">335475</data>
    </edge>
    <edge source="COL" target="NLD">
      <data key="d0">70215</data>
    </edge>
    <edge source="COL" target="NIC">
      <data key="d0">147726</data>
    </edge>
    <edge source="COL" target="PAN">
      <data key="d0">683098</data>
    </edge>
    <edge source="COL" target="PER">
      <data key="d0">756406</data>
    </edge>
    <edge source="COL" target="ROU">
      <data key="d0">26330</data>
    </edge>
    <edge source="COL" target="RUS">
      <data key="d0">53218</data>
    </edge>
    <edge source="COL" target="SAU">
      <data key="d0">84722</data>
    </edge>
    <edge source="COL" target="IND">
      <data key="d0">57578</data>
    </edge>
    <edge source="COL" target="ZAF">
      <data key="d0">96495</data>
    </edge>
    <edge source="COL" target="ESP">
      <data key="d0">1205099</data>
    </edge>
    <edge source="COL" target="SWE">
      <data key="d0">22532</data>
    </edge>
    <edge source="COL" target="CHE">
      <data key="d0">4806227</data>
    </edge>
    <edge source="COL" target="ARE">
      <data key="d0">62972</data>
    </edge>
    <edge source="COL" target="TUR">
      <data key="d0">13164</data>
    </edge>
    <edge source="COL" target="EGY">
      <data key="d0">57838</data>
    </edge>
    <edge source="COL" target="GBR">
      <data key="d0">88366</data>
    </edge>
    <edge source="COL" target="USA">
      <data key="d0">28283707</data>
    </edge>
    <edge source="CRI" target="BOL">
      <data key="d0">15801</data>
    </edge>
    <edge source="CRI" target="ECU">
      <data key="d0">13865</data>
    </edge>
    <edge source="CRI" target="SLV">
      <data key="d0">198766</data>
    </edge>
    <edge source="CRI" target="DEU">
      <data key="d0">26234</data>
    </edge>
    <edge source="CRI" target="GTM">
      <data key="d0">49466</data>
    </edge>
    <edge source="CRI" target="HND">
      <data key="d0">579783</data>
    </edge>
    <edge source="CRI" target="JOR">
      <data key="d0">27000</data>
    </edge>
    <edge source="CRI" target="MEX">
      <data key="d0">246979</data>
    </edge>
    <edge source="CRI" target="NLD">
      <data key="d0">52885</data>
    </edge>
    <edge source="CRI" target="NIC">
      <data key="d0">695820</data>
    </edge>
    <edge source="CRI" target="PAN">
      <data key="d0">579457</data>
    </edge>
    <edge source="CRI" target="PER">
      <data key="d0">78424</data>
    </edge>
    <edge source="CRI" target="ESP">
      <data key="d0">75212</data>
    </edge>
    <edge source="CRI" target="USA">
      <data key="d0">5613779</data>
    </edge>
    <edge source="CZE" target="ALB">
      <data key="d0">1869182</data>
    </edge>
    <edge source="CZE" target="DZA">
      <data key="d0">5777530</data>
    </edge>
    <edge source="CZE" target="AZE">
      <data key="d0">951438</data>
    </edge>
    <edge source="CZE" target="ARG">
      <data key="d0">7795900</data>
    </edge>
    <edge source="CZE" target="AUS">
      <data key="d0">15081108</data>
    </edge>
    <edge source="CZE" target="AUT">
      <data key="d0">87719582</data>
    </edge>
    <edge source="CZE" target="ARM">
      <data key="d0">2992530</data>
    </edge>
    <edge source="CZE" target="BEL">
      <data key="d0">148694216</data>
    </edge>
    <edge source="CZE" target="BRA">
      <data key="d0">18084242</data>
    </edge>
    <edge source="CZE" target="BGR">
      <data key="d0">6059256</data>
    </edge>
    <edge source="CZE" target="BLR">
      <data key="d0">3786356</data>
    </edge>
    <edge source="CZE" target="KHM">
      <data key="d0">19493</data>
    </edge>
    <edge source="CZE" target="CMR">
      <data key="d0">44696</data>
    </edge>
    <edge source="CZE" target="CAN">
      <data key="d0">7849719</data>
    </edge>
    <edge source="CZE" target="LKA">
      <data key="d0">41673</data>
    </edge>
    <edge source="CZE" target="CHL">
      <data key="d0">16102961</data>
    </edge>
    <edge source="CZE" target="CHN">
      <data key="d0">80411719</data>
    </edge>
    <edge source="CZE" target="COL">
      <data key="d0">943529</data>
    </edge>
    <edge source="CZE" target="CRI">
      <data key="d0">393856</data>
    </edge>
    <edge source="CZE" target="HRV">
      <data key="d0">1624039</data>
    </edge>
    <edge source="CZE" target="DNK">
      <data key="d0">26714974</data>
    </edge>
    <edge source="CZE" target="ECU">
      <data key="d0">2184706</data>
    </edge>
    <edge source="CZE" target="SLV">
      <data key="d0">1918997</data>
    </edge>
    <edge source="CZE" target="ETH">
      <data key="d0">2695655</data>
    </edge>
    <edge source="CZE" target="EST">
      <data key="d0">1896054</data>
    </edge>
    <edge source="CZE" target="FIN">
      <data key="d0">27429352</data>
    </edge>
    <edge source="CZE" target="FRA">
      <data key="d0">242651136</data>
    </edge>
    <edge source="CZE" target="GEO">
      <data key="d0">2197252</data>
    </edge>
    <edge source="CZE" target="DEU">
      <data key="d0">1192870234</data>
    </edge>
    <edge source="CZE" target="GHA">
      <data key="d0">4643484</data>
    </edge>
    <edge source="CZE" target="GRC">
      <data key="d0">2354163</data>
    </edge>
    <edge source="CZE" target="GTM">
      <data key="d0">1096638</data>
    </edge>
    <edge source="CZE" target="HKG">
      <data key="d0">5662214</data>
    </edge>
    <edge source="CZE" target="HUN">
      <data key="d0">123296503</data>
    </edge>
    <edge source="CZE" target="IDN">
      <data key="d0">135376</data>
    </edge>
    <edge source="CZE" target="IRL">
      <data key="d0">14016974</data>
    </edge>
    <edge source="CZE" target="ISR">
      <data key="d0">8601001</data>
    </edge>
    <edge source="CZE" target="ITA">
      <data key="d0">187733158</data>
    </edge>
    <edge source="CZE" target="CIV">
      <data key="d0">732880</data>
    </edge>
    <edge source="CZE" target="JPN">
      <data key="d0">99962625</data>
    </edge>
    <edge source="CZE" target="KAZ">
      <data key="d0">6400449</data>
    </edge>
    <edge source="CZE" target="JOR">
      <data key="d0">172643</data>
    </edge>
    <edge source="CZE" target="KOR">
      <data key="d0">12059396</data>
    </edge>
    <edge source="CZE" target="KGZ">
      <data key="d0">901348</data>
    </edge>
    <edge source="CZE" target="LBN">
      <data key="d0">92411</data>
    </edge>
    <edge source="CZE" target="LVA">
      <data key="d0">1146060</data>
    </edge>
    <edge source="CZE" target="LTU">
      <data key="d0">4515219</data>
    </edge>
    <edge source="CZE" target="MYS">
      <data key="d0">5152939</data>
    </edge>
    <edge source="CZE" target="MEX">
      <data key="d0">51997422</data>
    </edge>
    <edge source="CZE" target="MDA">
      <data key="d0">56784</data>
    </edge>
    <edge source="CZE" target="MAR">
      <data key="d0">236223</data>
    </edge>
    <edge source="CZE" target="MOZ">
      <data key="d0">15495</data>
    </edge>
    <edge source="CZE" target="OMN">
      <data key="d0">10920359</data>
    </edge>
    <edge source="CZE" target="NLD">
      <data key="d0">46254439</data>
    </edge>
    <edge source="CZE" target="NZL">
      <data key="d0">1319656</data>
    </edge>
    <edge source="CZE" target="NIC">
      <data key="d0">153231</data>
    </edge>
    <edge source="CZE" target="NOR">
      <data key="d0">12118951</data>
    </edge>
    <edge source="CZE" target="PAK">
      <data key="d0">1671219</data>
    </edge>
    <edge source="CZE" target="PAN">
      <data key="d0">1233336</data>
    </edge>
    <edge source="CZE" target="PRY">
      <data key="d0">56573</data>
    </edge>
    <edge source="CZE" target="PER">
      <data key="d0">476247</data>
    </edge>
    <edge source="CZE" target="PHL">
      <data key="d0">1272795</data>
    </edge>
    <edge source="CZE" target="POL">
      <data key="d0">110075797</data>
    </edge>
    <edge source="CZE" target="PRT">
      <data key="d0">5122462</data>
    </edge>
    <edge source="CZE" target="ROU">
      <data key="d0">40562592</data>
    </edge>
    <edge source="CZE" target="RUS">
      <data key="d0">96810880</data>
    </edge>
    <edge source="CZE" target="SAU">
      <data key="d0">1792657</data>
    </edge>
    <edge source="CZE" target="SRB">
      <data key="d0">10730345</data>
    </edge>
    <edge source="CZE" target="IND">
      <data key="d0">72620905</data>
    </edge>
    <edge source="CZE" target="SGP">
      <data key="d0">13175644</data>
    </edge>
    <edge source="CZE" target="SVK">
      <data key="d0">88722224</data>
    </edge>
    <edge source="CZE" target="VNM">
      <data key="d0">5137156</data>
    </edge>
    <edge source="CZE" target="SVN">
      <data key="d0">3609065</data>
    </edge>
    <edge source="CZE" target="ZAF">
      <data key="d0">23377668</data>
    </edge>
    <edge source="CZE" target="ESP">
      <data key="d0">213923278</data>
    </edge>
    <edge source="CZE" target="SWE">
      <data key="d0">62405006</data>
    </edge>
    <edge source="CZE" target="CHE">
      <data key="d0">29797357</data>
    </edge>
    <edge source="CZE" target="THA">
      <data key="d0">10533474</data>
    </edge>
    <edge source="CZE" target="ARE">
      <data key="d0">13327897</data>
    </edge>
    <edge source="CZE" target="TUN">
      <data key="d0">2718374</data>
    </edge>
    <edge source="CZE" target="TUR">
      <data key="d0">51387496</data>
    </edge>
    <edge source="CZE" target="UGA">
      <data key="d0">6157807</data>
    </edge>
    <edge source="CZE" target="UKR">
      <data key="d0">23438496</data>
    </edge>
    <edge source="CZE" target="MKD">
      <data key="d0">314622</data>
    </edge>
    <edge source="CZE" target="EGY">
      <data key="d0">15995528</data>
    </edge>
    <edge source="CZE" target="GBR">
      <data key="d0">298813395</data>
    </edge>
    <edge source="CZE" target="TZA">
      <data key="d0">293539</data>
    </edge>
    <edge source="CZE" target="USA">
      <data key="d0">368787498</data>
    </edge>
    <edge source="CZE" target="URY">
      <data key="d0">263210</data>
    </edge>
    <edge source="DNK" target="ALB">
      <data key="d0">35294</data>
    </edge>
    <edge source="DNK" target="DZA">
      <data key="d0">72602</data>
    </edge>
    <edge source="DNK" target="AZE">
      <data key="d0">257659</data>
    </edge>
    <edge source="DNK" target="ARG">
      <data key="d0">4658927</data>
    </edge>
    <edge source="DNK" target="AUS">
      <data key="d0">147086458</data>
    </edge>
    <edge source="DNK" target="AUT">
      <data key="d0">16576593</data>
    </edge>
    <edge source="DNK" target="ARM">
      <data key="d0">36232</data>
    </edge>
    <edge source="DNK" target="BEL">
      <data key="d0">27417529</data>
    </edge>
    <edge source="DNK" target="BRA">
      <data key="d0">17871373</data>
    </edge>
    <edge source="DNK" target="BGR">
      <data key="d0">678996</data>
    </edge>
    <edge source="DNK" target="BLR">
      <data key="d0">311140</data>
    </edge>
    <edge source="DNK" target="CMR">
      <data key="d0">146138</data>
    </edge>
    <edge source="DNK" target="CAN">
      <data key="d0">14926011</data>
    </edge>
    <edge source="DNK" target="LKA">
      <data key="d0">1399610</data>
    </edge>
    <edge source="DNK" target="CHL">
      <data key="d0">57851745</data>
    </edge>
    <edge source="DNK" target="CHN">
      <data key="d0">136352663</data>
    </edge>
    <edge source="DNK" target="COL">
      <data key="d0">486426</data>
    </edge>
    <edge source="DNK" target="CRI">
      <data key="d0">409779</data>
    </edge>
    <edge source="DNK" target="HRV">
      <data key="d0">14158786</data>
    </edge>
    <edge source="DNK" target="CZE">
      <data key="d0">6099852</data>
    </edge>
    <edge source="DNK" target="ECU">
      <data key="d0">409166</data>
    </edge>
    <edge source="DNK" target="SLV">
      <data key="d0">380458</data>
    </edge>
    <edge source="DNK" target="ETH">
      <data key="d0">261521</data>
    </edge>
    <edge source="DNK" target="EST">
      <data key="d0">1115727</data>
    </edge>
    <edge source="DNK" target="FIN">
      <data key="d0">154924040</data>
    </edge>
    <edge source="DNK" target="FRA">
      <data key="d0">95050188</data>
    </edge>
    <edge source="DNK" target="GEO">
      <data key="d0">4484426</data>
    </edge>
    <edge source="DNK" target="GMB">
      <data key="d0">163312</data>
    </edge>
    <edge source="DNK" target="PSE">
      <data key="d0">166399</data>
    </edge>
    <edge source="DNK" target="DEU">
      <data key="d0">1381446608</data>
    </edge>
    <edge source="DNK" target="GHA">
      <data key="d0">852665</data>
    </edge>
    <edge source="DNK" target="GRC">
      <data key="d0">20213672</data>
    </edge>
    <edge source="DNK" target="GTM">
      <data key="d0">227856</data>
    </edge>
    <edge source="DNK" target="HND">
      <data key="d0">21345</data>
    </edge>
    <edge source="DNK" target="HKG">
      <data key="d0">7004116</data>
    </edge>
    <edge source="DNK" target="HUN">
      <data key="d0">8545603</data>
    </edge>
    <edge source="DNK" target="IDN">
      <data key="d0">1653758</data>
    </edge>
    <edge source="DNK" target="IRL">
      <data key="d0">183968972</data>
    </edge>
    <edge source="DNK" target="ISR">
      <data key="d0">1666924</data>
    </edge>
    <edge source="DNK" target="ITA">
      <data key="d0">98812368</data>
    </edge>
    <edge source="DNK" target="CIV">
      <data key="d0">141966</data>
    </edge>
    <edge source="DNK" target="JAM">
      <data key="d0">1707727</data>
    </edge>
    <edge source="DNK" target="JPN">
      <data key="d0">14860267</data>
    </edge>
    <edge source="DNK" target="KAZ">
      <data key="d0">366984</data>
    </edge>
    <edge source="DNK" target="JOR">
      <data key="d0">1300372</data>
    </edge>
    <edge source="DNK" target="KOR">
      <data key="d0">63072633</data>
    </edge>
    <edge source="DNK" target="LBN">
      <data key="d0">868542</data>
    </edge>
    <edge source="DNK" target="LVA">
      <data key="d0">1481595</data>
    </edge>
    <edge source="DNK" target="LTU">
      <data key="d0">1218911</data>
    </edge>
    <edge source="DNK" target="MDG">
      <data key="d0">33113</data>
    </edge>
    <edge source="DNK" target="MYS">
      <data key="d0">1709236</data>
    </edge>
    <edge source="DNK" target="MRT">
      <data key="d0">252514</data>
    </edge>
    <edge source="DNK" target="MUS">
      <data key="d0">5333353</data>
    </edge>
    <edge source="DNK" target="MEX">
      <data key="d0">40838351</data>
    </edge>
    <edge source="DNK" target="MDA">
      <data key="d0">166229</data>
    </edge>
    <edge source="DNK" target="MAR">
      <data key="d0">2005971</data>
    </edge>
    <edge source="DNK" target="MOZ">
      <data key="d0">71397</data>
    </edge>
    <edge source="DNK" target="OMN">
      <data key="d0">879217</data>
    </edge>
    <edge source="DNK" target="NLD">
      <data key="d0">1404907641</data>
    </edge>
    <edge source="DNK" target="NZL">
      <data key="d0">3834099</data>
    </edge>
    <edge source="DNK" target="NIC">
      <data key="d0">132089</data>
    </edge>
    <edge source="DNK" target="NER">
      <data key="d0">15378</data>
    </edge>
    <edge source="DNK" target="NOR">
      <data key="d0">38400112</data>
    </edge>
    <edge source="DNK" target="PAK">
      <data key="d0">750014</data>
    </edge>
    <edge source="DNK" target="PAN">
      <data key="d0">2198043</data>
    </edge>
    <edge source="DNK" target="PRY">
      <data key="d0">17024</data>
    </edge>
    <edge source="DNK" target="PER">
      <data key="d0">1430998</data>
    </edge>
    <edge source="DNK" target="PHL">
      <data key="d0">4765503</data>
    </edge>
    <edge source="DNK" target="POL">
      <data key="d0">39247497</data>
    </edge>
    <edge source="DNK" target="PRT">
      <data key="d0">5587837</data>
    </edge>
    <edge source="DNK" target="ROU">
      <data key="d0">1645161</data>
    </edge>
    <edge source="DNK" target="RUS">
      <data key="d0">10175979</data>
    </edge>
    <edge source="DNK" target="SAU">
      <data key="d0">2863968</data>
    </edge>
    <edge source="DNK" target="SEN">
      <data key="d0">320921</data>
    </edge>
    <edge source="DNK" target="SRB">
      <data key="d0">6847301</data>
    </edge>
    <edge source="DNK" target="IND">
      <data key="d0">20507318</data>
    </edge>
    <edge source="DNK" target="SGP">
      <data key="d0">26655603</data>
    </edge>
    <edge source="DNK" target="SVK">
      <data key="d0">6160264</data>
    </edge>
    <edge source="DNK" target="VNM">
      <data key="d0">3224714</data>
    </edge>
    <edge source="DNK" target="SVN">
      <data key="d0">506588</data>
    </edge>
    <edge source="DNK" target="ZAF">
      <data key="d0">83854021</data>
    </edge>
    <edge source="DNK" target="ESP">
      <data key="d0">39736920</data>
    </edge>
    <edge source="DNK" target="SWE">
      <data key="d0">110058277</data>
    </edge>
    <edge source="DNK" target="CHE">
      <data key="d0">7821468</data>
    </edge>
    <edge source="DNK" target="THA">
      <data key="d0">5259877</data>
    </edge>
    <edge source="DNK" target="TGO">
      <data key="d0">586107</data>
    </edge>
    <edge source="DNK" target="ARE">
      <data key="d0">17570822</data>
    </edge>
    <edge source="DNK" target="TUN">
      <data key="d0">331598</data>
    </edge>
    <edge source="DNK" target="TUR">
      <data key="d0">216690353</data>
    </edge>
    <edge source="DNK" target="UGA">
      <data key="d0">78847</data>
    </edge>
    <edge source="DNK" target="UKR">
      <data key="d0">1093269</data>
    </edge>
    <edge source="DNK" target="MKD">
      <data key="d0">390580</data>
    </edge>
    <edge source="DNK" target="EGY">
      <data key="d0">8800277</data>
    </edge>
    <edge source="DNK" target="GBR">
      <data key="d0">631481365</data>
    </edge>
    <edge source="DNK" target="TZA">
      <data key="d0">2166576</data>
    </edge>
    <edge source="DNK" target="USA">
      <data key="d0">276174345</data>
    </edge>
    <edge source="DNK" target="BFA">
      <data key="d0">579626</data>
    </edge>
    <edge source="DNK" target="URY">
      <data key="d0">17519304</data>
    </edge>
    <edge source="ECU" target="AZE">
      <data key="d0">43505</data>
    </edge>
    <edge source="ECU" target="ARG">
      <data key="d0">163502</data>
    </edge>
    <edge source="ECU" target="BOL">
      <data key="d0">373421</data>
    </edge>
    <edge source="ECU" target="BRA">
      <data key="d0">255636</data>
    </edge>
    <edge source="ECU" target="CAN">
      <data key="d0">56949</data>
    </edge>
    <edge source="ECU" target="CHL">
      <data key="d0">94266</data>
    </edge>
    <edge source="ECU" target="CHN">
      <data key="d0">16000</data>
    </edge>
    <edge source="ECU" target="COL">
      <data key="d0">366779</data>
    </edge>
    <edge source="ECU" target="DEU">
      <data key="d0">69119</data>
    </edge>
    <edge source="ECU" target="HKG">
      <data key="d0">43200</data>
    </edge>
    <edge source="ECU" target="MEX">
      <data key="d0">146736</data>
    </edge>
    <edge source="ECU" target="OMN">
      <data key="d0">15948</data>
    </edge>
    <edge source="ECU" target="NLD">
      <data key="d0">218739</data>
    </edge>
    <edge source="ECU" target="PAK">
      <data key="d0">26099</data>
    </edge>
    <edge source="ECU" target="PAN">
      <data key="d0">11722</data>
    </edge>
    <edge source="ECU" target="PER">
      <data key="d0">481359</data>
    </edge>
    <edge source="ECU" target="ROU">
      <data key="d0">26076</data>
    </edge>
    <edge source="ECU" target="RUS">
      <data key="d0">14060</data>
    </edge>
    <edge source="ECU" target="SAU">
      <data key="d0">23484</data>
    </edge>
    <edge source="ECU" target="IND">
      <data key="d0">14302</data>
    </edge>
    <edge source="ECU" target="CHE">
      <data key="d0">27867</data>
    </edge>
    <edge source="ECU" target="ARE">
      <data key="d0">86009</data>
    </edge>
    <edge source="ECU" target="TUR">
      <data key="d0">30736</data>
    </edge>
    <edge source="ECU" target="EGY">
      <data key="d0">234603</data>
    </edge>
    <edge source="ECU" target="GBR">
      <data key="d0">12189</data>
    </edge>
    <edge source="ECU" target="USA">
      <data key="d0">5393583</data>
    </edge>
    <edge source="SLV" target="COL">
      <data key="d0">16831</data>
    </edge>
    <edge source="SLV" target="CRI">
      <data key="d0">24966</data>
    </edge>
    <edge source="SLV" target="DEU">
      <data key="d0">16774</data>
    </edge>
    <edge source="SLV" target="GTM">
      <data key="d0">301204</data>
    </edge>
    <edge source="SLV" target="HND">
      <data key="d0">510130</data>
    </edge>
    <edge source="SLV" target="ITA">
      <data key="d0">44341</data>
    </edge>
    <edge source="SLV" target="MEX">
      <data key="d0">173266</data>
    </edge>
    <edge source="SLV" target="NLD">
      <data key="d0">50803</data>
    </edge>
    <edge source="SLV" target="NIC">
      <data key="d0">339303</data>
    </edge>
    <edge source="SLV" target="PAN">
      <data key="d0">16073</data>
    </edge>
    <edge source="SLV" target="ESP">
      <data key="d0">22613</data>
    </edge>
    <edge source="SLV" target="USA">
      <data key="d0">238042</data>
    </edge>
    <edge source="FRA" target="ALB">
      <data key="d0">1392189</data>
    </edge>
    <edge source="FRA" target="DZA">
      <data key="d0">113829062</data>
    </edge>
    <edge source="FRA" target="AZE">
      <data key="d0">1954972</data>
    </edge>
    <edge source="FRA" target="ARG">
      <data key="d0">106009200</data>
    </edge>
    <edge source="FRA" target="AUS">
      <data key="d0">26003420</data>
    </edge>
    <edge source="FRA" target="AUT">
      <data key="d0">82845940</data>
    </edge>
    <edge source="FRA" target="ARM">
      <data key="d0">175721</data>
    </edge>
    <edge source="FRA" target="BEL">
      <data key="d0">788650979</data>
    </edge>
    <edge source="FRA" target="BOL">
      <data key="d0">4559712</data>
    </edge>
    <edge source="FRA" target="BWA">
      <data key="d0">68811</data>
    </edge>
    <edge source="FRA" target="BRA">
      <data key="d0">172824769</data>
    </edge>
    <edge source="FRA" target="BGR">
      <data key="d0">3255262</data>
    </edge>
    <edge source="FRA" target="BDI">
      <data key="d0">1528250</data>
    </edge>
    <edge source="FRA" target="BLR">
      <data key="d0">687266</data>
    </edge>
    <edge source="FRA" target="KHM">
      <data key="d0">73910</data>
    </edge>
    <edge source="FRA" target="CMR">
      <data key="d0">15836645</data>
    </edge>
    <edge source="FRA" target="CAN">
      <data key="d0">93501270</data>
    </edge>
    <edge source="FRA" target="CAF">
      <data key="d0">2057042</data>
    </edge>
    <edge source="FRA" target="LKA">
      <data key="d0">1149995</data>
    </edge>
    <edge source="FRA" target="CHL">
      <data key="d0">49109209</data>
    </edge>
    <edge source="FRA" target="CHN">
      <data key="d0">1710279468</data>
    </edge>
    <edge source="FRA" target="COL">
      <data key="d0">39337004</data>
    </edge>
    <edge source="FRA" target="CRI">
      <data key="d0">3696679</data>
    </edge>
    <edge source="FRA" target="HRV">
      <data key="d0">4507242</data>
    </edge>
    <edge source="FRA" target="CZE">
      <data key="d0">166249191</data>
    </edge>
    <edge source="FRA" target="BEN">
      <data key="d0">3493115</data>
    </edge>
    <edge source="FRA" target="DNK">
      <data key="d0">24349871</data>
    </edge>
    <edge source="FRA" target="ECU">
      <data key="d0">1719720</data>
    </edge>
    <edge source="FRA" target="SLV">
      <data key="d0">530836</data>
    </edge>
    <edge source="FRA" target="ETH">
      <data key="d0">27268057</data>
    </edge>
    <edge source="FRA" target="EST">
      <data key="d0">1006225</data>
    </edge>
    <edge source="FRA" target="FIN">
      <data key="d0">18173913</data>
    </edge>
    <edge source="FRA" target="GEO">
      <data key="d0">1286479</data>
    </edge>
    <edge source="FRA" target="GMB">
      <data key="d0">59955</data>
    </edge>
    <edge source="FRA" target="PSE">
      <data key="d0">19152</data>
    </edge>
    <edge source="FRA" target="DEU">
      <data key="d0">3276230259</data>
    </edge>
    <edge source="FRA" target="GHA">
      <data key="d0">2106517</data>
    </edge>
    <edge source="FRA" target="GRC">
      <data key="d0">9280921</data>
    </edge>
    <edge source="FRA" target="GTM">
      <data key="d0">1105222</data>
    </edge>
    <edge source="FRA" target="HND">
      <data key="d0">2486382</data>
    </edge>
    <edge source="FRA" target="HKG">
      <data key="d0">9230820</data>
    </edge>
    <edge source="FRA" target="HUN">
      <data key="d0">182307577</data>
    </edge>
    <edge source="FRA" target="IDN">
      <data key="d0">35081020</data>
    </edge>
    <edge source="FRA" target="IRL">
      <data key="d0">27252832</data>
    </edge>
    <edge source="FRA" target="ISR">
      <data key="d0">54723031</data>
    </edge>
    <edge source="FRA" target="ITA">
      <data key="d0">820014993</data>
    </edge>
    <edge source="FRA" target="CIV">
      <data key="d0">20782578</data>
    </edge>
    <edge source="FRA" target="JAM">
      <data key="d0">639056</data>
    </edge>
    <edge source="FRA" target="JPN">
      <data key="d0">427394573</data>
    </edge>
    <edge source="FRA" target="KAZ">
      <data key="d0">1988017</data>
    </edge>
    <edge source="FRA" target="JOR">
      <data key="d0">58778528</data>
    </edge>
    <edge source="FRA" target="KOR">
      <data key="d0">163038641</data>
    </edge>
    <edge source="FRA" target="LBN">
      <data key="d0">16661384</data>
    </edge>
    <edge source="FRA" target="LVA">
      <data key="d0">3544514</data>
    </edge>
    <edge source="FRA" target="LTU">
      <data key="d0">2348989</data>
    </edge>
    <edge source="FRA" target="MDG">
      <data key="d0">11738829</data>
    </edge>
    <edge source="FRA" target="MWI">
      <data key="d0">136662</data>
    </edge>
    <edge source="FRA" target="MYS">
      <data key="d0">31680133</data>
    </edge>
    <edge source="FRA" target="MRT">
      <data key="d0">6966476</data>
    </edge>
    <edge source="FRA" target="MUS">
      <data key="d0">10429046</data>
    </edge>
    <edge source="FRA" target="MEX">
      <data key="d0">408998697</data>
    </edge>
    <edge source="FRA" target="MDA">
      <data key="d0">35849</data>
    </edge>
    <edge source="FRA" target="MAR">
      <data key="d0">90450016</data>
    </edge>
    <edge source="FRA" target="MOZ">
      <data key="d0">455006</data>
    </edge>
    <edge source="FRA" target="OMN">
      <data key="d0">41422444</data>
    </edge>
    <edge source="FRA" target="NAM">
      <data key="d0">427273</data>
    </edge>
    <edge source="FRA" target="NLD">
      <data key="d0">308439698</data>
    </edge>
    <edge source="FRA" target="NZL">
      <data key="d0">6061205</data>
    </edge>
    <edge source="FRA" target="NIC">
      <data key="d0">1379279</data>
    </edge>
    <edge source="FRA" target="NER">
      <data key="d0">2838778</data>
    </edge>
    <edge source="FRA" target="NOR">
      <data key="d0">95309116</data>
    </edge>
    <edge source="FRA" target="PAK">
      <data key="d0">169457806</data>
    </edge>
    <edge source="FRA" target="PAN">
      <data key="d0">3705094</data>
    </edge>
    <edge source="FRA" target="PRY">
      <data key="d0">1203745</data>
    </edge>
    <edge source="FRA" target="PER">
      <data key="d0">1750739</data>
    </edge>
    <edge source="FRA" target="PHL">
      <data key="d0">12848219</data>
    </edge>
    <edge source="FRA" target="POL">
      <data key="d0">199716247</data>
    </edge>
    <edge source="FRA" target="PRT">
      <data key="d0">133226201</data>
    </edge>
    <edge source="FRA" target="ROU">
      <data key="d0">261914419</data>
    </edge>
    <edge source="FRA" target="RUS">
      <data key="d0">420193560</data>
    </edge>
    <edge source="FRA" target="SAU">
      <data key="d0">119391726</data>
    </edge>
    <edge source="FRA" target="SEN">
      <data key="d0">21551023</data>
    </edge>
    <edge source="FRA" target="SRB">
      <data key="d0">2345649</data>
    </edge>
    <edge source="FRA" target="IND">
      <data key="d0">224505223</data>
    </edge>
    <edge source="FRA" target="SGP">
      <data key="d0">62676287</data>
    </edge>
    <edge source="FRA" target="SVK">
      <data key="d0">393144108</data>
    </edge>
    <edge source="FRA" target="VNM">
      <data key="d0">20511023</data>
    </edge>
    <edge source="FRA" target="SVN">
      <data key="d0">8154531</data>
    </edge>
    <edge source="FRA" target="ZAF">
      <data key="d0">112006913</data>
    </edge>
    <edge source="FRA" target="ZWE">
      <data key="d0">19212</data>
    </edge>
    <edge source="FRA" target="ESP">
      <data key="d0">2496710108</data>
    </edge>
    <edge source="FRA" target="SWE">
      <data key="d0">240292259</data>
    </edge>
    <edge source="FRA" target="CHE">
      <data key="d0">330236593</data>
    </edge>
    <edge source="FRA" target="THA">
      <data key="d0">42829219</data>
    </edge>
    <edge source="FRA" target="TGO">
      <data key="d0">5820206</data>
    </edge>
    <edge source="FRA" target="ARE">
      <data key="d0">77703974</data>
    </edge>
    <edge source="FRA" target="TUN">
      <data key="d0">109889590</data>
    </edge>
    <edge source="FRA" target="TUR">
      <data key="d0">447588479</data>
    </edge>
    <edge source="FRA" target="UGA">
      <data key="d0">86903</data>
    </edge>
    <edge source="FRA" target="UKR">
      <data key="d0">4257645</data>
    </edge>
    <edge source="FRA" target="MKD">
      <data key="d0">153197</data>
    </edge>
    <edge source="FRA" target="EGY">
      <data key="d0">26082711</data>
    </edge>
    <edge source="FRA" target="GBR">
      <data key="d0">1432798448</data>
    </edge>
    <edge source="FRA" target="TZA">
      <data key="d0">516348</data>
    </edge>
    <edge source="FRA" target="USA">
      <data key="d0">4309516914</data>
    </edge>
    <edge source="FRA" target="BFA">
      <data key="d0">9242022</data>
    </edge>
    <edge source="FRA" target="URY">
      <data key="d0">1864446</data>
    </edge>
    <edge source="DEU" target="ALB">
      <data key="d0">3489034</data>
    </edge>
    <edge source="DEU" target="DZA">
      <data key="d0">155144675</data>
    </edge>
    <edge source="DEU" target="AZE">
      <data key="d0">9995459</data>
    </edge>
    <edge source="DEU" target="ARG">
      <data key="d0">226260128</data>
    </edge>
    <edge source="DEU" target="AUS">
      <data key="d0">217072468</data>
    </edge>
    <edge source="DEU" target="AUT">
      <data key="d0">2342811639</data>
    </edge>
    <edge source="DEU" target="ARM">
      <data key="d0">783850</data>
    </edge>
    <edge source="DEU" target="BEL">
      <data key="d0">711500767</data>
    </edge>
    <edge source="DEU" target="BOL">
      <data key="d0">8279900</data>
    </edge>
    <edge source="DEU" target="BWA">
      <data key="d0">87022</data>
    </edge>
    <edge source="DEU" target="BRA">
      <data key="d0">461034400</data>
    </edge>
    <edge source="DEU" target="BGR">
      <data key="d0">57176480</data>
    </edge>
    <edge source="DEU" target="BDI">
      <data key="d0">192746</data>
    </edge>
    <edge source="DEU" target="BLR">
      <data key="d0">83974416</data>
    </edge>
    <edge source="DEU" target="KHM">
      <data key="d0">198371</data>
    </edge>
    <edge source="DEU" target="CMR">
      <data key="d0">2506426</data>
    </edge>
    <edge source="DEU" target="CAN">
      <data key="d0">875949404</data>
    </edge>
    <edge source="DEU" target="CAF">
      <data key="d0">143962</data>
    </edge>
    <edge source="DEU" target="LKA">
      <data key="d0">13341692</data>
    </edge>
    <edge source="DEU" target="CHL">
      <data key="d0">75490534</data>
    </edge>
    <edge source="DEU" target="CHN">
      <data key="d0">2575513091</data>
    </edge>
    <edge source="DEU" target="COL">
      <data key="d0">45799648</data>
    </edge>
    <edge source="DEU" target="CRI">
      <data key="d0">11339775</data>
    </edge>
    <edge source="DEU" target="HRV">
      <data key="d0">60198537</data>
    </edge>
    <edge source="DEU" target="CZE">
      <data key="d0">1446769344</data>
    </edge>
    <edge source="DEU" target="BEN">
      <data key="d0">577977</data>
    </edge>
    <edge source="DEU" target="DNK">
      <data key="d0">619508833</data>
    </edge>
    <edge source="DEU" target="ECU">
      <data key="d0">16809643</data>
    </edge>
    <edge source="DEU" target="SLV">
      <data key="d0">3657752</data>
    </edge>
    <edge source="DEU" target="ETH">
      <data key="d0">7706423</data>
    </edge>
    <edge source="DEU" target="EST">
      <data key="d0">26707880</data>
    </edge>
    <edge source="DEU" target="FIN">
      <data key="d0">435906952</data>
    </edge>
    <edge source="DEU" target="FRA">
      <data key="d0">3407161826</data>
    </edge>
    <edge source="DEU" target="GEO">
      <data key="d0">2396693</data>
    </edge>
    <edge source="DEU" target="GMB">
      <data key="d0">233711</data>
    </edge>
    <edge source="DEU" target="PSE">
      <data key="d0">1297496</data>
    </edge>
    <edge source="DEU" target="GHA">
      <data key="d0">22451561</data>
    </edge>
    <edge source="DEU" target="GRC">
      <data key="d0">86547256</data>
    </edge>
    <edge source="DEU" target="GTM">
      <data key="d0">11515749</data>
    </edge>
    <edge source="DEU" target="HND">
      <data key="d0">5417005</data>
    </edge>
    <edge source="DEU" target="HKG">
      <data key="d0">151860617</data>
    </edge>
    <edge source="DEU" target="HUN">
      <data key="d0">2343641162</data>
    </edge>
    <edge source="DEU" target="IDN">
      <data key="d0">75998336</data>
    </edge>
    <edge source="DEU" target="IRL">
      <data key="d0">220162587</data>
    </edge>
    <edge source="DEU" target="ISR">
      <data key="d0">109619285</data>
    </edge>
    <edge source="DEU" target="ITA">
      <data key="d0">1765036976</data>
    </edge>
    <edge source="DEU" target="CIV">
      <data key="d0">4031896</data>
    </edge>
    <edge source="DEU" target="JAM">
      <data key="d0">2153823</data>
    </edge>
    <edge source="DEU" target="JPN">
      <data key="d0">602930789</data>
    </edge>
    <edge source="DEU" target="KAZ">
      <data key="d0">43779627</data>
    </edge>
    <edge source="DEU" target="JOR">
      <data key="d0">14093788</data>
    </edge>
    <edge source="DEU" target="KOR">
      <data key="d0">583474386</data>
    </edge>
    <edge source="DEU" target="KGZ">
      <data key="d0">2062717</data>
    </edge>
    <edge source="DEU" target="LBN">
      <data key="d0">29431802</data>
    </edge>
    <edge source="DEU" target="LVA">
      <data key="d0">30003790</data>
    </edge>
    <edge source="DEU" target="LTU">
      <data key="d0">57666294</data>
    </edge>
    <edge source="DEU" target="MDG">
      <data key="d0">922541</data>
    </edge>
    <edge source="DEU" target="MWI">
      <data key="d0">236305</data>
    </edge>
    <edge source="DEU" target="MYS">
      <data key="d0">320150390</data>
    </edge>
    <edge source="DEU" target="MRT">
      <data key="d0">1686956</data>
    </edge>
    <edge source="DEU" target="MUS">
      <data key="d0">2773627</data>
    </edge>
    <edge source="DEU" target="MEX">
      <data key="d0">864439559</data>
    </edge>
    <edge source="DEU" target="MDA">
      <data key="d0">2968299</data>
    </edge>
    <edge source="DEU" target="MAR">
      <data key="d0">61352114</data>
    </edge>
    <edge source="DEU" target="MOZ">
      <data key="d0">4767635</data>
    </edge>
    <edge source="DEU" target="OMN">
      <data key="d0">45612368</data>
    </edge>
    <edge source="DEU" target="NAM">
      <data key="d0">5853862</data>
    </edge>
    <edge source="DEU" target="NLD">
      <data key="d0">1061275204</data>
    </edge>
    <edge source="DEU" target="NZL">
      <data key="d0">25909458</data>
    </edge>
    <edge source="DEU" target="NIC">
      <data key="d0">2384800</data>
    </edge>
    <edge source="DEU" target="NER">
      <data key="d0">184224</data>
    </edge>
    <edge source="DEU" target="NOR">
      <data key="d0">167607775</data>
    </edge>
    <edge source="DEU" target="PAK">
      <data key="d0">95372601</data>
    </edge>
    <edge source="DEU" target="PAN">
      <data key="d0">23649954</data>
    </edge>
    <edge source="DEU" target="PRY">
      <data key="d0">1866583</data>
    </edge>
    <edge source="DEU" target="PER">
      <data key="d0">20225365</data>
    </edge>
    <edge source="DEU" target="PHL">
      <data key="d0">72806286</data>
    </edge>
    <edge source="DEU" target="POL">
      <data key="d0">1786652090</data>
    </edge>
    <edge source="DEU" target="PRT">
      <data key="d0">346324589</data>
    </edge>
    <edge source="DEU" target="ROU">
      <data key="d0">261981934</data>
    </edge>
    <edge source="DEU" target="RUS">
      <data key="d0">902161093</data>
    </edge>
    <edge source="DEU" target="SAU">
      <data key="d0">253018924</data>
    </edge>
    <edge source="DEU" target="SEN">
      <data key="d0">2723648</data>
    </edge>
    <edge source="DEU" target="SRB">
      <data key="d0">172079864</data>
    </edge>
    <edge source="DEU" target="IND">
      <data key="d0">514012123</data>
    </edge>
    <edge source="DEU" target="SGP">
      <data key="d0">400402323</data>
    </edge>
    <edge source="DEU" target="SVK">
      <data key="d0">545933580</data>
    </edge>
    <edge source="DEU" target="VNM">
      <data key="d0">85568913</data>
    </edge>
    <edge source="DEU" target="SVN">
      <data key="d0">80283346</data>
    </edge>
    <edge source="DEU" target="ZAF">
      <data key="d0">1027110818</data>
    </edge>
    <edge source="DEU" target="ZWE">
      <data key="d0">696029</data>
    </edge>
    <edge source="DEU" target="ESP">
      <data key="d0">2500670000</data>
    </edge>
    <edge source="DEU" target="SWE">
      <data key="d0">899707204</data>
    </edge>
    <edge source="DEU" target="CHE">
      <data key="d0">839702329</data>
    </edge>
    <edge source="DEU" target="THA">
      <data key="d0">275379223</data>
    </edge>
    <edge source="DEU" target="TGO">
      <data key="d0">592314</data>
    </edge>
    <edge source="DEU" target="ARE">
      <data key="d0">380033330</data>
    </edge>
    <edge source="DEU" target="TUN">
      <data key="d0">17023009</data>
    </edge>
    <edge source="DEU" target="TUR">
      <data key="d0">1619162948</data>
    </edge>
    <edge source="DEU" target="UGA">
      <data key="d0">1495395</data>
    </edge>
    <edge source="DEU" target="UKR">
      <data key="d0">51741895</data>
    </edge>
    <edge source="DEU" target="MKD">
      <data key="d0">2564840</data>
    </edge>
    <edge source="DEU" target="EGY">
      <data key="d0">866324346</data>
    </edge>
    <edge source="DEU" target="GBR">
      <data key="d0">3142737898</data>
    </edge>
    <edge source="DEU" target="TZA">
      <data key="d0">3909126</data>
    </edge>
    <edge source="DEU" target="USA">
      <data key="d0">7027279892</data>
    </edge>
    <edge source="DEU" target="BFA">
      <data key="d0">2008702</data>
    </edge>
    <edge source="DEU" target="URY">
      <data key="d0">78818712</data>
    </edge>
    <edge source="GTM" target="ARG">
      <data key="d0">34136</data>
    </edge>
    <edge source="GTM" target="CRI">
      <data key="d0">302890</data>
    </edge>
    <edge source="GTM" target="SLV">
      <data key="d0">1594833</data>
    </edge>
    <edge source="GTM" target="DEU">
      <data key="d0">80191</data>
    </edge>
    <edge source="GTM" target="HND">
      <data key="d0">1078392</data>
    </edge>
    <edge source="GTM" target="ITA">
      <data key="d0">90322</data>
    </edge>
    <edge source="GTM" target="KOR">
      <data key="d0">16780</data>
    </edge>
    <edge source="GTM" target="MEX">
      <data key="d0">321484</data>
    </edge>
    <edge source="GTM" target="NLD">
      <data key="d0">61631</data>
    </edge>
    <edge source="GTM" target="NIC">
      <data key="d0">1989502</data>
    </edge>
    <edge source="GTM" target="PAN">
      <data key="d0">71971</data>
    </edge>
    <edge source="GTM" target="ESP">
      <data key="d0">13186</data>
    </edge>
    <edge source="GTM" target="USA">
      <data key="d0">960982</data>
    </edge>
    <edge source="HND" target="BRA">
      <data key="d0">91337</data>
    </edge>
    <edge source="HND" target="CAN">
      <data key="d0">194506</data>
    </edge>
    <edge source="HND" target="CHN">
      <data key="d0">174505</data>
    </edge>
    <edge source="HND" target="COL">
      <data key="d0">13190</data>
    </edge>
    <edge source="HND" target="DNK">
      <data key="d0">10498</data>
    </edge>
    <edge source="HND" target="SLV">
      <data key="d0">20320</data>
    </edge>
    <edge source="HND" target="DEU">
      <data key="d0">12455</data>
    </edge>
    <edge source="HND" target="ITA">
      <data key="d0">24143</data>
    </edge>
    <edge source="HND" target="JPN">
      <data key="d0">88464</data>
    </edge>
    <edge source="HND" target="MEX">
      <data key="d0">48506</data>
    </edge>
    <edge source="HND" target="NIC">
      <data key="d0">57579</data>
    </edge>
    <edge source="HND" target="IND">
      <data key="d0">124288</data>
    </edge>
    <edge source="HND" target="ESP">
      <data key="d0">93607</data>
    </edge>
    <edge source="HND" target="USA">
      <data key="d0">3679713</data>
    </edge>
    <edge source="HUN" target="ALB">
      <data key="d0">179829</data>
    </edge>
    <edge source="HUN" target="AZE">
      <data key="d0">18932</data>
    </edge>
    <edge source="HUN" target="ARG">
      <data key="d0">3436589</data>
    </edge>
    <edge source="HUN" target="AUS">
      <data key="d0">15590402</data>
    </edge>
    <edge source="HUN" target="AUT">
      <data key="d0">133372094</data>
    </edge>
    <edge source="HUN" target="BEL">
      <data key="d0">150662132</data>
    </edge>
    <edge source="HUN" target="BRA">
      <data key="d0">11732546</data>
    </edge>
    <edge source="HUN" target="BGR">
      <data key="d0">4983499</data>
    </edge>
    <edge source="HUN" target="BLR">
      <data key="d0">106060</data>
    </edge>
    <edge source="HUN" target="CAN">
      <data key="d0">1440046</data>
    </edge>
    <edge source="HUN" target="LKA">
      <data key="d0">954080</data>
    </edge>
    <edge source="HUN" target="CHL">
      <data key="d0">6333882</data>
    </edge>
    <edge source="HUN" target="CHN">
      <data key="d0">292191938</data>
    </edge>
    <edge source="HUN" target="COL">
      <data key="d0">16653</data>
    </edge>
    <edge source="HUN" target="HRV">
      <data key="d0">6895389</data>
    </edge>
    <edge source="HUN" target="CZE">
      <data key="d0">187374842</data>
    </edge>
    <edge source="HUN" target="BEN">
      <data key="d0">168464</data>
    </edge>
    <edge source="HUN" target="DNK">
      <data key="d0">24416733</data>
    </edge>
    <edge source="HUN" target="ETH">
      <data key="d0">944189</data>
    </edge>
    <edge source="HUN" target="EST">
      <data key="d0">1000313</data>
    </edge>
    <edge source="HUN" target="FIN">
      <data key="d0">2054673</data>
    </edge>
    <edge source="HUN" target="FRA">
      <data key="d0">287075691</data>
    </edge>
    <edge source="HUN" target="GEO">
      <data key="d0">1330759</data>
    </edge>
    <edge source="HUN" target="DEU">
      <data key="d0">4451055693</data>
    </edge>
    <edge source="HUN" target="GHA">
      <data key="d0">34984189</data>
    </edge>
    <edge source="HUN" target="GRC">
      <data key="d0">3101548</data>
    </edge>
    <edge source="HUN" target="HKG">
      <data key="d0">689565</data>
    </edge>
    <edge source="HUN" target="IDN">
      <data key="d0">17208836</data>
    </edge>
    <edge source="HUN" target="IRL">
      <data key="d0">128818</data>
    </edge>
    <edge source="HUN" target="ISR">
      <data key="d0">457000</data>
    </edge>
    <edge source="HUN" target="ITA">
      <data key="d0">120324183</data>
    </edge>
    <edge source="HUN" target="CIV">
      <data key="d0">220290</data>
    </edge>
    <edge source="HUN" target="JPN">
      <data key="d0">29732831</data>
    </edge>
    <edge source="HUN" target="KAZ">
      <data key="d0">1215578</data>
    </edge>
    <edge source="HUN" target="JOR">
      <data key="d0">237737</data>
    </edge>
    <edge source="HUN" target="KOR">
      <data key="d0">137911702</data>
    </edge>
    <edge source="HUN" target="LBN">
      <data key="d0">109587</data>
    </edge>
    <edge source="HUN" target="LVA">
      <data key="d0">134162</data>
    </edge>
    <edge source="HUN" target="LTU">
      <data key="d0">166090</data>
    </edge>
    <edge source="HUN" target="MYS">
      <data key="d0">370819</data>
    </edge>
    <edge source="HUN" target="MEX">
      <data key="d0">230022047</data>
    </edge>
    <edge source="HUN" target="MDA">
      <data key="d0">695417</data>
    </edge>
    <edge source="HUN" target="OMN">
      <data key="d0">78579</data>
    </edge>
    <edge source="HUN" target="NLD">
      <data key="d0">425534681</data>
    </edge>
    <edge source="HUN" target="NOR">
      <data key="d0">663432</data>
    </edge>
    <edge source="HUN" target="PER">
      <data key="d0">853102</data>
    </edge>
    <edge source="HUN" target="PHL">
      <data key="d0">1027003</data>
    </edge>
    <edge source="HUN" target="POL">
      <data key="d0">481492394</data>
    </edge>
    <edge source="HUN" target="PRT">
      <data key="d0">30402871</data>
    </edge>
    <edge source="HUN" target="ROU">
      <data key="d0">73188212</data>
    </edge>
    <edge source="HUN" target="RUS">
      <data key="d0">21931704</data>
    </edge>
    <edge source="HUN" target="SAU">
      <data key="d0">71311</data>
    </edge>
    <edge source="HUN" target="SRB">
      <data key="d0">14486695</data>
    </edge>
    <edge source="HUN" target="IND">
      <data key="d0">18267771</data>
    </edge>
    <edge source="HUN" target="SGP">
      <data key="d0">4381516</data>
    </edge>
    <edge source="HUN" target="SVK">
      <data key="d0">622856926</data>
    </edge>
    <edge source="HUN" target="VNM">
      <data key="d0">293781</data>
    </edge>
    <edge source="HUN" target="SVN">
      <data key="d0">8854453</data>
    </edge>
    <edge source="HUN" target="ZAF">
      <data key="d0">1528192</data>
    </edge>
    <edge source="HUN" target="ESP">
      <data key="d0">761051221</data>
    </edge>
    <edge source="HUN" target="SWE">
      <data key="d0">125185447</data>
    </edge>
    <edge source="HUN" target="CHE">
      <data key="d0">27809702</data>
    </edge>
    <edge source="HUN" target="THA">
      <data key="d0">29447777</data>
    </edge>
    <edge source="HUN" target="ARE">
      <data key="d0">2176172</data>
    </edge>
    <edge source="HUN" target="TUN">
      <data key="d0">5365471</data>
    </edge>
    <edge source="HUN" target="TUR">
      <data key="d0">86210612</data>
    </edge>
    <edge source="HUN" target="UKR">
      <data key="d0">4343272</data>
    </edge>
    <edge source="HUN" target="MKD">
      <data key="d0">614127</data>
    </edge>
    <edge source="HUN" target="EGY">
      <data key="d0">16290354</data>
    </edge>
    <edge source="HUN" target="GBR">
      <data key="d0">434118628</data>
    </edge>
    <edge source="HUN" target="TZA">
      <data key="d0">37505691</data>
    </edge>
    <edge source="HUN" target="USA">
      <data key="d0">661617939</data>
    </edge>
    <edge source="IDN" target="ARG">
      <data key="d0">12165332</data>
    </edge>
    <edge source="IDN" target="AUS">
      <data key="d0">15879341</data>
    </edge>
    <edge source="IDN" target="BEL">
      <data key="d0">5281686</data>
    </edge>
    <edge source="IDN" target="BRA">
      <data key="d0">11236919</data>
    </edge>
    <edge source="IDN" target="KHM">
      <data key="d0">210911</data>
    </edge>
    <edge source="IDN" target="CMR">
      <data key="d0">1239450</data>
    </edge>
    <edge source="IDN" target="CAN">
      <data key="d0">587528</data>
    </edge>
    <edge source="IDN" target="LKA">
      <data key="d0">427497</data>
    </edge>
    <edge source="IDN" target="CHL">
      <data key="d0">773134</data>
    </edge>
    <edge source="IDN" target="CHN">
      <data key="d0">28034930</data>
    </edge>
    <edge source="IDN" target="COL">
      <data key="d0">742642</data>
    </edge>
    <edge source="IDN" target="CRI">
      <data key="d0">115191</data>
    </edge>
    <edge source="IDN" target="CZE">
      <data key="d0">139599</data>
    </edge>
    <edge source="IDN" target="BEN">
      <data key="d0">11942379</data>
    </edge>
    <edge source="IDN" target="DNK">
      <data key="d0">53647</data>
    </edge>
    <edge source="IDN" target="ECU">
      <data key="d0">359996</data>
    </edge>
    <edge source="IDN" target="FIN">
      <data key="d0">56418</data>
    </edge>
    <edge source="IDN" target="FRA">
      <data key="d0">55677</data>
    </edge>
    <edge source="IDN" target="DEU">
      <data key="d0">21600223</data>
    </edge>
    <edge source="IDN" target="GHA">
      <data key="d0">1205691</data>
    </edge>
    <edge source="IDN" target="GRC">
      <data key="d0">65163</data>
    </edge>
    <edge source="IDN" target="GTM">
      <data key="d0">380487</data>
    </edge>
    <edge source="IDN" target="HKG">
      <data key="d0">4962690</data>
    </edge>
    <edge source="IDN" target="HUN">
      <data key="d0">86300</data>
    </edge>
    <edge source="IDN" target="ITA">
      <data key="d0">1644384</data>
    </edge>
    <edge source="IDN" target="JPN">
      <data key="d0">115755447</data>
    </edge>
    <edge source="IDN" target="KOR">
      <data key="d0">5655296</data>
    </edge>
    <edge source="IDN" target="LBN">
      <data key="d0">89205</data>
    </edge>
    <edge source="IDN" target="MYS">
      <data key="d0">76916538</data>
    </edge>
    <edge source="IDN" target="MEX">
      <data key="d0">9132321</data>
    </edge>
    <edge source="IDN" target="MOZ">
      <data key="d0">67184</data>
    </edge>
    <edge source="IDN" target="OMN">
      <data key="d0">48117</data>
    </edge>
    <edge source="IDN" target="NLD">
      <data key="d0">3675132</data>
    </edge>
    <edge source="IDN" target="NZL">
      <data key="d0">13046</data>
    </edge>
    <edge source="IDN" target="PAK">
      <data key="d0">3349764</data>
    </edge>
    <edge source="IDN" target="PAN">
      <data key="d0">410865</data>
    </edge>
    <edge source="IDN" target="PRY">
      <data key="d0">42424</data>
    </edge>
    <edge source="IDN" target="PER">
      <data key="d0">82743</data>
    </edge>
    <edge source="IDN" target="PHL">
      <data key="d0">105362233</data>
    </edge>
    <edge source="IDN" target="ROU">
      <data key="d0">29772</data>
    </edge>
    <edge source="IDN" target="RUS">
      <data key="d0">369020</data>
    </edge>
    <edge source="IDN" target="SAU">
      <data key="d0">13866380</data>
    </edge>
    <edge source="IDN" target="IND">
      <data key="d0">32985167</data>
    </edge>
    <edge source="IDN" target="SGP">
      <data key="d0">69838143</data>
    </edge>
    <edge source="IDN" target="VNM">
      <data key="d0">93492519</data>
    </edge>
    <edge source="IDN" target="SVN">
      <data key="d0">37457</data>
    </edge>
    <edge source="IDN" target="ZAF">
      <data key="d0">12479237</data>
    </edge>
    <edge source="IDN" target="ESP">
      <data key="d0">74950</data>
    </edge>
    <edge source="IDN" target="SWE">
      <data key="d0">14587</data>
    </edge>
    <edge source="IDN" target="CHE">
      <data key="d0">14427</data>
    </edge>
    <edge source="IDN" target="THA">
      <data key="d0">282995304</data>
    </edge>
    <edge source="IDN" target="ARE">
      <data key="d0">10391247</data>
    </edge>
    <edge source="IDN" target="TUR">
      <data key="d0">2075156</data>
    </edge>
    <edge source="IDN" target="UKR">
      <data key="d0">14972</data>
    </edge>
    <edge source="IDN" target="EGY">
      <data key="d0">9348392</data>
    </edge>
    <edge source="IDN" target="GBR">
      <data key="d0">5050918</data>
    </edge>
    <edge source="IDN" target="USA">
      <data key="d0">103543998</data>
    </edge>
    <edge source="JPN" target="ALB">
      <data key="d0">28508</data>
    </edge>
    <edge source="JPN" target="DZA">
      <data key="d0">5760674</data>
    </edge>
    <edge source="JPN" target="AZE">
      <data key="d0">6075462</data>
    </edge>
    <edge source="JPN" target="ARG">
      <data key="d0">68956747</data>
    </edge>
    <edge source="JPN" target="AUS">
      <data key="d0">175473728</data>
    </edge>
    <edge source="JPN" target="AUT">
      <data key="d0">29785441</data>
    </edge>
    <edge source="JPN" target="BEL">
      <data key="d0">201323711</data>
    </edge>
    <edge source="JPN" target="BOL">
      <data key="d0">8550568</data>
    </edge>
    <edge source="JPN" target="BWA">
      <data key="d0">313315</data>
    </edge>
    <edge source="JPN" target="BRA">
      <data key="d0">163384065</data>
    </edge>
    <edge source="JPN" target="BGR">
      <data key="d0">2450318</data>
    </edge>
    <edge source="JPN" target="BLR">
      <data key="d0">7318881</data>
    </edge>
    <edge source="JPN" target="KHM">
      <data key="d0">4499216</data>
    </edge>
    <edge source="JPN" target="CMR">
      <data key="d0">1913051</data>
    </edge>
    <edge source="JPN" target="CAN">
      <data key="d0">286877100</data>
    </edge>
    <edge source="JPN" target="CAF">
      <data key="d0">22155</data>
    </edge>
    <edge source="JPN" target="LKA">
      <data key="d0">17230179</data>
    </edge>
    <edge source="JPN" target="CHL">
      <data key="d0">35403435</data>
    </edge>
    <edge source="JPN" target="CHN">
      <data key="d0">3766403438</data>
    </edge>
    <edge source="JPN" target="COL">
      <data key="d0">34993278</data>
    </edge>
    <edge source="JPN" target="CRI">
      <data key="d0">8324454</data>
    </edge>
    <edge source="JPN" target="HRV">
      <data key="d0">2702685</data>
    </edge>
    <edge source="JPN" target="CZE">
      <data key="d0">141877028</data>
    </edge>
    <edge source="JPN" target="BEN">
      <data key="d0">60414</data>
    </edge>
    <edge source="JPN" target="DNK">
      <data key="d0">14280496</data>
    </edge>
    <edge source="JPN" target="ECU">
      <data key="d0">17196219</data>
    </edge>
    <edge source="JPN" target="SLV">
      <data key="d0">5485470</data>
    </edge>
    <edge source="JPN" target="ETH">
      <data key="d0">2504130</data>
    </edge>
    <edge source="JPN" target="EST">
      <data key="d0">845895</data>
    </edge>
    <edge source="JPN" target="FIN">
      <data key="d0">29323479</data>
    </edge>
    <edge source="JPN" target="FRA">
      <data key="d0">565484471</data>
    </edge>
    <edge source="JPN" target="GEO">
      <data key="d0">219549</data>
    </edge>
    <edge source="JPN" target="GMB">
      <data key="d0">494439</data>
    </edge>
    <edge source="JPN" target="PSE">
      <data key="d0">16878</data>
    </edge>
    <edge source="JPN" target="DEU">
      <data key="d0">733461104</data>
    </edge>
    <edge source="JPN" target="GHA">
      <data key="d0">7560060</data>
    </edge>
    <edge source="JPN" target="GRC">
      <data key="d0">15368739</data>
    </edge>
    <edge source="JPN" target="GTM">
      <data key="d0">10933712</data>
    </edge>
    <edge source="JPN" target="HND">
      <data key="d0">4478203</data>
    </edge>
    <edge source="JPN" target="HKG">
      <data key="d0">126512322</data>
    </edge>
    <edge source="JPN" target="HUN">
      <data key="d0">177016291</data>
    </edge>
    <edge source="JPN" target="IDN">
      <data key="d0">753075311</data>
    </edge>
    <edge source="JPN" target="IRL">
      <data key="d0">49381601</data>
    </edge>
    <edge source="JPN" target="ISR">
      <data key="d0">19897661</data>
    </edge>
    <edge source="JPN" target="ITA">
      <data key="d0">163232445</data>
    </edge>
    <edge source="JPN" target="CIV">
      <data key="d0">883712</data>
    </edge>
    <edge source="JPN" target="JAM">
      <data key="d0">4785386</data>
    </edge>
    <edge source="JPN" target="KAZ">
      <data key="d0">4874447</data>
    </edge>
    <edge source="JPN" target="JOR">
      <data key="d0">6984534</data>
    </edge>
    <edge source="JPN" target="KOR">
      <data key="d0">1567142245</data>
    </edge>
    <edge source="JPN" target="KGZ">
      <data key="d0">881070</data>
    </edge>
    <edge source="JPN" target="LBN">
      <data key="d0">6225343</data>
    </edge>
    <edge source="JPN" target="LVA">
      <data key="d0">1246595</data>
    </edge>
    <edge source="JPN" target="LTU">
      <data key="d0">3139831</data>
    </edge>
    <edge source="JPN" target="MDG">
      <data key="d0">760535</data>
    </edge>
    <edge source="JPN" target="MWI">
      <data key="d0">231686</data>
    </edge>
    <edge source="JPN" target="MYS">
      <data key="d0">336332513</data>
    </edge>
    <edge source="JPN" target="MRT">
      <data key="d0">2871433</data>
    </edge>
    <edge source="JPN" target="MUS">
      <data key="d0">3177013</data>
    </edge>
    <edge source="JPN" target="MEX">
      <data key="d0">504163005</data>
    </edge>
    <edge source="JPN" target="MAR">
      <data key="d0">119997052</data>
    </edge>
    <edge source="JPN" target="MOZ">
      <data key="d0">570434</data>
    </edge>
    <edge source="JPN" target="OMN">
      <data key="d0">38765531</data>
    </edge>
    <edge source="JPN" target="NAM">
      <data key="d0">422717</data>
    </edge>
    <edge source="JPN" target="NLD">
      <data key="d0">240592365</data>
    </edge>
    <edge source="JPN" target="NZL">
      <data key="d0">44505680</data>
    </edge>
    <edge source="JPN" target="NIC">
      <data key="d0">2946792</data>
    </edge>
    <edge source="JPN" target="NER">
      <data key="d0">346686</data>
    </edge>
    <edge source="JPN" target="NOR">
      <data key="d0">30632561</data>
    </edge>
    <edge source="JPN" target="PAK">
      <data key="d0">154401222</data>
    </edge>
    <edge source="JPN" target="PAN">
      <data key="d0">29663425</data>
    </edge>
    <edge source="JPN" target="PRY">
      <data key="d0">1983530</data>
    </edge>
    <edge source="JPN" target="PER">
      <data key="d0">18118090</data>
    </edge>
    <edge source="JPN" target="PHL">
      <data key="d0">412406667</data>
    </edge>
    <edge source="JPN" target="POL">
      <data key="d0">80912450</data>
    </edge>
    <edge source="JPN" target="PRT">
      <data key="d0">3833046</data>
    </edge>
    <edge source="JPN" target="ROU">
      <data key="d0">5815922</data>
    </edge>
    <edge source="JPN" target="RUS">
      <data key="d0">183976359</data>
    </edge>
    <edge source="JPN" target="SAU">
      <data key="d0">176999440</data>
    </edge>
    <edge source="JPN" target="SEN">
      <data key="d0">4254962</data>
    </edge>
    <edge source="JPN" target="IND">
      <data key="d0">525708514</data>
    </edge>
    <edge source="JPN" target="SGP">
      <data key="d0">492958380</data>
    </edge>
    <edge source="JPN" target="SVK">
      <data key="d0">3015853</data>
    </edge>
    <edge source="JPN" target="VNM">
      <data key="d0">422898988</data>
    </edge>
    <edge source="JPN" target="SVN">
      <data key="d0">682055</data>
    </edge>
    <edge source="JPN" target="ZAF">
      <data key="d0">70972892</data>
    </edge>
    <edge source="JPN" target="ZWE">
      <data key="d0">211953</data>
    </edge>
    <edge source="JPN" target="ESP">
      <data key="d0">204563331</data>
    </edge>
    <edge source="JPN" target="SWE">
      <data key="d0">36023712</data>
    </edge>
    <edge source="JPN" target="CHE">
      <data key="d0">21238612</data>
    </edge>
    <edge source="JPN" target="THA">
      <data key="d0">1777993156</data>
    </edge>
    <edge source="JPN" target="TGO">
      <data key="d0">312395</data>
    </edge>
    <edge source="JPN" target="ARE">
      <data key="d0">457131077</data>
    </edge>
    <edge source="JPN" target="TUN">
      <data key="d0">4222411</data>
    </edge>
    <edge source="JPN" target="TUR">
      <data key="d0">228203420</data>
    </edge>
    <edge source="JPN" target="UGA">
      <data key="d0">3458082</data>
    </edge>
    <edge source="JPN" target="UKR">
      <data key="d0">1767692</data>
    </edge>
    <edge source="JPN" target="EGY">
      <data key="d0">183717233</data>
    </edge>
    <edge source="JPN" target="GBR">
      <data key="d0">933966168</data>
    </edge>
    <edge source="JPN" target="TZA">
      <data key="d0">3999529</data>
    </edge>
    <edge source="JPN" target="USA">
      <data key="d0">7942624947</data>
    </edge>
    <edge source="JPN" target="BFA">
      <data key="d0">45645</data>
    </edge>
    <edge source="JPN" target="URY">
      <data key="d0">1012810</data>
    </edge>
    <edge source="KOR" target="ALB">
      <data key="d0">113305</data>
    </edge>
    <edge source="KOR" target="DZA">
      <data key="d0">62333348</data>
    </edge>
    <edge source="KOR" target="AZE">
      <data key="d0">132354</data>
    </edge>
    <edge source="KOR" target="ARG">
      <data key="d0">11209225</data>
    </edge>
    <edge source="KOR" target="AUS">
      <data key="d0">25696126</data>
    </edge>
    <edge source="KOR" target="AUT">
      <data key="d0">86179099</data>
    </edge>
    <edge source="KOR" target="BEL">
      <data key="d0">24502693</data>
    </edge>
    <edge source="KOR" target="BOL">
      <data key="d0">201026</data>
    </edge>
    <edge source="KOR" target="BWA">
      <data key="d0">8218602</data>
    </edge>
    <edge source="KOR" target="BRA">
      <data key="d0">185342388</data>
    </edge>
    <edge source="KOR" target="BGR">
      <data key="d0">1130799</data>
    </edge>
    <edge source="KOR" target="KHM">
      <data key="d0">1597555</data>
    </edge>
    <edge source="KOR" target="CMR">
      <data key="d0">108931</data>
    </edge>
    <edge source="KOR" target="CAN">
      <data key="d0">108987069</data>
    </edge>
    <edge source="KOR" target="LKA">
      <data key="d0">4462435</data>
    </edge>
    <edge source="KOR" target="CHL">
      <data key="d0">32557572</data>
    </edge>
    <edge source="KOR" target="CHN">
      <data key="d0">1565563970</data>
    </edge>
    <edge source="KOR" target="COL">
      <data key="d0">8873531</data>
    </edge>
    <edge source="KOR" target="CRI">
      <data key="d0">512113</data>
    </edge>
    <edge source="KOR" target="HRV">
      <data key="d0">6500137</data>
    </edge>
    <edge source="KOR" target="CZE">
      <data key="d0">166145113</data>
    </edge>
    <edge source="KOR" target="BEN">
      <data key="d0">69265</data>
    </edge>
    <edge source="KOR" target="DNK">
      <data key="d0">32829917</data>
    </edge>
    <edge source="KOR" target="ECU">
      <data key="d0">27705438</data>
    </edge>
    <edge source="KOR" target="SLV">
      <data key="d0">198478</data>
    </edge>
    <edge source="KOR" target="ETH">
      <data key="d0">588211</data>
    </edge>
    <edge source="KOR" target="EST">
      <data key="d0">1232799</data>
    </edge>
    <edge source="KOR" target="FIN">
      <data key="d0">21907346</data>
    </edge>
    <edge source="KOR" target="FRA">
      <data key="d0">98689918</data>
    </edge>
    <edge source="KOR" target="GEO">
      <data key="d0">83261</data>
    </edge>
    <edge source="KOR" target="GMB">
      <data key="d0">6626574</data>
    </edge>
    <edge source="KOR" target="DEU">
      <data key="d0">161066471</data>
    </edge>
    <edge source="KOR" target="GHA">
      <data key="d0">15762640</data>
    </edge>
    <edge source="KOR" target="GRC">
      <data key="d0">6555288</data>
    </edge>
    <edge source="KOR" target="GTM">
      <data key="d0">2325169</data>
    </edge>
    <edge source="KOR" target="HND">
      <data key="d0">638034</data>
    </edge>
    <edge source="KOR" target="HKG">
      <data key="d0">16203315</data>
    </edge>
    <edge source="KOR" target="HUN">
      <data key="d0">42804967</data>
    </edge>
    <edge source="KOR" target="IDN">
      <data key="d0">31788212</data>
    </edge>
    <edge source="KOR" target="IRL">
      <data key="d0">618236</data>
    </edge>
    <edge source="KOR" target="ISR">
      <data key="d0">4966301</data>
    </edge>
    <edge source="KOR" target="ITA">
      <data key="d0">102116151</data>
    </edge>
    <edge source="KOR" target="CIV">
      <data key="d0">4334444</data>
    </edge>
    <edge source="KOR" target="JAM">
      <data key="d0">1880494</data>
    </edge>
    <edge source="KOR" target="JPN">
      <data key="d0">628513494</data>
    </edge>
    <edge source="KOR" target="KAZ">
      <data key="d0">3636968</data>
    </edge>
    <edge source="KOR" target="JOR">
      <data key="d0">16941535</data>
    </edge>
    <edge source="KOR" target="KGZ">
      <data key="d0">326553</data>
    </edge>
    <edge source="KOR" target="LBN">
      <data key="d0">1071876</data>
    </edge>
    <edge source="KOR" target="LVA">
      <data key="d0">1470899</data>
    </edge>
    <edge source="KOR" target="LTU">
      <data key="d0">1336381</data>
    </edge>
    <edge source="KOR" target="MDG">
      <data key="d0">63737</data>
    </edge>
    <edge source="KOR" target="MWI">
      <data key="d0">20490</data>
    </edge>
    <edge source="KOR" target="MYS">
      <data key="d0">46389565</data>
    </edge>
    <edge source="KOR" target="MRT">
      <data key="d0">103247</data>
    </edge>
    <edge source="KOR" target="MUS">
      <data key="d0">483950</data>
    </edge>
    <edge source="KOR" target="MEX">
      <data key="d0">349484235</data>
    </edge>
    <edge source="KOR" target="MAR">
      <data key="d0">27266430</data>
    </edge>
    <edge source="KOR" target="MOZ">
      <data key="d0">208817</data>
    </edge>
    <edge source="KOR" target="OMN">
      <data key="d0">2102656</data>
    </edge>
    <edge source="KOR" target="NAM">
      <data key="d0">418799</data>
    </edge>
    <edge source="KOR" target="NLD">
      <data key="d0">93362401</data>
    </edge>
    <edge source="KOR" target="NZL">
      <data key="d0">3766676</data>
    </edge>
    <edge source="KOR" target="NIC">
      <data key="d0">4291179</data>
    </edge>
    <edge source="KOR" target="NOR">
      <data key="d0">3187811</data>
    </edge>
    <edge source="KOR" target="PAK">
      <data key="d0">19997507</data>
    </edge>
    <edge source="KOR" target="PAN">
      <data key="d0">6861999</data>
    </edge>
    <edge source="KOR" target="PRY">
      <data key="d0">184973</data>
    </edge>
    <edge source="KOR" target="PER">
      <data key="d0">14851893</data>
    </edge>
    <edge source="KOR" target="PHL">
      <data key="d0">118677541</data>
    </edge>
    <edge source="KOR" target="POL">
      <data key="d0">38094156</data>
    </edge>
    <edge source="KOR" target="PRT">
      <data key="d0">1794161</data>
    </edge>
    <edge source="KOR" target="ROU">
      <data key="d0">46898215</data>
    </edge>
    <edge source="KOR" target="RUS">
      <data key="d0">36993470</data>
    </edge>
    <edge source="KOR" target="SAU">
      <data key="d0">55530049</data>
    </edge>
    <edge source="KOR" target="SEN">
      <data key="d0">2739153</data>
    </edge>
    <edge source="KOR" target="SRB">
      <data key="d0">110201</data>
    </edge>
    <edge source="KOR" target="IND">
      <data key="d0">317043317</data>
    </edge>
    <edge source="KOR" target="SGP">
      <data key="d0">185008298</data>
    </edge>
    <edge source="KOR" target="SVK">
      <data key="d0">362509113</data>
    </edge>
    <edge source="KOR" target="VNM">
      <data key="d0">247090010</data>
    </edge>
    <edge source="KOR" target="SVN">
      <data key="d0">6557754</data>
    </edge>
    <edge source="KOR" target="ZAF">
      <data key="d0">11409445</data>
    </edge>
    <edge source="KOR" target="ESP">
      <data key="d0">70078919</data>
    </edge>
    <edge source="KOR" target="SWE">
      <data key="d0">5549606</data>
    </edge>
    <edge source="KOR" target="CHE">
      <data key="d0">5230561</data>
    </edge>
    <edge source="KOR" target="THA">
      <data key="d0">63209100</data>
    </edge>
    <edge source="KOR" target="TGO">
      <data key="d0">926502</data>
    </edge>
    <edge source="KOR" target="ARE">
      <data key="d0">461417723</data>
    </edge>
    <edge source="KOR" target="TUN">
      <data key="d0">641415</data>
    </edge>
    <edge source="KOR" target="TUR">
      <data key="d0">146764123</data>
    </edge>
    <edge source="KOR" target="UKR">
      <data key="d0">1763106</data>
    </edge>
    <edge source="KOR" target="EGY">
      <data key="d0">144112660</data>
    </edge>
    <edge source="KOR" target="GBR">
      <data key="d0">86189172</data>
    </edge>
    <edge source="KOR" target="TZA">
      <data key="d0">1283457</data>
    </edge>
    <edge source="KOR" target="USA">
      <data key="d0">1854826951</data>
    </edge>
    <edge source="KOR" target="BFA">
      <data key="d0">11937</data>
    </edge>
    <edge source="KOR" target="URY">
      <data key="d0">2102923</data>
    </edge>
    <edge source="MYS" target="DZA">
      <data key="d0">149706</data>
    </edge>
    <edge source="MYS" target="ARG">
      <data key="d0">665626</data>
    </edge>
    <edge source="MYS" target="AUS">
      <data key="d0">4856523</data>
    </edge>
    <edge source="MYS" target="AUT">
      <data key="d0">235566</data>
    </edge>
    <edge source="MYS" target="BEL">
      <data key="d0">1959450</data>
    </edge>
    <edge source="MYS" target="BRA">
      <data key="d0">437144</data>
    </edge>
    <edge source="MYS" target="KHM">
      <data key="d0">2243622</data>
    </edge>
    <edge source="MYS" target="CMR">
      <data key="d0">120408</data>
    </edge>
    <edge source="MYS" target="CAN">
      <data key="d0">2714674</data>
    </edge>
    <edge source="MYS" target="LKA">
      <data key="d0">714284</data>
    </edge>
    <edge source="MYS" target="CHL">
      <data key="d0">2994038</data>
    </edge>
    <edge source="MYS" target="CHN">
      <data key="d0">32642979</data>
    </edge>
    <edge source="MYS" target="COL">
      <data key="d0">355491</data>
    </edge>
    <edge source="MYS" target="CRI">
      <data key="d0">335419</data>
    </edge>
    <edge source="MYS" target="DNK">
      <data key="d0">18710</data>
    </edge>
    <edge source="MYS" target="ECU">
      <data key="d0">39347</data>
    </edge>
    <edge source="MYS" target="SLV">
      <data key="d0">370112</data>
    </edge>
    <edge source="MYS" target="FIN">
      <data key="d0">139268</data>
    </edge>
    <edge source="MYS" target="FRA">
      <data key="d0">2387121</data>
    </edge>
    <edge source="MYS" target="DEU">
      <data key="d0">12373000</data>
    </edge>
    <edge source="MYS" target="GHA">
      <data key="d0">736983</data>
    </edge>
    <edge source="MYS" target="GRC">
      <data key="d0">13902</data>
    </edge>
    <edge source="MYS" target="GTM">
      <data key="d0">419938</data>
    </edge>
    <edge source="MYS" target="HND">
      <data key="d0">1125988</data>
    </edge>
    <edge source="MYS" target="HKG">
      <data key="d0">13633237</data>
    </edge>
    <edge source="MYS" target="HUN">
      <data key="d0">2528767</data>
    </edge>
    <edge source="MYS" target="IDN">
      <data key="d0">64807800</data>
    </edge>
    <edge source="MYS" target="IRL">
      <data key="d0">630606</data>
    </edge>
    <edge source="MYS" target="ITA">
      <data key="d0">8012932</data>
    </edge>
    <edge source="MYS" target="CIV">
      <data key="d0">1090579</data>
    </edge>
    <edge source="MYS" target="JAM">
      <data key="d0">26690</data>
    </edge>
    <edge source="MYS" target="JPN">
      <data key="d0">45217180</data>
    </edge>
    <edge source="MYS" target="KAZ">
      <data key="d0">187454</data>
    </edge>
    <edge source="MYS" target="JOR">
      <data key="d0">224612</data>
    </edge>
    <edge source="MYS" target="KOR">
      <data key="d0">4605971</data>
    </edge>
    <edge source="MYS" target="LBN">
      <data key="d0">902091</data>
    </edge>
    <edge source="MYS" target="LTU">
      <data key="d0">22364</data>
    </edge>
    <edge source="MYS" target="MDG">
      <data key="d0">74223</data>
    </edge>
    <edge source="MYS" target="MUS">
      <data key="d0">469249</data>
    </edge>
    <edge source="MYS" target="MEX">
      <data key="d0">12300429</data>
    </edge>
    <edge source="MYS" target="MOZ">
      <data key="d0">30173</data>
    </edge>
    <edge source="MYS" target="OMN">
      <data key="d0">49554</data>
    </edge>
    <edge source="MYS" target="NAM">
      <data key="d0">265565</data>
    </edge>
    <edge source="MYS" target="NLD">
      <data key="d0">5381100</data>
    </edge>
    <edge source="MYS" target="NZL">
      <data key="d0">151965</data>
    </edge>
    <edge source="MYS" target="NIC">
      <data key="d0">12801</data>
    </edge>
    <edge source="MYS" target="NOR">
      <data key="d0">113356</data>
    </edge>
    <edge source="MYS" target="PAK">
      <data key="d0">3772317</data>
    </edge>
    <edge source="MYS" target="PAN">
      <data key="d0">960514</data>
    </edge>
    <edge source="MYS" target="PER">
      <data key="d0">199219</data>
    </edge>
    <edge source="MYS" target="PHL">
      <data key="d0">31915187</data>
    </edge>
    <edge source="MYS" target="POL">
      <data key="d0">255787</data>
    </edge>
    <edge source="MYS" target="PRT">
      <data key="d0">20104</data>
    </edge>
    <edge source="MYS" target="RUS">
      <data key="d0">815456</data>
    </edge>
    <edge source="MYS" target="SAU">
      <data key="d0">5478467</data>
    </edge>
    <edge source="MYS" target="SEN">
      <data key="d0">252780</data>
    </edge>
    <edge source="MYS" target="IND">
      <data key="d0">3855357</data>
    </edge>
    <edge source="MYS" target="SGP">
      <data key="d0">156917802</data>
    </edge>
    <edge source="MYS" target="VNM">
      <data key="d0">6827328</data>
    </edge>
    <edge source="MYS" target="ZAF">
      <data key="d0">4553365</data>
    </edge>
    <edge source="MYS" target="ESP">
      <data key="d0">848616</data>
    </edge>
    <edge source="MYS" target="SWE">
      <data key="d0">285550</data>
    </edge>
    <edge source="MYS" target="CHE">
      <data key="d0">4671616</data>
    </edge>
    <edge source="MYS" target="THA">
      <data key="d0">36713043</data>
    </edge>
    <edge source="MYS" target="TGO">
      <data key="d0">128988</data>
    </edge>
    <edge source="MYS" target="ARE">
      <data key="d0">24183928</data>
    </edge>
    <edge source="MYS" target="TUR">
      <data key="d0">2638928</data>
    </edge>
    <edge source="MYS" target="UGA">
      <data key="d0">10819</data>
    </edge>
    <edge source="MYS" target="EGY">
      <data key="d0">7703992</data>
    </edge>
    <edge source="MYS" target="GBR">
      <data key="d0">13335376</data>
    </edge>
    <edge source="MYS" target="USA">
      <data key="d0">53315710</data>
    </edge>
    <edge source="MUS" target="FRA">
      <data key="d0">2435778</data>
    </edge>
    <edge source="MUS" target="MDG">
      <data key="d0">410979</data>
    </edge>
    <edge source="MUS" target="NLD">
      <data key="d0">22426</data>
    </edge>
    <edge source="MUS" target="NZL">
      <data key="d0">18008</data>
    </edge>
    <edge source="MUS" target="PRT">
      <data key="d0">17945</data>
    </edge>
    <edge source="MUS" target="ZAF">
      <data key="d0">48565</data>
    </edge>
    <edge source="MUS" target="ESP">
      <data key="d0">101841</data>
    </edge>
    <edge source="MUS" target="ARE">
      <data key="d0">15572</data>
    </edge>
    <edge source="MUS" target="GBR">
      <data key="d0">44563</data>
    </edge>
    <edge source="MUS" target="TZA">
      <data key="d0">873314</data>
    </edge>
    <edge source="MEX" target="ARG">
      <data key="d0">88326696</data>
    </edge>
    <edge source="MEX" target="AUS">
      <data key="d0">79940836</data>
    </edge>
    <edge source="MEX" target="AUT">
      <data key="d0">7563089</data>
    </edge>
    <edge source="MEX" target="BEL">
      <data key="d0">9704465</data>
    </edge>
    <edge source="MEX" target="BOL">
      <data key="d0">84418</data>
    </edge>
    <edge source="MEX" target="BRA">
      <data key="d0">137790097</data>
    </edge>
    <edge source="MEX" target="BGR">
      <data key="d0">476082</data>
    </edge>
    <edge source="MEX" target="CAN">
      <data key="d0">512477947</data>
    </edge>
    <edge source="MEX" target="CHL">
      <data key="d0">13143963</data>
    </edge>
    <edge source="MEX" target="CHN">
      <data key="d0">138678555</data>
    </edge>
    <edge source="MEX" target="COL">
      <data key="d0">8294456</data>
    </edge>
    <edge source="MEX" target="CRI">
      <data key="d0">2444639</data>
    </edge>
    <edge source="MEX" target="HRV">
      <data key="d0">44054</data>
    </edge>
    <edge source="MEX" target="CZE">
      <data key="d0">9260590</data>
    </edge>
    <edge source="MEX" target="DNK">
      <data key="d0">7377946</data>
    </edge>
    <edge source="MEX" target="ECU">
      <data key="d0">3164862</data>
    </edge>
    <edge source="MEX" target="SLV">
      <data key="d0">2128923</data>
    </edge>
    <edge source="MEX" target="FIN">
      <data key="d0">551742</data>
    </edge>
    <edge source="MEX" target="FRA">
      <data key="d0">139330980</data>
    </edge>
    <edge source="MEX" target="DEU">
      <data key="d0">121647913</data>
    </edge>
    <edge source="MEX" target="GTM">
      <data key="d0">6892257</data>
    </edge>
    <edge source="MEX" target="HND">
      <data key="d0">1367917</data>
    </edge>
    <edge source="MEX" target="HKG">
      <data key="d0">412230</data>
    </edge>
    <edge source="MEX" target="HUN">
      <data key="d0">49573759</data>
    </edge>
    <edge source="MEX" target="IDN">
      <data key="d0">66175</data>
    </edge>
    <edge source="MEX" target="IRL">
      <data key="d0">9013734</data>
    </edge>
    <edge source="MEX" target="ISR">
      <data key="d0">6296971</data>
    </edge>
    <edge source="MEX" target="ITA">
      <data key="d0">207211004</data>
    </edge>
    <edge source="MEX" target="JAM">
      <data key="d0">104752</data>
    </edge>
    <edge source="MEX" target="JPN">
      <data key="d0">112289484</data>
    </edge>
    <edge source="MEX" target="KAZ">
      <data key="d0">144798</data>
    </edge>
    <edge source="MEX" target="KOR">
      <data key="d0">56462566</data>
    </edge>
    <edge source="MEX" target="MYS">
      <data key="d0">430522</data>
    </edge>
    <edge source="MEX" target="MRT">
      <data key="d0">58374</data>
    </edge>
    <edge source="MEX" target="OMN">
      <data key="d0">13568</data>
    </edge>
    <edge source="MEX" target="NLD">
      <data key="d0">1650962</data>
    </edge>
    <edge source="MEX" target="NIC">
      <data key="d0">1319598</data>
    </edge>
    <edge source="MEX" target="NOR">
      <data key="d0">2624764</data>
    </edge>
    <edge source="MEX" target="PAK">
      <data key="d0">430026</data>
    </edge>
    <edge source="MEX" target="PAN">
      <data key="d0">2143332</data>
    </edge>
    <edge source="MEX" target="PRY">
      <data key="d0">110324</data>
    </edge>
    <edge source="MEX" target="PER">
      <data key="d0">16036999</data>
    </edge>
    <edge source="MEX" target="POL">
      <data key="d0">32110957</data>
    </edge>
    <edge source="MEX" target="PRT">
      <data key="d0">59401</data>
    </edge>
    <edge source="MEX" target="ROU">
      <data key="d0">19933317</data>
    </edge>
    <edge source="MEX" target="RUS">
      <data key="d0">23089715</data>
    </edge>
    <edge source="MEX" target="SAU">
      <data key="d0">6672118</data>
    </edge>
    <edge source="MEX" target="IND">
      <data key="d0">10578582</data>
    </edge>
    <edge source="MEX" target="SGP">
      <data key="d0">16253741</data>
    </edge>
    <edge source="MEX" target="SVK">
      <data key="d0">279669</data>
    </edge>
    <edge source="MEX" target="VNM">
      <data key="d0">39856</data>
    </edge>
    <edge source="MEX" target="SVN">
      <data key="d0">87935</data>
    </edge>
    <edge source="MEX" target="ZAF">
      <data key="d0">3617748</data>
    </edge>
    <edge source="MEX" target="ESP">
      <data key="d0">142649129</data>
    </edge>
    <edge source="MEX" target="SWE">
      <data key="d0">137713</data>
    </edge>
    <edge source="MEX" target="CHE">
      <data key="d0">5934449</data>
    </edge>
    <edge source="MEX" target="THA">
      <data key="d0">14453612</data>
    </edge>
    <edge source="MEX" target="ARE">
      <data key="d0">1956795</data>
    </edge>
    <edge source="MEX" target="TUR">
      <data key="d0">4107873</data>
    </edge>
    <edge source="MEX" target="EGY">
      <data key="d0">66787</data>
    </edge>
    <edge source="MEX" target="GBR">
      <data key="d0">137206618</data>
    </edge>
    <edge source="MEX" target="USA">
      <data key="d0">13659659768</data>
    </edge>
    <edge source="MEX" target="URY">
      <data key="d0">38283</data>
    </edge>
    <edge source="NIC" target="CHN">
      <data key="d0">52000</data>
    </edge>
    <edge source="NIC" target="CRI">
      <data key="d0">47174</data>
    </edge>
    <edge source="NIC" target="SLV">
      <data key="d0">49930</data>
    </edge>
    <edge source="NIC" target="DEU">
      <data key="d0">119083</data>
    </edge>
    <edge source="NIC" target="GTM">
      <data key="d0">116926</data>
    </edge>
    <edge source="NIC" target="HND">
      <data key="d0">262829</data>
    </edge>
    <edge source="NIC" target="MEX">
      <data key="d0">23936</data>
    </edge>
    <edge source="NIC" target="PAN">
      <data key="d0">25223</data>
    </edge>
    <edge source="NIC" target="USA">
      <data key="d0">1450052</data>
    </edge>
    <edge source="NIC" target="URY">
      <data key="d0">155204</data>
    </edge>
    <edge source="PAN" target="ARG">
      <data key="d0">18252</data>
    </edge>
    <edge source="PAN" target="BOL">
      <data key="d0">181055</data>
    </edge>
    <edge source="PAN" target="CHL">
      <data key="d0">4650775</data>
    </edge>
    <edge source="PAN" target="COL">
      <data key="d0">5263598</data>
    </edge>
    <edge source="PAN" target="CRI">
      <data key="d0">992079</data>
    </edge>
    <edge source="PAN" target="ECU">
      <data key="d0">1733228</data>
    </edge>
    <edge source="PAN" target="SLV">
      <data key="d0">1737126</data>
    </edge>
    <edge source="PAN" target="DEU">
      <data key="d0">372058</data>
    </edge>
    <edge source="PAN" target="GTM">
      <data key="d0">902006</data>
    </edge>
    <edge source="PAN" target="HND">
      <data key="d0">3716870</data>
    </edge>
    <edge source="PAN" target="ITA">
      <data key="d0">78974</data>
    </edge>
    <edge source="PAN" target="JAM">
      <data key="d0">874810</data>
    </edge>
    <edge source="PAN" target="MEX">
      <data key="d0">51241</data>
    </edge>
    <edge source="PAN" target="NLD">
      <data key="d0">101345</data>
    </edge>
    <edge source="PAN" target="NIC">
      <data key="d0">2054618</data>
    </edge>
    <edge source="PAN" target="PER">
      <data key="d0">287752</data>
    </edge>
    <edge source="PAN" target="GBR">
      <data key="d0">11000</data>
    </edge>
    <edge source="PAN" target="USA">
      <data key="d0">1204541</data>
    </edge>
    <edge source="PAN" target="URY">
      <data key="d0">15848</data>
    </edge>
    <edge source="PRY" target="ARG">
      <data key="d0">208765</data>
    </edge>
    <edge source="PRY" target="BOL">
      <data key="d0">16130</data>
    </edge>
    <edge source="PRY" target="BRA">
      <data key="d0">140671</data>
    </edge>
    <edge source="PRY" target="CZE">
      <data key="d0">15400</data>
    </edge>
    <edge source="PRY" target="NLD">
      <data key="d0">33908</data>
    </edge>
    <edge source="PRY" target="USA">
      <data key="d0">633247</data>
    </edge>
    <edge source="PRY" target="URY">
      <data key="d0">122109</data>
    </edge>
    <edge source="PER" target="ARG">
      <data key="d0">143815</data>
    </edge>
    <edge source="PER" target="AUS">
      <data key="d0">203067</data>
    </edge>
    <edge source="PER" target="BEL">
      <data key="d0">46835</data>
    </edge>
    <edge source="PER" target="BOL">
      <data key="d0">1483134</data>
    </edge>
    <edge source="PER" target="BRA">
      <data key="d0">656657</data>
    </edge>
    <edge source="PER" target="CAN">
      <data key="d0">970467</data>
    </edge>
    <edge source="PER" target="CHL">
      <data key="d0">1706686</data>
    </edge>
    <edge source="PER" target="COL">
      <data key="d0">3512114</data>
    </edge>
    <edge source="PER" target="CRI">
      <data key="d0">486159</data>
    </edge>
    <edge source="PER" target="HRV">
      <data key="d0">90000</data>
    </edge>
    <edge source="PER" target="DNK">
      <data key="d0">278579</data>
    </edge>
    <edge source="PER" target="ECU">
      <data key="d0">5623336</data>
    </edge>
    <edge source="PER" target="SLV">
      <data key="d0">13196</data>
    </edge>
    <edge source="PER" target="DEU">
      <data key="d0">131917</data>
    </edge>
    <edge source="PER" target="GTM">
      <data key="d0">2102526</data>
    </edge>
    <edge source="PER" target="HND">
      <data key="d0">192014</data>
    </edge>
    <edge source="PER" target="HKG">
      <data key="d0">25677</data>
    </edge>
    <edge source="PER" target="IDN">
      <data key="d0">36225</data>
    </edge>
    <edge source="PER" target="ITA">
      <data key="d0">38001</data>
    </edge>
    <edge source="PER" target="JAM">
      <data key="d0">10000</data>
    </edge>
    <edge source="PER" target="JOR">
      <data key="d0">30452</data>
    </edge>
    <edge source="PER" target="MEX">
      <data key="d0">486381</data>
    </edge>
    <edge source="PER" target="NAM">
      <data key="d0">290000</data>
    </edge>
    <edge source="PER" target="NLD">
      <data key="d0">203209</data>
    </edge>
    <edge source="PER" target="NIC">
      <data key="d0">265626</data>
    </edge>
    <edge source="PER" target="PAN">
      <data key="d0">5046816</data>
    </edge>
    <edge source="PER" target="PRY">
      <data key="d0">14028</data>
    </edge>
    <edge source="PER" target="POL">
      <data key="d0">11484</data>
    </edge>
    <edge source="PER" target="RUS">
      <data key="d0">47361</data>
    </edge>
    <edge source="PER" target="ZAF">
      <data key="d0">14316</data>
    </edge>
    <edge source="PER" target="ESP">
      <data key="d0">473488</data>
    </edge>
    <edge source="PER" target="SWE">
      <data key="d0">15770</data>
    </edge>
    <edge source="PER" target="CHE">
      <data key="d0">88958</data>
    </edge>
    <edge source="PER" target="TUR">
      <data key="d0">146616</data>
    </edge>
    <edge source="PER" target="GBR">
      <data key="d0">89494</data>
    </edge>
    <edge source="PER" target="USA">
      <data key="d0">13858464</data>
    </edge>
    <edge source="PER" target="URY">
      <data key="d0">17960</data>
    </edge>
    <edge source="POL" target="ALB">
      <data key="d0">763672</data>
    </edge>
    <edge source="POL" target="DZA">
      <data key="d0">7780382</data>
    </edge>
    <edge source="POL" target="AZE">
      <data key="d0">3189270</data>
    </edge>
    <edge source="POL" target="ARG">
      <data key="d0">5603206</data>
    </edge>
    <edge source="POL" target="AUS">
      <data key="d0">6065368</data>
    </edge>
    <edge source="POL" target="AUT">
      <data key="d0">56300667</data>
    </edge>
    <edge source="POL" target="ARM">
      <data key="d0">20187</data>
    </edge>
    <edge source="POL" target="BEL">
      <data key="d0">177964624</data>
    </edge>
    <edge source="POL" target="BOL">
      <data key="d0">12271</data>
    </edge>
    <edge source="POL" target="BWA">
      <data key="d0">11422</data>
    </edge>
    <edge source="POL" target="BRA">
      <data key="d0">40480658</data>
    </edge>
    <edge source="POL" target="BGR">
      <data key="d0">3628238</data>
    </edge>
    <edge source="POL" target="BLR">
      <data key="d0">18442419</data>
    </edge>
    <edge source="POL" target="KHM">
      <data key="d0">12941</data>
    </edge>
    <edge source="POL" target="CAN">
      <data key="d0">485366714</data>
    </edge>
    <edge source="POL" target="CAF">
      <data key="d0">56496</data>
    </edge>
    <edge source="POL" target="LKA">
      <data key="d0">2183186</data>
    </edge>
    <edge source="POL" target="CHL">
      <data key="d0">14161529</data>
    </edge>
    <edge source="POL" target="CHN">
      <data key="d0">91480385</data>
    </edge>
    <edge source="POL" target="COL">
      <data key="d0">1953201</data>
    </edge>
    <edge source="POL" target="HRV">
      <data key="d0">2660922</data>
    </edge>
    <edge source="POL" target="CZE">
      <data key="d0">980546962</data>
    </edge>
    <edge source="POL" target="DNK">
      <data key="d0">33085153</data>
    </edge>
    <edge source="POL" target="ECU">
      <data key="d0">73933</data>
    </edge>
    <edge source="POL" target="SLV">
      <data key="d0">56828</data>
    </edge>
    <edge source="POL" target="ETH">
      <data key="d0">1592680</data>
    </edge>
    <edge source="POL" target="EST">
      <data key="d0">3913009</data>
    </edge>
    <edge source="POL" target="FIN">
      <data key="d0">31262779</data>
    </edge>
    <edge source="POL" target="FRA">
      <data key="d0">404966548</data>
    </edge>
    <edge source="POL" target="GEO">
      <data key="d0">122816</data>
    </edge>
    <edge source="POL" target="GMB">
      <data key="d0">1798445</data>
    </edge>
    <edge source="POL" target="DEU">
      <data key="d0">1881226464</data>
    </edge>
    <edge source="POL" target="GHA">
      <data key="d0">991224</data>
    </edge>
    <edge source="POL" target="GRC">
      <data key="d0">3096293</data>
    </edge>
    <edge source="POL" target="HKG">
      <data key="d0">607319</data>
    </edge>
    <edge source="POL" target="HUN">
      <data key="d0">148358168</data>
    </edge>
    <edge source="POL" target="IDN">
      <data key="d0">8419875</data>
    </edge>
    <edge source="POL" target="IRL">
      <data key="d0">372216</data>
    </edge>
    <edge source="POL" target="ISR">
      <data key="d0">13326768</data>
    </edge>
    <edge source="POL" target="ITA">
      <data key="d0">490811932</data>
    </edge>
    <edge source="POL" target="CIV">
      <data key="d0">63199</data>
    </edge>
    <edge source="POL" target="JPN">
      <data key="d0">78324309</data>
    </edge>
    <edge source="POL" target="KAZ">
      <data key="d0">12337480</data>
    </edge>
    <edge source="POL" target="JOR">
      <data key="d0">4652303</data>
    </edge>
    <edge source="POL" target="KOR">
      <data key="d0">18716789</data>
    </edge>
    <edge source="POL" target="KGZ">
      <data key="d0">155893</data>
    </edge>
    <edge source="POL" target="LBN">
      <data key="d0">2236308</data>
    </edge>
    <edge source="POL" target="LVA">
      <data key="d0">7828464</data>
    </edge>
    <edge source="POL" target="LTU">
      <data key="d0">9974398</data>
    </edge>
    <edge source="POL" target="MDG">
      <data key="d0">109327</data>
    </edge>
    <edge source="POL" target="MYS">
      <data key="d0">2574578</data>
    </edge>
    <edge source="POL" target="MRT">
      <data key="d0">23148</data>
    </edge>
    <edge source="POL" target="MEX">
      <data key="d0">10700716</data>
    </edge>
    <edge source="POL" target="MDA">
      <data key="d0">1278712</data>
    </edge>
    <edge source="POL" target="MAR">
      <data key="d0">347793</data>
    </edge>
    <edge source="POL" target="MOZ">
      <data key="d0">61430</data>
    </edge>
    <edge source="POL" target="OMN">
      <data key="d0">2164734</data>
    </edge>
    <edge source="POL" target="NLD">
      <data key="d0">62615404</data>
    </edge>
    <edge source="POL" target="NZL">
      <data key="d0">38423175</data>
    </edge>
    <edge source="POL" target="NER">
      <data key="d0">16859</data>
    </edge>
    <edge source="POL" target="NOR">
      <data key="d0">9242181</data>
    </edge>
    <edge source="POL" target="PAK">
      <data key="d0">19341583</data>
    </edge>
    <edge source="POL" target="PAN">
      <data key="d0">3772895</data>
    </edge>
    <edge source="POL" target="PRY">
      <data key="d0">19901</data>
    </edge>
    <edge source="POL" target="PER">
      <data key="d0">9759486</data>
    </edge>
    <edge source="POL" target="PHL">
      <data key="d0">18183305</data>
    </edge>
    <edge source="POL" target="PRT">
      <data key="d0">1367286</data>
    </edge>
    <edge source="POL" target="ROU">
      <data key="d0">22078452</data>
    </edge>
    <edge source="POL" target="RUS">
      <data key="d0">77748331</data>
    </edge>
    <edge source="POL" target="SAU">
      <data key="d0">31361630</data>
    </edge>
    <edge source="POL" target="SEN">
      <data key="d0">197142</data>
    </edge>
    <edge source="POL" target="SRB">
      <data key="d0">129834766</data>
    </edge>
    <edge source="POL" target="IND">
      <data key="d0">69526440</data>
    </edge>
    <edge source="POL" target="SGP">
      <data key="d0">11648071</data>
    </edge>
    <edge source="POL" target="SVK">
      <data key="d0">29767471</data>
    </edge>
    <edge source="POL" target="VNM">
      <data key="d0">5013963</data>
    </edge>
    <edge source="POL" target="SVN">
      <data key="d0">607301</data>
    </edge>
    <edge source="POL" target="ZAF">
      <data key="d0">11895949</data>
    </edge>
    <edge source="POL" target="ZWE">
      <data key="d0">25117</data>
    </edge>
    <edge source="POL" target="ESP">
      <data key="d0">336837468</data>
    </edge>
    <edge source="POL" target="SWE">
      <data key="d0">94968625</data>
    </edge>
    <edge source="POL" target="CHE">
      <data key="d0">34116714</data>
    </edge>
    <edge source="POL" target="THA">
      <data key="d0">46163614</data>
    </edge>
    <edge source="POL" target="TGO">
      <data key="d0">28762</data>
    </edge>
    <edge source="POL" target="ARE">
      <data key="d0">15020522</data>
    </edge>
    <edge source="POL" target="TUN">
      <data key="d0">684572</data>
    </edge>
    <edge source="POL" target="TUR">
      <data key="d0">534102849</data>
    </edge>
    <edge source="POL" target="UKR">
      <data key="d0">37965191</data>
    </edge>
    <edge source="POL" target="MKD">
      <data key="d0">137547</data>
    </edge>
    <edge source="POL" target="EGY">
      <data key="d0">8158449</data>
    </edge>
    <edge source="POL" target="GBR">
      <data key="d0">324359209</data>
    </edge>
    <edge source="POL" target="TZA">
      <data key="d0">61388</data>
    </edge>
    <edge source="POL" target="USA">
      <data key="d0">808878857</data>
    </edge>
    <edge source="POL" target="URY">
      <data key="d0">231903</data>
    </edge>
    <edge source="ZAF" target="DZA">
      <data key="d0">3055709</data>
    </edge>
    <edge source="ZAF" target="ARG">
      <data key="d0">21766423</data>
    </edge>
    <edge source="ZAF" target="AUS">
      <data key="d0">1708699</data>
    </edge>
    <edge source="ZAF" target="AUT">
      <data key="d0">198979</data>
    </edge>
    <edge source="ZAF" target="BEL">
      <data key="d0">9819343</data>
    </edge>
    <edge source="ZAF" target="BWA">
      <data key="d0">37649059</data>
    </edge>
    <edge source="ZAF" target="BRA">
      <data key="d0">1069298</data>
    </edge>
    <edge source="ZAF" target="BGR">
      <data key="d0">16045</data>
    </edge>
    <edge source="ZAF" target="BDI">
      <data key="d0">17713</data>
    </edge>
    <edge source="ZAF" target="CMR">
      <data key="d0">241036</data>
    </edge>
    <edge source="ZAF" target="CAN">
      <data key="d0">5571789</data>
    </edge>
    <edge source="ZAF" target="CAF">
      <data key="d0">19292</data>
    </edge>
    <edge source="ZAF" target="LKA">
      <data key="d0">81365</data>
    </edge>
    <edge source="ZAF" target="CHL">
      <data key="d0">248779</data>
    </edge>
    <edge source="ZAF" target="CHN">
      <data key="d0">5245544</data>
    </edge>
    <edge source="ZAF" target="COL">
      <data key="d0">90761</data>
    </edge>
    <edge source="ZAF" target="CZE">
      <data key="d0">67077</data>
    </edge>
    <edge source="ZAF" target="BEN">
      <data key="d0">75944</data>
    </edge>
    <edge source="ZAF" target="DNK">
      <data key="d0">1688988</data>
    </edge>
    <edge source="ZAF" target="ECU">
      <data key="d0">192586</data>
    </edge>
    <edge source="ZAF" target="SLV">
      <data key="d0">19481</data>
    </edge>
    <edge source="ZAF" target="ETH">
      <data key="d0">1469904</data>
    </edge>
    <edge source="ZAF" target="FRA">
      <data key="d0">45828422</data>
    </edge>
    <edge source="ZAF" target="GMB">
      <data key="d0">67628</data>
    </edge>
    <edge source="ZAF" target="DEU">
      <data key="d0">76102127</data>
    </edge>
    <edge source="ZAF" target="GHA">
      <data key="d0">2495982</data>
    </edge>
    <edge source="ZAF" target="GRC">
      <data key="d0">18827</data>
    </edge>
    <edge source="ZAF" target="HKG">
      <data key="d0">8881277</data>
    </edge>
    <edge source="ZAF" target="IDN">
      <data key="d0">1781253</data>
    </edge>
    <edge source="ZAF" target="IRL">
      <data key="d0">1160864</data>
    </edge>
    <edge source="ZAF" target="ISR">
      <data key="d0">8676275</data>
    </edge>
    <edge source="ZAF" target="ITA">
      <data key="d0">446757</data>
    </edge>
    <edge source="ZAF" target="CIV">
      <data key="d0">1023946</data>
    </edge>
    <edge source="ZAF" target="JPN">
      <data key="d0">536746</data>
    </edge>
    <edge source="ZAF" target="JOR">
      <data key="d0">188410</data>
    </edge>
    <edge source="ZAF" target="KOR">
      <data key="d0">105984</data>
    </edge>
    <edge source="ZAF" target="KGZ">
      <data key="d0">12385</data>
    </edge>
    <edge source="ZAF" target="LBN">
      <data key="d0">26183</data>
    </edge>
    <edge source="ZAF" target="MDG">
      <data key="d0">1134079</data>
    </edge>
    <edge source="ZAF" target="MWI">
      <data key="d0">6296089</data>
    </edge>
    <edge source="ZAF" target="MYS">
      <data key="d0">4232602</data>
    </edge>
    <edge source="ZAF" target="MRT">
      <data key="d0">562348</data>
    </edge>
    <edge source="ZAF" target="MUS">
      <data key="d0">1250492</data>
    </edge>
    <edge source="ZAF" target="MEX">
      <data key="d0">812189</data>
    </edge>
    <edge source="ZAF" target="MAR">
      <data key="d0">238886</data>
    </edge>
    <edge source="ZAF" target="MOZ">
      <data key="d0">28177267</data>
    </edge>
    <edge source="ZAF" target="OMN">
      <data key="d0">400721</data>
    </edge>
    <edge source="ZAF" target="NAM">
      <data key="d0">35846030</data>
    </edge>
    <edge source="ZAF" target="NLD">
      <data key="d0">9976251</data>
    </edge>
    <edge source="ZAF" target="NZL">
      <data key="d0">635982</data>
    </edge>
    <edge source="ZAF" target="NOR">
      <data key="d0">72228</data>
    </edge>
    <edge source="ZAF" target="PAN">
      <data key="d0">79945</data>
    </edge>
    <edge source="ZAF" target="PER">
      <data key="d0">40929</data>
    </edge>
    <edge source="ZAF" target="PHL">
      <data key="d0">262835</data>
    </edge>
    <edge source="ZAF" target="POL">
      <data key="d0">473150</data>
    </edge>
    <edge source="ZAF" target="PRT">
      <data key="d0">63450</data>
    </edge>
    <edge source="ZAF" target="RUS">
      <data key="d0">125463</data>
    </edge>
    <edge source="ZAF" target="SAU">
      <data key="d0">56869</data>
    </edge>
    <edge source="ZAF" target="SEN">
      <data key="d0">1043835</data>
    </edge>
    <edge source="ZAF" target="IND">
      <data key="d0">117498884</data>
    </edge>
    <edge source="ZAF" target="SGP">
      <data key="d0">1143765</data>
    </edge>
    <edge source="ZAF" target="VNM">
      <data key="d0">173509</data>
    </edge>
    <edge source="ZAF" target="ZWE">
      <data key="d0">18274676</data>
    </edge>
    <edge source="ZAF" target="ESP">
      <data key="d0">626065</data>
    </edge>
    <edge source="ZAF" target="SWE">
      <data key="d0">472954</data>
    </edge>
    <edge source="ZAF" target="CHE">
      <data key="d0">9876922</data>
    </edge>
    <edge source="ZAF" target="THA">
      <data key="d0">62185149</data>
    </edge>
    <edge source="ZAF" target="TGO">
      <data key="d0">51476</data>
    </edge>
    <edge source="ZAF" target="ARE">
      <data key="d0">1575181</data>
    </edge>
    <edge source="ZAF" target="TUN">
      <data key="d0">20503</data>
    </edge>
    <edge source="ZAF" target="TUR">
      <data key="d0">1450111</data>
    </edge>
    <edge source="ZAF" target="UGA">
      <data key="d0">750196</data>
    </edge>
    <edge source="ZAF" target="EGY">
      <data key="d0">230120</data>
    </edge>
    <edge source="ZAF" target="GBR">
      <data key="d0">16029688</data>
    </edge>
    <edge source="ZAF" target="TZA">
      <data key="d0">7687343</data>
    </edge>
    <edge source="ZAF" target="USA">
      <data key="d0">94432600</data>
    </edge>
    <edge source="ZAF" target="BFA">
      <data key="d0">807357</data>
    </edge>
    <edge source="ZAF" target="URY">
      <data key="d0">43830</data>
    </edge>
    <edge source="ESP" target="ALB">
      <data key="d0">7240820</data>
    </edge>
    <edge source="ESP" target="DZA">
      <data key="d0">37967700</data>
    </edge>
    <edge source="ESP" target="AZE">
      <data key="d0">24923</data>
    </edge>
    <edge source="ESP" target="ARG">
      <data key="d0">6498226</data>
    </edge>
    <edge source="ESP" target="AUS">
      <data key="d0">17455590</data>
    </edge>
    <edge source="ESP" target="AUT">
      <data key="d0">8387675</data>
    </edge>
    <edge source="ESP" target="ARM">
      <data key="d0">29530</data>
    </edge>
    <edge source="ESP" target="BEL">
      <data key="d0">170663394</data>
    </edge>
    <edge source="ESP" target="BOL">
      <data key="d0">3440419</data>
    </edge>
    <edge source="ESP" target="BWA">
      <data key="d0">472606</data>
    </edge>
    <edge source="ESP" target="BRA">
      <data key="d0">99270454</data>
    </edge>
    <edge source="ESP" target="BGR">
      <data key="d0">1475983</data>
    </edge>
    <edge source="ESP" target="BDI">
      <data key="d0">53506</data>
    </edge>
    <edge source="ESP" target="BLR">
      <data key="d0">362324</data>
    </edge>
    <edge source="ESP" target="CMR">
      <data key="d0">785199</data>
    </edge>
    <edge source="ESP" target="CAN">
      <data key="d0">45620536</data>
    </edge>
    <edge source="ESP" target="CAF">
      <data key="d0">502674</data>
    </edge>
    <edge source="ESP" target="LKA">
      <data key="d0">2137411</data>
    </edge>
    <edge source="ESP" target="CHL">
      <data key="d0">84375129</data>
    </edge>
    <edge source="ESP" target="CHN">
      <data key="d0">42416912</data>
    </edge>
    <edge source="ESP" target="COL">
      <data key="d0">5379119</data>
    </edge>
    <edge source="ESP" target="CRI">
      <data key="d0">3373599</data>
    </edge>
    <edge source="ESP" target="HRV">
      <data key="d0">2417148</data>
    </edge>
    <edge source="ESP" target="CZE">
      <data key="d0">47078627</data>
    </edge>
    <edge source="ESP" target="BEN">
      <data key="d0">306974</data>
    </edge>
    <edge source="ESP" target="DNK">
      <data key="d0">77823346</data>
    </edge>
    <edge source="ESP" target="ECU">
      <data key="d0">9036140</data>
    </edge>
    <edge source="ESP" target="SLV">
      <data key="d0">1693238</data>
    </edge>
    <edge source="ESP" target="ETH">
      <data key="d0">3499738</data>
    </edge>
    <edge source="ESP" target="EST">
      <data key="d0">1136807</data>
    </edge>
    <edge source="ESP" target="FIN">
      <data key="d0">105009571</data>
    </edge>
    <edge source="ESP" target="FRA">
      <data key="d0">1264293666</data>
    </edge>
    <edge source="ESP" target="GEO">
      <data key="d0">972392</data>
    </edge>
    <edge source="ESP" target="GMB">
      <data key="d0">88781</data>
    </edge>
    <edge source="ESP" target="PSE">
      <data key="d0">42167</data>
    </edge>
    <edge source="ESP" target="DEU">
      <data key="d0">736387103</data>
    </edge>
    <edge source="ESP" target="GHA">
      <data key="d0">3101272</data>
    </edge>
    <edge source="ESP" target="GRC">
      <data key="d0">32685246</data>
    </edge>
    <edge source="ESP" target="GTM">
      <data key="d0">6884350</data>
    </edge>
    <edge source="ESP" target="HND">
      <data key="d0">990850</data>
    </edge>
    <edge source="ESP" target="HKG">
      <data key="d0">14249333</data>
    </edge>
    <edge source="ESP" target="HUN">
      <data key="d0">82750745</data>
    </edge>
    <edge source="ESP" target="IDN">
      <data key="d0">8498744</data>
    </edge>
    <edge source="ESP" target="IRL">
      <data key="d0">120928154</data>
    </edge>
    <edge source="ESP" target="ISR">
      <data key="d0">21960565</data>
    </edge>
    <edge source="ESP" target="ITA">
      <data key="d0">132616921</data>
    </edge>
    <edge source="ESP" target="CIV">
      <data key="d0">2422857</data>
    </edge>
    <edge source="ESP" target="JAM">
      <data key="d0">737536</data>
    </edge>
    <edge source="ESP" target="JPN">
      <data key="d0">13822330</data>
    </edge>
    <edge source="ESP" target="KAZ">
      <data key="d0">4654803</data>
    </edge>
    <edge source="ESP" target="JOR">
      <data key="d0">8978257</data>
    </edge>
    <edge source="ESP" target="KOR">
      <data key="d0">57471738</data>
    </edge>
    <edge source="ESP" target="KGZ">
      <data key="d0">47954</data>
    </edge>
    <edge source="ESP" target="LBN">
      <data key="d0">582756</data>
    </edge>
    <edge source="ESP" target="LVA">
      <data key="d0">565736</data>
    </edge>
    <edge source="ESP" target="LTU">
      <data key="d0">2667241</data>
    </edge>
    <edge source="ESP" target="MDG">
      <data key="d0">235242</data>
    </edge>
    <edge source="ESP" target="MWI">
      <data key="d0">270044</data>
    </edge>
    <edge source="ESP" target="MYS">
      <data key="d0">3872438</data>
    </edge>
    <edge source="ESP" target="MRT">
      <data key="d0">4509834</data>
    </edge>
    <edge source="ESP" target="MUS">
      <data key="d0">776261</data>
    </edge>
    <edge source="ESP" target="MEX">
      <data key="d0">356622244</data>
    </edge>
    <edge source="ESP" target="MDA">
      <data key="d0">170942</data>
    </edge>
    <edge source="ESP" target="MAR">
      <data key="d0">529715953</data>
    </edge>
    <edge source="ESP" target="MOZ">
      <data key="d0">1293195</data>
    </edge>
    <edge source="ESP" target="OMN">
      <data key="d0">1791075</data>
    </edge>
    <edge source="ESP" target="NAM">
      <data key="d0">483117</data>
    </edge>
    <edge source="ESP" target="NLD">
      <data key="d0">60438743</data>
    </edge>
    <edge source="ESP" target="NZL">
      <data key="d0">1603757</data>
    </edge>
    <edge source="ESP" target="NIC">
      <data key="d0">721433</data>
    </edge>
    <edge source="ESP" target="NER">
      <data key="d0">347335</data>
    </edge>
    <edge source="ESP" target="NOR">
      <data key="d0">15882994</data>
    </edge>
    <edge source="ESP" target="PAK">
      <data key="d0">4065005</data>
    </edge>
    <edge source="ESP" target="PAN">
      <data key="d0">9144910</data>
    </edge>
    <edge source="ESP" target="PRY">
      <data key="d0">692679</data>
    </edge>
    <edge source="ESP" target="PER">
      <data key="d0">20478117</data>
    </edge>
    <edge source="ESP" target="PHL">
      <data key="d0">7847808</data>
    </edge>
    <edge source="ESP" target="POL">
      <data key="d0">67580865</data>
    </edge>
    <edge source="ESP" target="PRT">
      <data key="d0">112707562</data>
    </edge>
    <edge source="ESP" target="ROU">
      <data key="d0">495945880</data>
    </edge>
    <edge source="ESP" target="RUS">
      <data key="d0">8729948</data>
    </edge>
    <edge source="ESP" target="SAU">
      <data key="d0">20354887</data>
    </edge>
    <edge source="ESP" target="SEN">
      <data key="d0">1967613</data>
    </edge>
    <edge source="ESP" target="SRB">
      <data key="d0">1178354</data>
    </edge>
    <edge source="ESP" target="IND">
      <data key="d0">144150682</data>
    </edge>
    <edge source="ESP" target="SGP">
      <data key="d0">42674742</data>
    </edge>
    <edge source="ESP" target="SVK">
      <data key="d0">3686542</data>
    </edge>
    <edge source="ESP" target="VNM">
      <data key="d0">5820344</data>
    </edge>
    <edge source="ESP" target="SVN">
      <data key="d0">1579390</data>
    </edge>
    <edge source="ESP" target="ZAF">
      <data key="d0">27493885</data>
    </edge>
    <edge source="ESP" target="SWE">
      <data key="d0">93400984</data>
    </edge>
    <edge source="ESP" target="CHE">
      <data key="d0">19734585</data>
    </edge>
    <edge source="ESP" target="THA">
      <data key="d0">16693758</data>
    </edge>
    <edge source="ESP" target="TGO">
      <data key="d0">158763</data>
    </edge>
    <edge source="ESP" target="ARE">
      <data key="d0">20940556</data>
    </edge>
    <edge source="ESP" target="TUN">
      <data key="d0">6509543</data>
    </edge>
    <edge source="ESP" target="TUR">
      <data key="d0">251929374</data>
    </edge>
    <edge source="ESP" target="UGA">
      <data key="d0">328938</data>
    </edge>
    <edge source="ESP" target="UKR">
      <data key="d0">590574</data>
    </edge>
    <edge source="ESP" target="MKD">
      <data key="d0">20043</data>
    </edge>
    <edge source="ESP" target="EGY">
      <data key="d0">150505622</data>
    </edge>
    <edge source="ESP" target="GBR">
      <data key="d0">1287674651</data>
    </edge>
    <edge source="ESP" target="TZA">
      <data key="d0">351933</data>
    </edge>
    <edge source="ESP" target="USA">
      <data key="d0">1023534011</data>
    </edge>
    <edge source="ESP" target="BFA">
      <data key="d0">404053</data>
    </edge>
    <edge source="ESP" target="URY">
      <data key="d0">96900583</data>
    </edge>
    <edge source="SWE" target="ALB">
      <data key="d0">23856</data>
    </edge>
    <edge source="SWE" target="DZA">
      <data key="d0">2874845</data>
    </edge>
    <edge source="SWE" target="AZE">
      <data key="d0">24207</data>
    </edge>
    <edge source="SWE" target="ARG">
      <data key="d0">120769327</data>
    </edge>
    <edge source="SWE" target="AUS">
      <data key="d0">97849035</data>
    </edge>
    <edge source="SWE" target="AUT">
      <data key="d0">14835434</data>
    </edge>
    <edge source="SWE" target="ARM">
      <data key="d0">129569</data>
    </edge>
    <edge source="SWE" target="BEL">
      <data key="d0">1092608617</data>
    </edge>
    <edge source="SWE" target="BOL">
      <data key="d0">9132170</data>
    </edge>
    <edge source="SWE" target="BRA">
      <data key="d0">31427887</data>
    </edge>
    <edge source="SWE" target="BGR">
      <data key="d0">772971</data>
    </edge>
    <edge source="SWE" target="BLR">
      <data key="d0">918912</data>
    </edge>
    <edge source="SWE" target="CMR">
      <data key="d0">94604</data>
    </edge>
    <edge source="SWE" target="CAN">
      <data key="d0">19498170</data>
    </edge>
    <edge source="SWE" target="LKA">
      <data key="d0">530555</data>
    </edge>
    <edge source="SWE" target="CHL">
      <data key="d0">6323162</data>
    </edge>
    <edge source="SWE" target="CHN">
      <data key="d0">223788616</data>
    </edge>
    <edge source="SWE" target="COL">
      <data key="d0">2221035</data>
    </edge>
    <edge source="SWE" target="CRI">
      <data key="d0">112613</data>
    </edge>
    <edge source="SWE" target="HRV">
      <data key="d0">1674927</data>
    </edge>
    <edge source="SWE" target="CZE">
      <data key="d0">13940612</data>
    </edge>
    <edge source="SWE" target="BEN">
      <data key="d0">192483</data>
    </edge>
    <edge source="SWE" target="DNK">
      <data key="d0">82072704</data>
    </edge>
    <edge source="SWE" target="ECU">
      <data key="d0">148163</data>
    </edge>
    <edge source="SWE" target="SLV">
      <data key="d0">14033</data>
    </edge>
    <edge source="SWE" target="ETH">
      <data key="d0">253057</data>
    </edge>
    <edge source="SWE" target="EST">
      <data key="d0">7771226</data>
    </edge>
    <edge source="SWE" target="FIN">
      <data key="d0">137567243</data>
    </edge>
    <edge source="SWE" target="FRA">
      <data key="d0">818224883</data>
    </edge>
    <edge source="SWE" target="GEO">
      <data key="d0">18476</data>
    </edge>
    <edge source="SWE" target="GMB">
      <data key="d0">17307</data>
    </edge>
    <edge source="SWE" target="DEU">
      <data key="d0">173847542</data>
    </edge>
    <edge source="SWE" target="GHA">
      <data key="d0">501554</data>
    </edge>
    <edge source="SWE" target="GRC">
      <data key="d0">4219651</data>
    </edge>
    <edge source="SWE" target="GTM">
      <data key="d0">651471</data>
    </edge>
    <edge source="SWE" target="HND">
      <data key="d0">20114</data>
    </edge>
    <edge source="SWE" target="HKG">
      <data key="d0">10280751</data>
    </edge>
    <edge source="SWE" target="HUN">
      <data key="d0">5121256</data>
    </edge>
    <edge source="SWE" target="IDN">
      <data key="d0">8203084</data>
    </edge>
    <edge source="SWE" target="IRL">
      <data key="d0">2724577</data>
    </edge>
    <edge source="SWE" target="ISR">
      <data key="d0">1758188</data>
    </edge>
    <edge source="SWE" target="ITA">
      <data key="d0">62608330</data>
    </edge>
    <edge source="SWE" target="CIV">
      <data key="d0">32392</data>
    </edge>
    <edge source="SWE" target="JAM">
      <data key="d0">53091</data>
    </edge>
    <edge source="SWE" target="JPN">
      <data key="d0">45486725</data>
    </edge>
    <edge source="SWE" target="KAZ">
      <data key="d0">53463882</data>
    </edge>
    <edge source="SWE" target="JOR">
      <data key="d0">131791</data>
    </edge>
    <edge source="SWE" target="KOR">
      <data key="d0">104235344</data>
    </edge>
    <edge source="SWE" target="LBN">
      <data key="d0">12636968</data>
    </edge>
    <edge source="SWE" target="LVA">
      <data key="d0">2976465</data>
    </edge>
    <edge source="SWE" target="LTU">
      <data key="d0">3883450</data>
    </edge>
    <edge source="SWE" target="MYS">
      <data key="d0">12560256</data>
    </edge>
    <edge source="SWE" target="MRT">
      <data key="d0">38473</data>
    </edge>
    <edge source="SWE" target="MUS">
      <data key="d0">142082</data>
    </edge>
    <edge source="SWE" target="MEX">
      <data key="d0">40993201</data>
    </edge>
    <edge source="SWE" target="MDA">
      <data key="d0">13916</data>
    </edge>
    <edge source="SWE" target="MAR">
      <data key="d0">742918</data>
    </edge>
    <edge source="SWE" target="MOZ">
      <data key="d0">25727</data>
    </edge>
    <edge source="SWE" target="OMN">
      <data key="d0">2456669</data>
    </edge>
    <edge source="SWE" target="NAM">
      <data key="d0">28767</data>
    </edge>
    <edge source="SWE" target="NLD">
      <data key="d0">586299371</data>
    </edge>
    <edge source="SWE" target="NZL">
      <data key="d0">4160480</data>
    </edge>
    <edge source="SWE" target="NIC">
      <data key="d0">276679</data>
    </edge>
    <edge source="SWE" target="NOR">
      <data key="d0">100343943</data>
    </edge>
    <edge source="SWE" target="PAK">
      <data key="d0">2070534</data>
    </edge>
    <edge source="SWE" target="PAN">
      <data key="d0">1217108</data>
    </edge>
    <edge source="SWE" target="PRY">
      <data key="d0">125593</data>
    </edge>
    <edge source="SWE" target="PER">
      <data key="d0">25141678</data>
    </edge>
    <edge source="SWE" target="PHL">
      <data key="d0">1377432</data>
    </edge>
    <edge source="SWE" target="POL">
      <data key="d0">82740780</data>
    </edge>
    <edge source="SWE" target="PRT">
      <data key="d0">2705399</data>
    </edge>
    <edge source="SWE" target="ROU">
      <data key="d0">2707972</data>
    </edge>
    <edge source="SWE" target="RUS">
      <data key="d0">114638531</data>
    </edge>
    <edge source="SWE" target="SAU">
      <data key="d0">27085566</data>
    </edge>
    <edge source="SWE" target="SEN">
      <data key="d0">40578</data>
    </edge>
    <edge source="SWE" target="SRB">
      <data key="d0">1387957</data>
    </edge>
    <edge source="SWE" target="IND">
      <data key="d0">46401427</data>
    </edge>
    <edge source="SWE" target="SGP">
      <data key="d0">30286556</data>
    </edge>
    <edge source="SWE" target="SVK">
      <data key="d0">859624</data>
    </edge>
    <edge source="SWE" target="VNM">
      <data key="d0">2073106</data>
    </edge>
    <edge source="SWE" target="SVN">
      <data key="d0">7779528</data>
    </edge>
    <edge source="SWE" target="ZAF">
      <data key="d0">77912108</data>
    </edge>
    <edge source="SWE" target="ZWE">
      <data key="d0">311527</data>
    </edge>
    <edge source="SWE" target="ESP">
      <data key="d0">42812081</data>
    </edge>
    <edge source="SWE" target="CHE">
      <data key="d0">14229687</data>
    </edge>
    <edge source="SWE" target="THA">
      <data key="d0">285791783</data>
    </edge>
    <edge source="SWE" target="ARE">
      <data key="d0">10487851</data>
    </edge>
    <edge source="SWE" target="TUN">
      <data key="d0">14719781</data>
    </edge>
    <edge source="SWE" target="TUR">
      <data key="d0">42937908</data>
    </edge>
    <edge source="SWE" target="UGA">
      <data key="d0">36251</data>
    </edge>
    <edge source="SWE" target="UKR">
      <data key="d0">212932288</data>
    </edge>
    <edge source="SWE" target="MKD">
      <data key="d0">89459</data>
    </edge>
    <edge source="SWE" target="EGY">
      <data key="d0">47314492</data>
    </edge>
    <edge source="SWE" target="GBR">
      <data key="d0">143981033</data>
    </edge>
    <edge source="SWE" target="TZA">
      <data key="d0">19996801</data>
    </edge>
    <edge source="SWE" target="USA">
      <data key="d0">484187885</data>
    </edge>
    <edge source="SWE" target="BFA">
      <data key="d0">529854</data>
    </edge>
    <edge source="SWE" target="URY">
      <data key="d0">377598</data>
    </edge>
    <edge source="THA" target="DZA">
      <data key="d0">1151191</data>
    </edge>
    <edge source="THA" target="AZE">
      <data key="d0">964260</data>
    </edge>
    <edge source="THA" target="ARG">
      <data key="d0">287752310</data>
    </edge>
    <edge source="THA" target="AUS">
      <data key="d0">75793591</data>
    </edge>
    <edge source="THA" target="AUT">
      <data key="d0">1902065</data>
    </edge>
    <edge source="THA" target="BEL">
      <data key="d0">54721599</data>
    </edge>
    <edge source="THA" target="BOL">
      <data key="d0">19050</data>
    </edge>
    <edge source="THA" target="BRA">
      <data key="d0">82811729</data>
    </edge>
    <edge source="THA" target="BGR">
      <data key="d0">332732</data>
    </edge>
    <edge source="THA" target="KHM">
      <data key="d0">150463640</data>
    </edge>
    <edge source="THA" target="CAN">
      <data key="d0">36911436</data>
    </edge>
    <edge source="THA" target="LKA">
      <data key="d0">2277389</data>
    </edge>
    <edge source="THA" target="CHL">
      <data key="d0">941301</data>
    </edge>
    <edge source="THA" target="CHN">
      <data key="d0">562208627</data>
    </edge>
    <edge source="THA" target="COL">
      <data key="d0">8210853</data>
    </edge>
    <edge source="THA" target="CRI">
      <data key="d0">155546</data>
    </edge>
    <edge source="THA" target="HRV">
      <data key="d0">773762</data>
    </edge>
    <edge source="THA" target="CZE">
      <data key="d0">9834341</data>
    </edge>
    <edge source="THA" target="DNK">
      <data key="d0">1425051</data>
    </edge>
    <edge source="THA" target="ECU">
      <data key="d0">17551988</data>
    </edge>
    <edge source="THA" target="SLV">
      <data key="d0">139950</data>
    </edge>
    <edge source="THA" target="ETH">
      <data key="d0">477570</data>
    </edge>
    <edge source="THA" target="EST">
      <data key="d0">25783</data>
    </edge>
    <edge source="THA" target="FIN">
      <data key="d0">7911136</data>
    </edge>
    <edge source="THA" target="FRA">
      <data key="d0">30207698</data>
    </edge>
    <edge source="THA" target="DEU">
      <data key="d0">193724945</data>
    </edge>
    <edge source="THA" target="GHA">
      <data key="d0">1144079</data>
    </edge>
    <edge source="THA" target="GRC">
      <data key="d0">595858</data>
    </edge>
    <edge source="THA" target="GTM">
      <data key="d0">202186</data>
    </edge>
    <edge source="THA" target="HND">
      <data key="d0">322580</data>
    </edge>
    <edge source="THA" target="HKG">
      <data key="d0">100953415</data>
    </edge>
    <edge source="THA" target="HUN">
      <data key="d0">4050147</data>
    </edge>
    <edge source="THA" target="IDN">
      <data key="d0">461359398</data>
    </edge>
    <edge source="THA" target="IRL">
      <data key="d0">581457</data>
    </edge>
    <edge source="THA" target="ISR">
      <data key="d0">1313726</data>
    </edge>
    <edge source="THA" target="ITA">
      <data key="d0">25298066</data>
    </edge>
    <edge source="THA" target="CIV">
      <data key="d0">12883</data>
    </edge>
    <edge source="THA" target="JAM">
      <data key="d0">227567</data>
    </edge>
    <edge source="THA" target="JPN">
      <data key="d0">450514118</data>
    </edge>
    <edge source="THA" target="JOR">
      <data key="d0">768205</data>
    </edge>
    <edge source="THA" target="KOR">
      <data key="d0">23141889</data>
    </edge>
    <edge source="THA" target="LBN">
      <data key="d0">101989</data>
    </edge>
    <edge source="THA" target="LTU">
      <data key="d0">877628</data>
    </edge>
    <edge source="THA" target="MDG">
      <data key="d0">16956</data>
    </edge>
    <edge source="THA" target="MYS">
      <data key="d0">384691955</data>
    </edge>
    <edge source="THA" target="MUS">
      <data key="d0">134575</data>
    </edge>
    <edge source="THA" target="MEX">
      <data key="d0">31608765</data>
    </edge>
    <edge source="THA" target="MOZ">
      <data key="d0">17372</data>
    </edge>
    <edge source="THA" target="OMN">
      <data key="d0">3504238</data>
    </edge>
    <edge source="THA" target="NLD">
      <data key="d0">33081348</data>
    </edge>
    <edge source="THA" target="NZL">
      <data key="d0">18368252</data>
    </edge>
    <edge source="THA" target="NIC">
      <data key="d0">322158</data>
    </edge>
    <edge source="THA" target="NOR">
      <data key="d0">2816307</data>
    </edge>
    <edge source="THA" target="PAK">
      <data key="d0">46117917</data>
    </edge>
    <edge source="THA" target="PAN">
      <data key="d0">1007209</data>
    </edge>
    <edge source="THA" target="PRY">
      <data key="d0">21239</data>
    </edge>
    <edge source="THA" target="PER">
      <data key="d0">860206</data>
    </edge>
    <edge source="THA" target="PHL">
      <data key="d0">166688093</data>
    </edge>
    <edge source="THA" target="POL">
      <data key="d0">622934</data>
    </edge>
    <edge source="THA" target="PRT">
      <data key="d0">197173</data>
    </edge>
    <edge source="THA" target="ROU">
      <data key="d0">1809910</data>
    </edge>
    <edge source="THA" target="RUS">
      <data key="d0">4789333</data>
    </edge>
    <edge source="THA" target="SAU">
      <data key="d0">4178942</data>
    </edge>
    <edge source="THA" target="SRB">
      <data key="d0">250377</data>
    </edge>
    <edge source="THA" target="IND">
      <data key="d0">202411215</data>
    </edge>
    <edge source="THA" target="SGP">
      <data key="d0">376753195</data>
    </edge>
    <edge source="THA" target="SVK">
      <data key="d0">2209693</data>
    </edge>
    <edge source="THA" target="VNM">
      <data key="d0">132565247</data>
    </edge>
    <edge source="THA" target="SVN">
      <data key="d0">90494</data>
    </edge>
    <edge source="THA" target="ZAF">
      <data key="d0">362524178</data>
    </edge>
    <edge source="THA" target="ESP">
      <data key="d0">23983965</data>
    </edge>
    <edge source="THA" target="SWE">
      <data key="d0">10831829</data>
    </edge>
    <edge source="THA" target="CHE">
      <data key="d0">5861114</data>
    </edge>
    <edge source="THA" target="ARE">
      <data key="d0">7013019</data>
    </edge>
    <edge source="THA" target="TUN">
      <data key="d0">22660336</data>
    </edge>
    <edge source="THA" target="TUR">
      <data key="d0">24320979</data>
    </edge>
    <edge source="THA" target="UGA">
      <data key="d0">58589</data>
    </edge>
    <edge source="THA" target="UKR">
      <data key="d0">626512</data>
    </edge>
    <edge source="THA" target="EGY">
      <data key="d0">67550471</data>
    </edge>
    <edge source="THA" target="GBR">
      <data key="d0">96790733</data>
    </edge>
    <edge source="THA" target="TZA">
      <data key="d0">504130</data>
    </edge>
    <edge source="THA" target="USA">
      <data key="d0">512575328</data>
    </edge>
    <edge source="THA" target="URY">
      <data key="d0">252232</data>
    </edge>
    <edge source="TUR" target="ALB">
      <data key="d0">3305982</data>
    </edge>
    <edge source="TUR" target="DZA">
      <data key="d0">35105487</data>
    </edge>
    <edge source="TUR" target="AZE">
      <data key="d0">10306929</data>
    </edge>
    <edge source="TUR" target="ARG">
      <data key="d0">2209881</data>
    </edge>
    <edge source="TUR" target="AUS">
      <data key="d0">6047017</data>
    </edge>
    <edge source="TUR" target="AUT">
      <data key="d0">23677239</data>
    </edge>
    <edge source="TUR" target="BEL">
      <data key="d0">32961293</data>
    </edge>
    <edge source="TUR" target="BOL">
      <data key="d0">237520</data>
    </edge>
    <edge source="TUR" target="BRA">
      <data key="d0">7444181</data>
    </edge>
    <edge source="TUR" target="BGR">
      <data key="d0">5783362</data>
    </edge>
    <edge source="TUR" target="BLR">
      <data key="d0">2340350</data>
    </edge>
    <edge source="TUR" target="KHM">
      <data key="d0">477660</data>
    </edge>
    <edge source="TUR" target="CMR">
      <data key="d0">577870</data>
    </edge>
    <edge source="TUR" target="CAN">
      <data key="d0">7190722</data>
    </edge>
    <edge source="TUR" target="LKA">
      <data key="d0">545825</data>
    </edge>
    <edge source="TUR" target="CHL">
      <data key="d0">983190</data>
    </edge>
    <edge source="TUR" target="CHN">
      <data key="d0">12296980</data>
    </edge>
    <edge source="TUR" target="COL">
      <data key="d0">424172</data>
    </edge>
    <edge source="TUR" target="CRI">
      <data key="d0">12696</data>
    </edge>
    <edge source="TUR" target="HRV">
      <data key="d0">698662</data>
    </edge>
    <edge source="TUR" target="CZE">
      <data key="d0">10694683</data>
    </edge>
    <edge source="TUR" target="BEN">
      <data key="d0">420908</data>
    </edge>
    <edge source="TUR" target="DNK">
      <data key="d0">1787693</data>
    </edge>
    <edge source="TUR" target="ECU">
      <data key="d0">2365360</data>
    </edge>
    <edge source="TUR" target="SLV">
      <data key="d0">16524</data>
    </edge>
    <edge source="TUR" target="ETH">
      <data key="d0">3332441</data>
    </edge>
    <edge source="TUR" target="EST">
      <data key="d0">318860</data>
    </edge>
    <edge source="TUR" target="FIN">
      <data key="d0">9241520</data>
    </edge>
    <edge source="TUR" target="FRA">
      <data key="d0">48812349</data>
    </edge>
    <edge source="TUR" target="GEO">
      <data key="d0">10144096</data>
    </edge>
    <edge source="TUR" target="GMB">
      <data key="d0">79258</data>
    </edge>
    <edge source="TUR" target="PSE">
      <data key="d0">884195</data>
    </edge>
    <edge source="TUR" target="DEU">
      <data key="d0">1107316475</data>
    </edge>
    <edge source="TUR" target="GHA">
      <data key="d0">71322495</data>
    </edge>
    <edge source="TUR" target="GRC">
      <data key="d0">8173153</data>
    </edge>
    <edge source="TUR" target="GTM">
      <data key="d0">124581</data>
    </edge>
    <edge source="TUR" target="HKG">
      <data key="d0">301858</data>
    </edge>
    <edge source="TUR" target="HUN">
      <data key="d0">13687785</data>
    </edge>
    <edge source="TUR" target="IDN">
      <data key="d0">1333867</data>
    </edge>
    <edge source="TUR" target="IRL">
      <data key="d0">2477125</data>
    </edge>
    <edge source="TUR" target="ISR">
      <data key="d0">14287028</data>
    </edge>
    <edge source="TUR" target="ITA">
      <data key="d0">80725621</data>
    </edge>
    <edge source="TUR" target="CIV">
      <data key="d0">552020</data>
    </edge>
    <edge source="TUR" target="JPN">
      <data key="d0">9281446</data>
    </edge>
    <edge source="TUR" target="KAZ">
      <data key="d0">12320805</data>
    </edge>
    <edge source="TUR" target="JOR">
      <data key="d0">3722959</data>
    </edge>
    <edge source="TUR" target="KOR">
      <data key="d0">40186502</data>
    </edge>
    <edge source="TUR" target="KGZ">
      <data key="d0">1142965</data>
    </edge>
    <edge source="TUR" target="LBN">
      <data key="d0">4201223</data>
    </edge>
    <edge source="TUR" target="LVA">
      <data key="d0">842816</data>
    </edge>
    <edge source="TUR" target="LTU">
      <data key="d0">1439087</data>
    </edge>
    <edge source="TUR" target="MDG">
      <data key="d0">143081</data>
    </edge>
    <edge source="TUR" target="MYS">
      <data key="d0">779007</data>
    </edge>
    <edge source="TUR" target="MRT">
      <data key="d0">2413372</data>
    </edge>
    <edge source="TUR" target="MUS">
      <data key="d0">94704</data>
    </edge>
    <edge source="TUR" target="MEX">
      <data key="d0">7766660</data>
    </edge>
    <edge source="TUR" target="MDA">
      <data key="d0">626121</data>
    </edge>
    <edge source="TUR" target="MAR">
      <data key="d0">47950792</data>
    </edge>
    <edge source="TUR" target="MOZ">
      <data key="d0">560055</data>
    </edge>
    <edge source="TUR" target="OMN">
      <data key="d0">491574</data>
    </edge>
    <edge source="TUR" target="NLD">
      <data key="d0">8416233</data>
    </edge>
    <edge source="TUR" target="NZL">
      <data key="d0">707755</data>
    </edge>
    <edge source="TUR" target="NER">
      <data key="d0">198047</data>
    </edge>
    <edge source="TUR" target="NOR">
      <data key="d0">160199</data>
    </edge>
    <edge source="TUR" target="PAK">
      <data key="d0">7296524</data>
    </edge>
    <edge source="TUR" target="PAN">
      <data key="d0">45951</data>
    </edge>
    <edge source="TUR" target="PRY">
      <data key="d0">53310</data>
    </edge>
    <edge source="TUR" target="PER">
      <data key="d0">206759</data>
    </edge>
    <edge source="TUR" target="PHL">
      <data key="d0">110801</data>
    </edge>
    <edge source="TUR" target="POL">
      <data key="d0">42879535</data>
    </edge>
    <edge source="TUR" target="PRT">
      <data key="d0">433772</data>
    </edge>
    <edge source="TUR" target="ROU">
      <data key="d0">258620707</data>
    </edge>
    <edge source="TUR" target="RUS">
      <data key="d0">15654045</data>
    </edge>
    <edge source="TUR" target="SAU">
      <data key="d0">21929978</data>
    </edge>
    <edge source="TUR" target="SEN">
      <data key="d0">1927424</data>
    </edge>
    <edge source="TUR" target="SRB">
      <data key="d0">5112663</data>
    </edge>
    <edge source="TUR" target="IND">
      <data key="d0">20902064</data>
    </edge>
    <edge source="TUR" target="SGP">
      <data key="d0">3056795</data>
    </edge>
    <edge source="TUR" target="SVK">
      <data key="d0">666254</data>
    </edge>
    <edge source="TUR" target="VNM">
      <data key="d0">2153503</data>
    </edge>
    <edge source="TUR" target="SVN">
      <data key="d0">1242981</data>
    </edge>
    <edge source="TUR" target="ZAF">
      <data key="d0">3375925</data>
    </edge>
    <edge source="TUR" target="ZWE">
      <data key="d0">29692</data>
    </edge>
    <edge source="TUR" target="ESP">
      <data key="d0">67029131</data>
    </edge>
    <edge source="TUR" target="SWE">
      <data key="d0">4494497</data>
    </edge>
    <edge source="TUR" target="CHE">
      <data key="d0">2132643</data>
    </edge>
    <edge source="TUR" target="THA">
      <data key="d0">11637134</data>
    </edge>
    <edge source="TUR" target="TGO">
      <data key="d0">60356</data>
    </edge>
    <edge source="TUR" target="ARE">
      <data key="d0">10945129</data>
    </edge>
    <edge source="TUR" target="TUN">
      <data key="d0">3555306</data>
    </edge>
    <edge source="TUR" target="UGA">
      <data key="d0">35960</data>
    </edge>
    <edge source="TUR" target="UKR">
      <data key="d0">4789561</data>
    </edge>
    <edge source="TUR" target="MKD">
      <data key="d0">1816217</data>
    </edge>
    <edge source="TUR" target="EGY">
      <data key="d0">16907767</data>
    </edge>
    <edge source="TUR" target="GBR">
      <data key="d0">91167272</data>
    </edge>
    <edge source="TUR" target="TZA">
      <data key="d0">2150866</data>
    </edge>
    <edge source="TUR" target="USA">
      <data key="d0">327105206</data>
    </edge>
    <edge source="TUR" target="BFA">
      <data key="d0">380697</data>
    </edge>
    <edge source="TUR" target="URY">
      <data key="d0">172587</data>
    </edge>
    <edge source="EGY" target="AUS">
      <data key="d0">165377</data>
    </edge>
    <edge source="EGY" target="FRA">
      <data key="d0">17258</data>
    </edge>
    <edge source="EGY" target="PSE">
      <data key="d0">21376</data>
    </edge>
    <edge source="EGY" target="JOR">
      <data key="d0">48124</data>
    </edge>
    <edge source="EGY" target="KOR">
      <data key="d0">21900</data>
    </edge>
    <edge source="EGY" target="LBN">
      <data key="d0">10712</data>
    </edge>
    <edge source="EGY" target="RUS">
      <data key="d0">52481</data>
    </edge>
    <edge source="EGY" target="SAU">
      <data key="d0">356649</data>
    </edge>
    <edge source="EGY" target="IND">
      <data key="d0">15983</data>
    </edge>
    <edge source="EGY" target="ARE">
      <data key="d0">20478</data>
    </edge>
    <edge source="EGY" target="GBR">
      <data key="d0">614045</data>
    </edge>
    <edge source="URY" target="ARG">
      <data key="d0">226069</data>
    </edge>
    <edge source="URY" target="BRA">
      <data key="d0">48615</data>
    </edge>
    <edge source="URY" target="CHL">
      <data key="d0">53430</data>
    </edge>
    <edge source="URY" target="CHN">
      <data key="d0">26485</data>
    </edge>
    <edge source="URY" target="DNK">
      <data key="d0">18358</data>
    </edge>
    <edge source="URY" target="ECU">
      <data key="d0">14315</data>
    </edge>
    <edge source="URY" target="DEU">
      <data key="d0">62598</data>
    </edge>
    <edge source="URY" target="MEX">
      <data key="d0">29653</data>
    </edge>
    <edge source="URY" target="NLD">
      <data key="d0">26232</data>
    </edge>
    <edge source="URY" target="PRY">
      <data key="d0">209188</data>
    </edge>
    <edge source="URY" target="IND">
      <data key="d0">30000</data>
    </edge>
    <edge source="URY" target="ESP">
      <data key="d0">46724</data>
    </edge>
    <edge source="URY" target="SWE">
      <data key="d0">21214</data>
    </edge>
    <edge source="URY" target="USA">
      <data key="d0">334067</data>
    </edge>
    <edge source="ARM" target="BEL">
      <data key="d0">72965</data>
    </edge>
    <edge source="ARM" target="GEO">
      <data key="d0">36238</data>
    </edge>
    <edge source="ARM" target="KGZ">
      <data key="d0">10085</data>
    </edge>
    <edge source="ARM" target="RUS">
      <data key="d0">688935</data>
    </edge>
    <edge source="ARM" target="CHE">
      <data key="d0">3697714</data>
    </edge>
    <edge source="CMR" target="ARG">
      <data key="d0">26376</data>
    </edge>
    <edge source="CMR" target="CAN">
      <data key="d0">50994</data>
    </edge>
    <edge source="CMR" target="CAF">
      <data key="d0">236339</data>
    </edge>
    <edge source="CMR" target="CZE">
      <data key="d0">11572</data>
    </edge>
    <edge source="CMR" target="BEN">
      <data key="d0">27473</data>
    </edge>
    <edge source="CMR" target="FRA">
      <data key="d0">89871</data>
    </edge>
    <edge source="CMR" target="ISR">
      <data key="d0">75861</data>
    </edge>
    <edge source="CMR" target="CIV">
      <data key="d0">122736</data>
    </edge>
    <edge source="CMR" target="OMN">
      <data key="d0">78700</data>
    </edge>
    <edge source="CMR" target="NZL">
      <data key="d0">14245</data>
    </edge>
    <edge source="CMR" target="IND">
      <data key="d0">16357</data>
    </edge>
    <edge source="CMR" target="TGO">
      <data key="d0">14466</data>
    </edge>
    <edge source="CMR" target="ARE">
      <data key="d0">12341</data>
    </edge>
    <edge source="CMR" target="USA">
      <data key="d0">384811</data>
    </edge>
    <edge source="LKA" target="CAF">
      <data key="d0">818027</data>
    </edge>
    <edge source="LKA" target="ETH">
      <data key="d0">27375</data>
    </edge>
    <edge source="LKA" target="FRA">
      <data key="d0">60656</data>
    </edge>
    <edge source="LKA" target="DEU">
      <data key="d0">2646666</data>
    </edge>
    <edge source="LKA" target="GHA">
      <data key="d0">11225</data>
    </edge>
    <edge source="LKA" target="IDN">
      <data key="d0">17093</data>
    </edge>
    <edge source="LKA" target="ITA">
      <data key="d0">39765</data>
    </edge>
    <edge source="LKA" target="JPN">
      <data key="d0">471575</data>
    </edge>
    <edge source="LKA" target="KOR">
      <data key="d0">97445</data>
    </edge>
    <edge source="LKA" target="MYS">
      <data key="d0">13755</data>
    </edge>
    <edge source="LKA" target="MUS">
      <data key="d0">10953</data>
    </edge>
    <edge source="LKA" target="NZL">
      <data key="d0">38976</data>
    </edge>
    <edge source="LKA" target="PAK">
      <data key="d0">574998</data>
    </edge>
    <edge source="LKA" target="SAU">
      <data key="d0">10418</data>
    </edge>
    <edge source="LKA" target="IND">
      <data key="d0">2115529</data>
    </edge>
    <edge source="LKA" target="SGP">
      <data key="d0">512695</data>
    </edge>
    <edge source="LKA" target="ESP">
      <data key="d0">17806</data>
    </edge>
    <edge source="LKA" target="CHE">
      <data key="d0">1698783</data>
    </edge>
    <edge source="LKA" target="THA">
      <data key="d0">203782</data>
    </edge>
    <edge source="LKA" target="ARE">
      <data key="d0">320410</data>
    </edge>
    <edge source="LKA" target="UGA">
      <data key="d0">1002044</data>
    </edge>
    <edge source="LKA" target="GBR">
      <data key="d0">265919</data>
    </edge>
    <edge source="LKA" target="USA">
      <data key="d0">315578</data>
    </edge>
    <edge source="HRV" target="ALB">
      <data key="d0">121688</data>
    </edge>
    <edge source="HRV" target="DZA">
      <data key="d0">377970</data>
    </edge>
    <edge source="HRV" target="ARG">
      <data key="d0">23647</data>
    </edge>
    <edge source="HRV" target="AUS">
      <data key="d0">469457</data>
    </edge>
    <edge source="HRV" target="AUT">
      <data key="d0">11258853</data>
    </edge>
    <edge source="HRV" target="BEL">
      <data key="d0">804935</data>
    </edge>
    <edge source="HRV" target="BRA">
      <data key="d0">2575679</data>
    </edge>
    <edge source="HRV" target="BGR">
      <data key="d0">49634</data>
    </edge>
    <edge source="HRV" target="CAN">
      <data key="d0">1021477</data>
    </edge>
    <edge source="HRV" target="CHL">
      <data key="d0">46364</data>
    </edge>
    <edge source="HRV" target="CHN">
      <data key="d0">106985</data>
    </edge>
    <edge source="HRV" target="CZE">
      <data key="d0">622615</data>
    </edge>
    <edge source="HRV" target="DNK">
      <data key="d0">4897195</data>
    </edge>
    <edge source="HRV" target="SLV">
      <data key="d0">111227</data>
    </edge>
    <edge source="HRV" target="FIN">
      <data key="d0">2072995</data>
    </edge>
    <edge source="HRV" target="FRA">
      <data key="d0">13202293</data>
    </edge>
    <edge source="HRV" target="DEU">
      <data key="d0">47391483</data>
    </edge>
    <edge source="HRV" target="GHA">
      <data key="d0">10886</data>
    </edge>
    <edge source="HRV" target="GRC">
      <data key="d0">21879</data>
    </edge>
    <edge source="HRV" target="HUN">
      <data key="d0">2277056</data>
    </edge>
    <edge source="HRV" target="IDN">
      <data key="d0">42609</data>
    </edge>
    <edge source="HRV" target="IRL">
      <data key="d0">8188667</data>
    </edge>
    <edge source="HRV" target="ITA">
      <data key="d0">14207095</data>
    </edge>
    <edge source="HRV" target="JPN">
      <data key="d0">14329</data>
    </edge>
    <edge source="HRV" target="KOR">
      <data key="d0">2497487</data>
    </edge>
    <edge source="HRV" target="LVA">
      <data key="d0">1508393</data>
    </edge>
    <edge source="HRV" target="LTU">
      <data key="d0">110969</data>
    </edge>
    <edge source="HRV" target="MYS">
      <data key="d0">567748</data>
    </edge>
    <edge source="HRV" target="MEX">
      <data key="d0">986415</data>
    </edge>
    <edge source="HRV" target="OMN">
      <data key="d0">2133157</data>
    </edge>
    <edge source="HRV" target="NLD">
      <data key="d0">2298652</data>
    </edge>
    <edge source="HRV" target="NZL">
      <data key="d0">13536</data>
    </edge>
    <edge source="HRV" target="NOR">
      <data key="d0">3402590</data>
    </edge>
    <edge source="HRV" target="PAK">
      <data key="d0">1551085</data>
    </edge>
    <edge source="HRV" target="PAN">
      <data key="d0">16869</data>
    </edge>
    <edge source="HRV" target="PER">
      <data key="d0">867632</data>
    </edge>
    <edge source="HRV" target="PHL">
      <data key="d0">760771</data>
    </edge>
    <edge source="HRV" target="POL">
      <data key="d0">1293629</data>
    </edge>
    <edge source="HRV" target="PRT">
      <data key="d0">157028</data>
    </edge>
    <edge source="HRV" target="ROU">
      <data key="d0">629721</data>
    </edge>
    <edge source="HRV" target="RUS">
      <data key="d0">3872758</data>
    </edge>
    <edge source="HRV" target="SAU">
      <data key="d0">81010</data>
    </edge>
    <edge source="HRV" target="SRB">
      <data key="d0">6667286</data>
    </edge>
    <edge source="HRV" target="IND">
      <data key="d0">11468</data>
    </edge>
    <edge source="HRV" target="SGP">
      <data key="d0">486995</data>
    </edge>
    <edge source="HRV" target="SVK">
      <data key="d0">528508</data>
    </edge>
    <edge source="HRV" target="VNM">
      <data key="d0">1228081</data>
    </edge>
    <edge source="HRV" target="SVN">
      <data key="d0">20003587</data>
    </edge>
    <edge source="HRV" target="ZAF">
      <data key="d0">4438333</data>
    </edge>
    <edge source="HRV" target="ESP">
      <data key="d0">253552</data>
    </edge>
    <edge source="HRV" target="SWE">
      <data key="d0">1800866</data>
    </edge>
    <edge source="HRV" target="CHE">
      <data key="d0">31519621</data>
    </edge>
    <edge source="HRV" target="THA">
      <data key="d0">608275</data>
    </edge>
    <edge source="HRV" target="ARE">
      <data key="d0">2765315</data>
    </edge>
    <edge source="HRV" target="TUR">
      <data key="d0">1345053</data>
    </edge>
    <edge source="HRV" target="UKR">
      <data key="d0">44549</data>
    </edge>
    <edge source="HRV" target="MKD">
      <data key="d0">332256</data>
    </edge>
    <edge source="HRV" target="EGY">
      <data key="d0">99303</data>
    </edge>
    <edge source="HRV" target="GBR">
      <data key="d0">43391110</data>
    </edge>
    <edge source="HRV" target="USA">
      <data key="d0">18523109</data>
    </edge>
    <edge source="HRV" target="BFA">
      <data key="d0">19655</data>
    </edge>
    <edge source="EST" target="AZE">
      <data key="d0">1797186</data>
    </edge>
    <edge source="EST" target="AUS">
      <data key="d0">32471</data>
    </edge>
    <edge source="EST" target="AUT">
      <data key="d0">35322</data>
    </edge>
    <edge source="EST" target="BEL">
      <data key="d0">137854</data>
    </edge>
    <edge source="EST" target="BOL">
      <data key="d0">239581</data>
    </edge>
    <edge source="EST" target="BRA">
      <data key="d0">1738212</data>
    </edge>
    <edge source="EST" target="BGR">
      <data key="d0">49073</data>
    </edge>
    <edge source="EST" target="BLR">
      <data key="d0">2546662</data>
    </edge>
    <edge source="EST" target="CAN">
      <data key="d0">205361</data>
    </edge>
    <edge source="EST" target="CHL">
      <data key="d0">498696</data>
    </edge>
    <edge source="EST" target="CHN">
      <data key="d0">3515097</data>
    </edge>
    <edge source="EST" target="HRV">
      <data key="d0">46478</data>
    </edge>
    <edge source="EST" target="CZE">
      <data key="d0">15080</data>
    </edge>
    <edge source="EST" target="DNK">
      <data key="d0">8553437</data>
    </edge>
    <edge source="EST" target="ETH">
      <data key="d0">144704</data>
    </edge>
    <edge source="EST" target="FIN">
      <data key="d0">81383871</data>
    </edge>
    <edge source="EST" target="FRA">
      <data key="d0">3010694</data>
    </edge>
    <edge source="EST" target="GEO">
      <data key="d0">99330</data>
    </edge>
    <edge source="EST" target="DEU">
      <data key="d0">32060769</data>
    </edge>
    <edge source="EST" target="GHA">
      <data key="d0">168010</data>
    </edge>
    <edge source="EST" target="GRC">
      <data key="d0">21119</data>
    </edge>
    <edge source="EST" target="HUN">
      <data key="d0">77865</data>
    </edge>
    <edge source="EST" target="IDN">
      <data key="d0">45450</data>
    </edge>
    <edge source="EST" target="ISR">
      <data key="d0">67682</data>
    </edge>
    <edge source="EST" target="ITA">
      <data key="d0">3512108</data>
    </edge>
    <edge source="EST" target="JPN">
      <data key="d0">699096</data>
    </edge>
    <edge source="EST" target="KAZ">
      <data key="d0">476796</data>
    </edge>
    <edge source="EST" target="KOR">
      <data key="d0">2944731</data>
    </edge>
    <edge source="EST" target="LBN">
      <data key="d0">13275</data>
    </edge>
    <edge source="EST" target="LVA">
      <data key="d0">3513740</data>
    </edge>
    <edge source="EST" target="LTU">
      <data key="d0">1398442</data>
    </edge>
    <edge source="EST" target="MEX">
      <data key="d0">123281</data>
    </edge>
    <edge source="EST" target="MAR">
      <data key="d0">1458525</data>
    </edge>
    <edge source="EST" target="OMN">
      <data key="d0">21902</data>
    </edge>
    <edge source="EST" target="NAM">
      <data key="d0">259192</data>
    </edge>
    <edge source="EST" target="NLD">
      <data key="d0">70883</data>
    </edge>
    <edge source="EST" target="NZL">
      <data key="d0">21920</data>
    </edge>
    <edge source="EST" target="NOR">
      <data key="d0">7641225</data>
    </edge>
    <edge source="EST" target="PAK">
      <data key="d0">306537</data>
    </edge>
    <edge source="EST" target="PHL">
      <data key="d0">529646</data>
    </edge>
    <edge source="EST" target="POL">
      <data key="d0">6531984</data>
    </edge>
    <edge source="EST" target="RUS">
      <data key="d0">21704455</data>
    </edge>
    <edge source="EST" target="SEN">
      <data key="d0">121778</data>
    </edge>
    <edge source="EST" target="SRB">
      <data key="d0">2965000</data>
    </edge>
    <edge source="EST" target="IND">
      <data key="d0">448485</data>
    </edge>
    <edge source="EST" target="SGP">
      <data key="d0">750783</data>
    </edge>
    <edge source="EST" target="VNM">
      <data key="d0">158708</data>
    </edge>
    <edge source="EST" target="ESP">
      <data key="d0">8340101</data>
    </edge>
    <edge source="EST" target="SWE">
      <data key="d0">9341451</data>
    </edge>
    <edge source="EST" target="CHE">
      <data key="d0">12644365</data>
    </edge>
    <edge source="EST" target="THA">
      <data key="d0">418807</data>
    </edge>
    <edge source="EST" target="ARE">
      <data key="d0">372052</data>
    </edge>
    <edge source="EST" target="TUR">
      <data key="d0">493020</data>
    </edge>
    <edge source="EST" target="UKR">
      <data key="d0">805707</data>
    </edge>
    <edge source="EST" target="EGY">
      <data key="d0">627817</data>
    </edge>
    <edge source="EST" target="GBR">
      <data key="d0">1204294</data>
    </edge>
    <edge source="EST" target="USA">
      <data key="d0">12753126</data>
    </edge>
    <edge source="FIN" target="DZA">
      <data key="d0">10050352</data>
    </edge>
    <edge source="FIN" target="AZE">
      <data key="d0">26104</data>
    </edge>
    <edge source="FIN" target="ARG">
      <data key="d0">58349644</data>
    </edge>
    <edge source="FIN" target="AUS">
      <data key="d0">8121271</data>
    </edge>
    <edge source="FIN" target="AUT">
      <data key="d0">5368342</data>
    </edge>
    <edge source="FIN" target="BEL">
      <data key="d0">7609886</data>
    </edge>
    <edge source="FIN" target="BOL">
      <data key="d0">26274</data>
    </edge>
    <edge source="FIN" target="BRA">
      <data key="d0">37345408</data>
    </edge>
    <edge source="FIN" target="BGR">
      <data key="d0">2792583</data>
    </edge>
    <edge source="FIN" target="BLR">
      <data key="d0">201130</data>
    </edge>
    <edge source="FIN" target="CMR">
      <data key="d0">8593249</data>
    </edge>
    <edge source="FIN" target="CAN">
      <data key="d0">7251490</data>
    </edge>
    <edge source="FIN" target="LKA">
      <data key="d0">1018663</data>
    </edge>
    <edge source="FIN" target="CHL">
      <data key="d0">5505950</data>
    </edge>
    <edge source="FIN" target="CHN">
      <data key="d0">182935468</data>
    </edge>
    <edge source="FIN" target="COL">
      <data key="d0">4343919</data>
    </edge>
    <edge source="FIN" target="HRV">
      <data key="d0">2173875</data>
    </edge>
    <edge source="FIN" target="CZE">
      <data key="d0">2751447</data>
    </edge>
    <edge source="FIN" target="BEN">
      <data key="d0">6938544</data>
    </edge>
    <edge source="FIN" target="DNK">
      <data key="d0">36887065</data>
    </edge>
    <edge source="FIN" target="ECU">
      <data key="d0">187810</data>
    </edge>
    <edge source="FIN" target="SLV">
      <data key="d0">45242</data>
    </edge>
    <edge source="FIN" target="ETH">
      <data key="d0">52409</data>
    </edge>
    <edge source="FIN" target="EST">
      <data key="d0">24752016</data>
    </edge>
    <edge source="FIN" target="FRA">
      <data key="d0">117369347</data>
    </edge>
    <edge source="FIN" target="GMB">
      <data key="d0">17763</data>
    </edge>
    <edge source="FIN" target="DEU">
      <data key="d0">156005129</data>
    </edge>
    <edge source="FIN" target="GHA">
      <data key="d0">3368461</data>
    </edge>
    <edge source="FIN" target="GRC">
      <data key="d0">10499595</data>
    </edge>
    <edge source="FIN" target="HND">
      <data key="d0">22300377</data>
    </edge>
    <edge source="FIN" target="HKG">
      <data key="d0">5111476</data>
    </edge>
    <edge source="FIN" target="HUN">
      <data key="d0">2668439</data>
    </edge>
    <edge source="FIN" target="IDN">
      <data key="d0">21437156</data>
    </edge>
    <edge source="FIN" target="IRL">
      <data key="d0">3334319</data>
    </edge>
    <edge source="FIN" target="ISR">
      <data key="d0">5500847</data>
    </edge>
    <edge source="FIN" target="ITA">
      <data key="d0">74297684</data>
    </edge>
    <edge source="FIN" target="CIV">
      <data key="d0">138315</data>
    </edge>
    <edge source="FIN" target="JPN">
      <data key="d0">26286352</data>
    </edge>
    <edge source="FIN" target="KAZ">
      <data key="d0">20916525</data>
    </edge>
    <edge source="FIN" target="JOR">
      <data key="d0">1859554</data>
    </edge>
    <edge source="FIN" target="KOR">
      <data key="d0">203553654</data>
    </edge>
    <edge source="FIN" target="LBN">
      <data key="d0">165760</data>
    </edge>
    <edge source="FIN" target="LVA">
      <data key="d0">1347871</data>
    </edge>
    <edge source="FIN" target="LTU">
      <data key="d0">1434775</data>
    </edge>
    <edge source="FIN" target="MYS">
      <data key="d0">3154273</data>
    </edge>
    <edge source="FIN" target="MRT">
      <data key="d0">49596</data>
    </edge>
    <edge source="FIN" target="MUS">
      <data key="d0">4707968</data>
    </edge>
    <edge source="FIN" target="MEX">
      <data key="d0">3223380</data>
    </edge>
    <edge source="FIN" target="MAR">
      <data key="d0">10872457</data>
    </edge>
    <edge source="FIN" target="MOZ">
      <data key="d0">241898</data>
    </edge>
    <edge source="FIN" target="OMN">
      <data key="d0">3330619</data>
    </edge>
    <edge source="FIN" target="NAM">
      <data key="d0">41217</data>
    </edge>
    <edge source="FIN" target="NLD">
      <data key="d0">86369800</data>
    </edge>
    <edge source="FIN" target="NZL">
      <data key="d0">519162</data>
    </edge>
    <edge source="FIN" target="NIC">
      <data key="d0">19590</data>
    </edge>
    <edge source="FIN" target="NER">
      <data key="d0">12843</data>
    </edge>
    <edge source="FIN" target="NOR">
      <data key="d0">51031040</data>
    </edge>
    <edge source="FIN" target="PAK">
      <data key="d0">21923305</data>
    </edge>
    <edge source="FIN" target="PAN">
      <data key="d0">1498720</data>
    </edge>
    <edge source="FIN" target="PER">
      <data key="d0">9385120</data>
    </edge>
    <edge source="FIN" target="PHL">
      <data key="d0">21042979</data>
    </edge>
    <edge source="FIN" target="POL">
      <data key="d0">31370020</data>
    </edge>
    <edge source="FIN" target="PRT">
      <data key="d0">962855</data>
    </edge>
    <edge source="FIN" target="ROU">
      <data key="d0">3077350</data>
    </edge>
    <edge source="FIN" target="RUS">
      <data key="d0">74250647</data>
    </edge>
    <edge source="FIN" target="SAU">
      <data key="d0">5571332</data>
    </edge>
    <edge source="FIN" target="SEN">
      <data key="d0">9151941</data>
    </edge>
    <edge source="FIN" target="SRB">
      <data key="d0">204189</data>
    </edge>
    <edge source="FIN" target="IND">
      <data key="d0">34889657</data>
    </edge>
    <edge source="FIN" target="SGP">
      <data key="d0">11328701</data>
    </edge>
    <edge source="FIN" target="SVK">
      <data key="d0">624793</data>
    </edge>
    <edge source="FIN" target="VNM">
      <data key="d0">1799617</data>
    </edge>
    <edge source="FIN" target="SVN">
      <data key="d0">342059</data>
    </edge>
    <edge source="FIN" target="ZAF">
      <data key="d0">11534408</data>
    </edge>
    <edge source="FIN" target="ESP">
      <data key="d0">44173229</data>
    </edge>
    <edge source="FIN" target="SWE">
      <data key="d0">74528955</data>
    </edge>
    <edge source="FIN" target="CHE">
      <data key="d0">15248451</data>
    </edge>
    <edge source="FIN" target="THA">
      <data key="d0">3085794</data>
    </edge>
    <edge source="FIN" target="ARE">
      <data key="d0">5229249</data>
    </edge>
    <edge source="FIN" target="TUN">
      <data key="d0">298504</data>
    </edge>
    <edge source="FIN" target="TUR">
      <data key="d0">117088217</data>
    </edge>
    <edge source="FIN" target="UKR">
      <data key="d0">2691334</data>
    </edge>
    <edge source="FIN" target="EGY">
      <data key="d0">13018799</data>
    </edge>
    <edge source="FIN" target="GBR">
      <data key="d0">53564710</data>
    </edge>
    <edge source="FIN" target="TZA">
      <data key="d0">442702</data>
    </edge>
    <edge source="FIN" target="USA">
      <data key="d0">161676630</data>
    </edge>
    <edge source="FIN" target="BFA">
      <data key="d0">177009</data>
    </edge>
    <edge source="FIN" target="URY">
      <data key="d0">3088988</data>
    </edge>
    <edge source="GHA" target="BEL">
      <data key="d0">240369</data>
    </edge>
    <edge source="GHA" target="CMR">
      <data key="d0">16949</data>
    </edge>
    <edge source="GHA" target="DEU">
      <data key="d0">144497</data>
    </edge>
    <edge source="GHA" target="CIV">
      <data key="d0">94453</data>
    </edge>
    <edge source="GHA" target="SEN">
      <data key="d0">25234</data>
    </edge>
    <edge source="GHA" target="ZAF">
      <data key="d0">233387</data>
    </edge>
    <edge source="GHA" target="SWE">
      <data key="d0">1188247</data>
    </edge>
    <edge source="GHA" target="ARE">
      <data key="d0">21319</data>
    </edge>
    <edge source="GHA" target="USA">
      <data key="d0">121979</data>
    </edge>
    <edge source="GHA" target="BFA">
      <data key="d0">318172</data>
    </edge>
    <edge source="GRC" target="ALB">
      <data key="d0">644110</data>
    </edge>
    <edge source="GRC" target="DZA">
      <data key="d0">105720</data>
    </edge>
    <edge source="GRC" target="ARG">
      <data key="d0">149579</data>
    </edge>
    <edge source="GRC" target="AUS">
      <data key="d0">661787</data>
    </edge>
    <edge source="GRC" target="AUT">
      <data key="d0">72347</data>
    </edge>
    <edge source="GRC" target="BEL">
      <data key="d0">325987</data>
    </edge>
    <edge source="GRC" target="BRA">
      <data key="d0">1485634</data>
    </edge>
    <edge source="GRC" target="BGR">
      <data key="d0">2629470</data>
    </edge>
    <edge source="GRC" target="BDI">
      <data key="d0">78825</data>
    </edge>
    <edge source="GRC" target="CMR">
      <data key="d0">54994</data>
    </edge>
    <edge source="GRC" target="CAN">
      <data key="d0">2372410</data>
    </edge>
    <edge source="GRC" target="LKA">
      <data key="d0">357360</data>
    </edge>
    <edge source="GRC" target="CHL">
      <data key="d0">109973</data>
    </edge>
    <edge source="GRC" target="CHN">
      <data key="d0">12821048</data>
    </edge>
    <edge source="GRC" target="HRV">
      <data key="d0">39674</data>
    </edge>
    <edge source="GRC" target="CZE">
      <data key="d0">332152</data>
    </edge>
    <edge source="GRC" target="BEN">
      <data key="d0">13298</data>
    </edge>
    <edge source="GRC" target="DNK">
      <data key="d0">1598275</data>
    </edge>
    <edge source="GRC" target="SLV">
      <data key="d0">34718</data>
    </edge>
    <edge source="GRC" target="EST">
      <data key="d0">11612</data>
    </edge>
    <edge source="GRC" target="FRA">
      <data key="d0">517668</data>
    </edge>
    <edge source="GRC" target="DEU">
      <data key="d0">17601537</data>
    </edge>
    <edge source="GRC" target="GHA">
      <data key="d0">411916</data>
    </edge>
    <edge source="GRC" target="HND">
      <data key="d0">20998</data>
    </edge>
    <edge source="GRC" target="HKG">
      <data key="d0">832662</data>
    </edge>
    <edge source="GRC" target="HUN">
      <data key="d0">11075</data>
    </edge>
    <edge source="GRC" target="IDN">
      <data key="d0">283162</data>
    </edge>
    <edge source="GRC" target="IRL">
      <data key="d0">20775</data>
    </edge>
    <edge source="GRC" target="ISR">
      <data key="d0">282000</data>
    </edge>
    <edge source="GRC" target="ITA">
      <data key="d0">1113050</data>
    </edge>
    <edge source="GRC" target="CIV">
      <data key="d0">106196</data>
    </edge>
    <edge source="GRC" target="JAM">
      <data key="d0">252032</data>
    </edge>
    <edge source="GRC" target="JPN">
      <data key="d0">1938551</data>
    </edge>
    <edge source="GRC" target="KAZ">
      <data key="d0">95369</data>
    </edge>
    <edge source="GRC" target="JOR">
      <data key="d0">600171</data>
    </edge>
    <edge source="GRC" target="KOR">
      <data key="d0">4179301</data>
    </edge>
    <edge source="GRC" target="LBN">
      <data key="d0">356017</data>
    </edge>
    <edge source="GRC" target="LVA">
      <data key="d0">35901</data>
    </edge>
    <edge source="GRC" target="LTU">
      <data key="d0">51460</data>
    </edge>
    <edge source="GRC" target="MDG">
      <data key="d0">327295</data>
    </edge>
    <edge source="GRC" target="MYS">
      <data key="d0">250417</data>
    </edge>
    <edge source="GRC" target="MUS">
      <data key="d0">412918</data>
    </edge>
    <edge source="GRC" target="MEX">
      <data key="d0">97232</data>
    </edge>
    <edge source="GRC" target="MAR">
      <data key="d0">97129</data>
    </edge>
    <edge source="GRC" target="OMN">
      <data key="d0">156619</data>
    </edge>
    <edge source="GRC" target="NAM">
      <data key="d0">115012</data>
    </edge>
    <edge source="GRC" target="NLD">
      <data key="d0">403991</data>
    </edge>
    <edge source="GRC" target="NZL">
      <data key="d0">29403</data>
    </edge>
    <edge source="GRC" target="NOR">
      <data key="d0">231561</data>
    </edge>
    <edge source="GRC" target="PAK">
      <data key="d0">85605</data>
    </edge>
    <edge source="GRC" target="PAN">
      <data key="d0">8441327</data>
    </edge>
    <edge source="GRC" target="PER">
      <data key="d0">36125</data>
    </edge>
    <edge source="GRC" target="PHL">
      <data key="d0">134904</data>
    </edge>
    <edge source="GRC" target="POL">
      <data key="d0">124518</data>
    </edge>
    <edge source="GRC" target="PRT">
      <data key="d0">837740</data>
    </edge>
    <edge source="GRC" target="ROU">
      <data key="d0">1700241</data>
    </edge>
    <edge source="GRC" target="RUS">
      <data key="d0">370577</data>
    </edge>
    <edge source="GRC" target="SAU">
      <data key="d0">1630061</data>
    </edge>
    <edge source="GRC" target="SEN">
      <data key="d0">359024</data>
    </edge>
    <edge source="GRC" target="SRB">
      <data key="d0">305971</data>
    </edge>
    <edge source="GRC" target="IND">
      <data key="d0">235188</data>
    </edge>
    <edge source="GRC" target="SGP">
      <data key="d0">18011250</data>
    </edge>
    <edge source="GRC" target="VNM">
      <data key="d0">203363</data>
    </edge>
    <edge source="GRC" target="ZAF">
      <data key="d0">2684236</data>
    </edge>
    <edge source="GRC" target="ESP">
      <data key="d0">1106718</data>
    </edge>
    <edge source="GRC" target="SWE">
      <data key="d0">107035</data>
    </edge>
    <edge source="GRC" target="CHE">
      <data key="d0">253101</data>
    </edge>
    <edge source="GRC" target="THA">
      <data key="d0">199070</data>
    </edge>
    <edge source="GRC" target="TGO">
      <data key="d0">577688</data>
    </edge>
    <edge source="GRC" target="ARE">
      <data key="d0">7896177</data>
    </edge>
    <edge source="GRC" target="TUR">
      <data key="d0">15186692</data>
    </edge>
    <edge source="GRC" target="UKR">
      <data key="d0">38329</data>
    </edge>
    <edge source="GRC" target="MKD">
      <data key="d0">487046</data>
    </edge>
    <edge source="GRC" target="EGY">
      <data key="d0">2860751</data>
    </edge>
    <edge source="GRC" target="GBR">
      <data key="d0">8751454</data>
    </edge>
    <edge source="GRC" target="TZA">
      <data key="d0">43598</data>
    </edge>
    <edge source="GRC" target="USA">
      <data key="d0">7171775</data>
    </edge>
    <edge source="GRC" target="URY">
      <data key="d0">154236</data>
    </edge>
    <edge source="HKG" target="DZA">
      <data key="d0">274922</data>
    </edge>
    <edge source="HKG" target="ARG">
      <data key="d0">2230494</data>
    </edge>
    <edge source="HKG" target="AUS">
      <data key="d0">8824689</data>
    </edge>
    <edge source="HKG" target="AUT">
      <data key="d0">6195947</data>
    </edge>
    <edge source="HKG" target="BEL">
      <data key="d0">34945413</data>
    </edge>
    <edge source="HKG" target="BRA">
      <data key="d0">58481426</data>
    </edge>
    <edge source="HKG" target="BGR">
      <data key="d0">974488</data>
    </edge>
    <edge source="HKG" target="KHM">
      <data key="d0">638817</data>
    </edge>
    <edge source="HKG" target="CMR">
      <data key="d0">15866</data>
    </edge>
    <edge source="HKG" target="CAN">
      <data key="d0">13270722</data>
    </edge>
    <edge source="HKG" target="LKA">
      <data key="d0">3574954</data>
    </edge>
    <edge source="HKG" target="CHL">
      <data key="d0">1060485</data>
    </edge>
    <edge source="HKG" target="CHN">
      <data key="d0">2625751275</data>
    </edge>
    <edge source="HKG" target="COL">
      <data key="d0">145112</data>
    </edge>
    <edge source="HKG" target="CRI">
      <data key="d0">727570</data>
    </edge>
    <edge source="HKG" target="CZE">
      <data key="d0">10361052</data>
    </edge>
    <edge source="HKG" target="DNK">
      <data key="d0">2352860</data>
    </edge>
    <edge source="HKG" target="ECU">
      <data key="d0">78861</data>
    </edge>
    <edge source="HKG" target="SLV">
      <data key="d0">42241</data>
    </edge>
    <edge source="HKG" target="ETH">
      <data key="d0">1691770</data>
    </edge>
    <edge source="HKG" target="EST">
      <data key="d0">59406</data>
    </edge>
    <edge source="HKG" target="FIN">
      <data key="d0">467898</data>
    </edge>
    <edge source="HKG" target="FRA">
      <data key="d0">51992461</data>
    </edge>
    <edge source="HKG" target="DEU">
      <data key="d0">235835877</data>
    </edge>
    <edge source="HKG" target="GHA">
      <data key="d0">44704868</data>
    </edge>
    <edge source="HKG" target="GRC">
      <data key="d0">247613</data>
    </edge>
    <edge source="HKG" target="GTM">
      <data key="d0">55138</data>
    </edge>
    <edge source="HKG" target="HUN">
      <data key="d0">14824708</data>
    </edge>
    <edge source="HKG" target="IDN">
      <data key="d0">14175892</data>
    </edge>
    <edge source="HKG" target="IRL">
      <data key="d0">870989</data>
    </edge>
    <edge source="HKG" target="ISR">
      <data key="d0">1583816</data>
    </edge>
    <edge source="HKG" target="ITA">
      <data key="d0">28187388</data>
    </edge>
    <edge source="HKG" target="JAM">
      <data key="d0">17625</data>
    </edge>
    <edge source="HKG" target="JPN">
      <data key="d0">191664750</data>
    </edge>
    <edge source="HKG" target="KAZ">
      <data key="d0">165546</data>
    </edge>
    <edge source="HKG" target="JOR">
      <data key="d0">131078</data>
    </edge>
    <edge source="HKG" target="KOR">
      <data key="d0">236401480</data>
    </edge>
    <edge source="HKG" target="LVA">
      <data key="d0">34129</data>
    </edge>
    <edge source="HKG" target="LTU">
      <data key="d0">143519</data>
    </edge>
    <edge source="HKG" target="MDG">
      <data key="d0">143764</data>
    </edge>
    <edge source="HKG" target="MYS">
      <data key="d0">106569810</data>
    </edge>
    <edge source="HKG" target="MUS">
      <data key="d0">41993</data>
    </edge>
    <edge source="HKG" target="MEX">
      <data key="d0">20513019</data>
    </edge>
    <edge source="HKG" target="MAR">
      <data key="d0">208202</data>
    </edge>
    <edge source="HKG" target="MOZ">
      <data key="d0">568343</data>
    </edge>
    <edge source="HKG" target="OMN">
      <data key="d0">32204490</data>
    </edge>
    <edge source="HKG" target="NLD">
      <data key="d0">41115130</data>
    </edge>
    <edge source="HKG" target="NZL">
      <data key="d0">989679</data>
    </edge>
    <edge source="HKG" target="NIC">
      <data key="d0">15496</data>
    </edge>
    <edge source="HKG" target="NER">
      <data key="d0">27641</data>
    </edge>
    <edge source="HKG" target="NOR">
      <data key="d0">133464</data>
    </edge>
    <edge source="HKG" target="PAK">
      <data key="d0">5436946</data>
    </edge>
    <edge source="HKG" target="PAN">
      <data key="d0">39216</data>
    </edge>
    <edge source="HKG" target="PER">
      <data key="d0">53846</data>
    </edge>
    <edge source="HKG" target="PHL">
      <data key="d0">28851139</data>
    </edge>
    <edge source="HKG" target="POL">
      <data key="d0">6142539</data>
    </edge>
    <edge source="HKG" target="PRT">
      <data key="d0">8610890</data>
    </edge>
    <edge source="HKG" target="ROU">
      <data key="d0">20176321</data>
    </edge>
    <edge source="HKG" target="RUS">
      <data key="d0">17230653</data>
    </edge>
    <edge source="HKG" target="SAU">
      <data key="d0">105277556</data>
    </edge>
    <edge source="HKG" target="SEN">
      <data key="d0">18889</data>
    </edge>
    <edge source="HKG" target="SRB">
      <data key="d0">4892787</data>
    </edge>
    <edge source="HKG" target="IND">
      <data key="d0">28309182</data>
    </edge>
    <edge source="HKG" target="SGP">
      <data key="d0">596415261</data>
    </edge>
    <edge source="HKG" target="SVK">
      <data key="d0">1488805</data>
    </edge>
    <edge source="HKG" target="VNM">
      <data key="d0">80830141</data>
    </edge>
    <edge source="HKG" target="SVN">
      <data key="d0">2419327</data>
    </edge>
    <edge source="HKG" target="ZAF">
      <data key="d0">16864286</data>
    </edge>
    <edge source="HKG" target="ZWE">
      <data key="d0">10306</data>
    </edge>
    <edge source="HKG" target="ESP">
      <data key="d0">22680332</data>
    </edge>
    <edge source="HKG" target="SWE">
      <data key="d0">23880366</data>
    </edge>
    <edge source="HKG" target="CHE">
      <data key="d0">12184667</data>
    </edge>
    <edge source="HKG" target="THA">
      <data key="d0">74611589</data>
    </edge>
    <edge source="HKG" target="TGO">
      <data key="d0">14173</data>
    </edge>
    <edge source="HKG" target="ARE">
      <data key="d0">237974111</data>
    </edge>
    <edge source="HKG" target="TUN">
      <data key="d0">191683</data>
    </edge>
    <edge source="HKG" target="TUR">
      <data key="d0">60592265</data>
    </edge>
    <edge source="HKG" target="UGA">
      <data key="d0">153121</data>
    </edge>
    <edge source="HKG" target="EGY">
      <data key="d0">10266804</data>
    </edge>
    <edge source="HKG" target="GBR">
      <data key="d0">340892394</data>
    </edge>
    <edge source="HKG" target="TZA">
      <data key="d0">120770</data>
    </edge>
    <edge source="HKG" target="USA">
      <data key="d0">559565125</data>
    </edge>
    <edge source="HKG" target="URY">
      <data key="d0">153763</data>
    </edge>
    <edge source="IRL" target="ARG">
      <data key="d0">2018244</data>
    </edge>
    <edge source="IRL" target="AUS">
      <data key="d0">989406</data>
    </edge>
    <edge source="IRL" target="AUT">
      <data key="d0">6303758</data>
    </edge>
    <edge source="IRL" target="BEL">
      <data key="d0">7208050</data>
    </edge>
    <edge source="IRL" target="BOL">
      <data key="d0">17830</data>
    </edge>
    <edge source="IRL" target="BRA">
      <data key="d0">5756211</data>
    </edge>
    <edge source="IRL" target="CMR">
      <data key="d0">589109</data>
    </edge>
    <edge source="IRL" target="CAN">
      <data key="d0">10554443</data>
    </edge>
    <edge source="IRL" target="CHL">
      <data key="d0">71921</data>
    </edge>
    <edge source="IRL" target="CHN">
      <data key="d0">8761284</data>
    </edge>
    <edge source="IRL" target="CRI">
      <data key="d0">21115</data>
    </edge>
    <edge source="IRL" target="HRV">
      <data key="d0">15419</data>
    </edge>
    <edge source="IRL" target="CZE">
      <data key="d0">1740461</data>
    </edge>
    <edge source="IRL" target="DNK">
      <data key="d0">732969</data>
    </edge>
    <edge source="IRL" target="ECU">
      <data key="d0">10543</data>
    </edge>
    <edge source="IRL" target="ETH">
      <data key="d0">721895</data>
    </edge>
    <edge source="IRL" target="EST">
      <data key="d0">19858</data>
    </edge>
    <edge source="IRL" target="FIN">
      <data key="d0">183070</data>
    </edge>
    <edge source="IRL" target="FRA">
      <data key="d0">163348163</data>
    </edge>
    <edge source="IRL" target="DEU">
      <data key="d0">71099153</data>
    </edge>
    <edge source="IRL" target="GHA">
      <data key="d0">99117</data>
    </edge>
    <edge source="IRL" target="GRC">
      <data key="d0">105051</data>
    </edge>
    <edge source="IRL" target="GTM">
      <data key="d0">110306</data>
    </edge>
    <edge source="IRL" target="HND">
      <data key="d0">10601</data>
    </edge>
    <edge source="IRL" target="HKG">
      <data key="d0">417577</data>
    </edge>
    <edge source="IRL" target="HUN">
      <data key="d0">1372749</data>
    </edge>
    <edge source="IRL" target="IDN">
      <data key="d0">223473</data>
    </edge>
    <edge source="IRL" target="ISR">
      <data key="d0">7687795</data>
    </edge>
    <edge source="IRL" target="ITA">
      <data key="d0">8498955</data>
    </edge>
    <edge source="IRL" target="CIV">
      <data key="d0">13890</data>
    </edge>
    <edge source="IRL" target="JPN">
      <data key="d0">21533371</data>
    </edge>
    <edge source="IRL" target="KAZ">
      <data key="d0">19841</data>
    </edge>
    <edge source="IRL" target="JOR">
      <data key="d0">929333</data>
    </edge>
    <edge source="IRL" target="KOR">
      <data key="d0">4354400</data>
    </edge>
    <edge source="IRL" target="KGZ">
      <data key="d0">11119</data>
    </edge>
    <edge source="IRL" target="LVA">
      <data key="d0">100725</data>
    </edge>
    <edge source="IRL" target="LTU">
      <data key="d0">292285</data>
    </edge>
    <edge source="IRL" target="MYS">
      <data key="d0">2550280</data>
    </edge>
    <edge source="IRL" target="MRT">
      <data key="d0">118794</data>
    </edge>
    <edge source="IRL" target="MEX">
      <data key="d0">3570511</data>
    </edge>
    <edge source="IRL" target="MAR">
      <data key="d0">127643</data>
    </edge>
    <edge source="IRL" target="OMN">
      <data key="d0">40899</data>
    </edge>
    <edge source="IRL" target="NLD">
      <data key="d0">13569607</data>
    </edge>
    <edge source="IRL" target="NZL">
      <data key="d0">671582</data>
    </edge>
    <edge source="IRL" target="NOR">
      <data key="d0">10062165</data>
    </edge>
    <edge source="IRL" target="PAN">
      <data key="d0">23213</data>
    </edge>
    <edge source="IRL" target="PRY">
      <data key="d0">19295</data>
    </edge>
    <edge source="IRL" target="PER">
      <data key="d0">31459</data>
    </edge>
    <edge source="IRL" target="PHL">
      <data key="d0">225046</data>
    </edge>
    <edge source="IRL" target="POL">
      <data key="d0">477285</data>
    </edge>
    <edge source="IRL" target="PRT">
      <data key="d0">11334054</data>
    </edge>
    <edge source="IRL" target="ROU">
      <data key="d0">5367252</data>
    </edge>
    <edge source="IRL" target="RUS">
      <data key="d0">6148767</data>
    </edge>
    <edge source="IRL" target="SAU">
      <data key="d0">304783</data>
    </edge>
    <edge source="IRL" target="SRB">
      <data key="d0">236359</data>
    </edge>
    <edge source="IRL" target="IND">
      <data key="d0">1607731</data>
    </edge>
    <edge source="IRL" target="SGP">
      <data key="d0">6456708</data>
    </edge>
    <edge source="IRL" target="SVK">
      <data key="d0">236169</data>
    </edge>
    <edge source="IRL" target="VNM">
      <data key="d0">749989</data>
    </edge>
    <edge source="IRL" target="SVN">
      <data key="d0">112807</data>
    </edge>
    <edge source="IRL" target="ZAF">
      <data key="d0">676198</data>
    </edge>
    <edge source="IRL" target="ESP">
      <data key="d0">51770191</data>
    </edge>
    <edge source="IRL" target="SWE">
      <data key="d0">6089394</data>
    </edge>
    <edge source="IRL" target="CHE">
      <data key="d0">13151742</data>
    </edge>
    <edge source="IRL" target="THA">
      <data key="d0">441966</data>
    </edge>
    <edge source="IRL" target="ARE">
      <data key="d0">6857497</data>
    </edge>
    <edge source="IRL" target="TUR">
      <data key="d0">3530760</data>
    </edge>
    <edge source="IRL" target="UKR">
      <data key="d0">18654</data>
    </edge>
    <edge source="IRL" target="EGY">
      <data key="d0">161645</data>
    </edge>
    <edge source="IRL" target="GBR">
      <data key="d0">150049482</data>
    </edge>
    <edge source="IRL" target="USA">
      <data key="d0">83239381</data>
    </edge>
    <edge source="ISR" target="AZE">
      <data key="d0">10395000</data>
    </edge>
    <edge source="ISR" target="AUS">
      <data key="d0">430000</data>
    </edge>
    <edge source="ISR" target="AUT">
      <data key="d0">348000</data>
    </edge>
    <edge source="ISR" target="BEL">
      <data key="d0">24904000</data>
    </edge>
    <edge source="ISR" target="BRA">
      <data key="d0">932000</data>
    </edge>
    <edge source="ISR" target="CMR">
      <data key="d0">22000</data>
    </edge>
    <edge source="ISR" target="CAN">
      <data key="d0">19794000</data>
    </edge>
    <edge source="ISR" target="CAF">
      <data key="d0">93000</data>
    </edge>
    <edge source="ISR" target="CHL">
      <data key="d0">21390000</data>
    </edge>
    <edge source="ISR" target="CHN">
      <data key="d0">7542000</data>
    </edge>
    <edge source="ISR" target="COL">
      <data key="d0">597000</data>
    </edge>
    <edge source="ISR" target="CZE">
      <data key="d0">686000</data>
    </edge>
    <edge source="ISR" target="DNK">
      <data key="d0">225000</data>
    </edge>
    <edge source="ISR" target="ECU">
      <data key="d0">219000</data>
    </edge>
    <edge source="ISR" target="ETH">
      <data key="d0">14000</data>
    </edge>
    <edge source="ISR" target="FIN">
      <data key="d0">155000</data>
    </edge>
    <edge source="ISR" target="FRA">
      <data key="d0">50127000</data>
    </edge>
    <edge source="ISR" target="GEO">
      <data key="d0">11000</data>
    </edge>
    <edge source="ISR" target="DEU">
      <data key="d0">39029000</data>
    </edge>
    <edge source="ISR" target="GHA">
      <data key="d0">715000</data>
    </edge>
    <edge source="ISR" target="GRC">
      <data key="d0">39000</data>
    </edge>
    <edge source="ISR" target="GTM">
      <data key="d0">95000</data>
    </edge>
    <edge source="ISR" target="HND">
      <data key="d0">490000</data>
    </edge>
    <edge source="ISR" target="HKG">
      <data key="d0">186000</data>
    </edge>
    <edge source="ISR" target="HUN">
      <data key="d0">2046000</data>
    </edge>
    <edge source="ISR" target="IDN">
      <data key="d0">17534000</data>
    </edge>
    <edge source="ISR" target="IRL">
      <data key="d0">166000</data>
    </edge>
    <edge source="ISR" target="ITA">
      <data key="d0">1206000</data>
    </edge>
    <edge source="ISR" target="CIV">
      <data key="d0">17000</data>
    </edge>
    <edge source="ISR" target="JPN">
      <data key="d0">494000</data>
    </edge>
    <edge source="ISR" target="KAZ">
      <data key="d0">16000</data>
    </edge>
    <edge source="ISR" target="JOR">
      <data key="d0">426000</data>
    </edge>
    <edge source="ISR" target="KOR">
      <data key="d0">179000</data>
    </edge>
    <edge source="ISR" target="MEX">
      <data key="d0">7376000</data>
    </edge>
    <edge source="ISR" target="MOZ">
      <data key="d0">45000</data>
    </edge>
    <edge source="ISR" target="NLD">
      <data key="d0">3039000</data>
    </edge>
    <edge source="ISR" target="NZL">
      <data key="d0">641000</data>
    </edge>
    <edge source="ISR" target="NIC">
      <data key="d0">112000</data>
    </edge>
    <edge source="ISR" target="NOR">
      <data key="d0">148000</data>
    </edge>
    <edge source="ISR" target="PER">
      <data key="d0">68000</data>
    </edge>
    <edge source="ISR" target="PHL">
      <data key="d0">464000</data>
    </edge>
    <edge source="ISR" target="POL">
      <data key="d0">17450000</data>
    </edge>
    <edge source="ISR" target="PRT">
      <data key="d0">30000</data>
    </edge>
    <edge source="ISR" target="ROU">
      <data key="d0">277000</data>
    </edge>
    <edge source="ISR" target="RUS">
      <data key="d0">429000</data>
    </edge>
    <edge source="ISR" target="SRB">
      <data key="d0">352000</data>
    </edge>
    <edge source="ISR" target="IND">
      <data key="d0">176000</data>
    </edge>
    <edge source="ISR" target="SGP">
      <data key="d0">1377000</data>
    </edge>
    <edge source="ISR" target="VNM">
      <data key="d0">62000</data>
    </edge>
    <edge source="ISR" target="SVN">
      <data key="d0">1284000</data>
    </edge>
    <edge source="ISR" target="ZAF">
      <data key="d0">1068000</data>
    </edge>
    <edge source="ISR" target="ZWE">
      <data key="d0">100000</data>
    </edge>
    <edge source="ISR" target="ESP">
      <data key="d0">1239000</data>
    </edge>
    <edge source="ISR" target="SWE">
      <data key="d0">247000</data>
    </edge>
    <edge source="ISR" target="CHE">
      <data key="d0">431000</data>
    </edge>
    <edge source="ISR" target="THA">
      <data key="d0">1334000</data>
    </edge>
    <edge source="ISR" target="TUR">
      <data key="d0">56161000</data>
    </edge>
    <edge source="ISR" target="UKR">
      <data key="d0">46000</data>
    </edge>
    <edge source="ISR" target="GBR">
      <data key="d0">52338000</data>
    </edge>
    <edge source="ISR" target="TZA">
      <data key="d0">59000</data>
    </edge>
    <edge source="ISR" target="USA">
      <data key="d0">195638000</data>
    </edge>
    <edge source="ISR" target="URY">
      <data key="d0">129000</data>
    </edge>
    <edge source="CIV" target="BEL">
      <data key="d0">1031734</data>
    </edge>
    <edge source="CIV" target="KHM">
      <data key="d0">43490</data>
    </edge>
    <edge source="CIV" target="CAF">
      <data key="d0">11301</data>
    </edge>
    <edge source="CIV" target="COL">
      <data key="d0">362953</data>
    </edge>
    <edge source="CIV" target="CZE">
      <data key="d0">567980</data>
    </edge>
    <edge source="CIV" target="BEN">
      <data key="d0">66036</data>
    </edge>
    <edge source="CIV" target="FRA">
      <data key="d0">715478</data>
    </edge>
    <edge source="CIV" target="DEU">
      <data key="d0">1460110</data>
    </edge>
    <edge source="CIV" target="GHA">
      <data key="d0">297532</data>
    </edge>
    <edge source="CIV" target="JPN">
      <data key="d0">17275</data>
    </edge>
    <edge source="CIV" target="NAM">
      <data key="d0">50244</data>
    </edge>
    <edge source="CIV" target="NER">
      <data key="d0">100686</data>
    </edge>
    <edge source="CIV" target="NOR">
      <data key="d0">70069</data>
    </edge>
    <edge source="CIV" target="SEN">
      <data key="d0">86317</data>
    </edge>
    <edge source="CIV" target="SGP">
      <data key="d0">37955</data>
    </edge>
    <edge source="CIV" target="ZAF">
      <data key="d0">398748</data>
    </edge>
    <edge source="CIV" target="ESP">
      <data key="d0">27542</data>
    </edge>
    <edge source="CIV" target="TGO">
      <data key="d0">65352</data>
    </edge>
    <edge source="CIV" target="ARE">
      <data key="d0">5240181</data>
    </edge>
    <edge source="CIV" target="GBR">
      <data key="d0">597174</data>
    </edge>
    <edge source="CIV" target="TZA">
      <data key="d0">105769</data>
    </edge>
    <edge source="CIV" target="USA">
      <data key="d0">236560</data>
    </edge>
    <edge source="CIV" target="BFA">
      <data key="d0">160404</data>
    </edge>
    <edge source="JOR" target="BRA">
      <data key="d0">244655</data>
    </edge>
    <edge source="JOR" target="FRA">
      <data key="d0">3372374</data>
    </edge>
    <edge source="JOR" target="DEU">
      <data key="d0">28744</data>
    </edge>
    <edge source="JOR" target="ISR">
      <data key="d0">7056269</data>
    </edge>
    <edge source="JOR" target="ITA">
      <data key="d0">24851</data>
    </edge>
    <edge source="JOR" target="KAZ">
      <data key="d0">236828</data>
    </edge>
    <edge source="JOR" target="MYS">
      <data key="d0">839816</data>
    </edge>
    <edge source="JOR" target="MAR">
      <data key="d0">33952</data>
    </edge>
    <edge source="JOR" target="OMN">
      <data key="d0">31955</data>
    </edge>
    <edge source="JOR" target="NLD">
      <data key="d0">249117</data>
    </edge>
    <edge source="JOR" target="SAU">
      <data key="d0">163642</data>
    </edge>
    <edge source="JOR" target="ESP">
      <data key="d0">1842667</data>
    </edge>
    <edge source="JOR" target="CHE">
      <data key="d0">45504</data>
    </edge>
    <edge source="JOR" target="THA">
      <data key="d0">13631</data>
    </edge>
    <edge source="JOR" target="ARE">
      <data key="d0">48269</data>
    </edge>
    <edge source="JOR" target="EGY">
      <data key="d0">60332</data>
    </edge>
    <edge source="KGZ" target="BEL">
      <data key="d0">5093234</data>
    </edge>
    <edge source="KGZ" target="CAN">
      <data key="d0">395244</data>
    </edge>
    <edge source="KGZ" target="FRA">
      <data key="d0">200910</data>
    </edge>
    <edge source="KGZ" target="DEU">
      <data key="d0">1620846</data>
    </edge>
    <edge source="KGZ" target="KAZ">
      <data key="d0">452790</data>
    </edge>
    <edge source="KGZ" target="JOR">
      <data key="d0">526171</data>
    </edge>
    <edge source="KGZ" target="RUS">
      <data key="d0">36978</data>
    </edge>
    <edge source="KGZ" target="ARE">
      <data key="d0">43800</data>
    </edge>
    <edge source="KGZ" target="UKR">
      <data key="d0">1000000</data>
    </edge>
    <edge source="KGZ" target="GBR">
      <data key="d0">304424</data>
    </edge>
    <edge source="LBN" target="DZA">
      <data key="d0">1006230</data>
    </edge>
    <edge source="LBN" target="AZE">
      <data key="d0">2136932</data>
    </edge>
    <edge source="LBN" target="AUS">
      <data key="d0">216996</data>
    </edge>
    <edge source="LBN" target="BEL">
      <data key="d0">45956</data>
    </edge>
    <edge source="LBN" target="BRA">
      <data key="d0">1719430</data>
    </edge>
    <edge source="LBN" target="BDI">
      <data key="d0">31043</data>
    </edge>
    <edge source="LBN" target="CMR">
      <data key="d0">1873802</data>
    </edge>
    <edge source="LBN" target="CAF">
      <data key="d0">450935</data>
    </edge>
    <edge source="LBN" target="CHN">
      <data key="d0">101391</data>
    </edge>
    <edge source="LBN" target="COL">
      <data key="d0">66293</data>
    </edge>
    <edge source="LBN" target="HRV">
      <data key="d0">17077</data>
    </edge>
    <edge source="LBN" target="BEN">
      <data key="d0">1118232</data>
    </edge>
    <edge source="LBN" target="DNK">
      <data key="d0">37371</data>
    </edge>
    <edge source="LBN" target="ETH">
      <data key="d0">703890</data>
    </edge>
    <edge source="LBN" target="FRA">
      <data key="d0">12541</data>
    </edge>
    <edge source="LBN" target="GMB">
      <data key="d0">123991</data>
    </edge>
    <edge source="LBN" target="DEU">
      <data key="d0">24509207</data>
    </edge>
    <edge source="LBN" target="GHA">
      <data key="d0">3886001</data>
    </edge>
    <edge source="LBN" target="IRL">
      <data key="d0">25426</data>
    </edge>
    <edge source="LBN" target="ITA">
      <data key="d0">1765538</data>
    </edge>
    <edge source="LBN" target="CIV">
      <data key="d0">2523167</data>
    </edge>
    <edge source="LBN" target="JOR">
      <data key="d0">344755</data>
    </edge>
    <edge source="LBN" target="MWI">
      <data key="d0">99550</data>
    </edge>
    <edge source="LBN" target="MRT">
      <data key="d0">137484</data>
    </edge>
    <edge source="LBN" target="MAR">
      <data key="d0">13086</data>
    </edge>
    <edge source="LBN" target="MOZ">
      <data key="d0">476277</data>
    </edge>
    <edge source="LBN" target="OMN">
      <data key="d0">81596</data>
    </edge>
    <edge source="LBN" target="NZL">
      <data key="d0">138663</data>
    </edge>
    <edge source="LBN" target="NER">
      <data key="d0">249456</data>
    </edge>
    <edge source="LBN" target="NOR">
      <data key="d0">14456</data>
    </edge>
    <edge source="LBN" target="PAK">
      <data key="d0">1349444</data>
    </edge>
    <edge source="LBN" target="ROU">
      <data key="d0">20998</data>
    </edge>
    <edge source="LBN" target="SAU">
      <data key="d0">8296522</data>
    </edge>
    <edge source="LBN" target="SEN">
      <data key="d0">164252</data>
    </edge>
    <edge source="LBN" target="ZAF">
      <data key="d0">226998</data>
    </edge>
    <edge source="LBN" target="CHE">
      <data key="d0">82958</data>
    </edge>
    <edge source="LBN" target="THA">
      <data key="d0">550862</data>
    </edge>
    <edge source="LBN" target="TGO">
      <data key="d0">142228</data>
    </edge>
    <edge source="LBN" target="ARE">
      <data key="d0">5742001</data>
    </edge>
    <edge source="LBN" target="TUN">
      <data key="d0">18110</data>
    </edge>
    <edge source="LBN" target="TUR">
      <data key="d0">144826</data>
    </edge>
    <edge source="LBN" target="UGA">
      <data key="d0">680973</data>
    </edge>
    <edge source="LBN" target="EGY">
      <data key="d0">3559796</data>
    </edge>
    <edge source="LBN" target="GBR">
      <data key="d0">75320</data>
    </edge>
    <edge source="LBN" target="TZA">
      <data key="d0">2061646</data>
    </edge>
    <edge source="MDG" target="BEL">
      <data key="d0">108202</data>
    </edge>
    <edge source="MDG" target="CAN">
      <data key="d0">98518</data>
    </edge>
    <edge source="MDG" target="CHN">
      <data key="d0">50161</data>
    </edge>
    <edge source="MDG" target="BEN">
      <data key="d0">17473</data>
    </edge>
    <edge source="MDG" target="FRA">
      <data key="d0">3139758</data>
    </edge>
    <edge source="MDG" target="DEU">
      <data key="d0">109679</data>
    </edge>
    <edge source="MDG" target="GHA">
      <data key="d0">44698</data>
    </edge>
    <edge source="MDG" target="ITA">
      <data key="d0">73274</data>
    </edge>
    <edge source="MDG" target="MUS">
      <data key="d0">29796</data>
    </edge>
    <edge source="MDG" target="NLD">
      <data key="d0">18615</data>
    </edge>
    <edge source="MDG" target="ZAF">
      <data key="d0">106132</data>
    </edge>
    <edge source="MDG" target="ESP">
      <data key="d0">1013520</data>
    </edge>
    <edge source="MDG" target="ARE">
      <data key="d0">58199</data>
    </edge>
    <edge source="MDG" target="USA">
      <data key="d0">1448382</data>
    </edge>
    <edge source="MAR" target="DZA">
      <data key="d0">892796</data>
    </edge>
    <edge source="MAR" target="BEL">
      <data key="d0">2354424</data>
    </edge>
    <edge source="MAR" target="BRA">
      <data key="d0">52617</data>
    </edge>
    <edge source="MAR" target="CMR">
      <data key="d0">37671</data>
    </edge>
    <edge source="MAR" target="CAN">
      <data key="d0">132489</data>
    </edge>
    <edge source="MAR" target="CAF">
      <data key="d0">88532</data>
    </edge>
    <edge source="MAR" target="CHN">
      <data key="d0">320854</data>
    </edge>
    <edge source="MAR" target="BEN">
      <data key="d0">69257</data>
    </edge>
    <edge source="MAR" target="DNK">
      <data key="d0">176690</data>
    </edge>
    <edge source="MAR" target="FRA">
      <data key="d0">85823413</data>
    </edge>
    <edge source="MAR" target="DEU">
      <data key="d0">5341545</data>
    </edge>
    <edge source="MAR" target="GHA">
      <data key="d0">128823</data>
    </edge>
    <edge source="MAR" target="IRL">
      <data key="d0">11994</data>
    </edge>
    <edge source="MAR" target="ITA">
      <data key="d0">21798045</data>
    </edge>
    <edge source="MAR" target="CIV">
      <data key="d0">259372</data>
    </edge>
    <edge source="MAR" target="JOR">
      <data key="d0">11358</data>
    </edge>
    <edge source="MAR" target="MDG">
      <data key="d0">101414</data>
    </edge>
    <edge source="MAR" target="MRT">
      <data key="d0">1530967</data>
    </edge>
    <edge source="MAR" target="NLD">
      <data key="d0">1017522</data>
    </edge>
    <edge source="MAR" target="NER">
      <data key="d0">958447</data>
    </edge>
    <edge source="MAR" target="PRT">
      <data key="d0">350100</data>
    </edge>
    <edge source="MAR" target="ROU">
      <data key="d0">11070</data>
    </edge>
    <edge source="MAR" target="SEN">
      <data key="d0">1920687</data>
    </edge>
    <edge source="MAR" target="ESP">
      <data key="d0">1029872</data>
    </edge>
    <edge source="MAR" target="SWE">
      <data key="d0">36275</data>
    </edge>
    <edge source="MAR" target="CHE">
      <data key="d0">678684</data>
    </edge>
    <edge source="MAR" target="TGO">
      <data key="d0">35659</data>
    </edge>
    <edge source="MAR" target="ARE">
      <data key="d0">27022</data>
    </edge>
    <edge source="MAR" target="TUN">
      <data key="d0">1201652</data>
    </edge>
    <edge source="MAR" target="TUR">
      <data key="d0">595341</data>
    </edge>
    <edge source="MAR" target="EGY">
      <data key="d0">203915</data>
    </edge>
    <edge source="MAR" target="GBR">
      <data key="d0">2603337</data>
    </edge>
    <edge source="MAR" target="USA">
      <data key="d0">24025403</data>
    </edge>
    <edge source="MAR" target="BFA">
      <data key="d0">1299921</data>
    </edge>
    <edge source="MOZ" target="BEL">
      <data key="d0">39145</data>
    </edge>
    <edge source="MOZ" target="COL">
      <data key="d0">15461</data>
    </edge>
    <edge source="MOZ" target="BEN">
      <data key="d0">82361</data>
    </edge>
    <edge source="MOZ" target="CIV">
      <data key="d0">662410</data>
    </edge>
    <edge source="MOZ" target="MWI">
      <data key="d0">20998</data>
    </edge>
    <edge source="MOZ" target="NLD">
      <data key="d0">461433</data>
    </edge>
    <edge source="MOZ" target="ZAF">
      <data key="d0">1190722</data>
    </edge>
    <edge source="MOZ" target="ARE">
      <data key="d0">3215558</data>
    </edge>
    <edge source="MOZ" target="GBR">
      <data key="d0">264551</data>
    </edge>
    <edge source="NAM" target="BEL">
      <data key="d0">14830</data>
    </edge>
    <edge source="NAM" target="BWA">
      <data key="d0">236573</data>
    </edge>
    <edge source="NAM" target="CMR">
      <data key="d0">71339</data>
    </edge>
    <edge source="NAM" target="CHN">
      <data key="d0">531357</data>
    </edge>
    <edge source="NAM" target="FIN">
      <data key="d0">53611</data>
    </edge>
    <edge source="NAM" target="FRA">
      <data key="d0">73222</data>
    </edge>
    <edge source="NAM" target="DEU">
      <data key="d0">21547</data>
    </edge>
    <edge source="NAM" target="LTU">
      <data key="d0">11397</data>
    </edge>
    <edge source="NAM" target="NLD">
      <data key="d0">332091</data>
    </edge>
    <edge source="NAM" target="NOR">
      <data key="d0">23677</data>
    </edge>
    <edge source="NAM" target="PAN">
      <data key="d0">1247073</data>
    </edge>
    <edge source="NAM" target="IND">
      <data key="d0">52873</data>
    </edge>
    <edge source="NAM" target="SGP">
      <data key="d0">282554</data>
    </edge>
    <edge source="NAM" target="ZAF">
      <data key="d0">22065456</data>
    </edge>
    <edge source="NAM" target="ESP">
      <data key="d0">48644</data>
    </edge>
    <edge source="NAM" target="ARE">
      <data key="d0">15791</data>
    </edge>
    <edge source="NAM" target="USA">
      <data key="d0">613455</data>
    </edge>
    <edge source="NZL" target="AUS">
      <data key="d0">22175954</data>
    </edge>
    <edge source="NZL" target="BEL">
      <data key="d0">117499</data>
    </edge>
    <edge source="NZL" target="BOL">
      <data key="d0">528005</data>
    </edge>
    <edge source="NZL" target="BRA">
      <data key="d0">170094</data>
    </edge>
    <edge source="NZL" target="CAN">
      <data key="d0">4551397</data>
    </edge>
    <edge source="NZL" target="LKA">
      <data key="d0">493824</data>
    </edge>
    <edge source="NZL" target="CHL">
      <data key="d0">307537</data>
    </edge>
    <edge source="NZL" target="CHN">
      <data key="d0">3805810</data>
    </edge>
    <edge source="NZL" target="COL">
      <data key="d0">386326</data>
    </edge>
    <edge source="NZL" target="DNK">
      <data key="d0">380996</data>
    </edge>
    <edge source="NZL" target="FIN">
      <data key="d0">17710</data>
    </edge>
    <edge source="NZL" target="FRA">
      <data key="d0">513105</data>
    </edge>
    <edge source="NZL" target="DEU">
      <data key="d0">1009384</data>
    </edge>
    <edge source="NZL" target="GHA">
      <data key="d0">13674</data>
    </edge>
    <edge source="NZL" target="GRC">
      <data key="d0">10608</data>
    </edge>
    <edge source="NZL" target="HKG">
      <data key="d0">159099</data>
    </edge>
    <edge source="NZL" target="IDN">
      <data key="d0">147109</data>
    </edge>
    <edge source="NZL" target="ISR">
      <data key="d0">133870</data>
    </edge>
    <edge source="NZL" target="ITA">
      <data key="d0">33815</data>
    </edge>
    <edge source="NZL" target="JPN">
      <data key="d0">2791418</data>
    </edge>
    <edge source="NZL" target="KOR">
      <data key="d0">5017724</data>
    </edge>
    <edge source="NZL" target="LBN">
      <data key="d0">85563</data>
    </edge>
    <edge source="NZL" target="MYS">
      <data key="d0">226535</data>
    </edge>
    <edge source="NZL" target="MEX">
      <data key="d0">21788</data>
    </edge>
    <edge source="NZL" target="OMN">
      <data key="d0">51389</data>
    </edge>
    <edge source="NZL" target="NLD">
      <data key="d0">1685465</data>
    </edge>
    <edge source="NZL" target="NOR">
      <data key="d0">1047671</data>
    </edge>
    <edge source="NZL" target="PAK">
      <data key="d0">188483</data>
    </edge>
    <edge source="NZL" target="PHL">
      <data key="d0">1447598</data>
    </edge>
    <edge source="NZL" target="POL">
      <data key="d0">174684</data>
    </edge>
    <edge source="NZL" target="RUS">
      <data key="d0">13162</data>
    </edge>
    <edge source="NZL" target="SAU">
      <data key="d0">28709</data>
    </edge>
    <edge source="NZL" target="IND">
      <data key="d0">243218</data>
    </edge>
    <edge source="NZL" target="SGP">
      <data key="d0">5763155</data>
    </edge>
    <edge source="NZL" target="VNM">
      <data key="d0">299154</data>
    </edge>
    <edge source="NZL" target="ZAF">
      <data key="d0">691624</data>
    </edge>
    <edge source="NZL" target="ESP">
      <data key="d0">4089859</data>
    </edge>
    <edge source="NZL" target="SWE">
      <data key="d0">185757</data>
    </edge>
    <edge source="NZL" target="CHE">
      <data key="d0">114341</data>
    </edge>
    <edge source="NZL" target="THA">
      <data key="d0">1239811</data>
    </edge>
    <edge source="NZL" target="ARE">
      <data key="d0">10651074</data>
    </edge>
    <edge source="NZL" target="TUR">
      <data key="d0">2148585</data>
    </edge>
    <edge source="NZL" target="EGY">
      <data key="d0">98702</data>
    </edge>
    <edge source="NZL" target="GBR">
      <data key="d0">6369613</data>
    </edge>
    <edge source="NZL" target="USA">
      <data key="d0">28732188</data>
    </edge>
    <edge source="PAK" target="AUS">
      <data key="d0">61332</data>
    </edge>
    <edge source="PAK" target="CAN">
      <data key="d0">27265</data>
    </edge>
    <edge source="PAK" target="CHN">
      <data key="d0">1084319</data>
    </edge>
    <edge source="PAK" target="CZE">
      <data key="d0">22151</data>
    </edge>
    <edge source="PAK" target="FIN">
      <data key="d0">33330</data>
    </edge>
    <edge source="PAK" target="FRA">
      <data key="d0">5122638</data>
    </edge>
    <edge source="PAK" target="DEU">
      <data key="d0">4675614</data>
    </edge>
    <edge source="PAK" target="GHA">
      <data key="d0">21085</data>
    </edge>
    <edge source="PAK" target="GRC">
      <data key="d0">30279</data>
    </edge>
    <edge source="PAK" target="IDN">
      <data key="d0">22813</data>
    </edge>
    <edge source="PAK" target="IRL">
      <data key="d0">113014</data>
    </edge>
    <edge source="PAK" target="ITA">
      <data key="d0">5165072</data>
    </edge>
    <edge source="PAK" target="JPN">
      <data key="d0">10549</data>
    </edge>
    <edge source="PAK" target="KOR">
      <data key="d0">544825</data>
    </edge>
    <edge source="PAK" target="LTU">
      <data key="d0">175753</data>
    </edge>
    <edge source="PAK" target="MDG">
      <data key="d0">11537</data>
    </edge>
    <edge source="PAK" target="MYS">
      <data key="d0">27466</data>
    </edge>
    <edge source="PAK" target="OMN">
      <data key="d0">55457</data>
    </edge>
    <edge source="PAK" target="NLD">
      <data key="d0">502555</data>
    </edge>
    <edge source="PAK" target="RUS">
      <data key="d0">80714</data>
    </edge>
    <edge source="PAK" target="SAU">
      <data key="d0">46185</data>
    </edge>
    <edge source="PAK" target="SGP">
      <data key="d0">87176</data>
    </edge>
    <edge source="PAK" target="SVN">
      <data key="d0">59178</data>
    </edge>
    <edge source="PAK" target="ZAF">
      <data key="d0">11458</data>
    </edge>
    <edge source="PAK" target="SWE">
      <data key="d0">681929</data>
    </edge>
    <edge source="PAK" target="CHE">
      <data key="d0">7586281</data>
    </edge>
    <edge source="PAK" target="THA">
      <data key="d0">319034</data>
    </edge>
    <edge source="PAK" target="ARE">
      <data key="d0">2603202</data>
    </edge>
    <edge source="PAK" target="TUR">
      <data key="d0">70618</data>
    </edge>
    <edge source="PAK" target="UKR">
      <data key="d0">49957</data>
    </edge>
    <edge source="PAK" target="GBR">
      <data key="d0">3326625</data>
    </edge>
    <edge source="PAK" target="TZA">
      <data key="d0">116394</data>
    </edge>
    <edge source="PAK" target="USA">
      <data key="d0">16717339</data>
    </edge>
    <edge source="PHL" target="AUS">
      <data key="d0">272311</data>
    </edge>
    <edge source="PHL" target="AUT">
      <data key="d0">138492</data>
    </edge>
    <edge source="PHL" target="BRA">
      <data key="d0">38855</data>
    </edge>
    <edge source="PHL" target="CHN">
      <data key="d0">21323237</data>
    </edge>
    <edge source="PHL" target="CZE">
      <data key="d0">346884</data>
    </edge>
    <edge source="PHL" target="FRA">
      <data key="d0">3818690</data>
    </edge>
    <edge source="PHL" target="DEU">
      <data key="d0">2105272</data>
    </edge>
    <edge source="PHL" target="HKG">
      <data key="d0">11867928</data>
    </edge>
    <edge source="PHL" target="HUN">
      <data key="d0">2663361</data>
    </edge>
    <edge source="PHL" target="IDN">
      <data key="d0">1085839</data>
    </edge>
    <edge source="PHL" target="IRL">
      <data key="d0">170000</data>
    </edge>
    <edge source="PHL" target="ISR">
      <data key="d0">343277</data>
    </edge>
    <edge source="PHL" target="ITA">
      <data key="d0">99127</data>
    </edge>
    <edge source="PHL" target="JPN">
      <data key="d0">56386752</data>
    </edge>
    <edge source="PHL" target="KOR">
      <data key="d0">1040536</data>
    </edge>
    <edge source="PHL" target="LVA">
      <data key="d0">30010</data>
    </edge>
    <edge source="PHL" target="MYS">
      <data key="d0">478815</data>
    </edge>
    <edge source="PHL" target="MEX">
      <data key="d0">11160064</data>
    </edge>
    <edge source="PHL" target="MAR">
      <data key="d0">101958</data>
    </edge>
    <edge source="PHL" target="NZL">
      <data key="d0">26617</data>
    </edge>
    <edge source="PHL" target="PAK">
      <data key="d0">235829</data>
    </edge>
    <edge source="PHL" target="POL">
      <data key="d0">101883</data>
    </edge>
    <edge source="PHL" target="RUS">
      <data key="d0">187878</data>
    </edge>
    <edge source="PHL" target="SAU">
      <data key="d0">27417</data>
    </edge>
    <edge source="PHL" target="IND">
      <data key="d0">2240061</data>
    </edge>
    <edge source="PHL" target="SGP">
      <data key="d0">757071</data>
    </edge>
    <edge source="PHL" target="VNM">
      <data key="d0">41371</data>
    </edge>
    <edge source="PHL" target="ESP">
      <data key="d0">20676</data>
    </edge>
    <edge source="PHL" target="THA">
      <data key="d0">6323880</data>
    </edge>
    <edge source="PHL" target="ARE">
      <data key="d0">35621</data>
    </edge>
    <edge source="PHL" target="GBR">
      <data key="d0">365069</data>
    </edge>
    <edge source="PHL" target="USA">
      <data key="d0">35311177</data>
    </edge>
    <edge source="ROU" target="DZA">
      <data key="d0">37751705</data>
    </edge>
    <edge source="ROU" target="ARG">
      <data key="d0">174437</data>
    </edge>
    <edge source="ROU" target="AUS">
      <data key="d0">1119961</data>
    </edge>
    <edge source="ROU" target="AUT">
      <data key="d0">37462054</data>
    </edge>
    <edge source="ROU" target="ARM">
      <data key="d0">10809</data>
    </edge>
    <edge source="ROU" target="BEL">
      <data key="d0">5508598</data>
    </edge>
    <edge source="ROU" target="BRA">
      <data key="d0">19348770</data>
    </edge>
    <edge source="ROU" target="BGR">
      <data key="d0">7686857</data>
    </edge>
    <edge source="ROU" target="BDI">
      <data key="d0">70211</data>
    </edge>
    <edge source="ROU" target="BLR">
      <data key="d0">99815</data>
    </edge>
    <edge source="ROU" target="CAN">
      <data key="d0">599461</data>
    </edge>
    <edge source="ROU" target="CHL">
      <data key="d0">72254</data>
    </edge>
    <edge source="ROU" target="CHN">
      <data key="d0">21153203</data>
    </edge>
    <edge source="ROU" target="COL">
      <data key="d0">7176811</data>
    </edge>
    <edge source="ROU" target="HRV">
      <data key="d0">38760</data>
    </edge>
    <edge source="ROU" target="CZE">
      <data key="d0">25308619</data>
    </edge>
    <edge source="ROU" target="DNK">
      <data key="d0">3499539</data>
    </edge>
    <edge source="ROU" target="ECU">
      <data key="d0">17803</data>
    </edge>
    <edge source="ROU" target="EST">
      <data key="d0">248581</data>
    </edge>
    <edge source="ROU" target="FIN">
      <data key="d0">2892258</data>
    </edge>
    <edge source="ROU" target="FRA">
      <data key="d0">253752643</data>
    </edge>
    <edge source="ROU" target="DEU">
      <data key="d0">303499902</data>
    </edge>
    <edge source="ROU" target="GHA">
      <data key="d0">18100</data>
    </edge>
    <edge source="ROU" target="GRC">
      <data key="d0">257176</data>
    </edge>
    <edge source="ROU" target="HKG">
      <data key="d0">11632</data>
    </edge>
    <edge source="ROU" target="HUN">
      <data key="d0">80056985</data>
    </edge>
    <edge source="ROU" target="IDN">
      <data key="d0">1326894</data>
    </edge>
    <edge source="ROU" target="IRL">
      <data key="d0">340955</data>
    </edge>
    <edge source="ROU" target="ISR">
      <data key="d0">3245519</data>
    </edge>
    <edge source="ROU" target="ITA">
      <data key="d0">56960908</data>
    </edge>
    <edge source="ROU" target="JPN">
      <data key="d0">973265</data>
    </edge>
    <edge source="ROU" target="KAZ">
      <data key="d0">499848</data>
    </edge>
    <edge source="ROU" target="JOR">
      <data key="d0">353932</data>
    </edge>
    <edge source="ROU" target="KOR">
      <data key="d0">50435332</data>
    </edge>
    <edge source="ROU" target="LBN">
      <data key="d0">183647</data>
    </edge>
    <edge source="ROU" target="LVA">
      <data key="d0">168689</data>
    </edge>
    <edge source="ROU" target="LTU">
      <data key="d0">30805</data>
    </edge>
    <edge source="ROU" target="MYS">
      <data key="d0">208592</data>
    </edge>
    <edge source="ROU" target="MEX">
      <data key="d0">1600973</data>
    </edge>
    <edge source="ROU" target="MDA">
      <data key="d0">1565213</data>
    </edge>
    <edge source="ROU" target="MAR">
      <data key="d0">12107660</data>
    </edge>
    <edge source="ROU" target="OMN">
      <data key="d0">772593</data>
    </edge>
    <edge source="ROU" target="NAM">
      <data key="d0">62121</data>
    </edge>
    <edge source="ROU" target="NLD">
      <data key="d0">7563059</data>
    </edge>
    <edge source="ROU" target="NER">
      <data key="d0">15645</data>
    </edge>
    <edge source="ROU" target="NOR">
      <data key="d0">3507325</data>
    </edge>
    <edge source="ROU" target="PAK">
      <data key="d0">4531229</data>
    </edge>
    <edge source="ROU" target="PAN">
      <data key="d0">12982</data>
    </edge>
    <edge source="ROU" target="PRY">
      <data key="d0">19051</data>
    </edge>
    <edge source="ROU" target="PER">
      <data key="d0">109361</data>
    </edge>
    <edge source="ROU" target="POL">
      <data key="d0">33983798</data>
    </edge>
    <edge source="ROU" target="PRT">
      <data key="d0">9544984</data>
    </edge>
    <edge source="ROU" target="RUS">
      <data key="d0">77120539</data>
    </edge>
    <edge source="ROU" target="SAU">
      <data key="d0">826914</data>
    </edge>
    <edge source="ROU" target="SRB">
      <data key="d0">843209</data>
    </edge>
    <edge source="ROU" target="IND">
      <data key="d0">63371968</data>
    </edge>
    <edge source="ROU" target="SGP">
      <data key="d0">1301320</data>
    </edge>
    <edge source="ROU" target="SVK">
      <data key="d0">6875903</data>
    </edge>
    <edge source="ROU" target="VNM">
      <data key="d0">21153</data>
    </edge>
    <edge source="ROU" target="SVN">
      <data key="d0">112109050</data>
    </edge>
    <edge source="ROU" target="ZAF">
      <data key="d0">6440394</data>
    </edge>
    <edge source="ROU" target="ESP">
      <data key="d0">20887726</data>
    </edge>
    <edge source="ROU" target="SWE">
      <data key="d0">4546226</data>
    </edge>
    <edge source="ROU" target="CHE">
      <data key="d0">21809081</data>
    </edge>
    <edge source="ROU" target="THA">
      <data key="d0">3688425</data>
    </edge>
    <edge source="ROU" target="ARE">
      <data key="d0">3481079</data>
    </edge>
    <edge source="ROU" target="TUN">
      <data key="d0">335319</data>
    </edge>
    <edge source="ROU" target="TUR">
      <data key="d0">103741639</data>
    </edge>
    <edge source="ROU" target="UGA">
      <data key="d0">1034213</data>
    </edge>
    <edge source="ROU" target="UKR">
      <data key="d0">771706</data>
    </edge>
    <edge source="ROU" target="MKD">
      <data key="d0">54134</data>
    </edge>
    <edge source="ROU" target="EGY">
      <data key="d0">543118</data>
    </edge>
    <edge source="ROU" target="GBR">
      <data key="d0">108481871</data>
    </edge>
    <edge source="ROU" target="USA">
      <data key="d0">60138946</data>
    </edge>
    <edge source="ROU" target="BFA">
      <data key="d0">64841</data>
    </edge>
    <edge source="SAU" target="DZA">
      <data key="d0">186689</data>
    </edge>
    <edge source="SAU" target="ARG">
      <data key="d0">78676</data>
    </edge>
    <edge source="SAU" target="BEL">
      <data key="d0">3195050</data>
    </edge>
    <edge source="SAU" target="CAN">
      <data key="d0">21346566</data>
    </edge>
    <edge source="SAU" target="CHL">
      <data key="d0">900108</data>
    </edge>
    <edge source="SAU" target="CHN">
      <data key="d0">3301996</data>
    </edge>
    <edge source="SAU" target="COL">
      <data key="d0">1731941</data>
    </edge>
    <edge source="SAU" target="DNK">
      <data key="d0">523796</data>
    </edge>
    <edge source="SAU" target="ECU">
      <data key="d0">772092</data>
    </edge>
    <edge source="SAU" target="FIN">
      <data key="d0">44538</data>
    </edge>
    <edge source="SAU" target="FRA">
      <data key="d0">4071689</data>
    </edge>
    <edge source="SAU" target="DEU">
      <data key="d0">59277526</data>
    </edge>
    <edge source="SAU" target="IRL">
      <data key="d0">172820</data>
    </edge>
    <edge source="SAU" target="ITA">
      <data key="d0">26047131</data>
    </edge>
    <edge source="SAU" target="JPN">
      <data key="d0">5513462</data>
    </edge>
    <edge source="SAU" target="KAZ">
      <data key="d0">32003</data>
    </edge>
    <edge source="SAU" target="JOR">
      <data key="d0">1149471</data>
    </edge>
    <edge source="SAU" target="KOR">
      <data key="d0">6279954</data>
    </edge>
    <edge source="SAU" target="MEX">
      <data key="d0">825165</data>
    </edge>
    <edge source="SAU" target="MAR">
      <data key="d0">3241456</data>
    </edge>
    <edge source="SAU" target="OMN">
      <data key="d0">6958169</data>
    </edge>
    <edge source="SAU" target="NLD">
      <data key="d0">9115495</data>
    </edge>
    <edge source="SAU" target="NOR">
      <data key="d0">299769</data>
    </edge>
    <edge source="SAU" target="PAK">
      <data key="d0">212825</data>
    </edge>
    <edge source="SAU" target="IND">
      <data key="d0">677414</data>
    </edge>
    <edge source="SAU" target="SGP">
      <data key="d0">11015190</data>
    </edge>
    <edge source="SAU" target="ZAF">
      <data key="d0">210958</data>
    </edge>
    <edge source="SAU" target="ESP">
      <data key="d0">8527158</data>
    </edge>
    <edge source="SAU" target="ARE">
      <data key="d0">51366175</data>
    </edge>
    <edge source="SAU" target="TUN">
      <data key="d0">1403902</data>
    </edge>
    <edge source="SAU" target="TUR">
      <data key="d0">1098265</data>
    </edge>
    <edge source="SAU" target="EGY">
      <data key="d0">3348935</data>
    </edge>
    <edge source="SAU" target="GBR">
      <data key="d0">63499367</data>
    </edge>
    <edge source="SAU" target="USA">
      <data key="d0">136621225</data>
    </edge>
    <edge source="SEN" target="BEL">
      <data key="d0">33204</data>
    </edge>
    <edge source="SEN" target="FRA">
      <data key="d0">292520</data>
    </edge>
    <edge source="SEN" target="GMB">
      <data key="d0">267906</data>
    </edge>
    <edge source="SEN" target="DEU">
      <data key="d0">15284</data>
    </edge>
    <edge source="SEN" target="GHA">
      <data key="d0">48469</data>
    </edge>
    <edge source="SEN" target="CIV">
      <data key="d0">65462</data>
    </edge>
    <edge source="SEN" target="MRT">
      <data key="d0">132270</data>
    </edge>
    <edge source="SEN" target="NLD">
      <data key="d0">66943</data>
    </edge>
    <edge source="SEN" target="NOR">
      <data key="d0">71809</data>
    </edge>
    <edge source="SEN" target="PRT">
      <data key="d0">67416</data>
    </edge>
    <edge source="SEN" target="SGP">
      <data key="d0">16487</data>
    </edge>
    <edge source="SEN" target="ESP">
      <data key="d0">16403</data>
    </edge>
    <edge source="SEN" target="ARE">
      <data key="d0">1020075</data>
    </edge>
    <edge source="SEN" target="GBR">
      <data key="d0">22851</data>
    </edge>
    <edge source="SEN" target="TZA">
      <data key="d0">11794</data>
    </edge>
    <edge source="SEN" target="USA">
      <data key="d0">568346</data>
    </edge>
    <edge source="SEN" target="BFA">
      <data key="d0">428547</data>
    </edge>
    <edge source="SVK" target="DZA">
      <data key="d0">7048310</data>
    </edge>
    <edge source="SVK" target="AZE">
      <data key="d0">239229</data>
    </edge>
    <edge source="SVK" target="ARG">
      <data key="d0">927453</data>
    </edge>
    <edge source="SVK" target="AUS">
      <data key="d0">214342</data>
    </edge>
    <edge source="SVK" target="AUT">
      <data key="d0">40602681</data>
    </edge>
    <edge source="SVK" target="BEL">
      <data key="d0">10903457</data>
    </edge>
    <edge source="SVK" target="BRA">
      <data key="d0">7632165</data>
    </edge>
    <edge source="SVK" target="BGR">
      <data key="d0">28834</data>
    </edge>
    <edge source="SVK" target="BLR">
      <data key="d0">2288738</data>
    </edge>
    <edge source="SVK" target="CAN">
      <data key="d0">9741757</data>
    </edge>
    <edge source="SVK" target="CHL">
      <data key="d0">320088</data>
    </edge>
    <edge source="SVK" target="CHN">
      <data key="d0">33268895</data>
    </edge>
    <edge source="SVK" target="HRV">
      <data key="d0">15573</data>
    </edge>
    <edge source="SVK" target="CZE">
      <data key="d0">691772625</data>
    </edge>
    <edge source="SVK" target="DNK">
      <data key="d0">25405540</data>
    </edge>
    <edge source="SVK" target="ETH">
      <data key="d0">12933</data>
    </edge>
    <edge source="SVK" target="EST">
      <data key="d0">41237</data>
    </edge>
    <edge source="SVK" target="FIN">
      <data key="d0">1725770</data>
    </edge>
    <edge source="SVK" target="FRA">
      <data key="d0">10983089</data>
    </edge>
    <edge source="SVK" target="DEU">
      <data key="d0">169145134</data>
    </edge>
    <edge source="SVK" target="HKG">
      <data key="d0">33769</data>
    </edge>
    <edge source="SVK" target="HUN">
      <data key="d0">59477914</data>
    </edge>
    <edge source="SVK" target="IDN">
      <data key="d0">118390</data>
    </edge>
    <edge source="SVK" target="ISR">
      <data key="d0">63942</data>
    </edge>
    <edge source="SVK" target="ITA">
      <data key="d0">48731007</data>
    </edge>
    <edge source="SVK" target="JPN">
      <data key="d0">203733</data>
    </edge>
    <edge source="SVK" target="JOR">
      <data key="d0">156036</data>
    </edge>
    <edge source="SVK" target="KOR">
      <data key="d0">919343</data>
    </edge>
    <edge source="SVK" target="LVA">
      <data key="d0">45466</data>
    </edge>
    <edge source="SVK" target="MYS">
      <data key="d0">97852</data>
    </edge>
    <edge source="SVK" target="MEX">
      <data key="d0">729434</data>
    </edge>
    <edge source="SVK" target="MDA">
      <data key="d0">54767</data>
    </edge>
    <edge source="SVK" target="NLD">
      <data key="d0">4007922</data>
    </edge>
    <edge source="SVK" target="NZL">
      <data key="d0">12993</data>
    </edge>
    <edge source="SVK" target="NOR">
      <data key="d0">873307</data>
    </edge>
    <edge source="SVK" target="PAN">
      <data key="d0">163349</data>
    </edge>
    <edge source="SVK" target="POL">
      <data key="d0">135500784</data>
    </edge>
    <edge source="SVK" target="ROU">
      <data key="d0">8424098</data>
    </edge>
    <edge source="SVK" target="RUS">
      <data key="d0">114200679</data>
    </edge>
    <edge source="SVK" target="SAU">
      <data key="d0">42366</data>
    </edge>
    <edge source="SVK" target="SRB">
      <data key="d0">9745922</data>
    </edge>
    <edge source="SVK" target="IND">
      <data key="d0">6357351</data>
    </edge>
    <edge source="SVK" target="SGP">
      <data key="d0">101531</data>
    </edge>
    <edge source="SVK" target="VNM">
      <data key="d0">13448</data>
    </edge>
    <edge source="SVK" target="SVN">
      <data key="d0">14528330</data>
    </edge>
    <edge source="SVK" target="ZAF">
      <data key="d0">78701</data>
    </edge>
    <edge source="SVK" target="ESP">
      <data key="d0">19289413</data>
    </edge>
    <edge source="SVK" target="SWE">
      <data key="d0">731256</data>
    </edge>
    <edge source="SVK" target="CHE">
      <data key="d0">6539996</data>
    </edge>
    <edge source="SVK" target="THA">
      <data key="d0">171441</data>
    </edge>
    <edge source="SVK" target="ARE">
      <data key="d0">20434</data>
    </edge>
    <edge source="SVK" target="TUR">
      <data key="d0">64014312</data>
    </edge>
    <edge source="SVK" target="UKR">
      <data key="d0">1193327</data>
    </edge>
    <edge source="SVK" target="MKD">
      <data key="d0">10886</data>
    </edge>
    <edge source="SVK" target="EGY">
      <data key="d0">1689598</data>
    </edge>
    <edge source="SVK" target="GBR">
      <data key="d0">12418997</data>
    </edge>
    <edge source="SVK" target="USA">
      <data key="d0">18991078</data>
    </edge>
    <edge source="VNM" target="DZA">
      <data key="d0">9121785</data>
    </edge>
    <edge source="VNM" target="ARG">
      <data key="d0">346268</data>
    </edge>
    <edge source="VNM" target="AUS">
      <data key="d0">1272355</data>
    </edge>
    <edge source="VNM" target="AUT">
      <data key="d0">2618799</data>
    </edge>
    <edge source="VNM" target="BEL">
      <data key="d0">1060616</data>
    </edge>
    <edge source="VNM" target="BRA">
      <data key="d0">15114153</data>
    </edge>
    <edge source="VNM" target="KHM">
      <data key="d0">5802243</data>
    </edge>
    <edge source="VNM" target="CAN">
      <data key="d0">6991871</data>
    </edge>
    <edge source="VNM" target="LKA">
      <data key="d0">427496</data>
    </edge>
    <edge source="VNM" target="CHL">
      <data key="d0">13273093</data>
    </edge>
    <edge source="VNM" target="CHN">
      <data key="d0">162181580</data>
    </edge>
    <edge source="VNM" target="COL">
      <data key="d0">4906630</data>
    </edge>
    <edge source="VNM" target="CZE">
      <data key="d0">64268</data>
    </edge>
    <edge source="VNM" target="DNK">
      <data key="d0">102043</data>
    </edge>
    <edge source="VNM" target="SLV">
      <data key="d0">45530</data>
    </edge>
    <edge source="VNM" target="FIN">
      <data key="d0">166985</data>
    </edge>
    <edge source="VNM" target="FRA">
      <data key="d0">15645741</data>
    </edge>
    <edge source="VNM" target="DEU">
      <data key="d0">19045532</data>
    </edge>
    <edge source="VNM" target="GHA">
      <data key="d0">48693</data>
    </edge>
    <edge source="VNM" target="GRC">
      <data key="d0">10886</data>
    </edge>
    <edge source="VNM" target="GTM">
      <data key="d0">87092</data>
    </edge>
    <edge source="VNM" target="HND">
      <data key="d0">61017</data>
    </edge>
    <edge source="VNM" target="HKG">
      <data key="d0">122370339</data>
    </edge>
    <edge source="VNM" target="HUN">
      <data key="d0">1059804</data>
    </edge>
    <edge source="VNM" target="IDN">
      <data key="d0">42702038</data>
    </edge>
    <edge source="VNM" target="IRL">
      <data key="d0">14832456</data>
    </edge>
    <edge source="VNM" target="ISR">
      <data key="d0">1569976</data>
    </edge>
    <edge source="VNM" target="ITA">
      <data key="d0">24268575</data>
    </edge>
    <edge source="VNM" target="CIV">
      <data key="d0">109407</data>
    </edge>
    <edge source="VNM" target="JPN">
      <data key="d0">149322698</data>
    </edge>
    <edge source="VNM" target="KOR">
      <data key="d0">86777525</data>
    </edge>
    <edge source="VNM" target="MDG">
      <data key="d0">24000</data>
    </edge>
    <edge source="VNM" target="MYS">
      <data key="d0">30080996</data>
    </edge>
    <edge source="VNM" target="MEX">
      <data key="d0">16387460</data>
    </edge>
    <edge source="VNM" target="MOZ">
      <data key="d0">1049479</data>
    </edge>
    <edge source="VNM" target="NLD">
      <data key="d0">32004497</data>
    </edge>
    <edge source="VNM" target="NZL">
      <data key="d0">333514</data>
    </edge>
    <edge source="VNM" target="NIC">
      <data key="d0">60210</data>
    </edge>
    <edge source="VNM" target="NOR">
      <data key="d0">21420</data>
    </edge>
    <edge source="VNM" target="PAK">
      <data key="d0">485723</data>
    </edge>
    <edge source="VNM" target="PAN">
      <data key="d0">278644</data>
    </edge>
    <edge source="VNM" target="PER">
      <data key="d0">1793534</data>
    </edge>
    <edge source="VNM" target="PHL">
      <data key="d0">50810646</data>
    </edge>
    <edge source="VNM" target="POL">
      <data key="d0">60588</data>
    </edge>
    <edge source="VNM" target="PRT">
      <data key="d0">21848</data>
    </edge>
    <edge source="VNM" target="ROU">
      <data key="d0">13020</data>
    </edge>
    <edge source="VNM" target="RUS">
      <data key="d0">1671456</data>
    </edge>
    <edge source="VNM" target="SAU">
      <data key="d0">4509349</data>
    </edge>
    <edge source="VNM" target="IND">
      <data key="d0">21762665</data>
    </edge>
    <edge source="VNM" target="SGP">
      <data key="d0">47347997</data>
    </edge>
    <edge source="VNM" target="SVK">
      <data key="d0">369276</data>
    </edge>
    <edge source="VNM" target="SVN">
      <data key="d0">32536674</data>
    </edge>
    <edge source="VNM" target="ZAF">
      <data key="d0">798204</data>
    </edge>
    <edge source="VNM" target="ESP">
      <data key="d0">1338482</data>
    </edge>
    <edge source="VNM" target="SWE">
      <data key="d0">428608</data>
    </edge>
    <edge source="VNM" target="CHE">
      <data key="d0">6465972</data>
    </edge>
    <edge source="VNM" target="THA">
      <data key="d0">73168359</data>
    </edge>
    <edge source="VNM" target="ARE">
      <data key="d0">2232157</data>
    </edge>
    <edge source="VNM" target="TUR">
      <data key="d0">6394951</data>
    </edge>
    <edge source="VNM" target="UKR">
      <data key="d0">55331</data>
    </edge>
    <edge source="VNM" target="EGY">
      <data key="d0">7541917</data>
    </edge>
    <edge source="VNM" target="GBR">
      <data key="d0">2384385</data>
    </edge>
    <edge source="VNM" target="TZA">
      <data key="d0">774370</data>
    </edge>
    <edge source="VNM" target="USA">
      <data key="d0">147712158</data>
    </edge>
    <edge source="TGO" target="BEL">
      <data key="d0">746225</data>
    </edge>
    <edge source="TGO" target="CMR">
      <data key="d0">70641</data>
    </edge>
    <edge source="TGO" target="CHN">
      <data key="d0">14576</data>
    </edge>
    <edge source="TGO" target="BEN">
      <data key="d0">237896</data>
    </edge>
    <edge source="TGO" target="DNK">
      <data key="d0">131616</data>
    </edge>
    <edge source="TGO" target="FRA">
      <data key="d0">44886</data>
    </edge>
    <edge source="TGO" target="DEU">
      <data key="d0">33041</data>
    </edge>
    <edge source="TGO" target="GHA">
      <data key="d0">414030</data>
    </edge>
    <edge source="TGO" target="GRC">
      <data key="d0">275835</data>
    </edge>
    <edge source="TGO" target="ITA">
      <data key="d0">159192</data>
    </edge>
    <edge source="TGO" target="CIV">
      <data key="d0">1830079</data>
    </edge>
    <edge source="TGO" target="JPN">
      <data key="d0">29950</data>
    </edge>
    <edge source="TGO" target="KOR">
      <data key="d0">56981</data>
    </edge>
    <edge source="TGO" target="NLD">
      <data key="d0">399650</data>
    </edge>
    <edge source="TGO" target="NER">
      <data key="d0">175177</data>
    </edge>
    <edge source="TGO" target="IND">
      <data key="d0">90316</data>
    </edge>
    <edge source="TGO" target="SGP">
      <data key="d0">81508</data>
    </edge>
    <edge source="TGO" target="ESP">
      <data key="d0">372748</data>
    </edge>
    <edge source="TGO" target="CHE">
      <data key="d0">20136</data>
    </edge>
    <edge source="TGO" target="GBR">
      <data key="d0">288106</data>
    </edge>
    <edge source="TGO" target="USA">
      <data key="d0">26977</data>
    </edge>
    <edge source="TUN" target="DZA">
      <data key="d0">14202797</data>
    </edge>
    <edge source="TUN" target="ARG">
      <data key="d0">73918</data>
    </edge>
    <edge source="TUN" target="AUT">
      <data key="d0">2025053</data>
    </edge>
    <edge source="TUN" target="BEL">
      <data key="d0">108667</data>
    </edge>
    <edge source="TUN" target="BRA">
      <data key="d0">19348</data>
    </edge>
    <edge source="TUN" target="CMR">
      <data key="d0">17055</data>
    </edge>
    <edge source="TUN" target="CAN">
      <data key="d0">266701</data>
    </edge>
    <edge source="TUN" target="CHN">
      <data key="d0">514058</data>
    </edge>
    <edge source="TUN" target="CZE">
      <data key="d0">20168224</data>
    </edge>
    <edge source="TUN" target="ETH">
      <data key="d0">273281</data>
    </edge>
    <edge source="TUN" target="FRA">
      <data key="d0">144793982</data>
    </edge>
    <edge source="TUN" target="DEU">
      <data key="d0">64790993</data>
    </edge>
    <edge source="TUN" target="GRC">
      <data key="d0">476794</data>
    </edge>
    <edge source="TUN" target="HUN">
      <data key="d0">746655</data>
    </edge>
    <edge source="TUN" target="ITA">
      <data key="d0">14344810</data>
    </edge>
    <edge source="TUN" target="CIV">
      <data key="d0">17586</data>
    </edge>
    <edge source="TUN" target="KOR">
      <data key="d0">1873431</data>
    </edge>
    <edge source="TUN" target="LBN">
      <data key="d0">65321</data>
    </edge>
    <edge source="TUN" target="MRT">
      <data key="d0">68312</data>
    </edge>
    <edge source="TUN" target="MEX">
      <data key="d0">2080161</data>
    </edge>
    <edge source="TUN" target="MAR">
      <data key="d0">30054</data>
    </edge>
    <edge source="TUN" target="OMN">
      <data key="d0">10456</data>
    </edge>
    <edge source="TUN" target="NLD">
      <data key="d0">29072594</data>
    </edge>
    <edge source="TUN" target="POL">
      <data key="d0">4023117</data>
    </edge>
    <edge source="TUN" target="ROU">
      <data key="d0">1092456</data>
    </edge>
    <edge source="TUN" target="IND">
      <data key="d0">10543</data>
    </edge>
    <edge source="TUN" target="ESP">
      <data key="d0">6324964</data>
    </edge>
    <edge source="TUN" target="SWE">
      <data key="d0">13874</data>
    </edge>
    <edge source="TUN" target="THA">
      <data key="d0">46366</data>
    </edge>
    <edge source="TUN" target="ARE">
      <data key="d0">3273088</data>
    </edge>
    <edge source="TUN" target="TUR">
      <data key="d0">1665387</data>
    </edge>
    <edge source="TUN" target="EGY">
      <data key="d0">13973</data>
    </edge>
    <edge source="TUN" target="GBR">
      <data key="d0">4734352</data>
    </edge>
    <edge source="TUN" target="USA">
      <data key="d0">49656927</data>
    </edge>
    <edge source="UGA" target="AUS">
      <data key="d0">434423</data>
    </edge>
    <edge source="UGA" target="BEL">
      <data key="d0">3629322</data>
    </edge>
    <edge source="UGA" target="BDI">
      <data key="d0">45879</data>
    </edge>
    <edge source="UGA" target="CAN">
      <data key="d0">1630736</data>
    </edge>
    <edge source="UGA" target="CHN">
      <data key="d0">487645</data>
    </edge>
    <edge source="UGA" target="BEN">
      <data key="d0">163060</data>
    </edge>
    <edge source="UGA" target="DEU">
      <data key="d0">133562</data>
    </edge>
    <edge source="UGA" target="JPN">
      <data key="d0">183226</data>
    </edge>
    <edge source="UGA" target="NER">
      <data key="d0">284372</data>
    </edge>
    <edge source="UGA" target="ZAF">
      <data key="d0">122457</data>
    </edge>
    <edge source="UGA" target="ARE">
      <data key="d0">341395</data>
    </edge>
    <edge source="UGA" target="TUR">
      <data key="d0">411615</data>
    </edge>
    <edge source="UGA" target="TZA">
      <data key="d0">49806</data>
    </edge>
    <edge source="UGA" target="USA">
      <data key="d0">215552</data>
    </edge>
    <edge source="UKR" target="DZA">
      <data key="d0">646053</data>
    </edge>
    <edge source="UKR" target="AZE">
      <data key="d0">262429</data>
    </edge>
    <edge source="UKR" target="ARG">
      <data key="d0">11378</data>
    </edge>
    <edge source="UKR" target="AUS">
      <data key="d0">277592</data>
    </edge>
    <edge source="UKR" target="AUT">
      <data key="d0">456462</data>
    </edge>
    <edge source="UKR" target="ARM">
      <data key="d0">418142</data>
    </edge>
    <edge source="UKR" target="BEL">
      <data key="d0">365122</data>
    </edge>
    <edge source="UKR" target="BGR">
      <data key="d0">633446</data>
    </edge>
    <edge source="UKR" target="BLR">
      <data key="d0">12709072</data>
    </edge>
    <edge source="UKR" target="CAN">
      <data key="d0">32630</data>
    </edge>
    <edge source="UKR" target="CHL">
      <data key="d0">15022</data>
    </edge>
    <edge source="UKR" target="CHN">
      <data key="d0">14303400</data>
    </edge>
    <edge source="UKR" target="COL">
      <data key="d0">14235</data>
    </edge>
    <edge source="UKR" target="CZE">
      <data key="d0">3806452</data>
    </edge>
    <edge source="UKR" target="DNK">
      <data key="d0">15418</data>
    </edge>
    <edge source="UKR" target="ECU">
      <data key="d0">24369</data>
    </edge>
    <edge source="UKR" target="ETH">
      <data key="d0">1740955</data>
    </edge>
    <edge source="UKR" target="EST">
      <data key="d0">574239</data>
    </edge>
    <edge source="UKR" target="FIN">
      <data key="d0">1004708</data>
    </edge>
    <edge source="UKR" target="FRA">
      <data key="d0">219671</data>
    </edge>
    <edge source="UKR" target="GEO">
      <data key="d0">989415</data>
    </edge>
    <edge source="UKR" target="DEU">
      <data key="d0">6199989</data>
    </edge>
    <edge source="UKR" target="GRC">
      <data key="d0">15090</data>
    </edge>
    <edge source="UKR" target="HUN">
      <data key="d0">13413509</data>
    </edge>
    <edge source="UKR" target="ITA">
      <data key="d0">2165616</data>
    </edge>
    <edge source="UKR" target="JPN">
      <data key="d0">77747</data>
    </edge>
    <edge source="UKR" target="KAZ">
      <data key="d0">2917784</data>
    </edge>
    <edge source="UKR" target="JOR">
      <data key="d0">18525</data>
    </edge>
    <edge source="UKR" target="KOR">
      <data key="d0">1435879</data>
    </edge>
    <edge source="UKR" target="KGZ">
      <data key="d0">11117</data>
    </edge>
    <edge source="UKR" target="LVA">
      <data key="d0">3557966</data>
    </edge>
    <edge source="UKR" target="LTU">
      <data key="d0">788029</data>
    </edge>
    <edge source="UKR" target="MYS">
      <data key="d0">439045</data>
    </edge>
    <edge source="UKR" target="MDA">
      <data key="d0">607428</data>
    </edge>
    <edge source="UKR" target="NLD">
      <data key="d0">172416</data>
    </edge>
    <edge source="UKR" target="NZL">
      <data key="d0">12271</data>
    </edge>
    <edge source="UKR" target="NOR">
      <data key="d0">12096</data>
    </edge>
    <edge source="UKR" target="PAK">
      <data key="d0">26438008</data>
    </edge>
    <edge source="UKR" target="PAN">
      <data key="d0">100154</data>
    </edge>
    <edge source="UKR" target="PHL">
      <data key="d0">58928</data>
    </edge>
    <edge source="UKR" target="POL">
      <data key="d0">4513045</data>
    </edge>
    <edge source="UKR" target="PRT">
      <data key="d0">1698049</data>
    </edge>
    <edge source="UKR" target="ROU">
      <data key="d0">159054</data>
    </edge>
    <edge source="UKR" target="RUS">
      <data key="d0">315914839</data>
    </edge>
    <edge source="UKR" target="SAU">
      <data key="d0">333810</data>
    </edge>
    <edge source="UKR" target="SEN">
      <data key="d0">459999</data>
    </edge>
    <edge source="UKR" target="SRB">
      <data key="d0">112241</data>
    </edge>
    <edge source="UKR" target="IND">
      <data key="d0">149457914</data>
    </edge>
    <edge source="UKR" target="SGP">
      <data key="d0">45564</data>
    </edge>
    <edge source="UKR" target="SVK">
      <data key="d0">2315911</data>
    </edge>
    <edge source="UKR" target="VNM">
      <data key="d0">9339335</data>
    </edge>
    <edge source="UKR" target="ZAF">
      <data key="d0">19102</data>
    </edge>
    <edge source="UKR" target="ESP">
      <data key="d0">125960</data>
    </edge>
    <edge source="UKR" target="SWE">
      <data key="d0">25633</data>
    </edge>
    <edge source="UKR" target="CHE">
      <data key="d0">302411</data>
    </edge>
    <edge source="UKR" target="THA">
      <data key="d0">294453</data>
    </edge>
    <edge source="UKR" target="ARE">
      <data key="d0">14870694</data>
    </edge>
    <edge source="UKR" target="TUR">
      <data key="d0">3427204</data>
    </edge>
    <edge source="UKR" target="EGY">
      <data key="d0">1667898</data>
    </edge>
    <edge source="UKR" target="GBR">
      <data key="d0">923068</data>
    </edge>
    <edge source="UKR" target="USA">
      <data key="d0">2890170</data>
    </edge>
    <edge source="TZA" target="BEL">
      <data key="d0">110074</data>
    </edge>
    <edge source="TZA" target="CAN">
      <data key="d0">1144296</data>
    </edge>
    <edge source="TZA" target="ETH">
      <data key="d0">23013</data>
    </edge>
    <edge source="TZA" target="FRA">
      <data key="d0">597321</data>
    </edge>
    <edge source="TZA" target="GHA">
      <data key="d0">117754</data>
    </edge>
    <edge source="TZA" target="MOZ">
      <data key="d0">46741</data>
    </edge>
    <edge source="TZA" target="SGP">
      <data key="d0">25529</data>
    </edge>
    <edge source="TZA" target="ZAF">
      <data key="d0">3904354</data>
    </edge>
    <edge source="TZA" target="CHE">
      <data key="d0">747547</data>
    </edge>
    <edge source="TZA" target="ARE">
      <data key="d0">137220</data>
    </edge>
[truncated: 36,930 more chars]
