# Supplementary material for: Core-periphery structure in sectoral international trade networks: A new approach to an old theory
Source: PLoS One. 2020 Apr 2;15(4):e0229547. doi: 10.1371/journal.pone.0229547 (PMC7117750; doi:10.1371/journal.pone.0229547)
Supplement: S8 File — (ZIP) [file pone.0229547.s008.zip › S8_File/Networks 2016/72-SPECIAL.INDUST.MACHINERY.graphml]

<?xml version='1.0' encoding='utf-8'?>
<graphml xmlns="http://graphml.graphdrawing.org/xmlns" xmlns:xsi="http://www.w3.org/2001/XMLSchema-instance" xsi:schemaLocation="http://graphml.graphdrawing.org/xmlns http://graphml.graphdrawing.org/xmlns/1.0/graphml.xsd">
  <key attr.name="weight" attr.type="long" for="edge" id="d0" />
  <graph edgedefault="directed">
    <node id="ALB" />
    <node id="BGR" />
    <node id="HRV" />
    <node id="ITA" />
    <node id="SRB" />
    <node id="MKD" />
    <node id="DZA" />
    <node id="CHN" />
    <node id="FRA" />
    <node id="DEU" />
    <node id="NLD" />
    <node id="ROU" />
    <node id="IND" />
    <node id="SGP" />
    <node id="ARE" />
    <node id="GBR" />
    <node id="USA" />
    <node id="AZE" />
    <node id="AUT" />
    <node id="BEL" />
    <node id="BLR" />
    <node id="CAN" />
    <node id="COL" />
    <node id="DNK" />
    <node id="GEO" />
    <node id="KAZ" />
    <node id="MYS" />
    <node id="MEX" />
    <node id="OMN" />
    <node id="NOR" />
    <node id="PER" />
    <node id="POL" />
    <node id="RUS" />
    <node id="SAU" />
    <node id="ZAF" />
    <node id="CHE" />
    <node id="THA" />
    <node id="TUN" />
    <node id="TUR" />
    <node id="UKR" />
    <node id="EGY" />
    <node id="ARG" />
    <node id="AUS" />
    <node id="BOL" />
    <node id="BWA" />
    <node id="BRA" />
    <node id="CHL" />
    <node id="CRI" />
    <node id="CZE" />
    <node id="ECU" />
    <node id="SLV" />
    <node id="GTM" />
    <node id="HND" />
    <node id="HKG" />
    <node id="IDN" />
    <node id="ISR" />
    <node id="JPN" />
    <node id="JOR" />
    <node id="LTU" />
    <node id="MOZ" />
    <node id="NZL" />
    <node id="NIC" />
    <node id="PAK" />
    <node id="PAN" />
    <node id="PRY" />
    <node id="PHL" />
    <node id="PRT" />
    <node id="SVK" />
    <node id="ZWE" />
    <node id="ESP" />
    <node id="SWE" />
    <node id="URY" />
    <node id="ARM" />
    <node id="KHM" />
    <node id="CMR" />
    <node id="LKA" />
    <node id="ETH" />
    <node id="EST" />
    <node id="FIN" />
    <node id="GHA" />
    <node id="GRC" />
    <node id="HUN" />
    <node id="IRL" />
    <node id="CIV" />
    <node id="JAM" />
    <node id="KOR" />
    <node id="KGZ" />
    <node id="LBN" />
    <node id="LVA" />
    <node id="MDG" />
    <node id="MRT" />
    <node id="MUS" />
    <node id="MAR" />
    <node id="NAM" />
    <node id="NER" />
    <node id="SEN" />
    <node id="VNM" />
    <node id="SVN" />
    <node id="TGO" />
    <node id="UGA" />
    <node id="TZA" />
    <node id="BFA" />
    <node id="CAF" />
    <node id="BEN" />
    <node id="PSE" />
    <node id="MWI" />
    <node id="MDA" />
    <node id="BDI" />
    <node id="GMB" />
    <edge source="ALB" target="BGR">
      <data key="d0">117535</data>
    </edge>
    <edge source="ALB" target="HRV">
      <data key="d0">1489374</data>
    </edge>
    <edge source="ALB" target="ITA">
      <data key="d0">3330661</data>
    </edge>
    <edge source="ALB" target="SRB">
      <data key="d0">1081983</data>
    </edge>
    <edge source="ALB" target="MKD">
      <data key="d0">792710</data>
    </edge>
    <edge source="BGR" target="ALB">
      <data key="d0">534205</data>
    </edge>
    <edge source="BGR" target="DZA">
      <data key="d0">1234988</data>
    </edge>
    <edge source="BGR" target="ARG">
      <data key="d0">95863</data>
    </edge>
    <edge source="BGR" target="AUS">
      <data key="d0">716046</data>
    </edge>
    <edge source="BGR" target="AUT">
      <data key="d0">16088931</data>
    </edge>
    <edge source="BGR" target="ARM">
      <data key="d0">1457854</data>
    </edge>
    <edge source="BGR" target="BEL">
      <data key="d0">38021321</data>
    </edge>
    <edge source="BGR" target="BRA">
      <data key="d0">77756</data>
    </edge>
    <edge source="BGR" target="BDI">
      <data key="d0">22974</data>
    </edge>
    <edge source="BGR" target="BLR">
      <data key="d0">1346577</data>
    </edge>
    <edge source="BGR" target="CAN">
      <data key="d0">1570177</data>
    </edge>
    <edge source="BGR" target="LKA">
      <data key="d0">59130</data>
    </edge>
    <edge source="BGR" target="CHL">
      <data key="d0">244199</data>
    </edge>
    <edge source="BGR" target="CHN">
      <data key="d0">1275159</data>
    </edge>
    <edge source="BGR" target="HRV">
      <data key="d0">831445</data>
    </edge>
    <edge source="BGR" target="CZE">
      <data key="d0">5753680</data>
    </edge>
    <edge source="BGR" target="DNK">
      <data key="d0">462311</data>
    </edge>
    <edge source="BGR" target="ETH">
      <data key="d0">57199</data>
    </edge>
    <edge source="BGR" target="EST">
      <data key="d0">54066</data>
    </edge>
    <edge source="BGR" target="FIN">
      <data key="d0">3325052</data>
    </edge>
    <edge source="BGR" target="FRA">
      <data key="d0">17686005</data>
    </edge>
    <edge source="BGR" target="GEO">
      <data key="d0">4531342</data>
    </edge>
    <edge source="BGR" target="GMB">
      <data key="d0">91040</data>
    </edge>
    <edge source="BGR" target="DEU">
      <data key="d0">30902030</data>
    </edge>
    <edge source="BGR" target="GHA">
      <data key="d0">32344</data>
    </edge>
    <edge source="BGR" target="GRC">
      <data key="d0">8225673</data>
    </edge>
    <edge source="BGR" target="HKG">
      <data key="d0">179409</data>
    </edge>
    <edge source="BGR" target="HUN">
      <data key="d0">2718411</data>
    </edge>
    <edge source="BGR" target="IDN">
      <data key="d0">591892</data>
    </edge>
    <edge source="BGR" target="IRL">
      <data key="d0">1190613</data>
    </edge>
    <edge source="BGR" target="ISR">
      <data key="d0">283947</data>
    </edge>
    <edge source="BGR" target="ITA">
      <data key="d0">14147715</data>
    </edge>
    <edge source="BGR" target="CIV">
      <data key="d0">11061</data>
    </edge>
    <edge source="BGR" target="JPN">
      <data key="d0">1759885</data>
    </edge>
    <edge source="BGR" target="KAZ">
      <data key="d0">1117997</data>
    </edge>
    <edge source="BGR" target="JOR">
      <data key="d0">66834</data>
    </edge>
    <edge source="BGR" target="KOR">
      <data key="d0">42666</data>
    </edge>
    <edge source="BGR" target="LBN">
      <data key="d0">1461769</data>
    </edge>
    <edge source="BGR" target="LVA">
      <data key="d0">865086</data>
    </edge>
    <edge source="BGR" target="LTU">
      <data key="d0">278917</data>
    </edge>
    <edge source="BGR" target="MDG">
      <data key="d0">39602</data>
    </edge>
    <edge source="BGR" target="MYS">
      <data key="d0">101792</data>
    </edge>
    <edge source="BGR" target="MEX">
      <data key="d0">392743</data>
    </edge>
    <edge source="BGR" target="MDA">
      <data key="d0">1939389</data>
    </edge>
    <edge source="BGR" target="MAR">
      <data key="d0">93119</data>
    </edge>
    <edge source="BGR" target="NLD">
      <data key="d0">3159128</data>
    </edge>
    <edge source="BGR" target="NZL">
      <data key="d0">96285</data>
    </edge>
    <edge source="BGR" target="NOR">
      <data key="d0">28430</data>
    </edge>
    <edge source="BGR" target="PAK">
      <data key="d0">169226</data>
    </edge>
    <edge source="BGR" target="PAN">
      <data key="d0">121194</data>
    </edge>
    <edge source="BGR" target="PRY">
      <data key="d0">1125071</data>
    </edge>
    <edge source="BGR" target="PER">
      <data key="d0">146673</data>
    </edge>
    <edge source="BGR" target="POL">
      <data key="d0">6325420</data>
    </edge>
    <edge source="BGR" target="PRT">
      <data key="d0">312305</data>
    </edge>
    <edge source="BGR" target="ROU">
      <data key="d0">245358115</data>
    </edge>
    <edge source="BGR" target="RUS">
      <data key="d0">11748249</data>
    </edge>
    <edge source="BGR" target="SAU">
      <data key="d0">228584</data>
    </edge>
    <edge source="BGR" target="SEN">
      <data key="d0">146537</data>
    </edge>
    <edge source="BGR" target="SRB">
      <data key="d0">5623986</data>
    </edge>
    <edge source="BGR" target="IND">
      <data key="d0">5871943</data>
    </edge>
    <edge source="BGR" target="SGP">
      <data key="d0">301152</data>
    </edge>
    <edge source="BGR" target="SVK">
      <data key="d0">29527317</data>
    </edge>
    <edge source="BGR" target="VNM">
      <data key="d0">228478</data>
    </edge>
    <edge source="BGR" target="SVN">
      <data key="d0">10252642</data>
    </edge>
    <edge source="BGR" target="ZAF">
      <data key="d0">652065</data>
    </edge>
    <edge source="BGR" target="ZWE">
      <data key="d0">48164</data>
    </edge>
    <edge source="BGR" target="ESP">
      <data key="d0">2616561</data>
    </edge>
    <edge source="BGR" target="SWE">
      <data key="d0">905557</data>
    </edge>
    <edge source="BGR" target="CHE">
      <data key="d0">3158554</data>
    </edge>
    <edge source="BGR" target="THA">
      <data key="d0">1354314</data>
    </edge>
    <edge source="BGR" target="ARE">
      <data key="d0">1417660</data>
    </edge>
    <edge source="BGR" target="TUN">
      <data key="d0">107645</data>
    </edge>
    <edge source="BGR" target="TUR">
      <data key="d0">8336085</data>
    </edge>
    <edge source="BGR" target="UGA">
      <data key="d0">37529</data>
    </edge>
    <edge source="BGR" target="UKR">
      <data key="d0">5074338</data>
    </edge>
    <edge source="BGR" target="MKD">
      <data key="d0">5938172</data>
    </edge>
    <edge source="BGR" target="EGY">
      <data key="d0">614941</data>
    </edge>
    <edge source="BGR" target="GBR">
      <data key="d0">1021320</data>
    </edge>
    <edge source="BGR" target="TZA">
      <data key="d0">357174</data>
    </edge>
    <edge source="BGR" target="USA">
      <data key="d0">17853822</data>
    </edge>
    <edge source="HRV" target="ALB">
      <data key="d0">326718</data>
    </edge>
    <edge source="HRV" target="DZA">
      <data key="d0">28466</data>
    </edge>
    <edge source="HRV" target="AZE">
      <data key="d0">12700</data>
    </edge>
    <edge source="HRV" target="ARG">
      <data key="d0">101834</data>
    </edge>
    <edge source="HRV" target="AUS">
      <data key="d0">385232</data>
    </edge>
    <edge source="HRV" target="AUT">
      <data key="d0">15919426</data>
    </edge>
    <edge source="HRV" target="ARM">
      <data key="d0">670528</data>
    </edge>
    <edge source="HRV" target="BEL">
      <data key="d0">3491684</data>
    </edge>
    <edge source="HRV" target="BRA">
      <data key="d0">57286</data>
    </edge>
    <edge source="HRV" target="BGR">
      <data key="d0">9356818</data>
    </edge>
    <edge source="HRV" target="CAN">
      <data key="d0">156198</data>
    </edge>
    <edge source="HRV" target="LKA">
      <data key="d0">20070</data>
    </edge>
    <edge source="HRV" target="CHL">
      <data key="d0">104959</data>
    </edge>
    <edge source="HRV" target="CHN">
      <data key="d0">18301060</data>
    </edge>
    <edge source="HRV" target="COL">
      <data key="d0">31676</data>
    </edge>
    <edge source="HRV" target="CZE">
      <data key="d0">3854919</data>
    </edge>
    <edge source="HRV" target="DNK">
      <data key="d0">640322</data>
    </edge>
    <edge source="HRV" target="ECU">
      <data key="d0">199570</data>
    </edge>
    <edge source="HRV" target="SLV">
      <data key="d0">13506</data>
    </edge>
    <edge source="HRV" target="EST">
      <data key="d0">110096</data>
    </edge>
    <edge source="HRV" target="FIN">
      <data key="d0">1305496</data>
    </edge>
    <edge source="HRV" target="FRA">
      <data key="d0">16956888</data>
    </edge>
    <edge source="HRV" target="GEO">
      <data key="d0">36713</data>
    </edge>
    <edge source="HRV" target="DEU">
      <data key="d0">85151565</data>
    </edge>
    <edge source="HRV" target="GRC">
      <data key="d0">849167</data>
    </edge>
    <edge source="HRV" target="HKG">
      <data key="d0">894363</data>
    </edge>
    <edge source="HRV" target="HUN">
      <data key="d0">9640248</data>
    </edge>
    <edge source="HRV" target="IDN">
      <data key="d0">9585165</data>
    </edge>
    <edge source="HRV" target="IRL">
      <data key="d0">12281</data>
    </edge>
    <edge source="HRV" target="ISR">
      <data key="d0">4320854</data>
    </edge>
    <edge source="HRV" target="ITA">
      <data key="d0">33143676</data>
    </edge>
    <edge source="HRV" target="JPN">
      <data key="d0">33995</data>
    </edge>
    <edge source="HRV" target="KAZ">
      <data key="d0">1305066</data>
    </edge>
    <edge source="HRV" target="JOR">
      <data key="d0">48457</data>
    </edge>
    <edge source="HRV" target="KOR">
      <data key="d0">99070</data>
    </edge>
    <edge source="HRV" target="LVA">
      <data key="d0">1809550</data>
    </edge>
    <edge source="HRV" target="LTU">
      <data key="d0">1166776</data>
    </edge>
    <edge source="HRV" target="MYS">
      <data key="d0">1649756</data>
    </edge>
    <edge source="HRV" target="MEX">
      <data key="d0">8943498</data>
    </edge>
    <edge source="HRV" target="MDA">
      <data key="d0">180159</data>
    </edge>
    <edge source="HRV" target="MAR">
      <data key="d0">1608887</data>
    </edge>
    <edge source="HRV" target="OMN">
      <data key="d0">83196</data>
    </edge>
    <edge source="HRV" target="NLD">
      <data key="d0">1521491</data>
    </edge>
    <edge source="HRV" target="NOR">
      <data key="d0">1256222</data>
    </edge>
    <edge source="HRV" target="PAK">
      <data key="d0">43372</data>
    </edge>
    <edge source="HRV" target="PAN">
      <data key="d0">15366</data>
    </edge>
    <edge source="HRV" target="PER">
      <data key="d0">18829</data>
    </edge>
    <edge source="HRV" target="POL">
      <data key="d0">5561290</data>
    </edge>
    <edge source="HRV" target="PRT">
      <data key="d0">3253039</data>
    </edge>
    <edge source="HRV" target="ROU">
      <data key="d0">8793835</data>
    </edge>
    <edge source="HRV" target="RUS">
      <data key="d0">4311025</data>
    </edge>
    <edge source="HRV" target="SAU">
      <data key="d0">17127642</data>
    </edge>
    <edge source="HRV" target="SRB">
      <data key="d0">14202914</data>
    </edge>
    <edge source="HRV" target="IND">
      <data key="d0">4033320</data>
    </edge>
    <edge source="HRV" target="SGP">
      <data key="d0">88140</data>
    </edge>
    <edge source="HRV" target="SVK">
      <data key="d0">1468660</data>
    </edge>
    <edge source="HRV" target="VNM">
      <data key="d0">41116</data>
    </edge>
    <edge source="HRV" target="SVN">
      <data key="d0">22948541</data>
    </edge>
    <edge source="HRV" target="ZAF">
      <data key="d0">3278462</data>
    </edge>
    <edge source="HRV" target="ESP">
      <data key="d0">5598998</data>
    </edge>
    <edge source="HRV" target="SWE">
      <data key="d0">1259333</data>
    </edge>
    <edge source="HRV" target="CHE">
      <data key="d0">3699834</data>
    </edge>
    <edge source="HRV" target="THA">
      <data key="d0">5237273</data>
    </edge>
    <edge source="HRV" target="ARE">
      <data key="d0">1499140</data>
    </edge>
    <edge source="HRV" target="TUN">
      <data key="d0">24184</data>
    </edge>
    <edge source="HRV" target="TUR">
      <data key="d0">5822214</data>
    </edge>
    <edge source="HRV" target="UKR">
      <data key="d0">5544131</data>
    </edge>
    <edge source="HRV" target="MKD">
      <data key="d0">2005668</data>
    </edge>
    <edge source="HRV" target="EGY">
      <data key="d0">63176</data>
    </edge>
    <edge source="HRV" target="GBR">
      <data key="d0">4341691</data>
    </edge>
    <edge source="HRV" target="TZA">
      <data key="d0">78178</data>
    </edge>
    <edge source="HRV" target="USA">
      <data key="d0">9696534</data>
    </edge>
    <edge source="ITA" target="ALB">
      <data key="d0">54362148</data>
    </edge>
    <edge source="ITA" target="DZA">
      <data key="d0">600611370</data>
    </edge>
    <edge source="ITA" target="AZE">
      <data key="d0">19869454</data>
    </edge>
    <edge source="ITA" target="ARG">
      <data key="d0">258006802</data>
    </edge>
    <edge source="ITA" target="AUS">
      <data key="d0">312212682</data>
    </edge>
    <edge source="ITA" target="AUT">
      <data key="d0">377468035</data>
    </edge>
    <edge source="ITA" target="ARM">
      <data key="d0">4119616</data>
    </edge>
    <edge source="ITA" target="BEL">
      <data key="d0">514527061</data>
    </edge>
    <edge source="ITA" target="BOL">
      <data key="d0">26082563</data>
    </edge>
    <edge source="ITA" target="BWA">
      <data key="d0">1438717</data>
    </edge>
    <edge source="ITA" target="BRA">
      <data key="d0">378942076</data>
    </edge>
    <edge source="ITA" target="BGR">
      <data key="d0">165703785</data>
    </edge>
    <edge source="ITA" target="BDI">
      <data key="d0">82152</data>
    </edge>
    <edge source="ITA" target="BLR">
      <data key="d0">53042112</data>
    </edge>
    <edge source="ITA" target="KHM">
      <data key="d0">9008979</data>
    </edge>
    <edge source="ITA" target="CMR">
      <data key="d0">26524869</data>
    </edge>
    <edge source="ITA" target="CAN">
      <data key="d0">317687878</data>
    </edge>
    <edge source="ITA" target="CAF">
      <data key="d0">228186</data>
    </edge>
    <edge source="ITA" target="LKA">
      <data key="d0">37176673</data>
    </edge>
    <edge source="ITA" target="CHL">
      <data key="d0">170605722</data>
    </edge>
    <edge source="ITA" target="CHN">
      <data key="d0">1382778754</data>
    </edge>
    <edge source="ITA" target="COL">
      <data key="d0">127507755</data>
    </edge>
    <edge source="ITA" target="CRI">
      <data key="d0">32785656</data>
    </edge>
    <edge source="ITA" target="HRV">
      <data key="d0">92672155</data>
    </edge>
    <edge source="ITA" target="CZE">
      <data key="d0">275821061</data>
    </edge>
    <edge source="ITA" target="BEN">
      <data key="d0">4078073</data>
    </edge>
    <edge source="ITA" target="DNK">
      <data key="d0">125365337</data>
    </edge>
    <edge source="ITA" target="ECU">
      <data key="d0">47555266</data>
    </edge>
    <edge source="ITA" target="SLV">
      <data key="d0">22955122</data>
    </edge>
    <edge source="ITA" target="ETH">
      <data key="d0">65561350</data>
    </edge>
    <edge source="ITA" target="EST">
      <data key="d0">27635170</data>
    </edge>
    <edge source="ITA" target="FIN">
      <data key="d0">93286665</data>
    </edge>
    <edge source="ITA" target="FRA">
      <data key="d0">1820666992</data>
    </edge>
    <edge source="ITA" target="GEO">
      <data key="d0">11049613</data>
    </edge>
    <edge source="ITA" target="GMB">
      <data key="d0">124463</data>
    </edge>
    <edge source="ITA" target="PSE">
      <data key="d0">1979418</data>
    </edge>
    <edge source="ITA" target="DEU">
      <data key="d0">1831908140</data>
    </edge>
    <edge source="ITA" target="GHA">
      <data key="d0">34160780</data>
    </edge>
    <edge source="ITA" target="GRC">
      <data key="d0">143478657</data>
    </edge>
    <edge source="ITA" target="GTM">
      <data key="d0">38182076</data>
    </edge>
    <edge source="ITA" target="HND">
      <data key="d0">21599948</data>
    </edge>
    <edge source="ITA" target="HKG">
      <data key="d0">106536567</data>
    </edge>
    <edge source="ITA" target="HUN">
      <data key="d0">197975136</data>
    </edge>
    <edge source="ITA" target="IDN">
      <data key="d0">242592486</data>
    </edge>
    <edge source="ITA" target="IRL">
      <data key="d0">82005840</data>
    </edge>
    <edge source="ITA" target="ISR">
      <data key="d0">171446941</data>
    </edge>
    <edge source="ITA" target="CIV">
      <data key="d0">32873767</data>
    </edge>
    <edge source="ITA" target="JAM">
      <data key="d0">2602796</data>
    </edge>
    <edge source="ITA" target="JPN">
      <data key="d0">216762351</data>
    </edge>
    <edge source="ITA" target="KAZ">
      <data key="d0">46772757</data>
    </edge>
    <edge source="ITA" target="JOR">
      <data key="d0">30574165</data>
    </edge>
    <edge source="ITA" target="KOR">
      <data key="d0">213190876</data>
    </edge>
    <edge source="ITA" target="KGZ">
      <data key="d0">2586564</data>
    </edge>
    <edge source="ITA" target="LBN">
      <data key="d0">38464427</data>
    </edge>
    <edge source="ITA" target="LVA">
      <data key="d0">31419316</data>
    </edge>
    <edge source="ITA" target="LTU">
      <data key="d0">71052842</data>
    </edge>
    <edge source="ITA" target="MDG">
      <data key="d0">5508671</data>
    </edge>
    <edge source="ITA" target="MWI">
      <data key="d0">1551122</data>
    </edge>
    <edge source="ITA" target="MYS">
      <data key="d0">110316414</data>
    </edge>
    <edge source="ITA" target="MRT">
      <data key="d0">13715970</data>
    </edge>
    <edge source="ITA" target="MUS">
      <data key="d0">5133795</data>
    </edge>
    <edge source="ITA" target="MEX">
      <data key="d0">696581899</data>
    </edge>
    <edge source="ITA" target="MDA">
      <data key="d0">16994845</data>
    </edge>
    <edge source="ITA" target="MAR">
      <data key="d0">137923539</data>
    </edge>
    <edge source="ITA" target="MOZ">
      <data key="d0">7469515</data>
    </edge>
    <edge source="ITA" target="OMN">
      <data key="d0">72194920</data>
    </edge>
    <edge source="ITA" target="NAM">
      <data key="d0">3039375</data>
    </edge>
    <edge source="ITA" target="NLD">
      <data key="d0">359167181</data>
    </edge>
    <edge source="ITA" target="NZL">
      <data key="d0">62588107</data>
    </edge>
    <edge source="ITA" target="NIC">
      <data key="d0">10679385</data>
    </edge>
    <edge source="ITA" target="NER">
      <data key="d0">2156041</data>
    </edge>
    <edge source="ITA" target="NOR">
      <data key="d0">136773355</data>
    </edge>
    <edge source="ITA" target="PAK">
      <data key="d0">174609111</data>
    </edge>
    <edge source="ITA" target="PAN">
      <data key="d0">14854375</data>
    </edge>
    <edge source="ITA" target="PRY">
      <data key="d0">13322474</data>
    </edge>
    <edge source="ITA" target="PER">
      <data key="d0">94820964</data>
    </edge>
    <edge source="ITA" target="PHL">
      <data key="d0">68399586</data>
    </edge>
    <edge source="ITA" target="POL">
      <data key="d0">768547171</data>
    </edge>
    <edge source="ITA" target="PRT">
      <data key="d0">355835460</data>
    </edge>
    <edge source="ITA" target="ROU">
      <data key="d0">338849401</data>
    </edge>
    <edge source="ITA" target="RUS">
      <data key="d0">611073156</data>
    </edge>
    <edge source="ITA" target="SAU">
      <data key="d0">321201768</data>
    </edge>
    <edge source="ITA" target="SEN">
      <data key="d0">24843846</data>
    </edge>
    <edge source="ITA" target="SRB">
      <data key="d0">103860503</data>
    </edge>
    <edge source="ITA" target="IND">
      <data key="d0">647726954</data>
    </edge>
    <edge source="ITA" target="SGP">
      <data key="d0">99048555</data>
    </edge>
    <edge source="ITA" target="SVK">
      <data key="d0">115500722</data>
    </edge>
    <edge source="ITA" target="VNM">
      <data key="d0">180007347</data>
    </edge>
    <edge source="ITA" target="SVN">
      <data key="d0">120374150</data>
    </edge>
    <edge source="ITA" target="ZAF">
      <data key="d0">209057057</data>
    </edge>
    <edge source="ITA" target="ZWE">
      <data key="d0">4999441</data>
    </edge>
    <edge source="ITA" target="ESP">
      <data key="d0">1081422394</data>
    </edge>
    <edge source="ITA" target="SWE">
      <data key="d0">206222931</data>
    </edge>
    <edge source="ITA" target="CHE">
      <data key="d0">443478834</data>
    </edge>
    <edge source="ITA" target="THA">
      <data key="d0">166978771</data>
    </edge>
    <edge source="ITA" target="TGO">
      <data key="d0">1818718</data>
    </edge>
    <edge source="ITA" target="ARE">
      <data key="d0">229477893</data>
    </edge>
    <edge source="ITA" target="TUN">
      <data key="d0">144595568</data>
    </edge>
    <edge source="ITA" target="TUR">
      <data key="d0">1080719719</data>
    </edge>
    <edge source="ITA" target="UGA">
      <data key="d0">16449548</data>
    </edge>
    <edge source="ITA" target="UKR">
      <data key="d0">130300674</data>
    </edge>
    <edge source="ITA" target="MKD">
      <data key="d0">18580824</data>
    </edge>
    <edge source="ITA" target="EGY">
      <data key="d0">320118613</data>
    </edge>
    <edge source="ITA" target="GBR">
      <data key="d0">996181429</data>
    </edge>
    <edge source="ITA" target="TZA">
      <data key="d0">7450414</data>
    </edge>
    <edge source="ITA" target="USA">
      <data key="d0">2624178328</data>
    </edge>
    <edge source="ITA" target="BFA">
      <data key="d0">5116155</data>
    </edge>
    <edge source="ITA" target="URY">
      <data key="d0">24714663</data>
    </edge>
    <edge source="SRB" target="ALB">
      <data key="d0">1029337</data>
    </edge>
    <edge source="SRB" target="DZA">
      <data key="d0">4119583</data>
    </edge>
    <edge source="SRB" target="AZE">
      <data key="d0">35363</data>
    </edge>
    <edge source="SRB" target="AUS">
      <data key="d0">84086</data>
    </edge>
    <edge source="SRB" target="AUT">
      <data key="d0">9268978</data>
    </edge>
    <edge source="SRB" target="ARM">
      <data key="d0">45712</data>
    </edge>
    <edge source="SRB" target="BEL">
      <data key="d0">1922931</data>
    </edge>
    <edge source="SRB" target="BOL">
      <data key="d0">62286</data>
    </edge>
    <edge source="SRB" target="BRA">
      <data key="d0">430829</data>
    </edge>
    <edge source="SRB" target="BGR">
      <data key="d0">4033555</data>
    </edge>
    <edge source="SRB" target="BLR">
      <data key="d0">658848</data>
    </edge>
    <edge source="SRB" target="CAN">
      <data key="d0">322803</data>
    </edge>
    <edge source="SRB" target="CHL">
      <data key="d0">58545</data>
    </edge>
    <edge source="SRB" target="CHN">
      <data key="d0">489980</data>
    </edge>
    <edge source="SRB" target="HRV">
      <data key="d0">8657891</data>
    </edge>
    <edge source="SRB" target="CZE">
      <data key="d0">494771</data>
    </edge>
    <edge source="SRB" target="DNK">
      <data key="d0">40925</data>
    </edge>
    <edge source="SRB" target="ETH">
      <data key="d0">62245</data>
    </edge>
    <edge source="SRB" target="EST">
      <data key="d0">336632</data>
    </edge>
    <edge source="SRB" target="FIN">
      <data key="d0">24263</data>
    </edge>
    <edge source="SRB" target="FRA">
      <data key="d0">1964850</data>
    </edge>
    <edge source="SRB" target="GMB">
      <data key="d0">56742</data>
    </edge>
    <edge source="SRB" target="DEU">
      <data key="d0">36414178</data>
    </edge>
    <edge source="SRB" target="GHA">
      <data key="d0">962890</data>
    </edge>
    <edge source="SRB" target="GRC">
      <data key="d0">933121</data>
    </edge>
    <edge source="SRB" target="HKG">
      <data key="d0">16744</data>
    </edge>
    <edge source="SRB" target="HUN">
      <data key="d0">4242977</data>
    </edge>
    <edge source="SRB" target="IRL">
      <data key="d0">188558</data>
    </edge>
    <edge source="SRB" target="ISR">
      <data key="d0">729986</data>
    </edge>
    <edge source="SRB" target="ITA">
      <data key="d0">8550340</data>
    </edge>
    <edge source="SRB" target="CIV">
      <data key="d0">36569</data>
    </edge>
    <edge source="SRB" target="KAZ">
      <data key="d0">1919912</data>
    </edge>
    <edge source="SRB" target="JOR">
      <data key="d0">36648</data>
    </edge>
    <edge source="SRB" target="KOR">
      <data key="d0">34678</data>
    </edge>
    <edge source="SRB" target="KGZ">
      <data key="d0">193052</data>
    </edge>
    <edge source="SRB" target="LVA">
      <data key="d0">18870</data>
    </edge>
    <edge source="SRB" target="LTU">
      <data key="d0">200935</data>
    </edge>
    <edge source="SRB" target="MDG">
      <data key="d0">80240</data>
    </edge>
    <edge source="SRB" target="MWI">
      <data key="d0">79434</data>
    </edge>
    <edge source="SRB" target="MYS">
      <data key="d0">61148</data>
    </edge>
    <edge source="SRB" target="MUS">
      <data key="d0">74625</data>
    </edge>
    <edge source="SRB" target="MEX">
      <data key="d0">346012</data>
    </edge>
    <edge source="SRB" target="MDA">
      <data key="d0">487002</data>
    </edge>
    <edge source="SRB" target="MAR">
      <data key="d0">435418</data>
    </edge>
    <edge source="SRB" target="NLD">
      <data key="d0">123240</data>
    </edge>
    <edge source="SRB" target="NZL">
      <data key="d0">44763</data>
    </edge>
    <edge source="SRB" target="NOR">
      <data key="d0">51754</data>
    </edge>
    <edge source="SRB" target="PAK">
      <data key="d0">45603</data>
    </edge>
    <edge source="SRB" target="PRY">
      <data key="d0">31605</data>
    </edge>
    <edge source="SRB" target="PER">
      <data key="d0">12798</data>
    </edge>
    <edge source="SRB" target="POL">
      <data key="d0">3744218</data>
    </edge>
    <edge source="SRB" target="PRT">
      <data key="d0">102827</data>
    </edge>
    <edge source="SRB" target="ROU">
      <data key="d0">4400048</data>
    </edge>
    <edge source="SRB" target="RUS">
      <data key="d0">4521720</data>
    </edge>
    <edge source="SRB" target="SAU">
      <data key="d0">72307</data>
    </edge>
    <edge source="SRB" target="IND">
      <data key="d0">171371</data>
    </edge>
    <edge source="SRB" target="SVK">
      <data key="d0">666608</data>
    </edge>
    <edge source="SRB" target="SVN">
      <data key="d0">5407993</data>
    </edge>
    <edge source="SRB" target="ESP">
      <data key="d0">1330016</data>
    </edge>
    <edge source="SRB" target="SWE">
      <data key="d0">2895058</data>
    </edge>
    <edge source="SRB" target="CHE">
      <data key="d0">519430</data>
    </edge>
    <edge source="SRB" target="THA">
      <data key="d0">42840</data>
    </edge>
    <edge source="SRB" target="ARE">
      <data key="d0">218379</data>
    </edge>
    <edge source="SRB" target="TUN">
      <data key="d0">23066</data>
    </edge>
    <edge source="SRB" target="TUR">
      <data key="d0">848973</data>
    </edge>
    <edge source="SRB" target="UGA">
      <data key="d0">192481</data>
    </edge>
    <edge source="SRB" target="UKR">
      <data key="d0">1878408</data>
    </edge>
    <edge source="SRB" target="MKD">
      <data key="d0">10784765</data>
    </edge>
    <edge source="SRB" target="EGY">
      <data key="d0">1562740</data>
    </edge>
    <edge source="SRB" target="GBR">
      <data key="d0">1078847</data>
    </edge>
    <edge source="SRB" target="USA">
      <data key="d0">1960801</data>
    </edge>
    <edge source="MKD" target="ALB">
      <data key="d0">409531</data>
    </edge>
    <edge source="MKD" target="AUS">
      <data key="d0">126032</data>
    </edge>
    <edge source="MKD" target="AUT">
      <data key="d0">3676569</data>
    </edge>
    <edge source="MKD" target="BEL">
      <data key="d0">572013</data>
    </edge>
    <edge source="MKD" target="BRA">
      <data key="d0">26652</data>
    </edge>
    <edge source="MKD" target="BGR">
      <data key="d0">547852</data>
    </edge>
    <edge source="MKD" target="CHN">
      <data key="d0">2832006</data>
    </edge>
    <edge source="MKD" target="HRV">
      <data key="d0">42004</data>
    </edge>
    <edge source="MKD" target="CZE">
      <data key="d0">11427</data>
    </edge>
    <edge source="MKD" target="FRA">
      <data key="d0">394038</data>
    </edge>
    <edge source="MKD" target="DEU">
      <data key="d0">687802</data>
    </edge>
    <edge source="MKD" target="GRC">
      <data key="d0">845463</data>
    </edge>
    <edge source="MKD" target="IRL">
      <data key="d0">11339</data>
    </edge>
    <edge source="MKD" target="ISR">
      <data key="d0">12974</data>
    </edge>
    <edge source="MKD" target="ITA">
      <data key="d0">218712</data>
    </edge>
    <edge source="MKD" target="JOR">
      <data key="d0">44103</data>
    </edge>
    <edge source="MKD" target="LBN">
      <data key="d0">42692</data>
    </edge>
    <edge source="MKD" target="LTU">
      <data key="d0">323105</data>
    </edge>
    <edge source="MKD" target="NAM">
      <data key="d0">30268</data>
    </edge>
    <edge source="MKD" target="NLD">
      <data key="d0">167361</data>
    </edge>
    <edge source="MKD" target="POL">
      <data key="d0">18464</data>
    </edge>
    <edge source="MKD" target="PRT">
      <data key="d0">16609</data>
    </edge>
    <edge source="MKD" target="ROU">
      <data key="d0">331233</data>
    </edge>
    <edge source="MKD" target="RUS">
      <data key="d0">2956553</data>
    </edge>
    <edge source="MKD" target="SAU">
      <data key="d0">43654</data>
    </edge>
    <edge source="MKD" target="SRB">
      <data key="d0">1760381</data>
    </edge>
    <edge source="MKD" target="SGP">
      <data key="d0">47895</data>
    </edge>
    <edge source="MKD" target="SVK">
      <data key="d0">1220724</data>
    </edge>
    <edge source="MKD" target="SVN">
      <data key="d0">85628</data>
    </edge>
    <edge source="MKD" target="ESP">
      <data key="d0">28393</data>
    </edge>
    <edge source="MKD" target="CHE">
      <data key="d0">34557</data>
    </edge>
    <edge source="MKD" target="ARE">
      <data key="d0">181889</data>
    </edge>
    <edge source="MKD" target="TUR">
      <data key="d0">145644</data>
    </edge>
    <edge source="MKD" target="EGY">
      <data key="d0">43646</data>
    </edge>
    <edge source="MKD" target="GBR">
      <data key="d0">42799</data>
    </edge>
    <edge source="DZA" target="CHN">
      <data key="d0">93058</data>
    </edge>
    <edge source="DZA" target="FRA">
      <data key="d0">76349</data>
    </edge>
    <edge source="DZA" target="DEU">
      <data key="d0">80282</data>
    </edge>
    <edge source="DZA" target="ITA">
      <data key="d0">40904</data>
    </edge>
    <edge source="DZA" target="NLD">
      <data key="d0">24449</data>
    </edge>
    <edge source="DZA" target="ROU">
      <data key="d0">22715</data>
    </edge>
    <edge source="DZA" target="IND">
      <data key="d0">60813</data>
    </edge>
    <edge source="DZA" target="SGP">
      <data key="d0">93725</data>
    </edge>
    <edge source="DZA" target="ARE">
      <data key="d0">32185</data>
    </edge>
    <edge source="DZA" target="GBR">
      <data key="d0">194610</data>
    </edge>
    <edge source="DZA" target="USA">
      <data key="d0">925761</data>
    </edge>
    <edge source="CHN" target="ALB">
      <data key="d0">26801330</data>
    </edge>
    <edge source="CHN" target="DZA">
      <data key="d0">339057726</data>
    </edge>
    <edge source="CHN" target="AZE">
      <data key="d0">29083605</data>
    </edge>
    <edge source="CHN" target="ARG">
      <data key="d0">228161396</data>
    </edge>
    <edge source="CHN" target="AUS">
      <data key="d0">568420116</data>
    </edge>
    <edge source="CHN" target="AUT">
      <data key="d0">60633203</data>
    </edge>
    <edge source="CHN" target="ARM">
      <data key="d0">4668881</data>
    </edge>
    <edge source="CHN" target="BEL">
      <data key="d0">279299969</data>
    </edge>
    <edge source="CHN" target="BOL">
      <data key="d0">55153040</data>
    </edge>
    <edge source="CHN" target="BWA">
      <data key="d0">2637116</data>
    </edge>
    <edge source="CHN" target="BRA">
      <data key="d0">373226600</data>
    </edge>
    <edge source="CHN" target="BGR">
      <data key="d0">29511938</data>
    </edge>
    <edge source="CHN" target="BDI">
      <data key="d0">1667970</data>
    </edge>
    <edge source="CHN" target="BLR">
      <data key="d0">35513462</data>
    </edge>
    <edge source="CHN" target="KHM">
      <data key="d0">136639623</data>
    </edge>
    <edge source="CHN" target="CMR">
      <data key="d0">50034887</data>
    </edge>
    <edge source="CHN" target="CAN">
      <data key="d0">513855363</data>
    </edge>
    <edge source="CHN" target="CAF">
      <data key="d0">189855</data>
    </edge>
    <edge source="CHN" target="LKA">
      <data key="d0">185090057</data>
    </edge>
    <edge source="CHN" target="CHL">
      <data key="d0">160917816</data>
    </edge>
    <edge source="CHN" target="COL">
      <data key="d0">122950617</data>
    </edge>
    <edge source="CHN" target="CRI">
      <data key="d0">20409870</data>
    </edge>
    <edge source="CHN" target="HRV">
      <data key="d0">17254834</data>
    </edge>
    <edge source="CHN" target="CZE">
      <data key="d0">69654500</data>
    </edge>
    <edge source="CHN" target="BEN">
      <data key="d0">14198159</data>
    </edge>
    <edge source="CHN" target="DNK">
      <data key="d0">92521747</data>
    </edge>
    <edge source="CHN" target="ECU">
      <data key="d0">67389670</data>
    </edge>
    <edge source="CHN" target="SLV">
      <data key="d0">10645292</data>
    </edge>
    <edge source="CHN" target="ETH">
      <data key="d0">164420351</data>
    </edge>
    <edge source="CHN" target="EST">
      <data key="d0">19316394</data>
    </edge>
    <edge source="CHN" target="FIN">
      <data key="d0">74107376</data>
    </edge>
    <edge source="CHN" target="FRA">
      <data key="d0">254518686</data>
    </edge>
    <edge source="CHN" target="GEO">
      <data key="d0">23153759</data>
    </edge>
    <edge source="CHN" target="GMB">
      <data key="d0">1946414</data>
    </edge>
    <edge source="CHN" target="PSE">
      <data key="d0">2261435</data>
    </edge>
    <edge source="CHN" target="DEU">
      <data key="d0">997049564</data>
    </edge>
    <edge source="CHN" target="GHA">
      <data key="d0">167884569</data>
    </edge>
    <edge source="CHN" target="GRC">
      <data key="d0">35644169</data>
    </edge>
    <edge source="CHN" target="GTM">
      <data key="d0">23220012</data>
    </edge>
    <edge source="CHN" target="HND">
      <data key="d0">11274943</data>
    </edge>
    <edge source="CHN" target="HKG">
      <data key="d0">1111208012</data>
    </edge>
    <edge source="CHN" target="HUN">
      <data key="d0">27258758</data>
    </edge>
    <edge source="CHN" target="IDN">
      <data key="d0">1305815866</data>
    </edge>
    <edge source="CHN" target="IRL">
      <data key="d0">22771203</data>
    </edge>
    <edge source="CHN" target="ISR">
      <data key="d0">105694504</data>
    </edge>
    <edge source="CHN" target="ITA">
      <data key="d0">460945146</data>
    </edge>
    <edge source="CHN" target="CIV">
      <data key="d0">33546398</data>
    </edge>
    <edge source="CHN" target="JAM">
      <data key="d0">5231985</data>
    </edge>
    <edge source="CHN" target="JPN">
      <data key="d0">1879510312</data>
    </edge>
    <edge source="CHN" target="KAZ">
      <data key="d0">139102927</data>
    </edge>
    <edge source="CHN" target="JOR">
      <data key="d0">36976456</data>
    </edge>
    <edge source="CHN" target="KOR">
      <data key="d0">888291236</data>
    </edge>
    <edge source="CHN" target="KGZ">
      <data key="d0">52735347</data>
    </edge>
    <edge source="CHN" target="LBN">
      <data key="d0">44063221</data>
    </edge>
    <edge source="CHN" target="LVA">
      <data key="d0">19498455</data>
    </edge>
    <edge source="CHN" target="LTU">
      <data key="d0">33584960</data>
    </edge>
    <edge source="CHN" target="MDG">
      <data key="d0">22801180</data>
    </edge>
    <edge source="CHN" target="MWI">
      <data key="d0">6530111</data>
    </edge>
    <edge source="CHN" target="MYS">
      <data key="d0">777621563</data>
    </edge>
    <edge source="CHN" target="MRT">
      <data key="d0">11471026</data>
    </edge>
    <edge source="CHN" target="MUS">
      <data key="d0">11445137</data>
    </edge>
    <edge source="CHN" target="MEX">
      <data key="d0">474717943</data>
    </edge>
    <edge source="CHN" target="MDA">
      <data key="d0">2982486</data>
    </edge>
    <edge source="CHN" target="MAR">
      <data key="d0">84996758</data>
    </edge>
    <edge source="CHN" target="MOZ">
      <data key="d0">45292695</data>
    </edge>
    <edge source="CHN" target="OMN">
      <data key="d0">142718148</data>
    </edge>
    <edge source="CHN" target="NAM">
      <data key="d0">12676323</data>
    </edge>
    <edge source="CHN" target="NLD">
      <data key="d0">470282694</data>
    </edge>
    <edge source="CHN" target="NZL">
      <data key="d0">75818930</data>
    </edge>
    <edge source="CHN" target="NIC">
      <data key="d0">9935957</data>
    </edge>
    <edge source="CHN" target="NER">
      <data key="d0">797588</data>
    </edge>
    <edge source="CHN" target="NOR">
      <data key="d0">40688217</data>
    </edge>
    <edge source="CHN" target="PAK">
      <data key="d0">608328020</data>
    </edge>
    <edge source="CHN" target="PAN">
      <data key="d0">39874374</data>
    </edge>
    <edge source="CHN" target="PRY">
      <data key="d0">18406445</data>
    </edge>
    <edge source="CHN" target="PER">
      <data key="d0">129826806</data>
    </edge>
    <edge source="CHN" target="PHL">
      <data key="d0">495628179</data>
    </edge>
    <edge source="CHN" target="POL">
      <data key="d0">235514764</data>
    </edge>
    <edge source="CHN" target="PRT">
      <data key="d0">42381926</data>
    </edge>
    <edge source="CHN" target="ROU">
      <data key="d0">61698323</data>
    </edge>
    <edge source="CHN" target="RUS">
      <data key="d0">1384381535</data>
    </edge>
    <edge source="CHN" target="SAU">
      <data key="d0">354442948</data>
    </edge>
    <edge source="CHN" target="SEN">
      <data key="d0">30807630</data>
    </edge>
    <edge source="CHN" target="SRB">
      <data key="d0">27199094</data>
    </edge>
    <edge source="CHN" target="IND">
      <data key="d0">2197527036</data>
    </edge>
    <edge source="CHN" target="SGP">
      <data key="d0">950231938</data>
    </edge>
    <edge source="CHN" target="SVK">
      <data key="d0">8577765</data>
    </edge>
    <edge source="CHN" target="VNM">
      <data key="d0">2334472088</data>
    </edge>
    <edge source="CHN" target="SVN">
      <data key="d0">31611389</data>
    </edge>
    <edge source="CHN" target="ZAF">
      <data key="d0">303098449</data>
    </edge>
    <edge source="CHN" target="ZWE">
      <data key="d0">17837593</data>
    </edge>
    <edge source="CHN" target="ESP">
      <data key="d0">160343668</data>
    </edge>
    <edge source="CHN" target="SWE">
      <data key="d0">154197744</data>
    </edge>
    <edge source="CHN" target="CHE">
      <data key="d0">66809789</data>
    </edge>
    <edge source="CHN" target="THA">
      <data key="d0">1134473968</data>
    </edge>
    <edge source="CHN" target="TGO">
      <data key="d0">11884943</data>
    </edge>
    <edge source="CHN" target="ARE">
      <data key="d0">612785145</data>
    </edge>
    <edge source="CHN" target="TUN">
      <data key="d0">56901906</data>
    </edge>
    <edge source="CHN" target="TUR">
      <data key="d0">638646257</data>
    </edge>
    <edge source="CHN" target="UGA">
      <data key="d0">35874397</data>
    </edge>
    <edge source="CHN" target="UKR">
      <data key="d0">145915959</data>
    </edge>
    <edge source="CHN" target="MKD">
      <data key="d0">1727232</data>
    </edge>
    <edge source="CHN" target="EGY">
      <data key="d0">350093276</data>
    </edge>
    <edge source="CHN" target="GBR">
      <data key="d0">508442993</data>
    </edge>
    <edge source="CHN" target="TZA">
      <data key="d0">89484338</data>
    </edge>
    <edge source="CHN" target="USA">
      <data key="d0">4308667566</data>
    </edge>
    <edge source="CHN" target="BFA">
      <data key="d0">5675647</data>
    </edge>
    <edge source="CHN" target="URY">
      <data key="d0">18466994</data>
    </edge>
    <edge source="FRA" target="ALB">
      <data key="d0">5151504</data>
    </edge>
    <edge source="FRA" target="DZA">
      <data key="d0">214962531</data>
    </edge>
    <edge source="FRA" target="AZE">
      <data key="d0">3126879</data>
    </edge>
    <edge source="FRA" target="ARG">
      <data key="d0">42779269</data>
    </edge>
    <edge source="FRA" target="AUS">
      <data key="d0">228276087</data>
    </edge>
    <edge source="FRA" target="AUT">
      <data key="d0">150052898</data>
    </edge>
    <edge source="FRA" target="ARM">
      <data key="d0">1016420</data>
    </edge>
    <edge source="FRA" target="BEL">
      <data key="d0">632015652</data>
    </edge>
    <edge source="FRA" target="BOL">
      <data key="d0">6807273</data>
    </edge>
    <edge source="FRA" target="BWA">
      <data key="d0">410787</data>
    </edge>
    <edge source="FRA" target="BRA">
      <data key="d0">65536050</data>
    </edge>
    <edge source="FRA" target="BGR">
      <data key="d0">35335219</data>
    </edge>
    <edge source="FRA" target="BDI">
      <data key="d0">470835</data>
    </edge>
    <edge source="FRA" target="BLR">
      <data key="d0">3168494</data>
    </edge>
    <edge source="FRA" target="KHM">
      <data key="d0">3611593</data>
    </edge>
    <edge source="FRA" target="CMR">
      <data key="d0">27497460</data>
    </edge>
    <edge source="FRA" target="CAN">
      <data key="d0">150316322</data>
    </edge>
    <edge source="FRA" target="CAF">
      <data key="d0">1854106</data>
    </edge>
    <edge source="FRA" target="LKA">
      <data key="d0">4284220</data>
    </edge>
    <edge source="FRA" target="CHL">
      <data key="d0">37126236</data>
    </edge>
    <edge source="FRA" target="CHN">
      <data key="d0">457609589</data>
    </edge>
    <edge source="FRA" target="COL">
      <data key="d0">14427168</data>
    </edge>
    <edge source="FRA" target="CRI">
      <data key="d0">2294616</data>
    </edge>
    <edge source="FRA" target="HRV">
      <data key="d0">20973439</data>
    </edge>
    <edge source="FRA" target="CZE">
      <data key="d0">91993803</data>
    </edge>
    <edge source="FRA" target="BEN">
      <data key="d0">6311373</data>
    </edge>
    <edge source="FRA" target="DNK">
      <data key="d0">102189007</data>
    </edge>
    <edge source="FRA" target="ECU">
      <data key="d0">4530826</data>
    </edge>
    <edge source="FRA" target="SLV">
      <data key="d0">1179246</data>
    </edge>
    <edge source="FRA" target="ETH">
      <data key="d0">6635682</data>
    </edge>
    <edge source="FRA" target="EST">
      <data key="d0">14370269</data>
    </edge>
    <edge source="FRA" target="FIN">
      <data key="d0">66551278</data>
    </edge>
    <edge source="FRA" target="GEO">
      <data key="d0">1614485</data>
    </edge>
    <edge source="FRA" target="GMB">
      <data key="d0">171513</data>
    </edge>
    <edge source="FRA" target="PSE">
      <data key="d0">356200</data>
    </edge>
    <edge source="FRA" target="DEU">
      <data key="d0">1411702992</data>
    </edge>
    <edge source="FRA" target="GHA">
      <data key="d0">25997380</data>
    </edge>
    <edge source="FRA" target="GRC">
      <data key="d0">25315024</data>
    </edge>
    <edge source="FRA" target="GTM">
      <data key="d0">3613689</data>
    </edge>
    <edge source="FRA" target="HND">
      <data key="d0">1181409</data>
    </edge>
    <edge source="FRA" target="HKG">
      <data key="d0">27171888</data>
    </edge>
    <edge source="FRA" target="HUN">
      <data key="d0">72188482</data>
    </edge>
    <edge source="FRA" target="IDN">
      <data key="d0">61961992</data>
    </edge>
    <edge source="FRA" target="IRL">
      <data key="d0">36398561</data>
    </edge>
    <edge source="FRA" target="ISR">
      <data key="d0">44370000</data>
    </edge>
    <edge source="FRA" target="ITA">
      <data key="d0">552651737</data>
    </edge>
    <edge source="FRA" target="CIV">
      <data key="d0">41884916</data>
    </edge>
    <edge source="FRA" target="JAM">
      <data key="d0">1892298</data>
    </edge>
    <edge source="FRA" target="JPN">
      <data key="d0">233775255</data>
    </edge>
    <edge source="FRA" target="KAZ">
      <data key="d0">18429028</data>
    </edge>
    <edge source="FRA" target="JOR">
      <data key="d0">4413962</data>
    </edge>
    <edge source="FRA" target="KOR">
      <data key="d0">78639535</data>
    </edge>
    <edge source="FRA" target="KGZ">
      <data key="d0">5911063</data>
    </edge>
    <edge source="FRA" target="LBN">
      <data key="d0">6428011</data>
    </edge>
    <edge source="FRA" target="LVA">
      <data key="d0">14249912</data>
    </edge>
    <edge source="FRA" target="LTU">
      <data key="d0">42983649</data>
    </edge>
    <edge source="FRA" target="MDG">
      <data key="d0">8679951</data>
    </edge>
    <edge source="FRA" target="MWI">
      <data key="d0">1021946</data>
    </edge>
    <edge source="FRA" target="MYS">
      <data key="d0">16223288</data>
    </edge>
    <edge source="FRA" target="MRT">
      <data key="d0">7739965</data>
    </edge>
    <edge source="FRA" target="MUS">
      <data key="d0">9475263</data>
    </edge>
    <edge source="FRA" target="MEX">
      <data key="d0">175846988</data>
    </edge>
    <edge source="FRA" target="MDA">
      <data key="d0">3681826</data>
    </edge>
    <edge source="FRA" target="MAR">
      <data key="d0">127955795</data>
    </edge>
    <edge source="FRA" target="MOZ">
      <data key="d0">7044412</data>
    </edge>
    <edge source="FRA" target="OMN">
      <data key="d0">21113112</data>
    </edge>
    <edge source="FRA" target="NAM">
      <data key="d0">523820</data>
    </edge>
    <edge source="FRA" target="NLD">
      <data key="d0">313110649</data>
    </edge>
    <edge source="FRA" target="NZL">
      <data key="d0">41262245</data>
    </edge>
    <edge source="FRA" target="NIC">
      <data key="d0">1947095</data>
    </edge>
    <edge source="FRA" target="NER">
      <data key="d0">20214074</data>
    </edge>
    <edge source="FRA" target="NOR">
      <data key="d0">116215000</data>
    </edge>
    <edge source="FRA" target="PAK">
      <data key="d0">27635003</data>
    </edge>
    <edge source="FRA" target="PAN">
      <data key="d0">9624265</data>
    </edge>
    <edge source="FRA" target="PRY">
      <data key="d0">1508150</data>
    </edge>
    <edge source="FRA" target="PER">
      <data key="d0">28773478</data>
    </edge>
    <edge source="FRA" target="PHL">
      <data key="d0">16994709</data>
    </edge>
    <edge source="FRA" target="POL">
      <data key="d0">293468529</data>
    </edge>
    <edge source="FRA" target="PRT">
      <data key="d0">81675338</data>
    </edge>
    <edge source="FRA" target="ROU">
      <data key="d0">116468578</data>
    </edge>
    <edge source="FRA" target="RUS">
      <data key="d0">156260312</data>
    </edge>
    <edge source="FRA" target="SAU">
      <data key="d0">80865239</data>
    </edge>
    <edge source="FRA" target="SEN">
      <data key="d0">43173297</data>
    </edge>
    <edge source="FRA" target="SRB">
      <data key="d0">30843105</data>
    </edge>
    <edge source="FRA" target="IND">
      <data key="d0">100144790</data>
    </edge>
    <edge source="FRA" target="SGP">
      <data key="d0">70846309</data>
    </edge>
    <edge source="FRA" target="SVK">
      <data key="d0">44209468</data>
    </edge>
    <edge source="FRA" target="VNM">
      <data key="d0">33068961</data>
    </edge>
    <edge source="FRA" target="SVN">
      <data key="d0">22688286</data>
    </edge>
    <edge source="FRA" target="ZAF">
      <data key="d0">97713745</data>
    </edge>
    <edge source="FRA" target="ZWE">
      <data key="d0">9045061</data>
    </edge>
    <edge source="FRA" target="ESP">
      <data key="d0">460652467</data>
    </edge>
    <edge source="FRA" target="SWE">
      <data key="d0">141993656</data>
    </edge>
    <edge source="FRA" target="CHE">
      <data key="d0">237665834</data>
    </edge>
    <edge source="FRA" target="THA">
      <data key="d0">56272985</data>
    </edge>
    <edge source="FRA" target="TGO">
      <data key="d0">6696562</data>
    </edge>
    <edge source="FRA" target="ARE">
      <data key="d0">60370976</data>
    </edge>
    <edge source="FRA" target="TUN">
      <data key="d0">81571117</data>
    </edge>
    <edge source="FRA" target="TUR">
      <data key="d0">247338215</data>
    </edge>
    <edge source="FRA" target="UGA">
      <data key="d0">1602999</data>
    </edge>
    <edge source="FRA" target="UKR">
      <data key="d0">65938678</data>
    </edge>
    <edge source="FRA" target="MKD">
      <data key="d0">2943354</data>
    </edge>
    <edge source="FRA" target="EGY">
      <data key="d0">47664434</data>
    </edge>
    <edge source="FRA" target="GBR">
      <data key="d0">567929172</data>
    </edge>
    <edge source="FRA" target="TZA">
      <data key="d0">3658430</data>
    </edge>
    <edge source="FRA" target="USA">
      <data key="d0">1224083169</data>
    </edge>
    <edge source="FRA" target="BFA">
      <data key="d0">20803126</data>
    </edge>
    <edge source="FRA" target="URY">
      <data key="d0">5386907</data>
    </edge>
    <edge source="DEU" target="ALB">
      <data key="d0">6774455</data>
    </edge>
    <edge source="DEU" target="DZA">
      <data key="d0">168227198</data>
    </edge>
    <edge source="DEU" target="AZE">
      <data key="d0">23036986</data>
    </edge>
    <edge source="DEU" target="ARG">
      <data key="d0">232389815</data>
    </edge>
    <edge source="DEU" target="AUS">
      <data key="d0">667712203</data>
    </edge>
    <edge source="DEU" target="AUT">
      <data key="d0">1726494313</data>
    </edge>
    <edge source="DEU" target="ARM">
      <data key="d0">11828985</data>
    </edge>
    <edge source="DEU" target="BEL">
      <data key="d0">1059558130</data>
    </edge>
    <edge source="DEU" target="BOL">
      <data key="d0">26951344</data>
    </edge>
    <edge source="DEU" target="BWA">
      <data key="d0">9607728</data>
    </edge>
    <edge source="DEU" target="BRA">
      <data key="d0">529980977</data>
    </edge>
    <edge source="DEU" target="BGR">
      <data key="d0">272076376</data>
    </edge>
    <edge source="DEU" target="BDI">
      <data key="d0">367064</data>
    </edge>
    <edge source="DEU" target="BLR">
      <data key="d0">99950638</data>
    </edge>
    <edge source="DEU" target="KHM">
      <data key="d0">9976308</data>
    </edge>
    <edge source="DEU" target="CMR">
      <data key="d0">18842302</data>
    </edge>
    <edge source="DEU" target="CAN">
      <data key="d0">517495713</data>
    </edge>
    <edge source="DEU" target="CAF">
      <data key="d0">721765</data>
    </edge>
    <edge source="DEU" target="LKA">
      <data key="d0">23501902</data>
    </edge>
    <edge source="DEU" target="CHL">
      <data key="d0">190028511</data>
    </edge>
    <edge source="DEU" target="CHN">
      <data key="d0">4458870404</data>
    </edge>
    <edge source="DEU" target="COL">
      <data key="d0">94989112</data>
    </edge>
    <edge source="DEU" target="CRI">
      <data key="d0">27274010</data>
    </edge>
    <edge source="DEU" target="HRV">
      <data key="d0">136562150</data>
    </edge>
    <edge source="DEU" target="CZE">
      <data key="d0">1222231890</data>
    </edge>
    <edge source="DEU" target="BEN">
      <data key="d0">1618275</data>
    </edge>
    <edge source="DEU" target="DNK">
      <data key="d0">647541596</data>
    </edge>
    <edge source="DEU" target="ECU">
      <data key="d0">65506584</data>
    </edge>
    <edge source="DEU" target="SLV">
      <data key="d0">19257587</data>
    </edge>
    <edge source="DEU" target="ETH">
      <data key="d0">39148811</data>
    </edge>
    <edge source="DEU" target="EST">
      <data key="d0">118430383</data>
    </edge>
    <edge source="DEU" target="FIN">
      <data key="d0">357347639</data>
    </edge>
    <edge source="DEU" target="FRA">
      <data key="d0">3364824040</data>
    </edge>
    <edge source="DEU" target="GEO">
      <data key="d0">13089901</data>
    </edge>
    <edge source="DEU" target="GMB">
      <data key="d0">73560</data>
    </edge>
    <edge source="DEU" target="PSE">
      <data key="d0">1487633</data>
    </edge>
    <edge source="DEU" target="GHA">
      <data key="d0">35078302</data>
    </edge>
    <edge source="DEU" target="GRC">
      <data key="d0">104079813</data>
    </edge>
    <edge source="DEU" target="GTM">
      <data key="d0">19427249</data>
    </edge>
    <edge source="DEU" target="HND">
      <data key="d0">22523685</data>
    </edge>
    <edge source="DEU" target="HKG">
      <data key="d0">211219502</data>
    </edge>
    <edge source="DEU" target="HUN">
      <data key="d0">766535695</data>
    </edge>
    <edge source="DEU" target="IDN">
      <data key="d0">275008007</data>
    </edge>
    <edge source="DEU" target="IRL">
      <data key="d0">245866134</data>
    </edge>
    <edge source="DEU" target="ISR">
      <data key="d0">286827682</data>
    </edge>
    <edge source="DEU" target="ITA">
      <data key="d0">1795578552</data>
    </edge>
    <edge source="DEU" target="CIV">
      <data key="d0">35415681</data>
    </edge>
    <edge source="DEU" target="JAM">
      <data key="d0">1212637</data>
    </edge>
    <edge source="DEU" target="JPN">
      <data key="d0">728843782</data>
    </edge>
    <edge source="DEU" target="KAZ">
      <data key="d0">123618259</data>
    </edge>
    <edge source="DEU" target="JOR">
      <data key="d0">26979740</data>
    </edge>
    <edge source="DEU" target="KOR">
      <data key="d0">757910094</data>
    </edge>
    <edge source="DEU" target="KGZ">
      <data key="d0">4860716</data>
    </edge>
    <edge source="DEU" target="LBN">
      <data key="d0">22967679</data>
    </edge>
    <edge source="DEU" target="LVA">
      <data key="d0">94381037</data>
    </edge>
    <edge source="DEU" target="LTU">
      <data key="d0">189256066</data>
    </edge>
    <edge source="DEU" target="MDG">
      <data key="d0">3306302</data>
    </edge>
    <edge source="DEU" target="MWI">
      <data key="d0">1598170</data>
    </edge>
    <edge source="DEU" target="MYS">
      <data key="d0">365328102</data>
    </edge>
    <edge source="DEU" target="MRT">
      <data key="d0">1987497</data>
    </edge>
    <edge source="DEU" target="MUS">
      <data key="d0">10187925</data>
    </edge>
    <edge source="DEU" target="MEX">
      <data key="d0">986745119</data>
    </edge>
    <edge source="DEU" target="MDA">
      <data key="d0">23354969</data>
    </edge>
    <edge source="DEU" target="MAR">
      <data key="d0">98083451</data>
    </edge>
    <edge source="DEU" target="MOZ">
      <data key="d0">4629022</data>
    </edge>
    <edge source="DEU" target="OMN">
      <data key="d0">52559134</data>
    </edge>
    <edge source="DEU" target="NAM">
      <data key="d0">7133432</data>
    </edge>
    <edge source="DEU" target="NLD">
      <data key="d0">1972991043</data>
    </edge>
    <edge source="DEU" target="NZL">
      <data key="d0">137574619</data>
    </edge>
    <edge source="DEU" target="NIC">
      <data key="d0">6845548</data>
    </edge>
    <edge source="DEU" target="NER">
      <data key="d0">772239</data>
    </edge>
    <edge source="DEU" target="NOR">
      <data key="d0">498051243</data>
    </edge>
    <edge source="DEU" target="PAK">
      <data key="d0">177486195</data>
    </edge>
    <edge source="DEU" target="PAN">
      <data key="d0">25489373</data>
    </edge>
    <edge source="DEU" target="PRY">
      <data key="d0">13215708</data>
    </edge>
    <edge source="DEU" target="PER">
      <data key="d0">142469998</data>
    </edge>
    <edge source="DEU" target="PHL">
      <data key="d0">145920394</data>
    </edge>
    <edge source="DEU" target="POL">
      <data key="d0">1834463087</data>
    </edge>
    <edge source="DEU" target="PRT">
      <data key="d0">289751321</data>
    </edge>
    <edge source="DEU" target="ROU">
      <data key="d0">731679240</data>
    </edge>
    <edge source="DEU" target="RUS">
      <data key="d0">1731575220</data>
    </edge>
    <edge source="DEU" target="SAU">
      <data key="d0">346351392</data>
    </edge>
    <edge source="DEU" target="SEN">
      <data key="d0">25337614</data>
    </edge>
    <edge source="DEU" target="SRB">
      <data key="d0">128388521</data>
    </edge>
    <edge source="DEU" target="IND">
      <data key="d0">1089379691</data>
    </edge>
    <edge source="DEU" target="SGP">
      <data key="d0">367851612</data>
    </edge>
    <edge source="DEU" target="SVK">
      <data key="d0">360860291</data>
    </edge>
    <edge source="DEU" target="VNM">
      <data key="d0">329691034</data>
    </edge>
    <edge source="DEU" target="SVN">
      <data key="d0">183294551</data>
    </edge>
    <edge source="DEU" target="ZAF">
      <data key="d0">361017027</data>
    </edge>
    <edge source="DEU" target="ZWE">
      <data key="d0">4153690</data>
    </edge>
    <edge source="DEU" target="ESP">
      <data key="d0">1203621176</data>
    </edge>
    <edge source="DEU" target="SWE">
      <data key="d0">815743849</data>
    </edge>
    <edge source="DEU" target="CHE">
      <data key="d0">1448154131</data>
    </edge>
    <edge source="DEU" target="THA">
      <data key="d0">418133342</data>
    </edge>
    <edge source="DEU" target="TGO">
      <data key="d0">2316773</data>
    </edge>
    <edge source="DEU" target="ARE">
      <data key="d0">310971124</data>
    </edge>
    <edge source="DEU" target="TUN">
      <data key="d0">57627054</data>
    </edge>
    <edge source="DEU" target="TUR">
      <data key="d0">1088575219</data>
    </edge>
    <edge source="DEU" target="UGA">
      <data key="d0">9190677</data>
    </edge>
    <edge source="DEU" target="UKR">
      <data key="d0">484971149</data>
    </edge>
    <edge source="DEU" target="MKD">
      <data key="d0">31521329</data>
    </edge>
    <edge source="DEU" target="EGY">
      <data key="d0">402574879</data>
    </edge>
    <edge source="DEU" target="GBR">
      <data key="d0">2238845873</data>
    </edge>
    <edge source="DEU" target="TZA">
      <data key="d0">14509957</data>
    </edge>
    <edge source="DEU" target="USA">
      <data key="d0">6242615865</data>
    </edge>
    <edge source="DEU" target="BFA">
      <data key="d0">6254413</data>
    </edge>
    <edge source="DEU" target="URY">
      <data key="d0">21158363</data>
    </edge>
    <edge source="NLD" target="ALB">
      <data key="d0">8911010</data>
    </edge>
    <edge source="NLD" target="DZA">
      <data key="d0">31075564</data>
    </edge>
    <edge source="NLD" target="AZE">
      <data key="d0">6899450</data>
    </edge>
    <edge source="NLD" target="ARG">
      <data key="d0">41197558</data>
    </edge>
    <edge source="NLD" target="AUS">
      <data key="d0">192273021</data>
    </edge>
    <edge source="NLD" target="AUT">
      <data key="d0">147815308</data>
    </edge>
    <edge source="NLD" target="ARM">
      <data key="d0">811547</data>
    </edge>
    <edge source="NLD" target="BEL">
      <data key="d0">892642125</data>
    </edge>
    <edge source="NLD" target="BOL">
      <data key="d0">11096827</data>
    </edge>
    <edge source="NLD" target="BWA">
      <data key="d0">119719</data>
    </edge>
    <edge source="NLD" target="BRA">
      <data key="d0">109189828</data>
    </edge>
    <edge source="NLD" target="BGR">
      <data key="d0">26255237</data>
    </edge>
    <edge source="NLD" target="BDI">
      <data key="d0">152065</data>
    </edge>
    <edge source="NLD" target="BLR">
      <data key="d0">4019216</data>
    </edge>
    <edge source="NLD" target="KHM">
      <data key="d0">846482</data>
    </edge>
    <edge source="NLD" target="CMR">
      <data key="d0">6167763</data>
    </edge>
    <edge source="NLD" target="CAN">
      <data key="d0">138783753</data>
    </edge>
    <edge source="NLD" target="CAF">
      <data key="d0">24647</data>
    </edge>
    <edge source="NLD" target="LKA">
      <data key="d0">5123162</data>
    </edge>
    <edge source="NLD" target="CHL">
      <data key="d0">50794668</data>
    </edge>
    <edge source="NLD" target="CHN">
      <data key="d0">1152798061</data>
    </edge>
    <edge source="NLD" target="COL">
      <data key="d0">16553560</data>
    </edge>
    <edge source="NLD" target="CRI">
      <data key="d0">7227108</data>
    </edge>
    <edge source="NLD" target="HRV">
      <data key="d0">9390582</data>
    </edge>
    <edge source="NLD" target="CZE">
      <data key="d0">90536890</data>
    </edge>
    <edge source="NLD" target="BEN">
      <data key="d0">1200003</data>
    </edge>
    <edge source="NLD" target="DNK">
      <data key="d0">153062878</data>
    </edge>
    <edge source="NLD" target="ECU">
      <data key="d0">14660473</data>
    </edge>
    <edge source="NLD" target="SLV">
      <data key="d0">2269143</data>
    </edge>
    <edge source="NLD" target="ETH">
      <data key="d0">6024157</data>
    </edge>
    <edge source="NLD" target="EST">
      <data key="d0">19539800</data>
    </edge>
    <edge source="NLD" target="FIN">
      <data key="d0">100255327</data>
    </edge>
    <edge source="NLD" target="FRA">
      <data key="d0">894201713</data>
    </edge>
    <edge source="NLD" target="GEO">
      <data key="d0">4195598</data>
    </edge>
    <edge source="NLD" target="GMB">
      <data key="d0">2363729</data>
    </edge>
    <edge source="NLD" target="PSE">
      <data key="d0">12333</data>
    </edge>
    <edge source="NLD" target="DEU">
      <data key="d0">1623366079</data>
    </edge>
    <edge source="NLD" target="GHA">
      <data key="d0">32830874</data>
    </edge>
    <edge source="NLD" target="GRC">
      <data key="d0">32946167</data>
    </edge>
    <edge source="NLD" target="GTM">
      <data key="d0">8254356</data>
    </edge>
    <edge source="NLD" target="HND">
      <data key="d0">2267646</data>
    </edge>
    <edge source="NLD" target="HKG">
      <data key="d0">29462226</data>
    </edge>
    <edge source="NLD" target="HUN">
      <data key="d0">81821135</data>
    </edge>
    <edge source="NLD" target="IDN">
      <data key="d0">40387974</data>
    </edge>
    <edge source="NLD" target="IRL">
      <data key="d0">96471679</data>
    </edge>
    <edge source="NLD" target="ISR">
      <data key="d0">459551732</data>
    </edge>
    <edge source="NLD" target="ITA">
      <data key="d0">276197684</data>
    </edge>
    <edge source="NLD" target="CIV">
      <data key="d0">11963981</data>
    </edge>
    <edge source="NLD" target="JAM">
      <data key="d0">1190772</data>
    </edge>
    <edge source="NLD" target="JPN">
      <data key="d0">370653493</data>
    </edge>
    <edge source="NLD" target="KAZ">
      <data key="d0">28496461</data>
    </edge>
    <edge source="NLD" target="JOR">
      <data key="d0">9473882</data>
    </edge>
    <edge source="NLD" target="KOR">
      <data key="d0">1482294483</data>
    </edge>
    <edge source="NLD" target="KGZ">
      <data key="d0">3996796</data>
    </edge>
    <edge source="NLD" target="LBN">
      <data key="d0">10189264</data>
    </edge>
    <edge source="NLD" target="LVA">
      <data key="d0">16867675</data>
    </edge>
    <edge source="NLD" target="LTU">
      <data key="d0">22052718</data>
    </edge>
    <edge source="NLD" target="MDG">
      <data key="d0">1664579</data>
    </edge>
    <edge source="NLD" target="MWI">
      <data key="d0">927090</data>
    </edge>
    <edge source="NLD" target="MYS">
      <data key="d0">56873790</data>
    </edge>
    <edge source="NLD" target="MRT">
      <data key="d0">2376377</data>
    </edge>
    <edge source="NLD" target="MUS">
      <data key="d0">2395588</data>
    </edge>
    <edge source="NLD" target="MEX">
      <data key="d0">95674979</data>
    </edge>
    <edge source="NLD" target="MDA">
      <data key="d0">1984470</data>
    </edge>
    <edge source="NLD" target="MAR">
      <data key="d0">23270773</data>
    </edge>
    <edge source="NLD" target="MOZ">
      <data key="d0">2937557</data>
    </edge>
    <edge source="NLD" target="OMN">
      <data key="d0">7095647</data>
    </edge>
    <edge source="NLD" target="NAM">
      <data key="d0">2841250</data>
    </edge>
    <edge source="NLD" target="NZL">
      <data key="d0">31663741</data>
    </edge>
    <edge source="NLD" target="NIC">
      <data key="d0">2023880</data>
    </edge>
    <edge source="NLD" target="NER">
      <data key="d0">402890</data>
    </edge>
    <edge source="NLD" target="NOR">
      <data key="d0">232554151</data>
    </edge>
    <edge source="NLD" target="PAK">
      <data key="d0">27712858</data>
    </edge>
    <edge source="NLD" target="PAN">
      <data key="d0">8544209</data>
    </edge>
    <edge source="NLD" target="PRY">
      <data key="d0">564460</data>
    </edge>
    <edge source="NLD" target="PER">
      <data key="d0">37689216</data>
    </edge>
    <edge source="NLD" target="PHL">
      <data key="d0">32205442</data>
    </edge>
    <edge source="NLD" target="POL">
      <data key="d0">262327483</data>
    </edge>
    <edge source="NLD" target="PRT">
      <data key="d0">57144495</data>
    </edge>
    <edge source="NLD" target="ROU">
      <data key="d0">53299713</data>
    </edge>
    <edge source="NLD" target="RUS">
      <data key="d0">224880401</data>
    </edge>
    <edge source="NLD" target="SAU">
      <data key="d0">78025323</data>
    </edge>
    <edge source="NLD" target="SEN">
      <data key="d0">10161526</data>
    </edge>
    <edge source="NLD" target="SRB">
      <data key="d0">21855553</data>
    </edge>
    <edge source="NLD" target="IND">
      <data key="d0">64922552</data>
    </edge>
    <edge source="NLD" target="SGP">
      <data key="d0">422209439</data>
    </edge>
    <edge source="NLD" target="SVK">
      <data key="d0">28236802</data>
    </edge>
    <edge source="NLD" target="VNM">
      <data key="d0">82387737</data>
    </edge>
    <edge source="NLD" target="SVN">
      <data key="d0">14977794</data>
    </edge>
    <edge source="NLD" target="ZAF">
      <data key="d0">111014304</data>
    </edge>
    <edge source="NLD" target="ZWE">
      <data key="d0">1899525</data>
    </edge>
    <edge source="NLD" target="ESP">
      <data key="d0">232815314</data>
    </edge>
    <edge source="NLD" target="SWE">
      <data key="d0">188462188</data>
    </edge>
    <edge source="NLD" target="CHE">
      <data key="d0">162625389</data>
    </edge>
    <edge source="NLD" target="THA">
      <data key="d0">82135899</data>
    </edge>
    <edge source="NLD" target="TGO">
      <data key="d0">635286</data>
    </edge>
    <edge source="NLD" target="ARE">
      <data key="d0">76306937</data>
    </edge>
    <edge source="NLD" target="TUN">
      <data key="d0">9054415</data>
    </edge>
    <edge source="NLD" target="TUR">
      <data key="d0">230821990</data>
    </edge>
    <edge source="NLD" target="UGA">
      <data key="d0">3226470</data>
    </edge>
    <edge source="NLD" target="UKR">
      <data key="d0">43584457</data>
    </edge>
    <edge source="NLD" target="MKD">
      <data key="d0">6603563</data>
    </edge>
    <edge source="NLD" target="EGY">
      <data key="d0">68480161</data>
    </edge>
    <edge source="NLD" target="GBR">
      <data key="d0">799247335</data>
    </edge>
    <edge source="NLD" target="TZA">
      <data key="d0">17729053</data>
    </edge>
    <edge source="NLD" target="USA">
      <data key="d0">1937138127</data>
    </edge>
    <edge source="NLD" target="BFA">
      <data key="d0">1562828</data>
    </edge>
    <edge source="NLD" target="URY">
      <data key="d0">2726448</data>
    </edge>
    <edge source="ROU" target="ALB">
      <data key="d0">466759</data>
    </edge>
    <edge source="ROU" target="DZA">
      <data key="d0">6612811</data>
    </edge>
    <edge source="ROU" target="AZE">
      <data key="d0">25005277</data>
    </edge>
    <edge source="ROU" target="ARG">
      <data key="d0">394792</data>
    </edge>
    <edge source="ROU" target="AUS">
      <data key="d0">1337707</data>
    </edge>
    <edge source="ROU" target="AUT">
      <data key="d0">15802933</data>
    </edge>
    <edge source="ROU" target="ARM">
      <data key="d0">18475</data>
    </edge>
    <edge source="ROU" target="BEL">
      <data key="d0">8942661</data>
    </edge>
    <edge source="ROU" target="BOL">
      <data key="d0">173121</data>
    </edge>
    <edge source="ROU" target="BRA">
      <data key="d0">3245158</data>
    </edge>
    <edge source="ROU" target="BGR">
      <data key="d0">27476472</data>
    </edge>
    <edge source="ROU" target="BLR">
      <data key="d0">315475</data>
    </edge>
    <edge source="ROU" target="CMR">
      <data key="d0">743199</data>
    </edge>
    <edge source="ROU" target="CAN">
      <data key="d0">11676523</data>
    </edge>
    <edge source="ROU" target="LKA">
      <data key="d0">32167</data>
    </edge>
    <edge source="ROU" target="CHL">
      <data key="d0">698445</data>
    </edge>
    <edge source="ROU" target="CHN">
      <data key="d0">5335052</data>
    </edge>
    <edge source="ROU" target="COL">
      <data key="d0">1010248</data>
    </edge>
    <edge source="ROU" target="CRI">
      <data key="d0">101173</data>
    </edge>
    <edge source="ROU" target="HRV">
      <data key="d0">1609298</data>
    </edge>
    <edge source="ROU" target="CZE">
      <data key="d0">19511581</data>
    </edge>
    <edge source="ROU" target="DNK">
      <data key="d0">6271565</data>
    </edge>
    <edge source="ROU" target="ECU">
      <data key="d0">828994</data>
    </edge>
    <edge source="ROU" target="EST">
      <data key="d0">106210</data>
    </edge>
    <edge source="ROU" target="FIN">
      <data key="d0">1033182</data>
    </edge>
    <edge source="ROU" target="FRA">
      <data key="d0">31564868</data>
    </edge>
    <edge source="ROU" target="GEO">
      <data key="d0">41979</data>
    </edge>
    <edge source="ROU" target="DEU">
      <data key="d0">195991747</data>
    </edge>
    <edge source="ROU" target="GRC">
      <data key="d0">2669866</data>
    </edge>
    <edge source="ROU" target="HKG">
      <data key="d0">1347691</data>
    </edge>
    <edge source="ROU" target="HUN">
      <data key="d0">16635317</data>
    </edge>
    <edge source="ROU" target="IDN">
      <data key="d0">3968106</data>
    </edge>
    <edge source="ROU" target="IRL">
      <data key="d0">3376882</data>
    </edge>
    <edge source="ROU" target="ISR">
      <data key="d0">554044</data>
    </edge>
    <edge source="ROU" target="ITA">
      <data key="d0">85114798</data>
    </edge>
    <edge source="ROU" target="CIV">
      <data key="d0">568854</data>
    </edge>
    <edge source="ROU" target="JPN">
      <data key="d0">174107</data>
    </edge>
    <edge source="ROU" target="KAZ">
      <data key="d0">18669278</data>
    </edge>
    <edge source="ROU" target="JOR">
      <data key="d0">618717</data>
    </edge>
    <edge source="ROU" target="KOR">
      <data key="d0">4514757</data>
    </edge>
    <edge source="ROU" target="KGZ">
      <data key="d0">81500</data>
    </edge>
    <edge source="ROU" target="LBN">
      <data key="d0">1938779</data>
    </edge>
    <edge source="ROU" target="LVA">
      <data key="d0">80584</data>
    </edge>
    <edge source="ROU" target="LTU">
      <data key="d0">730578</data>
    </edge>
    <edge source="ROU" target="MYS">
      <data key="d0">138475</data>
    </edge>
    <edge source="ROU" target="MEX">
      <data key="d0">3700003</data>
    </edge>
    <edge source="ROU" target="MDA">
      <data key="d0">10801479</data>
    </edge>
    <edge source="ROU" target="MAR">
      <data key="d0">1121423</data>
    </edge>
    <edge source="ROU" target="MOZ">
      <data key="d0">64745</data>
    </edge>
    <edge source="ROU" target="OMN">
      <data key="d0">2793560</data>
    </edge>
    <edge source="ROU" target="NLD">
      <data key="d0">30909646</data>
    </edge>
    <edge source="ROU" target="NZL">
      <data key="d0">97170</data>
    </edge>
    <edge source="ROU" target="NOR">
      <data key="d0">18158069</data>
    </edge>
    <edge source="ROU" target="PAK">
      <data key="d0">1146638</data>
    </edge>
    <edge source="ROU" target="PRY">
      <data key="d0">29762</data>
    </edge>
    <edge source="ROU" target="PER">
      <data key="d0">364182</data>
    </edge>
    <edge source="ROU" target="PHL">
      <data key="d0">366129</data>
    </edge>
    <edge source="ROU" target="POL">
      <data key="d0">28468177</data>
    </edge>
    <edge source="ROU" target="PRT">
      <data key="d0">4732975</data>
    </edge>
    <edge source="ROU" target="RUS">
      <data key="d0">28536832</data>
    </edge>
    <edge source="ROU" target="SAU">
      <data key="d0">9152450</data>
    </edge>
    <edge source="ROU" target="SEN">
      <data key="d0">307488</data>
    </edge>
    <edge source="ROU" target="SRB">
      <data key="d0">2959400</data>
    </edge>
    <edge source="ROU" target="IND">
      <data key="d0">2634954</data>
    </edge>
    <edge source="ROU" target="SGP">
      <data key="d0">250254</data>
    </edge>
    <edge source="ROU" target="SVK">
      <data key="d0">13639873</data>
    </edge>
    <edge source="ROU" target="VNM">
      <data key="d0">2447055</data>
    </edge>
    <edge source="ROU" target="SVN">
      <data key="d0">415890</data>
    </edge>
    <edge source="ROU" target="ZAF">
      <data key="d0">54515</data>
    </edge>
    <edge source="ROU" target="ESP">
      <data key="d0">16024379</data>
    </edge>
    <edge source="ROU" target="SWE">
      <data key="d0">1406210</data>
    </edge>
    <edge source="ROU" target="CHE">
      <data key="d0">2196356</data>
    </edge>
    <edge source="ROU" target="THA">
      <data key="d0">694382</data>
    </edge>
    <edge source="ROU" target="ARE">
      <data key="d0">13779212</data>
    </edge>
    <edge source="ROU" target="TUN">
      <data key="d0">30325368</data>
    </edge>
    <edge source="ROU" target="TUR">
      <data key="d0">13629051</data>
    </edge>
    <edge source="ROU" target="UGA">
      <data key="d0">35657</data>
    </edge>
    <edge source="ROU" target="UKR">
      <data key="d0">10500792</data>
    </edge>
    <edge source="ROU" target="MKD">
      <data key="d0">3097053</data>
    </edge>
    <edge source="ROU" target="EGY">
      <data key="d0">6057397</data>
    </edge>
    <edge source="ROU" target="GBR">
      <data key="d0">31012392</data>
    </edge>
    <edge source="ROU" target="TZA">
      <data key="d0">328226</data>
    </edge>
    <edge source="ROU" target="USA">
      <data key="d0">30259438</data>
    </edge>
    <edge source="ROU" target="BFA">
      <data key="d0">10937</data>
    </edge>
    <edge source="ROU" target="URY">
      <data key="d0">141408</data>
    </edge>
    <edge source="IND" target="ALB">
      <data key="d0">771141</data>
    </edge>
    <edge source="IND" target="DZA">
      <data key="d0">71247628</data>
    </edge>
    <edge source="IND" target="AZE">
      <data key="d0">601879</data>
    </edge>
    <edge source="IND" target="ARG">
      <data key="d0">8897759</data>
    </edge>
    <edge source="IND" target="AUS">
      <data key="d0">60826847</data>
    </edge>
    <edge source="IND" target="AUT">
      <data key="d0">3128885</data>
    </edge>
    <edge source="IND" target="ARM">
      <data key="d0">1613725</data>
    </edge>
    <edge source="IND" target="BEL">
      <data key="d0">25953516</data>
    </edge>
    <edge source="IND" target="BOL">
      <data key="d0">1953933</data>
    </edge>
    <edge source="IND" target="BWA">
      <data key="d0">3377856</data>
    </edge>
    <edge source="IND" target="BRA">
      <data key="d0">32725989</data>
    </edge>
    <edge source="IND" target="BGR">
      <data key="d0">619446</data>
    </edge>
    <edge source="IND" target="BDI">
      <data key="d0">736058</data>
    </edge>
    <edge source="IND" target="BLR">
      <data key="d0">753673</data>
    </edge>
    <edge source="IND" target="KHM">
      <data key="d0">4735400</data>
    </edge>
    <edge source="IND" target="CMR">
      <data key="d0">3682704</data>
    </edge>
    <edge source="IND" target="CAN">
      <data key="d0">15084911</data>
    </edge>
    <edge source="IND" target="LKA">
      <data key="d0">102434822</data>
    </edge>
    <edge source="IND" target="CHL">
      <data key="d0">12107681</data>
    </edge>
    <edge source="IND" target="CHN">
      <data key="d0">55687963</data>
    </edge>
    <edge source="IND" target="COL">
      <data key="d0">10473972</data>
    </edge>
    <edge source="IND" target="CRI">
      <data key="d0">3086540</data>
    </edge>
    <edge source="IND" target="HRV">
      <data key="d0">1215117</data>
    </edge>
    <edge source="IND" target="CZE">
      <data key="d0">3541756</data>
    </edge>
    <edge source="IND" target="BEN">
      <data key="d0">9393163</data>
    </edge>
    <edge source="IND" target="DNK">
      <data key="d0">5066404</data>
    </edge>
    <edge source="IND" target="ECU">
      <data key="d0">3914473</data>
    </edge>
    <edge source="IND" target="SLV">
      <data key="d0">1300487</data>
    </edge>
    <edge source="IND" target="ETH">
      <data key="d0">27173392</data>
    </edge>
    <edge source="IND" target="EST">
      <data key="d0">1146767</data>
    </edge>
    <edge source="IND" target="FIN">
      <data key="d0">7127765</data>
    </edge>
    <edge source="IND" target="FRA">
      <data key="d0">38423934</data>
    </edge>
    <edge source="IND" target="GEO">
      <data key="d0">898991</data>
    </edge>
    <edge source="IND" target="GMB">
      <data key="d0">263128</data>
    </edge>
    <edge source="IND" target="DEU">
      <data key="d0">88821713</data>
    </edge>
    <edge source="IND" target="GHA">
      <data key="d0">33924795</data>
    </edge>
    <edge source="IND" target="GRC">
      <data key="d0">4023648</data>
    </edge>
    <edge source="IND" target="GTM">
      <data key="d0">3957039</data>
    </edge>
    <edge source="IND" target="HND">
      <data key="d0">2227499</data>
    </edge>
    <edge source="IND" target="HKG">
      <data key="d0">5126213</data>
    </edge>
    <edge source="IND" target="HUN">
      <data key="d0">2441055</data>
    </edge>
    <edge source="IND" target="IDN">
      <data key="d0">77674880</data>
    </edge>
    <edge source="IND" target="IRL">
      <data key="d0">11024288</data>
    </edge>
    <edge source="IND" target="ISR">
      <data key="d0">6611187</data>
    </edge>
    <edge source="IND" target="ITA">
      <data key="d0">60843912</data>
    </edge>
    <edge source="IND" target="CIV">
      <data key="d0">13604217</data>
    </edge>
    <edge source="IND" target="JAM">
      <data key="d0">659283</data>
    </edge>
    <edge source="IND" target="JPN">
      <data key="d0">38178412</data>
    </edge>
    <edge source="IND" target="KAZ">
      <data key="d0">2865130</data>
    </edge>
    <edge source="IND" target="JOR">
      <data key="d0">4723507</data>
    </edge>
    <edge source="IND" target="KOR">
      <data key="d0">17073190</data>
    </edge>
    <edge source="IND" target="KGZ">
      <data key="d0">162430</data>
    </edge>
    <edge source="IND" target="LBN">
      <data key="d0">1668212</data>
    </edge>
    <edge source="IND" target="LVA">
      <data key="d0">215343</data>
    </edge>
    <edge source="IND" target="LTU">
      <data key="d0">3945743</data>
    </edge>
    <edge source="IND" target="MDG">
      <data key="d0">3727788</data>
    </edge>
    <edge source="IND" target="MWI">
      <data key="d0">10892669</data>
    </edge>
    <edge source="IND" target="MYS">
      <data key="d0">101111670</data>
    </edge>
    <edge source="IND" target="MRT">
      <data key="d0">796398</data>
    </edge>
    <edge source="IND" target="MUS">
      <data key="d0">2549948</data>
    </edge>
    <edge source="IND" target="MEX">
      <data key="d0">51536554</data>
    </edge>
    <edge source="IND" target="MDA">
      <data key="d0">18415</data>
    </edge>
    <edge source="IND" target="MAR">
      <data key="d0">17279704</data>
    </edge>
    <edge source="IND" target="MOZ">
      <data key="d0">7808287</data>
    </edge>
    <edge source="IND" target="OMN">
      <data key="d0">28099046</data>
    </edge>
    <edge source="IND" target="NAM">
      <data key="d0">1506830</data>
    </edge>
    <edge source="IND" target="NLD">
      <data key="d0">58703849</data>
    </edge>
    <edge source="IND" target="NZL">
      <data key="d0">5213615</data>
    </edge>
    <edge source="IND" target="NIC">
      <data key="d0">1400151</data>
    </edge>
    <edge source="IND" target="NER">
      <data key="d0">451395</data>
    </edge>
    <edge source="IND" target="NOR">
      <data key="d0">4749617</data>
    </edge>
    <edge source="IND" target="PAK">
      <data key="d0">27713705</data>
    </edge>
    <edge source="IND" target="PAN">
      <data key="d0">3105221</data>
    </edge>
    <edge source="IND" target="PRY">
      <data key="d0">4411202</data>
    </edge>
    <edge source="IND" target="PER">
      <data key="d0">13384706</data>
    </edge>
    <edge source="IND" target="PHL">
      <data key="d0">36009143</data>
    </edge>
    <edge source="IND" target="POL">
      <data key="d0">11842302</data>
    </edge>
    <edge source="IND" target="PRT">
      <data key="d0">12079958</data>
    </edge>
    <edge source="IND" target="ROU">
      <data key="d0">3021801</data>
    </edge>
    <edge source="IND" target="RUS">
      <data key="d0">32840850</data>
    </edge>
    <edge source="IND" target="SAU">
      <data key="d0">53554318</data>
    </edge>
    <edge source="IND" target="SEN">
      <data key="d0">7406926</data>
    </edge>
    <edge source="IND" target="SRB">
      <data key="d0">2790092</data>
    </edge>
    <edge source="IND" target="SGP">
      <data key="d0">117840352</data>
    </edge>
    <edge source="IND" target="SVK">
      <data key="d0">1668711</data>
    </edge>
    <edge source="IND" target="VNM">
      <data key="d0">74498256</data>
    </edge>
    <edge source="IND" target="SVN">
      <data key="d0">1787809</data>
    </edge>
    <edge source="IND" target="ZAF">
      <data key="d0">71977675</data>
    </edge>
    <edge source="IND" target="ZWE">
      <data key="d0">8680911</data>
    </edge>
    <edge source="IND" target="ESP">
      <data key="d0">12425411</data>
    </edge>
    <edge source="IND" target="SWE">
      <data key="d0">6056515</data>
    </edge>
    <edge source="IND" target="CHE">
      <data key="d0">21488625</data>
    </edge>
    <edge source="IND" target="THA">
      <data key="d0">61709658</data>
    </edge>
    <edge source="IND" target="TGO">
      <data key="d0">5079570</data>
    </edge>
    <edge source="IND" target="ARE">
      <data key="d0">153560105</data>
    </edge>
    <edge source="IND" target="TUN">
      <data key="d0">13812970</data>
    </edge>
    <edge source="IND" target="TUR">
      <data key="d0">178016320</data>
    </edge>
    <edge source="IND" target="UGA">
      <data key="d0">27374514</data>
    </edge>
    <edge source="IND" target="UKR">
      <data key="d0">4156466</data>
    </edge>
    <edge source="IND" target="MKD">
      <data key="d0">1570428</data>
    </edge>
    <edge source="IND" target="EGY">
      <data key="d0">38211713</data>
    </edge>
    <edge source="IND" target="GBR">
      <data key="d0">110830948</data>
    </edge>
    <edge source="IND" target="TZA">
      <data key="d0">38100413</data>
    </edge>
    <edge source="IND" target="USA">
      <data key="d0">446780155</data>
    </edge>
    <edge source="IND" target="BFA">
      <data key="d0">4121816</data>
    </edge>
    <edge source="IND" target="URY">
      <data key="d0">3797429</data>
    </edge>
    <edge source="SGP" target="ALB">
      <data key="d0">71964</data>
    </edge>
    <edge source="SGP" target="DZA">
      <data key="d0">3247742</data>
    </edge>
    <edge source="SGP" target="AZE">
      <data key="d0">10959242</data>
    </edge>
    <edge source="SGP" target="ARG">
      <data key="d0">2269889</data>
    </edge>
    <edge source="SGP" target="AUS">
      <data key="d0">238999996</data>
    </edge>
    <edge source="SGP" target="AUT">
      <data key="d0">7560729</data>
    </edge>
    <edge source="SGP" target="ARM">
      <data key="d0">40309</data>
    </edge>
    <edge source="SGP" target="BEL">
      <data key="d0">132460906</data>
    </edge>
    <edge source="SGP" target="BOL">
      <data key="d0">135875</data>
    </edge>
    <edge source="SGP" target="BWA">
      <data key="d0">64302</data>
    </edge>
    <edge source="SGP" target="BRA">
      <data key="d0">21095858</data>
    </edge>
    <edge source="SGP" target="BGR">
      <data key="d0">696034</data>
    </edge>
    <edge source="SGP" target="KHM">
      <data key="d0">22833133</data>
    </edge>
    <edge source="SGP" target="CMR">
      <data key="d0">712523</data>
    </edge>
    <edge source="SGP" target="CAN">
      <data key="d0">13354568</data>
    </edge>
    <edge source="SGP" target="LKA">
      <data key="d0">48441160</data>
    </edge>
    <edge source="SGP" target="CHL">
      <data key="d0">1139737</data>
    </edge>
    <edge source="SGP" target="CHN">
      <data key="d0">1686507128</data>
    </edge>
    <edge source="SGP" target="COL">
      <data key="d0">2971410</data>
    </edge>
    <edge source="SGP" target="CRI">
      <data key="d0">1702529</data>
    </edge>
    <edge source="SGP" target="HRV">
      <data key="d0">159496</data>
    </edge>
    <edge source="SGP" target="CZE">
      <data key="d0">1464076</data>
    </edge>
    <edge source="SGP" target="DNK">
      <data key="d0">9541459</data>
    </edge>
    <edge source="SGP" target="ECU">
      <data key="d0">889834</data>
    </edge>
    <edge source="SGP" target="SLV">
      <data key="d0">290664</data>
    </edge>
    <edge source="SGP" target="ETH">
      <data key="d0">5555326</data>
    </edge>
    <edge source="SGP" target="EST">
      <data key="d0">14163</data>
    </edge>
    <edge source="SGP" target="FIN">
      <data key="d0">3007560</data>
    </edge>
    <edge source="SGP" target="FRA">
      <data key="d0">36949259</data>
    </edge>
    <edge source="SGP" target="GEO">
      <data key="d0">4941940</data>
    </edge>
    <edge source="SGP" target="DEU">
      <data key="d0">184264322</data>
    </edge>
    <edge source="SGP" target="GHA">
      <data key="d0">8919964</data>
    </edge>
    <edge source="SGP" target="GRC">
      <data key="d0">294717</data>
    </edge>
    <edge source="SGP" target="GTM">
      <data key="d0">272578</data>
    </edge>
    <edge source="SGP" target="HND">
      <data key="d0">215658</data>
    </edge>
    <edge source="SGP" target="HKG">
      <data key="d0">400508495</data>
    </edge>
    <edge source="SGP" target="HUN">
      <data key="d0">8871450</data>
    </edge>
    <edge source="SGP" target="IDN">
      <data key="d0">1382708293</data>
    </edge>
    <edge source="SGP" target="IRL">
      <data key="d0">6641854</data>
    </edge>
    <edge source="SGP" target="ISR">
      <data key="d0">126970173</data>
    </edge>
    <edge source="SGP" target="ITA">
      <data key="d0">10745670</data>
    </edge>
    <edge source="SGP" target="CIV">
      <data key="d0">835516</data>
    </edge>
    <edge source="SGP" target="JAM">
      <data key="d0">26939</data>
    </edge>
    <edge source="SGP" target="JPN">
      <data key="d0">591159677</data>
    </edge>
    <edge source="SGP" target="KAZ">
      <data key="d0">1256979</data>
    </edge>
    <edge source="SGP" target="JOR">
      <data key="d0">2192596</data>
    </edge>
    <edge source="SGP" target="KOR">
      <data key="d0">1079010956</data>
    </edge>
    <edge source="SGP" target="LBN">
      <data key="d0">319417</data>
    </edge>
    <edge source="SGP" target="LVA">
      <data key="d0">1248301</data>
    </edge>
    <edge source="SGP" target="LTU">
      <data key="d0">256746</data>
    </edge>
    <edge source="SGP" target="MDG">
      <data key="d0">1558936</data>
    </edge>
    <edge source="SGP" target="MYS">
      <data key="d0">1246055089</data>
    </edge>
    <edge source="SGP" target="MRT">
      <data key="d0">865526</data>
    </edge>
    <edge source="SGP" target="MUS">
      <data key="d0">2705563</data>
    </edge>
    <edge source="SGP" target="MEX">
      <data key="d0">17433110</data>
    </edge>
    <edge source="SGP" target="MAR">
      <data key="d0">5294885</data>
    </edge>
    <edge source="SGP" target="MOZ">
      <data key="d0">4430413</data>
    </edge>
    <edge source="SGP" target="OMN">
      <data key="d0">23636797</data>
    </edge>
    <edge source="SGP" target="NAM">
      <data key="d0">157762</data>
    </edge>
    <edge source="SGP" target="NLD">
      <data key="d0">81534989</data>
    </edge>
    <edge source="SGP" target="NZL">
      <data key="d0">24632988</data>
    </edge>
    <edge source="SGP" target="NIC">
      <data key="d0">460963</data>
    </edge>
    <edge source="SGP" target="NOR">
      <data key="d0">1275197087</data>
    </edge>
    <edge source="SGP" target="PAK">
      <data key="d0">29677336</data>
    </edge>
    <edge source="SGP" target="PAN">
      <data key="d0">576659</data>
    </edge>
    <edge source="SGP" target="PRY">
      <data key="d0">201692</data>
    </edge>
    <edge source="SGP" target="PER">
      <data key="d0">1578938</data>
    </edge>
    <edge source="SGP" target="PHL">
      <data key="d0">164805173</data>
    </edge>
    <edge source="SGP" target="POL">
      <data key="d0">4958127</data>
    </edge>
    <edge source="SGP" target="PRT">
      <data key="d0">2272835</data>
    </edge>
    <edge source="SGP" target="ROU">
      <data key="d0">4380806</data>
    </edge>
    <edge source="SGP" target="RUS">
      <data key="d0">40208652</data>
    </edge>
    <edge source="SGP" target="SAU">
      <data key="d0">173628181</data>
    </edge>
    <edge source="SGP" target="SEN">
      <data key="d0">1339517</data>
    </edge>
    <edge source="SGP" target="SRB">
      <data key="d0">30443</data>
    </edge>
    <edge source="SGP" target="IND">
      <data key="d0">350813802</data>
    </edge>
    <edge source="SGP" target="SVK">
      <data key="d0">2369837</data>
    </edge>
    <edge source="SGP" target="VNM">
      <data key="d0">236222388</data>
    </edge>
    <edge source="SGP" target="SVN">
      <data key="d0">387714</data>
    </edge>
    <edge source="SGP" target="ZAF">
      <data key="d0">16758515</data>
    </edge>
    <edge source="SGP" target="ZWE">
      <data key="d0">258487</data>
    </edge>
    <edge source="SGP" target="ESP">
      <data key="d0">3908582</data>
    </edge>
    <edge source="SGP" target="SWE">
      <data key="d0">6243043</data>
    </edge>
    <edge source="SGP" target="CHE">
      <data key="d0">8371990</data>
    </edge>
    <edge source="SGP" target="THA">
      <data key="d0">460195914</data>
    </edge>
    <edge source="SGP" target="TGO">
      <data key="d0">85016</data>
    </edge>
    <edge source="SGP" target="ARE">
      <data key="d0">233070371</data>
    </edge>
    <edge source="SGP" target="TUN">
      <data key="d0">677954</data>
    </edge>
    <edge source="SGP" target="TUR">
      <data key="d0">5348228</data>
    </edge>
    <edge source="SGP" target="UGA">
      <data key="d0">3045784</data>
    </edge>
    <edge source="SGP" target="UKR">
      <data key="d0">42889</data>
    </edge>
    <edge source="SGP" target="EGY">
      <data key="d0">17454396</data>
    </edge>
    <edge source="SGP" target="GBR">
      <data key="d0">86863074</data>
    </edge>
    <edge source="SGP" target="TZA">
      <data key="d0">750895</data>
    </edge>
    <edge source="SGP" target="USA">
      <data key="d0">976718371</data>
    </edge>
    <edge source="SGP" target="URY">
      <data key="d0">1242260</data>
    </edge>
    <edge source="ARE" target="ALB">
      <data key="d0">2051788</data>
    </edge>
    <edge source="ARE" target="DZA">
      <data key="d0">4206739</data>
    </edge>
    <edge source="ARE" target="AZE">
      <data key="d0">758668</data>
    </edge>
    <edge source="ARE" target="ARG">
      <data key="d0">3547003</data>
    </edge>
    <edge source="ARE" target="AUS">
      <data key="d0">4197319</data>
    </edge>
    <edge source="ARE" target="AUT">
      <data key="d0">136151</data>
    </edge>
    <edge source="ARE" target="ARM">
      <data key="d0">51176</data>
    </edge>
    <edge source="ARE" target="BEL">
      <data key="d0">7853411</data>
    </edge>
    <edge source="ARE" target="BRA">
      <data key="d0">296543</data>
    </edge>
    <edge source="ARE" target="BLR">
      <data key="d0">32403</data>
    </edge>
    <edge source="ARE" target="KHM">
      <data key="d0">56747</data>
    </edge>
    <edge source="ARE" target="CMR">
      <data key="d0">327009</data>
    </edge>
    <edge source="ARE" target="CAN">
      <data key="d0">2902083</data>
    </edge>
    <edge source="ARE" target="CAF">
      <data key="d0">56514</data>
    </edge>
    <edge source="ARE" target="LKA">
      <data key="d0">3107674</data>
    </edge>
    <edge source="ARE" target="CHL">
      <data key="d0">98829</data>
    </edge>
    <edge source="ARE" target="CHN">
      <data key="d0">2565410</data>
    </edge>
    <edge source="ARE" target="COL">
      <data key="d0">40698</data>
    </edge>
    <edge source="ARE" target="CRI">
      <data key="d0">84270</data>
    </edge>
    <edge source="ARE" target="CZE">
      <data key="d0">21348</data>
    </edge>
    <edge source="ARE" target="BEN">
      <data key="d0">61182</data>
    </edge>
    <edge source="ARE" target="DNK">
      <data key="d0">705996</data>
    </edge>
    <edge source="ARE" target="ETH">
      <data key="d0">2173869</data>
    </edge>
    <edge source="ARE" target="FIN">
      <data key="d0">245344</data>
    </edge>
    <edge source="ARE" target="FRA">
      <data key="d0">11990743</data>
    </edge>
    <edge source="ARE" target="GEO">
      <data key="d0">137074</data>
    </edge>
    <edge source="ARE" target="DEU">
      <data key="d0">6413386</data>
    </edge>
    <edge source="ARE" target="GHA">
      <data key="d0">2148952</data>
    </edge>
    <edge source="ARE" target="GRC">
      <data key="d0">94788</data>
    </edge>
    <edge source="ARE" target="GTM">
      <data key="d0">34018</data>
    </edge>
    <edge source="ARE" target="HKG">
      <data key="d0">731947</data>
    </edge>
    <edge source="ARE" target="IDN">
      <data key="d0">1471415</data>
    </edge>
    <edge source="ARE" target="IRL">
      <data key="d0">183696</data>
    </edge>
    <edge source="ARE" target="ITA">
      <data key="d0">5214056</data>
    </edge>
    <edge source="ARE" target="CIV">
      <data key="d0">113234</data>
    </edge>
    <edge source="ARE" target="JPN">
      <data key="d0">987557</data>
    </edge>
    <edge source="ARE" target="KAZ">
      <data key="d0">1698099</data>
    </edge>
    <edge source="ARE" target="JOR">
      <data key="d0">1294978</data>
    </edge>
    <edge source="ARE" target="KOR">
      <data key="d0">5010417</data>
    </edge>
    <edge source="ARE" target="KGZ">
      <data key="d0">88687</data>
    </edge>
    <edge source="ARE" target="LBN">
      <data key="d0">1593548</data>
    </edge>
    <edge source="ARE" target="LTU">
      <data key="d0">18588</data>
    </edge>
    <edge source="ARE" target="MDG">
      <data key="d0">24807</data>
    </edge>
    <edge source="ARE" target="MWI">
      <data key="d0">140897</data>
    </edge>
    <edge source="ARE" target="MYS">
      <data key="d0">4534849</data>
    </edge>
    <edge source="ARE" target="MRT">
      <data key="d0">100787</data>
    </edge>
    <edge source="ARE" target="MUS">
      <data key="d0">2868481</data>
    </edge>
    <edge source="ARE" target="MEX">
      <data key="d0">763017</data>
    </edge>
    <edge source="ARE" target="MAR">
      <data key="d0">1482150</data>
    </edge>
    <edge source="ARE" target="MOZ">
      <data key="d0">429043</data>
    </edge>
    <edge source="ARE" target="OMN">
      <data key="d0">365142698</data>
    </edge>
    <edge source="ARE" target="NLD">
      <data key="d0">4358230</data>
    </edge>
    <edge source="ARE" target="NZL">
      <data key="d0">773096</data>
    </edge>
    <edge source="ARE" target="NIC">
      <data key="d0">57682</data>
    </edge>
    <edge source="ARE" target="NER">
      <data key="d0">72894</data>
    </edge>
    <edge source="ARE" target="NOR">
      <data key="d0">854251</data>
    </edge>
    <edge source="ARE" target="PAK">
      <data key="d0">16830255</data>
    </edge>
    <edge source="ARE" target="PAN">
      <data key="d0">12797</data>
    </edge>
    <edge source="ARE" target="PER">
      <data key="d0">3462359</data>
    </edge>
    <edge source="ARE" target="PHL">
      <data key="d0">77168</data>
    </edge>
    <edge source="ARE" target="PRT">
      <data key="d0">15999</data>
    </edge>
    <edge source="ARE" target="ROU">
      <data key="d0">271014</data>
    </edge>
    <edge source="ARE" target="RUS">
      <data key="d0">16976004</data>
    </edge>
    <edge source="ARE" target="SAU">
      <data key="d0">70043570</data>
    </edge>
    <edge source="ARE" target="SEN">
      <data key="d0">1040393</data>
    </edge>
    <edge source="ARE" target="SRB">
      <data key="d0">951165</data>
    </edge>
    <edge source="ARE" target="IND">
      <data key="d0">37264705</data>
    </edge>
    <edge source="ARE" target="SGP">
      <data key="d0">14348962</data>
    </edge>
    <edge source="ARE" target="VNM">
      <data key="d0">407733</data>
    </edge>
    <edge source="ARE" target="SVN">
      <data key="d0">255490</data>
    </edge>
    <edge source="ARE" target="ZAF">
      <data key="d0">1919162</data>
    </edge>
    <edge source="ARE" target="ZWE">
      <data key="d0">439493</data>
    </edge>
    <edge source="ARE" target="ESP">
      <data key="d0">812602</data>
    </edge>
    <edge source="ARE" target="SWE">
      <data key="d0">354740</data>
    </edge>
    <edge source="ARE" target="CHE">
      <data key="d0">519426</data>
    </edge>
    <edge source="ARE" target="THA">
      <data key="d0">1856998</data>
    </edge>
    <edge source="ARE" target="TGO">
      <data key="d0">110289</data>
    </edge>
    <edge source="ARE" target="TUN">
      <data key="d0">7338490</data>
    </edge>
    <edge source="ARE" target="TUR">
      <data key="d0">4305522</data>
    </edge>
    <edge source="ARE" target="UGA">
      <data key="d0">535310</data>
    </edge>
    <edge source="ARE" target="EGY">
      <data key="d0">14022093</data>
    </edge>
    <edge source="ARE" target="GBR">
      <data key="d0">9969069</data>
    </edge>
    <edge source="ARE" target="TZA">
      <data key="d0">3948872</data>
    </edge>
    <edge source="ARE" target="USA">
      <data key="d0">19281164</data>
    </edge>
    <edge source="ARE" target="BFA">
      <data key="d0">74536</data>
    </edge>
    <edge source="GBR" target="ALB">
      <data key="d0">335177</data>
    </edge>
    <edge source="GBR" target="DZA">
      <data key="d0">28243953</data>
    </edge>
    <edge source="GBR" target="AZE">
      <data key="d0">39352091</data>
    </edge>
    <edge source="GBR" target="ARG">
      <data key="d0">15934889</data>
    </edge>
    <edge source="GBR" target="AUS">
      <data key="d0">219540179</data>
    </edge>
    <edge source="GBR" target="AUT">
      <data key="d0">76217590</data>
    </edge>
    <edge source="GBR" target="ARM">
      <data key="d0">2436661</data>
    </edge>
    <edge source="GBR" target="BEL">
      <data key="d0">193136496</data>
    </edge>
    <edge source="GBR" target="BOL">
      <data key="d0">1731548</data>
    </edge>
    <edge source="GBR" target="BWA">
      <data key="d0">658917</data>
    </edge>
    <edge source="GBR" target="BRA">
      <data key="d0">60776181</data>
    </edge>
    <edge source="GBR" target="BGR">
      <data key="d0">37176911</data>
    </edge>
    <edge source="GBR" target="BDI">
      <data key="d0">144893</data>
    </edge>
    <edge source="GBR" target="BLR">
      <data key="d0">3386369</data>
    </edge>
    <edge source="GBR" target="KHM">
      <data key="d0">1065551</data>
    </edge>
    <edge source="GBR" target="CMR">
      <data key="d0">4833375</data>
    </edge>
    <edge source="GBR" target="CAN">
      <data key="d0">189656967</data>
    </edge>
    <edge source="GBR" target="CAF">
      <data key="d0">57917</data>
    </edge>
    <edge source="GBR" target="LKA">
      <data key="d0">18860886</data>
    </edge>
    <edge source="GBR" target="CHL">
      <data key="d0">27680101</data>
    </edge>
    <edge source="GBR" target="CHN">
      <data key="d0">250097947</data>
    </edge>
    <edge source="GBR" target="COL">
      <data key="d0">16839867</data>
    </edge>
    <edge source="GBR" target="CRI">
      <data key="d0">6497500</data>
    </edge>
    <edge source="GBR" target="HRV">
      <data key="d0">13531819</data>
    </edge>
    <edge source="GBR" target="CZE">
      <data key="d0">77356911</data>
    </edge>
    <edge source="GBR" target="BEN">
      <data key="d0">136242</data>
    </edge>
    <edge source="GBR" target="DNK">
      <data key="d0">126059915</data>
    </edge>
    <edge source="GBR" target="ECU">
      <data key="d0">3076131</data>
    </edge>
    <edge source="GBR" target="SLV">
      <data key="d0">733139</data>
    </edge>
    <edge source="GBR" target="ETH">
      <data key="d0">5760752</data>
    </edge>
    <edge source="GBR" target="EST">
      <data key="d0">20346681</data>
    </edge>
    <edge source="GBR" target="FIN">
      <data key="d0">91094914</data>
    </edge>
    <edge source="GBR" target="FRA">
      <data key="d0">615858373</data>
    </edge>
    <edge source="GBR" target="GEO">
      <data key="d0">4357033</data>
    </edge>
    <edge source="GBR" target="GMB">
      <data key="d0">619532</data>
    </edge>
    <edge source="GBR" target="PSE">
      <data key="d0">212876</data>
    </edge>
    <edge source="GBR" target="DEU">
      <data key="d0">846847924</data>
    </edge>
    <edge source="GBR" target="GHA">
      <data key="d0">34857876</data>
    </edge>
    <edge source="GBR" target="GRC">
      <data key="d0">23140093</data>
    </edge>
    <edge source="GBR" target="GTM">
      <data key="d0">2054688</data>
    </edge>
    <edge source="GBR" target="HND">
      <data key="d0">1939145</data>
    </edge>
    <edge source="GBR" target="HKG">
      <data key="d0">51543204</data>
    </edge>
    <edge source="GBR" target="HUN">
      <data key="d0">65454704</data>
    </edge>
    <edge source="GBR" target="IDN">
      <data key="d0">29859493</data>
    </edge>
    <edge source="GBR" target="IRL">
      <data key="d0">556102885</data>
    </edge>
    <edge source="GBR" target="ISR">
      <data key="d0">85691076</data>
    </edge>
    <edge source="GBR" target="ITA">
      <data key="d0">258347018</data>
    </edge>
    <edge source="GBR" target="CIV">
      <data key="d0">10372177</data>
    </edge>
    <edge source="GBR" target="JAM">
      <data key="d0">4871134</data>
    </edge>
    <edge source="GBR" target="JPN">
      <data key="d0">134043886</data>
    </edge>
    <edge source="GBR" target="KAZ">
      <data key="d0">9016606</data>
    </edge>
    <edge source="GBR" target="JOR">
      <data key="d0">14727032</data>
    </edge>
    <edge source="GBR" target="KOR">
      <data key="d0">100374364</data>
    </edge>
    <edge source="GBR" target="KGZ">
      <data key="d0">321880</data>
    </edge>
    <edge source="GBR" target="LBN">
      <data key="d0">6756055</data>
    </edge>
    <edge source="GBR" target="LVA">
      <data key="d0">8538002</data>
    </edge>
    <edge source="GBR" target="LTU">
      <data key="d0">26938971</data>
    </edge>
    <edge source="GBR" target="MDG">
      <data key="d0">358708</data>
    </edge>
    <edge source="GBR" target="MWI">
      <data key="d0">691278</data>
    </edge>
    <edge source="GBR" target="MYS">
      <data key="d0">55357882</data>
    </edge>
    <edge source="GBR" target="MRT">
      <data key="d0">1810277</data>
    </edge>
    <edge source="GBR" target="MUS">
      <data key="d0">3792222</data>
    </edge>
    <edge source="GBR" target="MEX">
      <data key="d0">64068759</data>
    </edge>
    <edge source="GBR" target="MDA">
      <data key="d0">2806937</data>
    </edge>
    <edge source="GBR" target="MAR">
      <data key="d0">16555085</data>
    </edge>
    <edge source="GBR" target="MOZ">
      <data key="d0">1065934</data>
    </edge>
    <edge source="GBR" target="OMN">
      <data key="d0">41647941</data>
    </edge>
    <edge source="GBR" target="NAM">
      <data key="d0">1112728</data>
    </edge>
    <edge source="GBR" target="NLD">
      <data key="d0">271011398</data>
    </edge>
    <edge source="GBR" target="NZL">
      <data key="d0">66353155</data>
    </edge>
    <edge source="GBR" target="NIC">
      <data key="d0">1274361</data>
    </edge>
    <edge source="GBR" target="NER">
      <data key="d0">237635</data>
    </edge>
    <edge source="GBR" target="NOR">
      <data key="d0">296025110</data>
    </edge>
    <edge source="GBR" target="PAK">
      <data key="d0">20256938</data>
    </edge>
    <edge source="GBR" target="PAN">
      <data key="d0">5187112</data>
    </edge>
    <edge source="GBR" target="PRY">
      <data key="d0">2756390</data>
    </edge>
    <edge source="GBR" target="PER">
      <data key="d0">10486016</data>
    </edge>
    <edge source="GBR" target="PHL">
      <data key="d0">16536719</data>
    </edge>
    <edge source="GBR" target="POL">
      <data key="d0">240111520</data>
    </edge>
    <edge source="GBR" target="PRT">
      <data key="d0">59869622</data>
    </edge>
    <edge source="GBR" target="ROU">
      <data key="d0">47478664</data>
    </edge>
    <edge source="GBR" target="RUS">
      <data key="d0">102099013</data>
    </edge>
    <edge source="GBR" target="SAU">
      <data key="d0">147961852</data>
    </edge>
    <edge source="GBR" target="SEN">
      <data key="d0">5451708</data>
    </edge>
    <edge source="GBR" target="SRB">
      <data key="d0">15427556</data>
    </edge>
    <edge source="GBR" target="IND">
      <data key="d0">120571362</data>
    </edge>
    <edge source="GBR" target="SGP">
      <data key="d0">84036461</data>
    </edge>
    <edge source="GBR" target="SVK">
      <data key="d0">20716901</data>
    </edge>
    <edge source="GBR" target="VNM">
      <data key="d0">21875088</data>
    </edge>
    <edge source="GBR" target="SVN">
      <data key="d0">16467135</data>
    </edge>
    <edge source="GBR" target="ZAF">
      <data key="d0">103678920</data>
    </edge>
    <edge source="GBR" target="ZWE">
      <data key="d0">2647685</data>
    </edge>
    <edge source="GBR" target="ESP">
      <data key="d0">181395397</data>
    </edge>
    <edge source="GBR" target="SWE">
      <data key="d0">238361142</data>
    </edge>
    <edge source="GBR" target="CHE">
      <data key="d0">92704884</data>
    </edge>
    <edge source="GBR" target="THA">
      <data key="d0">41102051</data>
    </edge>
    <edge source="GBR" target="TGO">
      <data key="d0">540725</data>
    </edge>
    <edge source="GBR" target="ARE">
      <data key="d0">119279772</data>
    </edge>
    <edge source="GBR" target="TUN">
      <data key="d0">14023639</data>
    </edge>
    <edge source="GBR" target="TUR">
      <data key="d0">177046120</data>
    </edge>
    <edge source="GBR" target="UGA">
      <data key="d0">2714745</data>
    </edge>
    <edge source="GBR" target="UKR">
      <data key="d0">57669652</data>
    </edge>
    <edge source="GBR" target="MKD">
      <data key="d0">1375921</data>
    </edge>
    <edge source="GBR" target="EGY">
      <data key="d0">81629144</data>
    </edge>
    <edge source="GBR" target="TZA">
      <data key="d0">6925133</data>
    </edge>
    <edge source="GBR" target="USA">
      <data key="d0">1755762950</data>
    </edge>
    <edge source="GBR" target="BFA">
      <data key="d0">866207</data>
    </edge>
    <edge source="GBR" target="URY">
      <data key="d0">9569796</data>
    </edge>
    <edge source="USA" target="ALB">
      <data key="d0">6088813</data>
    </edge>
    <edge source="USA" target="DZA">
      <data key="d0">110477885</data>
    </edge>
    <edge source="USA" target="AZE">
      <data key="d0">88355564</data>
    </edge>
    <edge source="USA" target="ARG">
      <data key="d0">296137688</data>
    </edge>
    <edge source="USA" target="AUS">
      <data key="d0">1306995551</data>
    </edge>
    <edge source="USA" target="AUT">
      <data key="d0">103248878</data>
    </edge>
    <edge source="USA" target="ARM">
      <data key="d0">4026403</data>
    </edge>
    <edge source="USA" target="BEL">
      <data key="d0">772335154</data>
    </edge>
    <edge source="USA" target="BOL">
      <data key="d0">44793186</data>
    </edge>
    <edge source="USA" target="BWA">
      <data key="d0">1791662</data>
    </edge>
    <edge source="USA" target="BRA">
      <data key="d0">671649490</data>
    </edge>
    <edge source="USA" target="BGR">
      <data key="d0">39332682</data>
    </edge>
    <edge source="USA" target="BDI">
      <data key="d0">43737</data>
    </edge>
    <edge source="USA" target="BLR">
      <data key="d0">3649172</data>
    </edge>
    <edge source="USA" target="KHM">
      <data key="d0">12448690</data>
    </edge>
    <edge source="USA" target="CMR">
      <data key="d0">10834819</data>
    </edge>
    <edge source="USA" target="CAN">
      <data key="d0">7979720494</data>
    </edge>
    <edge source="USA" target="CAF">
      <data key="d0">31059</data>
    </edge>
    <edge source="USA" target="LKA">
      <data key="d0">12741157</data>
    </edge>
    <edge source="USA" target="CHL">
      <data key="d0">419217566</data>
    </edge>
    <edge source="USA" target="CHN">
      <data key="d0">3552279874</data>
    </edge>
    <edge source="USA" target="COL">
      <data key="d0">253502570</data>
    </edge>
    <edge source="USA" target="CRI">
      <data key="d0">125984791</data>
    </edge>
    <edge source="USA" target="HRV">
      <data key="d0">8864803</data>
    </edge>
    <edge source="USA" target="CZE">
      <data key="d0">135297063</data>
    </edge>
    <edge source="USA" target="BEN">
      <data key="d0">1971963</data>
    </edge>
    <edge source="USA" target="DNK">
      <data key="d0">131768790</data>
    </edge>
    <edge source="USA" target="ECU">
      <data key="d0">88744295</data>
    </edge>
    <edge source="USA" target="SLV">
      <data key="d0">42223529</data>
    </edge>
    <edge source="USA" target="ETH">
      <data key="d0">14319741</data>
    </edge>
    <edge source="USA" target="EST">
      <data key="d0">24756277</data>
    </edge>
    <edge source="USA" target="FIN">
      <data key="d0">38815414</data>
    </edge>
    <edge source="USA" target="FRA">
      <data key="d0">591530344</data>
    </edge>
    <edge source="USA" target="GEO">
      <data key="d0">8993683</data>
    </edge>
    <edge source="USA" target="GMB">
      <data key="d0">530246</data>
    </edge>
    <edge source="USA" target="PSE">
      <data key="d0">163103</data>
    </edge>
    <edge source="USA" target="DEU">
      <data key="d0">1346791421</data>
    </edge>
    <edge source="USA" target="GHA">
      <data key="d0">58038078</data>
    </edge>
    <edge source="USA" target="GRC">
      <data key="d0">26022581</data>
    </edge>
    <edge source="USA" target="GTM">
      <data key="d0">102490397</data>
    </edge>
    <edge source="USA" target="HND">
      <data key="d0">92355165</data>
    </edge>
    <edge source="USA" target="HKG">
      <data key="d0">236376403</data>
    </edge>
    <edge source="USA" target="HUN">
      <data key="d0">74412116</data>
    </edge>
    <edge source="USA" target="IDN">
      <data key="d0">144142176</data>
    </edge>
    <edge source="USA" target="IRL">
      <data key="d0">133430672</data>
    </edge>
    <edge source="USA" target="ISR">
      <data key="d0">474039169</data>
    </edge>
    <edge source="USA" target="ITA">
      <data key="d0">343429306</data>
    </edge>
    <edge source="USA" target="CIV">
      <data key="d0">12404560</data>
    </edge>
    <edge source="USA" target="JAM">
      <data key="d0">30481960</data>
    </edge>
    <edge source="USA" target="JPN">
      <data key="d0">1976598872</data>
    </edge>
    <edge source="USA" target="KAZ">
      <data key="d0">97786159</data>
    </edge>
    <edge source="USA" target="JOR">
      <data key="d0">24382519</data>
    </edge>
    <edge source="USA" target="KOR">
      <data key="d0">3261432913</data>
    </edge>
    <edge source="USA" target="KGZ">
      <data key="d0">2882930</data>
    </edge>
    <edge source="USA" target="LBN">
      <data key="d0">10476978</data>
    </edge>
    <edge source="USA" target="LVA">
      <data key="d0">16779855</data>
    </edge>
    <edge source="USA" target="LTU">
      <data key="d0">46182276</data>
    </edge>
    <edge source="USA" target="MDG">
      <data key="d0">1387549</data>
    </edge>
    <edge source="USA" target="MWI">
      <data key="d0">1519651</data>
    </edge>
    <edge source="USA" target="MYS">
      <data key="d0">281672964</data>
    </edge>
    <edge source="USA" target="MRT">
      <data key="d0">9006940</data>
    </edge>
    <edge source="USA" target="MUS">
      <data key="d0">2657525</data>
    </edge>
    <edge source="USA" target="MEX">
      <data key="d0">3576650070</data>
    </edge>
    <edge source="USA" target="MDA">
      <data key="d0">1055727</data>
    </edge>
    <edge source="USA" target="MAR">
      <data key="d0">12552043</data>
    </edge>
    <edge source="USA" target="MOZ">
      <data key="d0">18395024</data>
    </edge>
    <edge source="USA" target="OMN">
      <data key="d0">43475992</data>
    </edge>
    <edge source="USA" target="NAM">
      <data key="d0">11984166</data>
    </edge>
    <edge source="USA" target="NLD">
      <data key="d0">1035049548</data>
    </edge>
    <edge source="USA" target="NZL">
      <data key="d0">149412410</data>
    </edge>
    <edge source="USA" target="NIC">
      <data key="d0">53524277</data>
    </edge>
    <edge source="USA" target="NER">
      <data key="d0">488878</data>
    </edge>
    <edge source="USA" target="NOR">
      <data key="d0">215611466</data>
    </edge>
    <edge source="USA" target="PAK">
      <data key="d0">68700469</data>
    </edge>
    <edge source="USA" target="PAN">
      <data key="d0">100852229</data>
    </edge>
    <edge source="USA" target="PRY">
      <data key="d0">21071412</data>
    </edge>
    <edge source="USA" target="PER">
      <data key="d0">309530104</data>
    </edge>
    <edge source="USA" target="PHL">
      <data key="d0">137222503</data>
    </edge>
    <edge source="USA" target="POL">
      <data key="d0">154407093</data>
    </edge>
    <edge source="USA" target="PRT">
      <data key="d0">20830179</data>
    </edge>
    <edge source="USA" target="ROU">
      <data key="d0">55183073</data>
    </edge>
    <edge source="USA" target="RUS">
      <data key="d0">640869288</data>
    </edge>
    <edge source="USA" target="SAU">
      <data key="d0">358361970</data>
    </edge>
    <edge source="USA" target="SEN">
      <data key="d0">14567222</data>
    </edge>
    <edge source="USA" target="SRB">
      <data key="d0">8514362</data>
    </edge>
    <edge source="USA" target="IND">
      <data key="d0">407540798</data>
    </edge>
    <edge source="USA" target="SGP">
      <data key="d0">1736503963</data>
    </edge>
    <edge source="USA" target="SVK">
      <data key="d0">10648698</data>
    </edge>
    <edge source="USA" target="VNM">
      <data key="d0">124386156</data>
    </edge>
    <edge source="USA" target="SVN">
      <data key="d0">6870710</data>
    </edge>
    <edge source="USA" target="ZAF">
      <data key="d0">343989642</data>
    </edge>
    <edge source="USA" target="ZWE">
      <data key="d0">3757132</data>
    </edge>
    <edge source="USA" target="ESP">
      <data key="d0">165712466</data>
    </edge>
    <edge source="USA" target="SWE">
      <data key="d0">169406465</data>
    </edge>
    <edge source="USA" target="CHE">
      <data key="d0">62367007</data>
    </edge>
    <edge source="USA" target="THA">
      <data key="d0">209600219</data>
    </edge>
    <edge source="USA" target="TGO">
      <data key="d0">2151705</data>
    </edge>
    <edge source="USA" target="ARE">
      <data key="d0">353725725</data>
    </edge>
    <edge source="USA" target="TUN">
      <data key="d0">15139216</data>
    </edge>
    <edge source="USA" target="TUR">
      <data key="d0">182574563</data>
    </edge>
    <edge source="USA" target="UGA">
      <data key="d0">4076704</data>
    </edge>
    <edge source="USA" target="UKR">
      <data key="d0">177153836</data>
    </edge>
    <edge source="USA" target="MKD">
      <data key="d0">814002</data>
    </edge>
    <edge source="USA" target="EGY">
      <data key="d0">184067714</data>
    </edge>
    <edge source="USA" target="GBR">
      <data key="d0">864734427</data>
    </edge>
    <edge source="USA" target="TZA">
      <data key="d0">14461574</data>
    </edge>
    <edge source="USA" target="BFA">
      <data key="d0">5940920</data>
    </edge>
    <edge source="USA" target="URY">
      <data key="d0">42804727</data>
    </edge>
    <edge source="AZE" target="DZA">
      <data key="d0">169692</data>
    </edge>
    <edge source="AZE" target="AUT">
      <data key="d0">116703</data>
    </edge>
    <edge source="AZE" target="BEL">
      <data key="d0">30537</data>
    </edge>
    <edge source="AZE" target="BLR">
      <data key="d0">32291</data>
    </edge>
    <edge source="AZE" target="CAN">
      <data key="d0">1006882</data>
    </edge>
    <edge source="AZE" target="COL">
      <data key="d0">95887</data>
    </edge>
    <edge source="AZE" target="DNK">
      <data key="d0">52019</data>
    </edge>
    <edge source="AZE" target="FRA">
      <data key="d0">15419</data>
    </edge>
    <edge source="AZE" target="GEO">
      <data key="d0">3858184</data>
    </edge>
    <edge source="AZE" target="DEU">
      <data key="d0">95458</data>
    </edge>
    <edge source="AZE" target="ITA">
      <data key="d0">14225</data>
    </edge>
    <edge source="AZE" target="KAZ">
      <data key="d0">128777</data>
    </edge>
    <edge source="AZE" target="MYS">
      <data key="d0">534893</data>
    </edge>
    <edge source="AZE" target="MEX">
      <data key="d0">153795</data>
    </edge>
    <edge source="AZE" target="OMN">
      <data key="d0">23600</data>
    </edge>
    <edge source="AZE" target="NLD">
      <data key="d0">77028</data>
    </edge>
    <edge source="AZE" target="NOR">
      <data key="d0">490362</data>
    </edge>
    <edge source="AZE" target="PER">
      <data key="d0">11486</data>
    </edge>
    <edge source="AZE" target="POL">
      <data key="d0">80825</data>
    </edge>
    <edge source="AZE" target="ROU">
      <data key="d0">170650</data>
    </edge>
    <edge source="AZE" target="RUS">
      <data key="d0">2447693</data>
    </edge>
    <edge source="AZE" target="SAU">
      <data key="d0">52183</data>
    </edge>
    <edge source="AZE" target="IND">
      <data key="d0">895784</data>
    </edge>
    <edge source="AZE" target="SGP">
      <data key="d0">91613</data>
    </edge>
    <edge source="AZE" target="ZAF">
      <data key="d0">95241</data>
    </edge>
    <edge source="AZE" target="CHE">
      <data key="d0">20032</data>
    </edge>
    <edge source="AZE" target="THA">
      <data key="d0">14897</data>
    </edge>
    <edge source="AZE" target="ARE">
      <data key="d0">536343</data>
    </edge>
    <edge source="AZE" target="TUN">
      <data key="d0">34136</data>
    </edge>
    <edge source="AZE" target="TUR">
      <data key="d0">774170</data>
    </edge>
    <edge source="AZE" target="UKR">
      <data key="d0">1027024</data>
    </edge>
    <edge source="AZE" target="EGY">
      <data key="d0">45260</data>
    </edge>
    <edge source="AZE" target="GBR">
      <data key="d0">1012527</data>
    </edge>
    <edge source="AZE" target="USA">
      <data key="d0">359802</data>
    </edge>
    <edge source="AUT" target="ALB">
      <data key="d0">530086</data>
    </edge>
    <edge source="AUT" target="DZA">
      <data key="d0">22697687</data>
    </edge>
    <edge source="AUT" target="AZE">
      <data key="d0">794241</data>
    </edge>
    <edge source="AUT" target="ARG">
      <data key="d0">7563281</data>
    </edge>
    <edge source="AUT" target="AUS">
      <data key="d0">146043547</data>
    </edge>
    <edge source="AUT" target="ARM">
      <data key="d0">101229</data>
    </edge>
    <edge source="AUT" target="BEL">
      <data key="d0">88402355</data>
    </edge>
    <edge source="AUT" target="BOL">
      <data key="d0">1638360</data>
    </edge>
    <edge source="AUT" target="BWA">
      <data key="d0">511140</data>
    </edge>
    <edge source="AUT" target="BRA">
      <data key="d0">29718016</data>
    </edge>
    <edge source="AUT" target="BGR">
      <data key="d0">30959936</data>
    </edge>
    <edge source="AUT" target="BLR">
      <data key="d0">10513926</data>
    </edge>
    <edge source="AUT" target="KHM">
      <data key="d0">7000000</data>
    </edge>
    <edge source="AUT" target="CMR">
      <data key="d0">314960</data>
    </edge>
    <edge source="AUT" target="CAN">
      <data key="d0">100240642</data>
    </edge>
    <edge source="AUT" target="CAF">
      <data key="d0">33824</data>
    </edge>
    <edge source="AUT" target="LKA">
      <data key="d0">2175110</data>
    </edge>
    <edge source="AUT" target="CHL">
      <data key="d0">15156079</data>
    </edge>
    <edge source="AUT" target="CHN">
      <data key="d0">338935379</data>
    </edge>
    <edge source="AUT" target="COL">
      <data key="d0">10114781</data>
    </edge>
    <edge source="AUT" target="CRI">
      <data key="d0">1586891</data>
    </edge>
    <edge source="AUT" target="HRV">
      <data key="d0">36591734</data>
    </edge>
    <edge source="AUT" target="CZE">
      <data key="d0">185273270</data>
    </edge>
    <edge source="AUT" target="BEN">
      <data key="d0">22507</data>
    </edge>
    <edge source="AUT" target="DNK">
      <data key="d0">84958728</data>
    </edge>
    <edge source="AUT" target="ECU">
      <data key="d0">4115488</data>
    </edge>
    <edge source="AUT" target="SLV">
      <data key="d0">278065</data>
    </edge>
    <edge source="AUT" target="ETH">
      <data key="d0">6227403</data>
    </edge>
    <edge source="AUT" target="EST">
      <data key="d0">13746088</data>
    </edge>
    <edge source="AUT" target="FIN">
      <data key="d0">60846100</data>
    </edge>
    <edge source="AUT" target="FRA">
      <data key="d0">508424455</data>
    </edge>
    <edge source="AUT" target="GEO">
      <data key="d0">1835736</data>
    </edge>
    <edge source="AUT" target="PSE">
      <data key="d0">88057</data>
    </edge>
    <edge source="AUT" target="DEU">
      <data key="d0">1499091700</data>
    </edge>
    <edge source="AUT" target="GHA">
      <data key="d0">2153574</data>
    </edge>
    <edge source="AUT" target="GRC">
      <data key="d0">16809664</data>
    </edge>
    <edge source="AUT" target="GTM">
      <data key="d0">6091787</data>
    </edge>
    <edge source="AUT" target="HND">
      <data key="d0">4415993</data>
    </edge>
    <edge source="AUT" target="HKG">
      <data key="d0">36109266</data>
    </edge>
    <edge source="AUT" target="HUN">
      <data key="d0">123714341</data>
    </edge>
    <edge source="AUT" target="IDN">
      <data key="d0">33853211</data>
    </edge>
    <edge source="AUT" target="IRL">
      <data key="d0">20180686</data>
    </edge>
    <edge source="AUT" target="ISR">
      <data key="d0">24120549</data>
    </edge>
    <edge source="AUT" target="ITA">
      <data key="d0">234620076</data>
    </edge>
    <edge source="AUT" target="CIV">
      <data key="d0">6599037</data>
    </edge>
    <edge source="AUT" target="JAM">
      <data key="d0">22028</data>
    </edge>
    <edge source="AUT" target="JPN">
      <data key="d0">53440411</data>
    </edge>
    <edge source="AUT" target="KAZ">
      <data key="d0">6214528</data>
    </edge>
    <edge source="AUT" target="JOR">
      <data key="d0">3101948</data>
    </edge>
    <edge source="AUT" target="KOR">
      <data key="d0">73578423</data>
    </edge>
    <edge source="AUT" target="KGZ">
      <data key="d0">41778</data>
    </edge>
    <edge source="AUT" target="LBN">
      <data key="d0">2073052</data>
    </edge>
    <edge source="AUT" target="LVA">
      <data key="d0">13600671</data>
    </edge>
    <edge source="AUT" target="LTU">
      <data key="d0">27101912</data>
    </edge>
    <edge source="AUT" target="MDG">
      <data key="d0">58452</data>
    </edge>
    <edge source="AUT" target="MWI">
      <data key="d0">28875</data>
    </edge>
    <edge source="AUT" target="MYS">
      <data key="d0">32843711</data>
    </edge>
    <edge source="AUT" target="MRT">
      <data key="d0">683614</data>
    </edge>
    <edge source="AUT" target="MUS">
      <data key="d0">217330</data>
    </edge>
    <edge source="AUT" target="MEX">
      <data key="d0">74507180</data>
    </edge>
    <edge source="AUT" target="MDA">
      <data key="d0">3130112</data>
    </edge>
    <edge source="AUT" target="MAR">
      <data key="d0">14735104</data>
    </edge>
    <edge source="AUT" target="MOZ">
      <data key="d0">115910</data>
    </edge>
    <edge source="AUT" target="OMN">
      <data key="d0">8871950</data>
    </edge>
    <edge source="AUT" target="NAM">
      <data key="d0">640892</data>
    </edge>
    <edge source="AUT" target="NLD">
      <data key="d0">122250632</data>
    </edge>
    <edge source="AUT" target="NZL">
      <data key="d0">23718662</data>
    </edge>
    <edge source="AUT" target="NIC">
      <data key="d0">263418</data>
    </edge>
    <edge source="AUT" target="NER">
      <data key="d0">15161</data>
    </edge>
    <edge source="AUT" target="NOR">
      <data key="d0">40123159</data>
    </edge>
    <edge source="AUT" target="PAK">
      <data key="d0">9641242</data>
    </edge>
    <edge source="AUT" target="PAN">
      <data key="d0">3184017</data>
    </edge>
    <edge source="AUT" target="PRY">
      <data key="d0">1408788</data>
    </edge>
    <edge source="AUT" target="PER">
      <data key="d0">11298608</data>
    </edge>
    <edge source="AUT" target="PHL">
      <data key="d0">15896323</data>
    </edge>
    <edge source="AUT" target="POL">
      <data key="d0">202791725</data>
    </edge>
    <edge source="AUT" target="PRT">
      <data key="d0">17349290</data>
    </edge>
    <edge source="AUT" target="ROU">
      <data key="d0">72972317</data>
    </edge>
    <edge source="AUT" target="RUS">
      <data key="d0">134989891</data>
    </edge>
    <edge source="AUT" target="SAU">
      <data key="d0">22091802</data>
    </edge>
    <edge source="AUT" target="SEN">
      <data key="d0">1165946</data>
    </edge>
    <edge source="AUT" target="SRB">
      <data key="d0">33108981</data>
    </edge>
    <edge source="AUT" target="IND">
      <data key="d0">58954986</data>
    </edge>
    <edge source="AUT" target="SGP">
      <data key="d0">48992585</data>
    </edge>
    <edge source="AUT" target="SVK">
      <data key="d0">69481520</data>
    </edge>
    <edge source="AUT" target="VNM">
      <data key="d0">16328972</data>
    </edge>
    <edge source="AUT" target="SVN">
      <data key="d0">64311887</data>
    </edge>
    <edge source="AUT" target="ZAF">
      <data key="d0">32488050</data>
    </edge>
    <edge source="AUT" target="ZWE">
      <data key="d0">1049510</data>
    </edge>
    <edge source="AUT" target="ESP">
      <data key="d0">125297574</data>
    </edge>
    <edge source="AUT" target="SWE">
      <data key="d0">73058934</data>
    </edge>
    <edge source="AUT" target="CHE">
      <data key="d0">336720443</data>
    </edge>
    <edge source="AUT" target="THA">
      <data key="d0">28821933</data>
    </edge>
    <edge source="AUT" target="TGO">
      <data key="d0">17467</data>
    </edge>
    <edge source="AUT" target="ARE">
      <data key="d0">21593450</data>
    </edge>
    <edge source="AUT" target="TUN">
      <data key="d0">3631784</data>
    </edge>
    <edge source="AUT" target="TUR">
      <data key="d0">116987586</data>
    </edge>
    <edge source="AUT" target="UGA">
      <data key="d0">164786</data>
    </edge>
    <edge source="AUT" target="UKR">
      <data key="d0">42606905</data>
    </edge>
    <edge source="AUT" target="MKD">
      <data key="d0">5082414</data>
    </edge>
    <edge source="AUT" target="EGY">
      <data key="d0">24274984</data>
    </edge>
    <edge source="AUT" target="GBR">
      <data key="d0">226462639</data>
    </edge>
    <edge source="AUT" target="TZA">
      <data key="d0">1009907</data>
    </edge>
    <edge source="AUT" target="USA">
      <data key="d0">552562843</data>
    </edge>
    <edge source="AUT" target="BFA">
      <data key="d0">80854</data>
    </edge>
    <edge source="AUT" target="URY">
      <data key="d0">703081</data>
    </edge>
    <edge source="BEL" target="ALB">
      <data key="d0">1235165</data>
    </edge>
    <edge source="BEL" target="DZA">
      <data key="d0">48715306</data>
    </edge>
    <edge source="BEL" target="AZE">
      <data key="d0">435666</data>
    </edge>
    <edge source="BEL" target="ARG">
      <data key="d0">22327582</data>
    </edge>
    <edge source="BEL" target="AUS">
      <data key="d0">117962420</data>
    </edge>
    <edge source="BEL" target="AUT">
      <data key="d0">182186857</data>
    </edge>
    <edge source="BEL" target="ARM">
      <data key="d0">1734372</data>
    </edge>
    <edge source="BEL" target="BOL">
      <data key="d0">3062619</data>
    </edge>
    <edge source="BEL" target="BWA">
      <data key="d0">128880</data>
    </edge>
    <edge source="BEL" target="BRA">
      <data key="d0">88156268</data>
    </edge>
    <edge source="BEL" target="BGR">
      <data key="d0">54832836</data>
    </edge>
    <edge source="BEL" target="BDI">
      <data key="d0">2467414</data>
    </edge>
    <edge source="BEL" target="BLR">
      <data key="d0">4605630</data>
    </edge>
    <edge source="BEL" target="KHM">
      <data key="d0">700168</data>
    </edge>
    <edge source="BEL" target="CMR">
      <data key="d0">17632839</data>
    </edge>
    <edge source="BEL" target="CAN">
      <data key="d0">64806334</data>
    </edge>
    <edge source="BEL" target="CAF">
      <data key="d0">54781</data>
    </edge>
    <edge source="BEL" target="LKA">
      <data key="d0">2448441</data>
    </edge>
    <edge source="BEL" target="CHL">
      <data key="d0">24971061</data>
    </edge>
    <edge source="BEL" target="CHN">
      <data key="d0">142989367</data>
    </edge>
    <edge source="BEL" target="COL">
      <data key="d0">5249307</data>
    </edge>
    <edge source="BEL" target="CRI">
      <data key="d0">5047355</data>
    </edge>
    <edge source="BEL" target="HRV">
      <data key="d0">8618933</data>
    </edge>
    <edge source="BEL" target="CZE">
      <data key="d0">75863287</data>
    </edge>
    <edge source="BEL" target="BEN">
      <data key="d0">2850905</data>
    </edge>
    <edge source="BEL" target="DNK">
      <data key="d0">85715202</data>
    </edge>
    <edge source="BEL" target="ECU">
      <data key="d0">3430236</data>
    </edge>
    <edge source="BEL" target="SLV">
      <data key="d0">160267</data>
    </edge>
    <edge source="BEL" target="ETH">
      <data key="d0">8026139</data>
    </edge>
    <edge source="BEL" target="EST">
      <data key="d0">14613714</data>
    </edge>
    <edge source="BEL" target="FIN">
      <data key="d0">66318656</data>
    </edge>
    <edge source="BEL" target="FRA">
      <data key="d0">1032439285</data>
    </edge>
    <edge source="BEL" target="GEO">
      <data key="d0">1914638</data>
    </edge>
    <edge source="BEL" target="GMB">
      <data key="d0">166336</data>
    </edge>
    <edge source="BEL" target="PSE">
      <data key="d0">270772</data>
    </edge>
    <edge source="BEL" target="DEU">
      <data key="d0">908304381</data>
    </edge>
    <edge source="BEL" target="GHA">
      <data key="d0">16918462</data>
    </edge>
    <edge source="BEL" target="GRC">
      <data key="d0">30950255</data>
    </edge>
    <edge source="BEL" target="GTM">
      <data key="d0">1970173</data>
    </edge>
    <edge source="BEL" target="HND">
      <data key="d0">157263</data>
    </edge>
    <edge source="BEL" target="HKG">
      <data key="d0">9536372</data>
    </edge>
    <edge source="BEL" target="HUN">
      <data key="d0">62182061</data>
    </edge>
    <edge source="BEL" target="IDN">
      <data key="d0">15352418</data>
    </edge>
    <edge source="BEL" target="IRL">
      <data key="d0">29234841</data>
    </edge>
    <edge source="BEL" target="ISR">
      <data key="d0">67650964</data>
    </edge>
    <edge source="BEL" target="ITA">
      <data key="d0">356948518</data>
    </edge>
    <edge source="BEL" target="CIV">
      <data key="d0">23922332</data>
    </edge>
    <edge source="BEL" target="JAM">
      <data key="d0">345639</data>
    </edge>
    <edge source="BEL" target="JPN">
      <data key="d0">58424682</data>
    </edge>
    <edge source="BEL" target="KAZ">
      <data key="d0">6262670</data>
    </edge>
    <edge source="BEL" target="JOR">
      <data key="d0">10217207</data>
    </edge>
    <edge source="BEL" target="KOR">
      <data key="d0">38166579</data>
    </edge>
    <edge source="BEL" target="KGZ">
      <data key="d0">2217587</data>
    </edge>
    <edge source="BEL" target="LBN">
      <data key="d0">10713975</data>
    </edge>
    <edge source="BEL" target="LVA">
      <data key="d0">18450033</data>
    </edge>
    <edge source="BEL" target="LTU">
      <data key="d0">23200414</data>
    </edge>
    <edge source="BEL" target="MDG">
      <data key="d0">4813849</data>
    </edge>
    <edge source="BEL" target="MWI">
      <data key="d0">123170</data>
    </edge>
    <edge source="BEL" target="MYS">
      <data key="d0">9364566</data>
    </edge>
    <edge source="BEL" target="MRT">
      <data key="d0">22784378</data>
    </edge>
    <edge source="BEL" target="MUS">
      <data key="d0">2483884</data>
    </edge>
    <edge source="BEL" target="MEX">
      <data key="d0">45948851</data>
    </edge>
    <edge source="BEL" target="MDA">
      <data key="d0">2779903</data>
    </edge>
    <edge source="BEL" target="MAR">
      <data key="d0">26225405</data>
    </edge>
    <edge source="BEL" target="MOZ">
      <data key="d0">8408401</data>
    </edge>
    <edge source="BEL" target="OMN">
      <data key="d0">6611467</data>
    </edge>
    <edge source="BEL" target="NAM">
      <data key="d0">1284991</data>
    </edge>
    <edge source="BEL" target="NLD">
      <data key="d0">472169689</data>
    </edge>
    <edge source="BEL" target="NZL">
      <data key="d0">8044781</data>
    </edge>
    <edge source="BEL" target="NIC">
      <data key="d0">141656</data>
    </edge>
    <edge source="BEL" target="NER">
      <data key="d0">2950544</data>
    </edge>
    <edge source="BEL" target="NOR">
      <data key="d0">70931449</data>
    </edge>
    <edge source="BEL" target="PAK">
      <data key="d0">11584186</data>
    </edge>
    <edge source="BEL" target="PAN">
      <data key="d0">3682708</data>
    </edge>
    <edge source="BEL" target="PRY">
      <data key="d0">450929</data>
    </edge>
    <edge source="BEL" target="PER">
      <data key="d0">13119181</data>
    </edge>
    <edge source="BEL" target="PHL">
      <data key="d0">9754025</data>
    </edge>
    <edge source="BEL" target="POL">
      <data key="d0">175550859</data>
    </edge>
    <edge source="BEL" target="PRT">
      <data key="d0">29945417</data>
    </edge>
    <edge source="BEL" target="ROU">
      <data key="d0">43410392</data>
    </edge>
    <edge source="BEL" target="RUS">
      <data key="d0">76554251</data>
    </edge>
    <edge source="BEL" target="SAU">
      <data key="d0">28493703</data>
    </edge>
    <edge source="BEL" target="SEN">
      <data key="d0">19585713</data>
    </edge>
    <edge source="BEL" target="SRB">
      <data key="d0">14039479</data>
    </edge>
    <edge source="BEL" target="IND">
      <data key="d0">60907325</data>
    </edge>
    <edge source="BEL" target="SGP">
      <data key="d0">28503536</data>
    </edge>
    <edge source="BEL" target="SVK">
      <data key="d0">29314284</data>
    </edge>
    <edge source="BEL" target="VNM">
      <data key="d0">13761326</data>
    </edge>
    <edge source="BEL" target="SVN">
      <data key="d0">17695191</data>
    </edge>
    <edge source="BEL" target="ZAF">
      <data key="d0">35624690</data>
    </edge>
    <edge source="BEL" target="ZWE">
      <data key="d0">60102</data>
    </edge>
    <edge source="BEL" target="ESP">
      <data key="d0">142875931</data>
    </edge>
    <edge source="BEL" target="SWE">
      <data key="d0">131152996</data>
    </edge>
    <edge source="BEL" target="CHE">
      <data key="d0">72187867</data>
    </edge>
    <edge source="BEL" target="THA">
      <data key="d0">13186973</data>
    </edge>
    <edge source="BEL" target="TGO">
      <data key="d0">3494717</data>
    </edge>
    <edge source="BEL" target="ARE">
      <data key="d0">33812867</data>
    </edge>
    <edge source="BEL" target="TUN">
      <data key="d0">5647155</data>
    </edge>
    <edge source="BEL" target="TUR">
      <data key="d0">90242591</data>
    </edge>
    <edge source="BEL" target="UGA">
      <data key="d0">1925954</data>
    </edge>
    <edge source="BEL" target="UKR">
      <data key="d0">133303585</data>
    </edge>
    <edge source="BEL" target="MKD">
      <data key="d0">844957</data>
    </edge>
    <edge source="BEL" target="EGY">
      <data key="d0">53473954</data>
    </edge>
    <edge source="BEL" target="GBR">
      <data key="d0">463045760</data>
    </edge>
    <edge source="BEL" target="TZA">
      <data key="d0">8569365</data>
    </edge>
    <edge source="BEL" target="USA">
      <data key="d0">597871863</data>
    </edge>
    <edge source="BEL" target="BFA">
      <data key="d0">15382440</data>
    </edge>
    <edge source="BEL" target="URY">
      <data key="d0">3899179</data>
    </edge>
    <edge source="BLR" target="AZE">
      <data key="d0">17619100</data>
    </edge>
    <edge source="BLR" target="ARG">
      <data key="d0">589600</data>
    </edge>
    <edge source="BLR" target="AUS">
      <data key="d0">155300</data>
    </edge>
    <edge source="BLR" target="AUT">
      <data key="d0">128900</data>
    </edge>
    <edge source="BLR" target="ARM">
      <data key="d0">1091200</data>
    </edge>
    <edge source="BLR" target="BEL">
      <data key="d0">20800</data>
    </edge>
    <edge source="BLR" target="BRA">
      <data key="d0">160100</data>
    </edge>
    <edge source="BLR" target="BGR">
      <data key="d0">777400</data>
    </edge>
    <edge source="BLR" target="CMR">
      <data key="d0">175400</data>
    </edge>
    <edge source="BLR" target="CAN">
      <data key="d0">32800</data>
    </edge>
    <edge source="BLR" target="CHL">
      <data key="d0">153000</data>
    </edge>
    <edge source="BLR" target="CHN">
      <data key="d0">2896100</data>
    </edge>
    <edge source="BLR" target="CRI">
      <data key="d0">71500</data>
    </edge>
    <edge source="BLR" target="CZE">
      <data key="d0">1126400</data>
    </edge>
    <edge source="BLR" target="ETH">
      <data key="d0">83900</data>
    </edge>
    <edge source="BLR" target="EST">
      <data key="d0">1851300</data>
    </edge>
    <edge source="BLR" target="FIN">
      <data key="d0">259900</data>
    </edge>
    <edge source="BLR" target="FRA">
      <data key="d0">393000</data>
    </edge>
    <edge source="BLR" target="GEO">
      <data key="d0">1752500</data>
    </edge>
    <edge source="BLR" target="DEU">
      <data key="d0">3825800</data>
    </edge>
    <edge source="BLR" target="GTM">
      <data key="d0">239300</data>
    </edge>
    <edge source="BLR" target="HUN">
      <data key="d0">10361600</data>
    </edge>
    <edge source="BLR" target="IDN">
      <data key="d0">396900</data>
    </edge>
    <edge source="BLR" target="ITA">
      <data key="d0">1119300</data>
    </edge>
    <edge source="BLR" target="CIV">
      <data key="d0">33300</data>
    </edge>
    <edge source="BLR" target="KAZ">
      <data key="d0">62871900</data>
    </edge>
    <edge source="BLR" target="KGZ">
      <data key="d0">3263100</data>
    </edge>
    <edge source="BLR" target="LVA">
      <data key="d0">2156200</data>
    </edge>
    <edge source="BLR" target="LTU">
      <data key="d0">15136400</data>
    </edge>
    <edge source="BLR" target="MRT">
      <data key="d0">51500</data>
    </edge>
    <edge source="BLR" target="MEX">
      <data key="d0">54600</data>
    </edge>
    <edge source="BLR" target="MDA">
      <data key="d0">8401500</data>
    </edge>
    <edge source="BLR" target="MAR">
      <data key="d0">182600</data>
    </edge>
    <edge source="BLR" target="NLD">
      <data key="d0">390500</data>
    </edge>
    <edge source="BLR" target="NIC">
      <data key="d0">1075600</data>
    </edge>
    <edge source="BLR" target="NOR">
      <data key="d0">717400</data>
    </edge>
    <edge source="BLR" target="PAK">
      <data key="d0">32069400</data>
    </edge>
    <edge source="BLR" target="PAN">
      <data key="d0">48400</data>
    </edge>
    <edge source="BLR" target="PER">
      <data key="d0">137800</data>
    </edge>
    <edge source="BLR" target="POL">
      <data key="d0">4985200</data>
    </edge>
    <edge source="BLR" target="ROU">
      <data key="d0">10396300</data>
    </edge>
    <edge source="BLR" target="RUS">
      <data key="d0">431140900</data>
    </edge>
    <edge source="BLR" target="SRB">
      <data key="d0">5688600</data>
    </edge>
    <edge source="BLR" target="IND">
      <data key="d0">272700</data>
    </edge>
    <edge source="BLR" target="SVK">
      <data key="d0">144300</data>
    </edge>
    <edge source="BLR" target="VNM">
      <data key="d0">132200</data>
    </edge>
    <edge source="BLR" target="ESP">
      <data key="d0">472500</data>
    </edge>
    <edge source="BLR" target="SWE">
      <data key="d0">120900</data>
    </edge>
    <edge source="BLR" target="CHE">
      <data key="d0">70600</data>
    </edge>
    <edge source="BLR" target="TUR">
      <data key="d0">202000</data>
    </edge>
    <edge source="BLR" target="UKR">
      <data key="d0">117473900</data>
    </edge>
    <edge source="BLR" target="MKD">
      <data key="d0">87300</data>
    </edge>
    <edge source="BLR" target="EGY">
      <data key="d0">3105900</data>
    </edge>
    <edge source="BLR" target="GBR">
      <data key="d0">640500</data>
    </edge>
    <edge source="BLR" target="TZA">
      <data key="d0">13100</data>
    </edge>
    <edge source="BLR" target="USA">
      <data key="d0">15400</data>
    </edge>
    <edge source="BLR" target="BFA">
      <data key="d0">99900</data>
    </edge>
    <edge source="CAN" target="ALB">
      <data key="d0">1309372</data>
    </edge>
    <edge source="CAN" target="DZA">
      <data key="d0">5663699</data>
    </edge>
    <edge source="CAN" target="AZE">
      <data key="d0">1082205</data>
    </edge>
    <edge source="CAN" target="ARG">
      <data key="d0">19252016</data>
    </edge>
    <edge source="CAN" target="AUS">
      <data key="d0">193765201</data>
    </edge>
    <edge source="CAN" target="AUT">
      <data key="d0">4659063</data>
    </edge>
    <edge source="CAN" target="ARM">
      <data key="d0">919862</data>
    </edge>
    <edge source="CAN" target="BEL">
      <data key="d0">40839681</data>
    </edge>
    <edge source="CAN" target="BOL">
      <data key="d0">3278853</data>
    </edge>
    <edge source="CAN" target="BWA">
      <data key="d0">83396</data>
    </edge>
    <edge source="CAN" target="BRA">
      <data key="d0">58985469</data>
    </edge>
    <edge source="CAN" target="BGR">
      <data key="d0">2500415</data>
    </edge>
    <edge source="CAN" target="BLR">
      <data key="d0">500775</data>
    </edge>
    <edge source="CAN" target="KHM">
      <data key="d0">777127</data>
    </edge>
    <edge source="CAN" target="CMR">
      <data key="d0">1266578</data>
    </edge>
    <edge source="CAN" target="CAF">
      <data key="d0">22648</data>
    </edge>
    <edge source="CAN" target="LKA">
      <data key="d0">735634</data>
    </edge>
    <edge source="CAN" target="CHL">
      <data key="d0">46785096</data>
    </edge>
    <edge source="CAN" target="CHN">
      <data key="d0">132987725</data>
    </edge>
    <edge source="CAN" target="COL">
      <data key="d0">19603996</data>
    </edge>
    <edge source="CAN" target="CRI">
      <data key="d0">2671354</data>
    </edge>
    <edge source="CAN" target="HRV">
      <data key="d0">551405</data>
    </edge>
    <edge source="CAN" target="CZE">
      <data key="d0">6922900</data>
    </edge>
    <edge source="CAN" target="BEN">
      <data key="d0">101669</data>
    </edge>
    <edge source="CAN" target="DNK">
      <data key="d0">5532958</data>
    </edge>
    <edge source="CAN" target="ECU">
      <data key="d0">3380951</data>
    </edge>
    <edge source="CAN" target="SLV">
      <data key="d0">2788807</data>
    </edge>
    <edge source="CAN" target="ETH">
      <data key="d0">3932990</data>
    </edge>
    <edge source="CAN" target="EST">
      <data key="d0">2077659</data>
    </edge>
    <edge source="CAN" target="FIN">
      <data key="d0">12552368</data>
    </edge>
    <edge source="CAN" target="FRA">
      <data key="d0">20006800</data>
    </edge>
    <edge source="CAN" target="GEO">
      <data key="d0">64540</data>
    </edge>
    <edge source="CAN" target="GMB">
      <data key="d0">176217</data>
    </edge>
    <edge source="CAN" target="DEU">
      <data key="d0">67492352</data>
    </edge>
    <edge source="CAN" target="GHA">
      <data key="d0">10271753</data>
    </edge>
    <edge source="CAN" target="GRC">
      <data key="d0">2173067</data>
    </edge>
    <edge source="CAN" target="GTM">
      <data key="d0">2617936</data>
    </edge>
    <edge source="CAN" target="HND">
      <data key="d0">3317914</data>
    </edge>
    <edge source="CAN" target="HKG">
      <data key="d0">7117191</data>
    </edge>
    <edge source="CAN" target="HUN">
      <data key="d0">1333651</data>
    </edge>
    <edge source="CAN" target="IDN">
      <data key="d0">30552543</data>
    </edge>
    <edge source="CAN" target="IRL">
      <data key="d0">2415940</data>
    </edge>
    <edge source="CAN" target="ISR">
      <data key="d0">6695554</data>
    </edge>
    <edge source="CAN" target="ITA">
      <data key="d0">21554820</data>
    </edge>
    <edge source="CAN" target="CIV">
      <data key="d0">1689945</data>
    </edge>
    <edge source="CAN" target="JAM">
      <data key="d0">590357</data>
    </edge>
    <edge source="CAN" target="JPN">
      <data key="d0">49955726</data>
    </edge>
    <edge source="CAN" target="KAZ">
      <data key="d0">22978634</data>
    </edge>
    <edge source="CAN" target="JOR">
      <data key="d0">1238135</data>
    </edge>
    <edge source="CAN" target="KOR">
      <data key="d0">13503421</data>
    </edge>
    <edge source="CAN" target="KGZ">
      <data key="d0">5538793</data>
    </edge>
    <edge source="CAN" target="LBN">
      <data key="d0">1745340</data>
    </edge>
    <edge source="CAN" target="LVA">
      <data key="d0">1334392</data>
    </edge>
    <edge source="CAN" target="LTU">
      <data key="d0">13491931</data>
    </edge>
    <edge source="CAN" target="MDG">
      <data key="d0">910337</data>
    </edge>
    <edge source="CAN" target="MYS">
      <data key="d0">6937708</data>
    </edge>
    <edge source="CAN" target="MRT">
      <data key="d0">2944005</data>
    </edge>
    <edge source="CAN" target="MUS">
      <data key="d0">987093</data>
    </edge>
    <edge source="CAN" target="MEX">
      <data key="d0">157213748</data>
    </edge>
    <edge source="CAN" target="MAR">
      <data key="d0">1293744</data>
    </edge>
    <edge source="CAN" target="MOZ">
      <data key="d0">2282858</data>
    </edge>
    <edge source="CAN" target="OMN">
      <data key="d0">10167378</data>
    </edge>
    <edge source="CAN" target="NAM">
      <data key="d0">1427936</data>
    </edge>
    <edge source="CAN" target="NLD">
      <data key="d0">25800129</data>
    </edge>
    <edge source="CAN" target="NZL">
      <data key="d0">22210533</data>
    </edge>
    <edge source="CAN" target="NIC">
      <data key="d0">588769</data>
    </edge>
    <edge source="CAN" target="NOR">
      <data key="d0">15932138</data>
    </edge>
    <edge source="CAN" target="PAK">
      <data key="d0">13449904</data>
    </edge>
    <edge source="CAN" target="PAN">
      <data key="d0">9083581</data>
    </edge>
    <edge source="CAN" target="PRY">
      <data key="d0">806445</data>
    </edge>
    <edge source="CAN" target="PER">
      <data key="d0">37720349</data>
    </edge>
    <edge source="CAN" target="PHL">
      <data key="d0">9364375</data>
    </edge>
    <edge source="CAN" target="POL">
      <data key="d0">10673193</data>
    </edge>
    <edge source="CAN" target="PRT">
      <data key="d0">3678817</data>
    </edge>
    <edge source="CAN" target="ROU">
      <data key="d0">1312722</data>
    </edge>
    <edge source="CAN" target="RUS">
      <data key="d0">80550207</data>
    </edge>
    <edge source="CAN" target="SAU">
      <data key="d0">45425205</data>
    </edge>
    <edge source="CAN" target="SEN">
      <data key="d0">1205436</data>
    </edge>
    <edge source="CAN" target="SRB">
      <data key="d0">387475</data>
    </edge>
    <edge source="CAN" target="IND">
      <data key="d0">26757862</data>
    </edge>
    <edge source="CAN" target="SGP">
      <data key="d0">15171513</data>
    </edge>
    <edge source="CAN" target="SVK">
      <data key="d0">356798</data>
    </edge>
    <edge source="CAN" target="VNM">
      <data key="d0">15109899</data>
    </edge>
    <edge source="CAN" target="SVN">
      <data key="d0">363705</data>
    </edge>
    <edge source="CAN" target="ZAF">
      <data key="d0">31170268</data>
    </edge>
    <edge source="CAN" target="ZWE">
      <data key="d0">390252</data>
    </edge>
    <edge source="CAN" target="ESP">
      <data key="d0">11097056</data>
    </edge>
    <edge source="CAN" target="SWE">
      <data key="d0">16103289</data>
    </edge>
    <edge source="CAN" target="CHE">
      <data key="d0">4042616</data>
    </edge>
    <edge source="CAN" target="THA">
      <data key="d0">13459485</data>
    </edge>
    <edge source="CAN" target="TGO">
      <data key="d0">68314</data>
    </edge>
    <edge source="CAN" target="ARE">
      <data key="d0">24242497</data>
    </edge>
    <edge source="CAN" target="TUN">
      <data key="d0">733050</data>
    </edge>
    <edge source="CAN" target="TUR">
      <data key="d0">14171002</data>
    </edge>
    <edge source="CAN" target="UGA">
      <data key="d0">273943</data>
    </edge>
    <edge source="CAN" target="UKR">
      <data key="d0">3748085</data>
    </edge>
    <edge source="CAN" target="MKD">
      <data key="d0">37712</data>
    </edge>
    <edge source="CAN" target="EGY">
      <data key="d0">9968324</data>
    </edge>
    <edge source="CAN" target="GBR">
      <data key="d0">78478146</data>
    </edge>
    <edge source="CAN" target="TZA">
      <data key="d0">5302617</data>
    </edge>
    <edge source="CAN" target="USA">
      <data key="d0">4120975481</data>
    </edge>
    <edge source="CAN" target="BFA">
      <data key="d0">7561694</data>
    </edge>
    <edge source="CAN" target="URY">
      <data key="d0">5431689</data>
    </edge>
    <edge source="COL" target="DZA">
      <data key="d0">589536</data>
    </edge>
    <edge source="COL" target="ARG">
      <data key="d0">3920029</data>
    </edge>
    <edge source="COL" target="AUS">
      <data key="d0">36688</data>
    </edge>
    <edge source="COL" target="AUT">
      <data key="d0">45889</data>
    </edge>
    <edge source="COL" target="BEL">
      <data key="d0">121756</data>
    </edge>
    <edge source="COL" target="BOL">
      <data key="d0">13007153</data>
    </edge>
    <edge source="COL" target="BRA">
      <data key="d0">1132928</data>
    </edge>
    <edge source="COL" target="CAN">
      <data key="d0">623352</data>
    </edge>
    <edge source="COL" target="CHL">
      <data key="d0">2059238</data>
    </edge>
    <edge source="COL" target="CHN">
      <data key="d0">171291</data>
    </edge>
    <edge source="COL" target="CRI">
      <data key="d0">2423115</data>
    </edge>
    <edge source="COL" target="CZE">
      <data key="d0">160000</data>
    </edge>
    <edge source="COL" target="DNK">
      <data key="d0">19297</data>
    </edge>
    <edge source="COL" target="ECU">
      <data key="d0">10325837</data>
    </edge>
    <edge source="COL" target="SLV">
      <data key="d0">1068298</data>
    </edge>
    <edge source="COL" target="ETH">
      <data key="d0">224733</data>
    </edge>
    <edge source="COL" target="FRA">
      <data key="d0">1055662</data>
    </edge>
    <edge source="COL" target="DEU">
      <data key="d0">548269</data>
    </edge>
    <edge source="COL" target="GTM">
      <data key="d0">5635957</data>
    </edge>
    <edge source="COL" target="HND">
      <data key="d0">3049880</data>
    </edge>
    <edge source="COL" target="HKG">
      <data key="d0">515927</data>
    </edge>
    <edge source="COL" target="HUN">
      <data key="d0">10311</data>
    </edge>
    <edge source="COL" target="IDN">
      <data key="d0">63479</data>
    </edge>
    <edge source="COL" target="ISR">
      <data key="d0">241136</data>
    </edge>
    <edge source="COL" target="ITA">
      <data key="d0">560174</data>
    </edge>
    <edge source="COL" target="CIV">
      <data key="d0">270859</data>
    </edge>
    <edge source="COL" target="JAM">
      <data key="d0">23265</data>
    </edge>
    <edge source="COL" target="KOR">
      <data key="d0">88342</data>
    </edge>
    <edge source="COL" target="MYS">
      <data key="d0">454395</data>
    </edge>
    <edge source="COL" target="MEX">
      <data key="d0">12734703</data>
    </edge>
    <edge source="COL" target="MOZ">
      <data key="d0">158210</data>
    </edge>
    <edge source="COL" target="OMN">
      <data key="d0">238896</data>
    </edge>
    <edge source="COL" target="NLD">
      <data key="d0">64585</data>
    </edge>
    <edge source="COL" target="NIC">
      <data key="d0">477381</data>
    </edge>
    <edge source="COL" target="NOR">
      <data key="d0">171716</data>
    </edge>
    <edge source="COL" target="PAK">
      <data key="d0">161564</data>
    </edge>
    <edge source="COL" target="PAN">
      <data key="d0">5255628</data>
    </edge>
    <edge source="COL" target="PRY">
      <data key="d0">790764</data>
    </edge>
    <edge source="COL" target="PER">
      <data key="d0">12037063</data>
    </edge>
    <edge source="COL" target="POL">
      <data key="d0">12206</data>
    </edge>
    <edge source="COL" target="ROU">
      <data key="d0">74289</data>
    </edge>
    <edge source="COL" target="RUS">
      <data key="d0">427323</data>
    </edge>
    <edge source="COL" target="SAU">
      <data key="d0">1390766</data>
    </edge>
    <edge source="COL" target="IND">
      <data key="d0">1072565</data>
    </edge>
    <edge source="COL" target="SGP">
      <data key="d0">64289</data>
    </edge>
    <edge source="COL" target="VNM">
      <data key="d0">215097</data>
    </edge>
    <edge source="COL" target="ZAF">
      <data key="d0">525451</data>
    </edge>
    <edge source="COL" target="ESP">
      <data key="d0">137016</data>
    </edge>
    <edge source="COL" target="SWE">
      <data key="d0">259360</data>
    </edge>
    <edge source="COL" target="CHE">
      <data key="d0">15491</data>
    </edge>
    <edge source="COL" target="THA">
      <data key="d0">203240</data>
    </edge>
    <edge source="COL" target="ARE">
      <data key="d0">1597169</data>
    </edge>
    <edge source="COL" target="TUN">
      <data key="d0">124162</data>
    </edge>
    <edge source="COL" target="UGA">
      <data key="d0">72023</data>
    </edge>
    <edge source="COL" target="EGY">
      <data key="d0">527806</data>
    </edge>
    <edge source="COL" target="GBR">
      <data key="d0">69959</data>
    </edge>
    <edge source="COL" target="TZA">
      <data key="d0">355508</data>
    </edge>
    <edge source="COL" target="USA">
      <data key="d0">26042295</data>
    </edge>
    <edge source="COL" target="URY">
      <data key="d0">140245</data>
    </edge>
    <edge source="DNK" target="DZA">
      <data key="d0">20370909</data>
    </edge>
    <edge source="DNK" target="AZE">
      <data key="d0">2651031</data>
    </edge>
    <edge source="DNK" target="ARG">
      <data key="d0">9005276</data>
    </edge>
    <edge source="DNK" target="AUS">
      <data key="d0">58084276</data>
    </edge>
    <edge source="DNK" target="AUT">
      <data key="d0">23191653</data>
    </edge>
    <edge source="DNK" target="ARM">
      <data key="d0">162024</data>
    </edge>
    <edge source="DNK" target="BEL">
      <data key="d0">40552593</data>
    </edge>
    <edge source="DNK" target="BOL">
      <data key="d0">2998489</data>
    </edge>
    <edge source="DNK" target="BWA">
      <data key="d0">10711</data>
    </edge>
    <edge source="DNK" target="BRA">
      <data key="d0">23527090</data>
    </edge>
    <edge source="DNK" target="BGR">
      <data key="d0">6206628</data>
    </edge>
    <edge source="DNK" target="BLR">
      <data key="d0">3021311</data>
    </edge>
    <edge source="DNK" target="KHM">
      <data key="d0">297083</data>
    </edge>
    <edge source="DNK" target="CMR">
      <data key="d0">195033</data>
    </edge>
    <edge source="DNK" target="CAN">
      <data key="d0">50580952</data>
    </edge>
    <edge source="DNK" target="CAF">
      <data key="d0">36321</data>
    </edge>
    <edge source="DNK" target="LKA">
      <data key="d0">8011248</data>
    </edge>
    <edge source="DNK" target="CHL">
      <data key="d0">23870843</data>
    </edge>
    <edge source="DNK" target="CHN">
      <data key="d0">137471962</data>
    </edge>
    <edge source="DNK" target="COL">
      <data key="d0">6425454</data>
    </edge>
    <edge source="DNK" target="CRI">
      <data key="d0">761597</data>
    </edge>
    <edge source="DNK" target="HRV">
      <data key="d0">2310869</data>
    </edge>
    <edge source="DNK" target="CZE">
      <data key="d0">28023274</data>
    </edge>
    <edge source="DNK" target="BEN">
      <data key="d0">72139</data>
    </edge>
    <edge source="DNK" target="ECU">
      <data key="d0">1119703</data>
    </edge>
    <edge source="DNK" target="SLV">
      <data key="d0">542317</data>
    </edge>
    <edge source="DNK" target="ETH">
      <data key="d0">2247719</data>
    </edge>
    <edge source="DNK" target="EST">
      <data key="d0">10438239</data>
    </edge>
    <edge source="DNK" target="FIN">
      <data key="d0">55643894</data>
    </edge>
    <edge source="DNK" target="FRA">
      <data key="d0">151174187</data>
    </edge>
    <edge source="DNK" target="GEO">
      <data key="d0">477739</data>
    </edge>
    <edge source="DNK" target="DEU">
      <data key="d0">300574969</data>
    </edge>
    <edge source="DNK" target="GHA">
      <data key="d0">7307906</data>
    </edge>
    <edge source="DNK" target="GRC">
      <data key="d0">6915301</data>
    </edge>
    <edge source="DNK" target="GTM">
      <data key="d0">1507617</data>
    </edge>
    <edge source="DNK" target="HND">
      <data key="d0">295186</data>
    </edge>
    <edge source="DNK" target="HKG">
      <data key="d0">10395851</data>
    </edge>
    <edge source="DNK" target="HUN">
      <data key="d0">42900299</data>
    </edge>
    <edge source="DNK" target="IDN">
      <data key="d0">15954361</data>
    </edge>
    <edge source="DNK" target="IRL">
      <data key="d0">27463743</data>
    </edge>
    <edge source="DNK" target="ISR">
      <data key="d0">21014300</data>
    </edge>
    <edge source="DNK" target="ITA">
      <data key="d0">64768874</data>
    </edge>
    <edge source="DNK" target="CIV">
      <data key="d0">252803</data>
    </edge>
    <edge source="DNK" target="JAM">
      <data key="d0">433535</data>
    </edge>
    <edge source="DNK" target="JPN">
      <data key="d0">39006868</data>
    </edge>
    <edge source="DNK" target="KAZ">
      <data key="d0">855942</data>
    </edge>
    <edge source="DNK" target="JOR">
      <data key="d0">3215180</data>
    </edge>
    <edge source="DNK" target="KOR">
      <data key="d0">22536310</data>
    </edge>
    <edge source="DNK" target="LBN">
      <data key="d0">1664017</data>
    </edge>
    <edge source="DNK" target="LVA">
      <data key="d0">10622634</data>
    </edge>
    <edge source="DNK" target="LTU">
      <data key="d0">24884006</data>
    </edge>
    <edge source="DNK" target="MDG">
      <data key="d0">13649</data>
    </edge>
    <edge source="DNK" target="MYS">
      <data key="d0">10754983</data>
    </edge>
    <edge source="DNK" target="MRT">
      <data key="d0">95825</data>
    </edge>
    <edge source="DNK" target="MUS">
      <data key="d0">521204</data>
    </edge>
    <edge source="DNK" target="MEX">
      <data key="d0">45679830</data>
    </edge>
    <edge source="DNK" target="MDA">
      <data key="d0">625138</data>
    </edge>
    <edge source="DNK" target="MAR">
      <data key="d0">9979145</data>
    </edge>
    <edge source="DNK" target="MOZ">
      <data key="d0">144989</data>
    </edge>
    <edge source="DNK" target="OMN">
      <data key="d0">825492</data>
    </edge>
    <edge source="DNK" target="NLD">
      <data key="d0">82058119</data>
    </edge>
    <edge source="DNK" target="NZL">
      <data key="d0">11463790</data>
    </edge>
    <edge source="DNK" target="NIC">
      <data key="d0">235948</data>
    </edge>
    <edge source="DNK" target="NER">
      <data key="d0">12937</data>
    </edge>
    <edge source="DNK" target="NOR">
      <data key="d0">227809756</data>
    </edge>
    <edge source="DNK" target="PAK">
      <data key="d0">33181788</data>
    </edge>
    <edge source="DNK" target="PAN">
      <data key="d0">2893836</data>
    </edge>
    <edge source="DNK" target="PRY">
      <data key="d0">1469159</data>
    </edge>
    <edge source="DNK" target="PER">
      <data key="d0">8107321</data>
    </edge>
    <edge source="DNK" target="PHL">
      <data key="d0">7172550</data>
    </edge>
    <edge source="DNK" target="POL">
      <data key="d0">104909662</data>
    </edge>
    <edge source="DNK" target="PRT">
      <data key="d0">13532926</data>
    </edge>
    <edge source="DNK" target="ROU">
      <data key="d0">10411743</data>
    </edge>
    <edge source="DNK" target="RUS">
      <data key="d0">78521570</data>
    </edge>
    <edge source="DNK" target="SAU">
      <data key="d0">22946475</data>
    </edge>
    <edge source="DNK" target="SEN">
      <data key="d0">331676</data>
    </edge>
    <edge source="DNK" target="SRB">
      <data key="d0">2920979</data>
    </edge>
    <edge source="DNK" target="IND">
      <data key="d0">20039817</data>
    </edge>
    <edge source="DNK" target="SGP">
      <data key="d0">10128549</data>
    </edge>
    <edge source="DNK" target="SVK">
      <data key="d0">7025753</data>
    </edge>
    <edge source="DNK" target="VNM">
      <data key="d0">31195598</data>
    </edge>
    <edge source="DNK" target="SVN">
      <data key="d0">5238024</data>
    </edge>
    <edge source="DNK" target="ZAF">
      <data key="d0">19570560</data>
    </edge>
    <edge source="DNK" target="ZWE">
      <data key="d0">114924</data>
    </edge>
    <edge source="DNK" target="ESP">
      <data key="d0">77493865</data>
    </edge>
    <edge source="DNK" target="SWE">
      <data key="d0">259310716</data>
    </edge>
    <edge source="DNK" target="CHE">
      <data key="d0">26416941</data>
    </edge>
    <edge source="DNK" target="THA">
      <data key="d0">17296623</data>
    </edge>
    <edge source="DNK" target="TGO">
      <data key="d0">216169</data>
    </edge>
    <edge source="DNK" target="ARE">
      <data key="d0">12035687</data>
    </edge>
    <edge source="DNK" target="TUN">
      <data key="d0">1797309</data>
    </edge>
    <edge source="DNK" target="TUR">
      <data key="d0">36681314</data>
    </edge>
    <edge source="DNK" target="UGA">
      <data key="d0">560640</data>
    </edge>
    <edge source="DNK" target="UKR">
      <data key="d0">32102293</data>
    </edge>
    <edge source="DNK" target="MKD">
      <data key="d0">1466680</data>
    </edge>
    <edge source="DNK" target="EGY">
      <data key="d0">24429929</data>
    </edge>
    <edge source="DNK" target="GBR">
      <data key="d0">153352979</data>
    </edge>
    <edge source="DNK" target="TZA">
      <data key="d0">842660</data>
    </edge>
    <edge source="DNK" target="USA">
      <data key="d0">347119297</data>
    </edge>
    <edge source="DNK" target="BFA">
      <data key="d0">130081</data>
    </edge>
    <edge source="DNK" target="URY">
      <data key="d0">2777715</data>
    </edge>
    <edge source="GEO" target="AZE">
      <data key="d0">3354869</data>
    </edge>
    <edge source="GEO" target="ARM">
      <data key="d0">826965</data>
    </edge>
    <edge source="GEO" target="BEL">
      <data key="d0">33815</data>
    </edge>
    <edge source="GEO" target="DNK">
      <data key="d0">11050</data>
    </edge>
    <edge source="GEO" target="FRA">
      <data key="d0">79386</data>
    </edge>
    <edge source="GEO" target="DEU">
      <data key="d0">109352</data>
    </edge>
    <edge source="GEO" target="ISR">
      <data key="d0">49946</data>
    </edge>
    <edge source="GEO" target="ITA">
      <data key="d0">232340</data>
    </edge>
    <edge source="GEO" target="KAZ">
      <data key="d0">31102</data>
    </edge>
    <edge source="GEO" target="LBN">
      <data key="d0">55397</data>
    </edge>
    <edge source="GEO" target="NLD">
      <data key="d0">21497</data>
    </edge>
    <edge source="GEO" target="RUS">
      <data key="d0">83421</data>
    </edge>
    <edge source="GEO" target="IND">
      <data key="d0">52952</data>
    </edge>
    <edge source="GEO" target="ARE">
      <data key="d0">355494</data>
    </edge>
    <edge source="GEO" target="TUR">
      <data key="d0">709710</data>
    </edge>
    <edge source="GEO" target="UKR">
      <data key="d0">275052</data>
    </edge>
    <edge source="GEO" target="EGY">
      <data key="d0">1698462</data>
    </edge>
    <edge source="KAZ" target="AZE">
      <data key="d0">331128</data>
    </edge>
    <edge source="KAZ" target="AUT">
      <data key="d0">12324</data>
    </edge>
    <edge source="KAZ" target="BEL">
      <data key="d0">87153</data>
    </edge>
    <edge source="KAZ" target="BGR">
      <data key="d0">316436</data>
    </edge>
    <edge source="KAZ" target="BLR">
      <data key="d0">31287</data>
    </edge>
    <edge source="KAZ" target="CHN">
      <data key="d0">9166182</data>
    </edge>
    <edge source="KAZ" target="CZE">
      <data key="d0">108182</data>
    </edge>
    <edge source="KAZ" target="EST">
      <data key="d0">53969</data>
    </edge>
    <edge source="KAZ" target="FIN">
      <data key="d0">348669</data>
    </edge>
    <edge source="KAZ" target="FRA">
      <data key="d0">118586</data>
    </edge>
    <edge source="KAZ" target="GEO">
      <data key="d0">248491</data>
    </edge>
    <edge source="KAZ" target="DEU">
      <data key="d0">2176743</data>
    </edge>
    <edge source="KAZ" target="IDN">
      <data key="d0">61666</data>
    </edge>
    <edge source="KAZ" target="ITA">
      <data key="d0">5594985</data>
    </edge>
    <edge source="KAZ" target="KOR">
      <data key="d0">434972</data>
    </edge>
    <edge source="KAZ" target="KGZ">
      <data key="d0">1042398</data>
    </edge>
    <edge source="KAZ" target="LTU">
      <data key="d0">1923484</data>
    </edge>
    <edge source="KAZ" target="OMN">
      <data key="d0">14722</data>
    </edge>
    <edge source="KAZ" target="NLD">
      <data key="d0">4134759</data>
    </edge>
    <edge source="KAZ" target="NOR">
      <data key="d0">630691</data>
    </edge>
    <edge source="KAZ" target="PAK">
      <data key="d0">164338</data>
    </edge>
    <edge source="KAZ" target="POL">
      <data key="d0">572813</data>
    </edge>
    <edge source="KAZ" target="ROU">
      <data key="d0">43557</data>
    </edge>
    <edge source="KAZ" target="RUS">
      <data key="d0">18920220</data>
    </edge>
    <edge source="KAZ" target="SAU">
      <data key="d0">7772365</data>
    </edge>
    <edge source="KAZ" target="SEN">
      <data key="d0">28646</data>
    </edge>
    <edge source="KAZ" target="SRB">
      <data key="d0">1061761</data>
    </edge>
    <edge source="KAZ" target="ESP">
      <data key="d0">145807</data>
    </edge>
    <edge source="KAZ" target="SWE">
      <data key="d0">63173</data>
    </edge>
    <edge source="KAZ" target="ARE">
      <data key="d0">4338332</data>
    </edge>
    <edge source="KAZ" target="TUR">
      <data key="d0">2712441</data>
    </edge>
    <edge source="KAZ" target="UKR">
      <data key="d0">665827</data>
    </edge>
    <edge source="KAZ" target="EGY">
      <data key="d0">10583</data>
    </edge>
    <edge source="KAZ" target="GBR">
      <data key="d0">64721</data>
    </edge>
    <edge source="KAZ" target="USA">
      <data key="d0">142308</data>
    </edge>
    <edge source="MYS" target="DZA">
      <data key="d0">4810896</data>
    </edge>
    <edge source="MYS" target="AZE">
      <data key="d0">1675513</data>
    </edge>
    <edge source="MYS" target="ARG">
      <data key="d0">2219291</data>
    </edge>
    <edge source="MYS" target="AUS">
      <data key="d0">182359985</data>
    </edge>
    <edge source="MYS" target="AUT">
      <data key="d0">12516660</data>
    </edge>
    <edge source="MYS" target="BEL">
      <data key="d0">3814091</data>
    </edge>
    <edge source="MYS" target="BOL">
      <data key="d0">41145</data>
    </edge>
    <edge source="MYS" target="BWA">
      <data key="d0">21349</data>
    </edge>
    <edge source="MYS" target="BRA">
      <data key="d0">16744853</data>
    </edge>
    <edge source="MYS" target="BGR">
      <data key="d0">1067151</data>
    </edge>
    <edge source="MYS" target="KHM">
      <data key="d0">7071927</data>
    </edge>
    <edge source="MYS" target="CMR">
      <data key="d0">5263898</data>
    </edge>
    <edge source="MYS" target="CAN">
      <data key="d0">10445541</data>
    </edge>
    <edge source="MYS" target="CAF">
      <data key="d0">60360</data>
    </edge>
    <edge source="MYS" target="LKA">
      <data key="d0">11199996</data>
    </edge>
    <edge source="MYS" target="CHL">
      <data key="d0">472734</data>
    </edge>
    <edge source="MYS" target="CHN">
      <data key="d0">234712473</data>
    </edge>
    <edge source="MYS" target="COL">
      <data key="d0">5278060</data>
    </edge>
    <edge source="MYS" target="CRI">
      <data key="d0">3752606</data>
    </edge>
    <edge source="MYS" target="HRV">
      <data key="d0">63361</data>
    </edge>
    <edge source="MYS" target="CZE">
      <data key="d0">7421503</data>
    </edge>
    <edge source="MYS" target="BEN">
      <data key="d0">49533</data>
    </edge>
    <edge source="MYS" target="DNK">
      <data key="d0">1646212</data>
    </edge>
    <edge source="MYS" target="ECU">
      <data key="d0">1325400</data>
    </edge>
    <edge source="MYS" target="SLV">
      <data key="d0">496845</data>
    </edge>
    <edge source="MYS" target="ETH">
      <data key="d0">168972</data>
    </edge>
    <edge source="MYS" target="FIN">
      <data key="d0">1730118</data>
    </edge>
    <edge source="MYS" target="FRA">
      <data key="d0">26801732</data>
    </edge>
    <edge source="MYS" target="GEO">
      <data key="d0">498341</data>
    </edge>
    <edge source="MYS" target="DEU">
      <data key="d0">68035457</data>
    </edge>
    <edge source="MYS" target="GHA">
      <data key="d0">6823622</data>
    </edge>
    <edge source="MYS" target="GRC">
      <data key="d0">780756</data>
    </edge>
    <edge source="MYS" target="GTM">
      <data key="d0">11607943</data>
    </edge>
    <edge source="MYS" target="HND">
      <data key="d0">3879164</data>
    </edge>
    <edge source="MYS" target="HKG">
      <data key="d0">43936972</data>
    </edge>
    <edge source="MYS" target="HUN">
      <data key="d0">1988079</data>
    </edge>
    <edge source="MYS" target="IDN">
      <data key="d0">366670917</data>
    </edge>
    <edge source="MYS" target="IRL">
      <data key="d0">3600658</data>
    </edge>
    <edge source="MYS" target="ITA">
      <data key="d0">11750002</data>
    </edge>
    <edge source="MYS" target="CIV">
      <data key="d0">8335009</data>
    </edge>
    <edge source="MYS" target="JAM">
      <data key="d0">125778</data>
    </edge>
    <edge source="MYS" target="JPN">
      <data key="d0">148201913</data>
    </edge>
    <edge source="MYS" target="KAZ">
      <data key="d0">641875</data>
    </edge>
    <edge source="MYS" target="JOR">
      <data key="d0">334900</data>
    </edge>
    <edge source="MYS" target="KOR">
      <data key="d0">74413518</data>
    </edge>
    <edge source="MYS" target="LBN">
      <data key="d0">665238</data>
    </edge>
    <edge source="MYS" target="LVA">
      <data key="d0">292722</data>
    </edge>
    <edge source="MYS" target="LTU">
      <data key="d0">104016</data>
    </edge>
    <edge source="MYS" target="MWI">
      <data key="d0">23667</data>
    </edge>
    <edge source="MYS" target="MRT">
      <data key="d0">99882</data>
    </edge>
    <edge source="MYS" target="MUS">
      <data key="d0">148003</data>
    </edge>
    <edge source="MYS" target="MEX">
      <data key="d0">10947044</data>
    </edge>
    <edge source="MYS" target="MAR">
      <data key="d0">2840125</data>
    </edge>
    <edge source="MYS" target="MOZ">
      <data key="d0">182224</data>
    </edge>
    <edge source="MYS" target="OMN">
      <data key="d0">13489845</data>
    </edge>
    <edge source="MYS" target="NAM">
      <data key="d0">178131</data>
    </edge>
    <edge source="MYS" target="NLD">
      <data key="d0">25669823</data>
    </edge>
    <edge source="MYS" target="NZL">
      <data key="d0">11833170</data>
    </edge>
    <edge source="MYS" target="NIC">
      <data key="d0">2558867</data>
    </edge>
    <edge source="MYS" target="NOR">
      <data key="d0">26516297</data>
    </edge>
    <edge source="MYS" target="PAK">
      <data key="d0">9570423</data>
    </edge>
    <edge source="MYS" target="PAN">
      <data key="d0">1870530</data>
    </edge>
    <edge source="MYS" target="PRY">
      <data key="d0">416008</data>
    </edge>
    <edge source="MYS" target="PER">
      <data key="d0">2817911</data>
    </edge>
    <edge source="MYS" target="PHL">
      <data key="d0">69885064</data>
    </edge>
    <edge source="MYS" target="POL">
      <data key="d0">11682245</data>
    </edge>
    <edge source="MYS" target="PRT">
      <data key="d0">2158845</data>
    </edge>
    <edge source="MYS" target="ROU">
      <data key="d0">611268</data>
    </edge>
    <edge source="MYS" target="RUS">
      <data key="d0">8806616</data>
    </edge>
    <edge source="MYS" target="SAU">
      <data key="d0">30999766</data>
    </edge>
    <edge source="MYS" target="SEN">
      <data key="d0">402805</data>
    </edge>
    <edge source="MYS" target="SRB">
      <data key="d0">37759</data>
    </edge>
    <edge source="MYS" target="IND">
      <data key="d0">54834113</data>
    </edge>
    <edge source="MYS" target="SGP">
      <data key="d0">804770392</data>
    </edge>
    <edge source="MYS" target="SVK">
      <data key="d0">1767385</data>
    </edge>
    <edge source="MYS" target="VNM">
      <data key="d0">77977278</data>
    </edge>
    <edge source="MYS" target="SVN">
      <data key="d0">1030341</data>
    </edge>
    <edge source="MYS" target="ZAF">
      <data key="d0">14603786</data>
    </edge>
    <edge source="MYS" target="ESP">
      <data key="d0">18736560</data>
    </edge>
    <edge source="MYS" target="SWE">
      <data key="d0">4315282</data>
    </edge>
    <edge source="MYS" target="CHE">
      <data key="d0">9565474</data>
    </edge>
    <edge source="MYS" target="THA">
      <data key="d0">194790783</data>
    </edge>
    <edge source="MYS" target="TGO">
      <data key="d0">320259</data>
    </edge>
    <edge source="MYS" target="ARE">
      <data key="d0">26488641</data>
    </edge>
    <edge source="MYS" target="TUN">
      <data key="d0">1377850</data>
    </edge>
    <edge source="MYS" target="TUR">
      <data key="d0">7296884</data>
    </edge>
    <edge source="MYS" target="UGA">
      <data key="d0">1141689</data>
    </edge>
    <edge source="MYS" target="UKR">
      <data key="d0">4767024</data>
    </edge>
    <edge source="MYS" target="EGY">
      <data key="d0">32106577</data>
    </edge>
    <edge source="MYS" target="GBR">
      <data key="d0">47884971</data>
    </edge>
    <edge source="MYS" target="TZA">
      <data key="d0">162674</data>
    </edge>
    <edge source="MYS" target="USA">
      <data key="d0">317778971</data>
    </edge>
    <edge source="MYS" target="URY">
      <data key="d0">80661</data>
    </edge>
    <edge source="MEX" target="DZA">
      <data key="d0">41941</data>
    </edge>
    <edge source="MEX" target="AZE">
      <data key="d0">1193078</data>
    </edge>
    <edge source="MEX" target="ARG">
      <data key="d0">15042446</data>
    </edge>
    <edge source="MEX" target="AUS">
      <data key="d0">8275367</data>
    </edge>
    <edge source="MEX" target="AUT">
      <data key="d0">488740</data>
    </edge>
    <edge source="MEX" target="BEL">
      <data key="d0">2281245</data>
    </edge>
    <edge source="MEX" target="BOL">
      <data key="d0">9173296</data>
    </edge>
    <edge source="MEX" target="BRA">
      <data key="d0">15953564</data>
    </edge>
    <edge source="MEX" target="BGR">
      <data key="d0">25922</data>
    </edge>
    <edge source="MEX" target="BLR">
      <data key="d0">386115</data>
    </edge>
    <edge source="MEX" target="CMR">
      <data key="d0">200272</data>
    </edge>
    <edge source="MEX" target="CAN">
      <data key="d0">144780994</data>
    </edge>
    <edge source="MEX" target="LKA">
      <data key="d0">245381</data>
    </edge>
    <edge source="MEX" target="CHL">
      <data key="d0">37226301</data>
    </edge>
    <edge source="MEX" target="CHN">
      <data key="d0">10190993</data>
    </edge>
    <edge source="MEX" target="COL">
      <data key="d0">55764427</data>
    </edge>
    <edge source="MEX" target="CRI">
      <data key="d0">19921500</data>
    </edge>
    <edge source="MEX" target="CZE">
      <data key="d0">964900</data>
    </edge>
    <edge source="MEX" target="DNK">
      <data key="d0">290538</data>
    </edge>
    <edge source="MEX" target="ECU">
      <data key="d0">16780572</data>
    </edge>
    <edge source="MEX" target="SLV">
      <data key="d0">8119085</data>
    </edge>
    <edge source="MEX" target="ETH">
      <data key="d0">857261</data>
    </edge>
    <edge source="MEX" target="EST">
      <data key="d0">10024</data>
    </edge>
    <edge source="MEX" target="FIN">
      <data key="d0">40458</data>
    </edge>
    <edge source="MEX" target="FRA">
      <data key="d0">2303817</data>
    </edge>
    <edge source="MEX" target="DEU">
      <data key="d0">26340926</data>
    </edge>
    <edge source="MEX" target="GHA">
      <data key="d0">1085583</data>
    </edge>
    <edge source="MEX" target="GRC">
      <data key="d0">659532</data>
    </edge>
    <edge source="MEX" target="GTM">
      <data key="d0">23241746</data>
    </edge>
    <edge source="MEX" target="HND">
      <data key="d0">10111079</data>
    </edge>
    <edge source="MEX" target="HKG">
      <data key="d0">5571183</data>
    </edge>
    <edge source="MEX" target="HUN">
      <data key="d0">3871666</data>
    </edge>
    <edge source="MEX" target="IDN">
      <data key="d0">3045131</data>
    </edge>
    <edge source="MEX" target="IRL">
      <data key="d0">700261</data>
    </edge>
    <edge source="MEX" target="ISR">
      <data key="d0">4945820</data>
    </edge>
    <edge source="MEX" target="ITA">
      <data key="d0">10512197</data>
    </edge>
    <edge source="MEX" target="CIV">
      <data key="d0">336377</data>
    </edge>
    <edge source="MEX" target="JAM">
      <data key="d0">4814051</data>
    </edge>
    <edge source="MEX" target="JPN">
      <data key="d0">6408326</data>
    </edge>
    <edge source="MEX" target="KAZ">
      <data key="d0">105596</data>
    </edge>
    <edge source="MEX" target="JOR">
      <data key="d0">291575</data>
    </edge>
    <edge source="MEX" target="KOR">
      <data key="d0">3784152</data>
    </edge>
    <edge source="MEX" target="LBN">
      <data key="d0">76822</data>
    </edge>
    <edge source="MEX" target="LTU">
      <data key="d0">40319</data>
    </edge>
    <edge source="MEX" target="MYS">
      <data key="d0">17523241</data>
    </edge>
    <edge source="MEX" target="MRT">
      <data key="d0">132957</data>
    </edge>
    <edge source="MEX" target="MAR">
      <data key="d0">2048424</data>
    </edge>
    <edge source="MEX" target="MOZ">
      <data key="d0">450657</data>
    </edge>
    <edge source="MEX" target="OMN">
      <data key="d0">239100</data>
    </edge>
    <edge source="MEX" target="NAM">
      <data key="d0">280415</data>
    </edge>
    <edge source="MEX" target="NLD">
      <data key="d0">3634647</data>
    </edge>
    <edge source="MEX" target="NZL">
      <data key="d0">129421</data>
    </edge>
    <edge source="MEX" target="NIC">
      <data key="d0">11617897</data>
    </edge>
    <edge source="MEX" target="NOR">
      <data key="d0">541735</data>
    </edge>
    <edge source="MEX" target="PAK">
      <data key="d0">276538</data>
    </edge>
    <edge source="MEX" target="PAN">
      <data key="d0">14972437</data>
    </edge>
    <edge source="MEX" target="PRY">
      <data key="d0">4856691</data>
    </edge>
    <edge source="MEX" target="PER">
      <data key="d0">32988486</data>
    </edge>
    <edge source="MEX" target="PHL">
      <data key="d0">971233</data>
    </edge>
    <edge source="MEX" target="POL">
      <data key="d0">63470</data>
    </edge>
    <edge source="MEX" target="PRT">
      <data key="d0">70857</data>
    </edge>
    <edge source="MEX" target="ROU">
      <data key="d0">313547</data>
    </edge>
    <edge source="MEX" target="RUS">
      <data key="d0">16513332</data>
    </edge>
    <edge source="MEX" target="SAU">
      <data key="d0">10843357</data>
    </edge>
    <edge source="MEX" target="SEN">
      <data key="d0">187315</data>
    </edge>
    <edge source="MEX" target="IND">
      <data key="d0">7445050</data>
    </edge>
    <edge source="MEX" target="SGP">
      <data key="d0">7988253</data>
    </edge>
    <edge source="MEX" target="SVK">
      <data key="d0">339357</data>
    </edge>
    <edge source="MEX" target="VNM">
      <data key="d0">8168947</data>
    </edge>
    <edge source="MEX" target="SVN">
      <data key="d0">97376</data>
    </edge>
    <edge source="MEX" target="ZAF">
      <data key="d0">13864682</data>
    </edge>
    <edge source="MEX" target="ZWE">
      <data key="d0">563447</data>
    </edge>
    <edge source="MEX" target="ESP">
      <data key="d0">5409524</data>
    </edge>
    <edge source="MEX" target="SWE">
      <data key="d0">1718462</data>
    </edge>
    <edge source="MEX" target="CHE">
      <data key="d0">1908258</data>
    </edge>
    <edge source="MEX" target="THA">
      <data key="d0">2911163</data>
    </edge>
    <edge source="MEX" target="ARE">
      <data key="d0">5028880</data>
    </edge>
    <edge source="MEX" target="TUN">
      <data key="d0">405520</data>
    </edge>
    <edge source="MEX" target="TUR">
      <data key="d0">7381899</data>
    </edge>
    <edge source="MEX" target="UGA">
      <data key="d0">34754</data>
    </edge>
    <edge source="MEX" target="UKR">
      <data key="d0">3438029</data>
    </edge>
    <edge source="MEX" target="MKD">
      <data key="d0">95296</data>
    </edge>
    <edge source="MEX" target="EGY">
      <data key="d0">682455</data>
    </edge>
    <edge source="MEX" target="GBR">
      <data key="d0">6764182</data>
    </edge>
    <edge source="MEX" target="TZA">
      <data key="d0">770558</data>
    </edge>
    <edge source="MEX" target="USA">
      <data key="d0">3557619993</data>
    </edge>
    <edge source="MEX" target="URY">
      <data key="d0">5440598</data>
    </edge>
    <edge source="OMN" target="DZA">
      <data key="d0">586743</data>
    </edge>
    <edge source="OMN" target="ARG">
      <data key="d0">23829</data>
    </edge>
    <edge source="OMN" target="AUS">
      <data key="d0">109663</data>
    </edge>
    <edge source="OMN" target="BEL">
      <data key="d0">1592483</data>
    </edge>
    <edge source="OMN" target="BOL">
      <data key="d0">12297</data>
    </edge>
    <edge source="OMN" target="CMR">
      <data key="d0">758492</data>
    </edge>
    <edge source="OMN" target="CAN">
      <data key="d0">48255</data>
    </edge>
    <edge source="OMN" target="CHN">
      <data key="d0">282907</data>
    </edge>
    <edge source="OMN" target="CZE">
      <data key="d0">38770</data>
    </edge>
    <edge source="OMN" target="DNK">
      <data key="d0">11085</data>
    </edge>
    <edge source="OMN" target="FRA">
      <data key="d0">51446</data>
    </edge>
    <edge source="OMN" target="DEU">
      <data key="d0">116680</data>
    </edge>
    <edge source="OMN" target="IDN">
      <data key="d0">59244</data>
    </edge>
    <edge source="OMN" target="ITA">
      <data key="d0">54710</data>
    </edge>
    <edge source="OMN" target="JPN">
      <data key="d0">30328</data>
    </edge>
    <edge source="OMN" target="JOR">
      <data key="d0">31275</data>
    </edge>
    <edge source="OMN" target="KOR">
      <data key="d0">65920</data>
    </edge>
    <edge source="OMN" target="LBN">
      <data key="d0">10895</data>
    </edge>
    <edge source="OMN" target="MYS">
      <data key="d0">823021</data>
    </edge>
    <edge source="OMN" target="MEX">
      <data key="d0">29774</data>
    </edge>
    <edge source="OMN" target="NLD">
      <data key="d0">68887</data>
    </edge>
    <edge source="OMN" target="NZL">
      <data key="d0">890813</data>
    </edge>
    <edge source="OMN" target="NOR">
      <data key="d0">51179</data>
    </edge>
    <edge source="OMN" target="PAK">
      <data key="d0">399296</data>
    </edge>
    <edge source="OMN" target="PAN">
      <data key="d0">66841</data>
    </edge>
    <edge source="OMN" target="PER">
      <data key="d0">406331</data>
    </edge>
    <edge source="OMN" target="SAU">
      <data key="d0">4080928</data>
    </edge>
    <edge source="OMN" target="IND">
      <data key="d0">5018860</data>
    </edge>
    <edge source="OMN" target="SGP">
      <data key="d0">225471</data>
    </edge>
    <edge source="OMN" target="ESP">
      <data key="d0">149603</data>
    </edge>
    <edge source="OMN" target="SWE">
      <data key="d0">32513</data>
    </edge>
    <edge source="OMN" target="CHE">
      <data key="d0">10463</data>
    </edge>
    <edge source="OMN" target="THA">
      <data key="d0">23724</data>
    </edge>
    <edge source="OMN" target="ARE">
      <data key="d0">40351503</data>
    </edge>
    <edge source="OMN" target="TUN">
      <data key="d0">21717</data>
    </edge>
    <edge source="OMN" target="TUR">
      <data key="d0">191473</data>
    </edge>
    <edge source="OMN" target="EGY">
      <data key="d0">578629</data>
    </edge>
    <edge source="OMN" target="GBR">
      <data key="d0">920054</data>
    </edge>
    <edge source="OMN" target="TZA">
      <data key="d0">534909</data>
    </edge>
    <edge source="OMN" target="USA">
      <data key="d0">1553401</data>
    </edge>
    <edge source="NOR" target="ALB">
      <data key="d0">122403</data>
    </edge>
    <edge source="NOR" target="DZA">
      <data key="d0">796685</data>
    </edge>
    <edge source="NOR" target="AZE">
      <data key="d0">29272234</data>
    </edge>
    <edge source="NOR" target="ARG">
      <data key="d0">1452637</data>
    </edge>
    <edge source="NOR" target="AUS">
      <data key="d0">15849289</data>
    </edge>
    <edge source="NOR" target="AUT">
      <data key="d0">7557955</data>
    </edge>
    <edge source="NOR" target="BEL">
      <data key="d0">11563981</data>
    </edge>
    <edge source="NOR" target="BOL">
      <data key="d0">1223441</data>
    </edge>
    <edge source="NOR" target="BRA">
      <data key="d0">31141531</data>
    </edge>
    <edge source="NOR" target="BGR">
      <data key="d0">2045121</data>
    </edge>
    <edge source="NOR" target="BLR">
      <data key="d0">49280</data>
    </edge>
    <edge source="NOR" target="KHM">
      <data key="d0">16276</data>
    </edge>
    <edge source="NOR" target="CMR">
      <data key="d0">806870</data>
    </edge>
    <edge source="NOR" target="CAN">
      <data key="d0">24034780</data>
    </edge>
    <edge source="NOR" target="LKA">
      <data key="d0">1360851</data>
    </edge>
    <edge source="NOR" target="CHL">
      <data key="d0">3385638</data>
    </edge>
    <edge source="NOR" target="CHN">
      <data key="d0">83208756</data>
    </edge>
    <edge source="NOR" target="COL">
      <data key="d0">180242</data>
    </edge>
    <edge source="NOR" target="CRI">
      <data key="d0">21192</data>
    </edge>
    <edge source="NOR" target="HRV">
      <data key="d0">3781771</data>
    </edge>
    <edge source="NOR" target="CZE">
      <data key="d0">4962849</data>
    </edge>
    <edge source="NOR" target="DNK">
      <data key="d0">86176457</data>
    </edge>
    <edge source="NOR" target="ECU">
      <data key="d0">296899</data>
    </edge>
    <edge source="NOR" target="SLV">
      <data key="d0">520469</data>
    </edge>
    <edge source="NOR" target="ETH">
      <data key="d0">284852</data>
    </edge>
    <edge source="NOR" target="EST">
      <data key="d0">4909356</data>
    </edge>
    <edge source="NOR" target="FIN">
      <data key="d0">14642310</data>
    </edge>
    <edge source="NOR" target="FRA">
      <data key="d0">38015046</data>
    </edge>
    <edge source="NOR" target="GEO">
      <data key="d0">15089</data>
    </edge>
    <edge source="NOR" target="DEU">
      <data key="d0">123000090</data>
    </edge>
    <edge source="NOR" target="GHA">
      <data key="d0">3753715</data>
    </edge>
    <edge source="NOR" target="GRC">
      <data key="d0">3686873</data>
    </edge>
    <edge source="NOR" target="HND">
      <data key="d0">73478</data>
    </edge>
    <edge source="NOR" target="HKG">
      <data key="d0">567778</data>
    </edge>
    <edge source="NOR" target="HUN">
      <data key="d0">1534804</data>
    </edge>
    <edge source="NOR" target="IDN">
      <data key="d0">3227273</data>
    </edge>
    <edge source="NOR" target="IRL">
      <data key="d0">4724204</data>
    </edge>
    <edge source="NOR" target="ISR">
      <data key="d0">1419710</data>
    </edge>
    <edge source="NOR" target="ITA">
      <data key="d0">15666310</data>
    </edge>
    <edge source="NOR" target="CIV">
      <data key="d0">1032165</data>
    </edge>
    <edge source="NOR" target="JPN">
      <data key="d0">5973818</data>
    </edge>
    <edge source="NOR" target="KAZ">
      <data key="d0">1380530</data>
    </edge>
    <edge source="NOR" target="JOR">
      <data key="d0">412915</data>
    </edge>
    <edge source="NOR" target="KOR">
      <data key="d0">80056671</data>
    </edge>
    <edge source="NOR" target="LBN">
      <data key="d0">589641</data>
    </edge>
    <edge source="NOR" target="LVA">
      <data key="d0">1292887</data>
    </edge>
    <edge source="NOR" target="LTU">
      <data key="d0">11508610</data>
    </edge>
    <edge source="NOR" target="MYS">
      <data key="d0">7476203</data>
    </edge>
    <edge source="NOR" target="MRT">
      <data key="d0">23619</data>
    </edge>
    <edge source="NOR" target="MUS">
      <data key="d0">264836</data>
    </edge>
    <edge source="NOR" target="MEX">
      <data key="d0">2983080</data>
    </edge>
    <edge source="NOR" target="MDA">
      <data key="d0">65277</data>
    </edge>
    <edge source="NOR" target="MAR">
      <data key="d0">1160698</data>
    </edge>
    <edge source="NOR" target="MOZ">
      <data key="d0">567897</data>
    </edge>
    <edge source="NOR" target="OMN">
      <data key="d0">708153</data>
    </edge>
    <edge source="NOR" target="NAM">
      <data key="d0">3174925</data>
    </edge>
    <edge source="NOR" target="NLD">
      <data key="d0">72880420</data>
    </edge>
    <edge source="NOR" target="NZL">
      <data key="d0">1496000</data>
    </edge>
    <edge source="NOR" target="NIC">
      <data key="d0">1418238</data>
    </edge>
    <edge source="NOR" target="PAK">
      <data key="d0">767585</data>
    </edge>
    <edge source="NOR" target="PAN">
      <data key="d0">150203</data>
    </edge>
    <edge source="NOR" target="PER">
      <data key="d0">210116</data>
    </edge>
    <edge source="NOR" target="PHL">
      <data key="d0">1157844</data>
    </edge>
    <edge source="NOR" target="POL">
      <data key="d0">59424028</data>
    </edge>
    <edge source="NOR" target="PRT">
      <data key="d0">1484138</data>
    </edge>
    <edge source="NOR" target="ROU">
      <data key="d0">4010590</data>
    </edge>
    <edge source="NOR" target="RUS">
      <data key="d0">13966245</data>
    </edge>
    <edge source="NOR" target="SAU">
      <data key="d0">8315635</data>
    </edge>
    <edge source="NOR" target="SEN">
      <data key="d0">670353</data>
    </edge>
    <edge source="NOR" target="SRB">
      <data key="d0">347181</data>
    </edge>
    <edge source="NOR" target="IND">
      <data key="d0">2720479</data>
    </edge>
    <edge source="NOR" target="SGP">
      <data key="d0">60986022</data>
    </edge>
    <edge source="NOR" target="SVK">
      <data key="d0">326107</data>
    </edge>
    <edge source="NOR" target="VNM">
      <data key="d0">2279337</data>
    </edge>
    <edge source="NOR" target="SVN">
      <data key="d0">793574</data>
    </edge>
    <edge source="NOR" target="ZAF">
      <data key="d0">3292515</data>
    </edge>
    <edge source="NOR" target="ESP">
      <data key="d0">38374045</data>
    </edge>
    <edge source="NOR" target="SWE">
      <data key="d0">105429979</data>
    </edge>
    <edge source="NOR" target="CHE">
      <data key="d0">5742404</data>
    </edge>
    <edge source="NOR" target="THA">
      <data key="d0">3595970</data>
    </edge>
    <edge source="NOR" target="TGO">
      <data key="d0">37810</data>
    </edge>
    <edge source="NOR" target="ARE">
      <data key="d0">15327348</data>
    </edge>
    <edge source="NOR" target="TUN">
      <data key="d0">71138</data>
    </edge>
    <edge source="NOR" target="TUR">
      <data key="d0">17302302</data>
    </edge>
    <edge source="NOR" target="UGA">
      <data key="d0">88009</data>
    </edge>
    <edge source="NOR" target="UKR">
      <data key="d0">4333779</data>
    </edge>
    <edge source="NOR" target="EGY">
      <data key="d0">7721878</data>
    </edge>
    <edge source="NOR" target="GBR">
      <data key="d0">228800396</data>
    </edge>
    <edge source="NOR" target="TZA">
      <data key="d0">194112</data>
    </edge>
    <edge source="NOR" target="USA">
      <data key="d0">85560623</data>
    </edge>
    <edge source="NOR" target="BFA">
      <data key="d0">67310</data>
    </edge>
    <edge source="NOR" target="URY">
      <data key="d0">565079</data>
    </edge>
    <edge source="PER" target="DZA">
      <data key="d0">25833</data>
    </edge>
    <edge source="PER" target="ARG">
      <data key="d0">1628571</data>
    </edge>
    <edge source="PER" target="AUS">
      <data key="d0">1228638</data>
    </edge>
    <edge source="PER" target="AUT">
      <data key="d0">79893</data>
    </edge>
    <edge source="PER" target="BEL">
      <data key="d0">445852</data>
    </edge>
    <edge source="PER" target="BOL">
      <data key="d0">11136472</data>
    </edge>
    <edge source="PER" target="BRA">
      <data key="d0">1660397</data>
    </edge>
    <edge source="PER" target="CAN">
      <data key="d0">1350794</data>
    </edge>
    <edge source="PER" target="CHL">
      <data key="d0">24817011</data>
    </edge>
    <edge source="PER" target="CHN">
      <data key="d0">457666</data>
    </edge>
    <edge source="PER" target="COL">
      <data key="d0">6370784</data>
    </edge>
    <edge source="PER" target="CRI">
      <data key="d0">321247</data>
    </edge>
    <edge source="PER" target="HRV">
      <data key="d0">16300</data>
    </edge>
    <edge source="PER" target="ECU">
      <data key="d0">10546010</data>
    </edge>
    <edge source="PER" target="SLV">
      <data key="d0">403703</data>
    </edge>
    <edge source="PER" target="FIN">
      <data key="d0">46831</data>
    </edge>
    <edge source="PER" target="FRA">
      <data key="d0">521823</data>
    </edge>
    <edge source="PER" target="DEU">
      <data key="d0">1863072</data>
    </edge>
    <edge source="PER" target="GTM">
      <data key="d0">917897</data>
    </edge>
    <edge source="PER" target="HND">
      <data key="d0">558681</data>
    </edge>
    <edge source="PER" target="HKG">
      <data key="d0">24508</data>
    </edge>
    <edge source="PER" target="IDN">
      <data key="d0">102690</data>
    </edge>
    <edge source="PER" target="IRL">
      <data key="d0">15296</data>
    </edge>
    <edge source="PER" target="ITA">
      <data key="d0">971823</data>
    </edge>
    <edge source="PER" target="JPN">
      <data key="d0">12011</data>
    </edge>
    <edge source="PER" target="KAZ">
      <data key="d0">64163</data>
    </edge>
    <edge source="PER" target="KOR">
      <data key="d0">136268</data>
    </edge>
    <edge source="PER" target="LVA">
      <data key="d0">28468</data>
    </edge>
    <edge source="PER" target="MYS">
      <data key="d0">25014</data>
    </edge>
    <edge source="PER" target="MEX">
      <data key="d0">10228920</data>
    </edge>
    <edge source="PER" target="OMN">
      <data key="d0">270178</data>
    </edge>
    <edge source="PER" target="NLD">
      <data key="d0">165014</data>
    </edge>
    <edge source="PER" target="NZL">
      <data key="d0">305000</data>
    </edge>
    <edge source="PER" target="NIC">
      <data key="d0">2129980</data>
    </edge>
    <edge source="PER" target="NOR">
      <data key="d0">14192</data>
    </edge>
    <edge source="PER" target="PAK">
      <data key="d0">83499</data>
    </edge>
    <edge source="PER" target="PAN">
      <data key="d0">1531720</data>
    </edge>
    <edge source="PER" target="PRY">
      <data key="d0">99147</data>
    </edge>
    <edge source="PER" target="POL">
      <data key="d0">93357</data>
    </edge>
    <edge source="PER" target="PRT">
      <data key="d0">217942</data>
    </edge>
    <edge source="PER" target="ROU">
      <data key="d0">116327</data>
    </edge>
    <edge source="PER" target="RUS">
      <data key="d0">111358</data>
    </edge>
    <edge source="PER" target="SAU">
      <data key="d0">10412</data>
    </edge>
    <edge source="PER" target="IND">
      <data key="d0">219563</data>
    </edge>
    <edge source="PER" target="SGP">
      <data key="d0">154727</data>
    </edge>
    <edge source="PER" target="VNM">
      <data key="d0">200653</data>
    </edge>
    <edge source="PER" target="ZAF">
      <data key="d0">931666</data>
    </edge>
    <edge source="PER" target="ESP">
      <data key="d0">1922310</data>
    </edge>
    <edge source="PER" target="SWE">
      <data key="d0">635017</data>
    </edge>
    <edge source="PER" target="CHE">
      <data key="d0">17655</data>
    </edge>
    <edge source="PER" target="THA">
      <data key="d0">14547</data>
    </edge>
    <edge source="PER" target="ARE">
      <data key="d0">133129</data>
    </edge>
    <edge source="PER" target="TUN">
      <data key="d0">277144</data>
    </edge>
    <edge source="PER" target="TUR">
      <data key="d0">260610</data>
    </edge>
    <edge source="PER" target="EGY">
      <data key="d0">170534</data>
    </edge>
    <edge source="PER" target="GBR">
      <data key="d0">84360</data>
    </edge>
    <edge source="PER" target="TZA">
      <data key="d0">197886</data>
    </edge>
    <edge source="PER" target="USA">
      <data key="d0">17758516</data>
    </edge>
    <edge source="PER" target="BFA">
      <data key="d0">58600</data>
    </edge>
    <edge source="PER" target="URY">
      <data key="d0">347544</data>
    </edge>
    <edge source="POL" target="ALB">
      <data key="d0">1014062</data>
    </edge>
    <edge source="POL" target="DZA">
      <data key="d0">6744230</data>
    </edge>
    <edge source="POL" target="AZE">
      <data key="d0">1181975</data>
    </edge>
    <edge source="POL" target="ARG">
      <data key="d0">3004717</data>
    </edge>
    <edge source="POL" target="AUS">
      <data key="d0">21040864</data>
    </edge>
    <edge source="POL" target="AUT">
      <data key="d0">36642917</data>
    </edge>
    <edge source="POL" target="ARM">
      <data key="d0">531951</data>
    </edge>
    <edge source="POL" target="BEL">
      <data key="d0">101909583</data>
    </edge>
    <edge source="POL" target="BOL">
      <data key="d0">355388</data>
    </edge>
    <edge source="POL" target="BWA">
      <data key="d0">478880</data>
    </edge>
    <edge source="POL" target="BRA">
      <data key="d0">9553722</data>
    </edge>
    <edge source="POL" target="BGR">
      <data key="d0">23705622</data>
    </edge>
    <edge source="POL" target="BLR">
      <data key="d0">62960458</data>
    </edge>
    <edge source="POL" target="KHM">
      <data key="d0">297400</data>
    </edge>
    <edge source="POL" target="CMR">
      <data key="d0">102987</data>
    </edge>
    <edge source="POL" target="CAN">
      <data key="d0">8418195</data>
    </edge>
    <edge source="POL" target="LKA">
      <data key="d0">5172755</data>
    </edge>
    <edge source="POL" target="CHL">
      <data key="d0">4422810</data>
    </edge>
    <edge source="POL" target="CHN">
      <data key="d0">29335981</data>
    </edge>
    <edge source="POL" target="COL">
      <data key="d0">5267492</data>
    </edge>
    <edge source="POL" target="CRI">
      <data key="d0">126058</data>
    </edge>
    <edge source="POL" target="HRV">
      <data key="d0">5592515</data>
    </edge>
    <edge source="POL" target="CZE">
      <data key="d0">67564344</data>
    </edge>
    <edge source="POL" target="BEN">
      <data key="d0">23647</data>
    </edge>
    <edge source="POL" target="DNK">
      <data key="d0">49153092</data>
    </edge>
    <edge source="POL" target="ECU">
      <data key="d0">1163560</data>
    </edge>
    <edge source="POL" target="SLV">
      <data key="d0">75169</data>
    </edge>
    <edge source="POL" target="ETH">
      <data key="d0">27066225</data>
    </edge>
    <edge source="POL" target="EST">
      <data key="d0">11393831</data>
    </edge>
    <edge source="POL" target="FIN">
      <data key="d0">24669355</data>
    </edge>
    <edge source="POL" target="FRA">
      <data key="d0">126533946</data>
    </edge>
    <edge source="POL" target="GEO">
      <data key="d0">1653947</data>
    </edge>
    <edge source="POL" target="GMB">
      <data key="d0">20956</data>
    </edge>
    <edge source="POL" target="DEU">
      <data key="d0">740668753</data>
    </edge>
    <edge source="POL" target="GHA">
      <data key="d0">3300462</data>
    </edge>
    <edge source="POL" target="GRC">
      <data key="d0">4558895</data>
    </edge>
    <edge source="POL" target="GTM">
      <data key="d0">130065</data>
    </edge>
    <edge source="POL" target="HND">
      <data key="d0">185997</data>
    </edge>
    <edge source="POL" target="HKG">
      <data key="d0">3601023</data>
    </edge>
    <edge source="POL" target="HUN">
      <data key="d0">38084647</data>
    </edge>
    <edge source="POL" target="IDN">
      <data key="d0">4704079</data>
    </edge>
    <edge source="POL" target="IRL">
      <data key="d0">3087629</data>
    </edge>
    <edge source="POL" target="ISR">
      <data key="d0">3088825</data>
    </edge>
    <edge source="POL" target="ITA">
      <data key="d0">128661958</data>
    </edge>
    <edge source="POL" target="CIV">
      <data key="d0">628271</data>
    </edge>
    <edge source="POL" target="JAM">
      <data key="d0">327999</data>
    </edge>
    <edge source="POL" target="JPN">
      <data key="d0">14321286</data>
    </edge>
    <edge source="POL" target="KAZ">
      <data key="d0">23255198</data>
    </edge>
    <edge source="POL" target="JOR">
      <data key="d0">2031457</data>
    </edge>
    <edge source="POL" target="KOR">
      <data key="d0">8293853</data>
    </edge>
    <edge source="POL" target="KGZ">
      <data key="d0">855565</data>
    </edge>
    <edge source="POL" target="LBN">
      <data key="d0">642476</data>
    </edge>
    <edge source="POL" target="LVA">
      <data key="d0">17854866</data>
    </edge>
    <edge source="POL" target="LTU">
      <data key="d0">33508703</data>
    </edge>
    <edge source="POL" target="MDG">
      <data key="d0">111764</data>
    </edge>
    <edge source="POL" target="MWI">
      <data key="d0">162387</data>
    </edge>
    <edge source="POL" target="MYS">
      <data key="d0">1937156</data>
    </edge>
    <edge source="POL" target="MUS">
      <data key="d0">834095</data>
    </edge>
    <edge source="POL" target="MEX">
      <data key="d0">24782640</data>
    </edge>
    <edge source="POL" target="MDA">
      <data key="d0">8559648</data>
    </edge>
    <edge source="POL" target="MAR">
      <data key="d0">1008688</data>
    </edge>
    <edge source="POL" target="MOZ">
      <data key="d0">145755</data>
    </edge>
    <edge source="POL" target="OMN">
      <data key="d0">1210154</data>
    </edge>
    <edge source="POL" target="NLD">
      <data key="d0">98467598</data>
    </edge>
    <edge source="POL" target="NZL">
      <data key="d0">3110561</data>
    </edge>
    <edge source="POL" target="NIC">
      <data key="d0">396003</data>
    </edge>
    <edge source="POL" target="NER">
      <data key="d0">63033</data>
    </edge>
    <edge source="POL" target="NOR">
      <data key="d0">65728305</data>
    </edge>
    <edge source="POL" target="PAK">
      <data key="d0">4800447</data>
    </edge>
    <edge source="POL" target="PAN">
      <data key="d0">541110</data>
    </edge>
    <edge source="POL" target="PRY">
      <data key="d0">116771</data>
    </edge>
    <edge source="POL" target="PER">
      <data key="d0">2118062</data>
    </edge>
    <edge source="POL" target="PHL">
      <data key="d0">3172640</data>
    </edge>
    <edge source="POL" target="PRT">
      <data key="d0">8834182</data>
    </edge>
    <edge source="POL" target="ROU">
      <data key="d0">32495308</data>
    </edge>
    <edge source="POL" target="RUS">
      <data key="d0">312596466</data>
    </edge>
    <edge source="POL" target="SAU">
      <data key="d0">6636693</data>
    </edge>
    <edge source="POL" target="SEN">
      <data key="d0">3094626</data>
    </edge>
    <edge source="POL" target="SRB">
      <data key="d0">19669764</data>
    </edge>
    <edge source="POL" target="IND">
      <data key="d0">11634832</data>
    </edge>
    <edge source="POL" target="SGP">
      <data key="d0">3462035</data>
    </edge>
    <edge source="POL" target="SVK">
      <data key="d0">20047651</data>
    </edge>
    <edge source="POL" target="VNM">
      <data key="d0">3487286</data>
    </edge>
    <edge source="POL" target="SVN">
      <data key="d0">5796199</data>
    </edge>
    <edge source="POL" target="ZAF">
      <data key="d0">15406494</data>
    </edge>
    <edge source="POL" target="ZWE">
      <data key="d0">275843</data>
    </edge>
    <edge source="POL" target="ESP">
      <data key="d0">31447798</data>
    </edge>
    <edge source="POL" target="SWE">
      <data key="d0">147917036</data>
    </edge>
    <edge source="POL" target="CHE">
      <data key="d0">34248261</data>
    </edge>
    <edge source="POL" target="THA">
      <data key="d0">4062443</data>
    </edge>
    <edge source="POL" target="TGO">
      <data key="d0">30506</data>
    </edge>
    <edge source="POL" target="ARE">
      <data key="d0">11004648</data>
    </edge>
    <edge source="POL" target="TUN">
      <data key="d0">3031104</data>
    </edge>
    <edge source="POL" target="TUR">
      <data key="d0">70335531</data>
    </edge>
    <edge source="POL" target="UGA">
      <data key="d0">115498</data>
    </edge>
    <edge source="POL" target="UKR">
      <data key="d0">217916217</data>
    </edge>
    <edge source="POL" target="MKD">
      <data key="d0">1830567</data>
    </edge>
    <edge source="POL" target="EGY">
      <data key="d0">5801664</data>
    </edge>
    <edge source="POL" target="GBR">
      <data key="d0">78931461</data>
    </edge>
    <edge source="POL" target="TZA">
      <data key="d0">3304706</data>
    </edge>
    <edge source="POL" target="USA">
      <data key="d0">87831518</data>
    </edge>
    <edge source="POL" target="BFA">
      <data key="d0">950398</data>
    </edge>
    <edge source="POL" target="URY">
      <data key="d0">758926</data>
    </edge>
    <edge source="RUS" target="ALB">
      <data key="d0">429471</data>
    </edge>
    <edge source="RUS" target="DZA">
      <data key="d0">7267020</data>
    </edge>
    <edge source="RUS" target="AZE">
      <data key="d0">9588289</data>
    </edge>
    <edge source="RUS" target="ARG">
      <data key="d0">185019</data>
    </edge>
    <edge source="RUS" target="AUS">
      <data key="d0">451456</data>
    </edge>
    <edge source="RUS" target="AUT">
      <data key="d0">5674844</data>
    </edge>
    <edge source="RUS" target="ARM">
      <data key="d0">8068805</data>
    </edge>
    <edge source="RUS" target="BEL">
      <data key="d0">19206498</data>
    </edge>
    <edge source="RUS" target="BOL">
      <data key="d0">80886</data>
    </edge>
    <edge source="RUS" target="BRA">
      <data key="d0">37496</data>
    </edge>
    <edge source="RUS" target="BGR">
      <data key="d0">2964625</data>
    </edge>
    <edge source="RUS" target="BLR">
      <data key="d0">45310844</data>
    </edge>
    <edge source="RUS" target="CAN">
      <data key="d0">1516448</data>
    </edge>
    <edge source="RUS" target="CHL">
      <data key="d0">67161</data>
    </edge>
    <edge source="RUS" target="CHN">
      <data key="d0">39852532</data>
    </edge>
    <edge source="RUS" target="COL">
      <data key="d0">1083104</data>
    </edge>
    <edge source="RUS" target="HRV">
      <data key="d0">346996</data>
    </edge>
    <edge source="RUS" target="CZE">
      <data key="d0">2173674</data>
    </edge>
    <edge source="RUS" target="DNK">
      <data key="d0">1137319</data>
    </edge>
    <edge source="RUS" target="ECU">
      <data key="d0">737577</data>
    </edge>
    <edge source="RUS" target="EST">
      <data key="d0">5316366</data>
    </edge>
    <edge source="RUS" target="FIN">
      <data key="d0">7729965</data>
    </edge>
    <edge source="RUS" target="FRA">
      <data key="d0">21297822</data>
    </edge>
    <edge source="RUS" target="GEO">
      <data key="d0">4581545</data>
    </edge>
    <edge source="RUS" target="PSE">
      <data key="d0">25759</data>
    </edge>
    <edge source="RUS" target="DEU">
      <data key="d0">34196901</data>
    </edge>
    <edge source="RUS" target="GHA">
      <data key="d0">509098</data>
    </edge>
    <edge source="RUS" target="HKG">
      <data key="d0">614586</data>
    </edge>
    <edge source="RUS" target="HUN">
      <data key="d0">2340405</data>
    </edge>
    <edge source="RUS" target="IDN">
      <data key="d0">969033</data>
    </edge>
    <edge source="RUS" target="IRL">
      <data key="d0">81108</data>
    </edge>
    <edge source="RUS" target="ISR">
      <data key="d0">1476977</data>
    </edge>
    <edge source="RUS" target="ITA">
      <data key="d0">6866413</data>
    </edge>
    <edge source="RUS" target="JPN">
      <data key="d0">249193</data>
    </edge>
    <edge source="RUS" target="KAZ">
      <data key="d0">243520178</data>
    </edge>
    <edge source="RUS" target="JOR">
      <data key="d0">79344</data>
    </edge>
    <edge source="RUS" target="KOR">
      <data key="d0">2516761</data>
    </edge>
    <edge source="RUS" target="KGZ">
      <data key="d0">12230480</data>
    </edge>
    <edge source="RUS" target="LBN">
      <data key="d0">11246</data>
    </edge>
    <edge source="RUS" target="LVA">
      <data key="d0">7573792</data>
    </edge>
    <edge source="RUS" target="LTU">
      <data key="d0">12198614</data>
    </edge>
    <edge source="RUS" target="MYS">
      <data key="d0">1010396</data>
    </edge>
    <edge source="RUS" target="MRT">
      <data key="d0">287963</data>
    </edge>
    <edge source="RUS" target="MEX">
      <data key="d0">410057</data>
    </edge>
    <edge source="RUS" target="MDA">
      <data key="d0">5217156</data>
    </edge>
    <edge source="RUS" target="MAR">
      <data key="d0">73510</data>
    </edge>
    <edge source="RUS" target="OMN">
      <data key="d0">619830</data>
    </edge>
    <edge source="RUS" target="NLD">
      <data key="d0">10680994</data>
    </edge>
    <edge source="RUS" target="NZL">
      <data key="d0">88868</data>
    </edge>
    <edge source="RUS" target="NIC">
      <data key="d0">64361</data>
    </edge>
    <edge source="RUS" target="NOR">
      <data key="d0">517887</data>
    </edge>
    <edge source="RUS" target="PAK">
      <data key="d0">346912</data>
    </edge>
    <edge source="RUS" target="PER">
      <data key="d0">162959</data>
    </edge>
    <edge source="RUS" target="PHL">
      <data key="d0">5522946</data>
    </edge>
    <edge source="RUS" target="POL">
      <data key="d0">14278216</data>
    </edge>
    <edge source="RUS" target="PRT">
      <data key="d0">372571</data>
    </edge>
    <edge source="RUS" target="ROU">
      <data key="d0">4074292</data>
    </edge>
    <edge source="RUS" target="SAU">
      <data key="d0">1600591</data>
    </edge>
    <edge source="RUS" target="SRB">
      <data key="d0">1312625</data>
    </edge>
    <edge source="RUS" target="IND">
      <data key="d0">50588932</data>
    </edge>
    <edge source="RUS" target="SGP">
      <data key="d0">3533877</data>
    </edge>
    <edge source="RUS" target="SVK">
      <data key="d0">402659</data>
    </edge>
    <edge source="RUS" target="VNM">
      <data key="d0">5956036</data>
    </edge>
    <edge source="RUS" target="SVN">
      <data key="d0">785035</data>
    </edge>
    <edge source="RUS" target="ZAF">
      <data key="d0">425783</data>
    </edge>
    <edge source="RUS" target="ESP">
      <data key="d0">2672904</data>
    </edge>
    <edge source="RUS" target="SWE">
      <data key="d0">636444</data>
    </edge>
    <edge source="RUS" target="CHE">
      <data key="d0">1224545</data>
    </edge>
    <edge source="RUS" target="THA">
      <data key="d0">964240</data>
    </edge>
    <edge source="RUS" target="ARE">
      <data key="d0">15477350</data>
    </edge>
    <edge source="RUS" target="TUN">
      <data key="d0">310057</data>
    </edge>
    <edge source="RUS" target="TUR">
      <data key="d0">2199343</data>
    </edge>
    <edge source="RUS" target="UGA">
      <data key="d0">13800</data>
    </edge>
    <edge source="RUS" target="UKR">
      <data key="d0">28877164</data>
    </edge>
    <edge source="RUS" target="MKD">
      <data key="d0">435945</data>
    </edge>
    <edge source="RUS" target="EGY">
      <data key="d0">1009678</data>
    </edge>
    <edge source="RUS" target="GBR">
      <data key="d0">7335749</data>
    </edge>
    <edge source="RUS" target="TZA">
      <data key="d0">18087</data>
    </edge>
    <edge source="RUS" target="USA">
      <data key="d0">8228315</data>
    </edge>
    <edge source="RUS" target="URY">
      <data key="d0">94458</data>
    </edge>
    <edge source="SAU" target="DZA">
      <data key="d0">1497780</data>
    </edge>
    <edge source="SAU" target="AZE">
      <data key="d0">34404</data>
    </edge>
    <edge source="SAU" target="ARG">
      <data key="d0">593404</data>
    </edge>
    <edge source="SAU" target="AUS">
      <data key="d0">653411</data>
    </edge>
    <edge source="SAU" target="AUT">
      <data key="d0">30403</data>
    </edge>
    <edge source="SAU" target="BEL">
      <data key="d0">5474258</data>
    </edge>
    <edge source="SAU" target="BRA">
      <data key="d0">313637</data>
    </edge>
    <edge source="SAU" target="CMR">
      <data key="d0">168553</data>
    </edge>
    <edge source="SAU" target="CAN">
      <data key="d0">1035857</data>
    </edge>
    <edge source="SAU" target="CHN">
      <data key="d0">1195343</data>
    </edge>
    <edge source="SAU" target="COL">
      <data key="d0">360043</data>
    </edge>
    <edge source="SAU" target="DNK">
      <data key="d0">465655</data>
    </edge>
    <edge source="SAU" target="ECU">
      <data key="d0">834500</data>
    </edge>
    <edge source="SAU" target="ETH">
      <data key="d0">90677</data>
    </edge>
    <edge source="SAU" target="FIN">
      <data key="d0">42405</data>
    </edge>
    <edge source="SAU" target="FRA">
      <data key="d0">2920884</data>
    </edge>
    <edge source="SAU" target="DEU">
      <data key="d0">2659253</data>
    </edge>
    <edge source="SAU" target="HKG">
      <data key="d0">85343</data>
    </edge>
    <edge source="SAU" target="HUN">
      <data key="d0">282167</data>
    </edge>
    <edge source="SAU" target="IDN">
      <data key="d0">56540</data>
    </edge>
    <edge source="SAU" target="IRL">
      <data key="d0">903308</data>
    </edge>
    <edge source="SAU" target="ITA">
      <data key="d0">1128135</data>
    </edge>
    <edge source="SAU" target="JPN">
      <data key="d0">132282</data>
    </edge>
    <edge source="SAU" target="JOR">
      <data key="d0">17359687</data>
    </edge>
    <edge source="SAU" target="KOR">
      <data key="d0">2035978</data>
    </edge>
    <edge source="SAU" target="LBN">
      <data key="d0">904375</data>
    </edge>
    <edge source="SAU" target="MYS">
      <data key="d0">1061194</data>
    </edge>
    <edge source="SAU" target="MEX">
      <data key="d0">225627</data>
    </edge>
    <edge source="SAU" target="MAR">
      <data key="d0">588337</data>
    </edge>
    <edge source="SAU" target="OMN">
      <data key="d0">14241445</data>
    </edge>
    <edge source="SAU" target="NLD">
      <data key="d0">5909243</data>
    </edge>
    <edge source="SAU" target="NOR">
      <data key="d0">893974</data>
    </edge>
    <edge source="SAU" target="PAK">
      <data key="d0">4182902</data>
    </edge>
    <edge source="SAU" target="PHL">
      <data key="d0">196290</data>
    </edge>
    <edge source="SAU" target="ROU">
      <data key="d0">33337</data>
    </edge>
    <edge source="SAU" target="RUS">
      <data key="d0">801963</data>
    </edge>
    <edge source="SAU" target="IND">
      <data key="d0">1721006</data>
    </edge>
    <edge source="SAU" target="SGP">
      <data key="d0">7863612</data>
    </edge>
    <edge source="SAU" target="VNM">
      <data key="d0">200024</data>
    </edge>
    <edge source="SAU" target="SVN">
      <data key="d0">30136</data>
    </edge>
    <edge source="SAU" target="ZAF">
      <data key="d0">193889</data>
    </edge>
    <edge source="SAU" target="ESP">
      <data key="d0">655812</data>
    </edge>
    <edge source="SAU" target="SWE">
      <data key="d0">214959</data>
    </edge>
    <edge source="SAU" target="THA">
      <data key="d0">1012921</data>
    </edge>
    <edge source="SAU" target="ARE">
      <data key="d0">144756336</data>
    </edge>
    <edge source="SAU" target="TUN">
      <data key="d0">791295</data>
    </edge>
    <edge source="SAU" target="TUR">
      <data key="d0">3468150</data>
    </edge>
    <edge source="SAU" target="UKR">
      <data key="d0">166420</data>
    </edge>
    <edge source="SAU" target="EGY">
      <data key="d0">40319247</data>
    </edge>
    <edge source="SAU" target="GBR">
      <data key="d0">9206706</data>
    </edge>
    <edge source="SAU" target="USA">
      <data key="d0">26366636</data>
    </edge>
    <edge source="SAU" target="URY">
      <data key="d0">306703</data>
    </edge>
    <edge source="ZAF" target="DZA">
      <data key="d0">270444</data>
    </edge>
    <edge source="ZAF" target="AZE">
      <data key="d0">68886</data>
    </edge>
    <edge source="ZAF" target="ARG">
      <data key="d0">1081645</data>
    </edge>
    <edge source="ZAF" target="AUS">
      <data key="d0">31551742</data>
    </edge>
    <edge source="ZAF" target="AUT">
      <data key="d0">990051</data>
    </edge>
    <edge source="ZAF" target="ARM">
      <data key="d0">1086627</data>
    </edge>
    <edge source="ZAF" target="BEL">
      <data key="d0">11327157</data>
    </edge>
    <edge source="ZAF" target="BWA">
      <data key="d0">130785938</data>
    </edge>
    <edge source="ZAF" target="BRA">
      <data key="d0">3559087</data>
    </edge>
    <edge source="ZAF" target="BGR">
      <data key="d0">89713</data>
    </edge>
    <edge source="ZAF" target="BDI">
      <data key="d0">98098</data>
    </edge>
    <edge source="ZAF" target="BLR">
      <data key="d0">136580</data>
    </edge>
    <edge source="ZAF" target="CMR">
      <data key="d0">2443169</data>
    </edge>
    <edge source="ZAF" target="CAN">
      <data key="d0">15330267</data>
    </edge>
    <edge source="ZAF" target="LKA">
      <data key="d0">50626</data>
    </edge>
    <edge source="ZAF" target="CHL">
      <data key="d0">4552548</data>
    </edge>
    <edge source="ZAF" target="CHN">
      <data key="d0">6929135</data>
    </edge>
    <edge source="ZAF" target="COL">
      <data key="d0">1290070</data>
    </edge>
    <edge source="ZAF" target="HRV">
      <data key="d0">361052</data>
    </edge>
    <edge source="ZAF" target="CZE">
      <data key="d0">2315404</data>
    </edge>
    <edge source="ZAF" target="BEN">
      <data key="d0">112720</data>
    </edge>
    <edge source="ZAF" target="DNK">
      <data key="d0">1148149</data>
    </edge>
    <edge source="ZAF" target="ETH">
      <data key="d0">1392614</data>
    </edge>
    <edge source="ZAF" target="EST">
      <data key="d0">118231</data>
    </edge>
    <edge source="ZAF" target="FIN">
      <data key="d0">334168</data>
    </edge>
    <edge source="ZAF" target="FRA">
      <data key="d0">4456285</data>
    </edge>
    <edge source="ZAF" target="GEO">
      <data key="d0">198642</data>
    </edge>
    <edge source="ZAF" target="GMB">
      <data key="d0">60306</data>
    </edge>
    <edge source="ZAF" target="DEU">
      <data key="d0">16352103</data>
    </edge>
    <edge source="ZAF" target="GHA">
      <data key="d0">16035101</data>
    </edge>
    <edge source="ZAF" target="GRC">
      <data key="d0">115904</data>
    </edge>
    <edge source="ZAF" target="HKG">
      <data key="d0">3268619</data>
    </edge>
    <edge source="ZAF" target="HUN">
      <data key="d0">14642</data>
    </edge>
    <edge source="ZAF" target="IDN">
      <data key="d0">2017574</data>
    </edge>
    <edge source="ZAF" target="IRL">
      <data key="d0">445992</data>
    </edge>
    <edge source="ZAF" target="ISR">
      <data key="d0">676603</data>
    </edge>
    <edge source="ZAF" target="ITA">
      <data key="d0">6093661</data>
    </edge>
    <edge source="ZAF" target="CIV">
      <data key="d0">8882317</data>
    </edge>
    <edge source="ZAF" target="JPN">
      <data key="d0">1293780</data>
    </edge>
    <edge source="ZAF" target="KAZ">
      <data key="d0">5878958</data>
    </edge>
    <edge source="ZAF" target="JOR">
      <data key="d0">225398</data>
    </edge>
    <edge source="ZAF" target="KOR">
      <data key="d0">605781</data>
    </edge>
    <edge source="ZAF" target="KGZ">
      <data key="d0">373130</data>
    </edge>
    <edge source="ZAF" target="LBN">
      <data key="d0">37064</data>
    </edge>
    <edge source="ZAF" target="LVA">
      <data key="d0">802248</data>
    </edge>
    <edge source="ZAF" target="LTU">
      <data key="d0">113189</data>
    </edge>
    <edge source="ZAF" target="MDG">
      <data key="d0">4836481</data>
    </edge>
    <edge source="ZAF" target="MWI">
      <data key="d0">12102412</data>
    </edge>
    <edge source="ZAF" target="MYS">
      <data key="d0">5433784</data>
    </edge>
    <edge source="ZAF" target="MRT">
      <data key="d0">3539891</data>
    </edge>
    <edge source="ZAF" target="MUS">
      <data key="d0">3963199</data>
    </edge>
    <edge source="ZAF" target="MEX">
      <data key="d0">2124611</data>
    </edge>
    <edge source="ZAF" target="MAR">
      <data key="d0">561735</data>
    </edge>
    <edge source="ZAF" target="MOZ">
      <data key="d0">73883347</data>
    </edge>
    <edge source="ZAF" target="OMN">
      <data key="d0">1203378</data>
    </edge>
    <edge source="ZAF" target="NAM">
      <data key="d0">138034358</data>
    </edge>
    <edge source="ZAF" target="NLD">
      <data key="d0">10344630</data>
    </edge>
    <edge source="ZAF" target="NZL">
      <data key="d0">703229</data>
    </edge>
    <edge source="ZAF" target="NIC">
      <data key="d0">68122</data>
    </edge>
    <edge source="ZAF" target="NER">
      <data key="d0">88960</data>
    </edge>
    <edge source="ZAF" target="NOR">
      <data key="d0">3397453</data>
    </edge>
    <edge source="ZAF" target="PAK">
      <data key="d0">1702728</data>
    </edge>
    <edge source="ZAF" target="PAN">
      <data key="d0">3028822</data>
    </edge>
    <edge source="ZAF" target="PER">
      <data key="d0">3510933</data>
    </edge>
    <edge source="ZAF" target="PHL">
      <data key="d0">1750479</data>
    </edge>
    <edge source="ZAF" target="POL">
      <data key="d0">5434596</data>
    </edge>
    <edge source="ZAF" target="PRT">
      <data key="d0">3848347</data>
    </edge>
    <edge source="ZAF" target="ROU">
      <data key="d0">252064</data>
    </edge>
    <edge source="ZAF" target="RUS">
      <data key="d0">7602679</data>
    </edge>
    <edge source="ZAF" target="SAU">
      <data key="d0">12389088</data>
    </edge>
    <edge source="ZAF" target="SEN">
      <data key="d0">6590810</data>
    </edge>
    <edge source="ZAF" target="SRB">
      <data key="d0">77922</data>
    </edge>
    <edge source="ZAF" target="IND">
      <data key="d0">6870861</data>
    </edge>
    <edge source="ZAF" target="SGP">
      <data key="d0">2747984</data>
    </edge>
    <edge source="ZAF" target="SVK">
      <data key="d0">44152</data>
    </edge>
    <edge source="ZAF" target="VNM">
      <data key="d0">808490</data>
    </edge>
    <edge source="ZAF" target="SVN">
      <data key="d0">640279</data>
    </edge>
    <edge source="ZAF" target="ZWE">
      <data key="d0">102746018</data>
    </edge>
    <edge source="ZAF" target="ESP">
      <data key="d0">2807068</data>
    </edge>
    <edge source="ZAF" target="SWE">
      <data key="d0">3694447</data>
    </edge>
    <edge source="ZAF" target="CHE">
      <data key="d0">1603949</data>
    </edge>
    <edge source="ZAF" target="THA">
      <data key="d0">3572463</data>
    </edge>
    <edge source="ZAF" target="TGO">
      <data key="d0">369193</data>
    </edge>
    <edge source="ZAF" target="ARE">
      <data key="d0">7494748</data>
    </edge>
    <edge source="ZAF" target="TUN">
      <data key="d0">873189</data>
    </edge>
    <edge source="ZAF" target="TUR">
      <data key="d0">1764807</data>
    </edge>
    <edge source="ZAF" target="UGA">
      <data key="d0">4904269</data>
    </edge>
    <edge source="ZAF" target="UKR">
      <data key="d0">1576466</data>
    </edge>
    <edge source="ZAF" target="MKD">
      <data key="d0">13587</data>
    </edge>
    <edge source="ZAF" target="EGY">
      <data key="d0">4778689</data>
    </edge>
    <edge source="ZAF" target="GBR">
      <data key="d0">7097049</data>
    </edge>
    <edge source="ZAF" target="TZA">
      <data key="d0">37720555</data>
    </edge>
    <edge source="ZAF" target="USA">
      <data key="d0">49271102</data>
    </edge>
    <edge source="ZAF" target="BFA">
      <data key="d0">5448174</data>
    </edge>
    <edge source="CHE" target="ALB">
      <data key="d0">963503</data>
    </edge>
    <edge source="CHE" target="DZA">
      <data key="d0">12699424</data>
    </edge>
    <edge source="CHE" target="AZE">
      <data key="d0">3866338</data>
    </edge>
    <edge source="CHE" target="ARG">
      <data key="d0">23679866</data>
    </edge>
    <edge source="CHE" target="AUS">
      <data key="d0">63964713</data>
    </edge>
    <edge source="CHE" target="AUT">
      <data key="d0">196610774</data>
    </edge>
    <edge source="CHE" target="ARM">
      <data key="d0">3689147</data>
    </edge>
    <edge source="CHE" target="BEL">
      <data key="d0">91488848</data>
    </edge>
    <edge source="CHE" target="BOL">
      <data key="d0">4553879</data>
    </edge>
    <edge source="CHE" target="BWA">
      <data key="d0">348394</data>
    </edge>
    <edge source="CHE" target="BRA">
      <data key="d0">36698006</data>
    </edge>
    <edge source="CHE" target="BGR">
      <data key="d0">12361167</data>
    </edge>
    <edge source="CHE" target="BDI">
      <data key="d0">679099</data>
    </edge>
    <edge source="CHE" target="BLR">
      <data key="d0">4199037</data>
    </edge>
    <edge source="CHE" target="KHM">
      <data key="d0">149008</data>
    </edge>
    <edge source="CHE" target="CMR">
      <data key="d0">5652186</data>
    </edge>
    <edge source="CHE" target="CAN">
      <data key="d0">36657582</data>
    </edge>
    <edge source="CHE" target="LKA">
      <data key="d0">7263059</data>
    </edge>
    <edge source="CHE" target="CHL">
      <data key="d0">15846293</data>
    </edge>
    <edge source="CHE" target="CHN">
      <data key="d0">400569397</data>
    </edge>
    <edge source="CHE" target="COL">
      <data key="d0">15237515</data>
    </edge>
    <edge source="CHE" target="CRI">
      <data key="d0">1701054</data>
    </edge>
    <edge source="CHE" target="HRV">
      <data key="d0">13724765</data>
    </edge>
    <edge source="CHE" target="CZE">
      <data key="d0">86583308</data>
    </edge>
    <edge source="CHE" target="BEN">
      <data key="d0">129333</data>
    </edge>
    <edge source="CHE" target="DNK">
      <data key="d0">40578642</data>
    </edge>
    <edge source="CHE" target="ECU">
      <data key="d0">3174569</data>
    </edge>
    <edge source="CHE" target="SLV">
      <data key="d0">2322572</data>
    </edge>
    <edge source="CHE" target="ETH">
      <data key="d0">4549322</data>
    </edge>
    <edge source="CHE" target="EST">
      <data key="d0">4912395</data>
    </edge>
    <edge source="CHE" target="FIN">
      <data key="d0">31875295</data>
    </edge>
    <edge source="CHE" target="FRA">
      <data key="d0">302216939</data>
    </edge>
    <edge source="CHE" target="GEO">
      <data key="d0">590781</data>
    </edge>
    <edge source="CHE" target="PSE">
      <data key="d0">65203</data>
    </edge>
    <edge source="CHE" target="DEU">
      <data key="d0">1302397005</data>
    </edge>
    <edge source="CHE" target="GHA">
      <data key="d0">1766758</data>
    </edge>
    <edge source="CHE" target="GRC">
      <data key="d0">7719367</data>
    </edge>
    <edge source="CHE" target="GTM">
      <data key="d0">5968954</data>
    </edge>
    <edge source="CHE" target="HND">
      <data key="d0">1749002</data>
    </edge>
    <edge source="CHE" target="HKG">
      <data key="d0">41087910</data>
    </edge>
    <edge source="CHE" target="HUN">
      <data key="d0">51572066</data>
    </edge>
    <edge source="CHE" target="IDN">
      <data key="d0">42021147</data>
    </edge>
    <edge source="CHE" target="IRL">
      <data key="d0">30476958</data>
    </edge>
    <edge source="CHE" target="ISR">
      <data key="d0">24376870</data>
    </edge>
    <edge source="CHE" target="ITA">
      <data key="d0">333805693</data>
    </edge>
    <edge source="CHE" target="CIV">
      <data key="d0">2138648</data>
    </edge>
    <edge source="CHE" target="JAM">
      <data key="d0">812692</data>
    </edge>
    <edge source="CHE" target="JPN">
      <data key="d0">125475010</data>
    </edge>
    <edge source="CHE" target="KAZ">
      <data key="d0">4019264</data>
    </edge>
    <edge source="CHE" target="JOR">
      <data key="d0">5060993</data>
    </edge>
    <edge source="CHE" target="KOR">
      <data key="d0">89221760</data>
    </edge>
    <edge source="CHE" target="KGZ">
      <data key="d0">27219</data>
    </edge>
    <edge source="CHE" target="LBN">
      <data key="d0">3122059</data>
    </edge>
    <edge source="CHE" target="LVA">
      <data key="d0">3250191</data>
    </edge>
    <edge source="CHE" target="LTU">
      <data key="d0">6704768</data>
    </edge>
    <edge source="CHE" target="MDG">
      <data key="d0">260599</data>
    </edge>
    <edge source="CHE" target="MWI">
      <data key="d0">32332</data>
    </edge>
    <edge source="CHE" target="MYS">
      <data key="d0">56256626</data>
    </edge>
    <edge source="CHE" target="MRT">
      <data key="d0">258794</data>
    </edge>
    <edge source="CHE" target="MUS">
      <data key="d0">1343441</data>
    </edge>
    <edge source="CHE" target="MEX">
      <data key="d0">91367251</data>
    </edge>
    <edge source="CHE" target="MDA">
      <data key="d0">467063</data>
    </edge>
    <edge source="CHE" target="MAR">
      <data key="d0">18192763</data>
    </edge>
    <edge source="CHE" target="MOZ">
      <data key="d0">55846</data>
    </edge>
    <edge source="CHE" target="OMN">
      <data key="d0">5060595</data>
    </edge>
    <edge source="CHE" target="NAM">
      <data key="d0">24958</data>
    </edge>
    <edge source="CHE" target="NLD">
      <data key="d0">147051523</data>
    </edge>
    <edge source="CHE" target="NZL">
      <data key="d0">8551405</data>
    </edge>
    <edge source="CHE" target="NIC">
      <data key="d0">258106</data>
    </edge>
    <edge source="CHE" target="NER">
      <data key="d0">63938</data>
    </edge>
    <edge source="CHE" target="NOR">
      <data key="d0">34179697</data>
    </edge>
    <edge source="CHE" target="PAK">
      <data key="d0">27133329</data>
    </edge>
    <edge source="CHE" target="PAN">
      <data key="d0">691046</data>
    </edge>
    <edge source="CHE" target="PRY">
      <data key="d0">1053627</data>
    </edge>
    <edge source="CHE" target="PER">
      <data key="d0">10533681</data>
    </edge>
    <edge source="CHE" target="PHL">
      <data key="d0">41775891</data>
    </edge>
    <edge source="CHE" target="POL">
      <data key="d0">121597152</data>
    </edge>
    <edge source="CHE" target="PRT">
      <data key="d0">23016261</data>
    </edge>
    <edge source="CHE" target="ROU">
      <data key="d0">43781542</data>
    </edge>
    <edge source="CHE" target="RUS">
      <data key="d0">70964718</data>
    </edge>
    <edge source="CHE" target="SAU">
      <data key="d0">74874206</data>
    </edge>
    <edge source="CHE" target="SEN">
      <data key="d0">1517220</data>
    </edge>
    <edge source="CHE" target="SRB">
      <data key="d0">17292518</data>
    </edge>
    <edge source="CHE" target="IND">
      <data key="d0">192783203</data>
    </edge>
    <edge source="CHE" target="SGP">
      <data key="d0">66127474</data>
    </edge>
    <edge source="CHE" target="SVK">
      <data key="d0">21157427</data>
    </edge>
    <edge source="CHE" target="VNM">
      <data key="d0">33596220</data>
    </edge>
    <edge source="CHE" target="SVN">
      <data key="d0">11585869</data>
    </edge>
    <edge source="CHE" target="ZAF">
      <data key="d0">27426426</data>
    </edge>
    <edge source="CHE" target="ZWE">
      <data key="d0">1159819</data>
    </edge>
    <edge source="CHE" target="ESP">
      <data key="d0">102037015</data>
    </edge>
    <edge source="CHE" target="SWE">
      <data key="d0">45146830</data>
    </edge>
    <edge source="CHE" target="THA">
      <data key="d0">57733109</data>
    </edge>
    <edge source="CHE" target="TGO">
      <data key="d0">1696306</data>
    </edge>
    <edge source="CHE" target="ARE">
      <data key="d0">27053360</data>
    </edge>
    <edge source="CHE" target="TUN">
      <data key="d0">8963838</data>
    </edge>
    <edge source="CHE" target="TUR">
      <data key="d0">124097499</data>
    </edge>
    <edge source="CHE" target="UGA">
      <data key="d0">526365</data>
    </edge>
    <edge source="CHE" target="UKR">
      <data key="d0">15168283</data>
    </edge>
    <edge source="CHE" target="MKD">
      <data key="d0">1949234</data>
    </edge>
    <edge source="CHE" target="EGY">
      <data key="d0">44834571</data>
    </edge>
    <edge source="CHE" target="GBR">
      <data key="d0">167352897</data>
    </edge>
    <edge source="CHE" target="TZA">
      <data key="d0">696606</data>
    </edge>
    <edge source="CHE" target="USA">
      <data key="d0">753419850</data>
    </edge>
    <edge source="CHE" target="BFA">
      <data key="d0">58643</data>
    </edge>
    <edge source="CHE" target="URY">
      <data key="d0">1356367</data>
    </edge>
    <edge source="THA" target="ALB">
      <data key="d0">142985</data>
    </edge>
    <edge source="THA" target="DZA">
      <data key="d0">1954292</data>
    </edge>
    <edge source="THA" target="AZE">
      <data key="d0">1265847</data>
    </edge>
    <edge source="THA" target="ARG">
      <data key="d0">11671665</data>
    </edge>
    <edge source="THA" target="AUS">
      <data key="d0">45861690</data>
    </edge>
    <edge source="THA" target="AUT">
      <data key="d0">1552351</data>
    </edge>
    <edge source="THA" target="ARM">
      <data key="d0">25180</data>
    </edge>
    <edge source="THA" target="BEL">
      <data key="d0">11807545</data>
    </edge>
    <edge source="THA" target="BRA">
      <data key="d0">1443453</data>
    </edge>
    <edge source="THA" target="BGR">
      <data key="d0">32152</data>
    </edge>
    <edge source="THA" target="BLR">
      <data key="d0">245914</data>
    </edge>
    <edge source="THA" target="KHM">
      <data key="d0">196540337</data>
    </edge>
    <edge source="THA" target="CMR">
      <data key="d0">10824</data>
    </edge>
    <edge source="THA" target="CAN">
      <data key="d0">11310568</data>
    </edge>
    <edge source="THA" target="CAF">
      <data key="d0">101530</data>
    </edge>
    <edge source="THA" target="LKA">
      <data key="d0">16218101</data>
    </edge>
    <edge source="THA" target="CHL">
      <data key="d0">13168141</data>
    </edge>
    <edge source="THA" target="CHN">
      <data key="d0">128770538</data>
    </edge>
    <edge source="THA" target="COL">
      <data key="d0">16718952</data>
    </edge>
    <edge source="THA" target="CRI">
      <data key="d0">4518804</data>
    </edge>
    <edge source="THA" target="CZE">
      <data key="d0">670601</data>
    </edge>
    <edge source="THA" target="DNK">
      <data key="d0">1609060</data>
    </edge>
    <edge source="THA" target="ECU">
      <data key="d0">11744824</data>
    </edge>
    <edge source="THA" target="SLV">
      <data key="d0">2577835</data>
    </edge>
    <edge source="THA" target="ETH">
      <data key="d0">209160</data>
    </edge>
    <edge source="THA" target="EST">
      <data key="d0">2136086</data>
    </edge>
    <edge source="THA" target="FIN">
      <data key="d0">869741</data>
    </edge>
    <edge source="THA" target="FRA">
      <data key="d0">17667494</data>
    </edge>
    <edge source="THA" target="GEO">
      <data key="d0">486296</data>
    </edge>
    <edge source="THA" target="DEU">
      <data key="d0">33333815</data>
    </edge>
    <edge source="THA" target="GHA">
      <data key="d0">520647</data>
    </edge>
    <edge source="THA" target="GRC">
      <data key="d0">36233</data>
    </edge>
    <edge source="THA" target="GTM">
      <data key="d0">2481774</data>
    </edge>
    <edge source="THA" target="HND">
      <data key="d0">372371</data>
    </edge>
    <edge source="THA" target="HKG">
      <data key="d0">13026693</data>
    </edge>
    <edge source="THA" target="HUN">
      <data key="d0">548663</data>
    </edge>
    <edge source="THA" target="IDN">
      <data key="d0">200378157</data>
    </edge>
    <edge source="THA" target="IRL">
      <data key="d0">32760</data>
    </edge>
    <edge source="THA" target="ISR">
      <data key="d0">705667</data>
    </edge>
    <edge source="THA" target="ITA">
      <data key="d0">4393856</data>
    </edge>
    <edge source="THA" target="CIV">
      <data key="d0">91791</data>
    </edge>
    <edge source="THA" target="JAM">
      <data key="d0">491732</data>
    </edge>
    <edge source="THA" target="JPN">
      <data key="d0">90305334</data>
    </edge>
    <edge source="THA" target="KAZ">
      <data key="d0">4648459</data>
    </edge>
    <edge source="THA" target="JOR">
      <data key="d0">891266</data>
    </edge>
    <edge source="THA" target="KOR">
      <data key="d0">46937043</data>
    </edge>
    <edge source="THA" target="LBN">
      <data key="d0">1326499</data>
    </edge>
    <edge source="THA" target="LVA">
      <data key="d0">4561060</data>
    </edge>
    <edge source="THA" target="LTU">
      <data key="d0">1348737</data>
    </edge>
    <edge source="THA" target="MDG">
      <data key="d0">184789</data>
    </edge>
    <edge source="THA" target="MWI">
      <data key="d0">219068</data>
    </edge>
    <edge source="THA" target="MYS">
      <data key="d0">117450975</data>
    </edge>
    <edge source="THA" target="MUS">
      <data key="d0">831525</data>
    </edge>
    <edge source="THA" target="MEX">
      <data key="d0">32534708</data>
    </edge>
    <edge source="THA" target="MAR">
      <data key="d0">1527123</data>
    </edge>
    <edge source="THA" target="MOZ">
      <data key="d0">168509</data>
    </edge>
    <edge source="THA" target="OMN">
      <data key="d0">3615649</data>
    </edge>
    <edge source="THA" target="NAM">
      <data key="d0">1874608</data>
    </edge>
    <edge source="THA" target="NLD">
      <data key="d0">9353520</data>
    </edge>
    <edge source="THA" target="NZL">
      <data key="d0">2608598</data>
    </edge>
    <edge source="THA" target="NIC">
      <data key="d0">888982</data>
    </edge>
    <edge source="THA" target="NER">
      <data key="d0">171028</data>
    </edge>
    <edge source="THA" target="NOR">
      <data key="d0">1175731</data>
    </edge>
    <edge source="THA" target="PAK">
      <data key="d0">8757806</data>
    </edge>
    <edge source="THA" target="PAN">
      <data key="d0">6246711</data>
    </edge>
    <edge source="THA" target="PRY">
      <data key="d0">115603</data>
    </edge>
    <edge source="THA" target="PER">
      <data key="d0">26279068</data>
    </edge>
    <edge source="THA" target="PHL">
      <data key="d0">111742223</data>
    </edge>
    <edge source="THA" target="POL">
      <data key="d0">714009</data>
    </edge>
    <edge source="THA" target="PRT">
      <data key="d0">10754</data>
    </edge>
    <edge source="THA" target="ROU">
      <data key="d0">39053</data>
    </edge>
    <edge source="THA" target="RUS">
      <data key="d0">5758739</data>
    </edge>
    <edge source="THA" target="SAU">
      <data key="d0">37669680</data>
    </edge>
    <edge source="THA" target="SEN">
      <data key="d0">111401</data>
    </edge>
    <edge source="THA" target="IND">
      <data key="d0">87212178</data>
    </edge>
    <edge source="THA" target="SGP">
      <data key="d0">55590472</data>
    </edge>
    <edge source="THA" target="SVK">
      <data key="d0">703608</data>
    </edge>
    <edge source="THA" target="VNM">
      <data key="d0">158464323</data>
    </edge>
    <edge source="THA" target="SVN">
      <data key="d0">180621</data>
    </edge>
    <edge source="THA" target="ZAF">
      <data key="d0">20127241</data>
    </edge>
    <edge source="THA" target="ESP">
      <data key="d0">2403666</data>
    </edge>
    <edge source="THA" target="SWE">
      <data key="d0">6504379</data>
    </edge>
    <edge source="THA" target="CHE">
      <data key="d0">21458718</data>
    </edge>
    <edge source="THA" target="TGO">
      <data key="d0">30338</data>
    </edge>
    <edge source="THA" target="ARE">
      <data key="d0">58988244</data>
    </edge>
    <edge source="THA" target="TUN">
      <data key="d0">1060018</data>
    </edge>
    <edge source="THA" target="TUR">
      <data key="d0">8312760</data>
    </edge>
    <edge source="THA" target="UGA">
      <data key="d0">14042</data>
    </edge>
    <edge source="THA" target="UKR">
      <data key="d0">503458</data>
    </edge>
    <edge source="THA" target="EGY">
      <data key="d0">17372281</data>
    </edge>
    <edge source="THA" target="GBR">
      <data key="d0">7047226</data>
    </edge>
    <edge source="THA" target="TZA">
      <data key="d0">1359285</data>
    </edge>
    <edge source="THA" target="USA">
      <data key="d0">119184689</data>
    </edge>
    <edge source="THA" target="BFA">
      <data key="d0">11357</data>
    </edge>
    <edge source="THA" target="URY">
      <data key="d0">953330</data>
    </edge>
    <edge source="TUN" target="DZA">
      <data key="d0">108520977</data>
    </edge>
    <edge source="TUN" target="ARG">
      <data key="d0">19045</data>
    </edge>
    <edge source="TUN" target="AUT">
      <data key="d0">379394</data>
    </edge>
    <edge source="TUN" target="BEL">
      <data key="d0">108891</data>
    </edge>
    <edge source="TUN" target="BRA">
      <data key="d0">37658</data>
    </edge>
    <edge source="TUN" target="CMR">
      <data key="d0">440717</data>
    </edge>
    <edge source="TUN" target="CHN">
      <data key="d0">94172</data>
    </edge>
    <edge source="TUN" target="BEN">
      <data key="d0">513069</data>
    </edge>
    <edge source="TUN" target="DNK">
      <data key="d0">28372</data>
    </edge>
    <edge source="TUN" target="ETH">
      <data key="d0">462990</data>
    </edge>
    <edge source="TUN" target="FRA">
      <data key="d0">33887091</data>
    </edge>
    <edge source="TUN" target="GMB">
      <data key="d0">11074</data>
    </edge>
    <edge source="TUN" target="DEU">
      <data key="d0">846964</data>
    </edge>
    <edge source="TUN" target="GRC">
      <data key="d0">21369</data>
    </edge>
    <edge source="TUN" target="IDN">
      <data key="d0">73441</data>
    </edge>
    <edge source="TUN" target="ITA">
      <data key="d0">19708330</data>
    </edge>
    <edge source="TUN" target="CIV">
      <data key="d0">312368</data>
    </edge>
    <edge source="TUN" target="JPN">
      <data key="d0">29496</data>
    </edge>
    <edge source="TUN" target="LBN">
      <data key="d0">28410</data>
    </edge>
    <edge source="TUN" target="MYS">
      <data key="d0">83602</data>
    </edge>
    <edge source="TUN" target="MRT">
      <data key="d0">25307</data>
    </edge>
    <edge source="TUN" target="MAR">
      <data key="d0">5045960</data>
    </edge>
    <edge source="TUN" target="OMN">
      <data key="d0">97962</data>
    </edge>
    <edge source="TUN" target="NLD">
      <data key="d0">899473</data>
    </edge>
    <edge source="TUN" target="NER">
      <data key="d0">11669</data>
    </edge>
    <edge source="TUN" target="NOR">
      <data key="d0">130556</data>
    </edge>
    <edge source="TUN" target="PAK">
      <data key="d0">32010</data>
    </edge>
    <edge source="TUN" target="ROU">
      <data key="d0">1001045</data>
    </edge>
    <edge source="TUN" target="RUS">
      <data key="d0">51160</data>
    </edge>
    <edge source="TUN" target="SAU">
      <data key="d0">299084</data>
    </edge>
    <edge source="TUN" target="SEN">
      <data key="d0">470695</data>
    </edge>
    <edge source="TUN" target="IND">
      <data key="d0">229455</data>
    </edge>
    <edge source="TUN" target="SGP">
      <data key="d0">20200339</data>
    </edge>
    <edge source="TUN" target="SVK">
      <data key="d0">17260</data>
    </edge>
    <edge source="TUN" target="ZAF">
      <data key="d0">195485</data>
    </edge>
    <edge source="TUN" target="ESP">
      <data key="d0">708254</data>
    </edge>
    <edge source="TUN" target="SWE">
      <data key="d0">17430</data>
    </edge>
    <edge source="TUN" target="CHE">
      <data key="d0">37048</data>
    </edge>
    <edge source="TUN" target="TGO">
      <data key="d0">214890</data>
    </edge>
    <edge source="TUN" target="ARE">
      <data key="d0">2316949</data>
    </edge>
    <edge source="TUN" target="TUR">
      <data key="d0">377206</data>
    </edge>
    <edge source="TUN" target="EGY">
      <data key="d0">463844</data>
    </edge>
    <edge source="TUN" target="GBR">
      <data key="d0">328097</data>
    </edge>
    <edge source="TUN" target="USA">
      <data key="d0">470110</data>
    </edge>
    <edge source="TUR" target="ALB">
      <data key="d0">5572050</data>
    </edge>
    <edge source="TUR" target="DZA">
      <data key="d0">170920381</data>
    </edge>
    <edge source="TUR" target="AZE">
      <data key="d0">50770851</data>
    </edge>
    <edge source="TUR" target="ARG">
      <data key="d0">7537622</data>
    </edge>
    <edge source="TUR" target="AUS">
      <data key="d0">16222283</data>
    </edge>
    <edge source="TUR" target="AUT">
      <data key="d0">17557718</data>
    </edge>
    <edge source="TUR" target="BEL">
      <data key="d0">27114950</data>
    </edge>
    <edge source="TUR" target="BOL">
      <data key="d0">875327</data>
    </edge>
    <edge source="TUR" target="BWA">
      <data key="d0">1601866</data>
    </edge>
    <edge source="TUR" target="BRA">
      <data key="d0">3250426</data>
    </edge>
    <edge source="TUR" target="BGR">
      <data key="d0">45826754</data>
    </edge>
    <edge source="TUR" target="BDI">
      <data key="d0">14962</data>
    </edge>
    <edge source="TUR" target="BLR">
      <data key="d0">3636135</data>
    </edge>
    <edge source="TUR" target="KHM">
      <data key="d0">127062</data>
    </edge>
    <edge source="TUR" target="CMR">
      <data key="d0">1851234</data>
    </edge>
    <edge source="TUR" target="CAN">
      <data key="d0">6681365</data>
    </edge>
    <edge source="TUR" target="CAF">
      <data key="d0">21099</data>
    </edge>
    <edge source="TUR" target="LKA">
      <data key="d0">2322648</data>
    </edge>
    <edge source="TUR" target="CHL">
      <data key="d0">9598776</data>
    </edge>
    <edge source="TUR" target="CHN">
      <data key="d0">24587982</data>
    </edge>
    <edge source="TUR" target="COL">
      <data key="d0">6268113</data>
    </edge>
    <edge source="TUR" target="CRI">
      <data key="d0">1661360</data>
    </edge>
    <edge source="TUR" target="HRV">
      <data key="d0">3492741</data>
    </edge>
    <edge source="TUR" target="CZE">
      <data key="d0">6480106</data>
    </edge>
    <edge source="TUR" target="BEN">
      <data key="d0">49084</data>
    </edge>
    <edge source="TUR" target="DNK">
      <data key="d0">5062183</data>
    </edge>
    <edge source="TUR" target="ECU">
      <data key="d0">3452459</data>
    </edge>
    <edge source="TUR" target="SLV">
      <data key="d0">791574</data>
    </edge>
    <edge source="TUR" target="ETH">
      <data key="d0">20359690</data>
    </edge>
    <edge source="TUR" target="EST">
      <data key="d0">1097470</data>
    </edge>
    <edge source="TUR" target="FIN">
      <data key="d0">4411277</data>
    </edge>
    <edge source="TUR" target="FRA">
      <data key="d0">37238771</data>
    </edge>
    <edge source="TUR" target="GEO">
      <data key="d0">27570323</data>
    </edge>
    <edge source="TUR" target="GMB">
      <data key="d0">277265</data>
    </edge>
    <edge source="TUR" target="PSE">
      <data key="d0">916079</data>
    </edge>
    <edge source="TUR" target="DEU">
      <data key="d0">103469874</data>
    </edge>
    <edge source="TUR" target="GHA">
      <data key="d0">8644969</data>
    </edge>
    <edge source="TUR" target="GRC">
      <data key="d0">15791687</data>
    </edge>
    <edge source="TUR" target="GTM">
      <data key="d0">286291</data>
    </edge>
    <edge source="TUR" target="HND">
      <data key="d0">504430</data>
    </edge>
    <edge source="TUR" target="HKG">
      <data key="d0">2514359</data>
    </edge>
    <edge source="TUR" target="HUN">
      <data key="d0">10963258</data>
    </edge>
    <edge source="TUR" target="IDN">
      <data key="d0">15391256</data>
    </edge>
    <edge source="TUR" target="IRL">
      <data key="d0">3935978</data>
    </edge>
    <edge source="TUR" target="ISR">
      <data key="d0">28026493</data>
    </edge>
    <edge source="TUR" target="ITA">
      <data key="d0">129676842</data>
    </edge>
    <edge source="TUR" target="CIV">
      <data key="d0">3574478</data>
    </edge>
    <edge source="TUR" target="JAM">
      <data key="d0">241269</data>
    </edge>
    <edge source="TUR" target="JPN">
      <data key="d0">3634454</data>
    </edge>
    <edge source="TUR" target="KAZ">
      <data key="d0">36048178</data>
    </edge>
    <edge source="TUR" target="JOR">
      <data key="d0">14136867</data>
    </edge>
    <edge source="TUR" target="KOR">
      <data key="d0">8974561</data>
    </edge>
    <edge source="TUR" target="KGZ">
      <data key="d0">8531327</data>
    </edge>
    <edge source="TUR" target="LBN">
      <data key="d0">9511096</data>
    </edge>
    <edge source="TUR" target="LVA">
      <data key="d0">2366044</data>
    </edge>
    <edge source="TUR" target="LTU">
      <data key="d0">5645275</data>
    </edge>
    <edge source="TUR" target="MDG">
      <data key="d0">103554</data>
    </edge>
    <edge source="TUR" target="MYS">
      <data key="d0">8031783</data>
    </edge>
    <edge source="TUR" target="MRT">
      <data key="d0">4747763</data>
    </edge>
    <edge source="TUR" target="MUS">
      <data key="d0">796753</data>
    </edge>
    <edge source="TUR" target="MEX">
      <data key="d0">12243206</data>
    </edge>
    <edge source="TUR" target="MDA">
      <data key="d0">6721369</data>
    </edge>
    <edge source="TUR" target="MAR">
      <data key="d0">24319059</data>
    </edge>
    <edge source="TUR" target="MOZ">
      <data key="d0">819755</data>
    </edge>
    <edge source="TUR" target="OMN">
      <data key="d0">9460790</data>
    </edge>
    <edge source="TUR" target="NAM">
      <data key="d0">35638</data>
    </edge>
    <edge source="TUR" target="NLD">
      <data key="d0">33849308</data>
    </edge>
    <edge source="TUR" target="NZL">
      <data key="d0">2700144</data>
    </edge>
    <edge source="TUR" target="NIC">
      <data key="d0">634377</data>
    </edge>
    <edge source="TUR" target="NER">
      <data key="d0">361113</data>
    </edge>
    <edge source="TUR" target="NOR">
      <data key="d0">1580685</data>
    </edge>
    <edge source="TUR" target="PAK">
      <data key="d0">31053110</data>
    </edge>
    <edge source="TUR" target="PAN">
      <data key="d0">1188597</data>
    </edge>
    <edge source="TUR" target="PRY">
      <data key="d0">1081287</data>
    </edge>
    <edge source="TUR" target="PER">
      <data key="d0">7196763</data>
    </edge>
    <edge source="TUR" target="PHL">
      <data key="d0">6384770</data>
    </edge>
    <edge source="TUR" target="POL">
      <data key="d0">22323970</data>
    </edge>
    <edge source="TUR" target="PRT">
      <data key="d0">12872833</data>
    </edge>
    <edge source="TUR" target="ROU">
      <data key="d0">32026147</data>
    </edge>
    <edge source="TUR" target="RUS">
      <data key="d0">60313402</data>
    </edge>
    <edge source="TUR" target="SAU">
      <data key="d0">53280025</data>
    </edge>
    <edge source="TUR" target="SEN">
      <data key="d0">2616533</data>
    </edge>
    <edge source="TUR" target="SRB">
      <data key="d0">29465115</data>
    </edge>
    <edge source="TUR" target="IND">
      <data key="d0">47844412</data>
    </edge>
    <edge source="TUR" target="SGP">
      <data key="d0">3396494</data>
    </edge>
    <edge source="TUR" target="SVK">
      <data key="d0">4985709</data>
    </edge>
    <edge source="TUR" target="VNM">
      <data key="d0">14898453</data>
    </edge>
    <edge source="TUR" target="SVN">
      <data key="d0">2673321</data>
    </edge>
    <edge source="TUR" target="ZAF">
      <data key="d0">23071733</data>
    </edge>
    <edge source="TUR" target="ZWE">
      <data key="d0">1483355</data>
    </edge>
    <edge source="TUR" target="ESP">
      <data key="d0">25216017</data>
    </edge>
    <edge source="TUR" target="SWE">
      <data key="d0">16138917</data>
    </edge>
    <edge source="TUR" target="CHE">
      <data key="d0">3053126</data>
    </edge>
    <edge source="TUR" target="THA">
      <data key="d0">10303888</data>
    </edge>
    <edge source="TUR" target="TGO">
      <data key="d0">471456</data>
    </edge>
    <edge source="TUR" target="ARE">
      <data key="d0">32547837</data>
    </edge>
    <edge source="TUR" target="TUN">
      <data key="d0">24039855</data>
    </edge>
    <edge source="TUR" target="UGA">
      <data key="d0">1181040</data>
    </edge>
    <edge source="TUR" target="UKR">
      <data key="d0">49728081</data>
    </edge>
    <edge source="TUR" target="MKD">
      <data key="d0">10796207</data>
    </edge>
    <edge source="TUR" target="EGY">
      <data key="d0">72233923</data>
    </edge>
    <edge source="TUR" target="GBR">
      <data key="d0">48228640</data>
    </edge>
    <edge source="TUR" target="TZA">
      <data key="d0">2842945</data>
    </edge>
    <edge source="TUR" target="USA">
      <data key="d0">226199609</data>
    </edge>
    <edge source="TUR" target="BFA">
      <data key="d0">1650169</data>
    </edge>
    <edge source="TUR" target="URY">
      <data key="d0">2376476</data>
    </edge>
    <edge source="UKR" target="ALB">
      <data key="d0">45834</data>
    </edge>
    <edge source="UKR" target="AZE">
      <data key="d0">1058581</data>
    </edge>
    <edge source="UKR" target="ARG">
      <data key="d0">269703</data>
    </edge>
    <edge source="UKR" target="AUS">
      <data key="d0">569030</data>
    </edge>
    <edge source="UKR" target="AUT">
      <data key="d0">1629076</data>
    </edge>
    <edge source="UKR" target="ARM">
      <data key="d0">1219781</data>
    </edge>
    <edge source="UKR" target="BEL">
      <data key="d0">26445</data>
    </edge>
    <edge source="UKR" target="BGR">
      <data key="d0">2934942</data>
    </edge>
    <edge source="UKR" target="BLR">
      <data key="d0">4341610</data>
    </edge>
    <edge source="UKR" target="CAN">
      <data key="d0">270372</data>
    </edge>
    <edge source="UKR" target="CHL">
      <data key="d0">411728</data>
    </edge>
    <edge source="UKR" target="CHN">
      <data key="d0">386244</data>
    </edge>
    <edge source="UKR" target="COL">
      <data key="d0">1377456</data>
    </edge>
    <edge source="UKR" target="CRI">
      <data key="d0">11170</data>
    </edge>
    <edge source="UKR" target="HRV">
      <data key="d0">1912709</data>
    </edge>
    <edge source="UKR" target="CZE">
      <data key="d0">1018217</data>
    </edge>
    <edge source="UKR" target="DNK">
      <data key="d0">3490686</data>
    </edge>
    <edge source="UKR" target="EST">
      <data key="d0">378289</data>
    </edge>
    <edge source="UKR" target="FIN">
      <data key="d0">6793776</data>
    </edge>
    <edge source="UKR" target="FRA">
      <data key="d0">1806616</data>
    </edge>
    <edge source="UKR" target="GEO">
      <data key="d0">1720245</data>
    </edge>
    <edge source="UKR" target="DEU">
      <data key="d0">20593971</data>
    </edge>
    <edge source="UKR" target="GHA">
      <data key="d0">18564</data>
    </edge>
    <edge source="UKR" target="GRC">
      <data key="d0">73575</data>
    </edge>
    <edge source="UKR" target="HKG">
      <data key="d0">47690</data>
    </edge>
    <edge source="UKR" target="HUN">
      <data key="d0">1673204</data>
    </edge>
    <edge source="UKR" target="IRL">
      <data key="d0">13753</data>
    </edge>
    <edge source="UKR" target="ISR">
      <data key="d0">1655271</data>
    </edge>
    <edge source="UKR" target="ITA">
      <data key="d0">1420703</data>
    </edge>
    <edge source="UKR" target="CIV">
      <data key="d0">214452</data>
    </edge>
    <edge source="UKR" target="JPN">
      <data key="d0">11713</data>
    </edge>
    <edge source="UKR" target="KAZ">
      <data key="d0">14348497</data>
    </edge>
    <edge source="UKR" target="KOR">
      <data key="d0">115197</data>
    </edge>
    <edge source="UKR" target="KGZ">
      <data key="d0">179704</data>
    </edge>
    <edge source="UKR" target="LBN">
      <data key="d0">14583</data>
    </edge>
    <edge source="UKR" target="LVA">
      <data key="d0">547719</data>
    </edge>
    <edge source="UKR" target="LTU">
      <data key="d0">2625805</data>
    </edge>
    <edge source="UKR" target="MYS">
      <data key="d0">21884</data>
    </edge>
    <edge source="UKR" target="MEX">
      <data key="d0">67392</data>
    </edge>
    <edge source="UKR" target="MDA">
      <data key="d0">8251769</data>
    </edge>
    <edge source="UKR" target="MAR">
      <data key="d0">75641</data>
    </edge>
    <edge source="UKR" target="NLD">
      <data key="d0">1682252</data>
    </edge>
    <edge source="UKR" target="NZL">
      <data key="d0">12089</data>
    </edge>
    <edge source="UKR" target="PAK">
      <data key="d0">601109</data>
    </edge>
    <edge source="UKR" target="PAN">
      <data key="d0">18445</data>
    </edge>
    <edge source="UKR" target="PHL">
      <data key="d0">74452</data>
    </edge>
    <edge source="UKR" target="POL">
      <data key="d0">9170256</data>
    </edge>
    <edge source="UKR" target="PRT">
      <data key="d0">211319</data>
    </edge>
    <edge source="UKR" target="ROU">
      <data key="d0">1798842</data>
    </edge>
    <edge source="UKR" target="RUS">
      <data key="d0">100886400</data>
    </edge>
    <edge source="UKR" target="SAU">
      <data key="d0">219083</data>
    </edge>
    <edge source="UKR" target="SRB">
      <data key="d0">722349</data>
    </edge>
    <edge source="UKR" target="IND">
      <data key="d0">1889785</data>
    </edge>
    <edge source="UKR" target="SGP">
      <data key="d0">208778</data>
    </edge>
    <edge source="UKR" target="SVK">
      <data key="d0">1332525</data>
    </edge>
    <edge source="UKR" target="VNM">
      <data key="d0">687964</data>
    </edge>
    <edge source="UKR" target="SVN">
      <data key="d0">632995</data>
    </edge>
    <edge source="UKR" target="ZAF">
      <data key="d0">48367</data>
    </edge>
    <edge source="UKR" target="ESP">
      <data key="d0">704810</data>
    </edge>
    <edge source="UKR" target="SWE">
      <data key="d0">149002</data>
    </edge>
    <edge source="UKR" target="CHE">
      <data key="d0">5229709</data>
    </edge>
    <edge source="UKR" target="TGO">
      <data key="d0">19999</data>
    </edge>
    <edge source="UKR" target="ARE">
      <data key="d0">4151180</data>
    </edge>
    <edge source="UKR" target="TUN">
      <data key="d0">689413</data>
    </edge>
    <edge source="UKR" target="TUR">
      <data key="d0">1760497</data>
    </edge>
    <edge source="UKR" target="UGA">
      <data key="d0">766708</data>
    </edge>
    <edge source="UKR" target="MKD">
      <data key="d0">332267</data>
    </edge>
    <edge source="UKR" target="EGY">
      <data key="d0">472081</data>
    </edge>
    <edge source="UKR" target="GBR">
      <data key="d0">3951779</data>
    </edge>
    <edge source="UKR" target="TZA">
      <data key="d0">25299</data>
    </edge>
    <edge source="UKR" target="USA">
      <data key="d0">3576988</data>
    </edge>
    <edge source="UKR" target="URY">
      <data key="d0">74187</data>
    </edge>
    <edge source="EGY" target="DZA">
      <data key="d0">1067697</data>
    </edge>
    <edge source="EGY" target="BEL">
      <data key="d0">76903</data>
    </edge>
    <edge source="EGY" target="BRA">
      <data key="d0">26303</data>
    </edge>
    <edge source="EGY" target="CMR">
      <data key="d0">520122</data>
    </edge>
    <edge source="EGY" target="CAN">
      <data key="d0">46910</data>
    </edge>
    <edge source="EGY" target="CHN">
      <data key="d0">258507</data>
    </edge>
    <edge source="EGY" target="GEO">
      <data key="d0">37035</data>
    </edge>
    <edge source="EGY" target="PSE">
      <data key="d0">43364</data>
    </edge>
    <edge source="EGY" target="DEU">
      <data key="d0">37196</data>
    </edge>
    <edge source="EGY" target="GHA">
      <data key="d0">12349</data>
    </edge>
    <edge source="EGY" target="GRC">
      <data key="d0">1360364</data>
    </edge>
    <edge source="EGY" target="IDN">
      <data key="d0">522859</data>
    </edge>
    <edge source="EGY" target="ISR">
      <data key="d0">77244</data>
    </edge>
    <edge source="EGY" target="ITA">
      <data key="d0">350453</data>
    </edge>
    <edge source="EGY" target="JOR">
      <data key="d0">140600</data>
    </edge>
    <edge source="EGY" target="LBN">
      <data key="d0">444336</data>
    </edge>
    <edge source="EGY" target="LTU">
      <data key="d0">34149</data>
    </edge>
    <edge source="EGY" target="MAR">
      <data key="d0">989268</data>
    </edge>
    <edge source="EGY" target="OMN">
      <data key="d0">34543</data>
    </edge>
    <edge source="EGY" target="PAK">
      <data key="d0">120987</data>
    </edge>
    <edge source="EGY" target="PHL">
      <data key="d0">14830</data>
    </edge>
    <edge source="EGY" target="POL">
      <data key="d0">18936</data>
    </edge>
    <edge source="EGY" target="SAU">
      <data key="d0">925448</data>
    </edge>
    <edge source="EGY" target="SRB">
      <data key="d0">21623</data>
    </edge>
    <edge source="EGY" target="VNM">
      <data key="d0">106701</data>
    </edge>
    <edge source="EGY" target="THA">
      <data key="d0">298743</data>
    </edge>
    <edge source="EGY" target="ARE">
      <data key="d0">820570</data>
    </edge>
    <edge source="EGY" target="TUN">
      <data key="d0">477115</data>
    </edge>
    <edge source="EGY" target="TUR">
      <data key="d0">91117</data>
    </edge>
    <edge source="EGY" target="UGA">
      <data key="d0">19371</data>
    </edge>
    <edge source="EGY" target="GBR">
      <data key="d0">78515</data>
    </edge>
    <edge source="EGY" target="USA">
      <data key="d0">468636</data>
    </edge>
    <edge source="ARG" target="DZA">
      <data key="d0">49712</data>
    </edge>
    <edge source="ARG" target="AZE">
      <data key="d0">20382</data>
    </edge>
    <edge source="ARG" target="AUS">
      <data key="d0">3886736</data>
    </edge>
    <edge source="ARG" target="AUT">
      <data key="d0">13021</data>
    </edge>
    <edge source="ARG" target="BEL">
      <data key="d0">87262</data>
    </edge>
    <edge source="ARG" target="BOL">
      <data key="d0">8986980</data>
    </edge>
    <edge source="ARG" target="BWA">
      <data key="d0">141024</data>
    </edge>
    <edge source="ARG" target="BRA">
      <data key="d0">25732774</data>
    </edge>
    <edge source="ARG" target="BGR">
      <data key="d0">468147</data>
    </edge>
    <edge source="ARG" target="CAN">
      <data key="d0">1146586</data>
    </edge>
    <edge source="ARG" target="CHL">
      <data key="d0">16108839</data>
    </edge>
    <edge source="ARG" target="CHN">
      <data key="d0">208553</data>
    </edge>
    <edge source="ARG" target="COL">
      <data key="d0">5155901</data>
    </edge>
    <edge source="ARG" target="CRI">
      <data key="d0">670336</data>
    </edge>
    <edge source="ARG" target="CZE">
      <data key="d0">11960</data>
    </edge>
    <edge source="ARG" target="DNK">
      <data key="d0">20356</data>
    </edge>
    <edge source="ARG" target="ECU">
      <data key="d0">1355310</data>
    </edge>
    <edge source="ARG" target="SLV">
      <data key="d0">482898</data>
    </edge>
    <edge source="ARG" target="FRA">
      <data key="d0">484324</data>
    </edge>
    <edge source="ARG" target="DEU">
      <data key="d0">6428756</data>
    </edge>
    <edge source="ARG" target="GTM">
      <data key="d0">717280</data>
    </edge>
    <edge source="ARG" target="HND">
      <data key="d0">163846</data>
    </edge>
    <edge source="ARG" target="HKG">
      <data key="d0">12589</data>
    </edge>
    <edge source="ARG" target="IDN">
      <data key="d0">120434</data>
    </edge>
    <edge source="ARG" target="ISR">
      <data key="d0">69529</data>
    </edge>
    <edge source="ARG" target="ITA">
      <data key="d0">1367688</data>
    </edge>
    <edge source="ARG" target="JPN">
      <data key="d0">154631</data>
    </edge>
    <edge source="ARG" target="KAZ">
      <data key="d0">201484</data>
    </edge>
    <edge source="ARG" target="JOR">
      <data key="d0">25582</data>
    </edge>
    <edge source="ARG" target="LTU">
      <data key="d0">139227</data>
    </edge>
    <edge source="ARG" target="MYS">
      <data key="d0">126810</data>
    </edge>
    <edge source="ARG" target="MEX">
      <data key="d0">8270019</data>
    </edge>
    <edge source="ARG" target="MOZ">
      <data key="d0">113276</data>
    </edge>
    <edge source="ARG" target="OMN">
      <data key="d0">235623</data>
    </edge>
    <edge source="ARG" target="NLD">
      <data key="d0">188718</data>
    </edge>
    <edge source="ARG" target="NZL">
      <data key="d0">57602</data>
    </edge>
    <edge source="ARG" target="NIC">
      <data key="d0">330476</data>
    </edge>
    <edge source="ARG" target="NOR">
      <data key="d0">37847</data>
    </edge>
    <edge source="ARG" target="PAK">
      <data key="d0">130412</data>
    </edge>
    <edge source="ARG" target="PAN">
      <data key="d0">259029</data>
    </edge>
    <edge source="ARG" target="PRY">
      <data key="d0">9106731</data>
    </edge>
    <edge source="ARG" target="PER">
      <data key="d0">3759706</data>
    </edge>
    <edge source="ARG" target="PHL">
      <data key="d0">102870</data>
    </edge>
    <edge source="ARG" target="POL">
      <data key="d0">1302833</data>
    </edge>
    <edge source="ARG" target="PRT">
      <data key="d0">31228</data>
    </edge>
    <edge source="ARG" target="ROU">
      <data key="d0">18979</data>
    </edge>
    <edge source="ARG" target="RUS">
      <data key="d0">4584981</data>
    </edge>
    <edge source="ARG" target="SAU">
      <data key="d0">422634</data>
    </edge>
    <edge source="ARG" target="SRB">
      <data key="d0">22750</data>
    </edge>
    <edge source="ARG" target="IND">
      <data key="d0">392090</data>
    </edge>
    <edge source="ARG" target="SGP">
      <data key="d0">162409</data>
    </edge>
    <edge source="ARG" target="SVK">
      <data key="d0">90267</data>
    </edge>
    <edge source="ARG" target="ZAF">
      <data key="d0">1889326</data>
    </edge>
    <edge source="ARG" target="ZWE">
      <data key="d0">40957</data>
    </edge>
    <edge source="ARG" target="ESP">
      <data key="d0">2167128</data>
    </edge>
    <edge source="ARG" target="SWE">
      <data key="d0">25604</data>
    </edge>
    <edge source="ARG" target="CHE">
      <data key="d0">45428</data>
    </edge>
    <edge source="ARG" target="THA">
      <data key="d0">21044</data>
    </edge>
    <edge source="ARG" target="ARE">
      <data key="d0">974232</data>
    </edge>
    <edge source="ARG" target="TUR">
      <data key="d0">269497</data>
    </edge>
    <edge source="ARG" target="UKR">
      <data key="d0">1121330</data>
    </edge>
    <edge source="ARG" target="EGY">
      <data key="d0">1844789</data>
    </edge>
    <edge source="ARG" target="GBR">
      <data key="d0">450868</data>
    </edge>
    <edge source="ARG" target="USA">
      <data key="d0">10367033</data>
    </edge>
    <edge source="ARG" target="URY">
      <data key="d0">14660935</data>
    </edge>
    <edge source="AUS" target="ALB">
      <data key="d0">210251</data>
    </edge>
    <edge source="AUS" target="DZA">
      <data key="d0">10770</data>
    </edge>
    <edge source="AUS" target="AZE">
      <data key="d0">526582</data>
    </edge>
    <edge source="AUS" target="ARG">
      <data key="d0">2629571</data>
    </edge>
    <edge source="AUS" target="AUT">
      <data key="d0">1520459</data>
    </edge>
    <edge source="AUS" target="ARM">
      <data key="d0">95299</data>
    </edge>
    <edge source="AUS" target="BEL">
      <data key="d0">17094634</data>
    </edge>
    <edge source="AUS" target="BOL">
      <data key="d0">89346</data>
    </edge>
    <edge source="AUS" target="BWA">
      <data key="d0">244894</data>
    </edge>
    <edge source="AUS" target="BRA">
      <data key="d0">6508381</data>
    </edge>
    <edge source="AUS" target="BGR">
      <data key="d0">1980454</data>
    </edge>
    <edge source="AUS" target="BLR">
      <data key="d0">158389</data>
    </edge>
    <edge source="AUS" target="KHM">
      <data key="d0">402372</data>
    </edge>
    <edge source="AUS" target="CMR">
      <data key="d0">17373</data>
    </edge>
    <edge source="AUS" target="CAN">
      <data key="d0">51052800</data>
    </edge>
    <edge source="AUS" target="LKA">
      <data key="d0">4984284</data>
    </edge>
    <edge source="AUS" target="CHL">
      <data key="d0">29738682</data>
    </edge>
    <edge source="AUS" target="CHN">
      <data key="d0">76566748</data>
    </edge>
    <edge source="AUS" target="COL">
      <data key="d0">3680937</data>
    </edge>
    <edge source="AUS" target="CRI">
      <data key="d0">115478</data>
    </edge>
    <edge source="AUS" target="HRV">
      <data key="d0">205221</data>
    </edge>
    <edge source="AUS" target="CZE">
      <data key="d0">121395</data>
    </edge>
    <edge source="AUS" target="DNK">
      <data key="d0">3976735</data>
    </edge>
    <edge source="AUS" target="ECU">
      <data key="d0">305006</data>
    </edge>
    <edge source="AUS" target="SLV">
      <data key="d0">165249</data>
    </edge>
    <edge source="AUS" target="ETH">
      <data key="d0">223916</data>
    </edge>
    <edge source="AUS" target="EST">
      <data key="d0">112889</data>
    </edge>
    <edge source="AUS" target="FIN">
      <data key="d0">1700108</data>
    </edge>
    <edge source="AUS" target="FRA">
      <data key="d0">9634002</data>
    </edge>
    <edge source="AUS" target="GEO">
      <data key="d0">358848</data>
    </edge>
    <edge source="AUS" target="DEU">
      <data key="d0">21514146</data>
    </edge>
    <edge source="AUS" target="GHA">
      <data key="d0">35731462</data>
    </edge>
    <edge source="AUS" target="GRC">
      <data key="d0">2794360</data>
    </edge>
    <edge source="AUS" target="GTM">
      <data key="d0">112912</data>
    </edge>
    <edge source="AUS" target="HKG">
      <data key="d0">17843843</data>
    </edge>
    <edge source="AUS" target="HUN">
      <data key="d0">301480</data>
    </edge>
    <edge source="AUS" target="IDN">
      <data key="d0">88074320</data>
    </edge>
    <edge source="AUS" target="IRL">
      <data key="d0">1984221</data>
    </edge>
    <edge source="AUS" target="ISR">
      <data key="d0">1388411</data>
    </edge>
    <edge source="AUS" target="ITA">
      <data key="d0">6758969</data>
    </edge>
    <edge source="AUS" target="CIV">
      <data key="d0">6692369</data>
    </edge>
    <edge source="AUS" target="JAM">
      <data key="d0">121126</data>
    </edge>
    <edge source="AUS" target="JPN">
      <data key="d0">21740602</data>
    </edge>
    <edge source="AUS" target="KAZ">
      <data key="d0">1903089</data>
    </edge>
    <edge source="AUS" target="JOR">
      <data key="d0">1442189</data>
    </edge>
    <edge source="AUS" target="KOR">
      <data key="d0">14605933</data>
    </edge>
    <edge source="AUS" target="KGZ">
      <data key="d0">613667</data>
    </edge>
    <edge source="AUS" target="LBN">
      <data key="d0">81875</data>
    </edge>
    <edge source="AUS" target="LVA">
      <data key="d0">677251</data>
    </edge>
    <edge source="AUS" target="LTU">
      <data key="d0">883943</data>
    </edge>
    <edge source="AUS" target="MDG">
      <data key="d0">1733958</data>
    </edge>
    <edge source="AUS" target="MYS">
      <data key="d0">29428366</data>
    </edge>
    <edge source="AUS" target="MRT">
      <data key="d0">3576238</data>
    </edge>
    <edge source="AUS" target="MUS">
      <data key="d0">177241</data>
    </edge>
    <edge source="AUS" target="MEX">
      <data key="d0">5178054</data>
    </edge>
    <edge source="AUS" target="MAR">
      <data key="d0">653816</data>
    </edge>
    <edge source="AUS" target="MOZ">
      <data key="d0">166109</data>
    </edge>
    <edge source="AUS" target="OMN">
      <data key="d0">2944467</data>
    </edge>
    <edge source="AUS" target="NAM">
      <data key="d0">374572</data>
    </edge>
    <edge source="AUS" target="NLD">
      <data key="d0">14014507</data>
    </edge>
    <edge source="AUS" target="NZL">
      <data key="d0">141393312</data>
    </edge>
    <edge source="AUS" target="NER">
      <data key="d0">43341</data>
    </edge>
    <edge source="AUS" target="NOR">
      <data key="d0">7080181</data>
    </edge>
    <edge source="AUS" target="PAK">
      <data key="d0">4582458</data>
    </edge>
    <edge source="AUS" target="PAN">
      <data key="d0">157718</data>
    </edge>
    <edge source="AUS" target="PRY">
      <data key="d0">34848</data>
    </edge>
    <edge source="AUS" target="PER">
      <data key="d0">4697621</data>
    </edge>
    <edge source="AUS" target="PHL">
      <data key="d0">11820484</data>
    </edge>
    <edge source="AUS" target="POL">
      <data key="d0">2704032</data>
    </edge>
    <edge source="AUS" target="PRT">
      <data key="d0">468410</data>
    </edge>
    <edge source="AUS" target="ROU">
      <data key="d0">174535</data>
    </edge>
    <edge source="AUS" target="RUS">
      <data key="d0">6666017</data>
    </edge>
    <edge source="AUS" target="SAU">
      <data key="d0">29331686</data>
    </edge>
    <edge source="AUS" target="SEN">
      <data key="d0">4189814</data>
    </edge>
    <edge source="AUS" target="SRB">
      <data key="d0">395447</data>
    </edge>
    <edge source="AUS" target="IND">
      <data key="d0">23146979</data>
    </edge>
    <edge source="AUS" target="SGP">
      <data key="d0">57252767</data>
    </edge>
    <edge source="AUS" target="SVK">
      <data key="d0">245255</data>
    </edge>
    <edge source="AUS" target="VNM">
      <data key="d0">21631337</data>
    </edge>
    <edge source="AUS" target="SVN">
      <data key="d0">63517</data>
    </edge>
    <edge source="AUS" target="ZAF">
      <data key="d0">42679130</data>
    </edge>
    <edge source="AUS" target="ZWE">
      <data key="d0">34448</data>
    </edge>
    <edge source="AUS" target="ESP">
      <data key="d0">5207676</data>
    </edge>
    <edge source="AUS" target="SWE">
      <data key="d0">3236719</data>
    </edge>
    <edge source="AUS" target="CHE">
      <data key="d0">1027077</data>
    </edge>
    <edge source="AUS" target="THA">
      <data key="d0">28667473</data>
    </edge>
    <edge source="AUS" target="TGO">
      <data key="d0">1057323</data>
    </edge>
    <edge source="AUS" target="ARE">
      <data key="d0">20700864</data>
    </edge>
    <edge source="AUS" target="TUN">
      <data key="d0">190331</data>
    </edge>
    <edge source="AUS" target="TUR">
      <data key="d0">9491390</data>
    </edge>
    <edge source="AUS" target="UGA">
      <data key="d0">1570055</data>
    </edge>
    <edge source="AUS" target="UKR">
      <data key="d0">1347415</data>
    </edge>
    <edge source="AUS" target="MKD">
      <data key="d0">256258</data>
    </edge>
    <edge source="AUS" target="EGY">
      <data key="d0">14210279</data>
    </edge>
    <edge source="AUS" target="GBR">
      <data key="d0">29137852</data>
    </edge>
    <edge source="AUS" target="TZA">
      <data key="d0">10217398</data>
    </edge>
    <edge source="AUS" target="USA">
      <data key="d0">152133123</data>
    </edge>
    <edge source="AUS" target="BFA">
      <data key="d0">1832016</data>
    </edge>
    <edge source="AUS" target="URY">
      <data key="d0">183675</data>
    </edge>
    <edge source="BOL" target="ARG">
      <data key="d0">8052462</data>
    </edge>
    <edge source="BOL" target="AUT">
      <data key="d0">245600</data>
    </edge>
    <edge source="BOL" target="BRA">
      <data key="d0">740803</data>
    </edge>
    <edge source="BOL" target="CHL">
      <data key="d0">2303146</data>
    </edge>
    <edge source="BOL" target="COL">
      <data key="d0">608368</data>
    </edge>
    <edge source="BOL" target="ECU">
      <data key="d0">1562630</data>
    </edge>
    <edge source="BOL" target="SLV">
      <data key="d0">175089</data>
    </edge>
    <edge source="BOL" target="FRA">
      <data key="d0">16555</data>
    </edge>
    <edge source="BOL" target="DEU">
      <data key="d0">54511</data>
    </edge>
    <edge source="BOL" target="ITA">
      <data key="d0">11899</data>
    </edge>
    <edge source="BOL" target="MEX">
      <data key="d0">527963</data>
    </edge>
    <edge source="BOL" target="NOR">
      <data key="d0">136677</data>
    </edge>
    <edge source="BOL" target="PRY">
      <data key="d0">1378460</data>
    </edge>
    <edge source="BOL" target="PER">
      <data key="d0">1069390</data>
    </edge>
    <edge source="BOL" target="SGP">
      <data key="d0">29415</data>
    </edge>
    <edge source="BOL" target="ESP">
      <data key="d0">2075804</data>
    </edge>
    <edge source="BOL" target="ARE">
      <data key="d0">840134</data>
    </edge>
    <edge source="BOL" target="EGY">
      <data key="d0">10639</data>
    </edge>
    <edge source="BOL" target="GBR">
      <data key="d0">18099</data>
    </edge>
    <edge source="BOL" target="TZA">
      <data key="d0">44759</data>
    </edge>
    <edge source="BOL" target="USA">
      <data key="d0">4183876</data>
    </edge>
    <edge source="BWA" target="KHM">
      <data key="d0">169006</data>
    </edge>
    <edge source="BWA" target="CHN">
      <data key="d0">253985</data>
    </edge>
    <edge source="BWA" target="FIN">
      <data key="d0">16650</data>
    </edge>
    <edge source="BWA" target="DEU">
      <data key="d0">325326</data>
    </edge>
    <edge source="BWA" target="IRL">
      <data key="d0">73932</data>
    </edge>
    <edge source="BWA" target="NAM">
      <data key="d0">970414</data>
    </edge>
    <edge source="BWA" target="IND">
      <data key="d0">164050</data>
    </edge>
    <edge source="BWA" target="ZAF">
      <data key="d0">17733191</data>
    </edge>
    <edge source="BWA" target="ZWE">
      <data key="d0">491531</data>
    </edge>
    <edge source="BWA" target="ARE">
      <data key="d0">20579</data>
    </edge>
    <edge source="BWA" target="GBR">
      <data key="d0">23797</data>
    </edge>
    <edge source="BWA" target="TZA">
      <data key="d0">12944</data>
    </edge>
    <edge source="BWA" target="USA">
      <data key="d0">1643159</data>
    </edge>
    <edge source="BRA" target="DZA">
      <data key="d0">26570100</data>
    </edge>
    <edge source="BRA" target="AZE">
      <data key="d0">177049</data>
    </edge>
    <edge source="BRA" target="ARG">
      <data key="d0">493460816</data>
    </edge>
    <edge source="BRA" target="AUS">
      <data key="d0">56377112</data>
    </edge>
    <edge source="BRA" target="AUT">
      <data key="d0">1777199</data>
    </edge>
    <edge source="BRA" target="ARM">
      <data key="d0">594660</data>
    </edge>
    <edge source="BRA" target="BEL">
      <data key="d0">33856847</data>
    </edge>
    <edge source="BRA" target="BOL">
      <data key="d0">139131869</data>
    </edge>
    <edge source="BRA" target="BWA">
      <data key="d0">339202</data>
    </edge>
    <edge source="BRA" target="BLR">
      <data key="d0">48168</data>
    </edge>
    <edge source="BRA" target="KHM">
      <data key="d0">952981</data>
    </edge>
    <edge source="BRA" target="CMR">
      <data key="d0">576170</data>
    </edge>
    <edge source="BRA" target="CAN">
      <data key="d0">79720552</data>
    </edge>
    <edge source="BRA" target="LKA">
      <data key="d0">390763</data>
    </edge>
    <edge source="BRA" target="CHL">
      <data key="d0">158450060</data>
    </edge>
    <edge source="BRA" target="CHN">
      <data key="d0">103945014</data>
    </edge>
    <edge source="BRA" target="COL">
      <data key="d0">98238741</data>
    </edge>
    <edge source="BRA" target="CRI">
      <data key="d0">23613082</data>
    </edge>
    <edge source="BRA" target="HRV">
      <data key="d0">59197</data>
    </edge>
    <edge source="BRA" target="CZE">
      <data key="d0">749996</data>
    </edge>
    <edge source="BRA" target="BEN">
      <data key="d0">121804</data>
    </edge>
    <edge source="BRA" target="DNK">
      <data key="d0">838936</data>
    </edge>
    <edge source="BRA" target="ECU">
      <data key="d0">39078100</data>
    </edge>
    <edge source="BRA" target="SLV">
      <data key="d0">8101722</data>
    </edge>
    <edge source="BRA" target="ETH">
      <data key="d0">3709958</data>
    </edge>
    <edge source="BRA" target="EST">
      <data key="d0">455252</data>
    </edge>
    <edge source="BRA" target="FIN">
      <data key="d0">901586</data>
    </edge>
    <edge source="BRA" target="FRA">
      <data key="d0">16563018</data>
    </edge>
    <edge source="BRA" target="GMB">
      <data key="d0">69914</data>
    </edge>
    <edge source="BRA" target="DEU">
      <data key="d0">33083567</data>
    </edge>
    <edge source="BRA" target="GHA">
      <data key="d0">35579713</data>
    </edge>
    <edge source="BRA" target="GRC">
      <data key="d0">194655</data>
    </edge>
    <edge source="BRA" target="GTM">
      <data key="d0">16995624</data>
    </edge>
    <edge source="BRA" target="HND">
      <data key="d0">11523060</data>
    </edge>
    <edge source="BRA" target="HKG">
      <data key="d0">12869149</data>
    </edge>
    <edge source="BRA" target="HUN">
      <data key="d0">1644249</data>
    </edge>
    <edge source="BRA" target="IDN">
      <data key="d0">8390674</data>
    </edge>
    <edge source="BRA" target="IRL">
      <data key="d0">303904</data>
    </edge>
    <edge source="BRA" target="ISR">
      <data key="d0">3057186</data>
    </edge>
    <edge source="BRA" target="ITA">
      <data key="d0">15944033</data>
    </edge>
    <edge source="BRA" target="CIV">
      <data key="d0">1337254</data>
    </edge>
    <edge source="BRA" target="JAM">
      <data key="d0">275590</data>
    </edge>
    <edge source="BRA" target="JPN">
      <data key="d0">39951094</data>
    </edge>
    <edge source="BRA" target="KAZ">
      <data key="d0">34513</data>
    </edge>
    <edge source="BRA" target="JOR">
      <data key="d0">4697333</data>
    </edge>
    <edge source="BRA" target="KOR">
      <data key="d0">998638</data>
    </edge>
    <edge source="BRA" target="KGZ">
      <data key="d0">37779</data>
    </edge>
    <edge source="BRA" target="LBN">
      <data key="d0">867186</data>
    </edge>
    <edge source="BRA" target="LVA">
      <data key="d0">84643</data>
    </edge>
    <edge source="BRA" target="LTU">
      <data key="d0">689887</data>
    </edge>
    <edge source="BRA" target="MDG">
      <data key="d0">279006</data>
    </edge>
    <edge source="BRA" target="MWI">
      <data key="d0">172022</data>
    </edge>
    <edge source="BRA" target="MYS">
      <data key="d0">2220887</data>
    </edge>
    <edge source="BRA" target="MUS">
      <data key="d0">943523</data>
    </edge>
    <edge source="BRA" target="MEX">
      <data key="d0">179295927</data>
    </edge>
    <edge source="BRA" target="MDA">
      <data key="d0">71661</data>
    </edge>
    <edge source="BRA" target="MAR">
      <data key="d0">8602991</data>
    </edge>
    <edge source="BRA" target="MOZ">
      <data key="d0">1749669</data>
    </edge>
    <edge source="BRA" target="OMN">
      <data key="d0">1739165</data>
    </edge>
    <edge source="BRA" target="NAM">
      <data key="d0">179752</data>
    </edge>
    <edge source="BRA" target="NLD">
      <data key="d0">11259013</data>
    </edge>
    <edge source="BRA" target="NZL">
      <data key="d0">3988941</data>
    </edge>
    <edge source="BRA" target="NIC">
      <data key="d0">22295119</data>
    </edge>
    <edge source="BRA" target="NOR">
      <data key="d0">4582755</data>
    </edge>
    <edge source="BRA" target="PAK">
      <data key="d0">2050637</data>
    </edge>
    <edge source="BRA" target="PAN">
      <data key="d0">41704404</data>
    </edge>
    <edge source="BRA" target="PRY">
      <data key="d0">145506735</data>
    </edge>
    <edge source="BRA" target="PER">
      <data key="d0">170524279</data>
    </edge>
    <edge source="BRA" target="PHL">
      <data key="d0">4097003</data>
    </edge>
    <edge source="BRA" target="POL">
      <data key="d0">3196513</data>
    </edge>
    <edge source="BRA" target="PRT">
      <data key="d0">3360748</data>
    </edge>
    <edge source="BRA" target="ROU">
      <data key="d0">3318017</data>
    </edge>
    <edge source="BRA" target="RUS">
      <data key="d0">7845335</data>
    </edge>
    <edge source="BRA" target="SAU">
      <data key="d0">11160879</data>
    </edge>
    <edge source="BRA" target="SEN">
      <data key="d0">3079853</data>
    </edge>
    <edge source="BRA" target="SRB">
      <data key="d0">25897</data>
    </edge>
    <edge source="BRA" target="IND">
      <data key="d0">22344156</data>
    </edge>
    <edge source="BRA" target="SGP">
      <data key="d0">1675830</data>
    </edge>
    <edge source="BRA" target="SVK">
      <data key="d0">671823</data>
    </edge>
    <edge source="BRA" target="VNM">
      <data key="d0">2520117</data>
    </edge>
    <edge source="BRA" target="SVN">
      <data key="d0">598406</data>
    </edge>
    <edge source="BRA" target="ZAF">
      <data key="d0">32864880</data>
    </edge>
    <edge source="BRA" target="ZWE">
      <data key="d0">978913</data>
    </edge>
    <edge source="BRA" target="ESP">
      <data key="d0">12317625</data>
    </edge>
    <edge source="BRA" target="SWE">
      <data key="d0">4438313</data>
    </edge>
    <edge source="BRA" target="CHE">
      <data key="d0">3865715</data>
    </edge>
    <edge source="BRA" target="THA">
      <data key="d0">10511467</data>
    </edge>
    <edge source="BRA" target="TGO">
      <data key="d0">66657</data>
    </edge>
    <edge source="BRA" target="ARE">
      <data key="d0">7957049</data>
    </edge>
    <edge source="BRA" target="TUN">
      <data key="d0">10526975</data>
    </edge>
    <edge source="BRA" target="TUR">
      <data key="d0">34427622</data>
    </edge>
    <edge source="BRA" target="UGA">
      <data key="d0">764050</data>
    </edge>
    <edge source="BRA" target="UKR">
      <data key="d0">2631351</data>
    </edge>
    <edge source="BRA" target="EGY">
      <data key="d0">12943701</data>
    </edge>
    <edge source="BRA" target="GBR">
      <data key="d0">8184569</data>
    </edge>
    <edge source="BRA" target="TZA">
      <data key="d0">4304572</data>
    </edge>
    <edge source="BRA" target="USA">
      <data key="d0">514483243</data>
    </edge>
    <edge source="BRA" target="BFA">
      <data key="d0">481250</data>
    </edge>
    <edge source="BRA" target="URY">
      <data key="d0">45580840</data>
    </edge>
    <edge source="CHL" target="ARG">
      <data key="d0">31892479</data>
    </edge>
    <edge source="CHL" target="AUS">
      <data key="d0">7114791</data>
    </edge>
    <edge source="CHL" target="AUT">
      <data key="d0">32497</data>
    </edge>
    <edge source="CHL" target="ARM">
      <data key="d0">19946</data>
    </edge>
    <edge source="CHL" target="BEL">
      <data key="d0">1811363</data>
    </edge>
    <edge source="CHL" target="BOL">
      <data key="d0">35643867</data>
    </edge>
    <edge source="CHL" target="BRA">
      <data key="d0">15203647</data>
    </edge>
    <edge source="CHL" target="BGR">
      <data key="d0">244122</data>
    </edge>
    <edge source="CHL" target="CAN">
      <data key="d0">5679257</data>
    </edge>
    <edge source="CHL" target="CHN">
      <data key="d0">2172247</data>
    </edge>
    <edge source="CHL" target="COL">
      <data key="d0">11190727</data>
    </edge>
    <edge source="CHL" target="CRI">
      <data key="d0">1217351</data>
    </edge>
    <edge source="CHL" target="DNK">
      <data key="d0">144230</data>
    </edge>
    <edge source="CHL" target="ECU">
      <data key="d0">2257486</data>
    </edge>
    <edge source="CHL" target="ETH">
      <data key="d0">33400</data>
    </edge>
    <edge source="CHL" target="FIN">
      <data key="d0">838623</data>
    </edge>
    <edge source="CHL" target="FRA">
      <data key="d0">1404876</data>
    </edge>
    <edge source="CHL" target="DEU">
      <data key="d0">1725646</data>
    </edge>
    <edge source="CHL" target="GHA">
      <data key="d0">91302</data>
    </edge>
    <edge source="CHL" target="GRC">
      <data key="d0">29463</data>
    </edge>
    <edge source="CHL" target="GTM">
      <data key="d0">754036</data>
    </edge>
    <edge source="CHL" target="HND">
      <data key="d0">56288</data>
    </edge>
    <edge source="CHL" target="HKG">
      <data key="d0">1427311</data>
    </edge>
    <edge source="CHL" target="IDN">
      <data key="d0">415679</data>
    </edge>
    <edge source="CHL" target="ISR">
      <data key="d0">55943</data>
    </edge>
    <edge source="CHL" target="ITA">
      <data key="d0">1089176</data>
    </edge>
    <edge source="CHL" target="JAM">
      <data key="d0">71409</data>
    </edge>
    <edge source="CHL" target="JPN">
      <data key="d0">192013</data>
    </edge>
    <edge source="CHL" target="KAZ">
      <data key="d0">49381</data>
    </edge>
    <edge source="CHL" target="JOR">
      <data key="d0">71065</data>
    </edge>
    <edge source="CHL" target="KOR">
      <data key="d0">83700</data>
    </edge>
    <edge source="CHL" target="MRT">
      <data key="d0">17628</data>
    </edge>
    <edge source="CHL" target="MEX">
      <data key="d0">17920514</data>
    </edge>
    <edge source="CHL" target="MOZ">
      <data key="d0">94744</data>
    </edge>
    <edge source="CHL" target="NLD">
      <data key="d0">1967218</data>
    </edge>
    <edge source="CHL" target="NZL">
      <data key="d0">399777</data>
    </edge>
    <edge source="CHL" target="NIC">
      <data key="d0">166605</data>
    </edge>
    <edge source="CHL" target="NOR">
      <data key="d0">431550</data>
    </edge>
    <edge source="CHL" target="PAK">
      <data key="d0">39193</data>
    </edge>
    <edge source="CHL" target="PAN">
      <data key="d0">1565973</data>
    </edge>
    <edge source="CHL" target="PRY">
      <data key="d0">1010746</data>
    </edge>
    <edge source="CHL" target="PER">
      <data key="d0">66815972</data>
    </edge>
    <edge source="CHL" target="POL">
      <data key="d0">25074</data>
    </edge>
    <edge source="CHL" target="PRT">
      <data key="d0">93136</data>
    </edge>
    <edge source="CHL" target="RUS">
      <data key="d0">575605</data>
    </edge>
    <edge source="CHL" target="SAU">
      <data key="d0">327093</data>
    </edge>
    <edge source="CHL" target="IND">
      <data key="d0">1709329</data>
    </edge>
    <edge source="CHL" target="SGP">
      <data key="d0">257017</data>
    </edge>
    <edge source="CHL" target="SVK">
      <data key="d0">37500</data>
    </edge>
    <edge source="CHL" target="ZAF">
      <data key="d0">3187862</data>
    </edge>
    <edge source="CHL" target="ESP">
      <data key="d0">1667407</data>
    </edge>
    <edge source="CHL" target="SWE">
      <data key="d0">970406</data>
    </edge>
    <edge source="CHL" target="CHE">
      <data key="d0">50860</data>
    </edge>
    <edge source="CHL" target="THA">
      <data key="d0">37748</data>
    </edge>
    <edge source="CHL" target="TGO">
      <data key="d0">43000</data>
    </edge>
    <edge source="CHL" target="ARE">
      <data key="d0">1092162</data>
    </edge>
    <edge source="CHL" target="TUR">
      <data key="d0">338877</data>
    </edge>
    <edge source="CHL" target="EGY">
      <data key="d0">423612</data>
    </edge>
    <edge source="CHL" target="GBR">
      <data key="d0">2850545</data>
    </edge>
    <edge source="CHL" target="TZA">
      <data key="d0">61079</data>
    </edge>
    <edge source="CHL" target="USA">
      <data key="d0">34040658</data>
    </edge>
    <edge source="CHL" target="URY">
      <data key="d0">2646689</data>
    </edge>
    <edge source="CRI" target="ARG">
      <data key="d0">25294</data>
    </edge>
    <edge source="CRI" target="BOL">
      <data key="d0">204102</data>
    </edge>
    <edge source="CRI" target="BRA">
      <data key="d0">9969565</data>
    </edge>
    <edge source="CRI" target="CAN">
      <data key="d0">104706</data>
    </edge>
    <edge source="CRI" target="LKA">
      <data key="d0">232967</data>
    </edge>
    <edge source="CRI" target="CHL">
      <data key="d0">142757</data>
    </edge>
    <edge source="CRI" target="COL">
      <data key="d0">452434</data>
    </edge>
    <edge source="CRI" target="ECU">
      <data key="d0">167246</data>
    </edge>
    <edge source="CRI" target="SLV">
      <data key="d0">439486</data>
    </edge>
    <edge source="CRI" target="FRA">
      <data key="d0">677853</data>
    </edge>
    <edge source="CRI" target="DEU">
      <data key="d0">340951</data>
    </edge>
    <edge source="CRI" target="GHA">
      <data key="d0">589994</data>
    </edge>
    <edge source="CRI" target="GTM">
      <data key="d0">1937235</data>
    </edge>
    <edge source="CRI" target="HND">
      <data key="d0">2787481</data>
    </edge>
    <edge source="CRI" target="ITA">
      <data key="d0">45920</data>
    </edge>
    <edge source="CRI" target="KOR">
      <data key="d0">40496</data>
    </edge>
    <edge source="CRI" target="MEX">
      <data key="d0">1759028</data>
    </edge>
    <edge source="CRI" target="NLD">
      <data key="d0">44073</data>
    </edge>
    <edge source="CRI" target="NIC">
      <data key="d0">3965938</data>
    </edge>
    <edge source="CRI" target="PAN">
      <data key="d0">2749723</data>
    </edge>
    <edge source="CRI" target="PER">
      <data key="d0">336853</data>
    </edge>
    <edge source="CRI" target="PHL">
      <data key="d0">41054</data>
    </edge>
    <edge source="CRI" target="ROU">
      <data key="d0">24695</data>
    </edge>
    <edge source="CRI" target="ESP">
      <data key="d0">1116906</data>
    </edge>
    <edge source="CRI" target="GBR">
      <data key="d0">49969</data>
    </edge>
    <edge source="CRI" target="USA">
      <data key="d0">3312752</data>
    </edge>
    <edge source="CZE" target="ALB">
      <data key="d0">423480</data>
    </edge>
    <edge source="CZE" target="DZA">
      <data key="d0">2766131</data>
    </edge>
    <edge source="CZE" target="AZE">
      <data key="d0">1435849</data>
    </edge>
    <edge source="CZE" target="ARG">
      <data key="d0">8765775</data>
    </edge>
    <edge source="CZE" target="AUS">
      <data key="d0">20253683</data>
    </edge>
    <edge source="CZE" target="AUT">
      <data key="d0">219786727</data>
    </edge>
    <edge source="CZE" target="ARM">
      <data key="d0">394150</data>
    </edge>
    <edge source="CZE" target="BEL">
      <data key="d0">58266408</data>
    </edge>
    <edge source="CZE" target="BOL">
      <data key="d0">330755</data>
    </edge>
    <edge source="CZE" target="BRA">
      <data key="d0">11476197</data>
    </edge>
    <edge source="CZE" target="BGR">
      <data key="d0">21667412</data>
    </edge>
    <edge source="CZE" target="BLR">
      <data key="d0">10805208</data>
    </edge>
    <edge source="CZE" target="KHM">
      <data key="d0">173437</data>
    </edge>
    <edge source="CZE" target="CMR">
      <data key="d0">74312</data>
    </edge>
    <edge source="CZE" target="CAN">
      <data key="d0">11858423</data>
    </edge>
    <edge source="CZE" target="LKA">
      <data key="d0">1847984</data>
    </edge>
    <edge source="CZE" target="CHL">
      <data key="d0">5615403</data>
    </edge>
    <edge source="CZE" target="CHN">
      <data key="d0">63352557</data>
    </edge>
    <edge source="CZE" target="COL">
      <data key="d0">3442845</data>
    </edge>
    <edge source="CZE" target="CRI">
      <data key="d0">810526</data>
    </edge>
    <edge source="CZE" target="HRV">
      <data key="d0">4547385</data>
    </edge>
    <edge source="CZE" target="DNK">
      <data key="d0">31520449</data>
    </edge>
    <edge source="CZE" target="ECU">
      <data key="d0">2312689</data>
    </edge>
    <edge source="CZE" target="SLV">
      <data key="d0">631557</data>
    </edge>
    <edge source="CZE" target="ETH">
      <data key="d0">796410</data>
    </edge>
    <edge source="CZE" target="EST">
      <data key="d0">5923784</data>
    </edge>
    <edge source="CZE" target="FIN">
      <data key="d0">16393707</data>
    </edge>
    <edge source="CZE" target="FRA">
      <data key="d0">163833371</data>
    </edge>
    <edge source="CZE" target="GEO">
      <data key="d0">10677754</data>
    </edge>
    <edge source="CZE" target="DEU">
      <data key="d0">1505063293</data>
    </edge>
    <edge source="CZE" target="GHA">
      <data key="d0">3785524</data>
    </edge>
    <edge source="CZE" target="GRC">
      <data key="d0">3491734</data>
    </edge>
    <edge source="CZE" target="GTM">
      <data key="d0">644405</data>
    </edge>
    <edge source="CZE" target="HND">
      <data key="d0">705820</data>
    </edge>
    <edge source="CZE" target="HKG">
      <data key="d0">3256506</data>
    </edge>
    <edge source="CZE" target="HUN">
      <data key="d0">73146336</data>
    </edge>
    <edge source="CZE" target="IDN">
      <data key="d0">8419491</data>
    </edge>
    <edge source="CZE" target="IRL">
      <data key="d0">5396638</data>
    </edge>
    <edge source="CZE" target="ISR">
      <data key="d0">11197285</data>
    </edge>
    <edge source="CZE" target="ITA">
      <data key="d0">111674527</data>
    </edge>
    <edge source="CZE" target="CIV">
      <data key="d0">1010786</data>
    </edge>
    <edge source="CZE" target="JAM">
      <data key="d0">151054</data>
    </edge>
    <edge source="CZE" target="JPN">
      <data key="d0">9850795</data>
    </edge>
    <edge source="CZE" target="KAZ">
      <data key="d0">7309322</data>
    </edge>
    <edge source="CZE" target="JOR">
      <data key="d0">1326427</data>
    </edge>
    <edge source="CZE" target="KOR">
      <data key="d0">15352290</data>
    </edge>
    <edge source="CZE" target="KGZ">
      <data key="d0">32319</data>
    </edge>
    <edge source="CZE" target="LBN">
      <data key="d0">1723694</data>
    </edge>
    <edge source="CZE" target="LVA">
      <data key="d0">6130993</data>
    </edge>
    <edge source="CZE" target="LTU">
      <data key="d0">23618258</data>
    </edge>
    <edge source="CZE" target="MDG">
      <data key="d0">55409</data>
    </edge>
    <edge source="CZE" target="MWI">
      <data key="d0">30672</data>
    </edge>
    <edge source="CZE" target="MYS">
      <data key="d0">12400891</data>
    </edge>
    <edge source="CZE" target="MUS">
      <data key="d0">500090</data>
    </edge>
    <edge source="CZE" target="MEX">
      <data key="d0">30834931</data>
    </edge>
    <edge source="CZE" target="MDA">
      <data key="d0">1345658</data>
    </edge>
    <edge source="CZE" target="MAR">
      <data key="d0">3849498</data>
    </edge>
    <edge source="CZE" target="OMN">
      <data key="d0">3584292</data>
    </edge>
    <edge source="CZE" target="NAM">
      <data key="d0">90684</data>
    </edge>
    <edge source="CZE" target="NLD">
      <data key="d0">97887669</data>
    </edge>
    <edge source="CZE" target="NZL">
      <data key="d0">7889445</data>
    </edge>
    <edge source="CZE" target="NIC">
      <data key="d0">268104</data>
    </edge>
    <edge source="CZE" target="NOR">
      <data key="d0">24210164</data>
    </edge>
    <edge source="CZE" target="PAK">
      <data key="d0">17467058</data>
    </edge>
    <edge source="CZE" target="PAN">
      <data key="d0">990792</data>
    </edge>
    <edge source="CZE" target="PRY">
      <data key="d0">415283</data>
    </edge>
    <edge source="CZE" target="PER">
      <data key="d0">3666415</data>
    </edge>
    <edge source="CZE" target="PHL">
      <data key="d0">6839858</data>
    </edge>
    <edge source="CZE" target="POL">
      <data key="d0">171677160</data>
    </edge>
    <edge source="CZE" target="PRT">
      <data key="d0">19090530</data>
    </edge>
    <edge source="CZE" target="ROU">
      <data key="d0">30000792</data>
    </edge>
    <edge source="CZE" target="RUS">
      <data key="d0">129841366</data>
    </edge>
    <edge source="CZE" target="SAU">
      <data key="d0">21932896</data>
    </edge>
    <edge source="CZE" target="SEN">
      <data key="d0">585735</data>
    </edge>
    <edge source="CZE" target="SRB">
      <data key="d0">7601892</data>
    </edge>
    <edge source="CZE" target="IND">
      <data key="d0">82383353</data>
    </edge>
    <edge source="CZE" target="SGP">
      <data key="d0">7698212</data>
    </edge>
    <edge source="CZE" target="SVK">
      <data key="d0">247585268</data>
    </edge>
    <edge source="CZE" target="VNM">
      <data key="d0">6387317</data>
    </edge>
    <edge source="CZE" target="SVN">
      <data key="d0">19341375</data>
    </edge>
    <edge source="CZE" target="ZAF">
      <data key="d0">12893275</data>
    </edge>
    <edge source="CZE" target="ZWE">
      <data key="d0">44995</data>
    </edge>
    <edge source="CZE" target="ESP">
      <data key="d0">89188718</data>
    </edge>
    <edge source="CZE" target="SWE">
      <data key="d0">43685818</data>
    </edge>
    <edge source="CZE" target="CHE">
      <data key="d0">76698401</data>
    </edge>
    <edge source="CZE" target="THA">
      <data key="d0">3968151</data>
    </edge>
    <edge source="CZE" target="TGO">
      <data key="d0">1892810</data>
    </edge>
    <edge source="CZE" target="ARE">
      <data key="d0">12233707</data>
    </edge>
    <edge source="CZE" target="TUN">
      <data key="d0">2762747</data>
    </edge>
    <edge source="CZE" target="TUR">
      <data key="d0">48122836</data>
    </edge>
    <edge source="CZE" target="UGA">
      <data key="d0">1338377</data>
    </edge>
    <edge source="CZE" target="UKR">
      <data key="d0">33980523</data>
    </edge>
    <edge source="CZE" target="MKD">
      <data key="d0">1782061</data>
    </edge>
    <edge source="CZE" target="EGY">
      <data key="d0">8525592</data>
    </edge>
    <edge source="CZE" target="GBR">
      <data key="d0">122394927</data>
    </edge>
    <edge source="CZE" target="TZA">
      <data key="d0">448690</data>
    </edge>
    <edge source="CZE" target="USA">
      <data key="d0">197045025</data>
    </edge>
    <edge source="CZE" target="URY">
      <data key="d0">431480</data>
    </edge>
    <edge source="ECU" target="DZA">
      <data key="d0">465286</data>
    </edge>
    <edge source="ECU" target="AZE">
      <data key="d0">10104</data>
    </edge>
    <edge source="ECU" target="ARG">
      <data key="d0">623939</data>
    </edge>
    <edge source="ECU" target="AUS">
      <data key="d0">40818</data>
    </edge>
    <edge source="ECU" target="BOL">
      <data key="d0">1202568</data>
    </edge>
    <edge source="ECU" target="BRA">
      <data key="d0">798196</data>
    </edge>
    <edge source="ECU" target="CAN">
      <data key="d0">440592</data>
    </edge>
    <edge source="ECU" target="CHL">
      <data key="d0">6793883</data>
    </edge>
    <edge source="ECU" target="CHN">
      <data key="d0">524045</data>
    </edge>
    <edge source="ECU" target="COL">
      <data key="d0">8301381</data>
    </edge>
    <edge source="ECU" target="CRI">
      <data key="d0">98471</data>
    </edge>
    <edge source="ECU" target="SLV">
      <data key="d0">39579</data>
    </edge>
    <edge source="ECU" target="FRA">
      <data key="d0">288276</data>
    </edge>
    <edge source="ECU" target="DEU">
      <data key="d0">74664</data>
    </edge>
    <edge source="ECU" target="GHA">
      <data key="d0">103623</data>
    </edge>
    <edge source="ECU" target="GTM">
      <data key="d0">2077048</data>
    </edge>
    <edge source="ECU" target="HND">
      <data key="d0">89443</data>
    </edge>
    <edge source="ECU" target="HKG">
      <data key="d0">192058</data>
    </edge>
    <edge source="ECU" target="IDN">
      <data key="d0">20399</data>
    </edge>
    <edge source="ECU" target="ITA">
      <data key="d0">589836</data>
    </edge>
    <edge source="ECU" target="CIV">
      <data key="d0">11226</data>
    </edge>
    <edge source="ECU" target="JAM">
      <data key="d0">15000</data>
    </edge>
    <edge source="ECU" target="MYS">
      <data key="d0">14731</data>
    </edge>
    <edge source="ECU" target="MEX">
      <data key="d0">1404225</data>
    </edge>
    <edge source="ECU" target="MOZ">
      <data key="d0">13100</data>
    </edge>
    <edge source="ECU" target="OMN">
      <data key="d0">247479</data>
    </edge>
    <edge source="ECU" target="NLD">
      <data key="d0">317483</data>
    </edge>
    <edge source="ECU" target="NIC">
      <data key="d0">153329</data>
    </edge>
    <edge source="ECU" target="NOR">
      <data key="d0">65085</data>
    </edge>
    <edge source="ECU" target="PAK">
      <data key="d0">14745277</data>
    </edge>
    <edge source="ECU" target="PAN">
      <data key="d0">155412</data>
    </edge>
    <edge source="ECU" target="PER">
      <data key="d0">6380768</data>
    </edge>
    <edge source="ECU" target="ROU">
      <data key="d0">199161</data>
    </edge>
    <edge source="ECU" target="RUS">
      <data key="d0">408537</data>
    </edge>
    <edge source="ECU" target="SAU">
      <data key="d0">61754</data>
    </edge>
    <edge source="ECU" target="IND">
      <data key="d0">455836</data>
    </edge>
    <edge source="ECU" target="VNM">
      <data key="d0">26027</data>
    </edge>
    <edge source="ECU" target="ESP">
      <data key="d0">201206</data>
    </edge>
    <edge source="ECU" target="THA">
      <data key="d0">83186</data>
    </edge>
    <edge source="ECU" target="ARE">
      <data key="d0">635051</data>
    </edge>
    <edge source="ECU" target="TUN">
      <data key="d0">447460</data>
    </edge>
    <edge source="ECU" target="EGY">
      <data key="d0">143968</data>
    </edge>
    <edge source="ECU" target="GBR">
      <data key="d0">95847</data>
    </edge>
    <edge source="ECU" target="USA">
      <data key="d0">4463408</data>
    </edge>
    <edge source="SLV" target="BOL">
      <data key="d0">71432</data>
    </edge>
    <edge source="SLV" target="BRA">
      <data key="d0">271072</data>
    </edge>
    <edge source="SLV" target="CHL">
      <data key="d0">104256</data>
    </edge>
    <edge source="SLV" target="COL">
      <data key="d0">1145437</data>
    </edge>
    <edge source="SLV" target="CRI">
      <data key="d0">728908</data>
    </edge>
    <edge source="SLV" target="DEU">
      <data key="d0">25621</data>
    </edge>
    <edge source="SLV" target="GTM">
      <data key="d0">2706764</data>
    </edge>
    <edge source="SLV" target="HND">
      <data key="d0">5797404</data>
    </edge>
    <edge source="SLV" target="IDN">
      <data key="d0">150000</data>
    </edge>
    <edge source="SLV" target="ITA">
      <data key="d0">121556</data>
    </edge>
    <edge source="SLV" target="KOR">
      <data key="d0">171900</data>
    </edge>
    <edge source="SLV" target="MYS">
      <data key="d0">19215</data>
    </edge>
    <edge source="SLV" target="MEX">
      <data key="d0">883431</data>
    </edge>
    <edge source="SLV" target="NIC">
      <data key="d0">2084494</data>
    </edge>
    <edge source="SLV" target="PAK">
      <data key="d0">68000</data>
    </edge>
    <edge source="SLV" target="PAN">
      <data key="d0">337848</data>
    </edge>
    <edge source="SLV" target="PER">
      <data key="d0">217412</data>
    </edge>
    <edge source="SLV" target="IND">
      <data key="d0">1067263</data>
    </edge>
    <edge source="SLV" target="VNM">
      <data key="d0">321792</data>
    </edge>
    <edge source="SLV" target="USA">
      <data key="d0">3278106</data>
    </edge>
    <edge source="GTM" target="BRA">
      <data key="d0">204255</data>
    </edge>
    <edge source="GTM" target="KHM">
      <data key="d0">24615</data>
    </edge>
    <edge source="GTM" target="CAN">
      <data key="d0">259386</data>
    </edge>
    <edge source="GTM" target="CHL">
      <data key="d0">36915</data>
    </edge>
    <edge source="GTM" target="CHN">
      <data key="d0">13625</data>
    </edge>
    <edge source="GTM" target="COL">
      <data key="d0">191537</data>
    </edge>
    <edge source="GTM" target="CRI">
      <data key="d0">444623</data>
    </edge>
    <edge source="GTM" target="DNK">
      <data key="d0">14304</data>
    </edge>
    <edge source="GTM" target="SLV">
      <data key="d0">4181193</data>
    </edge>
    <edge source="GTM" target="FRA">
      <data key="d0">107616</data>
    </edge>
    <edge source="GTM" target="DEU">
      <data key="d0">275193</data>
    </edge>
    <edge source="GTM" target="HND">
      <data key="d0">4652004</data>
    </edge>
    <edge source="GTM" target="JAM">
      <data key="d0">18574</data>
    </edge>
    <edge source="GTM" target="MEX">
      <data key="d0">4227189</data>
    </edge>
    <edge source="GTM" target="NLD">
      <data key="d0">96121</data>
    </edge>
    <edge source="GTM" target="NIC">
      <data key="d0">5784990</data>
    </edge>
    <edge source="GTM" target="PAK">
      <data key="d0">517352</data>
    </edge>
    <edge source="GTM" target="PAN">
      <data key="d0">1818333</data>
    </edge>
    <edge source="GTM" target="PER">
      <data key="d0">383660</data>
    </edge>
    <edge source="GTM" target="SAU">
      <data key="d0">66214</data>
    </edge>
    <edge source="GTM" target="IND">
      <data key="d0">92733</data>
    </edge>
    <edge source="GTM" target="VNM">
      <data key="d0">48000</data>
    </edge>
    <edge source="GTM" target="ESP">
      <data key="d0">186152</data>
    </edge>
    <edge source="GTM" target="EGY">
      <data key="d0">70175</data>
    </edge>
    <edge source="GTM" target="GBR">
      <data key="d0">31170</data>
    </edge>
    <edge source="GTM" target="USA">
      <data key="d0">4092455</data>
    </edge>
    <edge source="GTM" target="URY">
      <data key="d0">141056</data>
    </edge>
    <edge source="HND" target="BRA">
      <data key="d0">86954</data>
    </edge>
    <edge source="HND" target="CAN">
      <data key="d0">96288</data>
    </edge>
    <edge source="HND" target="CHN">
      <data key="d0">977961</data>
    </edge>
    <edge source="HND" target="COL">
      <data key="d0">16500</data>
    </edge>
    <edge source="HND" target="SLV">
      <data key="d0">625987</data>
    </edge>
    <edge source="HND" target="FRA">
      <data key="d0">103240</data>
    </edge>
    <edge source="HND" target="DEU">
      <data key="d0">1259030</data>
    </edge>
    <edge source="HND" target="GTM">
      <data key="d0">157450</data>
    </edge>
    <edge source="HND" target="HKG">
      <data key="d0">30985</data>
    </edge>
    <edge source="HND" target="IDN">
      <data key="d0">108560</data>
    </edge>
    <edge source="HND" target="ITA">
      <data key="d0">1642083</data>
    </edge>
    <edge source="HND" target="JPN">
      <data key="d0">1143089</data>
    </edge>
    <edge source="HND" target="KOR">
      <data key="d0">212040</data>
    </edge>
    <edge source="HND" target="MYS">
      <data key="d0">44692</data>
    </edge>
    <edge source="HND" target="MEX">
      <data key="d0">592915</data>
    </edge>
    <edge source="HND" target="MAR">
      <data key="d0">49279</data>
    </edge>
    <edge source="HND" target="NIC">
      <data key="d0">2998534</data>
    </edge>
    <edge source="HND" target="PAK">
      <data key="d0">174515</data>
    </edge>
    <edge source="HND" target="PRT">
      <data key="d0">13312</data>
    </edge>
    <edge source="HND" target="ROU">
      <data key="d0">75000</data>
    </edge>
    <edge source="HND" target="IND">
      <data key="d0">48556</data>
    </edge>
    <edge source="HND" target="VNM">
      <data key="d0">604563</data>
    </edge>
    <edge source="HND" target="ESP">
      <data key="d0">42331</data>
    </edge>
    <edge source="HND" target="CHE">
      <data key="d0">187571</data>
    </edge>
    <edge source="HND" target="TUR">
      <data key="d0">68943</data>
    </edge>
    <edge source="HND" target="GBR">
      <data key="d0">128428</data>
    </edge>
    <edge source="HND" target="USA">
      <data key="d0">6692760</data>
    </edge>
    <edge source="HKG" target="ALB">
      <data key="d0">248209</data>
    </edge>
    <edge source="HKG" target="DZA">
      <data key="d0">396655</data>
    </edge>
    <edge source="HKG" target="ARG">
      <data key="d0">1719037</data>
    </edge>
    <edge source="HKG" target="AUS">
      <data key="d0">13122247</data>
    </edge>
    <edge source="HKG" target="AUT">
      <data key="d0">343052</data>
    </edge>
    <edge source="HKG" target="BEL">
      <data key="d0">1607412</data>
    </edge>
    <edge source="HKG" target="BRA">
      <data key="d0">3043224</data>
    </edge>
    <edge source="HKG" target="BGR">
      <data key="d0">131207</data>
    </edge>
    <edge source="HKG" target="BLR">
      <data key="d0">85412</data>
    </edge>
    <edge source="HKG" target="KHM">
      <data key="d0">13090645</data>
    </edge>
    <edge source="HKG" target="CAN">
      <data key="d0">5795019</data>
    </edge>
    <edge source="HKG" target="LKA">
      <data key="d0">5077235</data>
    </edge>
    <edge source="HKG" target="CHL">
      <data key="d0">2192975</data>
    </edge>
    <edge source="HKG" target="CHN">
      <data key="d0">2884346480</data>
    </edge>
    <edge source="HKG" target="COL">
      <data key="d0">641749</data>
    </edge>
    <edge source="HKG" target="CRI">
      <data key="d0">23761</data>
    </edge>
    <edge source="HKG" target="CZE">
      <data key="d0">617805</data>
    </edge>
    <edge source="HKG" target="DNK">
      <data key="d0">1183867</data>
    </edge>
    <edge source="HKG" target="ECU">
      <data key="d0">45521</data>
    </edge>
    <edge source="HKG" target="SLV">
      <data key="d0">812630</data>
    </edge>
    <edge source="HKG" target="ETH">
      <data key="d0">3163639</data>
    </edge>
    <edge source="HKG" target="EST">
      <data key="d0">190498</data>
    </edge>
    <edge source="HKG" target="FIN">
      <data key="d0">987209</data>
    </edge>
    <edge source="HKG" target="FRA">
      <data key="d0">7771492</data>
    </edge>
    <edge source="HKG" target="GEO">
      <data key="d0">74881</data>
    </edge>
    <edge source="HKG" target="DEU">
      <data key="d0">32500344</data>
    </edge>
    <edge source="HKG" target="GHA">
      <data key="d0">112760</data>
    </edge>
    <edge source="HKG" target="GRC">
      <data key="d0">238353</data>
    </edge>
    <edge source="HKG" target="GTM">
      <data key="d0">579460</data>
    </edge>
    <edge source="HKG" target="HND">
      <data key="d0">258889</data>
    </edge>
    <edge source="HKG" target="HUN">
      <data key="d0">1225142</data>
    </edge>
    <edge source="HKG" target="IDN">
      <data key="d0">24228669</data>
    </edge>
    <edge source="HKG" target="IRL">
      <data key="d0">39189</data>
    </edge>
    <edge source="HKG" target="ISR">
      <data key="d0">2530538</data>
    </edge>
    <edge source="HKG" target="ITA">
      <data key="d0">7503221</data>
    </edge>
    <edge source="HKG" target="CIV">
      <data key="d0">27831</data>
    </edge>
    <edge source="HKG" target="JAM">
      <data key="d0">24652</data>
    </edge>
    <edge source="HKG" target="JPN">
      <data key="d0">66185856</data>
    </edge>
    <edge source="HKG" target="KAZ">
      <data key="d0">47731</data>
    </edge>
    <edge source="HKG" target="JOR">
      <data key="d0">1103884</data>
    </edge>
    <edge source="HKG" target="KOR">
      <data key="d0">27488626</data>
    </edge>
    <edge source="HKG" target="LBN">
      <data key="d0">39707</data>
    </edge>
    <edge source="HKG" target="LVA">
      <data key="d0">173631</data>
    </edge>
    <edge source="HKG" target="LTU">
      <data key="d0">172717</data>
    </edge>
    <edge source="HKG" target="MDG">
      <data key="d0">2232343</data>
    </edge>
    <edge source="HKG" target="MWI">
      <data key="d0">32599</data>
    </edge>
    <edge source="HKG" target="MYS">
      <data key="d0">77756394</data>
    </edge>
    <edge source="HKG" target="MUS">
      <data key="d0">1382276</data>
    </edge>
    <edge source="HKG" target="MEX">
      <data key="d0">6881688</data>
    </edge>
    <edge source="HKG" target="MAR">
      <data key="d0">1897176</data>
    </edge>
    <edge source="HKG" target="MOZ">
      <data key="d0">51478</data>
    </edge>
    <edge source="HKG" target="OMN">
      <data key="d0">24513</data>
    </edge>
    <edge source="HKG" target="NLD">
      <data key="d0">4897234</data>
    </edge>
    <edge source="HKG" target="NZL">
      <data key="d0">1828210</data>
    </edge>
    <edge source="HKG" target="NIC">
      <data key="d0">61076</data>
    </edge>
    <edge source="HKG" target="NOR">
      <data key="d0">283279</data>
    </edge>
    <edge source="HKG" target="PAK">
      <data key="d0">2974647</data>
    </edge>
    <edge source="HKG" target="PAN">
      <data key="d0">10935</data>
    </edge>
    <edge source="HKG" target="PRY">
      <data key="d0">27431</data>
    </edge>
    <edge source="HKG" target="PER">
      <data key="d0">848827</data>
    </edge>
    <edge source="HKG" target="PHL">
      <data key="d0">31549301</data>
    </edge>
    <edge source="HKG" target="POL">
      <data key="d0">2087881</data>
    </edge>
    <edge source="HKG" target="PRT">
      <data key="d0">110085</data>
    </edge>
    <edge source="HKG" target="ROU">
      <data key="d0">84609</data>
    </edge>
    <edge source="HKG" target="RUS">
      <data key="d0">11182917</data>
    </edge>
    <edge source="HKG" target="SAU">
      <data key="d0">3500116</data>
    </edge>
    <edge source="HKG" target="SEN">
      <data key="d0">147782</data>
    </edge>
    <edge source="HKG" target="SRB">
      <data key="d0">957621</data>
    </edge>
    <edge source="HKG" target="IND">
      <data key="d0">37894191</data>
    </edge>
    <edge source="HKG" target="SGP">
      <data key="d0">219480820</data>
    </edge>
    <edge source="HKG" target="SVK">
      <data key="d0">427689</data>
    </edge>
    <edge source="HKG" target="VNM">
      <data key="d0">129136597</data>
    </edge>
    <edge source="HKG" target="SVN">
      <data key="d0">99999</data>
    </edge>
    <edge source="HKG" target="ZAF">
      <data key="d0">2927946</data>
    </edge>
    <edge source="HKG" target="ZWE">
      <data key="d0">49239</data>
    </edge>
    <edge source="HKG" target="ESP">
      <data key="d0">2675797</data>
    </edge>
    <edge source="HKG" target="SWE">
      <data key="d0">1346183</data>
    </edge>
    <edge source="HKG" target="CHE">
      <data key="d0">1764728</data>
    </edge>
    <edge source="HKG" target="THA">
      <data key="d0">45189420</data>
    </edge>
    <edge source="HKG" target="ARE">
      <data key="d0">17805048</data>
    </edge>
    <edge source="HKG" target="TUN">
      <data key="d0">145422</data>
    </edge>
    <edge source="HKG" target="TUR">
      <data key="d0">4021184</data>
    </edge>
    <edge source="HKG" target="UGA">
      <data key="d0">52039</data>
    </edge>
    <edge source="HKG" target="UKR">
      <data key="d0">308323</data>
    </edge>
    <edge source="HKG" target="EGY">
      <data key="d0">782177</data>
    </edge>
    <edge source="HKG" target="GBR">
      <data key="d0">8408705</data>
    </edge>
    <edge source="HKG" target="TZA">
      <data key="d0">102295</data>
    </edge>
    <edge source="HKG" target="USA">
      <data key="d0">102808382</data>
    </edge>
    <edge source="HKG" target="URY">
      <data key="d0">76651</data>
    </edge>
    <edge source="IDN" target="AZE">
      <data key="d0">33172</data>
    </edge>
    <edge source="IDN" target="ARG">
      <data key="d0">659175</data>
    </edge>
    <edge source="IDN" target="AUS">
      <data key="d0">91537610</data>
    </edge>
    <edge source="IDN" target="AUT">
      <data key="d0">99850</data>
    </edge>
    <edge source="IDN" target="BEL">
      <data key="d0">4419817</data>
    </edge>
    <edge source="IDN" target="BRA">
      <data key="d0">11388343</data>
    </edge>
    <edge source="IDN" target="KHM">
      <data key="d0">1217162</data>
    </edge>
    <edge source="IDN" target="CMR">
      <data key="d0">48688</data>
    </edge>
    <edge source="IDN" target="CAN">
      <data key="d0">2500234</data>
    </edge>
    <edge source="IDN" target="LKA">
      <data key="d0">1596534</data>
    </edge>
    <edge source="IDN" target="CHL">
      <data key="d0">3673420</data>
    </edge>
    <edge source="IDN" target="CHN">
      <data key="d0">18274441</data>
    </edge>
    <edge source="IDN" target="COL">
      <data key="d0">71874</data>
    </edge>
    <edge source="IDN" target="DNK">
      <data key="d0">119983</data>
    </edge>
    <edge source="IDN" target="EST">
      <data key="d0">35867</data>
    </edge>
    <edge source="IDN" target="FIN">
      <data key="d0">42119</data>
    </edge>
    <edge source="IDN" target="FRA">
      <data key="d0">12166518</data>
    </edge>
    <edge source="IDN" target="GEO">
      <data key="d0">900938</data>
    </edge>
    <edge source="IDN" target="DEU">
      <data key="d0">12533155</data>
    </edge>
    <edge source="IDN" target="GHA">
      <data key="d0">7014246</data>
    </edge>
    <edge source="IDN" target="HKG">
      <data key="d0">14388088</data>
    </edge>
    <edge source="IDN" target="HUN">
      <data key="d0">84231</data>
    </edge>
    <edge source="IDN" target="IRL">
      <data key="d0">30277</data>
    </edge>
    <edge source="IDN" target="ISR">
      <data key="d0">106633</data>
    </edge>
    <edge source="IDN" target="ITA">
      <data key="d0">8546313</data>
    </edge>
    <edge source="IDN" target="CIV">
      <data key="d0">1645266</data>
    </edge>
    <edge source="IDN" target="JPN">
      <data key="d0">62304711</data>
    </edge>
    <edge source="IDN" target="JOR">
      <data key="d0">145249</data>
    </edge>
    <edge source="IDN" target="KOR">
      <data key="d0">21902634</data>
    </edge>
    <edge source="IDN" target="LBN">
      <data key="d0">77090</data>
    </edge>
    <edge source="IDN" target="LTU">
      <data key="d0">730358</data>
    </edge>
    <edge source="IDN" target="MYS">
      <data key="d0">62315541</data>
    </edge>
    <edge source="IDN" target="MRT">
      <data key="d0">2798612</data>
    </edge>
    <edge source="IDN" target="MEX">
      <data key="d0">3044738</data>
    </edge>
    <edge source="IDN" target="MAR">
      <data key="d0">241591</data>
    </edge>
    <edge source="IDN" target="MOZ">
      <data key="d0">88434</data>
    </edge>
    <edge source="IDN" target="OMN">
      <data key="d0">1940196</data>
    </edge>
    <edge source="IDN" target="NAM">
      <data key="d0">197606</data>
    </edge>
    <edge source="IDN" target="NLD">
      <data key="d0">3787742</data>
    </edge>
    <edge source="IDN" target="NZL">
      <data key="d0">592667</data>
    </edge>
    <edge source="IDN" target="NIC">
      <data key="d0">94800</data>
    </edge>
    <edge source="IDN" target="NOR">
      <data key="d0">2529341</data>
    </edge>
    <edge source="IDN" target="PAK">
      <data key="d0">1566093</data>
    </edge>
    <edge source="IDN" target="PAN">
      <data key="d0">1481387</data>
    </edge>
    <edge source="IDN" target="PRY">
      <data key="d0">27000</data>
    </edge>
    <edge source="IDN" target="PER">
      <data key="d0">5540697</data>
    </edge>
    <edge source="IDN" target="PHL">
      <data key="d0">75961655</data>
    </edge>
    <edge source="IDN" target="POL">
      <data key="d0">1256884</data>
    </edge>
    <edge source="IDN" target="PRT">
      <data key="d0">24730</data>
    </edge>
    <edge source="IDN" target="ROU">
      <data key="d0">37717</data>
    </edge>
    <edge source="IDN" target="RUS">
      <data key="d0">16550465</data>
    </edge>
    <edge source="IDN" target="SAU">
      <data key="d0">3545064</data>
    </edge>
    <edge source="IDN" target="SEN">
      <data key="d0">822086</data>
    </edge>
    <edge source="IDN" target="IND">
      <data key="d0">15853882</data>
    </edge>
    <edge source="IDN" target="SGP">
      <data key="d0">102527608</data>
    </edge>
    <edge source="IDN" target="VNM">
      <data key="d0">41051684</data>
    </edge>
    <edge source="IDN" target="ZAF">
      <data key="d0">6794462</data>
    </edge>
    <edge source="IDN" target="ESP">
      <data key="d0">5504448</data>
    </edge>
    <edge source="IDN" target="SWE">
      <data key="d0">186419</data>
    </edge>
    <edge source="IDN" target="CHE">
      <data key="d0">61813</data>
    </edge>
    <edge source="IDN" target="THA">
      <data key="d0">113200591</data>
    </edge>
    <edge source="IDN" target="TGO">
      <data key="d0">100200</data>
    </edge>
    <edge source="IDN" target="ARE">
      <data key="d0">17322837</data>
    </edge>
    <edge source="IDN" target="TUR">
      <data key="d0">13309689</data>
    </edge>
    <edge source="IDN" target="UGA">
      <data key="d0">63941</data>
    </edge>
    <edge source="IDN" target="UKR">
      <data key="d0">43117</data>
    </edge>
    <edge source="IDN" target="EGY">
      <data key="d0">1167973</data>
    </edge>
    <edge source="IDN" target="GBR">
      <data key="d0">2525921</data>
    </edge>
    <edge source="IDN" target="TZA">
      <data key="d0">5127296</data>
    </edge>
    <edge source="IDN" target="USA">
      <data key="d0">81589051</data>
    </edge>
    <edge source="IDN" target="BFA">
      <data key="d0">100870</data>
    </edge>
    <edge source="ISR" target="AZE">
      <data key="d0">2431000</data>
    </edge>
    <edge source="ISR" target="ARG">
      <data key="d0">3866000</data>
    </edge>
    <edge source="ISR" target="AUS">
      <data key="d0">20347000</data>
    </edge>
    <edge source="ISR" target="AUT">
      <data key="d0">3081000</data>
    </edge>
    <edge source="ISR" target="BEL">
      <data key="d0">10189000</data>
    </edge>
    <edge source="ISR" target="BOL">
      <data key="d0">93000</data>
    </edge>
    <edge source="ISR" target="BWA">
      <data key="d0">294000</data>
    </edge>
    <edge source="ISR" target="BRA">
      <data key="d0">12453000</data>
    </edge>
    <edge source="ISR" target="BGR">
      <data key="d0">598000</data>
    </edge>
    <edge source="ISR" target="BLR">
      <data key="d0">802000</data>
    </edge>
    <edge source="ISR" target="KHM">
      <data key="d0">106000</data>
    </edge>
    <edge source="ISR" target="CMR">
      <data key="d0">18000</data>
    </edge>
    <edge source="ISR" target="CAN">
      <data key="d0">5358000</data>
    </edge>
    <edge source="ISR" target="LKA">
      <data key="d0">404000</data>
    </edge>
    <edge source="ISR" target="CHL">
      <data key="d0">10078000</data>
    </edge>
    <edge source="ISR" target="CHN">
      <data key="d0">84977000</data>
    </edge>
    <edge source="ISR" target="COL">
      <data key="d0">4300000</data>
    </edge>
    <edge source="ISR" target="CRI">
      <data key="d0">1770000</data>
    </edge>
    <edge source="ISR" target="HRV">
      <data key="d0">23000</data>
    </edge>
    <edge source="ISR" target="CZE">
      <data key="d0">2586000</data>
    </edge>
    <edge source="ISR" target="DNK">
      <data key="d0">3935000</data>
    </edge>
    <edge source="ISR" target="ECU">
      <data key="d0">1003000</data>
    </edge>
    <edge source="ISR" target="SLV">
      <data key="d0">130000</data>
    </edge>
    <edge source="ISR" target="ETH">
      <data key="d0">1075000</data>
    </edge>
    <edge source="ISR" target="EST">
      <data key="d0">91000</data>
    </edge>
    <edge source="ISR" target="FIN">
      <data key="d0">514000</data>
    </edge>
    <edge source="ISR" target="FRA">
      <data key="d0">13351000</data>
    </edge>
    <edge source="ISR" target="GEO">
      <data key="d0">1086000</data>
    </edge>
    <edge source="ISR" target="DEU">
      <data key="d0">91352000</data>
    </edge>
    <edge source="ISR" target="GHA">
      <data key="d0">1409000</data>
    </edge>
    <edge source="ISR" target="GRC">
      <data key="d0">33380000</data>
    </edge>
    <edge source="ISR" target="GTM">
      <data key="d0">634000</data>
    </edge>
    <edge source="ISR" target="HND">
      <data key="d0">242000</data>
    </edge>
    <edge source="ISR" target="HKG">
      <data key="d0">62697000</data>
    </edge>
    <edge source="ISR" target="HUN">
      <data key="d0">1496000</data>
    </edge>
    <edge source="ISR" target="IDN">
      <data key="d0">648000</data>
    </edge>
    <edge source="ISR" target="IRL">
      <data key="d0">1566000</data>
    </edge>
    <edge source="ISR" target="ITA">
      <data key="d0">18943000</data>
    </edge>
    <edge source="ISR" target="CIV">
      <data key="d0">125000</data>
    </edge>
    <edge source="ISR" target="JAM">
      <data key="d0">68000</data>
    </edge>
    <edge source="ISR" target="JPN">
      <data key="d0">33152000</data>
    </edge>
    <edge source="ISR" target="KAZ">
      <data key="d0">203000</data>
    </edge>
    <edge source="ISR" target="JOR">
      <data key="d0">1758000</data>
    </edge>
    <edge source="ISR" target="KOR">
      <data key="d0">19750000</data>
    </edge>
    <edge source="ISR" target="LVA">
      <data key="d0">40000</data>
    </edge>
    <edge source="ISR" target="LTU">
      <data key="d0">1177000</data>
    </edge>
    <edge source="ISR" target="MYS">
      <data key="d0">305000</data>
    </edge>
    <edge source="ISR" target="MUS">
      <data key="d0">27000</data>
    </edge>
    <edge source="ISR" target="MEX">
      <data key="d0">15431000</data>
    </edge>
    <edge source="ISR" target="NAM">
      <data key="d0">37000</data>
    </edge>
    <edge source="ISR" target="NLD">
      <data key="d0">328293000</data>
    </edge>
    <edge source="ISR" target="NZL">
      <data key="d0">2239000</data>
    </edge>
    <edge source="ISR" target="NIC">
      <data key="d0">10000</data>
    </edge>
    <edge source="ISR" target="NOR">
      <data key="d0">2038000</data>
    </edge>
    <edge source="ISR" target="PAN">
      <data key="d0">169000</data>
    </edge>
    <edge source="ISR" target="PRY">
      <data key="d0">74000</data>
    </edge>
    <edge source="ISR" target="PER">
      <data key="d0">1165000</data>
    </edge>
    <edge source="ISR" target="PHL">
      <data key="d0">4145000</data>
    </edge>
    <edge source="ISR" target="POL">
      <data key="d0">2988000</data>
    </edge>
    <edge source="ISR" target="PRT">
      <data key="d0">104000</data>
    </edge>
    <edge source="ISR" target="ROU">
      <data key="d0">370000</data>
    </edge>
    <edge source="ISR" target="RUS">
      <data key="d0">8755000</data>
    </edge>
    <edge source="ISR" target="SRB">
      <data key="d0">343000</data>
    </edge>
    <edge source="ISR" target="IND">
      <data key="d0">27126000</data>
    </edge>
    <edge source="ISR" target="SGP">
      <data key="d0">40120000</data>
    </edge>
    <edge source="ISR" target="SVK">
      <data key="d0">36000</data>
    </edge>
    <edge source="ISR" target="VNM">
      <data key="d0">1555000</data>
    </edge>
    <edge source="ISR" target="SVN">
      <data key="d0">1851000</data>
    </edge>
    <edge source="ISR" target="ZAF">
      <data key="d0">8847000</data>
    </edge>
    <edge source="ISR" target="ESP">
      <data key="d0">20594000</data>
    </edge>
    <edge source="ISR" target="SWE">
      <data key="d0">3339000</data>
    </edge>
    <edge source="ISR" target="CHE">
      <data key="d0">3013000</data>
    </edge>
    <edge source="ISR" target="THA">
      <data key="d0">3732000</data>
    </edge>
    <edge source="ISR" target="TGO">
      <data key="d0">22000</data>
    </edge>
    <edge source="ISR" target="TUR">
      <data key="d0">6706000</data>
    </edge>
    <edge source="ISR" target="UKR">
      <data key="d0">638000</data>
    </edge>
    <edge source="ISR" target="EGY">
      <data key="d0">126000</data>
    </edge>
    <edge source="ISR" target="GBR">
      <data key="d0">8946000</data>
    </edge>
    <edge source="ISR" target="TZA">
      <data key="d0">70000</data>
    </edge>
    <edge source="ISR" target="USA">
      <data key="d0">458061000</data>
    </edge>
    <edge source="ISR" target="BFA">
      <data key="d0">359000</data>
    </edge>
    <edge source="ISR" target="URY">
      <data key="d0">1935000</data>
    </edge>
    <edge source="JPN" target="ALB">
      <data key="d0">793841</data>
    </edge>
    <edge source="JPN" target="DZA">
      <data key="d0">20988390</data>
    </edge>
    <edge source="JPN" target="AZE">
      <data key="d0">5133380</data>
    </edge>
    <edge source="JPN" target="ARG">
      <data key="d0">22497887</data>
    </edge>
    <edge source="JPN" target="AUS">
      <data key="d0">603582128</data>
    </edge>
    <edge source="JPN" target="AUT">
      <data key="d0">143663495</data>
    </edge>
    <edge source="JPN" target="ARM">
      <data key="d0">422782</data>
    </edge>
    <edge source="JPN" target="BEL">
      <data key="d0">328267719</data>
    </edge>
    <edge source="JPN" target="BOL">
      <data key="d0">1588373</data>
    </edge>
    <edge source="JPN" target="BRA">
      <data key="d0">149142023</data>
    </edge>
    <edge source="JPN" target="BGR">
      <data key="d0">16633437</data>
    </edge>
    <edge source="JPN" target="BLR">
      <data key="d0">1252958</data>
    </edge>
    <edge source="JPN" target="KHM">
      <data key="d0">39179611</data>
    </edge>
    <edge source="JPN" target="CMR">
      <data key="d0">1337240</data>
    </edge>
    <edge source="JPN" target="CAN">
      <data key="d0">329431193</data>
    </edge>
    <edge source="JPN" target="LKA">
      <data key="d0">64339179</data>
    </edge>
    <edge source="JPN" target="CHL">
      <data key="d0">36903604</data>
    </edge>
    <edge source="JPN" target="CHN">
      <data key="d0">9065436221</data>
    </edge>
    <edge source="JPN" target="COL">
      <data key="d0">27242997</data>
    </edge>
    <edge source="JPN" target="CRI">
      <data key="d0">7247978</data>
    </edge>
    <edge source="JPN" target="HRV">
      <data key="d0">932479</data>
    </edge>
    <edge source="JPN" target="CZE">
      <data key="d0">46599386</data>
    </edge>
    <edge source="JPN" target="BEN">
      <data key="d0">1827692</data>
    </edge>
    <edge source="JPN" target="DNK">
      <data key="d0">23486664</data>
    </edge>
    <edge source="JPN" target="ECU">
      <data key="d0">1964405</data>
    </edge>
    <edge source="JPN" target="SLV">
      <data key="d0">3587806</data>
    </edge>
    <edge source="JPN" target="ETH">
      <data key="d0">10914983</data>
    </edge>
    <edge source="JPN" target="EST">
      <data key="d0">1228630</data>
    </edge>
    <edge source="JPN" target="FIN">
      <data key="d0">22577739</data>
    </edge>
    <edge source="JPN" target="FRA">
      <data key="d0">364461054</data>
    </edge>
    <edge source="JPN" target="GEO">
      <data key="d0">1125343</data>
    </edge>
    <edge source="JPN" target="PSE">
      <data key="d0">445489</data>
    </edge>
    <edge source="JPN" target="DEU">
      <data key="d0">651516672</data>
    </edge>
    <edge source="JPN" target="GHA">
      <data key="d0">5916236</data>
    </edge>
    <edge source="JPN" target="GRC">
      <data key="d0">5467671</data>
    </edge>
    <edge source="JPN" target="GTM">
      <data key="d0">4427540</data>
    </edge>
    <edge source="JPN" target="HND">
      <data key="d0">2830410</data>
    </edge>
    <edge source="JPN" target="HKG">
      <data key="d0">915645775</data>
    </edge>
    <edge source="JPN" target="HUN">
      <data key="d0">77180620</data>
    </edge>
    <edge source="JPN" target="IDN">
      <data key="d0">732488266</data>
    </edge>
    <edge source="JPN" target="IRL">
      <data key="d0">67646772</data>
    </edge>
    <edge source="JPN" target="ISR">
      <data key="d0">611642465</data>
    </edge>
    <edge source="JPN" target="ITA">
      <data key="d0">260329363</data>
    </edge>
    <edge source="JPN" target="CIV">
      <data key="d0">688961</data>
    </edge>
    <edge source="JPN" target="JAM">
      <data key="d0">242726</data>
    </edge>
    <edge source="JPN" target="KAZ">
      <data key="d0">6550086</data>
    </edge>
    <edge source="JPN" target="JOR">
      <data key="d0">8884372</data>
    </edge>
    <edge source="JPN" target="KOR">
      <data key="d0">5048813126</data>
    </edge>
    <edge source="JPN" target="KGZ">
      <data key="d0">274098</data>
    </edge>
    <edge source="JPN" target="LBN">
      <data key="d0">1130288</data>
    </edge>
    <edge source="JPN" target="LVA">
      <data key="d0">3331691</data>
    </edge>
    <edge source="JPN" target="LTU">
      <data key="d0">8413505</data>
    </edge>
    <edge source="JPN" target="MDG">
      <data key="d0">2600226</data>
    </edge>
    <edge source="JPN" target="MWI">
      <data key="d0">102753</data>
    </edge>
    <edge source="JPN" target="MYS">
      <data key="d0">736145842</data>
    </edge>
    <edge source="JPN" target="MUS">
      <data key="d0">2033153</data>
    </edge>
    <edge source="JPN" target="MEX">
      <data key="d0">376361785</data>
    </edge>
    <edge source="JPN" target="MDA">
      <data key="d0">825526</data>
    </edge>
    <edge source="JPN" target="MAR">
      <data key="d0">11511467</data>
    </edge>
    <edge source="JPN" target="MOZ">
      <data key="d0">735950</data>
    </edge>
    <edge source="JPN" target="OMN">
      <data key="d0">19067963</data>
    </edge>
    <edge source="JPN" target="NAM">
      <data key="d0">515240</data>
    </edge>
    <edge source="JPN" target="NLD">
      <data key="d0">958936738</data>
    </edge>
    <edge source="JPN" target="NZL">
      <data key="d0">141336944</data>
    </edge>
    <edge source="JPN" target="NIC">
      <data key="d0">892322</data>
    </edge>
    <edge source="JPN" target="NER">
      <data key="d0">1191439</data>
    </edge>
    <edge source="JPN" target="NOR">
      <data key="d0">66923999</data>
    </edge>
    <edge source="JPN" target="PAK">
      <data key="d0">140504788</data>
    </edge>
    <edge source="JPN" target="PAN">
      <data key="d0">75735341</data>
    </edge>
    <edge source="JPN" target="PRY">
      <data key="d0">2490124</data>
    </edge>
    <edge source="JPN" target="PER">
      <data key="d0">12921948</data>
    </edge>
    <edge source="JPN" target="PHL">
      <data key="d0">539974608</data>
    </edge>
    <edge source="JPN" target="POL">
      <data key="d0">96188703</data>
    </edge>
    <edge source="JPN" target="PRT">
      <data key="d0">16667729</data>
    </edge>
    <edge source="JPN" target="ROU">
      <data key="d0">28526636</data>
    </edge>
    <edge source="JPN" target="RUS">
      <data key="d0">308412259</data>
    </edge>
    <edge source="JPN" target="SAU">
      <data key="d0">81306217</data>
    </edge>
    <edge source="JPN" target="SEN">
      <data key="d0">2211533</data>
    </edge>
    <edge source="JPN" target="SRB">
      <data key="d0">1437305</data>
    </edge>
    <edge source="JPN" target="IND">
      <data key="d0">785770592</data>
    </edge>
    <edge source="JPN" target="SGP">
      <data key="d0">1193069921</data>
    </edge>
    <edge source="JPN" target="SVK">
      <data key="d0">8245595</data>
    </edge>
    <edge source="JPN" target="VNM">
      <data key="d0">995513942</data>
    </edge>
    <edge source="JPN" target="SVN">
      <data key="d0">10846254</data>
    </edge>
    <edge source="JPN" target="ZAF">
      <data key="d0">125110763</data>
    </edge>
    <edge source="JPN" target="ZWE">
      <data key="d0">222321</data>
    </edge>
    <edge source="JPN" target="ESP">
      <data key="d0">81154016</data>
    </edge>
    <edge source="JPN" target="SWE">
      <data key="d0">75193931</data>
    </edge>
    <edge source="JPN" target="CHE">
      <data key="d0">29379317</data>
    </edge>
    <edge source="JPN" target="THA">
      <data key="d0">1157144836</data>
    </edge>
    <edge source="JPN" target="TGO">
      <data key="d0">865987</data>
    </edge>
    <edge source="JPN" target="ARE">
      <data key="d0">188899646</data>
    </edge>
    <edge source="JPN" target="TUN">
      <data key="d0">6269091</data>
    </edge>
    <edge source="JPN" target="TUR">
      <data key="d0">544721550</data>
    </edge>
    <edge source="JPN" target="UGA">
      <data key="d0">3090411</data>
    </edge>
    <edge source="JPN" target="UKR">
      <data key="d0">6467341</data>
    </edge>
    <edge source="JPN" target="MKD">
      <data key="d0">645867</data>
    </edge>
    <edge source="JPN" target="EGY">
      <data key="d0">57404866</data>
    </edge>
    <edge source="JPN" target="GBR">
      <data key="d0">496065467</data>
    </edge>
    <edge source="JPN" target="TZA">
      <data key="d0">2153512</data>
    </edge>
    <edge source="JPN" target="USA">
      <data key="d0">8606769469</data>
    </edge>
    <edge source="JPN" target="BFA">
      <data key="d0">9890792</data>
    </edge>
    <edge source="JPN" target="URY">
      <data key="d0">1034588</data>
    </edge>
    <edge source="JOR" target="DZA">
      <data key="d0">355400</data>
    </edge>
    <edge source="JOR" target="AUS">
      <data key="d0">27590</data>
    </edge>
    <edge source="JOR" target="BEL">
      <data key="d0">322894</data>
    </edge>
    <edge source="JOR" target="CHN">
      <data key="d0">900164</data>
    </edge>
    <edge source="JOR" target="CZE">
      <data key="d0">16299</data>
    </edge>
    <edge source="JOR" target="DNK">
      <data key="d0">124659</data>
    </edge>
    <edge source="JOR" target="ETH">
      <data key="d0">578403</data>
    </edge>
    <edge source="JOR" target="FRA">
      <data key="d0">27797</data>
    </edge>
    <edge source="JOR" target="PSE">
      <data key="d0">417166</data>
    </edge>
    <edge source="JOR" target="DEU">
      <data key="d0">96728</data>
    </edge>
    <edge source="JOR" target="GRC">
      <data key="d0">65675</data>
    </edge>
    <edge source="JOR" target="HUN">
      <data key="d0">26314</data>
    </edge>
    <edge source="JOR" target="ISR">
      <data key="d0">571687</data>
    </edge>
    <edge source="JOR" target="ITA">
      <data key="d0">1215921</data>
    </edge>
    <edge source="JOR" target="KOR">
      <data key="d0">55416</data>
    </edge>
    <edge source="JOR" target="LBN">
      <data key="d0">78893</data>
    </edge>
    <edge source="JOR" target="MAR">
      <data key="d0">1906851</data>
    </edge>
    <edge source="JOR" target="OMN">
      <data key="d0">555189</data>
    </edge>
    <edge source="JOR" target="NLD">
      <data key="d0">124151</data>
    </edge>
    <edge source="JOR" target="SAU">
      <data key="d0">4040902</data>
    </edge>
    <edge source="JOR" target="IND">
      <data key="d0">140276</data>
    </edge>
    <edge source="JOR" target="VNM">
      <data key="d0">294725</data>
    </edge>
    <edge source="JOR" target="ARE">
      <data key="d0">489071</data>
    </edge>
    <edge source="JOR" target="TUR">
      <data key="d0">776378</data>
    </edge>
    <edge source="JOR" target="EGY">
      <data key="d0">929979</data>
    </edge>
    <edge source="JOR" target="GBR">
      <data key="d0">86101</data>
    </edge>
    <edge source="JOR" target="TZA">
      <data key="d0">121845</data>
    </edge>
    <edge source="JOR" target="USA">
      <data key="d0">419656</data>
    </edge>
    <edge source="LTU" target="ALB">
      <data key="d0">101206</data>
    </edge>
    <edge source="LTU" target="DZA">
      <data key="d0">35111</data>
    </edge>
    <edge source="LTU" target="AZE">
      <data key="d0">3124506</data>
    </edge>
    <edge source="LTU" target="ARG">
      <data key="d0">1365645</data>
    </edge>
    <edge source="LTU" target="AUS">
      <data key="d0">47657</data>
    </edge>
    <edge source="LTU" target="AUT">
      <data key="d0">1135166</data>
    </edge>
    <edge source="LTU" target="ARM">
      <data key="d0">208353</data>
    </edge>
    <edge source="LTU" target="BEL">
      <data key="d0">959998</data>
    </edge>
    <edge source="LTU" target="BRA">
      <data key="d0">495196</data>
    </edge>
    <edge source="LTU" target="BGR">
      <data key="d0">420095</data>
    </edge>
    <edge source="LTU" target="BLR">
      <data key="d0">49015429</data>
    </edge>
    <edge source="LTU" target="KHM">
      <data key="d0">1030377</data>
    </edge>
    <edge source="LTU" target="CAN">
      <data key="d0">1069786</data>
    </edge>
    <edge source="LTU" target="CHN">
      <data key="d0">879336</data>
    </edge>
    <edge source="LTU" target="HRV">
      <data key="d0">146936</data>
    </edge>
    <edge source="LTU" target="CZE">
      <data key="d0">756836</data>
    </edge>
    <edge source="LTU" target="DNK">
      <data key="d0">2049932</data>
    </edge>
    <edge source="LTU" target="ETH">
      <data key="d0">22833</data>
    </edge>
    <edge source="LTU" target="EST">
      <data key="d0">9030045</data>
    </edge>
    <edge source="LTU" target="FIN">
      <data key="d0">7600380</data>
    </edge>
    <edge source="LTU" target="FRA">
      <data key="d0">1494183</data>
    </edge>
    <edge source="LTU" target="GEO">
      <data key="d0">765676</data>
    </edge>
    <edge source="LTU" target="DEU">
      <data key="d0">12287438</data>
    </edge>
    <edge source="LTU" target="GHA">
      <data key="d0">106113</data>
    </edge>
    <edge source="LTU" target="GRC">
      <data key="d0">969864</data>
    </edge>
    <edge source="LTU" target="HKG">
      <data key="d0">115001</data>
    </edge>
    <edge source="LTU" target="HUN">
      <data key="d0">723273</data>
    </edge>
    <edge source="LTU" target="IDN">
      <data key="d0">80419</data>
    </edge>
    <edge source="LTU" target="IRL">
      <data key="d0">47614</data>
    </edge>
    <edge source="LTU" target="ISR">
      <data key="d0">719437</data>
    </edge>
    <edge source="LTU" target="ITA">
      <data key="d0">3225818</data>
    </edge>
    <edge source="LTU" target="CIV">
      <data key="d0">23581</data>
    </edge>
    <edge source="LTU" target="JPN">
      <data key="d0">124348</data>
    </edge>
    <edge source="LTU" target="KAZ">
      <data key="d0">23443775</data>
    </edge>
    <edge source="LTU" target="JOR">
      <data key="d0">145444</data>
    </edge>
    <edge source="LTU" target="KOR">
      <data key="d0">46630</data>
    </edge>
    <edge source="LTU" target="KGZ">
      <data key="d0">974267</data>
    </edge>
    <edge source="LTU" target="LVA">
      <data key="d0">58519861</data>
    </edge>
    <edge source="LTU" target="MEX">
      <data key="d0">65223</data>
    </edge>
    <edge source="LTU" target="MDA">
      <data key="d0">3004845</data>
    </edge>
    <edge source="LTU" target="MAR">
      <data key="d0">16105</data>
    </edge>
    <edge source="LTU" target="OMN">
      <data key="d0">76062</data>
    </edge>
    <edge source="LTU" target="NLD">
      <data key="d0">10557138</data>
    </edge>
    <edge source="LTU" target="NZL">
      <data key="d0">46265</data>
    </edge>
    <edge source="LTU" target="NOR">
      <data key="d0">8123650</data>
    </edge>
    <edge source="LTU" target="PAK">
      <data key="d0">818210</data>
    </edge>
    <edge source="LTU" target="PAN">
      <data key="d0">13216</data>
    </edge>
    <edge source="LTU" target="POL">
      <data key="d0">9801015</data>
    </edge>
    <edge source="LTU" target="PRT">
      <data key="d0">148234</data>
    </edge>
    <edge source="LTU" target="ROU">
      <data key="d0">838133</data>
    </edge>
    <edge source="LTU" target="RUS">
      <data key="d0">233867337</data>
    </edge>
    <edge source="LTU" target="SRB">
      <data key="d0">90336</data>
    </edge>
    <edge source="LTU" target="IND">
      <data key="d0">110841</data>
    </edge>
    <edge source="LTU" target="SVK">
      <data key="d0">973072</data>
    </edge>
    <edge source="LTU" target="VNM">
      <data key="d0">736183</data>
    </edge>
    <edge source="LTU" target="SVN">
      <data key="d0">423003</data>
    </edge>
    <edge source="LTU" target="ZAF">
      <data key="d0">1932382</data>
    </edge>
    <edge source="LTU" target="ESP">
      <data key="d0">714665</data>
    </edge>
    <edge source="LTU" target="SWE">
      <data key="d0">11862476</data>
    </edge>
    <edge source="LTU" target="CHE">
      <data key="d0">1066876</data>
    </edge>
    <edge source="LTU" target="THA">
      <data key="d0">144534</data>
    </edge>
    <edge source="LTU" target="ARE">
      <data key="d0">54764</data>
    </edge>
    <edge source="LTU" target="TUR">
      <data key="d0">381676</data>
    </edge>
    <edge source="LTU" target="UGA">
      <data key="d0">176092</data>
    </edge>
    <edge source="LTU" target="UKR">
      <data key="d0">17000010</data>
    </edge>
    <edge source="LTU" target="MKD">
      <data key="d0">102357</data>
    </edge>
    <edge source="LTU" target="EGY">
      <data key="d0">1937180</data>
    </edge>
    <edge source="LTU" target="GBR">
      <data key="d0">11491068</data>
    </edge>
    <edge source="LTU" target="USA">
      <data key="d0">1582046</data>
    </edge>
    <edge source="LTU" target="URY">
      <data key="d0">31399</data>
    </edge>
    <edge source="MOZ" target="DZA">
      <data key="d0">11437</data>
    </edge>
    <edge source="MOZ" target="BEL">
      <data key="d0">746523</data>
    </edge>
    <edge source="MOZ" target="BRA">
      <data key="d0">20289</data>
    </edge>
    <edge source="MOZ" target="CHL">
      <data key="d0">275119</data>
    </edge>
    <edge source="MOZ" target="CHN">
      <data key="d0">1845930</data>
    </edge>
    <edge source="MOZ" target="ETH">
      <data key="d0">12249</data>
    </edge>
    <edge source="MOZ" target="FRA">
      <data key="d0">232337</data>
    </edge>
    <edge source="MOZ" target="GHA">
      <data key="d0">35307</data>
    </edge>
    <edge source="MOZ" target="ITA">
      <data key="d0">862482</data>
    </edge>
    <edge source="MOZ" target="CIV">
      <data key="d0">46301</data>
    </edge>
    <edge source="MOZ" target="MWI">
      <data key="d0">517591</data>
    </edge>
    <edge source="MOZ" target="NLD">
      <data key="d0">17425</data>
    </edge>
    <edge source="MOZ" target="NOR">
      <data key="d0">1043276</data>
    </edge>
    <edge source="MOZ" target="PRT">
      <data key="d0">250012</data>
    </edge>
    <edge source="MOZ" target="ZAF">
      <data key="d0">3603499</data>
    </edge>
    <edge source="MOZ" target="ZWE">
      <data key="d0">249564</data>
    </edge>
    <edge source="MOZ" target="THA">
      <data key="d0">158151</data>
    </edge>
    <edge source="MOZ" target="ARE">
      <data key="d0">1823080</data>
    </edge>
    <edge source="MOZ" target="UGA">
      <data key="d0">506131</data>
    </edge>
    <edge source="MOZ" target="GBR">
      <data key="d0">47055</data>
    </edge>
    <edge source="MOZ" target="TZA">
      <data key="d0">3460469</data>
    </edge>
    <edge source="MOZ" target="USA">
      <data key="d0">327636</data>
    </edge>
    <edge source="NZL" target="AZE">
      <data key="d0">36412</data>
    </edge>
    <edge source="NZL" target="ARG">
      <data key="d0">853204</data>
    </edge>
    <edge source="NZL" target="AUS">
      <data key="d0">97632323</data>
    </edge>
    <edge source="NZL" target="AUT">
      <data key="d0">269747</data>
    </edge>
    <edge source="NZL" target="BEL">
      <data key="d0">2087885</data>
    </edge>
    <edge source="NZL" target="BOL">
      <data key="d0">38397</data>
    </edge>
    <edge source="NZL" target="BRA">
      <data key="d0">3153676</data>
    </edge>
    <edge source="NZL" target="KHM">
      <data key="d0">118291</data>
    </edge>
    <edge source="NZL" target="CAN">
      <data key="d0">32224814</data>
    </edge>
    <edge source="NZL" target="LKA">
      <data key="d0">116844</data>
    </edge>
    <edge source="NZL" target="CHL">
      <data key="d0">16710457</data>
    </edge>
    <edge source="NZL" target="CHN">
      <data key="d0">15281826</data>
    </edge>
    <edge source="NZL" target="COL">
      <data key="d0">266320</data>
    </edge>
    <edge source="NZL" target="CRI">
      <data key="d0">11622</data>
    </edge>
    <edge source="NZL" target="HRV">
      <data key="d0">22309</data>
    </edge>
    <edge source="NZL" target="CZE">
      <data key="d0">3540420</data>
    </edge>
    <edge source="NZL" target="DNK">
      <data key="d0">1243643</data>
    </edge>
    <edge source="NZL" target="ECU">
      <data key="d0">31515</data>
    </edge>
    <edge source="NZL" target="FIN">
      <data key="d0">153337</data>
    </edge>
    <edge source="NZL" target="FRA">
      <data key="d0">3222320</data>
    </edge>
    <edge source="NZL" target="DEU">
      <data key="d0">7348143</data>
    </edge>
    <edge source="NZL" target="GHA">
      <data key="d0">38577</data>
    </edge>
    <edge source="NZL" target="GRC">
      <data key="d0">17762</data>
    </edge>
    <edge source="NZL" target="HKG">
      <data key="d0">1425137</data>
    </edge>
    <edge source="NZL" target="HUN">
      <data key="d0">11444</data>
    </edge>
    <edge source="NZL" target="IDN">
      <data key="d0">3771254</data>
    </edge>
    <edge source="NZL" target="IRL">
      <data key="d0">2082807</data>
    </edge>
    <edge source="NZL" target="ISR">
      <data key="d0">647714</data>
    </edge>
    <edge source="NZL" target="ITA">
      <data key="d0">1259039</data>
    </edge>
    <edge source="NZL" target="CIV">
      <data key="d0">63387</data>
    </edge>
    <edge source="NZL" target="JPN">
      <data key="d0">33029041</data>
    </edge>
    <edge source="NZL" target="KAZ">
      <data key="d0">72174</data>
    </edge>
    <edge source="NZL" target="KOR">
      <data key="d0">1104531</data>
    </edge>
    <edge source="NZL" target="LTU">
      <data key="d0">328353</data>
    </edge>
    <edge source="NZL" target="MYS">
      <data key="d0">1736028</data>
    </edge>
    <edge source="NZL" target="MUS">
      <data key="d0">36598</data>
    </edge>
    <edge source="NZL" target="MEX">
      <data key="d0">1770606</data>
    </edge>
    <edge source="NZL" target="MAR">
      <data key="d0">84772</data>
    </edge>
    <edge source="NZL" target="OMN">
      <data key="d0">93876</data>
    </edge>
    <edge source="NZL" target="NLD">
      <data key="d0">7110462</data>
    </edge>
    <edge source="NZL" target="NOR">
      <data key="d0">160318</data>
    </edge>
    <edge source="NZL" target="PAK">
      <data key="d0">1080108</data>
    </edge>
    <edge source="NZL" target="PER">
      <data key="d0">771266</data>
    </edge>
    <edge source="NZL" target="PHL">
      <data key="d0">861579</data>
    </edge>
    <edge source="NZL" target="POL">
      <data key="d0">440603</data>
    </edge>
    <edge source="NZL" target="PRT">
      <data key="d0">35798</data>
    </edge>
    <edge source="NZL" target="RUS">
      <data key="d0">1061463</data>
    </edge>
    <edge source="NZL" target="SAU">
      <data key="d0">2541538</data>
    </edge>
    <edge source="NZL" target="IND">
      <data key="d0">3781605</data>
    </edge>
    <edge source="NZL" target="SGP">
      <data key="d0">1943559</data>
    </edge>
    <edge source="NZL" target="VNM">
      <data key="d0">1178370</data>
    </edge>
    <edge source="NZL" target="SVN">
      <data key="d0">13056</data>
    </edge>
    <edge source="NZL" target="ZAF">
      <data key="d0">4888575</data>
    </edge>
    <edge source="NZL" target="ZWE">
      <data key="d0">15973</data>
    </edge>
    <edge source="NZL" target="ESP">
      <data key="d0">2080605</data>
    </edge>
    <edge source="NZL" target="SWE">
      <data key="d0">528891</data>
    </edge>
    <edge source="NZL" target="CHE">
      <data key="d0">476946</data>
    </edge>
    <edge source="NZL" target="THA">
      <data key="d0">2328349</data>
    </edge>
    <edge source="NZL" target="ARE">
      <data key="d0">1828433</data>
    </edge>
    <edge source="NZL" target="TUR">
      <data key="d0">61431</data>
    </edge>
    <edge source="NZL" target="UKR">
      <data key="d0">49237</data>
    </edge>
    <edge source="NZL" target="EGY">
      <data key="d0">81942</data>
    </edge>
    <edge source="NZL" target="GBR">
      <data key="d0">10076040</data>
    </edge>
    <edge source="NZL" target="TZA">
      <data key="d0">32144</data>
    </edge>
    <edge source="NZL" target="USA">
      <data key="d0">99650390</data>
    </edge>
    <edge source="NZL" target="BFA">
      <data key="d0">34714</data>
    </edge>
    <edge source="NZL" target="URY">
      <data key="d0">1429667</data>
    </edge>
    <edge source="NIC" target="CRI">
      <data key="d0">366169</data>
    </edge>
    <edge source="NIC" target="ECU">
      <data key="d0">1495146</data>
    </edge>
    <edge source="NIC" target="SLV">
      <data key="d0">563961</data>
    </edge>
    <edge source="NIC" target="GTM">
      <data key="d0">121952</data>
    </edge>
    <edge source="NIC" target="HND">
      <data key="d0">1335415</data>
    </edge>
    <edge source="NIC" target="MEX">
      <data key="d0">93643</data>
    </edge>
    <edge source="NIC" target="PAN">
      <data key="d0">71009</data>
    </edge>
    <edge source="NIC" target="PER">
      <data key="d0">1109500</data>
    </edge>
    <edge source="NIC" target="PRT">
      <data key="d0">73197</data>
    </edge>
    <edge source="NIC" target="USA">
      <data key="d0">1652670</data>
    </edge>
    <edge source="NIC" target="BFA">
      <data key="d0">12807</data>
    </edge>
    <edge source="PAK" target="DZA">
      <data key="d0">235213</data>
    </edge>
    <edge source="PAK" target="AUS">
      <data key="d0">167374</data>
    </edge>
    <edge source="PAK" target="BEL">
      <data key="d0">148087</data>
    </edge>
    <edge source="PAK" target="BWA">
      <data key="d0">1110637</data>
    </edge>
    <edge source="PAK" target="CMR">
      <data key="d0">317556</data>
    </edge>
    <edge source="PAK" target="CAN">
      <data key="d0">19307</data>
    </edge>
    <edge source="PAK" target="LKA">
      <data key="d0">724395</data>
    </edge>
    <edge source="PAK" target="CHN">
      <data key="d0">4041089</data>
    </edge>
    <edge source="PAK" target="COL">
      <data key="d0">2056908</data>
    </edge>
    <edge source="PAK" target="CRI">
      <data key="d0">21345</data>
    </edge>
    <edge source="PAK" target="BEN">
      <data key="d0">96826</data>
    </edge>
    <edge source="PAK" target="SLV">
      <data key="d0">14947</data>
    </edge>
    <edge source="PAK" target="ETH">
      <data key="d0">42530</data>
    </edge>
    <edge source="PAK" target="FRA">
      <data key="d0">417899</data>
    </edge>
    <edge source="PAK" target="GMB">
      <data key="d0">96216</data>
    </edge>
    <edge source="PAK" target="DEU">
      <data key="d0">551421</data>
    </edge>
    <edge source="PAK" target="GHA">
      <data key="d0">498178</data>
    </edge>
    <edge source="PAK" target="GTM">
      <data key="d0">39239</data>
    </edge>
    <edge source="PAK" target="HND">
      <data key="d0">28277</data>
    </edge>
    <edge source="PAK" target="HKG">
      <data key="d0">22477</data>
    </edge>
    <edge source="PAK" target="IDN">
      <data key="d0">106819</data>
    </edge>
    <edge source="PAK" target="ITA">
      <data key="d0">226059</data>
    </edge>
    <edge source="PAK" target="CIV">
      <data key="d0">27939</data>
    </edge>
    <edge source="PAK" target="JAM">
      <data key="d0">12170</data>
    </edge>
    <edge source="PAK" target="JPN">
      <data key="d0">152223</data>
    </edge>
    <edge source="PAK" target="KAZ">
      <data key="d0">13937</data>
    </edge>
    <edge source="PAK" target="JOR">
      <data key="d0">362812</data>
    </edge>
    <edge source="PAK" target="KOR">
      <data key="d0">117875</data>
    </edge>
    <edge source="PAK" target="LBN">
      <data key="d0">32289</data>
    </edge>
    <edge source="PAK" target="MDG">
      <data key="d0">38129</data>
    </edge>
    <edge source="PAK" target="MWI">
      <data key="d0">22464</data>
    </edge>
    <edge source="PAK" target="MYS">
      <data key="d0">358767</data>
    </edge>
    <edge source="PAK" target="MEX">
      <data key="d0">90513</data>
    </edge>
    <edge source="PAK" target="MAR">
      <data key="d0">35679</data>
    </edge>
    <edge source="PAK" target="MOZ">
      <data key="d0">556885</data>
    </edge>
    <edge source="PAK" target="OMN">
      <data key="d0">979857</data>
    </edge>
    <edge source="PAK" target="NAM">
      <data key="d0">33719</data>
    </edge>
    <edge source="PAK" target="NLD">
      <data key="d0">200562</data>
    </edge>
    <edge source="PAK" target="NZL">
      <data key="d0">41094</data>
    </edge>
    <edge source="PAK" target="NIC">
      <data key="d0">1041930</data>
    </edge>
    <edge source="PAK" target="PER">
      <data key="d0">475059</data>
    </edge>
    <edge source="PAK" target="PHL">
      <data key="d0">374313</data>
    </edge>
    <edge source="PAK" target="POL">
      <data key="d0">358817</data>
    </edge>
    <edge source="PAK" target="ROU">
      <data key="d0">51287</data>
    </edge>
    <edge source="PAK" target="SAU">
      <data key="d0">3927939</data>
    </edge>
    <edge source="PAK" target="SEN">
      <data key="d0">311284</data>
    </edge>
    <edge source="PAK" target="IND">
      <data key="d0">2182734</data>
    </edge>
    <edge source="PAK" target="SGP">
      <data key="d0">81048</data>
    </edge>
    <edge source="PAK" target="VNM">
      <data key="d0">22423</data>
    </edge>
    <edge source="PAK" target="ZAF">
      <data key="d0">1559516</data>
    </edge>
    <edge source="PAK" target="ZWE">
      <data key="d0">203251</data>
    </edge>
    <edge source="PAK" target="ESP">
      <data key="d0">18953</data>
    </edge>
    <edge source="PAK" target="CHE">
      <data key="d0">12347</data>
    </edge>
    <edge source="PAK" target="THA">
      <data key="d0">344289</data>
    </edge>
    <edge source="PAK" target="ARE">
      <data key="d0">8215606</data>
    </edge>
    <edge source="PAK" target="TUN">
      <data key="d0">1390865</data>
    </edge>
    <edge source="PAK" target="TUR">
      <data key="d0">301095</data>
    </edge>
    <edge source="PAK" target="UGA">
      <data key="d0">371806</data>
    </edge>
    <edge source="PAK" target="EGY">
      <data key="d0">333538</data>
    </edge>
    <edge source="PAK" target="GBR">
      <data key="d0">1183530</data>
    </edge>
    <edge source="PAK" target="TZA">
      <data key="d0">1541969</data>
    </edge>
    <edge source="PAK" target="USA">
      <data key="d0">1232175</data>
    </edge>
    <edge source="PAN" target="ARG">
      <data key="d0">326074</data>
    </edge>
    <edge source="PAN" target="BEL">
      <data key="d0">335766</data>
    </edge>
    <edge source="PAN" target="BRA">
      <data key="d0">97028</data>
    </edge>
    <edge source="PAN" target="CAN">
      <data key="d0">159814</data>
    </edge>
    <edge source="PAN" target="CHL">
      <data key="d0">302956</data>
    </edge>
    <edge source="PAN" target="COL">
      <data key="d0">6845619</data>
    </edge>
    <edge source="PAN" target="CRI">
      <data key="d0">5452842</data>
    </edge>
    <edge source="PAN" target="ECU">
      <data key="d0">1278383</data>
    </edge>
    <edge source="PAN" target="SLV">
      <data key="d0">1417381</data>
    </edge>
    <edge source="PAN" target="ETH">
      <data key="d0">384594</data>
    </edge>
    <edge source="PAN" target="FRA">
      <data key="d0">35762</data>
    </edge>
    <edge source="PAN" target="DEU">
      <data key="d0">90360</data>
    </edge>
    <edge source="PAN" target="GTM">
      <data key="d0">1505289</data>
    </edge>
    <edge source="PAN" target="HND">
      <data key="d0">1371161</data>
    </edge>
    <edge source="PAN" target="JAM">
      <data key="d0">917454</data>
    </edge>
    <edge source="PAN" target="MEX">
      <data key="d0">701894</data>
    </edge>
    <edge source="PAN" target="NZL">
      <data key="d0">42282</data>
    </edge>
    <edge source="PAN" target="NIC">
      <data key="d0">4244587</data>
    </edge>
    <edge source="PAN" target="PRY">
      <data key="d0">55632</data>
    </edge>
    <edge source="PAN" target="PER">
      <data key="d0">460081</data>
    </edge>
    <edge source="PAN" target="RUS">
      <data key="d0">37011</data>
    </edge>
    <edge source="PAN" target="ESP">
      <data key="d0">102909</data>
    </edge>
    <edge source="PAN" target="SWE">
      <data key="d0">26500</data>
    </edge>
    <edge source="PAN" target="ARE">
      <data key="d0">4016418</data>
    </edge>
    <edge source="PAN" target="USA">
      <data key="d0">3128030</data>
    </edge>
    <edge source="PAN" target="URY">
      <data key="d0">36708</data>
    </edge>
    <edge source="PRY" target="ARG">
      <data key="d0">177985</data>
    </edge>
    <edge source="PRY" target="AUT">
      <data key="d0">15000</data>
    </edge>
    <edge source="PRY" target="BOL">
      <data key="d0">164522</data>
    </edge>
    <edge source="PRY" target="BRA">
      <data key="d0">1026009</data>
    </edge>
    <edge source="PRY" target="CHL">
      <data key="d0">709476</data>
    </edge>
    <edge source="PRY" target="COL">
      <data key="d0">30000</data>
    </edge>
    <edge source="PRY" target="FRA">
      <data key="d0">84660</data>
    </edge>
    <edge source="PRY" target="KOR">
      <data key="d0">65500</data>
    </edge>
    <edge source="PRY" target="MEX">
      <data key="d0">130110</data>
    </edge>
    <edge source="PRY" target="NLD">
      <data key="d0">174377</data>
    </edge>
    <edge source="PRY" target="PAN">
      <data key="d0">20596</data>
    </edge>
    <edge source="PRY" target="PRT">
      <data key="d0">18516</data>
    </edge>
    <edge source="PRY" target="THA">
      <data key="d0">15000</data>
    </edge>
    <edge source="PRY" target="USA">
      <data key="d0">479768</data>
    </edge>
    <edge source="PRY" target="URY">
      <data key="d0">581995</data>
    </edge>
    <edge source="PHL" target="AUS">
      <data key="d0">8954363</data>
    </edge>
    <edge source="PHL" target="AUT">
      <data key="d0">21890</data>
    </edge>
    <edge source="PHL" target="BEL">
      <data key="d0">441356</data>
    </edge>
    <edge source="PHL" target="BRA">
      <data key="d0">5148020</data>
    </edge>
    <edge source="PHL" target="KHM">
      <data key="d0">122457</data>
    </edge>
    <edge source="PHL" target="CAN">
      <data key="d0">327566</data>
    </edge>
    <edge source="PHL" target="LKA">
      <data key="d0">35200</data>
    </edge>
    <edge source="PHL" target="CHL">
      <data key="d0">608605</data>
    </edge>
    <edge source="PHL" target="CHN">
      <data key="d0">22527867</data>
    </edge>
    <edge source="PHL" target="COL">
      <data key="d0">279841</data>
    </edge>
    <edge source="PHL" target="CRI">
      <data key="d0">68851</data>
    </edge>
    <edge source="PHL" target="CZE">
      <data key="d0">42065</data>
    </edge>
    <edge source="PHL" target="DNK">
      <data key="d0">487680</data>
    </edge>
    <edge source="PHL" target="FIN">
      <data key="d0">183040</data>
    </edge>
    <edge source="PHL" target="FRA">
      <data key="d0">2173605</data>
    </edge>
    <edge source="PHL" target="DEU">
      <data key="d0">7281608</data>
    </edge>
    <edge source="PHL" target="GRC">
      <data key="d0">14105</data>
    </edge>
    <edge source="PHL" target="HKG">
      <data key="d0">17222939</data>
    </edge>
    <edge source="PHL" target="HUN">
      <data key="d0">308837</data>
    </edge>
    <edge source="PHL" target="IDN">
      <data key="d0">7847962</data>
    </edge>
    <edge source="PHL" target="IRL">
      <data key="d0">17973</data>
    </edge>
    <edge source="PHL" target="ISR">
      <data key="d0">117668</data>
    </edge>
    <edge source="PHL" target="ITA">
      <data key="d0">269887</data>
    </edge>
    <edge source="PHL" target="JPN">
      <data key="d0">56331554</data>
    </edge>
    <edge source="PHL" target="JOR">
      <data key="d0">62550</data>
    </edge>
    <edge source="PHL" target="KOR">
      <data key="d0">9564215</data>
    </edge>
    <edge source="PHL" target="LBN">
      <data key="d0">54433</data>
    </edge>
    <edge source="PHL" target="MYS">
      <data key="d0">5255891</data>
    </edge>
    <edge source="PHL" target="MEX">
      <data key="d0">7073023</data>
    </edge>
    <edge source="PHL" target="MAR">
      <data key="d0">104158</data>
    </edge>
    <edge source="PHL" target="OMN">
      <data key="d0">57022</data>
    </edge>
    <edge source="PHL" target="NLD">
      <data key="d0">2836649</data>
    </edge>
    <edge source="PHL" target="NZL">
      <data key="d0">77293</data>
    </edge>
    <edge source="PHL" target="PAK">
      <data key="d0">936541</data>
    </edge>
    <edge source="PHL" target="POL">
      <data key="d0">241761</data>
    </edge>
    <edge source="PHL" target="PRT">
      <data key="d0">58896</data>
    </edge>
    <edge source="PHL" target="ROU">
      <data key="d0">74501</data>
    </edge>
    <edge source="PHL" target="RUS">
      <data key="d0">438693</data>
    </edge>
    <edge source="PHL" target="SAU">
      <data key="d0">666111</data>
    </edge>
    <edge source="PHL" target="IND">
      <data key="d0">921679</data>
    </edge>
    <edge source="PHL" target="SGP">
      <data key="d0">9757541</data>
    </edge>
    <edge source="PHL" target="VNM">
      <data key="d0">6558121</data>
    </edge>
    <edge source="PHL" target="ZAF">
      <data key="d0">115574</data>
    </edge>
    <edge source="PHL" target="ESP">
      <data key="d0">59377</data>
    </edge>
    <edge source="PHL" target="SWE">
      <data key="d0">1269061</data>
    </edge>
    <edge source="PHL" target="CHE">
      <data key="d0">84532</data>
    </edge>
    <edge source="PHL" target="THA">
      <data key="d0">9572581</data>
    </edge>
    <edge source="PHL" target="ARE">
      <data key="d0">1312857</data>
    </edge>
    <edge source="PHL" target="TUR">
      <data key="d0">23086</data>
    </edge>
    <edge source="PHL" target="EGY">
      <data key="d0">140736</data>
    </edge>
    <edge source="PHL" target="GBR">
      <data key="d0">6026382</data>
    </edge>
    <edge source="PHL" target="TZA">
      <data key="d0">225922</data>
    </edge>
    <edge source="PHL" target="USA">
      <data key="d0">43798928</data>
    </edge>
    <edge source="PHL" target="URY">
      <data key="d0">33316</data>
    </edge>
    <edge source="PRT" target="ALB">
      <data key="d0">60411</data>
    </edge>
    <edge source="PRT" target="DZA">
      <data key="d0">29066712</data>
    </edge>
    <edge source="PRT" target="ARG">
      <data key="d0">1066133</data>
    </edge>
    <edge source="PRT" target="AUS">
      <data key="d0">2515555</data>
    </edge>
    <edge source="PRT" target="AUT">
      <data key="d0">5460795</data>
    </edge>
    <edge source="PRT" target="ARM">
      <data key="d0">90740</data>
    </edge>
    <edge source="PRT" target="BEL">
      <data key="d0">11393520</data>
    </edge>
    <edge source="PRT" target="BOL">
      <data key="d0">840877</data>
    </edge>
    <edge source="PRT" target="BWA">
      <data key="d0">18791</data>
    </edge>
    <edge source="PRT" target="BRA">
      <data key="d0">8787658</data>
    </edge>
    <edge source="PRT" target="BGR">
      <data key="d0">2192596</data>
    </edge>
    <edge source="PRT" target="KHM">
      <data key="d0">2066347</data>
    </edge>
    <edge source="PRT" target="CMR">
      <data key="d0">2355722</data>
    </edge>
    <edge source="PRT" target="CAN">
      <data key="d0">947721</data>
    </edge>
    <edge source="PRT" target="CAF">
      <data key="d0">26558</data>
    </edge>
    <edge source="PRT" target="LKA">
      <data key="d0">401622</data>
    </edge>
    <edge source="PRT" target="CHL">
      <data key="d0">3830610</data>
    </edge>
    <edge source="PRT" target="CHN">
      <data key="d0">10117925</data>
    </edge>
    <edge source="PRT" target="COL">
      <data key="d0">6159519</data>
    </edge>
    <edge source="PRT" target="CRI">
      <data key="d0">102070</data>
    </edge>
    <edge source="PRT" target="HRV">
      <data key="d0">163435</data>
    </edge>
    <edge source="PRT" target="CZE">
      <data key="d0">8874921</data>
    </edge>
    <edge source="PRT" target="BEN">
      <data key="d0">13642</data>
    </edge>
    <edge source="PRT" target="DNK">
      <data key="d0">910090</data>
    </edge>
    <edge source="PRT" target="ECU">
      <data key="d0">39771</data>
    </edge>
    <edge source="PRT" target="SLV">
      <data key="d0">1134664</data>
    </edge>
    <edge source="PRT" target="ETH">
      <data key="d0">207464</data>
    </edge>
    <edge source="PRT" target="EST">
      <data key="d0">682424</data>
    </edge>
    <edge source="PRT" target="FIN">
      <data key="d0">940121</data>
    </edge>
    <edge source="PRT" target="FRA">
      <data key="d0">52964627</data>
    </edge>
    <edge source="PRT" target="GMB">
      <data key="d0">100788</data>
    </edge>
    <edge source="PRT" target="PSE">
      <data key="d0">13168</data>
    </edge>
    <edge source="PRT" target="DEU">
      <data key="d0">109623209</data>
    </edge>
    <edge source="PRT" target="GHA">
      <data key="d0">1467970</data>
    </edge>
    <edge source="PRT" target="GRC">
      <data key="d0">954427</data>
    </edge>
    <edge source="PRT" target="GTM">
      <data key="d0">662385</data>
    </edge>
    <edge source="PRT" target="HND">
      <data key="d0">108690</data>
    </edge>
    <edge source="PRT" target="HKG">
      <data key="d0">3138386</data>
    </edge>
    <edge source="PRT" target="HUN">
      <data key="d0">3695674</data>
    </edge>
    <edge source="PRT" target="IDN">
      <data key="d0">1627814</data>
    </edge>
    <edge source="PRT" target="IRL">
      <data key="d0">3257155</data>
    </edge>
    <edge source="PRT" target="ISR">
      <data key="d0">1398343</data>
    </edge>
    <edge source="PRT" target="ITA">
      <data key="d0">13345875</data>
    </edge>
    <edge source="PRT" target="CIV">
      <data key="d0">1596787</data>
    </edge>
    <edge source="PRT" target="JPN">
      <data key="d0">1199022</data>
    </edge>
    <edge source="PRT" target="JOR">
      <data key="d0">392107</data>
    </edge>
    <edge source="PRT" target="KOR">
      <data key="d0">928604</data>
    </edge>
    <edge source="PRT" target="LBN">
      <data key="d0">309678</data>
    </edge>
    <edge source="PRT" target="LVA">
      <data key="d0">167385</data>
    </edge>
    <edge source="PRT" target="LTU">
      <data key="d0">1754125</data>
    </edge>
    <edge source="PRT" target="MDG">
      <data key="d0">77901</data>
    </edge>
    <edge source="PRT" target="MWI">
      <data key="d0">608871</data>
    </edge>
    <edge source="PRT" target="MYS">
      <data key="d0">1654652</data>
    </edge>
    <edge source="PRT" target="MRT">
      <data key="d0">272232</data>
    </edge>
    <edge source="PRT" target="MUS">
      <data key="d0">51199</data>
    </edge>
    <edge source="PRT" target="MEX">
      <data key="d0">11714251</data>
    </edge>
    <edge source="PRT" target="MDA">
      <data key="d0">123081</data>
    </edge>
    <edge source="PRT" target="MAR">
      <data key="d0">6113518</data>
    </edge>
    <edge source="PRT" target="MOZ">
      <data key="d0">8784272</data>
    </edge>
    <edge source="PRT" target="OMN">
      <data key="d0">2226030</data>
    </edge>
    <edge source="PRT" target="NAM">
      <data key="d0">552038</data>
    </edge>
    <edge source="PRT" target="NLD">
      <data key="d0">11425788</data>
    </edge>
    <edge source="PRT" target="NZL">
      <data key="d0">837074</data>
    </edge>
    <edge source="PRT" target="NIC">
      <data key="d0">169900</data>
    </edge>
    <edge source="PRT" target="NER">
      <data key="d0">36403</data>
    </edge>
    <edge source="PRT" target="NOR">
      <data key="d0">1659096</data>
    </edge>
    <edge source="PRT" target="PAK">
      <data key="d0">2693939</data>
    </edge>
    <edge source="PRT" target="PAN">
      <data key="d0">172548</data>
    </edge>
    <edge source="PRT" target="PRY">
      <data key="d0">80095</data>
    </edge>
    <edge source="PRT" target="PER">
      <data key="d0">1179397</data>
    </edge>
    <edge source="PRT" target="PHL">
      <data key="d0">3630880</data>
    </edge>
    <edge source="PRT" target="POL">
      <data key="d0">8772900</data>
    </edge>
    <edge source="PRT" target="ROU">
      <data key="d0">7121147</data>
    </edge>
    <edge source="PRT" target="RUS">
      <data key="d0">682552</data>
    </edge>
    <edge source="PRT" target="SAU">
      <data key="d0">2070532</data>
    </edge>
    <edge source="PRT" target="SEN">
      <data key="d0">1405384</data>
    </edge>
    <edge source="PRT" target="SRB">
      <data key="d0">218072</data>
    </edge>
    <edge source="PRT" target="IND">
      <data key="d0">6259152</data>
    </edge>
    <edge source="PRT" target="SGP">
      <data key="d0">385121</data>
    </edge>
    <edge source="PRT" target="SVK">
      <data key="d0">571179</data>
    </edge>
    <edge source="PRT" target="VNM">
      <data key="d0">2017705</data>
    </edge>
    <edge source="PRT" target="SVN">
      <data key="d0">83819</data>
    </edge>
    <edge source="PRT" target="ZAF">
      <data key="d0">1655850</data>
    </edge>
    <edge source="PRT" target="ZWE">
      <data key="d0">21230</data>
    </edge>
    <edge source="PRT" target="ESP">
      <data key="d0">84433551</data>
    </edge>
    <edge source="PRT" target="SWE">
      <data key="d0">2888968</data>
    </edge>
    <edge source="PRT" target="CHE">
      <data key="d0">2630574</data>
    </edge>
    <edge source="PRT" target="THA">
      <data key="d0">718054</data>
    </edge>
    <edge source="PRT" target="TGO">
      <data key="d0">237819</data>
    </edge>
    <edge source="PRT" target="ARE">
      <data key="d0">3252434</data>
    </edge>
    <edge source="PRT" target="TUN">
      <data key="d0">1943465</data>
    </edge>
    <edge source="PRT" target="TUR">
      <data key="d0">5616322</data>
    </edge>
    <edge source="PRT" target="UGA">
      <data key="d0">440512</data>
    </edge>
    <edge source="PRT" target="UKR">
      <data key="d0">459143</data>
    </edge>
    <edge source="PRT" target="MKD">
      <data key="d0">395707</data>
    </edge>
    <edge source="PRT" target="EGY">
      <data key="d0">4743950</data>
    </edge>
    <edge source="PRT" target="GBR">
      <data key="d0">26093398</data>
    </edge>
    <edge source="PRT" target="TZA">
      <data key="d0">334814</data>
    </edge>
    <edge source="PRT" target="USA">
      <data key="d0">22756603</data>
    </edge>
    <edge source="PRT" target="BFA">
      <data key="d0">493560</data>
    </edge>
    <edge source="PRT" target="URY">
      <data key="d0">124795</data>
    </edge>
    <edge source="SVK" target="DZA">
      <data key="d0">543712</data>
    </edge>
    <edge source="SVK" target="AZE">
      <data key="d0">784276</data>
    </edge>
    <edge source="SVK" target="ARG">
      <data key="d0">1449121</data>
    </edge>
    <edge source="SVK" target="AUS">
      <data key="d0">2455823</data>
    </edge>
    <edge source="SVK" target="AUT">
      <data key="d0">72435253</data>
    </edge>
    <edge source="SVK" target="ARM">
      <data key="d0">14103</data>
    </edge>
    <edge source="SVK" target="BEL">
      <data key="d0">43608478</data>
    </edge>
    <edge source="SVK" target="BOL">
      <data key="d0">107652</data>
    </edge>
    <edge source="SVK" target="BRA">
      <data key="d0">1855931</data>
    </edge>
    <edge source="SVK" target="BGR">
      <data key="d0">8809113</data>
    </edge>
    <edge source="SVK" target="BLR">
      <data key="d0">12312488</data>
    </edge>
    <edge source="SVK" target="CAN">
      <data key="d0">2861965</data>
    </edge>
    <edge source="SVK" target="LKA">
      <data key="d0">63892</data>
    </edge>
    <edge source="SVK" target="CHL">
      <data key="d0">3450246</data>
    </edge>
    <edge source="SVK" target="CHN">
      <data key="d0">29204484</data>
    </edge>
    <edge source="SVK" target="COL">
      <data key="d0">367858</data>
    </edge>
    <edge source="SVK" target="CRI">
      <data key="d0">581590</data>
    </edge>
    <edge source="SVK" target="HRV">
      <data key="d0">5304063</data>
    </edge>
    <edge source="SVK" target="CZE">
      <data key="d0">72501389</data>
    </edge>
    <edge source="SVK" target="DNK">
      <data key="d0">27093443</data>
    </edge>
    <edge source="SVK" target="ECU">
      <data key="d0">92353</data>
    </edge>
    <edge source="SVK" target="ETH">
      <data key="d0">220150</data>
    </edge>
    <edge source="SVK" target="EST">
      <data key="d0">1009576</data>
    </edge>
    <edge source="SVK" target="FIN">
      <data key="d0">5532842</data>
    </edge>
    <edge source="SVK" target="FRA">
      <data key="d0">135094574</data>
    </edge>
    <edge source="SVK" target="GEO">
      <data key="d0">964238</data>
    </edge>
    <edge source="SVK" target="DEU">
      <data key="d0">316798742</data>
    </edge>
    <edge source="SVK" target="GRC">
      <data key="d0">2429400</data>
    </edge>
    <edge source="SVK" target="GTM">
      <data key="d0">50052</data>
    </edge>
    <edge source="SVK" target="HND">
      <data key="d0">10016</data>
    </edge>
    <edge source="SVK" target="HKG">
      <data key="d0">179297</data>
    </edge>
    <edge source="SVK" target="HUN">
      <data key="d0">57061054</data>
    </edge>
    <edge source="SVK" target="IDN">
      <data key="d0">286249</data>
    </edge>
    <edge source="SVK" target="IRL">
      <data key="d0">13076032</data>
    </edge>
    <edge source="SVK" target="ISR">
      <data key="d0">1755764</data>
    </edge>
    <edge source="SVK" target="ITA">
      <data key="d0">39454614</data>
    </edge>
    <edge source="SVK" target="JPN">
      <data key="d0">6926162</data>
    </edge>
    <edge source="SVK" target="KAZ">
      <data key="d0">113468</data>
    </edge>
    <edge source="SVK" target="JOR">
      <data key="d0">17829</data>
    </edge>
    <edge source="SVK" target="KOR">
      <data key="d0">5125038</data>
    </edge>
    <edge source="SVK" target="KGZ">
      <data key="d0">12075</data>
    </edge>
    <edge source="SVK" target="LBN">
      <data key="d0">21131</data>
    </edge>
    <edge source="SVK" target="LVA">
      <data key="d0">2088657</data>
    </edge>
    <edge source="SVK" target="LTU">
      <data key="d0">2624347</data>
    </edge>
    <edge source="SVK" target="MDG">
      <data key="d0">19834</data>
    </edge>
    <edge source="SVK" target="MYS">
      <data key="d0">1686223</data>
    </edge>
    <edge source="SVK" target="MEX">
      <data key="d0">10481183</data>
    </edge>
    <edge source="SVK" target="MDA">
      <data key="d0">334635</data>
    </edge>
    <edge source="SVK" target="MAR">
      <data key="d0">288244</data>
    </edge>
    <edge source="SVK" target="NLD">
      <data key="d0">48399805</data>
    </edge>
    <edge source="SVK" target="NZL">
      <data key="d0">205937</data>
    </edge>
    <edge source="SVK" target="NIC">
      <data key="d0">11800</data>
    </edge>
    <edge source="SVK" target="NOR">
      <data key="d0">15317717</data>
    </edge>
    <edge source="SVK" target="PAK">
      <data key="d0">42722</data>
    </edge>
    <edge source="SVK" target="PAN">
      <data key="d0">74790</data>
    </edge>
    <edge source="SVK" target="PRY">
      <data key="d0">26443</data>
    </edge>
    <edge source="SVK" target="PER">
      <data key="d0">1158832</data>
    </edge>
    <edge source="SVK" target="PHL">
      <data key="d0">954104</data>
    </edge>
    <edge source="SVK" target="POL">
      <data key="d0">42069358</data>
    </edge>
    <edge source="SVK" target="PRT">
      <data key="d0">5982375</data>
    </edge>
    <edge source="SVK" target="ROU">
      <data key="d0">4820969</data>
    </edge>
    <edge source="SVK" target="RUS">
      <data key="d0">21079353</data>
    </edge>
    <edge source="SVK" target="SAU">
      <data key="d0">736596</data>
    </edge>
    <edge source="SVK" target="SRB">
      <data key="d0">6921264</data>
    </edge>
    <edge source="SVK" target="IND">
      <data key="d0">14024129</data>
    </edge>
    <edge source="SVK" target="SGP">
      <data key="d0">868233</data>
    </edge>
    <edge source="SVK" target="VNM">
      <data key="d0">1690503</data>
    </edge>
    <edge source="SVK" target="SVN">
      <data key="d0">7534486</data>
    </edge>
    <edge source="SVK" target="ZAF">
      <data key="d0">3374973</data>
    </edge>
    <edge source="SVK" target="ESP">
      <data key="d0">10451580</data>
    </edge>
    <edge source="SVK" target="SWE">
      <data key="d0">37351272</data>
    </edge>
    <edge source="SVK" target="CHE">
      <data key="d0">22031417</data>
    </edge>
    <edge source="SVK" target="THA">
      <data key="d0">2036284</data>
    </edge>
    <edge source="SVK" target="ARE">
      <data key="d0">1656711</data>
    </edge>
    <edge source="SVK" target="TUN">
      <data key="d0">761292</data>
    </edge>
    <edge source="SVK" target="TUR">
      <data key="d0">9371073</data>
    </edge>
    <edge source="SVK" target="UKR">
      <data key="d0">6977765</data>
    </edge>
    <edge source="SVK" target="MKD">
      <data key="d0">221121</data>
    </edge>
    <edge source="SVK" target="EGY">
      <data key="d0">8750395</data>
    </edge>
    <edge source="SVK" target="GBR">
      <data key="d0">36676406</data>
    </edge>
    <edge source="SVK" target="USA">
      <data key="d0">57411309</data>
    </edge>
    <edge source="SVK" target="URY">
      <data key="d0">18099</data>
    </edge>
    <edge source="ZWE" target="BWA">
      <data key="d0">286930</data>
    </edge>
    <edge source="ZWE" target="FRA">
      <data key="d0">175835</data>
    </edge>
    <edge source="ZWE" target="DEU">
      <data key="d0">16153</data>
    </edge>
    <edge source="ZWE" target="JPN">
      <data key="d0">29457</data>
    </edge>
    <edge source="ZWE" target="MWI">
      <data key="d0">244013</data>
    </edge>
    <edge source="ZWE" target="MOZ">
      <data key="d0">1248678</data>
    </edge>
    <edge source="ZWE" target="NAM">
      <data key="d0">54300</data>
    </edge>
    <edge source="ZWE" target="PAK">
      <data key="d0">79291</data>
    </edge>
    <edge source="ZWE" target="ZAF">
      <data key="d0">5653755</data>
    </edge>
    <edge source="ZWE" target="UGA">
      <data key="d0">124618</data>
    </edge>
    <edge source="ZWE" target="TZA">
      <data key="d0">52000</data>
    </edge>
    <edge source="ESP" target="ALB">
      <data key="d0">144669</data>
    </edge>
    <edge source="ESP" target="DZA">
      <data key="d0">99857028</data>
    </edge>
    <edge source="ESP" target="AZE">
      <data key="d0">78154</data>
    </edge>
    <edge source="ESP" target="ARG">
      <data key="d0">40758692</data>
    </edge>
    <edge source="ESP" target="AUS">
      <data key="d0">42219124</data>
    </edge>
    <edge source="ESP" target="AUT">
      <data key="d0">25346290</data>
    </edge>
    <edge source="ESP" target="ARM">
      <data key="d0">408996</data>
    </edge>
[truncated: 122,494 more chars]
