# Supplementary material for: Core-periphery structure in sectoral international trade networks: A new approach to an old theory
Source: PLoS One. 2020 Apr 2;15(4):e0229547. doi: 10.1371/journal.pone.0229547 (PMC7117750; doi:10.1371/journal.pone.0229547)
Supplement: S8 File — (ZIP) [file pone.0229547.s008.zip › S8_File/Networks 2016/73-METALWORKING MACHINERY.graphml]

<?xml version='1.0' encoding='utf-8'?>
<graphml xmlns="http://graphml.graphdrawing.org/xmlns" xmlns:xsi="http://www.w3.org/2001/XMLSchema-instance" xsi:schemaLocation="http://graphml.graphdrawing.org/xmlns http://graphml.graphdrawing.org/xmlns/1.0/graphml.xsd">
  <key attr.name="weight" attr.type="long" for="edge" id="d0" />
  <graph edgedefault="directed">
    <node id="ALB" />
    <node id="ITA" />
    <node id="SRB" />
    <node id="AZE" />
    <node id="GEO" />
    <node id="NLD" />
    <node id="RUS" />
    <node id="TUR" />
    <node id="GBR" />
    <node id="ARG" />
    <node id="BEL" />
    <node id="BOL" />
    <node id="BRA" />
    <node id="CAN" />
    <node id="CHL" />
    <node id="COL" />
    <node id="DNK" />
    <node id="ECU" />
    <node id="SLV" />
    <node id="DEU" />
    <node id="GTM" />
    <node id="ISR" />
    <node id="MEX" />
    <node id="PAN" />
    <node id="PRY" />
    <node id="PER" />
    <node id="EGY" />
    <node id="USA" />
    <node id="URY" />
    <node id="AUS" />
    <node id="AUT" />
    <node id="LKA" />
    <node id="CHN" />
    <node id="FIN" />
    <node id="FRA" />
    <node id="GHA" />
    <node id="GRC" />
    <node id="HKG" />
    <node id="IDN" />
    <node id="IRL" />
    <node id="CIV" />
    <node id="JPN" />
    <node id="KAZ" />
    <node id="JOR" />
    <node id="KOR" />
    <node id="LBN" />
    <node id="MYS" />
    <node id="MAR" />
    <node id="OMN" />
    <node id="NZL" />
    <node id="NOR" />
    <node id="PAK" />
    <node id="PHL" />
    <node id="POL" />
    <node id="PRT" />
    <node id="SAU" />
    <node id="SEN" />
    <node id="IND" />
    <node id="SGP" />
    <node id="VNM" />
    <node id="ZAF" />
    <node id="ESP" />
    <node id="SWE" />
    <node id="CHE" />
    <node id="THA" />
    <node id="ARE" />
    <node id="TZA" />
    <node id="BFA" />
    <node id="DZA" />
    <node id="ARM" />
    <node id="BGR" />
    <node id="BLR" />
    <node id="CMR" />
    <node id="CRI" />
    <node id="HRV" />
    <node id="CZE" />
    <node id="ETH" />
    <node id="EST" />
    <node id="HND" />
    <node id="HUN" />
    <node id="LVA" />
    <node id="LTU" />
    <node id="MWI" />
    <node id="MUS" />
    <node id="MDA" />
    <node id="NAM" />
    <node id="ROU" />
    <node id="SVK" />
    <node id="SVN" />
    <node id="TUN" />
    <node id="UKR" />
    <node id="MKD" />
    <node id="KHM" />
    <node id="BEN" />
    <node id="GMB" />
    <node id="MDG" />
    <node id="MRT" />
    <node id="ZWE" />
    <node id="TGO" />
    <node id="BWA" />
    <node id="MOZ" />
    <node id="NIC" />
    <node id="CAF" />
    <node id="JAM" />
    <node id="BDI" />
    <node id="PSE" />
    <node id="KGZ" />
    <node id="NER" />
    <node id="UGA" />
    <edge source="ALB" target="ITA">
      <data key="d0">417309</data>
    </edge>
    <edge source="ALB" target="SRB">
      <data key="d0">19149</data>
    </edge>
    <edge source="ITA" target="ALB">
      <data key="d0">4037412</data>
    </edge>
    <edge source="ITA" target="DZA">
      <data key="d0">316116856</data>
    </edge>
    <edge source="ITA" target="AZE">
      <data key="d0">1353107</data>
    </edge>
    <edge source="ITA" target="ARG">
      <data key="d0">43595552</data>
    </edge>
    <edge source="ITA" target="AUS">
      <data key="d0">44366077</data>
    </edge>
    <edge source="ITA" target="AUT">
      <data key="d0">113064711</data>
    </edge>
    <edge source="ITA" target="ARM">
      <data key="d0">240210</data>
    </edge>
    <edge source="ITA" target="BEL">
      <data key="d0">76093810</data>
    </edge>
    <edge source="ITA" target="BOL">
      <data key="d0">2092352</data>
    </edge>
    <edge source="ITA" target="BWA">
      <data key="d0">32689</data>
    </edge>
    <edge source="ITA" target="BRA">
      <data key="d0">80541974</data>
    </edge>
    <edge source="ITA" target="BGR">
      <data key="d0">23327840</data>
    </edge>
    <edge source="ITA" target="BDI">
      <data key="d0">14186</data>
    </edge>
    <edge source="ITA" target="BLR">
      <data key="d0">6814334</data>
    </edge>
    <edge source="ITA" target="CMR">
      <data key="d0">784635</data>
    </edge>
    <edge source="ITA" target="CAN">
      <data key="d0">79701462</data>
    </edge>
    <edge source="ITA" target="LKA">
      <data key="d0">1556163</data>
    </edge>
    <edge source="ITA" target="CHL">
      <data key="d0">10050475</data>
    </edge>
    <edge source="ITA" target="CHN">
      <data key="d0">492848224</data>
    </edge>
    <edge source="ITA" target="COL">
      <data key="d0">7437088</data>
    </edge>
    <edge source="ITA" target="CRI">
      <data key="d0">838901</data>
    </edge>
    <edge source="ITA" target="HRV">
      <data key="d0">17314606</data>
    </edge>
    <edge source="ITA" target="CZE">
      <data key="d0">111449122</data>
    </edge>
    <edge source="ITA" target="BEN">
      <data key="d0">24938</data>
    </edge>
    <edge source="ITA" target="DNK">
      <data key="d0">27006228</data>
    </edge>
    <edge source="ITA" target="ECU">
      <data key="d0">16089648</data>
    </edge>
    <edge source="ITA" target="SLV">
      <data key="d0">415554</data>
    </edge>
    <edge source="ITA" target="ETH">
      <data key="d0">6037130</data>
    </edge>
    <edge source="ITA" target="EST">
      <data key="d0">5166290</data>
    </edge>
    <edge source="ITA" target="FIN">
      <data key="d0">35557219</data>
    </edge>
    <edge source="ITA" target="FRA">
      <data key="d0">386102409</data>
    </edge>
    <edge source="ITA" target="GEO">
      <data key="d0">720216</data>
    </edge>
    <edge source="ITA" target="GMB">
      <data key="d0">31722</data>
    </edge>
    <edge source="ITA" target="PSE">
      <data key="d0">99896</data>
    </edge>
    <edge source="ITA" target="DEU">
      <data key="d0">733140498</data>
    </edge>
    <edge source="ITA" target="GHA">
      <data key="d0">2468233</data>
    </edge>
    <edge source="ITA" target="GRC">
      <data key="d0">17509036</data>
    </edge>
    <edge source="ITA" target="GTM">
      <data key="d0">1411584</data>
    </edge>
    <edge source="ITA" target="HND">
      <data key="d0">1362013</data>
    </edge>
    <edge source="ITA" target="HKG">
      <data key="d0">29097454</data>
    </edge>
    <edge source="ITA" target="HUN">
      <data key="d0">71935157</data>
    </edge>
    <edge source="ITA" target="IDN">
      <data key="d0">17960095</data>
    </edge>
    <edge source="ITA" target="IRL">
      <data key="d0">8936143</data>
    </edge>
    <edge source="ITA" target="ISR">
      <data key="d0">50060516</data>
    </edge>
    <edge source="ITA" target="CIV">
      <data key="d0">2034316</data>
    </edge>
    <edge source="ITA" target="JPN">
      <data key="d0">32455928</data>
    </edge>
    <edge source="ITA" target="KAZ">
      <data key="d0">6778780</data>
    </edge>
    <edge source="ITA" target="JOR">
      <data key="d0">3865697</data>
    </edge>
    <edge source="ITA" target="KOR">
      <data key="d0">64885542</data>
    </edge>
    <edge source="ITA" target="LBN">
      <data key="d0">4165829</data>
    </edge>
    <edge source="ITA" target="LVA">
      <data key="d0">4476759</data>
    </edge>
    <edge source="ITA" target="LTU">
      <data key="d0">8103966</data>
    </edge>
    <edge source="ITA" target="MDG">
      <data key="d0">24445</data>
    </edge>
    <edge source="ITA" target="MWI">
      <data key="d0">19924</data>
    </edge>
    <edge source="ITA" target="MYS">
      <data key="d0">38574113</data>
    </edge>
    <edge source="ITA" target="MRT">
      <data key="d0">62318</data>
    </edge>
    <edge source="ITA" target="MUS">
      <data key="d0">351177</data>
    </edge>
    <edge source="ITA" target="MEX">
      <data key="d0">226460920</data>
    </edge>
    <edge source="ITA" target="MDA">
      <data key="d0">703382</data>
    </edge>
    <edge source="ITA" target="MAR">
      <data key="d0">20428266</data>
    </edge>
    <edge source="ITA" target="MOZ">
      <data key="d0">1127876</data>
    </edge>
    <edge source="ITA" target="OMN">
      <data key="d0">5280742</data>
    </edge>
    <edge source="ITA" target="NAM">
      <data key="d0">604318</data>
    </edge>
    <edge source="ITA" target="NLD">
      <data key="d0">81912524</data>
    </edge>
    <edge source="ITA" target="NZL">
      <data key="d0">15555835</data>
    </edge>
    <edge source="ITA" target="NIC">
      <data key="d0">208854</data>
    </edge>
    <edge source="ITA" target="NER">
      <data key="d0">17555</data>
    </edge>
    <edge source="ITA" target="NOR">
      <data key="d0">13767858</data>
    </edge>
    <edge source="ITA" target="PAK">
      <data key="d0">8039299</data>
    </edge>
    <edge source="ITA" target="PAN">
      <data key="d0">1653007</data>
    </edge>
    <edge source="ITA" target="PRY">
      <data key="d0">1181193</data>
    </edge>
    <edge source="ITA" target="PER">
      <data key="d0">7716277</data>
    </edge>
    <edge source="ITA" target="PHL">
      <data key="d0">9138231</data>
    </edge>
    <edge source="ITA" target="POL">
      <data key="d0">269984971</data>
    </edge>
    <edge source="ITA" target="PRT">
      <data key="d0">83171169</data>
    </edge>
    <edge source="ITA" target="ROU">
      <data key="d0">86918264</data>
    </edge>
    <edge source="ITA" target="RUS">
      <data key="d0">179711173</data>
    </edge>
    <edge source="ITA" target="SAU">
      <data key="d0">67751779</data>
    </edge>
    <edge source="ITA" target="SEN">
      <data key="d0">1749788</data>
    </edge>
    <edge source="ITA" target="SRB">
      <data key="d0">17711865</data>
    </edge>
    <edge source="ITA" target="IND">
      <data key="d0">136155963</data>
    </edge>
    <edge source="ITA" target="SGP">
      <data key="d0">15382349</data>
    </edge>
    <edge source="ITA" target="SVK">
      <data key="d0">62208644</data>
    </edge>
    <edge source="ITA" target="VNM">
      <data key="d0">24197435</data>
    </edge>
    <edge source="ITA" target="SVN">
      <data key="d0">34096047</data>
    </edge>
    <edge source="ITA" target="ZAF">
      <data key="d0">22714749</data>
    </edge>
    <edge source="ITA" target="ZWE">
      <data key="d0">31846</data>
    </edge>
    <edge source="ITA" target="ESP">
      <data key="d0">231702973</data>
    </edge>
    <edge source="ITA" target="SWE">
      <data key="d0">56445080</data>
    </edge>
    <edge source="ITA" target="CHE">
      <data key="d0">139633034</data>
    </edge>
    <edge source="ITA" target="THA">
      <data key="d0">35804481</data>
    </edge>
    <edge source="ITA" target="TGO">
      <data key="d0">77551</data>
    </edge>
    <edge source="ITA" target="ARE">
      <data key="d0">47613740</data>
    </edge>
    <edge source="ITA" target="TUN">
      <data key="d0">22550043</data>
    </edge>
    <edge source="ITA" target="TUR">
      <data key="d0">192697386</data>
    </edge>
    <edge source="ITA" target="UGA">
      <data key="d0">361508</data>
    </edge>
    <edge source="ITA" target="UKR">
      <data key="d0">7745217</data>
    </edge>
    <edge source="ITA" target="MKD">
      <data key="d0">3568661</data>
    </edge>
    <edge source="ITA" target="EGY">
      <data key="d0">78908366</data>
    </edge>
    <edge source="ITA" target="GBR">
      <data key="d0">143632226</data>
    </edge>
    <edge source="ITA" target="TZA">
      <data key="d0">3122224</data>
    </edge>
    <edge source="ITA" target="USA">
      <data key="d0">670301295</data>
    </edge>
    <edge source="ITA" target="BFA">
      <data key="d0">219020</data>
    </edge>
    <edge source="ITA" target="URY">
      <data key="d0">669722</data>
    </edge>
    <edge source="SRB" target="ALB">
      <data key="d0">142575</data>
    </edge>
    <edge source="SRB" target="DZA">
      <data key="d0">368266</data>
    </edge>
    <edge source="SRB" target="AZE">
      <data key="d0">2249199</data>
    </edge>
    <edge source="SRB" target="AUS">
      <data key="d0">32657</data>
    </edge>
    <edge source="SRB" target="AUT">
      <data key="d0">188158</data>
    </edge>
    <edge source="SRB" target="BEL">
      <data key="d0">23205</data>
    </edge>
    <edge source="SRB" target="BRA">
      <data key="d0">18167</data>
    </edge>
    <edge source="SRB" target="BGR">
      <data key="d0">321661</data>
    </edge>
    <edge source="SRB" target="BLR">
      <data key="d0">157280</data>
    </edge>
    <edge source="SRB" target="CAN">
      <data key="d0">72721</data>
    </edge>
    <edge source="SRB" target="CHN">
      <data key="d0">10900</data>
    </edge>
    <edge source="SRB" target="HRV">
      <data key="d0">1167601</data>
    </edge>
    <edge source="SRB" target="CZE">
      <data key="d0">362703</data>
    </edge>
    <edge source="SRB" target="DNK">
      <data key="d0">125059</data>
    </edge>
    <edge source="SRB" target="EST">
      <data key="d0">577796</data>
    </edge>
    <edge source="SRB" target="FRA">
      <data key="d0">1096869</data>
    </edge>
    <edge source="SRB" target="PSE">
      <data key="d0">122443</data>
    </edge>
    <edge source="SRB" target="DEU">
      <data key="d0">7550307</data>
    </edge>
    <edge source="SRB" target="GRC">
      <data key="d0">514280</data>
    </edge>
    <edge source="SRB" target="HKG">
      <data key="d0">12449</data>
    </edge>
    <edge source="SRB" target="HUN">
      <data key="d0">584449</data>
    </edge>
    <edge source="SRB" target="ISR">
      <data key="d0">439631</data>
    </edge>
    <edge source="SRB" target="ITA">
      <data key="d0">1091708</data>
    </edge>
    <edge source="SRB" target="KOR">
      <data key="d0">65275</data>
    </edge>
    <edge source="SRB" target="LTU">
      <data key="d0">79850</data>
    </edge>
    <edge source="SRB" target="MYS">
      <data key="d0">30720</data>
    </edge>
    <edge source="SRB" target="MEX">
      <data key="d0">248058</data>
    </edge>
    <edge source="SRB" target="NLD">
      <data key="d0">200620</data>
    </edge>
    <edge source="SRB" target="NZL">
      <data key="d0">11760</data>
    </edge>
    <edge source="SRB" target="POL">
      <data key="d0">117865</data>
    </edge>
    <edge source="SRB" target="ROU">
      <data key="d0">308617</data>
    </edge>
    <edge source="SRB" target="RUS">
      <data key="d0">4093394</data>
    </edge>
    <edge source="SRB" target="IND">
      <data key="d0">55269</data>
    </edge>
    <edge source="SRB" target="SVK">
      <data key="d0">1217908</data>
    </edge>
    <edge source="SRB" target="SVN">
      <data key="d0">1842077</data>
    </edge>
    <edge source="SRB" target="ESP">
      <data key="d0">116629</data>
    </edge>
    <edge source="SRB" target="SWE">
      <data key="d0">291530</data>
    </edge>
    <edge source="SRB" target="CHE">
      <data key="d0">2114220</data>
    </edge>
    <edge source="SRB" target="ARE">
      <data key="d0">66489</data>
    </edge>
    <edge source="SRB" target="TUN">
      <data key="d0">263279</data>
    </edge>
    <edge source="SRB" target="TUR">
      <data key="d0">170092</data>
    </edge>
    <edge source="SRB" target="MKD">
      <data key="d0">915480</data>
    </edge>
    <edge source="SRB" target="EGY">
      <data key="d0">38242</data>
    </edge>
    <edge source="SRB" target="GBR">
      <data key="d0">896317</data>
    </edge>
    <edge source="SRB" target="USA">
      <data key="d0">1419681</data>
    </edge>
    <edge source="AZE" target="GEO">
      <data key="d0">109222</data>
    </edge>
    <edge source="AZE" target="NLD">
      <data key="d0">64729</data>
    </edge>
    <edge source="AZE" target="RUS">
      <data key="d0">41039</data>
    </edge>
    <edge source="AZE" target="TUR">
      <data key="d0">18350</data>
    </edge>
    <edge source="AZE" target="GBR">
      <data key="d0">55429</data>
    </edge>
    <edge source="GEO" target="AZE">
      <data key="d0">242595</data>
    </edge>
    <edge source="GEO" target="ARM">
      <data key="d0">26400</data>
    </edge>
    <edge source="GEO" target="BGR">
      <data key="d0">17122</data>
    </edge>
    <edge source="GEO" target="DEU">
      <data key="d0">27183</data>
    </edge>
    <edge source="GEO" target="POL">
      <data key="d0">27448</data>
    </edge>
    <edge source="GEO" target="RUS">
      <data key="d0">22145</data>
    </edge>
    <edge source="GEO" target="ESP">
      <data key="d0">46545</data>
    </edge>
    <edge source="GEO" target="TUR">
      <data key="d0">40490</data>
    </edge>
    <edge source="GEO" target="EGY">
      <data key="d0">4401106</data>
    </edge>
    <edge source="NLD" target="ALB">
      <data key="d0">84152</data>
    </edge>
    <edge source="NLD" target="DZA">
      <data key="d0">2515922</data>
    </edge>
    <edge source="NLD" target="AZE">
      <data key="d0">762780</data>
    </edge>
    <edge source="NLD" target="ARG">
      <data key="d0">484753</data>
    </edge>
    <edge source="NLD" target="AUS">
      <data key="d0">3075317</data>
    </edge>
    <edge source="NLD" target="AUT">
      <data key="d0">19623395</data>
    </edge>
    <edge source="NLD" target="ARM">
      <data key="d0">194727</data>
    </edge>
    <edge source="NLD" target="BEL">
      <data key="d0">94368208</data>
    </edge>
    <edge source="NLD" target="BOL">
      <data key="d0">187724</data>
    </edge>
    <edge source="NLD" target="BRA">
      <data key="d0">5040941</data>
    </edge>
    <edge source="NLD" target="BGR">
      <data key="d0">2136638</data>
    </edge>
    <edge source="NLD" target="BLR">
      <data key="d0">275254</data>
    </edge>
    <edge source="NLD" target="CAN">
      <data key="d0">5782100</data>
    </edge>
    <edge source="NLD" target="LKA">
      <data key="d0">109589</data>
    </edge>
    <edge source="NLD" target="CHL">
      <data key="d0">218575</data>
    </edge>
    <edge source="NLD" target="CHN">
      <data key="d0">29337822</data>
    </edge>
    <edge source="NLD" target="COL">
      <data key="d0">179964</data>
    </edge>
    <edge source="NLD" target="CRI">
      <data key="d0">32181</data>
    </edge>
    <edge source="NLD" target="HRV">
      <data key="d0">1579263</data>
    </edge>
    <edge source="NLD" target="CZE">
      <data key="d0">22648964</data>
    </edge>
    <edge source="NLD" target="BEN">
      <data key="d0">29155</data>
    </edge>
    <edge source="NLD" target="DNK">
      <data key="d0">9337942</data>
    </edge>
    <edge source="NLD" target="ECU">
      <data key="d0">11028</data>
    </edge>
    <edge source="NLD" target="ETH">
      <data key="d0">251972</data>
    </edge>
    <edge source="NLD" target="EST">
      <data key="d0">1788181</data>
    </edge>
    <edge source="NLD" target="FIN">
      <data key="d0">7592744</data>
    </edge>
    <edge source="NLD" target="FRA">
      <data key="d0">54833059</data>
    </edge>
    <edge source="NLD" target="GEO">
      <data key="d0">73169</data>
    </edge>
    <edge source="NLD" target="GMB">
      <data key="d0">15838</data>
    </edge>
    <edge source="NLD" target="DEU">
      <data key="d0">229042736</data>
    </edge>
    <edge source="NLD" target="GHA">
      <data key="d0">118901</data>
    </edge>
    <edge source="NLD" target="GRC">
      <data key="d0">1317146</data>
    </edge>
    <edge source="NLD" target="GTM">
      <data key="d0">20304</data>
    </edge>
    <edge source="NLD" target="HKG">
      <data key="d0">1195650</data>
    </edge>
    <edge source="NLD" target="HUN">
      <data key="d0">17738426</data>
    </edge>
    <edge source="NLD" target="IDN">
      <data key="d0">11852972</data>
    </edge>
    <edge source="NLD" target="IRL">
      <data key="d0">5064829</data>
    </edge>
    <edge source="NLD" target="ISR">
      <data key="d0">2142114</data>
    </edge>
    <edge source="NLD" target="ITA">
      <data key="d0">42207423</data>
    </edge>
    <edge source="NLD" target="CIV">
      <data key="d0">21122</data>
    </edge>
    <edge source="NLD" target="JPN">
      <data key="d0">4177488</data>
    </edge>
    <edge source="NLD" target="KAZ">
      <data key="d0">3711338</data>
    </edge>
    <edge source="NLD" target="JOR">
      <data key="d0">36334</data>
    </edge>
    <edge source="NLD" target="KOR">
      <data key="d0">2627652</data>
    </edge>
    <edge source="NLD" target="LBN">
      <data key="d0">457614</data>
    </edge>
    <edge source="NLD" target="LVA">
      <data key="d0">884743</data>
    </edge>
    <edge source="NLD" target="LTU">
      <data key="d0">1218784</data>
    </edge>
    <edge source="NLD" target="MDG">
      <data key="d0">26104</data>
    </edge>
    <edge source="NLD" target="MYS">
      <data key="d0">6621946</data>
    </edge>
    <edge source="NLD" target="MUS">
      <data key="d0">140010</data>
    </edge>
    <edge source="NLD" target="MEX">
      <data key="d0">2661714</data>
    </edge>
    <edge source="NLD" target="MDA">
      <data key="d0">50160</data>
    </edge>
    <edge source="NLD" target="MAR">
      <data key="d0">947248</data>
    </edge>
    <edge source="NLD" target="OMN">
      <data key="d0">1580975</data>
    </edge>
    <edge source="NLD" target="NZL">
      <data key="d0">1249476</data>
    </edge>
    <edge source="NLD" target="NOR">
      <data key="d0">5276690</data>
    </edge>
    <edge source="NLD" target="PAK">
      <data key="d0">188229</data>
    </edge>
    <edge source="NLD" target="PER">
      <data key="d0">671003</data>
    </edge>
    <edge source="NLD" target="PHL">
      <data key="d0">3835872</data>
    </edge>
    <edge source="NLD" target="POL">
      <data key="d0">48479819</data>
    </edge>
    <edge source="NLD" target="PRT">
      <data key="d0">4889701</data>
    </edge>
    <edge source="NLD" target="ROU">
      <data key="d0">11759671</data>
    </edge>
    <edge source="NLD" target="RUS">
      <data key="d0">26687055</data>
    </edge>
    <edge source="NLD" target="SAU">
      <data key="d0">9553427</data>
    </edge>
    <edge source="NLD" target="SRB">
      <data key="d0">685768</data>
    </edge>
    <edge source="NLD" target="IND">
      <data key="d0">8484383</data>
    </edge>
    <edge source="NLD" target="SGP">
      <data key="d0">30239088</data>
    </edge>
    <edge source="NLD" target="SVK">
      <data key="d0">10832471</data>
    </edge>
    <edge source="NLD" target="VNM">
      <data key="d0">1647171</data>
    </edge>
    <edge source="NLD" target="SVN">
      <data key="d0">1340299</data>
    </edge>
    <edge source="NLD" target="ZAF">
      <data key="d0">7181032</data>
    </edge>
    <edge source="NLD" target="ESP">
      <data key="d0">24004233</data>
    </edge>
    <edge source="NLD" target="SWE">
      <data key="d0">11891471</data>
    </edge>
    <edge source="NLD" target="CHE">
      <data key="d0">15915494</data>
    </edge>
    <edge source="NLD" target="THA">
      <data key="d0">1413510</data>
    </edge>
    <edge source="NLD" target="ARE">
      <data key="d0">7263815</data>
    </edge>
    <edge source="NLD" target="TUN">
      <data key="d0">1155692</data>
    </edge>
    <edge source="NLD" target="TUR">
      <data key="d0">18469138</data>
    </edge>
    <edge source="NLD" target="UGA">
      <data key="d0">20462</data>
    </edge>
    <edge source="NLD" target="UKR">
      <data key="d0">1008177</data>
    </edge>
    <edge source="NLD" target="MKD">
      <data key="d0">176942</data>
    </edge>
    <edge source="NLD" target="EGY">
      <data key="d0">1596410</data>
    </edge>
    <edge source="NLD" target="GBR">
      <data key="d0">63710738</data>
    </edge>
    <edge source="NLD" target="USA">
      <data key="d0">88808825</data>
    </edge>
    <edge source="RUS" target="DZA">
      <data key="d0">15139172</data>
    </edge>
    <edge source="RUS" target="AZE">
      <data key="d0">617343</data>
    </edge>
    <edge source="RUS" target="AUT">
      <data key="d0">52940</data>
    </edge>
    <edge source="RUS" target="ARM">
      <data key="d0">510595</data>
    </edge>
    <edge source="RUS" target="BEL">
      <data key="d0">149356</data>
    </edge>
    <edge source="RUS" target="BOL">
      <data key="d0">17581</data>
    </edge>
    <edge source="RUS" target="BRA">
      <data key="d0">30124</data>
    </edge>
    <edge source="RUS" target="BGR">
      <data key="d0">483082</data>
    </edge>
    <edge source="RUS" target="BLR">
      <data key="d0">10784628</data>
    </edge>
    <edge source="RUS" target="CAN">
      <data key="d0">492350</data>
    </edge>
    <edge source="RUS" target="CHN">
      <data key="d0">3027349</data>
    </edge>
    <edge source="RUS" target="CZE">
      <data key="d0">1312672</data>
    </edge>
    <edge source="RUS" target="EST">
      <data key="d0">106551</data>
    </edge>
    <edge source="RUS" target="FIN">
      <data key="d0">67153</data>
    </edge>
    <edge source="RUS" target="FRA">
      <data key="d0">504763</data>
    </edge>
    <edge source="RUS" target="GEO">
      <data key="d0">970159</data>
    </edge>
    <edge source="RUS" target="DEU">
      <data key="d0">1424727</data>
    </edge>
    <edge source="RUS" target="HUN">
      <data key="d0">754048</data>
    </edge>
    <edge source="RUS" target="IDN">
      <data key="d0">673417</data>
    </edge>
    <edge source="RUS" target="ISR">
      <data key="d0">117708</data>
    </edge>
    <edge source="RUS" target="ITA">
      <data key="d0">3241582</data>
    </edge>
    <edge source="RUS" target="KAZ">
      <data key="d0">19951826</data>
    </edge>
    <edge source="RUS" target="KOR">
      <data key="d0">2193897</data>
    </edge>
    <edge source="RUS" target="KGZ">
      <data key="d0">356221</data>
    </edge>
    <edge source="RUS" target="LVA">
      <data key="d0">305533</data>
    </edge>
    <edge source="RUS" target="LTU">
      <data key="d0">1431015</data>
    </edge>
    <edge source="RUS" target="MEX">
      <data key="d0">2676897</data>
    </edge>
    <edge source="RUS" target="MDA">
      <data key="d0">425412</data>
    </edge>
    <edge source="RUS" target="NAM">
      <data key="d0">140071</data>
    </edge>
    <edge source="RUS" target="NLD">
      <data key="d0">93238</data>
    </edge>
    <edge source="RUS" target="NZL">
      <data key="d0">17498</data>
    </edge>
    <edge source="RUS" target="NOR">
      <data key="d0">112319</data>
    </edge>
    <edge source="RUS" target="PAK">
      <data key="d0">46930</data>
    </edge>
    <edge source="RUS" target="PAN">
      <data key="d0">54267</data>
    </edge>
    <edge source="RUS" target="POL">
      <data key="d0">1385815</data>
    </edge>
    <edge source="RUS" target="ROU">
      <data key="d0">725927</data>
    </edge>
    <edge source="RUS" target="SAU">
      <data key="d0">32570</data>
    </edge>
    <edge source="RUS" target="SRB">
      <data key="d0">125714</data>
    </edge>
    <edge source="RUS" target="IND">
      <data key="d0">12223348</data>
    </edge>
    <edge source="RUS" target="SVK">
      <data key="d0">60436</data>
    </edge>
    <edge source="RUS" target="VNM">
      <data key="d0">760507</data>
    </edge>
    <edge source="RUS" target="SVN">
      <data key="d0">11666</data>
    </edge>
    <edge source="RUS" target="ZAF">
      <data key="d0">12969</data>
    </edge>
    <edge source="RUS" target="ESP">
      <data key="d0">764680</data>
    </edge>
    <edge source="RUS" target="SWE">
      <data key="d0">715726</data>
    </edge>
    <edge source="RUS" target="CHE">
      <data key="d0">238693</data>
    </edge>
    <edge source="RUS" target="THA">
      <data key="d0">141949</data>
    </edge>
    <edge source="RUS" target="ARE">
      <data key="d0">160725</data>
    </edge>
    <edge source="RUS" target="TUR">
      <data key="d0">3455190</data>
    </edge>
    <edge source="RUS" target="UKR">
      <data key="d0">3833394</data>
    </edge>
    <edge source="RUS" target="EGY">
      <data key="d0">229540</data>
    </edge>
    <edge source="RUS" target="GBR">
      <data key="d0">875819</data>
    </edge>
    <edge source="RUS" target="USA">
      <data key="d0">2188951</data>
    </edge>
    <edge source="RUS" target="URY">
      <data key="d0">12892</data>
    </edge>
    <edge source="TUR" target="ALB">
      <data key="d0">453793</data>
    </edge>
    <edge source="TUR" target="DZA">
      <data key="d0">18553393</data>
    </edge>
    <edge source="TUR" target="AZE">
      <data key="d0">4533905</data>
    </edge>
    <edge source="TUR" target="ARG">
      <data key="d0">5292530</data>
    </edge>
    <edge source="TUR" target="AUS">
      <data key="d0">3604488</data>
    </edge>
    <edge source="TUR" target="AUT">
      <data key="d0">5286469</data>
    </edge>
    <edge source="TUR" target="BEL">
      <data key="d0">4509404</data>
    </edge>
    <edge source="TUR" target="BOL">
      <data key="d0">12487</data>
    </edge>
    <edge source="TUR" target="BRA">
      <data key="d0">422294</data>
    </edge>
    <edge source="TUR" target="BGR">
      <data key="d0">15979862</data>
    </edge>
    <edge source="TUR" target="BLR">
      <data key="d0">1626772</data>
    </edge>
    <edge source="TUR" target="CMR">
      <data key="d0">135209</data>
    </edge>
    <edge source="TUR" target="CAN">
      <data key="d0">18270841</data>
    </edge>
    <edge source="TUR" target="LKA">
      <data key="d0">416569</data>
    </edge>
    <edge source="TUR" target="CHL">
      <data key="d0">1022384</data>
    </edge>
    <edge source="TUR" target="CHN">
      <data key="d0">2285700</data>
    </edge>
    <edge source="TUR" target="COL">
      <data key="d0">2224930</data>
    </edge>
    <edge source="TUR" target="HRV">
      <data key="d0">1444966</data>
    </edge>
    <edge source="TUR" target="CZE">
      <data key="d0">6329221</data>
    </edge>
    <edge source="TUR" target="DNK">
      <data key="d0">3881065</data>
    </edge>
    <edge source="TUR" target="ECU">
      <data key="d0">1219623</data>
    </edge>
    <edge source="TUR" target="ETH">
      <data key="d0">3539856</data>
    </edge>
    <edge source="TUR" target="EST">
      <data key="d0">2166142</data>
    </edge>
    <edge source="TUR" target="FIN">
      <data key="d0">1261774</data>
    </edge>
    <edge source="TUR" target="FRA">
      <data key="d0">17407035</data>
    </edge>
    <edge source="TUR" target="GEO">
      <data key="d0">3495698</data>
    </edge>
    <edge source="TUR" target="GMB">
      <data key="d0">15280</data>
    </edge>
    <edge source="TUR" target="PSE">
      <data key="d0">20310</data>
    </edge>
    <edge source="TUR" target="DEU">
      <data key="d0">58910328</data>
    </edge>
    <edge source="TUR" target="GHA">
      <data key="d0">372896</data>
    </edge>
    <edge source="TUR" target="GRC">
      <data key="d0">1389557</data>
    </edge>
    <edge source="TUR" target="GTM">
      <data key="d0">14445</data>
    </edge>
    <edge source="TUR" target="HND">
      <data key="d0">190902</data>
    </edge>
    <edge source="TUR" target="HKG">
      <data key="d0">450933</data>
    </edge>
    <edge source="TUR" target="HUN">
      <data key="d0">9620147</data>
    </edge>
    <edge source="TUR" target="IDN">
      <data key="d0">1846361</data>
    </edge>
    <edge source="TUR" target="IRL">
      <data key="d0">2980139</data>
    </edge>
    <edge source="TUR" target="ISR">
      <data key="d0">10100067</data>
    </edge>
    <edge source="TUR" target="ITA">
      <data key="d0">16632717</data>
    </edge>
    <edge source="TUR" target="CIV">
      <data key="d0">213912</data>
    </edge>
    <edge source="TUR" target="JPN">
      <data key="d0">1899279</data>
    </edge>
    <edge source="TUR" target="KAZ">
      <data key="d0">4610983</data>
    </edge>
    <edge source="TUR" target="JOR">
      <data key="d0">2319888</data>
    </edge>
    <edge source="TUR" target="KOR">
      <data key="d0">2785108</data>
    </edge>
    <edge source="TUR" target="KGZ">
      <data key="d0">735958</data>
    </edge>
    <edge source="TUR" target="LBN">
      <data key="d0">2507599</data>
    </edge>
    <edge source="TUR" target="LVA">
      <data key="d0">643905</data>
    </edge>
    <edge source="TUR" target="LTU">
      <data key="d0">1419340</data>
    </edge>
    <edge source="TUR" target="MYS">
      <data key="d0">5649558</data>
    </edge>
    <edge source="TUR" target="MRT">
      <data key="d0">223369</data>
    </edge>
    <edge source="TUR" target="MEX">
      <data key="d0">11002459</data>
    </edge>
    <edge source="TUR" target="MDA">
      <data key="d0">232455</data>
    </edge>
    <edge source="TUR" target="MAR">
      <data key="d0">2918700</data>
    </edge>
    <edge source="TUR" target="MOZ">
      <data key="d0">193142</data>
    </edge>
    <edge source="TUR" target="OMN">
      <data key="d0">2680346</data>
    </edge>
    <edge source="TUR" target="NLD">
      <data key="d0">11464336</data>
    </edge>
    <edge source="TUR" target="NZL">
      <data key="d0">2300997</data>
    </edge>
    <edge source="TUR" target="NOR">
      <data key="d0">1686747</data>
    </edge>
    <edge source="TUR" target="PAK">
      <data key="d0">6687933</data>
    </edge>
    <edge source="TUR" target="PAN">
      <data key="d0">48486</data>
    </edge>
    <edge source="TUR" target="PRY">
      <data key="d0">1115131</data>
    </edge>
    <edge source="TUR" target="PER">
      <data key="d0">431564</data>
    </edge>
    <edge source="TUR" target="PHL">
      <data key="d0">1309102</data>
    </edge>
    <edge source="TUR" target="POL">
      <data key="d0">19931485</data>
    </edge>
    <edge source="TUR" target="PRT">
      <data key="d0">5436103</data>
    </edge>
    <edge source="TUR" target="ROU">
      <data key="d0">9729646</data>
    </edge>
    <edge source="TUR" target="RUS">
      <data key="d0">17482296</data>
    </edge>
    <edge source="TUR" target="SAU">
      <data key="d0">28906411</data>
    </edge>
    <edge source="TUR" target="SEN">
      <data key="d0">172363</data>
    </edge>
    <edge source="TUR" target="SRB">
      <data key="d0">6181464</data>
    </edge>
    <edge source="TUR" target="IND">
      <data key="d0">8159691</data>
    </edge>
    <edge source="TUR" target="SGP">
      <data key="d0">1847748</data>
    </edge>
    <edge source="TUR" target="SVK">
      <data key="d0">1699910</data>
    </edge>
    <edge source="TUR" target="VNM">
      <data key="d0">3565184</data>
    </edge>
    <edge source="TUR" target="SVN">
      <data key="d0">650509</data>
    </edge>
    <edge source="TUR" target="ZAF">
      <data key="d0">4187676</data>
    </edge>
    <edge source="TUR" target="ZWE">
      <data key="d0">25617</data>
    </edge>
    <edge source="TUR" target="ESP">
      <data key="d0">15115326</data>
    </edge>
    <edge source="TUR" target="SWE">
      <data key="d0">3099842</data>
    </edge>
    <edge source="TUR" target="CHE">
      <data key="d0">2578063</data>
    </edge>
    <edge source="TUR" target="THA">
      <data key="d0">4466221</data>
    </edge>
    <edge source="TUR" target="TGO">
      <data key="d0">42668</data>
    </edge>
    <edge source="TUR" target="ARE">
      <data key="d0">11620213</data>
    </edge>
    <edge source="TUR" target="TUN">
      <data key="d0">6275693</data>
    </edge>
    <edge source="TUR" target="UGA">
      <data key="d0">59367</data>
    </edge>
    <edge source="TUR" target="UKR">
      <data key="d0">6888572</data>
    </edge>
    <edge source="TUR" target="MKD">
      <data key="d0">786203</data>
    </edge>
    <edge source="TUR" target="EGY">
      <data key="d0">14788253</data>
    </edge>
    <edge source="TUR" target="GBR">
      <data key="d0">11780601</data>
    </edge>
    <edge source="TUR" target="TZA">
      <data key="d0">519889</data>
    </edge>
    <edge source="TUR" target="USA">
      <data key="d0">41309200</data>
    </edge>
    <edge source="TUR" target="BFA">
      <data key="d0">26154</data>
    </edge>
    <edge source="TUR" target="URY">
      <data key="d0">611565</data>
    </edge>
    <edge source="GBR" target="ALB">
      <data key="d0">13320</data>
    </edge>
    <edge source="GBR" target="DZA">
      <data key="d0">339144</data>
    </edge>
    <edge source="GBR" target="AZE">
      <data key="d0">743671</data>
    </edge>
    <edge source="GBR" target="ARG">
      <data key="d0">1347105</data>
    </edge>
    <edge source="GBR" target="AUS">
      <data key="d0">8682558</data>
    </edge>
    <edge source="GBR" target="AUT">
      <data key="d0">3708770</data>
    </edge>
    <edge source="GBR" target="ARM">
      <data key="d0">11443</data>
    </edge>
    <edge source="GBR" target="BEL">
      <data key="d0">89893127</data>
    </edge>
    <edge source="GBR" target="BOL">
      <data key="d0">35485</data>
    </edge>
    <edge source="GBR" target="BWA">
      <data key="d0">73599</data>
    </edge>
    <edge source="GBR" target="BRA">
      <data key="d0">4786249</data>
    </edge>
    <edge source="GBR" target="BGR">
      <data key="d0">1454992</data>
    </edge>
    <edge source="GBR" target="BLR">
      <data key="d0">597761</data>
    </edge>
    <edge source="GBR" target="KHM">
      <data key="d0">5170761</data>
    </edge>
    <edge source="GBR" target="CMR">
      <data key="d0">54261</data>
    </edge>
    <edge source="GBR" target="CAN">
      <data key="d0">12388944</data>
    </edge>
    <edge source="GBR" target="LKA">
      <data key="d0">1534105</data>
    </edge>
    <edge source="GBR" target="CHL">
      <data key="d0">1799078</data>
    </edge>
    <edge source="GBR" target="CHN">
      <data key="d0">107981374</data>
    </edge>
    <edge source="GBR" target="COL">
      <data key="d0">364057</data>
    </edge>
    <edge source="GBR" target="CRI">
      <data key="d0">129386</data>
    </edge>
    <edge source="GBR" target="HRV">
      <data key="d0">1605066</data>
    </edge>
    <edge source="GBR" target="CZE">
      <data key="d0">11875448</data>
    </edge>
    <edge source="GBR" target="DNK">
      <data key="d0">9630260</data>
    </edge>
    <edge source="GBR" target="ECU">
      <data key="d0">14720</data>
    </edge>
    <edge source="GBR" target="SLV">
      <data key="d0">12030</data>
    </edge>
    <edge source="GBR" target="ETH">
      <data key="d0">566237</data>
    </edge>
    <edge source="GBR" target="EST">
      <data key="d0">719550</data>
    </edge>
    <edge source="GBR" target="FIN">
      <data key="d0">7742228</data>
    </edge>
    <edge source="GBR" target="FRA">
      <data key="d0">45762821</data>
    </edge>
    <edge source="GBR" target="GEO">
      <data key="d0">337961</data>
    </edge>
    <edge source="GBR" target="DEU">
      <data key="d0">104350287</data>
    </edge>
    <edge source="GBR" target="GHA">
      <data key="d0">755167</data>
    </edge>
    <edge source="GBR" target="GRC">
      <data key="d0">2074944</data>
    </edge>
    <edge source="GBR" target="GTM">
      <data key="d0">28163</data>
    </edge>
    <edge source="GBR" target="HKG">
      <data key="d0">6370204</data>
    </edge>
    <edge source="GBR" target="HUN">
      <data key="d0">54741808</data>
    </edge>
    <edge source="GBR" target="IDN">
      <data key="d0">2060147</data>
    </edge>
    <edge source="GBR" target="IRL">
      <data key="d0">51527263</data>
    </edge>
    <edge source="GBR" target="ISR">
      <data key="d0">2587565</data>
    </edge>
    <edge source="GBR" target="ITA">
      <data key="d0">28356958</data>
    </edge>
    <edge source="GBR" target="CIV">
      <data key="d0">609980</data>
    </edge>
    <edge source="GBR" target="JAM">
      <data key="d0">221347</data>
    </edge>
    <edge source="GBR" target="JPN">
      <data key="d0">10219027</data>
    </edge>
    <edge source="GBR" target="KAZ">
      <data key="d0">673104</data>
    </edge>
    <edge source="GBR" target="JOR">
      <data key="d0">546348</data>
    </edge>
    <edge source="GBR" target="KOR">
      <data key="d0">12443400</data>
    </edge>
    <edge source="GBR" target="LBN">
      <data key="d0">336616</data>
    </edge>
    <edge source="GBR" target="LVA">
      <data key="d0">501529</data>
    </edge>
    <edge source="GBR" target="LTU">
      <data key="d0">544456</data>
    </edge>
    <edge source="GBR" target="MDG">
      <data key="d0">17228</data>
    </edge>
    <edge source="GBR" target="MWI">
      <data key="d0">11276</data>
    </edge>
    <edge source="GBR" target="MYS">
      <data key="d0">4399147</data>
    </edge>
    <edge source="GBR" target="MUS">
      <data key="d0">126663</data>
    </edge>
    <edge source="GBR" target="MEX">
      <data key="d0">25554119</data>
    </edge>
    <edge source="GBR" target="MDA">
      <data key="d0">36062</data>
    </edge>
    <edge source="GBR" target="MAR">
      <data key="d0">4161189</data>
    </edge>
    <edge source="GBR" target="OMN">
      <data key="d0">1567825</data>
    </edge>
    <edge source="GBR" target="NAM">
      <data key="d0">39397</data>
    </edge>
    <edge source="GBR" target="NLD">
      <data key="d0">21775809</data>
    </edge>
    <edge source="GBR" target="NZL">
      <data key="d0">2107601</data>
    </edge>
    <edge source="GBR" target="NOR">
      <data key="d0">12047215</data>
    </edge>
    <edge source="GBR" target="PAK">
      <data key="d0">8543971</data>
    </edge>
    <edge source="GBR" target="PAN">
      <data key="d0">62586</data>
    </edge>
    <edge source="GBR" target="PER">
      <data key="d0">452411</data>
    </edge>
    <edge source="GBR" target="PHL">
      <data key="d0">1733143</data>
    </edge>
    <edge source="GBR" target="POL">
      <data key="d0">27746869</data>
    </edge>
    <edge source="GBR" target="PRT">
      <data key="d0">10968509</data>
    </edge>
    <edge source="GBR" target="ROU">
      <data key="d0">6754870</data>
    </edge>
    <edge source="GBR" target="RUS">
      <data key="d0">14058740</data>
    </edge>
    <edge source="GBR" target="SAU">
      <data key="d0">16760251</data>
    </edge>
    <edge source="GBR" target="SEN">
      <data key="d0">125771</data>
    </edge>
    <edge source="GBR" target="SRB">
      <data key="d0">1865704</data>
    </edge>
    <edge source="GBR" target="IND">
      <data key="d0">36501720</data>
    </edge>
    <edge source="GBR" target="SGP">
      <data key="d0">6820293</data>
    </edge>
    <edge source="GBR" target="SVK">
      <data key="d0">2337149</data>
    </edge>
    <edge source="GBR" target="VNM">
      <data key="d0">12823099</data>
    </edge>
    <edge source="GBR" target="SVN">
      <data key="d0">2924232</data>
    </edge>
    <edge source="GBR" target="ZAF">
      <data key="d0">9844867</data>
    </edge>
    <edge source="GBR" target="ZWE">
      <data key="d0">103540</data>
    </edge>
    <edge source="GBR" target="ESP">
      <data key="d0">44942094</data>
    </edge>
    <edge source="GBR" target="SWE">
      <data key="d0">25772772</data>
    </edge>
    <edge source="GBR" target="CHE">
      <data key="d0">12201707</data>
    </edge>
    <edge source="GBR" target="THA">
      <data key="d0">7112426</data>
    </edge>
    <edge source="GBR" target="TGO">
      <data key="d0">14414</data>
    </edge>
    <edge source="GBR" target="ARE">
      <data key="d0">15827438</data>
    </edge>
    <edge source="GBR" target="TUN">
      <data key="d0">1213872</data>
    </edge>
    <edge source="GBR" target="TUR">
      <data key="d0">18263004</data>
    </edge>
    <edge source="GBR" target="UGA">
      <data key="d0">49408</data>
    </edge>
    <edge source="GBR" target="UKR">
      <data key="d0">796585</data>
    </edge>
    <edge source="GBR" target="MKD">
      <data key="d0">94135</data>
    </edge>
    <edge source="GBR" target="EGY">
      <data key="d0">5142885</data>
    </edge>
    <edge source="GBR" target="TZA">
      <data key="d0">114920</data>
    </edge>
    <edge source="GBR" target="USA">
      <data key="d0">215619034</data>
    </edge>
    <edge source="GBR" target="BFA">
      <data key="d0">29582</data>
    </edge>
    <edge source="GBR" target="URY">
      <data key="d0">46406</data>
    </edge>
    <edge source="ARG" target="BEL">
      <data key="d0">25939</data>
    </edge>
    <edge source="ARG" target="BOL">
      <data key="d0">768549</data>
    </edge>
    <edge source="ARG" target="BRA">
      <data key="d0">1684926</data>
    </edge>
    <edge source="ARG" target="CAN">
      <data key="d0">15160</data>
    </edge>
    <edge source="ARG" target="CHL">
      <data key="d0">1981101</data>
    </edge>
    <edge source="ARG" target="COL">
      <data key="d0">133606</data>
    </edge>
    <edge source="ARG" target="DNK">
      <data key="d0">19126</data>
    </edge>
    <edge source="ARG" target="ECU">
      <data key="d0">66714</data>
    </edge>
    <edge source="ARG" target="SLV">
      <data key="d0">38000</data>
    </edge>
    <edge source="ARG" target="DEU">
      <data key="d0">120296</data>
    </edge>
    <edge source="ARG" target="GTM">
      <data key="d0">11302</data>
    </edge>
    <edge source="ARG" target="ISR">
      <data key="d0">15898</data>
    </edge>
    <edge source="ARG" target="ITA">
      <data key="d0">212948</data>
    </edge>
    <edge source="ARG" target="MEX">
      <data key="d0">1275151</data>
    </edge>
    <edge source="ARG" target="PAN">
      <data key="d0">20936</data>
    </edge>
    <edge source="ARG" target="PRY">
      <data key="d0">367155</data>
    </edge>
    <edge source="ARG" target="PER">
      <data key="d0">610727</data>
    </edge>
    <edge source="ARG" target="RUS">
      <data key="d0">75000</data>
    </edge>
    <edge source="ARG" target="TUR">
      <data key="d0">621873</data>
    </edge>
    <edge source="ARG" target="EGY">
      <data key="d0">77310</data>
    </edge>
    <edge source="ARG" target="USA">
      <data key="d0">5449257</data>
    </edge>
    <edge source="ARG" target="URY">
      <data key="d0">496689</data>
    </edge>
    <edge source="BEL" target="DZA">
      <data key="d0">4812249</data>
    </edge>
    <edge source="BEL" target="AZE">
      <data key="d0">55167</data>
    </edge>
    <edge source="BEL" target="ARG">
      <data key="d0">348819</data>
    </edge>
    <edge source="BEL" target="AUS">
      <data key="d0">5420457</data>
    </edge>
    <edge source="BEL" target="AUT">
      <data key="d0">23665919</data>
    </edge>
    <edge source="BEL" target="ARM">
      <data key="d0">553472</data>
    </edge>
    <edge source="BEL" target="BOL">
      <data key="d0">26674</data>
    </edge>
    <edge source="BEL" target="BRA">
      <data key="d0">4551250</data>
    </edge>
    <edge source="BEL" target="BGR">
      <data key="d0">13306763</data>
    </edge>
    <edge source="BEL" target="BLR">
      <data key="d0">288697</data>
    </edge>
    <edge source="BEL" target="KHM">
      <data key="d0">13414</data>
    </edge>
    <edge source="BEL" target="CMR">
      <data key="d0">174036</data>
    </edge>
    <edge source="BEL" target="CAN">
      <data key="d0">4533274</data>
    </edge>
    <edge source="BEL" target="LKA">
      <data key="d0">10733</data>
    </edge>
    <edge source="BEL" target="CHL">
      <data key="d0">1531734</data>
    </edge>
    <edge source="BEL" target="CHN">
      <data key="d0">40640013</data>
    </edge>
    <edge source="BEL" target="COL">
      <data key="d0">64593</data>
    </edge>
    <edge source="BEL" target="CRI">
      <data key="d0">430611</data>
    </edge>
    <edge source="BEL" target="HRV">
      <data key="d0">8007666</data>
    </edge>
    <edge source="BEL" target="CZE">
      <data key="d0">45011480</data>
    </edge>
    <edge source="BEL" target="BEN">
      <data key="d0">52679</data>
    </edge>
    <edge source="BEL" target="DNK">
      <data key="d0">18849588</data>
    </edge>
    <edge source="BEL" target="ECU">
      <data key="d0">27851</data>
    </edge>
    <edge source="BEL" target="ETH">
      <data key="d0">251956</data>
    </edge>
    <edge source="BEL" target="EST">
      <data key="d0">5153044</data>
    </edge>
    <edge source="BEL" target="FIN">
      <data key="d0">11110873</data>
    </edge>
    <edge source="BEL" target="FRA">
      <data key="d0">248254730</data>
    </edge>
    <edge source="BEL" target="GEO">
      <data key="d0">128755</data>
    </edge>
    <edge source="BEL" target="GMB">
      <data key="d0">13267</data>
    </edge>
    <edge source="BEL" target="DEU">
      <data key="d0">323954465</data>
    </edge>
    <edge source="BEL" target="GHA">
      <data key="d0">161269</data>
    </edge>
    <edge source="BEL" target="GRC">
      <data key="d0">2778430</data>
    </edge>
    <edge source="BEL" target="HND">
      <data key="d0">27728</data>
    </edge>
    <edge source="BEL" target="HKG">
      <data key="d0">543678</data>
    </edge>
    <edge source="BEL" target="HUN">
      <data key="d0">37359114</data>
    </edge>
    <edge source="BEL" target="IDN">
      <data key="d0">2033143</data>
    </edge>
    <edge source="BEL" target="IRL">
      <data key="d0">2603198</data>
    </edge>
    <edge source="BEL" target="ISR">
      <data key="d0">1540671</data>
    </edge>
    <edge source="BEL" target="ITA">
      <data key="d0">179586944</data>
    </edge>
    <edge source="BEL" target="CIV">
      <data key="d0">320061</data>
    </edge>
    <edge source="BEL" target="JPN">
      <data key="d0">6345890</data>
    </edge>
    <edge source="BEL" target="KAZ">
      <data key="d0">1193556</data>
    </edge>
    <edge source="BEL" target="JOR">
      <data key="d0">49327</data>
    </edge>
    <edge source="BEL" target="KOR">
      <data key="d0">9854481</data>
    </edge>
    <edge source="BEL" target="LBN">
      <data key="d0">576667</data>
    </edge>
    <edge source="BEL" target="LVA">
      <data key="d0">1873790</data>
    </edge>
    <edge source="BEL" target="LTU">
      <data key="d0">2388195</data>
    </edge>
    <edge source="BEL" target="MDG">
      <data key="d0">21147</data>
    </edge>
    <edge source="BEL" target="MYS">
      <data key="d0">1487893</data>
    </edge>
    <edge source="BEL" target="MRT">
      <data key="d0">111363</data>
    </edge>
    <edge source="BEL" target="MUS">
      <data key="d0">33330</data>
    </edge>
    <edge source="BEL" target="MEX">
      <data key="d0">10263878</data>
    </edge>
    <edge source="BEL" target="MDA">
      <data key="d0">126069</data>
    </edge>
    <edge source="BEL" target="MAR">
      <data key="d0">4035180</data>
    </edge>
    <edge source="BEL" target="OMN">
      <data key="d0">213745</data>
    </edge>
    <edge source="BEL" target="NLD">
      <data key="d0">78314912</data>
    </edge>
    <edge source="BEL" target="NZL">
      <data key="d0">1514649</data>
    </edge>
    <edge source="BEL" target="NOR">
      <data key="d0">4289145</data>
    </edge>
    <edge source="BEL" target="PAK">
      <data key="d0">305772</data>
    </edge>
    <edge source="BEL" target="PAN">
      <data key="d0">92435</data>
    </edge>
    <edge source="BEL" target="PRY">
      <data key="d0">20488</data>
    </edge>
    <edge source="BEL" target="PER">
      <data key="d0">1575446</data>
    </edge>
    <edge source="BEL" target="PHL">
      <data key="d0">73363</data>
    </edge>
    <edge source="BEL" target="POL">
      <data key="d0">85687258</data>
    </edge>
    <edge source="BEL" target="PRT">
      <data key="d0">10337658</data>
    </edge>
    <edge source="BEL" target="ROU">
      <data key="d0">17773754</data>
    </edge>
    <edge source="BEL" target="RUS">
      <data key="d0">17912544</data>
    </edge>
    <edge source="BEL" target="SAU">
      <data key="d0">7123292</data>
    </edge>
    <edge source="BEL" target="SEN">
      <data key="d0">194951</data>
    </edge>
    <edge source="BEL" target="SRB">
      <data key="d0">2816041</data>
    </edge>
    <edge source="BEL" target="IND">
      <data key="d0">16423232</data>
    </edge>
    <edge source="BEL" target="SGP">
      <data key="d0">3017001</data>
    </edge>
    <edge source="BEL" target="SVK">
      <data key="d0">25536303</data>
    </edge>
    <edge source="BEL" target="VNM">
      <data key="d0">954536</data>
    </edge>
    <edge source="BEL" target="SVN">
      <data key="d0">10954545</data>
    </edge>
    <edge source="BEL" target="ZAF">
      <data key="d0">2759760</data>
    </edge>
    <edge source="BEL" target="ZWE">
      <data key="d0">12010</data>
    </edge>
    <edge source="BEL" target="ESP">
      <data key="d0">41931069</data>
    </edge>
    <edge source="BEL" target="SWE">
      <data key="d0">33803451</data>
    </edge>
    <edge source="BEL" target="CHE">
      <data key="d0">11135215</data>
    </edge>
    <edge source="BEL" target="THA">
      <data key="d0">2076763</data>
    </edge>
    <edge source="BEL" target="TGO">
      <data key="d0">59507</data>
    </edge>
    <edge source="BEL" target="ARE">
      <data key="d0">7195431</data>
    </edge>
    <edge source="BEL" target="TUN">
      <data key="d0">588392</data>
    </edge>
    <edge source="BEL" target="TUR">
      <data key="d0">16224538</data>
    </edge>
    <edge source="BEL" target="UKR">
      <data key="d0">768186</data>
    </edge>
    <edge source="BEL" target="MKD">
      <data key="d0">168555</data>
    </edge>
    <edge source="BEL" target="EGY">
      <data key="d0">4619844</data>
    </edge>
    <edge source="BEL" target="GBR">
      <data key="d0">94841818</data>
    </edge>
    <edge source="BEL" target="TZA">
      <data key="d0">96673</data>
    </edge>
    <edge source="BEL" target="USA">
      <data key="d0">70184844</data>
    </edge>
    <edge source="BEL" target="BFA">
      <data key="d0">114438</data>
    </edge>
    <edge source="BOL" target="ARG">
      <data key="d0">161938</data>
    </edge>
    <edge source="BOL" target="BRA">
      <data key="d0">15026</data>
    </edge>
    <edge source="BOL" target="ECU">
      <data key="d0">61609</data>
    </edge>
    <edge source="BOL" target="PER">
      <data key="d0">18104</data>
    </edge>
    <edge source="BOL" target="USA">
      <data key="d0">43571</data>
    </edge>
    <edge source="BRA" target="DZA">
      <data key="d0">304563</data>
    </edge>
    <edge source="BRA" target="ARG">
      <data key="d0">40194567</data>
    </edge>
    <edge source="BRA" target="AUS">
      <data key="d0">574865</data>
    </edge>
    <edge source="BRA" target="AUT">
      <data key="d0">616595</data>
    </edge>
    <edge source="BRA" target="BEL">
      <data key="d0">3298212</data>
    </edge>
    <edge source="BRA" target="BOL">
      <data key="d0">2475641</data>
    </edge>
    <edge source="BRA" target="CAN">
      <data key="d0">574777</data>
    </edge>
    <edge source="BRA" target="CHL">
      <data key="d0">1976780</data>
    </edge>
    <edge source="BRA" target="CHN">
      <data key="d0">13715494</data>
    </edge>
    <edge source="BRA" target="COL">
      <data key="d0">3056036</data>
    </edge>
    <edge source="BRA" target="CRI">
      <data key="d0">1493092</data>
    </edge>
    <edge source="BRA" target="CZE">
      <data key="d0">143871</data>
    </edge>
    <edge source="BRA" target="ECU">
      <data key="d0">964458</data>
    </edge>
    <edge source="BRA" target="FIN">
      <data key="d0">1811017</data>
    </edge>
    <edge source="BRA" target="FRA">
      <data key="d0">2083361</data>
    </edge>
    <edge source="BRA" target="DEU">
      <data key="d0">17447540</data>
    </edge>
    <edge source="BRA" target="GHA">
      <data key="d0">27796</data>
    </edge>
    <edge source="BRA" target="GRC">
      <data key="d0">13687</data>
    </edge>
    <edge source="BRA" target="GTM">
      <data key="d0">3385788</data>
    </edge>
    <edge source="BRA" target="HND">
      <data key="d0">95966</data>
    </edge>
    <edge source="BRA" target="HUN">
      <data key="d0">319880</data>
    </edge>
    <edge source="BRA" target="IDN">
      <data key="d0">46500</data>
    </edge>
    <edge source="BRA" target="ISR">
      <data key="d0">205625</data>
    </edge>
    <edge source="BRA" target="ITA">
      <data key="d0">5011379</data>
    </edge>
    <edge source="BRA" target="JPN">
      <data key="d0">220516</data>
    </edge>
    <edge source="BRA" target="KOR">
      <data key="d0">156211</data>
    </edge>
    <edge source="BRA" target="LTU">
      <data key="d0">11918</data>
    </edge>
    <edge source="BRA" target="MYS">
      <data key="d0">94188</data>
    </edge>
    <edge source="BRA" target="MEX">
      <data key="d0">52016779</data>
    </edge>
    <edge source="BRA" target="MAR">
      <data key="d0">675745</data>
    </edge>
    <edge source="BRA" target="MOZ">
      <data key="d0">18234</data>
    </edge>
    <edge source="BRA" target="NLD">
      <data key="d0">558854</data>
    </edge>
    <edge source="BRA" target="NZL">
      <data key="d0">1720713</data>
    </edge>
    <edge source="BRA" target="NIC">
      <data key="d0">57078</data>
    </edge>
    <edge source="BRA" target="NOR">
      <data key="d0">60122</data>
    </edge>
    <edge source="BRA" target="PAK">
      <data key="d0">29926</data>
    </edge>
    <edge source="BRA" target="PAN">
      <data key="d0">19260</data>
    </edge>
    <edge source="BRA" target="PRY">
      <data key="d0">7281578</data>
    </edge>
    <edge source="BRA" target="PER">
      <data key="d0">1657065</data>
    </edge>
    <edge source="BRA" target="PHL">
      <data key="d0">55556</data>
    </edge>
    <edge source="BRA" target="POL">
      <data key="d0">330156</data>
    </edge>
    <edge source="BRA" target="PRT">
      <data key="d0">524505</data>
    </edge>
    <edge source="BRA" target="ROU">
      <data key="d0">93512</data>
    </edge>
    <edge source="BRA" target="RUS">
      <data key="d0">294512</data>
    </edge>
    <edge source="BRA" target="SAU">
      <data key="d0">20145</data>
    </edge>
    <edge source="BRA" target="IND">
      <data key="d0">2838312</data>
    </edge>
    <edge source="BRA" target="SGP">
      <data key="d0">53645</data>
    </edge>
    <edge source="BRA" target="SVK">
      <data key="d0">52393</data>
    </edge>
    <edge source="BRA" target="VNM">
      <data key="d0">3251685</data>
    </edge>
    <edge source="BRA" target="SVN">
      <data key="d0">44988</data>
    </edge>
    <edge source="BRA" target="ZAF">
      <data key="d0">1912128</data>
    </edge>
    <edge source="BRA" target="ZWE">
      <data key="d0">35446</data>
    </edge>
    <edge source="BRA" target="ESP">
      <data key="d0">4764161</data>
    </edge>
    <edge source="BRA" target="SWE">
      <data key="d0">1863638</data>
    </edge>
    <edge source="BRA" target="CHE">
      <data key="d0">759079</data>
    </edge>
    <edge source="BRA" target="THA">
      <data key="d0">1252752</data>
    </edge>
    <edge source="BRA" target="ARE">
      <data key="d0">694307</data>
    </edge>
    <edge source="BRA" target="TUR">
      <data key="d0">1828191</data>
    </edge>
    <edge source="BRA" target="EGY">
      <data key="d0">10055</data>
    </edge>
    <edge source="BRA" target="GBR">
      <data key="d0">8157164</data>
    </edge>
    <edge source="BRA" target="USA">
      <data key="d0">98418016</data>
    </edge>
    <edge source="BRA" target="URY">
      <data key="d0">1060129</data>
    </edge>
    <edge source="CAN" target="DZA">
      <data key="d0">40733</data>
    </edge>
    <edge source="CAN" target="ARG">
      <data key="d0">464854</data>
    </edge>
    <edge source="CAN" target="AUS">
      <data key="d0">3210804</data>
    </edge>
    <edge source="CAN" target="AUT">
      <data key="d0">2454292</data>
    </edge>
    <edge source="CAN" target="ARM">
      <data key="d0">21620</data>
    </edge>
    <edge source="CAN" target="BEL">
      <data key="d0">525233</data>
    </edge>
    <edge source="CAN" target="BOL">
      <data key="d0">166084</data>
    </edge>
    <edge source="CAN" target="BRA">
      <data key="d0">5954846</data>
    </edge>
    <edge source="CAN" target="BGR">
      <data key="d0">290791</data>
    </edge>
    <edge source="CAN" target="LKA">
      <data key="d0">44729</data>
    </edge>
    <edge source="CAN" target="CHL">
      <data key="d0">688609</data>
    </edge>
    <edge source="CAN" target="CHN">
      <data key="d0">10640017</data>
    </edge>
    <edge source="CAN" target="COL">
      <data key="d0">1239829</data>
    </edge>
    <edge source="CAN" target="CRI">
      <data key="d0">94154</data>
    </edge>
    <edge source="CAN" target="CZE">
      <data key="d0">539636</data>
    </edge>
    <edge source="CAN" target="DNK">
      <data key="d0">554586</data>
    </edge>
    <edge source="CAN" target="ECU">
      <data key="d0">27059</data>
    </edge>
    <edge source="CAN" target="EST">
      <data key="d0">28485</data>
    </edge>
    <edge source="CAN" target="FIN">
      <data key="d0">223029</data>
    </edge>
    <edge source="CAN" target="FRA">
      <data key="d0">4138784</data>
    </edge>
    <edge source="CAN" target="DEU">
      <data key="d0">12250474</data>
    </edge>
    <edge source="CAN" target="GHA">
      <data key="d0">32148</data>
    </edge>
    <edge source="CAN" target="GRC">
      <data key="d0">156599</data>
    </edge>
    <edge source="CAN" target="HKG">
      <data key="d0">332204</data>
    </edge>
    <edge source="CAN" target="HUN">
      <data key="d0">299317</data>
    </edge>
    <edge source="CAN" target="IDN">
      <data key="d0">495802</data>
    </edge>
    <edge source="CAN" target="IRL">
      <data key="d0">553477</data>
    </edge>
    <edge source="CAN" target="ISR">
      <data key="d0">503375</data>
    </edge>
    <edge source="CAN" target="ITA">
      <data key="d0">3419263</data>
    </edge>
    <edge source="CAN" target="JAM">
      <data key="d0">10192</data>
    </edge>
    <edge source="CAN" target="JPN">
      <data key="d0">2545209</data>
    </edge>
    <edge source="CAN" target="KAZ">
      <data key="d0">52589</data>
    </edge>
    <edge source="CAN" target="JOR">
      <data key="d0">10588</data>
    </edge>
    <edge source="CAN" target="KOR">
      <data key="d0">2654572</data>
    </edge>
    <edge source="CAN" target="LBN">
      <data key="d0">100309</data>
    </edge>
    <edge source="CAN" target="LVA">
      <data key="d0">20279</data>
    </edge>
    <edge source="CAN" target="LTU">
      <data key="d0">38769</data>
    </edge>
    <edge source="CAN" target="MYS">
      <data key="d0">258516</data>
    </edge>
    <edge source="CAN" target="MRT">
      <data key="d0">41624</data>
    </edge>
    <edge source="CAN" target="MEX">
      <data key="d0">37232785</data>
    </edge>
    <edge source="CAN" target="MAR">
      <data key="d0">359860</data>
    </edge>
    <edge source="CAN" target="OMN">
      <data key="d0">172813</data>
    </edge>
    <edge source="CAN" target="NLD">
      <data key="d0">804392</data>
    </edge>
    <edge source="CAN" target="NZL">
      <data key="d0">1202641</data>
    </edge>
    <edge source="CAN" target="NOR">
      <data key="d0">795401</data>
    </edge>
    <edge source="CAN" target="PAK">
      <data key="d0">17113</data>
    </edge>
    <edge source="CAN" target="PAN">
      <data key="d0">81177</data>
    </edge>
    <edge source="CAN" target="PER">
      <data key="d0">244972</data>
    </edge>
    <edge source="CAN" target="PHL">
      <data key="d0">5880832</data>
    </edge>
    <edge source="CAN" target="POL">
      <data key="d0">1562812</data>
    </edge>
    <edge source="CAN" target="PRT">
      <data key="d0">155683</data>
    </edge>
    <edge source="CAN" target="ROU">
      <data key="d0">1793086</data>
    </edge>
    <edge source="CAN" target="RUS">
      <data key="d0">2974999</data>
    </edge>
    <edge source="CAN" target="SAU">
      <data key="d0">1336517</data>
    </edge>
    <edge source="CAN" target="SRB">
      <data key="d0">16268</data>
    </edge>
    <edge source="CAN" target="IND">
      <data key="d0">2979519</data>
    </edge>
    <edge source="CAN" target="SGP">
      <data key="d0">6042153</data>
    </edge>
    <edge source="CAN" target="SVK">
      <data key="d0">591126</data>
    </edge>
    <edge source="CAN" target="VNM">
      <data key="d0">416818</data>
    </edge>
    <edge source="CAN" target="SVN">
      <data key="d0">89469</data>
    </edge>
    <edge source="CAN" target="ZAF">
      <data key="d0">1758350</data>
    </edge>
    <edge source="CAN" target="ESP">
      <data key="d0">2634735</data>
    </edge>
    <edge source="CAN" target="SWE">
      <data key="d0">234093</data>
    </edge>
    <edge source="CAN" target="CHE">
      <data key="d0">3202386</data>
    </edge>
    <edge source="CAN" target="THA">
      <data key="d0">2264226</data>
    </edge>
    <edge source="CAN" target="ARE">
      <data key="d0">4961240</data>
    </edge>
    <edge source="CAN" target="TUN">
      <data key="d0">15977</data>
    </edge>
    <edge source="CAN" target="TUR">
      <data key="d0">721714</data>
    </edge>
    <edge source="CAN" target="UKR">
      <data key="d0">244099</data>
    </edge>
    <edge source="CAN" target="EGY">
      <data key="d0">2706713</data>
    </edge>
    <edge source="CAN" target="GBR">
      <data key="d0">4470621</data>
    </edge>
    <edge source="CAN" target="USA">
      <data key="d0">698615127</data>
    </edge>
    <edge source="CAN" target="BFA">
      <data key="d0">98773</data>
    </edge>
    <edge source="CAN" target="URY">
      <data key="d0">109191</data>
    </edge>
    <edge source="CHL" target="ARG">
      <data key="d0">158574</data>
    </edge>
    <edge source="CHL" target="AUS">
      <data key="d0">82961</data>
    </edge>
    <edge source="CHL" target="AUT">
      <data key="d0">133943</data>
    </edge>
    <edge source="CHL" target="BOL">
      <data key="d0">1094754</data>
    </edge>
    <edge source="CHL" target="BRA">
      <data key="d0">406545</data>
    </edge>
    <edge source="CHL" target="CAN">
      <data key="d0">112238</data>
    </edge>
    <edge source="CHL" target="COL">
      <data key="d0">62894</data>
    </edge>
    <edge source="CHL" target="CRI">
      <data key="d0">128148</data>
    </edge>
    <edge source="CHL" target="ECU">
      <data key="d0">38310</data>
    </edge>
    <edge source="CHL" target="DEU">
      <data key="d0">135363</data>
    </edge>
    <edge source="CHL" target="ITA">
      <data key="d0">80436</data>
    </edge>
    <edge source="CHL" target="JPN">
      <data key="d0">11694</data>
    </edge>
    <edge source="CHL" target="MEX">
      <data key="d0">411704</data>
    </edge>
    <edge source="CHL" target="MOZ">
      <data key="d0">22692</data>
    </edge>
    <edge source="CHL" target="PRY">
      <data key="d0">165366</data>
    </edge>
    <edge source="CHL" target="PER">
      <data key="d0">1578633</data>
    </edge>
    <edge source="CHL" target="SAU">
      <data key="d0">14971</data>
    </edge>
    <edge source="CHL" target="ESP">
      <data key="d0">197018</data>
    </edge>
    <edge source="CHL" target="SWE">
      <data key="d0">25917</data>
    </edge>
    <edge source="CHL" target="THA">
      <data key="d0">11000</data>
    </edge>
    <edge source="CHL" target="ARE">
      <data key="d0">25219</data>
    </edge>
    <edge source="CHL" target="EGY">
      <data key="d0">85312</data>
    </edge>
    <edge source="CHL" target="USA">
      <data key="d0">2734425</data>
    </edge>
    <edge source="CHL" target="URY">
      <data key="d0">26522</data>
    </edge>
    <edge source="COL" target="AUT">
      <data key="d0">17572</data>
    </edge>
    <edge source="COL" target="CHL">
      <data key="d0">341074</data>
    </edge>
    <edge source="COL" target="CRI">
      <data key="d0">36349</data>
    </edge>
    <edge source="COL" target="ECU">
      <data key="d0">940236</data>
    </edge>
    <edge source="COL" target="ETH">
      <data key="d0">24794</data>
    </edge>
    <edge source="COL" target="DEU">
      <data key="d0">168232</data>
    </edge>
    <edge source="COL" target="GTM">
      <data key="d0">189351</data>
    </edge>
    <edge source="COL" target="CIV">
      <data key="d0">14368</data>
    </edge>
    <edge source="COL" target="JPN">
      <data key="d0">150000</data>
    </edge>
    <edge source="COL" target="MEX">
      <data key="d0">960291</data>
    </edge>
    <edge source="COL" target="NLD">
      <data key="d0">19428</data>
    </edge>
    <edge source="COL" target="PAN">
      <data key="d0">45076</data>
    </edge>
    <edge source="COL" target="PER">
      <data key="d0">240767</data>
    </edge>
    <edge source="COL" target="POL">
      <data key="d0">47882</data>
    </edge>
    <edge source="COL" target="RUS">
      <data key="d0">41946</data>
    </edge>
    <edge source="COL" target="SGP">
      <data key="d0">86825</data>
    </edge>
    <edge source="COL" target="ESP">
      <data key="d0">21246</data>
    </edge>
    <edge source="COL" target="CHE">
      <data key="d0">32000</data>
    </edge>
    <edge source="COL" target="GBR">
      <data key="d0">27575</data>
    </edge>
    <edge source="COL" target="USA">
      <data key="d0">227559</data>
    </edge>
    <edge source="DNK" target="ARG">
      <data key="d0">569329</data>
    </edge>
    <edge source="DNK" target="AUS">
      <data key="d0">1434935</data>
    </edge>
    <edge source="DNK" target="AUT">
      <data key="d0">983278</data>
    </edge>
    <edge source="DNK" target="BEL">
      <data key="d0">2769509</data>
    </edge>
    <edge source="DNK" target="BOL">
      <data key="d0">80960</data>
    </edge>
    <edge source="DNK" target="BRA">
      <data key="d0">2476276</data>
    </edge>
    <edge source="DNK" target="BGR">
      <data key="d0">86906</data>
    </edge>
    <edge source="DNK" target="BLR">
      <data key="d0">52116</data>
    </edge>
    <edge source="DNK" target="CAN">
      <data key="d0">1394558</data>
    </edge>
    <edge source="DNK" target="LKA">
      <data key="d0">77345</data>
    </edge>
    <edge source="DNK" target="CHL">
      <data key="d0">552371</data>
    </edge>
    <edge source="DNK" target="CHN">
      <data key="d0">14028186</data>
    </edge>
    <edge source="DNK" target="COL">
      <data key="d0">206043</data>
    </edge>
    <edge source="DNK" target="CRI">
      <data key="d0">18240</data>
    </edge>
    <edge source="DNK" target="HRV">
      <data key="d0">73160</data>
    </edge>
    <edge source="DNK" target="CZE">
      <data key="d0">11256861</data>
    </edge>
    <edge source="DNK" target="ECU">
      <data key="d0">67648</data>
    </edge>
    <edge source="DNK" target="EST">
      <data key="d0">146719</data>
    </edge>
    <edge source="DNK" target="FIN">
      <data key="d0">1768115</data>
    </edge>
    <edge source="DNK" target="FRA">
      <data key="d0">3258452</data>
    </edge>
    <edge source="DNK" target="GEO">
      <data key="d0">11476</data>
    </edge>
    <edge source="DNK" target="PSE">
      <data key="d0">29234</data>
    </edge>
    <edge source="DNK" target="DEU">
      <data key="d0">22436016</data>
    </edge>
    <edge source="DNK" target="GHA">
      <data key="d0">43119</data>
    </edge>
    <edge source="DNK" target="GRC">
      <data key="d0">95685</data>
    </edge>
    <edge source="DNK" target="GTM">
      <data key="d0">67248</data>
    </edge>
    <edge source="DNK" target="HKG">
      <data key="d0">396732</data>
    </edge>
    <edge source="DNK" target="HUN">
      <data key="d0">9206689</data>
    </edge>
    <edge source="DNK" target="IDN">
      <data key="d0">665171</data>
    </edge>
    <edge source="DNK" target="IRL">
      <data key="d0">64942</data>
    </edge>
    <edge source="DNK" target="ISR">
      <data key="d0">726167</data>
    </edge>
    <edge source="DNK" target="ITA">
      <data key="d0">1903663</data>
    </edge>
    <edge source="DNK" target="CIV">
      <data key="d0">33099</data>
    </edge>
    <edge source="DNK" target="JAM">
      <data key="d0">38708</data>
    </edge>
    <edge source="DNK" target="JPN">
      <data key="d0">8848622</data>
    </edge>
    <edge source="DNK" target="JOR">
      <data key="d0">30059</data>
    </edge>
    <edge source="DNK" target="KOR">
      <data key="d0">3575046</data>
    </edge>
    <edge source="DNK" target="LBN">
      <data key="d0">174548</data>
    </edge>
    <edge source="DNK" target="LVA">
      <data key="d0">733602</data>
    </edge>
    <edge source="DNK" target="LTU">
      <data key="d0">726104</data>
    </edge>
    <edge source="DNK" target="MYS">
      <data key="d0">476860</data>
    </edge>
    <edge source="DNK" target="MRT">
      <data key="d0">23317</data>
    </edge>
    <edge source="DNK" target="MEX">
      <data key="d0">9627299</data>
    </edge>
    <edge source="DNK" target="MAR">
      <data key="d0">29329</data>
    </edge>
    <edge source="DNK" target="OMN">
      <data key="d0">22148</data>
    </edge>
    <edge source="DNK" target="NLD">
      <data key="d0">1638942</data>
    </edge>
    <edge source="DNK" target="NZL">
      <data key="d0">135585</data>
    </edge>
    <edge source="DNK" target="NOR">
      <data key="d0">10585805</data>
    </edge>
    <edge source="DNK" target="PAK">
      <data key="d0">322069</data>
    </edge>
    <edge source="DNK" target="PAN">
      <data key="d0">19694</data>
    </edge>
    <edge source="DNK" target="PER">
      <data key="d0">106596</data>
    </edge>
    <edge source="DNK" target="PHL">
      <data key="d0">1317386</data>
    </edge>
    <edge source="DNK" target="POL">
      <data key="d0">5218159</data>
    </edge>
    <edge source="DNK" target="PRT">
      <data key="d0">141879</data>
    </edge>
    <edge source="DNK" target="ROU">
      <data key="d0">323879</data>
    </edge>
    <edge source="DNK" target="RUS">
      <data key="d0">2207135</data>
    </edge>
    <edge source="DNK" target="SAU">
      <data key="d0">1003119</data>
    </edge>
    <edge source="DNK" target="SRB">
      <data key="d0">607704</data>
    </edge>
    <edge source="DNK" target="IND">
      <data key="d0">2743530</data>
    </edge>
    <edge source="DNK" target="SGP">
      <data key="d0">989640</data>
    </edge>
    <edge source="DNK" target="SVK">
      <data key="d0">385933</data>
    </edge>
    <edge source="DNK" target="VNM">
      <data key="d0">546386</data>
    </edge>
    <edge source="DNK" target="SVN">
      <data key="d0">312160</data>
    </edge>
    <edge source="DNK" target="ZAF">
      <data key="d0">787649</data>
    </edge>
    <edge source="DNK" target="ESP">
      <data key="d0">1330786</data>
    </edge>
    <edge source="DNK" target="SWE">
      <data key="d0">11783960</data>
    </edge>
    <edge source="DNK" target="CHE">
      <data key="d0">4341349</data>
    </edge>
    <edge source="DNK" target="THA">
      <data key="d0">381501</data>
    </edge>
    <edge source="DNK" target="TGO">
      <data key="d0">10250</data>
    </edge>
    <edge source="DNK" target="ARE">
      <data key="d0">1437941</data>
    </edge>
    <edge source="DNK" target="TUN">
      <data key="d0">15283</data>
    </edge>
    <edge source="DNK" target="TUR">
      <data key="d0">1869154</data>
    </edge>
    <edge source="DNK" target="UKR">
      <data key="d0">159673</data>
    </edge>
    <edge source="DNK" target="MKD">
      <data key="d0">11789</data>
    </edge>
    <edge source="DNK" target="EGY">
      <data key="d0">96253</data>
    </edge>
    <edge source="DNK" target="GBR">
      <data key="d0">4506643</data>
    </edge>
    <edge source="DNK" target="USA">
      <data key="d0">36040430</data>
    </edge>
    <edge source="ECU" target="BEL">
      <data key="d0">20000</data>
    </edge>
    <edge source="ECU" target="BOL">
      <data key="d0">111026</data>
    </edge>
    <edge source="ECU" target="CHL">
      <data key="d0">13638</data>
    </edge>
    <edge source="ECU" target="COL">
      <data key="d0">64235</data>
    </edge>
    <edge source="ECU" target="PER">
      <data key="d0">224732</data>
    </edge>
    <edge source="ECU" target="USA">
      <data key="d0">170443</data>
    </edge>
    <edge source="SLV" target="COL">
      <data key="d0">145588</data>
    </edge>
    <edge source="SLV" target="GTM">
      <data key="d0">354790</data>
    </edge>
    <edge source="SLV" target="HND">
      <data key="d0">38726</data>
    </edge>
    <edge source="SLV" target="NIC">
      <data key="d0">195573</data>
    </edge>
    <edge source="SLV" target="USA">
      <data key="d0">470637</data>
    </edge>
    <edge source="DEU" target="ALB">
      <data key="d0">224623</data>
    </edge>
    <edge source="DEU" target="DZA">
      <data key="d0">14637445</data>
    </edge>
    <edge source="DEU" target="AZE">
      <data key="d0">1167847</data>
    </edge>
    <edge source="DEU" target="ARG">
      <data key="d0">25125917</data>
    </edge>
    <edge source="DEU" target="AUS">
      <data key="d0">38647268</data>
    </edge>
    <edge source="DEU" target="AUT">
      <data key="d0">593278828</data>
    </edge>
    <edge source="DEU" target="ARM">
      <data key="d0">2712895</data>
    </edge>
    <edge source="DEU" target="BEL">
      <data key="d0">166370181</data>
    </edge>
    <edge source="DEU" target="BOL">
      <data key="d0">1478386</data>
    </edge>
    <edge source="DEU" target="BWA">
      <data key="d0">531859</data>
    </edge>
    <edge source="DEU" target="BRA">
      <data key="d0">171053994</data>
    </edge>
    <edge source="DEU" target="BGR">
      <data key="d0">45004972</data>
    </edge>
    <edge source="DEU" target="BLR">
      <data key="d0">16422341</data>
    </edge>
    <edge source="DEU" target="KHM">
      <data key="d0">241609</data>
    </edge>
    <edge source="DEU" target="CMR">
      <data key="d0">235420</data>
    </edge>
    <edge source="DEU" target="CAN">
      <data key="d0">133627602</data>
    </edge>
    <edge source="DEU" target="CAF">
      <data key="d0">24897</data>
    </edge>
    <edge source="DEU" target="LKA">
      <data key="d0">1208223</data>
    </edge>
    <edge source="DEU" target="CHL">
      <data key="d0">9761478</data>
    </edge>
    <edge source="DEU" target="CHN">
      <data key="d0">2598395420</data>
    </edge>
    <edge source="DEU" target="COL">
      <data key="d0">5893813</data>
    </edge>
    <edge source="DEU" target="CRI">
      <data key="d0">2051075</data>
    </edge>
    <edge source="DEU" target="HRV">
      <data key="d0">35164582</data>
    </edge>
    <edge source="DEU" target="CZE">
      <data key="d0">507217600</data>
    </edge>
    <edge source="DEU" target="BEN">
      <data key="d0">17149</data>
    </edge>
    <edge source="DEU" target="DNK">
      <data key="d0">90160133</data>
    </edge>
    <edge source="DEU" target="ECU">
      <data key="d0">2530988</data>
    </edge>
    <edge source="DEU" target="SLV">
      <data key="d0">314989</data>
    </edge>
    <edge source="DEU" target="ETH">
      <data key="d0">1252837</data>
    </edge>
    <edge source="DEU" target="EST">
      <data key="d0">18435087</data>
    </edge>
    <edge source="DEU" target="FIN">
      <data key="d0">53007201</data>
    </edge>
    <edge source="DEU" target="FRA">
      <data key="d0">663337181</data>
    </edge>
    <edge source="DEU" target="GEO">
      <data key="d0">1515116</data>
    </edge>
    <edge source="DEU" target="PSE">
      <data key="d0">159740</data>
    </edge>
    <edge source="DEU" target="GHA">
      <data key="d0">3158102</data>
    </edge>
    <edge source="DEU" target="GRC">
      <data key="d0">12940207</data>
    </edge>
    <edge source="DEU" target="GTM">
      <data key="d0">1574253</data>
    </edge>
    <edge source="DEU" target="HND">
      <data key="d0">803842</data>
    </edge>
    <edge source="DEU" target="HKG">
      <data key="d0">33859369</data>
    </edge>
    <edge source="DEU" target="HUN">
      <data key="d0">317695745</data>
    </edge>
    <edge source="DEU" target="IDN">
      <data key="d0">38239296</data>
    </edge>
    <edge source="DEU" target="IRL">
      <data key="d0">28634047</data>
    </edge>
    <edge source="DEU" target="ISR">
      <data key="d0">34711634</data>
    </edge>
    <edge source="DEU" target="ITA">
      <data key="d0">741243098</data>
    </edge>
    <edge source="DEU" target="CIV">
      <data key="d0">685714</data>
    </edge>
    <edge source="DEU" target="JAM">
      <data key="d0">114709</data>
    </edge>
    <edge source="DEU" target="JPN">
      <data key="d0">262176462</data>
    </edge>
    <edge source="DEU" target="KAZ">
      <data key="d0">22634327</data>
    </edge>
    <edge source="DEU" target="JOR">
      <data key="d0">2294007</data>
    </edge>
    <edge source="DEU" target="KOR">
      <data key="d0">334681931</data>
    </edge>
    <edge source="DEU" target="KGZ">
      <data key="d0">339216</data>
    </edge>
    <edge source="DEU" target="LBN">
      <data key="d0">1660705</data>
    </edge>
    <edge source="DEU" target="LVA">
      <data key="d0">8252422</data>
    </edge>
    <edge source="DEU" target="LTU">
      <data key="d0">15683545</data>
    </edge>
    <edge source="DEU" target="MDG">
      <data key="d0">15235</data>
    </edge>
    <edge source="DEU" target="MWI">
      <data key="d0">25147</data>
    </edge>
    <edge source="DEU" target="MYS">
      <data key="d0">43397975</data>
    </edge>
    <edge source="DEU" target="MRT">
      <data key="d0">11584</data>
    </edge>
    <edge source="DEU" target="MUS">
      <data key="d0">715660</data>
    </edge>
    <edge source="DEU" target="MEX">
      <data key="d0">479508322</data>
    </edge>
    <edge source="DEU" target="MDA">
      <data key="d0">1817397</data>
    </edge>
    <edge source="DEU" target="MAR">
      <data key="d0">17389040</data>
    </edge>
    <edge source="DEU" target="MOZ">
      <data key="d0">1727749</data>
    </edge>
    <edge source="DEU" target="OMN">
      <data key="d0">1701566</data>
    </edge>
    <edge source="DEU" target="NAM">
      <data key="d0">159734</data>
    </edge>
    <edge source="DEU" target="NLD">
      <data key="d0">375999744</data>
    </edge>
    <edge source="DEU" target="NZL">
      <data key="d0">5818142</data>
    </edge>
    <edge source="DEU" target="NIC">
      <data key="d0">294270</data>
    </edge>
    <edge source="DEU" target="NOR">
      <data key="d0">33132705</data>
    </edge>
    <edge source="DEU" target="PAK">
      <data key="d0">2149449</data>
    </edge>
    <edge source="DEU" target="PAN">
      <data key="d0">1497014</data>
    </edge>
    <edge source="DEU" target="PRY">
      <data key="d0">1617333</data>
    </edge>
    <edge source="DEU" target="PER">
      <data key="d0">7502295</data>
    </edge>
    <edge source="DEU" target="PHL">
      <data key="d0">10863608</data>
    </edge>
    <edge source="DEU" target="POL">
      <data key="d0">686205679</data>
    </edge>
    <edge source="DEU" target="PRT">
      <data key="d0">96424712</data>
    </edge>
    <edge source="DEU" target="ROU">
      <data key="d0">196265065</data>
    </edge>
    <edge source="DEU" target="RUS">
      <data key="d0">416664246</data>
    </edge>
    <edge source="DEU" target="SAU">
      <data key="d0">68695699</data>
    </edge>
    <edge source="DEU" target="SEN">
      <data key="d0">199501</data>
    </edge>
    <edge source="DEU" target="SRB">
      <data key="d0">23966069</data>
    </edge>
    <edge source="DEU" target="IND">
      <data key="d0">270648661</data>
    </edge>
    <edge source="DEU" target="SGP">
      <data key="d0">44101885</data>
    </edge>
    <edge source="DEU" target="SVK">
      <data key="d0">198822017</data>
    </edge>
    <edge source="DEU" target="VNM">
      <data key="d0">35289144</data>
    </edge>
    <edge source="DEU" target="SVN">
      <data key="d0">94710620</data>
    </edge>
    <edge source="DEU" target="ZAF">
      <data key="d0">80219284</data>
    </edge>
    <edge source="DEU" target="ZWE">
      <data key="d0">99385</data>
    </edge>
    <edge source="DEU" target="ESP">
      <data key="d0">380131694</data>
    </edge>
    <edge source="DEU" target="SWE">
      <data key="d0">235871867</data>
    </edge>
    <edge source="DEU" target="CHE">
      <data key="d0">523128931</data>
    </edge>
    <edge source="DEU" target="THA">
      <data key="d0">58699223</data>
    </edge>
    <edge source="DEU" target="TGO">
      <data key="d0">76301</data>
    </edge>
    <edge source="DEU" target="ARE">
      <data key="d0">39340776</data>
    </edge>
    <edge source="DEU" target="TUN">
      <data key="d0">8927246</data>
    </edge>
    <edge source="DEU" target="TUR">
      <data key="d0">360450930</data>
    </edge>
    <edge source="DEU" target="UGA">
      <data key="d0">457524</data>
    </edge>
    <edge source="DEU" target="UKR">
      <data key="d0">32631588</data>
    </edge>
    <edge source="DEU" target="MKD">
      <data key="d0">7882356</data>
    </edge>
    <edge source="DEU" target="EGY">
      <data key="d0">21509150</data>
    </edge>
    <edge source="DEU" target="GBR">
      <data key="d0">429849845</data>
    </edge>
    <edge source="DEU" target="TZA">
      <data key="d0">123348</data>
    </edge>
    <edge source="DEU" target="USA">
      <data key="d0">1700777505</data>
    </edge>
    <edge source="DEU" target="BFA">
      <data key="d0">757658</data>
    </edge>
    <edge source="DEU" target="URY">
      <data key="d0">719475</data>
    </edge>
    <edge source="GTM" target="BOL">
      <data key="d0">24425</data>
    </edge>
    <edge source="GTM" target="COL">
      <data key="d0">124586</data>
    </edge>
    <edge source="GTM" target="CRI">
      <data key="d0">56003</data>
    </edge>
    <edge source="GTM" target="SLV">
      <data key="d0">348713</data>
    </edge>
    <edge source="GTM" target="HND">
      <data key="d0">149710</data>
    </edge>
    <edge source="GTM" target="ITA">
      <data key="d0">20000</data>
    </edge>
    <edge source="GTM" target="MEX">
      <data key="d0">81647</data>
    </edge>
    <edge source="GTM" target="NIC">
      <data key="d0">82144</data>
    </edge>
    <edge source="GTM" target="PRY">
      <data key="d0">43800</data>
    </edge>
    <edge source="GTM" target="ESP">
      <data key="d0">13801</data>
    </edge>
    <edge source="GTM" target="USA">
      <data key="d0">370719</data>
    </edge>
    <edge source="ISR" target="AZE">
      <data key="d0">11000</data>
    </edge>
    <edge source="ISR" target="ARG">
      <data key="d0">716000</data>
    </edge>
    <edge source="ISR" target="AUS">
      <data key="d0">209000</data>
    </edge>
    <edge source="ISR" target="AUT">
      <data key="d0">222000</data>
    </edge>
    <edge source="ISR" target="BEL">
      <data key="d0">1654000</data>
    </edge>
    <edge source="ISR" target="BWA">
      <data key="d0">58000</data>
    </edge>
    <edge source="ISR" target="BRA">
      <data key="d0">1816000</data>
    </edge>
    <edge source="ISR" target="BGR">
      <data key="d0">133000</data>
    </edge>
    <edge source="ISR" target="BLR">
      <data key="d0">11000</data>
    </edge>
    <edge source="ISR" target="CMR">
      <data key="d0">10000</data>
    </edge>
    <edge source="ISR" target="CAN">
      <data key="d0">2951000</data>
    </edge>
    <edge source="ISR" target="LKA">
      <data key="d0">20000</data>
    </edge>
    <edge source="ISR" target="CHL">
      <data key="d0">183000</data>
    </edge>
    <edge source="ISR" target="CHN">
      <data key="d0">1400000</data>
    </edge>
    <edge source="ISR" target="COL">
      <data key="d0">24000</data>
    </edge>
    <edge source="ISR" target="CRI">
      <data key="d0">16000</data>
    </edge>
    <edge source="ISR" target="HRV">
      <data key="d0">816000</data>
    </edge>
    <edge source="ISR" target="CZE">
      <data key="d0">1252000</data>
    </edge>
    <edge source="ISR" target="DNK">
      <data key="d0">88000</data>
    </edge>
    <edge source="ISR" target="ECU">
      <data key="d0">13000</data>
    </edge>
    <edge source="ISR" target="FIN">
      <data key="d0">57000</data>
    </edge>
    <edge source="ISR" target="FRA">
      <data key="d0">2285000</data>
    </edge>
    <edge source="ISR" target="DEU">
      <data key="d0">7875000</data>
    </edge>
    <edge source="ISR" target="GHA">
      <data key="d0">28000</data>
    </edge>
    <edge source="ISR" target="GRC">
      <data key="d0">114000</data>
    </edge>
    <edge source="ISR" target="GTM">
      <data key="d0">97000</data>
    </edge>
    <edge source="ISR" target="HKG">
      <data key="d0">1232000</data>
    </edge>
    <edge source="ISR" target="HUN">
      <data key="d0">64000</data>
    </edge>
    <edge source="ISR" target="IDN">
      <data key="d0">23000</data>
    </edge>
    <edge source="ISR" target="IRL">
      <data key="d0">32000</data>
    </edge>
    <edge source="ISR" target="ITA">
      <data key="d0">1186000</data>
    </edge>
    <edge source="ISR" target="JPN">
      <data key="d0">1729000</data>
    </edge>
    <edge source="ISR" target="KAZ">
      <data key="d0">15000</data>
    </edge>
    <edge source="ISR" target="JOR">
      <data key="d0">153000</data>
    </edge>
    <edge source="ISR" target="KOR">
      <data key="d0">1265000</data>
    </edge>
    <edge source="ISR" target="LVA">
      <data key="d0">27000</data>
    </edge>
    <edge source="ISR" target="LTU">
      <data key="d0">113000</data>
    </edge>
    <edge source="ISR" target="MUS">
      <data key="d0">25000</data>
    </edge>
    <edge source="ISR" target="MEX">
      <data key="d0">66000</data>
    </edge>
    <edge source="ISR" target="NAM">
      <data key="d0">136000</data>
    </edge>
    <edge source="ISR" target="NLD">
      <data key="d0">5461000</data>
    </edge>
    <edge source="ISR" target="NZL">
      <data key="d0">1381000</data>
    </edge>
    <edge source="ISR" target="NOR">
      <data key="d0">15000</data>
    </edge>
    <edge source="ISR" target="PER">
      <data key="d0">250000</data>
    </edge>
    <edge source="ISR" target="PHL">
      <data key="d0">348000</data>
    </edge>
    <edge source="ISR" target="POL">
      <data key="d0">134000</data>
    </edge>
    <edge source="ISR" target="PRT">
      <data key="d0">110000</data>
    </edge>
    <edge source="ISR" target="ROU">
      <data key="d0">200000</data>
    </edge>
    <edge source="ISR" target="RUS">
      <data key="d0">673000</data>
    </edge>
    <edge source="ISR" target="SRB">
      <data key="d0">46000</data>
    </edge>
    <edge source="ISR" target="IND">
      <data key="d0">6627000</data>
    </edge>
    <edge source="ISR" target="SGP">
      <data key="d0">361000</data>
    </edge>
    <edge source="ISR" target="VNM">
      <data key="d0">134000</data>
    </edge>
    <edge source="ISR" target="SVN">
      <data key="d0">1053000</data>
    </edge>
    <edge source="ISR" target="ZAF">
      <data key="d0">419000</data>
    </edge>
    <edge source="ISR" target="ESP">
      <data key="d0">235000</data>
    </edge>
    <edge source="ISR" target="SWE">
      <data key="d0">171000</data>
    </edge>
    <edge source="ISR" target="CHE">
      <data key="d0">462000</data>
    </edge>
    <edge source="ISR" target="THA">
      <data key="d0">511000</data>
    </edge>
    <edge source="ISR" target="TUR">
      <data key="d0">495000</data>
    </edge>
    <edge source="ISR" target="UKR">
      <data key="d0">37000</data>
    </edge>
    <edge source="ISR" target="GBR">
      <data key="d0">1418000</data>
    </edge>
    <edge source="ISR" target="TZA">
      <data key="d0">43000</data>
    </edge>
    <edge source="ISR" target="USA">
      <data key="d0">9972000</data>
    </edge>
    <edge source="MEX" target="AZE">
      <data key="d0">316736</data>
    </edge>
    <edge source="MEX" target="ARG">
      <data key="d0">164520</data>
    </edge>
    <edge source="MEX" target="AUS">
      <data key="d0">353727</data>
    </edge>
    <edge source="MEX" target="AUT">
      <data key="d0">290787</data>
    </edge>
    <edge source="MEX" target="BOL">
      <data key="d0">190403</data>
    </edge>
    <edge source="MEX" target="BRA">
      <data key="d0">1719657</data>
    </edge>
    <edge source="MEX" target="CAN">
      <data key="d0">8416693</data>
    </edge>
    <edge source="MEX" target="CHL">
      <data key="d0">171863</data>
    </edge>
    <edge source="MEX" target="CHN">
      <data key="d0">3567149</data>
    </edge>
    <edge source="MEX" target="COL">
      <data key="d0">1389392</data>
    </edge>
    <edge source="MEX" target="CRI">
      <data key="d0">725435</data>
    </edge>
    <edge source="MEX" target="HRV">
      <data key="d0">34792</data>
    </edge>
    <edge source="MEX" target="CZE">
      <data key="d0">1623825</data>
    </edge>
    <edge source="MEX" target="ECU">
      <data key="d0">1175915</data>
    </edge>
    <edge source="MEX" target="SLV">
      <data key="d0">1950785</data>
    </edge>
    <edge source="MEX" target="FRA">
      <data key="d0">702104</data>
    </edge>
    <edge source="MEX" target="DEU">
      <data key="d0">7789507</data>
    </edge>
    <edge source="MEX" target="GTM">
      <data key="d0">1742455</data>
    </edge>
    <edge source="MEX" target="HND">
      <data key="d0">969588</data>
    </edge>
    <edge source="MEX" target="HKG">
      <data key="d0">508466</data>
    </edge>
    <edge source="MEX" target="HUN">
      <data key="d0">72945</data>
    </edge>
    <edge source="MEX" target="IDN">
      <data key="d0">26200</data>
    </edge>
    <edge source="MEX" target="IRL">
      <data key="d0">39144</data>
    </edge>
    <edge source="MEX" target="ISR">
      <data key="d0">22705</data>
    </edge>
    <edge source="MEX" target="ITA">
      <data key="d0">1132600</data>
    </edge>
    <edge source="MEX" target="JAM">
      <data key="d0">31103</data>
    </edge>
    <edge source="MEX" target="JPN">
      <data key="d0">4015601</data>
    </edge>
    <edge source="MEX" target="KOR">
      <data key="d0">898777</data>
    </edge>
    <edge source="MEX" target="MYS">
      <data key="d0">168554</data>
    </edge>
    <edge source="MEX" target="NLD">
      <data key="d0">6907489</data>
    </edge>
    <edge source="MEX" target="NZL">
      <data key="d0">39413</data>
    </edge>
    <edge source="MEX" target="NIC">
      <data key="d0">2620297</data>
    </edge>
    <edge source="MEX" target="NOR">
      <data key="d0">31938</data>
    </edge>
    <edge source="MEX" target="PAN">
      <data key="d0">879903</data>
    </edge>
    <edge source="MEX" target="PRY">
      <data key="d0">23197</data>
    </edge>
    <edge source="MEX" target="PER">
      <data key="d0">753235</data>
    </edge>
    <edge source="MEX" target="POL">
      <data key="d0">1624248</data>
    </edge>
    <edge source="MEX" target="PRT">
      <data key="d0">449502</data>
    </edge>
    <edge source="MEX" target="ROU">
      <data key="d0">415130</data>
    </edge>
    <edge source="MEX" target="RUS">
      <data key="d0">126888</data>
    </edge>
    <edge source="MEX" target="IND">
      <data key="d0">797974</data>
    </edge>
    <edge source="MEX" target="SGP">
      <data key="d0">70941</data>
    </edge>
    <edge source="MEX" target="SVK">
      <data key="d0">14217</data>
    </edge>
    <edge source="MEX" target="VNM">
      <data key="d0">1049182</data>
    </edge>
    <edge source="MEX" target="ESP">
      <data key="d0">936906</data>
    </edge>
    <edge source="MEX" target="SWE">
      <data key="d0">195282</data>
    </edge>
    <edge source="MEX" target="CHE">
      <data key="d0">266060</data>
    </edge>
    <edge source="MEX" target="THA">
      <data key="d0">46116</data>
    </edge>
    <edge source="MEX" target="ARE">
      <data key="d0">119250</data>
    </edge>
    <edge source="MEX" target="TUR">
      <data key="d0">72030</data>
    </edge>
    <edge source="MEX" target="UKR">
      <data key="d0">24658</data>
    </edge>
    <edge source="MEX" target="EGY">
      <data key="d0">134550</data>
    </edge>
    <edge source="MEX" target="GBR">
      <data key="d0">1599748</data>
    </edge>
    <edge source="MEX" target="USA">
      <data key="d0">305985793</data>
    </edge>
    <edge source="MEX" target="URY">
      <data key="d0">10202</data>
    </edge>
    <edge source="PAN" target="CHL">
      <data key="d0">77614</data>
    </edge>
    <edge source="PAN" target="COL">
      <data key="d0">645694</data>
    </edge>
    <edge source="PAN" target="CRI">
      <data key="d0">288434</data>
    </edge>
    <edge source="PAN" target="ECU">
      <data key="d0">70344</data>
    </edge>
    <edge source="PAN" target="SLV">
      <data key="d0">87744</data>
    </edge>
    <edge source="PAN" target="GTM">
      <data key="d0">122686</data>
    </edge>
    <edge source="PAN" target="HND">
      <data key="d0">127242</data>
    </edge>
    <edge source="PAN" target="JAM">
      <data key="d0">42282</data>
    </edge>
    <edge source="PAN" target="MEX">
      <data key="d0">11690</data>
    </edge>
    <edge source="PAN" target="NIC">
      <data key="d0">776952</data>
    </edge>
    <edge source="PAN" target="PER">
      <data key="d0">44050</data>
    </edge>
    <edge source="PAN" target="SWE">
      <data key="d0">10200</data>
    </edge>
    <edge source="PAN" target="USA">
      <data key="d0">110222</data>
    </edge>
    <edge source="PAN" target="URY">
      <data key="d0">15054</data>
    </edge>
    <edge source="PRY" target="BOL">
      <data key="d0">31370</data>
    </edge>
    <edge source="PRY" target="BRA">
      <data key="d0">52097</data>
    </edge>
    <edge source="PRY" target="PAN">
      <data key="d0">121951</data>
    </edge>
    <edge source="PER" target="ARG">
      <data key="d0">34799</data>
    </edge>
    <edge source="PER" target="BOL">
      <data key="d0">390855</data>
    </edge>
    <edge source="PER" target="BRA">
      <data key="d0">159370</data>
    </edge>
    <edge source="PER" target="CHL">
      <data key="d0">197876</data>
    </edge>
    <edge source="PER" target="COL">
      <data key="d0">217926</data>
    </edge>
    <edge source="PER" target="CRI">
      <data key="d0">21399</data>
    </edge>
    <edge source="PER" target="ECU">
      <data key="d0">809351</data>
    </edge>
    <edge source="PER" target="SLV">
      <data key="d0">72357</data>
    </edge>
    <edge source="PER" target="FIN">
      <data key="d0">15724</data>
    </edge>
    <edge source="PER" target="FRA">
      <data key="d0">120624</data>
    </edge>
    <edge source="PER" target="DEU">
      <data key="d0">22891</data>
    </edge>
    <edge source="PER" target="HND">
      <data key="d0">10755</data>
    </edge>
    <edge source="PER" target="ITA">
      <data key="d0">206396</data>
    </edge>
    <edge source="PER" target="MEX">
      <data key="d0">184941</data>
    </edge>
    <edge source="PER" target="MOZ">
      <data key="d0">18917</data>
    </edge>
    <edge source="PER" target="PAN">
      <data key="d0">212432</data>
    </edge>
    <edge source="PER" target="PRY">
      <data key="d0">18214</data>
    </edge>
    <edge source="PER" target="CHE">
      <data key="d0">25156</data>
    </edge>
    <edge source="PER" target="USA">
      <data key="d0">1671628</data>
    </edge>
    <edge source="EGY" target="DZA">
      <data key="d0">15569</data>
    </edge>
    <edge source="EGY" target="LBN">
      <data key="d0">13417</data>
    </edge>
    <edge source="EGY" target="SAU">
      <data key="d0">17522</data>
    </edge>
    <edge source="EGY" target="USA">
      <data key="d0">32603</data>
    </edge>
    <edge source="USA" target="DZA">
      <data key="d0">5215711</data>
    </edge>
    <edge source="USA" target="AZE">
      <data key="d0">712500</data>
    </edge>
    <edge source="USA" target="ARG">
      <data key="d0">28501411</data>
    </edge>
    <edge source="USA" target="AUS">
      <data key="d0">58803872</data>
    </edge>
    <edge source="USA" target="AUT">
      <data key="d0">8655153</data>
    </edge>
    <edge source="USA" target="ARM">
      <data key="d0">38150</data>
    </edge>
    <edge source="USA" target="BEL">
      <data key="d0">145782589</data>
    </edge>
    <edge source="USA" target="BOL">
      <data key="d0">2183301</data>
    </edge>
    <edge source="USA" target="BWA">
      <data key="d0">313125</data>
    </edge>
    <edge source="USA" target="BRA">
      <data key="d0">138440310</data>
    </edge>
    <edge source="USA" target="BGR">
      <data key="d0">2705240</data>
    </edge>
    <edge source="USA" target="BLR">
      <data key="d0">317163</data>
    </edge>
    <edge source="USA" target="KHM">
      <data key="d0">1704477</data>
    </edge>
    <edge source="USA" target="CMR">
      <data key="d0">99737</data>
    </edge>
    <edge source="USA" target="CAN">
      <data key="d0">1014871165</data>
    </edge>
    <edge source="USA" target="CAF">
      <data key="d0">13195</data>
    </edge>
    <edge source="USA" target="LKA">
      <data key="d0">3508552</data>
    </edge>
    <edge source="USA" target="CHL">
      <data key="d0">22422783</data>
    </edge>
    <edge source="USA" target="CHN">
      <data key="d0">569989207</data>
    </edge>
    <edge source="USA" target="COL">
      <data key="d0">23873614</data>
    </edge>
    <edge source="USA" target="CRI">
      <data key="d0">24401527</data>
    </edge>
    <edge source="USA" target="HRV">
      <data key="d0">686800</data>
    </edge>
    <edge source="USA" target="CZE">
      <data key="d0">22919142</data>
    </edge>
    <edge source="USA" target="DNK">
      <data key="d0">8366880</data>
    </edge>
    <edge source="USA" target="ECU">
      <data key="d0">9299243</data>
    </edge>
    <edge source="USA" target="SLV">
      <data key="d0">3103013</data>
    </edge>
    <edge source="USA" target="ETH">
      <data key="d0">4646132</data>
    </edge>
    <edge source="USA" target="EST">
      <data key="d0">1714733</data>
    </edge>
    <edge source="USA" target="FIN">
      <data key="d0">7975529</data>
    </edge>
    <edge source="USA" target="FRA">
      <data key="d0">54854351</data>
    </edge>
    <edge source="USA" target="GEO">
      <data key="d0">507160</data>
    </edge>
    <edge source="USA" target="GMB">
      <data key="d0">29950</data>
    </edge>
    <edge source="USA" target="DEU">
      <data key="d0">248383328</data>
    </edge>
    <edge source="USA" target="GHA">
      <data key="d0">1498773</data>
    </edge>
    <edge source="USA" target="GRC">
      <data key="d0">2324550</data>
    </edge>
    <edge source="USA" target="GTM">
      <data key="d0">17668780</data>
    </edge>
    <edge source="USA" target="HND">
      <data key="d0">5360126</data>
    </edge>
    <edge source="USA" target="HKG">
      <data key="d0">28265491</data>
    </edge>
    <edge source="USA" target="HUN">
      <data key="d0">11944731</data>
    </edge>
    <edge source="USA" target="IDN">
      <data key="d0">23618098</data>
    </edge>
    <edge source="USA" target="IRL">
      <data key="d0">24701719</data>
    </edge>
    <edge source="USA" target="ISR">
      <data key="d0">32726314</data>
    </edge>
    <edge source="USA" target="ITA">
      <data key="d0">76895652</data>
    </edge>
    <edge source="USA" target="CIV">
      <data key="d0">740949</data>
    </edge>
    <edge source="USA" target="JAM">
      <data key="d0">13290578</data>
    </edge>
    <edge source="USA" target="JPN">
      <data key="d0">215748019</data>
    </edge>
    <edge source="USA" target="KAZ">
      <data key="d0">1561429</data>
    </edge>
    <edge source="USA" target="JOR">
      <data key="d0">2961654</data>
    </edge>
    <edge source="USA" target="KOR">
      <data key="d0">117720894</data>
    </edge>
    <edge source="USA" target="KGZ">
      <data key="d0">67330</data>
    </edge>
    <edge source="USA" target="LBN">
      <data key="d0">389421</data>
    </edge>
    <edge source="USA" target="LVA">
      <data key="d0">2078144</data>
    </edge>
    <edge source="USA" target="LTU">
      <data key="d0">3938917</data>
    </edge>
    <edge source="USA" target="MDG">
      <data key="d0">52416</data>
    </edge>
    <edge source="USA" target="MYS">
      <data key="d0">37027893</data>
    </edge>
    <edge source="USA" target="MRT">
      <data key="d0">424231</data>
    </edge>
    <edge source="USA" target="MUS">
      <data key="d0">105843</data>
    </edge>
    <edge source="USA" target="MEX">
      <data key="d0">1558553289</data>
    </edge>
    <edge source="USA" target="MDA">
      <data key="d0">134524</data>
    </edge>
    <edge source="USA" target="MAR">
      <data key="d0">950229</data>
    </edge>
    <edge source="USA" target="MOZ">
      <data key="d0">127208</data>
    </edge>
    <edge source="USA" target="OMN">
      <data key="d0">4384819</data>
    </edge>
    <edge source="USA" target="NAM">
      <data key="d0">285897</data>
    </edge>
    <edge source="USA" target="NLD">
      <data key="d0">153622625</data>
    </edge>
    <edge source="USA" target="NZL">
      <data key="d0">10621105</data>
    </edge>
    <edge source="USA" target="NIC">
      <data key="d0">2210847</data>
    </edge>
    <edge source="USA" target="NER">
      <data key="d0">35221</data>
    </edge>
    <edge source="USA" target="NOR">
      <data key="d0">6017058</data>
    </edge>
    <edge source="USA" target="PAK">
      <data key="d0">2108757</data>
    </edge>
    <edge source="USA" target="PAN">
      <data key="d0">11109347</data>
    </edge>
    <edge source="USA" target="PRY">
      <data key="d0">533337</data>
    </edge>
    <edge source="USA" target="PER">
      <data key="d0">18980760</data>
    </edge>
    <edge source="USA" target="PHL">
      <data key="d0">12295471</data>
    </edge>
    <edge source="USA" target="POL">
      <data key="d0">37019871</data>
    </edge>
    <edge source="USA" target="PRT">
      <data key="d0">11346605</data>
    </edge>
    <edge source="USA" target="ROU">
      <data key="d0">8096939</data>
    </edge>
    <edge source="USA" target="RUS">
      <data key="d0">48172028</data>
    </edge>
    <edge source="USA" target="SAU">
      <data key="d0">52495113</data>
    </edge>
    <edge source="USA" target="SEN">
      <data key="d0">18816</data>
    </edge>
    <edge source="USA" target="SRB">
      <data key="d0">575818</data>
    </edge>
    <edge source="USA" target="IND">
      <data key="d0">112095546</data>
    </edge>
    <edge source="USA" target="SGP">
      <data key="d0">81775955</data>
    </edge>
    <edge source="USA" target="SVK">
      <data key="d0">4011410</data>
    </edge>
    <edge source="USA" target="VNM">
      <data key="d0">23594381</data>
    </edge>
    <edge source="USA" target="SVN">
      <data key="d0">21181974</data>
    </edge>
    <edge source="USA" target="ZAF">
      <data key="d0">30855416</data>
    </edge>
    <edge source="USA" target="ZWE">
      <data key="d0">78791</data>
    </edge>
    <edge source="USA" target="ESP">
      <data key="d0">26293646</data>
    </edge>
    <edge source="USA" target="SWE">
      <data key="d0">12165018</data>
    </edge>
    <edge source="USA" target="CHE">
      <data key="d0">24201990</data>
    </edge>
    <edge source="USA" target="THA">
      <data key="d0">64232308</data>
    </edge>
    <edge source="USA" target="TGO">
      <data key="d0">12700</data>
    </edge>
    <edge source="USA" target="ARE">
      <data key="d0">34802568</data>
    </edge>
    <edge source="USA" target="TUN">
      <data key="d0">393984</data>
    </edge>
    <edge source="USA" target="TUR">
      <data key="d0">66010173</data>
    </edge>
    <edge source="USA" target="UGA">
      <data key="d0">47685</data>
    </edge>
    <edge source="USA" target="UKR">
      <data key="d0">3784842</data>
    </edge>
    <edge source="USA" target="MKD">
      <data key="d0">585065</data>
    </edge>
    <edge source="USA" target="EGY">
      <data key="d0">8934204</data>
    </edge>
    <edge source="USA" target="GBR">
      <data key="d0">183250248</data>
    </edge>
    <edge source="USA" target="TZA">
      <data key="d0">471584</data>
    </edge>
    <edge source="USA" target="URY">
      <data key="d0">1725418</data>
    </edge>
    <edge source="URY" target="ARG">
      <data key="d0">41413</data>
    </edge>
    <edge source="URY" target="AUT">
      <data key="d0">11884</data>
    </edge>
    <edge source="URY" target="ITA">
      <data key="d0">56638</data>
    </edge>
    <edge source="URY" target="USA">
      <data key="d0">103031</data>
    </edge>
    <edge source="AUS" target="ARG">
      <data key="d0">564330</data>
    </edge>
    <edge source="AUS" target="AUT">
      <data key="d0">136321</data>
    </edge>
    <edge source="AUS" target="BEL">
      <data key="d0">810217</data>
    </edge>
    <edge source="AUS" target="BRA">
      <data key="d0">47980</data>
    </edge>
    <edge source="AUS" target="CAN">
      <data key="d0">855271</data>
    </edge>
    <edge source="AUS" target="LKA">
      <data key="d0">118650</data>
    </edge>
    <edge source="AUS" target="CHN">
      <data key="d0">6692200</data>
    </edge>
    <edge source="AUS" target="COL">
      <data key="d0">18095</data>
    </edge>
    <edge source="AUS" target="DNK">
      <data key="d0">164022</data>
    </edge>
    <edge source="AUS" target="FIN">
      <data key="d0">40044</data>
    </edge>
    <edge source="AUS" target="FRA">
      <data key="d0">81889</data>
    </edge>
    <edge source="AUS" target="DEU">
      <data key="d0">6336600</data>
    </edge>
    <edge source="AUS" target="GHA">
      <data key="d0">458992</data>
    </edge>
    <edge source="AUS" target="GRC">
      <data key="d0">401750</data>
    </edge>
    <edge source="AUS" target="HKG">
      <data key="d0">866437</data>
    </edge>
    <edge source="AUS" target="IDN">
      <data key="d0">4828987</data>
    </edge>
    <edge source="AUS" target="IRL">
      <data key="d0">450387</data>
    </edge>
    <edge source="AUS" target="ISR">
      <data key="d0">166970</data>
    </edge>
    <edge source="AUS" target="ITA">
      <data key="d0">580982</data>
    </edge>
    <edge source="AUS" target="CIV">
      <data key="d0">64577</data>
    </edge>
    <edge source="AUS" target="JPN">
      <data key="d0">10204759</data>
    </edge>
    <edge source="AUS" target="KAZ">
      <data key="d0">36697</data>
    </edge>
    <edge source="AUS" target="JOR">
      <data key="d0">16618</data>
    </edge>
    <edge source="AUS" target="KOR">
      <data key="d0">10516603</data>
    </edge>
    <edge source="AUS" target="LBN">
      <data key="d0">18031</data>
    </edge>
    <edge source="AUS" target="MYS">
      <data key="d0">1555436</data>
    </edge>
    <edge source="AUS" target="MEX">
      <data key="d0">12642</data>
    </edge>
    <edge source="AUS" target="MAR">
      <data key="d0">475920</data>
    </edge>
    <edge source="AUS" target="OMN">
      <data key="d0">102488</data>
    </edge>
    <edge source="AUS" target="NLD">
      <data key="d0">732772</data>
    </edge>
    <edge source="AUS" target="NZL">
      <data key="d0">15307675</data>
    </edge>
    <edge source="AUS" target="NOR">
      <data key="d0">62240</data>
    </edge>
    <edge source="AUS" target="PAK">
      <data key="d0">155321</data>
    </edge>
    <edge source="AUS" target="PER">
      <data key="d0">24206</data>
    </edge>
    <edge source="AUS" target="PHL">
      <data key="d0">574743</data>
    </edge>
    <edge source="AUS" target="POL">
      <data key="d0">51710</data>
    </edge>
    <edge source="AUS" target="PRT">
      <data key="d0">11083</data>
    </edge>
    <edge source="AUS" target="RUS">
      <data key="d0">135174</data>
    </edge>
    <edge source="AUS" target="SAU">
      <data key="d0">187089</data>
    </edge>
    <edge source="AUS" target="SEN">
      <data key="d0">53422</data>
    </edge>
    <edge source="AUS" target="IND">
      <data key="d0">1365226</data>
    </edge>
    <edge source="AUS" target="SGP">
      <data key="d0">3034150</data>
    </edge>
    <edge source="AUS" target="VNM">
      <data key="d0">1945560</data>
    </edge>
    <edge source="AUS" target="ZAF">
      <data key="d0">1725325</data>
    </edge>
    <edge source="AUS" target="ESP">
      <data key="d0">52113</data>
    </edge>
    <edge source="AUS" target="SWE">
      <data key="d0">369867</data>
    </edge>
    <edge source="AUS" target="CHE">
      <data key="d0">165363</data>
    </edge>
    <edge source="AUS" target="THA">
      <data key="d0">16746265</data>
    </edge>
    <edge source="AUS" target="ARE">
      <data key="d0">767968</data>
    </edge>
    <edge source="AUS" target="TUR">
      <data key="d0">24024</data>
    </edge>
    <edge source="AUS" target="EGY">
      <data key="d0">148438</data>
    </edge>
    <edge source="AUS" target="GBR">
      <data key="d0">1258904</data>
    </edge>
    <edge source="AUS" target="TZA">
      <data key="d0">257561</data>
    </edge>
    <edge source="AUS" target="USA">
      <data key="d0">20087722</data>
    </edge>
    <edge source="AUS" target="BFA">
      <data key="d0">92099</data>
    </edge>
    <edge source="AUS" target="URY">
      <data key="d0">18649</data>
    </edge>
    <edge source="AUT" target="ALB">
      <data key="d0">23253</data>
    </edge>
    <edge source="AUT" target="DZA">
      <data key="d0">5468961</data>
    </edge>
    <edge source="AUT" target="AZE">
      <data key="d0">62645</data>
    </edge>
    <edge source="AUT" target="ARG">
      <data key="d0">4124010</data>
    </edge>
    <edge source="AUT" target="AUS">
      <data key="d0">7003616</data>
    </edge>
    <edge source="AUT" target="ARM">
      <data key="d0">16662</data>
    </edge>
    <edge source="AUT" target="BEL">
      <data key="d0">9151860</data>
    </edge>
    <edge source="AUT" target="BOL">
      <data key="d0">36372</data>
    </edge>
    <edge source="AUT" target="BRA">
      <data key="d0">13679182</data>
    </edge>
    <edge source="AUT" target="BGR">
      <data key="d0">5340497</data>
    </edge>
    <edge source="AUT" target="BLR">
      <data key="d0">2884776</data>
    </edge>
    <edge source="AUT" target="CMR">
      <data key="d0">755570</data>
    </edge>
    <edge source="AUT" target="CAN">
      <data key="d0">11148652</data>
    </edge>
    <edge source="AUT" target="LKA">
      <data key="d0">128357</data>
    </edge>
    <edge source="AUT" target="CHL">
      <data key="d0">716588</data>
    </edge>
    <edge source="AUT" target="CHN">
      <data key="d0">97870857</data>
    </edge>
    <edge source="AUT" target="COL">
      <data key="d0">1088037</data>
    </edge>
    <edge source="AUT" target="CRI">
      <data key="d0">57364</data>
    </edge>
    <edge source="AUT" target="HRV">
      <data key="d0">4969787</data>
    </edge>
    <edge source="AUT" target="CZE">
      <data key="d0">39225229</data>
    </edge>
    <edge source="AUT" target="DNK">
      <data key="d0">2222108</data>
    </edge>
    <edge source="AUT" target="ECU">
      <data key="d0">1559705</data>
    </edge>
    <edge source="AUT" target="SLV">
      <data key="d0">10922</data>
    </edge>
    <edge source="AUT" target="ETH">
      <data key="d0">30932</data>
    </edge>
    <edge source="AUT" target="EST">
      <data key="d0">2786441</data>
    </edge>
    <edge source="AUT" target="FIN">
      <data key="d0">7312195</data>
    </edge>
    <edge source="AUT" target="FRA">
      <data key="d0">48951151</data>
    </edge>
    <edge source="AUT" target="GEO">
      <data key="d0">59557</data>
    </edge>
    <edge source="AUT" target="DEU">
      <data key="d0">372997855</data>
    </edge>
    <edge source="AUT" target="GHA">
      <data key="d0">19849</data>
    </edge>
    <edge source="AUT" target="GRC">
      <data key="d0">4049444</data>
    </edge>
    <edge source="AUT" target="GTM">
      <data key="d0">115928</data>
    </edge>
    <edge source="AUT" target="HND">
      <data key="d0">15055</data>
    </edge>
    <edge source="AUT" target="HKG">
      <data key="d0">17673117</data>
    </edge>
    <edge source="AUT" target="HUN">
      <data key="d0">32950678</data>
    </edge>
    <edge source="AUT" target="IDN">
      <data key="d0">2520340</data>
    </edge>
    <edge source="AUT" target="IRL">
      <data key="d0">2085108</data>
    </edge>
    <edge source="AUT" target="ISR">
      <data key="d0">1890554</data>
    </edge>
    <edge source="AUT" target="ITA">
      <data key="d0">66907958</data>
    </edge>
    <edge source="AUT" target="JPN">
      <data key="d0">22569118</data>
    </edge>
    <edge source="AUT" target="KAZ">
      <data key="d0">3474728</data>
    </edge>
    <edge source="AUT" target="JOR">
      <data key="d0">42687</data>
    </edge>
    <edge source="AUT" target="KOR">
      <data key="d0">21892248</data>
    </edge>
    <edge source="AUT" target="LBN">
      <data key="d0">166296</data>
    </edge>
    <edge source="AUT" target="LVA">
      <data key="d0">1112626</data>
    </edge>
    <edge source="AUT" target="LTU">
      <data key="d0">2041620</data>
    </edge>
    <edge source="AUT" target="MWI">
      <data key="d0">13916</data>
    </edge>
    <edge source="AUT" target="MYS">
      <data key="d0">1753805</data>
    </edge>
    <edge source="AUT" target="MUS">
      <data key="d0">21751</data>
    </edge>
    <edge source="AUT" target="MEX">
      <data key="d0">37586232</data>
    </edge>
    <edge source="AUT" target="MDA">
      <data key="d0">35799</data>
    </edge>
    <edge source="AUT" target="MAR">
      <data key="d0">1267107</data>
    </edge>
    <edge source="AUT" target="OMN">
      <data key="d0">1940138</data>
    </edge>
    <edge source="AUT" target="NAM">
      <data key="d0">30840</data>
    </edge>
    <edge source="AUT" target="NLD">
      <data key="d0">20304762</data>
    </edge>
    <edge source="AUT" target="NZL">
      <data key="d0">633327</data>
    </edge>
    <edge source="AUT" target="NOR">
      <data key="d0">5352961</data>
    </edge>
    <edge source="AUT" target="PAK">
      <data key="d0">90295</data>
    </edge>
    <edge source="AUT" target="PAN">
      <data key="d0">26937</data>
    </edge>
    <edge source="AUT" target="PRY">
      <data key="d0">350267</data>
    </edge>
    <edge source="AUT" target="PER">
      <data key="d0">807118</data>
    </edge>
    <edge source="AUT" target="PHL">
      <data key="d0">520812</data>
    </edge>
    <edge source="AUT" target="POL">
      <data key="d0">51220382</data>
    </edge>
    <edge source="AUT" target="PRT">
      <data key="d0">6991304</data>
    </edge>
    <edge source="AUT" target="ROU">
      <data key="d0">15922636</data>
    </edge>
    <edge source="AUT" target="RUS">
      <data key="d0">36220910</data>
    </edge>
    <edge source="AUT" target="SAU">
      <data key="d0">8923405</data>
    </edge>
    <edge source="AUT" target="SRB">
      <data key="d0">3854029</data>
    </edge>
    <edge source="AUT" target="IND">
      <data key="d0">27565061</data>
    </edge>
    <edge source="AUT" target="SGP">
      <data key="d0">2935926</data>
    </edge>
    <edge source="AUT" target="SVK">
      <data key="d0">20278472</data>
    </edge>
    <edge source="AUT" target="VNM">
      <data key="d0">6142147</data>
    </edge>
    <edge source="AUT" target="SVN">
      <data key="d0">19466922</data>
    </edge>
    <edge source="AUT" target="ZAF">
      <data key="d0">2573685</data>
    </edge>
    <edge source="AUT" target="ESP">
      <data key="d0">30821462</data>
    </edge>
    <edge source="AUT" target="SWE">
      <data key="d0">17100210</data>
    </edge>
    <edge source="AUT" target="CHE">
      <data key="d0">41891524</data>
    </edge>
    <edge source="AUT" target="THA">
      <data key="d0">3153964</data>
    </edge>
    <edge source="AUT" target="ARE">
      <data key="d0">4400445</data>
    </edge>
    <edge source="AUT" target="TUN">
      <data key="d0">465664</data>
    </edge>
    <edge source="AUT" target="TUR">
      <data key="d0">14391542</data>
    </edge>
    <edge source="AUT" target="UKR">
      <data key="d0">3918245</data>
    </edge>
    <edge source="AUT" target="MKD">
      <data key="d0">118163</data>
    </edge>
    <edge source="AUT" target="EGY">
      <data key="d0">1891525</data>
    </edge>
    <edge source="AUT" target="GBR">
      <data key="d0">19838654</data>
    </edge>
    <edge source="AUT" target="TZA">
      <data key="d0">109657</data>
    </edge>
    <edge source="AUT" target="USA">
      <data key="d0">144306559</data>
    </edge>
    <edge source="AUT" target="URY">
      <data key="d0">164470</data>
    </edge>
    <edge source="LKA" target="CHN">
      <data key="d0">278391</data>
    </edge>
    <edge source="LKA" target="DEU">
      <data key="d0">24270</data>
    </edge>
    <edge source="LKA" target="HKG">
      <data key="d0">15649</data>
    </edge>
    <edge source="LKA" target="ITA">
      <data key="d0">41175</data>
    </edge>
    <edge source="LKA" target="JPN">
      <data key="d0">73721</data>
    </edge>
    <edge source="LKA" target="PHL">
      <data key="d0">12588</data>
    </edge>
    <edge source="LKA" target="IND">
      <data key="d0">93859</data>
    </edge>
    <edge source="LKA" target="SGP">
      <data key="d0">67406</data>
    </edge>
    <edge source="LKA" target="ARE">
      <data key="d0">16552</data>
    </edge>
    <edge source="LKA" target="GBR">
      <data key="d0">87622</data>
    </edge>
    <edge source="CHN" target="ALB">
      <data key="d0">2850078</data>
    </edge>
    <edge source="CHN" target="DZA">
      <data key="d0">61236198</data>
    </edge>
    <edge source="CHN" target="AZE">
      <data key="d0">1800149</data>
    </edge>
    <edge source="CHN" target="ARG">
      <data key="d0">62898778</data>
    </edge>
    <edge source="CHN" target="AUS">
      <data key="d0">105007164</data>
    </edge>
    <edge source="CHN" target="AUT">
      <data key="d0">26310031</data>
    </edge>
    <edge source="CHN" target="ARM">
      <data key="d0">534440</data>
    </edge>
    <edge source="CHN" target="BEL">
      <data key="d0">65250399</data>
    </edge>
    <edge source="CHN" target="BOL">
      <data key="d0">3395992</data>
    </edge>
    <edge source="CHN" target="BWA">
      <data key="d0">443108</data>
    </edge>
    <edge source="CHN" target="BRA">
      <data key="d0">78920780</data>
    </edge>
    <edge source="CHN" target="BGR">
      <data key="d0">9756479</data>
    </edge>
    <edge source="CHN" target="BDI">
      <data key="d0">67788</data>
    </edge>
    <edge source="CHN" target="BLR">
      <data key="d0">17965411</data>
    </edge>
    <edge source="CHN" target="KHM">
      <data key="d0">10170789</data>
    </edge>
    <edge source="CHN" target="CMR">
      <data key="d0">2260668</data>
    </edge>
    <edge source="CHN" target="CAN">
      <data key="d0">57456180</data>
    </edge>
    <edge source="CHN" target="CAF">
      <data key="d0">17802</data>
    </edge>
    <edge source="CHN" target="LKA">
      <data key="d0">16013321</data>
    </edge>
    <edge source="CHN" target="CHL">
      <data key="d0">34635838</data>
    </edge>
    <edge source="CHN" target="COL">
      <data key="d0">27365272</data>
    </edge>
    <edge source="CHN" target="CRI">
      <data key="d0">5543597</data>
    </edge>
    <edge source="CHN" target="HRV">
      <data key="d0">6029178</data>
    </edge>
    <edge source="CHN" target="CZE">
      <data key="d0">24368841</data>
    </edge>
    <edge source="CHN" target="BEN">
      <data key="d0">1675281</data>
    </edge>
    <edge source="CHN" target="DNK">
      <data key="d0">9626037</data>
    </edge>
    <edge source="CHN" target="ECU">
      <data key="d0">12617805</data>
    </edge>
    <edge source="CHN" target="SLV">
      <data key="d0">1791284</data>
    </edge>
    <edge source="CHN" target="ETH">
      <data key="d0">26713583</data>
    </edge>
    <edge source="CHN" target="EST">
      <data key="d0">3476566</data>
    </edge>
    <edge source="CHN" target="FIN">
      <data key="d0">15478846</data>
    </edge>
    <edge source="CHN" target="FRA">
      <data key="d0">43250856</data>
    </edge>
    <edge source="CHN" target="GEO">
      <data key="d0">2900236</data>
    </edge>
    <edge source="CHN" target="GMB">
      <data key="d0">24505</data>
    </edge>
    <edge source="CHN" target="PSE">
      <data key="d0">686171</data>
    </edge>
    <edge source="CHN" target="DEU">
      <data key="d0">290057716</data>
    </edge>
    <edge source="CHN" target="GHA">
      <data key="d0">6345329</data>
    </edge>
    <edge source="CHN" target="GRC">
      <data key="d0">11432729</data>
    </edge>
    <edge source="CHN" target="GTM">
      <data key="d0">4144798</data>
    </edge>
    <edge source="CHN" target="HND">
      <data key="d0">1592499</data>
    </edge>
    <edge source="CHN" target="HKG">
      <data key="d0">155011676</data>
    </edge>
    <edge source="CHN" target="HUN">
      <data key="d0">14210592</data>
    </edge>
    <edge source="CHN" target="IDN">
      <data key="d0">223254033</data>
    </edge>
    <edge source="CHN" target="IRL">
      <data key="d0">4353442</data>
    </edge>
    <edge source="CHN" target="ISR">
      <data key="d0">18848156</data>
    </edge>
    <edge source="CHN" target="ITA">
      <data key="d0">84496209</data>
    </edge>
    <edge source="CHN" target="CIV">
      <data key="d0">1661683</data>
    </edge>
    <edge source="CHN" target="JAM">
      <data key="d0">459521</data>
    </edge>
    <edge source="CHN" target="JPN">
      <data key="d0">545948587</data>
    </edge>
    <edge source="CHN" target="KAZ">
      <data key="d0">36072547</data>
    </edge>
    <edge source="CHN" target="JOR">
      <data key="d0">7960999</data>
    </edge>
    <edge source="CHN" target="KOR">
      <data key="d0">229835989</data>
    </edge>
    <edge source="CHN" target="KGZ">
      <data key="d0">3013429</data>
    </edge>
    <edge source="CHN" target="LBN">
      <data key="d0">6814402</data>
    </edge>
    <edge source="CHN" target="LVA">
      <data key="d0">6504348</data>
    </edge>
    <edge source="CHN" target="LTU">
      <data key="d0">6592591</data>
    </edge>
    <edge source="CHN" target="MDG">
      <data key="d0">1050560</data>
    </edge>
    <edge source="CHN" target="MWI">
      <data key="d0">226000</data>
    </edge>
    <edge source="CHN" target="MYS">
      <data key="d0">154965136</data>
    </edge>
    <edge source="CHN" target="MRT">
      <data key="d0">542301</data>
    </edge>
    <edge source="CHN" target="MUS">
      <data key="d0">1357914</data>
    </edge>
    <edge source="CHN" target="MEX">
      <data key="d0">171391638</data>
    </edge>
    <edge source="CHN" target="MDA">
      <data key="d0">444027</data>
    </edge>
    <edge source="CHN" target="MAR">
      <data key="d0">15406447</data>
    </edge>
    <edge source="CHN" target="MOZ">
      <data key="d0">2446213</data>
    </edge>
    <edge source="CHN" target="OMN">
      <data key="d0">4041514</data>
    </edge>
    <edge source="CHN" target="NAM">
      <data key="d0">1130099</data>
    </edge>
    <edge source="CHN" target="NLD">
      <data key="d0">86005305</data>
    </edge>
    <edge source="CHN" target="NZL">
      <data key="d0">13367259</data>
    </edge>
    <edge source="CHN" target="NIC">
      <data key="d0">1333349</data>
    </edge>
    <edge source="CHN" target="NER">
      <data key="d0">11830</data>
    </edge>
    <edge source="CHN" target="NOR">
      <data key="d0">1711338</data>
    </edge>
    <edge source="CHN" target="PAK">
      <data key="d0">53801206</data>
    </edge>
    <edge source="CHN" target="PAN">
      <data key="d0">4471666</data>
    </edge>
    <edge source="CHN" target="PRY">
      <data key="d0">4527314</data>
    </edge>
    <edge source="CHN" target="PER">
      <data key="d0">25817495</data>
    </edge>
    <edge source="CHN" target="PHL">
      <data key="d0">90691921</data>
    </edge>
    <edge source="CHN" target="POL">
      <data key="d0">87463669</data>
    </edge>
    <edge source="CHN" target="PRT">
      <data key="d0">9520866</data>
    </edge>
    <edge source="CHN" target="ROU">
      <data key="d0">32571108</data>
    </edge>
    <edge source="CHN" target="RUS">
      <data key="d0">245675558</data>
    </edge>
    <edge source="CHN" target="SAU">
      <data key="d0">52562419</data>
    </edge>
    <edge source="CHN" target="SEN">
      <data key="d0">792049</data>
    </edge>
    <edge source="CHN" target="SRB">
      <data key="d0">4923664</data>
    </edge>
    <edge source="CHN" target="IND">
      <data key="d0">407021162</data>
    </edge>
    <edge source="CHN" target="SGP">
      <data key="d0">67411721</data>
    </edge>
    <edge source="CHN" target="SVK">
      <data key="d0">4605503</data>
    </edge>
    <edge source="CHN" target="VNM">
      <data key="d0">450475785</data>
    </edge>
    <edge source="CHN" target="SVN">
      <data key="d0">16441842</data>
    </edge>
    <edge source="CHN" target="ZAF">
      <data key="d0">63717833</data>
    </edge>
    <edge source="CHN" target="ZWE">
      <data key="d0">1827265</data>
    </edge>
    <edge source="CHN" target="ESP">
      <data key="d0">68262218</data>
    </edge>
    <edge source="CHN" target="SWE">
      <data key="d0">15350354</data>
    </edge>
    <edge source="CHN" target="CHE">
      <data key="d0">15122861</data>
    </edge>
    <edge source="CHN" target="THA">
      <data key="d0">222971062</data>
    </edge>
    <edge source="CHN" target="TGO">
      <data key="d0">433919</data>
    </edge>
    <edge source="CHN" target="ARE">
      <data key="d0">69722978</data>
    </edge>
    <edge source="CHN" target="TUN">
      <data key="d0">6555783</data>
    </edge>
    <edge source="CHN" target="TUR">
      <data key="d0">121848989</data>
    </edge>
    <edge source="CHN" target="UGA">
      <data key="d0">1283932</data>
    </edge>
    <edge source="CHN" target="UKR">
      <data key="d0">40660198</data>
    </edge>
    <edge source="CHN" target="MKD">
      <data key="d0">854072</data>
    </edge>
    <edge source="CHN" target="EGY">
      <data key="d0">40816196</data>
    </edge>
    <edge source="CHN" target="GBR">
      <data key="d0">88898614</data>
    </edge>
    <edge source="CHN" target="TZA">
      <data key="d0">7764628</data>
    </edge>
    <edge source="CHN" target="USA">
      <data key="d0">672759831</data>
    </edge>
    <edge source="CHN" target="BFA">
      <data key="d0">169868</data>
    </edge>
    <edge source="CHN" target="URY">
      <data key="d0">4796541</data>
    </edge>
    <edge source="FIN" target="AZE">
      <data key="d0">199406</data>
    </edge>
    <edge source="FIN" target="ARG">
      <data key="d0">365137</data>
    </edge>
    <edge source="FIN" target="AUS">
      <data key="d0">1450380</data>
    </edge>
    <edge source="FIN" target="AUT">
      <data key="d0">2576993</data>
    </edge>
    <edge source="FIN" target="BEL">
      <data key="d0">4008908</data>
    </edge>
    <edge source="FIN" target="BRA">
      <data key="d0">3796975</data>
    </edge>
    <edge source="FIN" target="BGR">
      <data key="d0">1549488</data>
    </edge>
    <edge source="FIN" target="BLR">
      <data key="d0">357470</data>
    </edge>
    <edge source="FIN" target="CAN">
      <data key="d0">5481712</data>
    </edge>
    <edge source="FIN" target="CHL">
      <data key="d0">1336079</data>
    </edge>
    <edge source="FIN" target="CHN">
      <data key="d0">14814818</data>
    </edge>
    <edge source="FIN" target="COL">
      <data key="d0">124783</data>
    </edge>
    <edge source="FIN" target="CRI">
      <data key="d0">38983</data>
    </edge>
    <edge source="FIN" target="HRV">
      <data key="d0">918860</data>
    </edge>
    <edge source="FIN" target="CZE">
      <data key="d0">1653028</data>
    </edge>
    <edge source="FIN" target="DNK">
      <data key="d0">4224033</data>
    </edge>
    <edge source="FIN" target="ECU">
      <data key="d0">26721</data>
    </edge>
    <edge source="FIN" target="EST">
      <data key="d0">5572675</data>
    </edge>
    <edge source="FIN" target="FRA">
      <data key="d0">15110409</data>
    </edge>
    <edge source="FIN" target="GEO">
      <data key="d0">421960</data>
    </edge>
    <edge source="FIN" target="DEU">
      <data key="d0">23001171</data>
    </edge>
    <edge source="FIN" target="GHA">
      <data key="d0">60618</data>
    </edge>
    <edge source="FIN" target="GRC">
      <data key="d0">456337</data>
    </edge>
    <edge source="FIN" target="HKG">
      <data key="d0">3278139</data>
    </edge>
    <edge source="FIN" target="HUN">
      <data key="d0">3907467</data>
    </edge>
    <edge source="FIN" target="IDN">
      <data key="d0">172096</data>
    </edge>
    <edge source="FIN" target="IRL">
      <data key="d0">255826</data>
    </edge>
    <edge source="FIN" target="ISR">
      <data key="d0">1539953</data>
    </edge>
    <edge source="FIN" target="ITA">
      <data key="d0">19864681</data>
    </edge>
    <edge source="FIN" target="JPN">
      <data key="d0">1915690</data>
    </edge>
    <edge source="FIN" target="KAZ">
      <data key="d0">827578</data>
    </edge>
    <edge source="FIN" target="KOR">
      <data key="d0">4206155</data>
    </edge>
    <edge source="FIN" target="LVA">
      <data key="d0">446619</data>
    </edge>
    <edge source="FIN" target="LTU">
      <data key="d0">1713585</data>
    </edge>
    <edge source="FIN" target="MYS">
      <data key="d0">776785</data>
    </edge>
    <edge source="FIN" target="MEX">
      <data key="d0">8198283</data>
    </edge>
    <edge source="FIN" target="MAR">
      <data key="d0">13746</data>
    </edge>
    <edge source="FIN" target="OMN">
      <data key="d0">248487</data>
    </edge>
    <edge source="FIN" target="NLD">
      <data key="d0">6149057</data>
    </edge>
    <edge source="FIN" target="NZL">
      <data key="d0">224463</data>
    </edge>
    <edge source="FIN" target="NOR">
      <data key="d0">7322292</data>
    </edge>
    <edge source="FIN" target="PAK">
      <data key="d0">275567</data>
    </edge>
    <edge source="FIN" target="PER">
      <data key="d0">313465</data>
    </edge>
    <edge source="FIN" target="PHL">
      <data key="d0">249733</data>
    </edge>
    <edge source="FIN" target="POL">
      <data key="d0">20158469</data>
    </edge>
    <edge source="FIN" target="PRT">
      <data key="d0">2327024</data>
    </edge>
    <edge source="FIN" target="ROU">
      <data key="d0">2937992</data>
    </edge>
    <edge source="FIN" target="RUS">
      <data key="d0">22398612</data>
    </edge>
    <edge source="FIN" target="SAU">
      <data key="d0">2196396</data>
    </edge>
    <edge source="FIN" target="SRB">
      <data key="d0">589916</data>
    </edge>
    <edge source="FIN" target="IND">
      <data key="d0">14179613</data>
    </edge>
    <edge source="FIN" target="SGP">
      <data key="d0">3620605</data>
    </edge>
    <edge source="FIN" target="SVK">
      <data key="d0">868670</data>
    </edge>
    <edge source="FIN" target="VNM">
      <data key="d0">232780</data>
    </edge>
    <edge source="FIN" target="SVN">
      <data key="d0">864482</data>
    </edge>
    <edge source="FIN" target="ZAF">
      <data key="d0">4610881</data>
    </edge>
    <edge source="FIN" target="ZWE">
      <data key="d0">72469</data>
    </edge>
    <edge source="FIN" target="ESP">
      <data key="d0">3828289</data>
    </edge>
    <edge source="FIN" target="SWE">
      <data key="d0">15440604</data>
    </edge>
    <edge source="FIN" target="CHE">
      <data key="d0">3576751</data>
    </edge>
    <edge source="FIN" target="THA">
      <data key="d0">651106</data>
    </edge>
    <edge source="FIN" target="ARE">
      <data key="d0">2417996</data>
    </edge>
    <edge source="FIN" target="TUN">
      <data key="d0">36209</data>
    </edge>
    <edge source="FIN" target="TUR">
      <data key="d0">7820895</data>
    </edge>
    <edge source="FIN" target="UKR">
      <data key="d0">1369305</data>
    </edge>
    <edge source="FIN" target="EGY">
      <data key="d0">216693</data>
    </edge>
    <edge source="FIN" target="GBR">
      <data key="d0">9953266</data>
    </edge>
    <edge source="FIN" target="USA">
      <data key="d0">24605893</data>
    </edge>
    <edge source="FIN" target="URY">
      <data key="d0">90440</data>
    </edge>
    <edge source="FRA" target="ALB">
      <data key="d0">766839</data>
    </edge>
    <edge source="FRA" target="DZA">
      <data key="d0">22028200</data>
    </edge>
    <edge source="FRA" target="AZE">
      <data key="d0">219034</data>
    </edge>
    <edge source="FRA" target="ARG">
      <data key="d0">6055865</data>
    </edge>
    <edge source="FRA" target="AUS">
      <data key="d0">4971930</data>
    </edge>
    <edge source="FRA" target="AUT">
      <data key="d0">7894240</data>
    </edge>
    <edge source="FRA" target="BEL">
      <data key="d0">79290859</data>
    </edge>
    <edge source="FRA" target="BOL">
      <data key="d0">34521</data>
    </edge>
    <edge source="FRA" target="BRA">
      <data key="d0">9903599</data>
    </edge>
    <edge source="FRA" target="BGR">
      <data key="d0">3092935</data>
    </edge>
    <edge source="FRA" target="BLR">
      <data key="d0">41979</data>
    </edge>
    <edge source="FRA" target="CMR">
      <data key="d0">2494242</data>
    </edge>
    <edge source="FRA" target="CAN">
      <data key="d0">8376110</data>
    </edge>
    <edge source="FRA" target="CAF">
      <data key="d0">62865</data>
    </edge>
    <edge source="FRA" target="LKA">
      <data key="d0">104072</data>
    </edge>
    <edge source="FRA" target="CHL">
      <data key="d0">788418</data>
    </edge>
    <edge source="FRA" target="CHN">
      <data key="d0">128949808</data>
    </edge>
    <edge source="FRA" target="COL">
      <data key="d0">439707</data>
    </edge>
    <edge source="FRA" target="CRI">
      <data key="d0">16752</data>
    </edge>
    <edge source="FRA" target="HRV">
      <data key="d0">1696508</data>
    </edge>
    <edge source="FRA" target="CZE">
      <data key="d0">21028922</data>
    </edge>
    <edge source="FRA" target="BEN">
      <data key="d0">101888</data>
    </edge>
    <edge source="FRA" target="DNK">
      <data key="d0">3188218</data>
    </edge>
    <edge source="FRA" target="ECU">
      <data key="d0">218474</data>
    </edge>
    <edge source="FRA" target="ETH">
      <data key="d0">11373</data>
    </edge>
    <edge source="FRA" target="EST">
      <data key="d0">2270518</data>
    </edge>
    <edge source="FRA" target="FIN">
      <data key="d0">7427066</data>
    </edge>
    <edge source="FRA" target="GEO">
      <data key="d0">108221</data>
    </edge>
    <edge source="FRA" target="GMB">
      <data key="d0">24014</data>
    </edge>
    <edge source="FRA" target="DEU">
      <data key="d0">232523581</data>
    </edge>
    <edge source="FRA" target="GHA">
      <data key="d0">182378</data>
    </edge>
    <edge source="FRA" target="GRC">
      <data key="d0">2563035</data>
    </edge>
    <edge source="FRA" target="GTM">
      <data key="d0">303870</data>
    </edge>
    <edge source="FRA" target="HKG">
      <data key="d0">4613872</data>
    </edge>
    <edge source="FRA" target="HUN">
      <data key="d0">14831062</data>
    </edge>
    <edge source="FRA" target="IDN">
      <data key="d0">1363794</data>
    </edge>
    <edge source="FRA" target="IRL">
      <data key="d0">1263329</data>
    </edge>
    <edge source="FRA" target="ISR">
      <data key="d0">1512281</data>
    </edge>
    <edge source="FRA" target="ITA">
      <data key="d0">75339466</data>
    </edge>
    <edge source="FRA" target="CIV">
      <data key="d0">2685412</data>
    </edge>
    <edge source="FRA" target="JPN">
      <data key="d0">21244479</data>
    </edge>
    <edge source="FRA" target="KAZ">
      <data key="d0">434815</data>
    </edge>
    <edge source="FRA" target="JOR">
      <data key="d0">116934</data>
    </edge>
    <edge source="FRA" target="KOR">
      <data key="d0">15318800</data>
    </edge>
    <edge source="FRA" target="KGZ">
      <data key="d0">11590</data>
    </edge>
    <edge source="FRA" target="LBN">
      <data key="d0">812440</data>
    </edge>
    <edge source="FRA" target="LVA">
      <data key="d0">174670</data>
    </edge>
    <edge source="FRA" target="LTU">
      <data key="d0">1777330</data>
    </edge>
    <edge source="FRA" target="MDG">
      <data key="d0">505304</data>
    </edge>
    <edge source="FRA" target="MYS">
      <data key="d0">2984413</data>
    </edge>
    <edge source="FRA" target="MRT">
      <data key="d0">276339</data>
    </edge>
    <edge source="FRA" target="MUS">
      <data key="d0">512550</data>
    </edge>
    <edge source="FRA" target="MEX">
      <data key="d0">31129973</data>
    </edge>
    <edge source="FRA" target="MDA">
      <data key="d0">459547</data>
    </edge>
    <edge source="FRA" target="MAR">
      <data key="d0">27885253</data>
    </edge>
    <edge source="FRA" target="MOZ">
      <data key="d0">14253</data>
    </edge>
    <edge source="FRA" target="OMN">
      <data key="d0">14169925</data>
    </edge>
    <edge source="FRA" target="NAM">
      <data key="d0">541577</data>
    </edge>
    <edge source="FRA" target="NLD">
      <data key="d0">33669961</data>
    </edge>
    <edge source="FRA" target="NZL">
      <data key="d0">1447979</data>
    </edge>
    <edge source="FRA" target="NER">
      <data key="d0">352849</data>
    </edge>
    <edge source="FRA" target="NOR">
      <data key="d0">2624574</data>
    </edge>
    <edge source="FRA" target="PAK">
      <data key="d0">4990588</data>
    </edge>
    <edge source="FRA" target="PAN">
      <data key="d0">104027</data>
    </edge>
    <edge source="FRA" target="PER">
      <data key="d0">226436</data>
    </edge>
    <edge source="FRA" target="PHL">
      <data key="d0">404622</data>
    </edge>
    <edge source="FRA" target="POL">
      <data key="d0">32536014</data>
    </edge>
    <edge source="FRA" target="PRT">
      <data key="d0">16822615</data>
    </edge>
    <edge source="FRA" target="ROU">
      <data key="d0">61371071</data>
    </edge>
    <edge source="FRA" target="RUS">
      <data key="d0">23814806</data>
    </edge>
    <edge source="FRA" target="SAU">
      <data key="d0">7244263</data>
    </edge>
    <edge source="FRA" target="SEN">
      <data key="d0">964977</data>
    </edge>
    <edge source="FRA" target="SRB">
      <data key="d0">3297057</data>
    </edge>
    <edge source="FRA" target="IND">
      <data key="d0">21307147</data>
    </edge>
    <edge source="FRA" target="SGP">
      <data key="d0">1414024</data>
    </edge>
    <edge source="FRA" target="SVK">
      <data key="d0">12147406</data>
    </edge>
    <edge source="FRA" target="VNM">
      <data key="d0">2648432</data>
    </edge>
    <edge source="FRA" target="SVN">
      <data key="d0">2875664</data>
    </edge>
    <edge source="FRA" target="ZAF">
      <data key="d0">2291596</data>
    </edge>
    <edge source="FRA" target="ESP">
      <data key="d0">69812990</data>
    </edge>
    <edge source="FRA" target="SWE">
      <data key="d0">18036818</data>
    </edge>
    <edge source="FRA" target="CHE">
      <data key="d0">82351481</data>
    </edge>
    <edge source="FRA" target="THA">
      <data key="d0">7418981</data>
    </edge>
    <edge source="FRA" target="TGO">
      <data key="d0">507750</data>
    </edge>
    <edge source="FRA" target="ARE">
      <data key="d0">2695036</data>
    </edge>
    <edge source="FRA" target="TUN">
      <data key="d0">17626270</data>
    </edge>
    <edge source="FRA" target="TUR">
      <data key="d0">29946080</data>
    </edge>
    <edge source="FRA" target="UKR">
      <data key="d0">1006909</data>
    </edge>
    <edge source="FRA" target="MKD">
      <data key="d0">2218897</data>
    </edge>
    <edge source="FRA" target="EGY">
      <data key="d0">13218610</data>
    </edge>
    <edge source="FRA" target="GBR">
      <data key="d0">60795453</data>
    </edge>
    <edge source="FRA" target="TZA">
      <data key="d0">57292</data>
    </edge>
    <edge source="FRA" target="USA">
      <data key="d0">116788868</data>
    </edge>
    <edge source="FRA" target="BFA">
      <data key="d0">549286</data>
    </edge>
    <edge source="FRA" target="URY">
      <data key="d0">59672</data>
    </edge>
    <edge source="GHA" target="BEL">
      <data key="d0">56249</data>
    </edge>
    <edge source="GHA" target="CMR">
      <data key="d0">61968</data>
    </edge>
    <edge source="GHA" target="FRA">
      <data key="d0">11514</data>
    </edge>
    <edge source="GHA" target="CIV">
      <data key="d0">66462</data>
    </edge>
    <edge source="GHA" target="ARE">
      <data key="d0">81035</data>
    </edge>
    <edge source="GHA" target="GBR">
      <data key="d0">68837</data>
    </edge>
    <edge source="GHA" target="USA">
      <data key="d0">13565</data>
    </edge>
    <edge source="GHA" target="BFA">
      <data key="d0">152914</data>
    </edge>
    <edge source="GRC" target="ALB">
      <data key="d0">310458</data>
    </edge>
    <edge source="GRC" target="DZA">
      <data key="d0">1148565</data>
    </edge>
    <edge source="GRC" target="ARG">
      <data key="d0">12174</data>
    </edge>
    <edge source="GRC" target="AUS">
      <data key="d0">143370</data>
    </edge>
    <edge source="GRC" target="ARM">
      <data key="d0">10801</data>
    </edge>
    <edge source="GRC" target="BEL">
      <data key="d0">22558</data>
    </edge>
    <edge source="GRC" target="BRA">
      <data key="d0">153428</data>
    </edge>
    <edge source="GRC" target="BGR">
      <data key="d0">1970656</data>
    </edge>
    <edge source="GRC" target="BLR">
      <data key="d0">90178</data>
    </edge>
    <edge source="GRC" target="CAN">
      <data key="d0">766376</data>
    </edge>
    <edge source="GRC" target="CHL">
      <data key="d0">42882</data>
    </edge>
    <edge source="GRC" target="HRV">
      <data key="d0">111357</data>
    </edge>
    <edge source="GRC" target="DNK">
      <data key="d0">306942</data>
    </edge>
    <edge source="GRC" target="ECU">
      <data key="d0">11531</data>
    </edge>
    <edge source="GRC" target="FIN">
      <data key="d0">66740</data>
    </edge>
    <edge source="GRC" target="FRA">
      <data key="d0">546974</data>
    </edge>
    <edge source="GRC" target="GEO">
      <data key="d0">13449</data>
    </edge>
    <edge source="GRC" target="DEU">
      <data key="d0">8260425</data>
    </edge>
    <edge source="GRC" target="HKG">
      <data key="d0">15023</data>
    </edge>
    <edge source="GRC" target="HUN">
      <data key="d0">226890</data>
    </edge>
    <edge source="GRC" target="IRL">
      <data key="d0">39152</data>
    </edge>
    <edge source="GRC" target="ISR">
      <data key="d0">488906</data>
    </edge>
    <edge source="GRC" target="ITA">
      <data key="d0">544856</data>
    </edge>
    <edge source="GRC" target="JPN">
      <data key="d0">212077</data>
    </edge>
    <edge source="GRC" target="KOR">
      <data key="d0">18708</data>
    </edge>
    <edge source="GRC" target="LBN">
      <data key="d0">69890</data>
    </edge>
    <edge source="GRC" target="LTU">
      <data key="d0">167253</data>
    </edge>
    <edge source="GRC" target="MDG">
      <data key="d0">32917</data>
    </edge>
    <edge source="GRC" target="MEX">
      <data key="d0">221457</data>
    </edge>
    <edge source="GRC" target="MAR">
      <data key="d0">28165</data>
    </edge>
    <edge source="GRC" target="NLD">
      <data key="d0">36403</data>
    </edge>
    <edge source="GRC" target="PAK">
      <data key="d0">28920</data>
    </edge>
    <edge source="GRC" target="PER">
      <data key="d0">11124</data>
    </edge>
    <edge source="GRC" target="PHL">
      <data key="d0">13565</data>
    </edge>
    <edge source="GRC" target="POL">
      <data key="d0">607194</data>
    </edge>
    <edge source="GRC" target="PRT">
      <data key="d0">18393</data>
    </edge>
    <edge source="GRC" target="ROU">
      <data key="d0">627108</data>
    </edge>
    <edge source="GRC" target="SAU">
      <data key="d0">1920371</data>
    </edge>
    <edge source="GRC" target="SRB">
      <data key="d0">437433</data>
    </edge>
    <edge source="GRC" target="IND">
      <data key="d0">82385</data>
    </edge>
    <edge source="GRC" target="SVK">
      <data key="d0">128771</data>
    </edge>
    <edge source="GRC" target="ZAF">
      <data key="d0">73152</data>
    </edge>
    <edge source="GRC" target="ESP">
      <data key="d0">366613</data>
    </edge>
    <edge source="GRC" target="CHE">
      <data key="d0">125635</data>
    </edge>
    <edge source="GRC" target="THA">
      <data key="d0">167275</data>
    </edge>
    <edge source="GRC" target="ARE">
      <data key="d0">429542</data>
    </edge>
    <edge source="GRC" target="TUN">
      <data key="d0">101412</data>
    </edge>
    <edge source="GRC" target="TUR">
      <data key="d0">1546681</data>
    </edge>
    <edge source="GRC" target="MKD">
      <data key="d0">608811</data>
    </edge>
    <edge source="GRC" target="EGY">
      <data key="d0">56847</data>
    </edge>
    <edge source="GRC" target="GBR">
      <data key="d0">227297</data>
    </edge>
    <edge source="GRC" target="USA">
      <data key="d0">1004630</data>
    </edge>
    <edge source="HKG" target="DZA">
      <data key="d0">52749</data>
    </edge>
    <edge source="HKG" target="ARG">
      <data key="d0">357906</data>
    </edge>
    <edge source="HKG" target="AUS">
      <data key="d0">644818</data>
    </edge>
    <edge source="HKG" target="AUT">
      <data key="d0">75884</data>
    </edge>
    <edge source="HKG" target="BEL">
      <data key="d0">252237</data>
    </edge>
    <edge source="HKG" target="BRA">
      <data key="d0">702296</data>
    </edge>
    <edge source="HKG" target="KHM">
      <data key="d0">61144</data>
    </edge>
    <edge source="HKG" target="CMR">
      <data key="d0">49356</data>
    </edge>
    <edge source="HKG" target="CAN">
      <data key="d0">475331</data>
    </edge>
    <edge source="HKG" target="LKA">
      <data key="d0">126692</data>
    </edge>
    <edge source="HKG" target="CHL">
      <data key="d0">118573</data>
    </edge>
    <edge source="HKG" target="CHN">
      <data key="d0">482512831</data>
    </edge>
    <edge source="HKG" target="COL">
      <data key="d0">61952</data>
    </edge>
    <edge source="HKG" target="CRI">
      <data key="d0">207075</data>
    </edge>
    <edge source="HKG" target="CZE">
      <data key="d0">213726</data>
    </edge>
    <edge source="HKG" target="DNK">
      <data key="d0">11633</data>
    </edge>
    <edge source="HKG" target="ECU">
      <data key="d0">28916</data>
    </edge>
    <edge source="HKG" target="SLV">
      <data key="d0">29773</data>
    </edge>
    <edge source="HKG" target="FIN">
      <data key="d0">28562</data>
    </edge>
    <edge source="HKG" target="FRA">
      <data key="d0">920392</data>
    </edge>
    <edge source="HKG" target="DEU">
      <data key="d0">6836346</data>
    </edge>
    <edge source="HKG" target="GHA">
      <data key="d0">49708</data>
    </edge>
    <edge source="HKG" target="HND">
      <data key="d0">122879</data>
    </edge>
    <edge source="HKG" target="HUN">
      <data key="d0">1282167</data>
    </edge>
    <edge source="HKG" target="IDN">
      <data key="d0">2391051</data>
    </edge>
    <edge source="HKG" target="IRL">
      <data key="d0">12171</data>
    </edge>
    <edge source="HKG" target="ISR">
      <data key="d0">90453</data>
    </edge>
    <edge source="HKG" target="ITA">
      <data key="d0">3864570</data>
    </edge>
    <edge source="HKG" target="JPN">
      <data key="d0">10792044</data>
    </edge>
    <edge source="HKG" target="KOR">
      <data key="d0">5321957</data>
    </edge>
    <edge source="HKG" target="KGZ">
      <data key="d0">19259</data>
    </edge>
    <edge source="HKG" target="LTU">
      <data key="d0">94550</data>
    </edge>
    <edge source="HKG" target="MYS">
      <data key="d0">17176702</data>
    </edge>
    <edge source="HKG" target="MEX">
      <data key="d0">2387412</data>
    </edge>
    <edge source="HKG" target="OMN">
      <data key="d0">37228</data>
    </edge>
    <edge source="HKG" target="NLD">
      <data key="d0">403183</data>
    </edge>
    <edge source="HKG" target="NZL">
      <data key="d0">665096</data>
    </edge>
    <edge source="HKG" target="PAK">
      <data key="d0">590413</data>
    </edge>
    <edge source="HKG" target="PER">
      <data key="d0">26560</data>
    </edge>
    <edge source="HKG" target="PHL">
      <data key="d0">7754532</data>
    </edge>
    <edge source="HKG" target="POL">
      <data key="d0">450137</data>
    </edge>
    <edge source="HKG" target="PRT">
      <data key="d0">375148</data>
    </edge>
    <edge source="HKG" target="ROU">
      <data key="d0">1248736</data>
    </edge>
    <edge source="HKG" target="RUS">
      <data key="d0">367683</data>
    </edge>
    <edge source="HKG" target="SAU">
      <data key="d0">31681</data>
    </edge>
    <edge source="HKG" target="SRB">
      <data key="d0">223767</data>
    </edge>
    <edge source="HKG" target="IND">
      <data key="d0">3613103</data>
    </edge>
    <edge source="HKG" target="SGP">
      <data key="d0">9394376</data>
    </edge>
    <edge source="HKG" target="VNM">
      <data key="d0">17772272</data>
    </edge>
    <edge source="HKG" target="SVN">
      <data key="d0">31413</data>
    </edge>
    <edge source="HKG" target="ZAF">
      <data key="d0">202212</data>
    </edge>
    <edge source="HKG" target="ESP">
      <data key="d0">507409</data>
    </edge>
    <edge source="HKG" target="SWE">
      <data key="d0">306840</data>
    </edge>
    <edge source="HKG" target="CHE">
      <data key="d0">346754</data>
    </edge>
    <edge source="HKG" target="THA">
      <data key="d0">20891630</data>
    </edge>
    <edge source="HKG" target="ARE">
      <data key="d0">1087691</data>
    </edge>
    <edge source="HKG" target="TUN">
      <data key="d0">20541</data>
    </edge>
    <edge source="HKG" target="TUR">
      <data key="d0">570421</data>
    </edge>
    <edge source="HKG" target="UGA">
      <data key="d0">44616</data>
    </edge>
    <edge source="HKG" target="UKR">
      <data key="d0">277857</data>
    </edge>
    <edge source="HKG" target="EGY">
      <data key="d0">102674</data>
    </edge>
    <edge source="HKG" target="GBR">
      <data key="d0">676546</data>
    </edge>
    <edge source="HKG" target="USA">
      <data key="d0">15183719</data>
    </edge>
    <edge source="IDN" target="AUS">
      <data key="d0">821480</data>
    </edge>
    <edge source="IDN" target="AUT">
      <data key="d0">97514</data>
    </edge>
    <edge source="IDN" target="BEL">
      <data key="d0">296923</data>
    </edge>
    <edge source="IDN" target="CHN">
      <data key="d0">978538</data>
    </edge>
    <edge source="IDN" target="DNK">
      <data key="d0">31077</data>
    </edge>
    <edge source="IDN" target="FIN">
      <data key="d0">559361</data>
    </edge>
    <edge source="IDN" target="FRA">
      <data key="d0">59643</data>
    </edge>
    <edge source="IDN" target="DEU">
      <data key="d0">169310</data>
    </edge>
    <edge source="IDN" target="HKG">
      <data key="d0">232704</data>
    </edge>
    <edge source="IDN" target="ISR">
      <data key="d0">438265</data>
    </edge>
    <edge source="IDN" target="ITA">
      <data key="d0">73191</data>
    </edge>
    <edge source="IDN" target="JPN">
      <data key="d0">5961195</data>
    </edge>
    <edge source="IDN" target="KOR">
      <data key="d0">1461563</data>
    </edge>
    <edge source="IDN" target="MYS">
      <data key="d0">4643940</data>
    </edge>
    <edge source="IDN" target="MEX">
      <data key="d0">525606</data>
    </edge>
    <edge source="IDN" target="OMN">
      <data key="d0">12500</data>
    </edge>
    <edge source="IDN" target="NLD">
      <data key="d0">609019</data>
    </edge>
    <edge source="IDN" target="NZL">
      <data key="d0">47200</data>
    </edge>
    <edge source="IDN" target="NOR">
      <data key="d0">78563</data>
    </edge>
    <edge source="IDN" target="PAK">
      <data key="d0">943208</data>
    </edge>
    <edge source="IDN" target="PHL">
      <data key="d0">211888</data>
    </edge>
    <edge source="IDN" target="SAU">
      <data key="d0">1871398</data>
    </edge>
    <edge source="IDN" target="IND">
      <data key="d0">819463</data>
    </edge>
    <edge source="IDN" target="SGP">
      <data key="d0">21277681</data>
    </edge>
    <edge source="IDN" target="VNM">
      <data key="d0">1669458</data>
    </edge>
    <edge source="IDN" target="ZAF">
      <data key="d0">141550</data>
    </edge>
    <edge source="IDN" target="ESP">
      <data key="d0">54390</data>
    </edge>
    <edge source="IDN" target="CHE">
      <data key="d0">98405</data>
    </edge>
    <edge source="IDN" target="THA">
      <data key="d0">1048363</data>
    </edge>
    <edge source="IDN" target="ARE">
      <data key="d0">28554</data>
    </edge>
    <edge source="IDN" target="GBR">
      <data key="d0">127169</data>
    </edge>
    <edge source="IDN" target="USA">
      <data key="d0">760699</data>
    </edge>
    <edge source="IRL" target="AUS">
      <data key="d0">756499</data>
    </edge>
    <edge source="IRL" target="AUT">
      <data key="d0">472887</data>
    </edge>
    <edge source="IRL" target="BEL">
      <data key="d0">119471</data>
    </edge>
    <edge source="IRL" target="BRA">
      <data key="d0">29466</data>
    </edge>
    <edge source="IRL" target="CAN">
      <data key="d0">31175</data>
    </edge>
    <edge source="IRL" target="CHN">
      <data key="d0">343611</data>
    </edge>
    <edge source="IRL" target="COL">
      <data key="d0">55109</data>
    </edge>
    <edge source="IRL" target="CRI">
      <data key="d0">43228</data>
    </edge>
    <edge source="IRL" target="CZE">
      <data key="d0">479664</data>
    </edge>
    <edge source="IRL" target="DNK">
      <data key="d0">144017</data>
    </edge>
    <edge source="IRL" target="FIN">
      <data key="d0">14067</data>
    </edge>
    <edge source="IRL" target="FRA">
      <data key="d0">613767</data>
    </edge>
    <edge source="IRL" target="DEU">
      <data key="d0">3889453</data>
    </edge>
    <edge source="IRL" target="HKG">
      <data key="d0">139090</data>
    </edge>
    <edge source="IRL" target="HUN">
      <data key="d0">422086</data>
    </edge>
    <edge source="IRL" target="ISR">
      <data key="d0">46026</data>
    </edge>
    <edge source="IRL" target="ITA">
      <data key="d0">366587</data>
    </edge>
    <edge source="IRL" target="JPN">
      <data key="d0">192926</data>
    </edge>
    <edge source="IRL" target="KOR">
      <data key="d0">31989</data>
    </edge>
    <edge source="IRL" target="MYS">
      <data key="d0">425964</data>
    </edge>
    <edge source="IRL" target="MEX">
      <data key="d0">40832</data>
    </edge>
    <edge source="IRL" target="NLD">
      <data key="d0">340502</data>
    </edge>
    <edge source="IRL" target="NOR">
      <data key="d0">24670</data>
    </edge>
    <edge source="IRL" target="PHL">
      <data key="d0">28704</data>
    </edge>
    <edge source="IRL" target="POL">
      <data key="d0">531214</data>
    </edge>
    <edge source="IRL" target="PRT">
      <data key="d0">195567</data>
    </edge>
    <edge source="IRL" target="ROU">
      <data key="d0">599066</data>
    </edge>
    <edge source="IRL" target="RUS">
      <data key="d0">926958</data>
    </edge>
    <edge source="IRL" target="SAU">
      <data key="d0">98271</data>
    </edge>
    <edge source="IRL" target="IND">
      <data key="d0">75031</data>
    </edge>
    <edge source="IRL" target="SGP">
      <data key="d0">620012</data>
    </edge>
    <edge source="IRL" target="SVK">
      <data key="d0">131196</data>
    </edge>
    <edge source="IRL" target="SVN">
      <data key="d0">398932</data>
    </edge>
    <edge source="IRL" target="ZAF">
      <data key="d0">11042</data>
    </edge>
    <edge source="IRL" target="ESP">
      <data key="d0">285603</data>
    </edge>
    <edge source="IRL" target="SWE">
      <data key="d0">78087</data>
    </edge>
    <edge source="IRL" target="CHE">
      <data key="d0">751961</data>
    </edge>
    <edge source="IRL" target="THA">
      <data key="d0">122669</data>
    </edge>
    <edge source="IRL" target="ARE">
      <data key="d0">89040</data>
    </edge>
    <edge source="IRL" target="TUR">
      <data key="d0">24912</data>
    </edge>
    <edge source="IRL" target="MKD">
      <data key="d0">18311</data>
    </edge>
    <edge source="IRL" target="GBR">
      <data key="d0">3716945</data>
    </edge>
    <edge source="IRL" target="USA">
      <data key="d0">8198273</data>
    </edge>
    <edge source="IRL" target="URY">
      <data key="d0">12418</data>
    </edge>
    <edge source="CIV" target="COL">
      <data key="d0">10278</data>
    </edge>
    <edge source="CIV" target="GHA">
      <data key="d0">19861</data>
    </edge>
    <edge source="CIV" target="CHE">
      <data key="d0">12561</data>
    </edge>
    <edge source="CIV" target="GBR">
      <data key="d0">215532</data>
    </edge>
    <edge source="CIV" target="BFA">
      <data key="d0">18036</data>
    </edge>
    <edge source="JPN" target="DZA">
      <data key="d0">178987</data>
    </edge>
    <edge source="JPN" target="ARG">
      <data key="d0">23236884</data>
    </edge>
    <edge source="JPN" target="AUS">
      <data key="d0">40310764</data>
    </edge>
    <edge source="JPN" target="AUT">
      <data key="d0">12545143</data>
    </edge>
    <edge source="JPN" target="BEL">
      <data key="d0">193910558</data>
    </edge>
    <edge source="JPN" target="BOL">
      <data key="d0">67855</data>
    </edge>
    <edge source="JPN" target="BRA">
      <data key="d0">53456847</data>
    </edge>
    <edge source="JPN" target="BGR">
      <data key="d0">6270113</data>
    </edge>
    <edge source="JPN" target="BLR">
      <data key="d0">2555806</data>
    </edge>
    <edge source="JPN" target="KHM">
      <data key="d0">2045179</data>
    </edge>
    <edge source="JPN" target="CAN">
      <data key="d0">106830325</data>
    </edge>
    <edge source="JPN" target="LKA">
      <data key="d0">1744101</data>
    </edge>
    <edge source="JPN" target="CHL">
      <data key="d0">1244533</data>
    </edge>
    <edge source="JPN" target="CHN">
      <data key="d0">2460179268</data>
    </edge>
    <edge source="JPN" target="COL">
      <data key="d0">1006006</data>
    </edge>
    <edge source="JPN" target="CRI">
      <data key="d0">71943</data>
    </edge>
    <edge source="JPN" target="HRV">
      <data key="d0">4754659</data>
    </edge>
    <edge source="JPN" target="CZE">
      <data key="d0">40710885</data>
    </edge>
    <edge source="JPN" target="DNK">
      <data key="d0">11845197</data>
    </edge>
    <edge source="JPN" target="ECU">
      <data key="d0">112818</data>
    </edge>
    <edge source="JPN" target="SLV">
      <data key="d0">37928</data>
    </edge>
    <edge source="JPN" target="ETH">
      <data key="d0">319614</data>
    </edge>
    <edge source="JPN" target="EST">
      <data key="d0">1357176</data>
    </edge>
    <edge source="JPN" target="FIN">
      <data key="d0">9853001</data>
    </edge>
    <edge source="JPN" target="FRA">
      <data key="d0">120317808</data>
    </edge>
    <edge source="JPN" target="GEO">
      <data key="d0">62744</data>
    </edge>
    <edge source="JPN" target="GMB">
      <data key="d0">18904</data>
    </edge>
    <edge source="JPN" target="DEU">
      <data key="d0">336815801</data>
    </edge>
    <edge source="JPN" target="GHA">
      <data key="d0">50525</data>
    </edge>
    <edge source="JPN" target="GRC">
      <data key="d0">1075683</data>
    </edge>
    <edge source="JPN" target="GTM">
      <data key="d0">65000</data>
    </edge>
    <edge source="JPN" target="HND">
      <data key="d0">18858</data>
    </edge>
    <edge source="JPN" target="HKG">
      <data key="d0">125552274</data>
    </edge>
    <edge source="JPN" target="HUN">
      <data key="d0">29247816</data>
    </edge>
    <edge source="JPN" target="IDN">
      <data key="d0">275939539</data>
    </edge>
    <edge source="JPN" target="IRL">
      <data key="d0">5833022</data>
    </edge>
    <edge source="JPN" target="ISR">
      <data key="d0">17947915</data>
    </edge>
    <edge source="JPN" target="ITA">
      <data key="d0">175973195</data>
    </edge>
    <edge source="JPN" target="CIV">
      <data key="d0">266455</data>
    </edge>
    <edge source="JPN" target="KAZ">
      <data key="d0">881042</data>
    </edge>
    <edge source="JPN" target="JOR">
      <data key="d0">130847</data>
    </edge>
    <edge source="JPN" target="KOR">
      <data key="d0">770333741</data>
    </edge>
    <edge source="JPN" target="LBN">
      <data key="d0">52293</data>
    </edge>
    <edge source="JPN" target="LVA">
      <data key="d0">314881</data>
    </edge>
    <edge source="JPN" target="LTU">
      <data key="d0">1625666</data>
    </edge>
    <edge source="JPN" target="MYS">
      <data key="d0">116995592</data>
    </edge>
    <edge source="JPN" target="MEX">
      <data key="d0">476705174</data>
    </edge>
    <edge source="JPN" target="MDA">
      <data key="d0">364669</data>
    </edge>
    <edge source="JPN" target="MAR">
      <data key="d0">1474754</data>
    </edge>
    <edge source="JPN" target="OMN">
      <data key="d0">721456</data>
    </edge>
    <edge source="JPN" target="NLD">
      <data key="d0">150699806</data>
    </edge>
    <edge source="JPN" target="NZL">
      <data key="d0">7899379</data>
    </edge>
    <edge source="JPN" target="NOR">
      <data key="d0">5792902</data>
    </edge>
    <edge source="JPN" target="PAK">
      <data key="d0">14139648</data>
    </edge>
    <edge source="JPN" target="PAN">
      <data key="d0">85525</data>
    </edge>
    <edge source="JPN" target="PRY">
      <data key="d0">99650</data>
    </edge>
    <edge source="JPN" target="PER">
      <data key="d0">595342</data>
    </edge>
    <edge source="JPN" target="PHL">
      <data key="d0">107823218</data>
    </edge>
    <edge source="JPN" target="POL">
      <data key="d0">47521450</data>
    </edge>
    <edge source="JPN" target="PRT">
      <data key="d0">7399783</data>
    </edge>
    <edge source="JPN" target="ROU">
      <data key="d0">18147593</data>
    </edge>
    <edge source="JPN" target="RUS">
      <data key="d0">69225679</data>
    </edge>
    <edge source="JPN" target="SAU">
      <data key="d0">14719880</data>
    </edge>
    <edge source="JPN" target="SRB">
      <data key="d0">1942536</data>
    </edge>
    <edge source="JPN" target="IND">
      <data key="d0">446472798</data>
    </edge>
    <edge source="JPN" target="SGP">
      <data key="d0">75235930</data>
    </edge>
    <edge source="JPN" target="SVK">
      <data key="d0">9529889</data>
    </edge>
    <edge source="JPN" target="VNM">
      <data key="d0">250954751</data>
    </edge>
    <edge source="JPN" target="SVN">
      <data key="d0">6290969</data>
    </edge>
    <edge source="JPN" target="ZAF">
      <data key="d0">9713950</data>
    </edge>
    <edge source="JPN" target="ESP">
      <data key="d0">64063313</data>
    </edge>
    <edge source="JPN" target="SWE">
      <data key="d0">24469483</data>
    </edge>
    <edge source="JPN" target="CHE">
      <data key="d0">40917939</data>
    </edge>
    <edge source="JPN" target="THA">
      <data key="d0">581360899</data>
    </edge>
    <edge source="JPN" target="ARE">
      <data key="d0">6369422</data>
    </edge>
    <edge source="JPN" target="TUN">
      <data key="d0">753712</data>
    </edge>
    <edge source="JPN" target="TUR">
      <data key="d0">136305600</data>
    </edge>
    <edge source="JPN" target="UGA">
      <data key="d0">61676</data>
    </edge>
    <edge source="JPN" target="UKR">
      <data key="d0">45028</data>
    </edge>
    <edge source="JPN" target="MKD">
      <data key="d0">110995</data>
    </edge>
    <edge source="JPN" target="EGY">
      <data key="d0">4245818</data>
    </edge>
    <edge source="JPN" target="GBR">
      <data key="d0">152799700</data>
    </edge>
    <edge source="JPN" target="TZA">
      <data key="d0">534200</data>
    </edge>
    <edge source="JPN" target="USA">
      <data key="d0">2346881638</data>
    </edge>
    <edge source="JPN" target="URY">
      <data key="d0">306188</data>
    </edge>
    <edge source="KAZ" target="BEL">
      <data key="d0">1174492</data>
    </edge>
    <edge source="KAZ" target="CHN">
      <data key="d0">41986</data>
    </edge>
    <edge source="KAZ" target="CZE">
      <data key="d0">64890</data>
    </edge>
    <edge source="KAZ" target="GEO">
      <data key="d0">16977</data>
    </edge>
    <edge source="KAZ" target="DEU">
      <data key="d0">674332</data>
    </edge>
    <edge source="KAZ" target="ITA">
      <data key="d0">3658395</data>
    </edge>
    <edge source="KAZ" target="KGZ">
      <data key="d0">27324</data>
    </edge>
    <edge source="KAZ" target="NLD">
      <data key="d0">2717383</data>
    </edge>
    <edge source="KAZ" target="RUS">
      <data key="d0">1527113</data>
    </edge>
    <edge source="KAZ" target="SRB">
      <data key="d0">14435</data>
    </edge>
    <edge source="KAZ" target="TUR">
      <data key="d0">28244</data>
    </edge>
    <edge source="KAZ" target="UKR">
      <data key="d0">24230</data>
    </edge>
    <edge source="KAZ" target="GBR">
      <data key="d0">16602</data>
    </edge>
    <edge source="JOR" target="CHN">
      <data key="d0">10480</data>
    </edge>
    <edge source="JOR" target="ETH">
      <data key="d0">46435</data>
    </edge>
    <edge source="JOR" target="EST">
      <data key="d0">41245</data>
    </edge>
    <edge source="JOR" target="GHA">
      <data key="d0">71382</data>
    </edge>
    <edge source="JOR" target="ISR">
      <data key="d0">43739</data>
    </edge>
    <edge source="JOR" target="ITA">
      <data key="d0">20693</data>
    </edge>
    <edge source="JOR" target="LBN">
      <data key="d0">56758</data>
    </edge>
    <edge source="JOR" target="OMN">
      <data key="d0">16727</data>
    </edge>
    <edge source="JOR" target="SAU">
      <data key="d0">359465</data>
    </edge>
    <edge source="JOR" target="ARE">
      <data key="d0">129206</data>
    </edge>
    <edge source="JOR" target="TUR">
      <data key="d0">36449</data>
    </edge>
    <edge source="JOR" target="EGY">
      <data key="d0">67782</data>
    </edge>
    <edge source="KOR" target="ALB">
      <data key="d0">53390</data>
    </edge>
    <edge source="KOR" target="DZA">
      <data key="d0">6758299</data>
    </edge>
    <edge source="KOR" target="AZE">
      <data key="d0">34647</data>
    </edge>
    <edge source="KOR" target="ARG">
      <data key="d0">6539983</data>
    </edge>
    <edge source="KOR" target="AUS">
      <data key="d0">10056060</data>
    </edge>
    <edge source="KOR" target="AUT">
      <data key="d0">4677543</data>
    </edge>
    <edge source="KOR" target="ARM">
      <data key="d0">30700</data>
    </edge>
    <edge source="KOR" target="BEL">
      <data key="d0">11688799</data>
    </edge>
    <edge source="KOR" target="BOL">
      <data key="d0">42025</data>
    </edge>
    <edge source="KOR" target="BWA">
      <data key="d0">96357</data>
    </edge>
    <edge source="KOR" target="BRA">
      <data key="d0">35779413</data>
    </edge>
    <edge source="KOR" target="BGR">
      <data key="d0">548687</data>
    </edge>
    <edge source="KOR" target="BLR">
      <data key="d0">1064333</data>
    </edge>
    <edge source="KOR" target="KHM">
      <data key="d0">80103</data>
    </edge>
    <edge source="KOR" target="CAN">
      <data key="d0">6879011</data>
    </edge>
    <edge source="KOR" target="LKA">
      <data key="d0">1383079</data>
    </edge>
    <edge source="KOR" target="CHL">
      <data key="d0">1175331</data>
    </edge>
    <edge source="KOR" target="CHN">
      <data key="d0">982916797</data>
    </edge>
    <edge source="KOR" target="COL">
      <data key="d0">1498487</data>
    </edge>
    <edge source="KOR" target="CRI">
      <data key="d0">103879</data>
    </edge>
    <edge source="KOR" target="HRV">
      <data key="d0">27808</data>
    </edge>
    <edge source="KOR" target="CZE">
      <data key="d0">34668413</data>
    </edge>
    <edge source="KOR" target="BEN">
      <data key="d0">14437</data>
    </edge>
    <edge source="KOR" target="DNK">
      <data key="d0">685806</data>
    </edge>
    <edge source="KOR" target="ECU">
      <data key="d0">1624383</data>
    </edge>
    <edge source="KOR" target="ETH">
      <data key="d0">14816</data>
    </edge>
    <edge source="KOR" target="EST">
      <data key="d0">6962142</data>
    </edge>
    <edge source="KOR" target="FIN">
      <data key="d0">2391330</data>
    </edge>
    <edge source="KOR" target="FRA">
      <data key="d0">16622602</data>
    </edge>
    <edge source="KOR" target="GEO">
      <data key="d0">50579</data>
    </edge>
    <edge source="KOR" target="DEU">
      <data key="d0">169103290</data>
    </edge>
    <edge source="KOR" target="GHA">
      <data key="d0">110110</data>
    </edge>
    <edge source="KOR" target="GRC">
      <data key="d0">302491</data>
    </edge>
    <edge source="KOR" target="GTM">
      <data key="d0">24013</data>
    </edge>
    <edge source="KOR" target="HND">
      <data key="d0">11899</data>
    </edge>
    <edge source="KOR" target="HKG">
      <data key="d0">9128243</data>
    </edge>
    <edge source="KOR" target="HUN">
      <data key="d0">3452743</data>
    </edge>
    <edge source="KOR" target="IDN">
      <data key="d0">58805530</data>
    </edge>
    <edge source="KOR" target="IRL">
      <data key="d0">162911</data>
    </edge>
    <edge source="KOR" target="ISR">
      <data key="d0">6196347</data>
    </edge>
    <edge source="KOR" target="ITA">
      <data key="d0">104970747</data>
    </edge>
    <edge source="KOR" target="JPN">
      <data key="d0">181431688</data>
    </edge>
    <edge source="KOR" target="KAZ">
      <data key="d0">792794</data>
    </edge>
    <edge source="KOR" target="JOR">
      <data key="d0">193545</data>
    </edge>
    <edge source="KOR" target="LBN">
      <data key="d0">12537</data>
    </edge>
    <edge source="KOR" target="LVA">
      <data key="d0">4865022</data>
    </edge>
    <edge source="KOR" target="LTU">
      <data key="d0">557631</data>
    </edge>
    <edge source="KOR" target="MDG">
      <data key="d0">51531</data>
    </edge>
    <edge source="KOR" target="MWI">
      <data key="d0">10582</data>
    </edge>
    <edge source="KOR" target="MYS">
      <data key="d0">27093878</data>
    </edge>
    <edge source="KOR" target="MUS">
      <data key="d0">55209</data>
    </edge>
    <edge source="KOR" target="MEX">
      <data key="d0">203097044</data>
    </edge>
    <edge source="KOR" target="MDA">
      <data key="d0">30880</data>
    </edge>
    <edge source="KOR" target="MAR">
      <data key="d0">857677</data>
    </edge>
    <edge source="KOR" target="OMN">
      <data key="d0">5503128</data>
    </edge>
    <edge source="KOR" target="NLD">
      <data key="d0">5993563</data>
    </edge>
    <edge source="KOR" target="NZL">
      <data key="d0">3334638</data>
    </edge>
    <edge source="KOR" target="NOR">
      <data key="d0">680595</data>
    </edge>
    <edge source="KOR" target="PAK">
      <data key="d0">6720903</data>
    </edge>
    <edge source="KOR" target="PAN">
      <data key="d0">121041</data>
    </edge>
    <edge source="KOR" target="PRY">
      <data key="d0">11780</data>
    </edge>
    <edge source="KOR" target="PER">
      <data key="d0">2707864</data>
    </edge>
    <edge source="KOR" target="PHL">
      <data key="d0">15618018</data>
    </edge>
    <edge source="KOR" target="POL">
      <data key="d0">30412329</data>
    </edge>
    <edge source="KOR" target="PRT">
      <data key="d0">13228192</data>
    </edge>
    <edge source="KOR" target="ROU">
      <data key="d0">2194198</data>
    </edge>
    <edge source="KOR" target="RUS">
      <data key="d0">110669252</data>
    </edge>
    <edge source="KOR" target="SAU">
      <data key="d0">19529300</data>
    </edge>
    <edge source="KOR" target="SRB">
      <data key="d0">56097</data>
    </edge>
    <edge source="KOR" target="IND">
      <data key="d0">158251245</data>
    </edge>
    <edge source="KOR" target="SGP">
      <data key="d0">6367632</data>
    </edge>
    <edge source="KOR" target="SVK">
      <data key="d0">6034112</data>
    </edge>
    <edge source="KOR" target="VNM">
      <data key="d0">355787805</data>
    </edge>
    <edge source="KOR" target="SVN">
      <data key="d0">7717954</data>
    </edge>
    <edge source="KOR" target="ZAF">
      <data key="d0">7966351</data>
    </edge>
    <edge source="KOR" target="ESP">
      <data key="d0">17492272</data>
    </edge>
    <edge source="KOR" target="SWE">
      <data key="d0">4341922</data>
    </edge>
    <edge source="KOR" target="CHE">
      <data key="d0">3199164</data>
    </edge>
    <edge source="KOR" target="THA">
      <data key="d0">62163730</data>
    </edge>
    <edge source="KOR" target="ARE">
      <data key="d0">8673581</data>
    </edge>
    <edge source="KOR" target="TUN">
      <data key="d0">24043</data>
    </edge>
    <edge source="KOR" target="TUR">
      <data key="d0">65688695</data>
    </edge>
    <edge source="KOR" target="UGA">
      <data key="d0">17337</data>
    </edge>
    <edge source="KOR" target="UKR">
      <data key="d0">2973869</data>
    </edge>
    <edge source="KOR" target="MKD">
      <data key="d0">11155</data>
    </edge>
    <edge source="KOR" target="EGY">
      <data key="d0">3857361</data>
    </edge>
    <edge source="KOR" target="GBR">
      <data key="d0">28335462</data>
    </edge>
    <edge source="KOR" target="TZA">
      <data key="d0">88048</data>
    </edge>
    <edge source="KOR" target="USA">
      <data key="d0">333080831</data>
    </edge>
    <edge source="KOR" target="URY">
      <data key="d0">186093</data>
    </edge>
    <edge source="LBN" target="BEL">
      <data key="d0">17915</data>
    </edge>
    <edge source="LBN" target="BGR">
      <data key="d0">10676</data>
    </edge>
    <edge source="LBN" target="CMR">
      <data key="d0">93748</data>
    </edge>
    <edge source="LBN" target="CAF">
      <data key="d0">14870</data>
    </edge>
    <edge source="LBN" target="DNK">
      <data key="d0">18224</data>
    </edge>
    <edge source="LBN" target="ETH">
      <data key="d0">39448</data>
    </edge>
    <edge source="LBN" target="GHA">
      <data key="d0">97326</data>
    </edge>
    <edge source="LBN" target="ITA">
      <data key="d0">448756</data>
    </edge>
    <edge source="LBN" target="CIV">
      <data key="d0">119782</data>
    </edge>
    <edge source="LBN" target="JOR">
      <data key="d0">77136</data>
    </edge>
    <edge source="LBN" target="MWI">
      <data key="d0">15000</data>
    </edge>
    <edge source="LBN" target="MUS">
      <data key="d0">11516</data>
    </edge>
    <edge source="LBN" target="SAU">
      <data key="d0">487160</data>
    </edge>
    <edge source="LBN" target="VNM">
      <data key="d0">205398</data>
    </edge>
    <edge source="LBN" target="TGO">
      <data key="d0">17925</data>
    </edge>
    <edge source="LBN" target="ARE">
      <data key="d0">75387</data>
    </edge>
    <edge source="LBN" target="TUN">
      <data key="d0">10000</data>
    </edge>
    <edge source="LBN" target="TUR">
      <data key="d0">18562</data>
    </edge>
    <edge source="LBN" target="EGY">
      <data key="d0">120344</data>
    </edge>
    <edge source="LBN" target="GBR">
      <data key="d0">27951</data>
    </edge>
    <edge source="MYS" target="DZA">
      <data key="d0">117324</data>
    </edge>
    <edge source="MYS" target="AUS">
      <data key="d0">1734078</data>
    </edge>
    <edge source="MYS" target="AUT">
      <data key="d0">2413237</data>
    </edge>
    <edge source="MYS" target="BEL">
      <data key="d0">191206</data>
    </edge>
    <edge source="MYS" target="BRA">
      <data key="d0">825931</data>
    </edge>
    <edge source="MYS" target="BGR">
      <data key="d0">35713</data>
    </edge>
    <edge source="MYS" target="KHM">
      <data key="d0">2345618</data>
    </edge>
    <edge source="MYS" target="CMR">
      <data key="d0">13111</data>
    </edge>
    <edge source="MYS" target="CAN">
      <data key="d0">383155</data>
    </edge>
    <edge source="MYS" target="LKA">
      <data key="d0">352099</data>
    </edge>
    <edge source="MYS" target="CHL">
      <data key="d0">101076</data>
    </edge>
    <edge source="MYS" target="CHN">
      <data key="d0">61527360</data>
    </edge>
    <edge source="MYS" target="COL">
      <data key="d0">66000</data>
    </edge>
    <edge source="MYS" target="CZE">
      <data key="d0">83895</data>
    </edge>
    <edge source="MYS" target="DNK">
      <data key="d0">53500</data>
    </edge>
    <edge source="MYS" target="FIN">
      <data key="d0">76655</data>
    </edge>
    <edge source="MYS" target="FRA">
      <data key="d0">3954931</data>
    </edge>
    <edge source="MYS" target="GMB">
      <data key="d0">11481</data>
    </edge>
    <edge source="MYS" target="DEU">
      <data key="d0">7942749</data>
    </edge>
    <edge source="MYS" target="GHA">
      <data key="d0">151257</data>
    </edge>
    <edge source="MYS" target="GTM">
      <data key="d0">26147</data>
    </edge>
    <edge source="MYS" target="HND">
      <data key="d0">85884</data>
    </edge>
    <edge source="MYS" target="HKG">
      <data key="d0">10482751</data>
    </edge>
    <edge source="MYS" target="HUN">
      <data key="d0">858022</data>
    </edge>
    <edge source="MYS" target="IDN">
      <data key="d0">17494276</data>
    </edge>
    <edge source="MYS" target="IRL">
      <data key="d0">1020277</data>
    </edge>
    <edge source="MYS" target="ITA">
      <data key="d0">1778855</data>
    </edge>
    <edge source="MYS" target="CIV">
      <data key="d0">775334</data>
    </edge>
    <edge source="MYS" target="JPN">
      <data key="d0">15630717</data>
    </edge>
    <edge source="MYS" target="KOR">
      <data key="d0">9366248</data>
    </edge>
    <edge source="MYS" target="MUS">
      <data key="d0">90919</data>
    </edge>
    <edge source="MYS" target="MEX">
      <data key="d0">3722486</data>
    </edge>
    <edge source="MYS" target="MAR">
      <data key="d0">2155129</data>
    </edge>
    <edge source="MYS" target="OMN">
      <data key="d0">102420</data>
    </edge>
    <edge source="MYS" target="NLD">
      <data key="d0">3381412</data>
    </edge>
    <edge source="MYS" target="NZL">
      <data key="d0">293455</data>
    </edge>
    <edge source="MYS" target="NOR">
      <data key="d0">24028</data>
    </edge>
    <edge source="MYS" target="PAK">
      <data key="d0">865765</data>
    </edge>
    <edge source="MYS" target="PHL">
      <data key="d0">16099544</data>
    </edge>
    <edge source="MYS" target="POL">
      <data key="d0">253666</data>
    </edge>
    <edge source="MYS" target="PRT">
      <data key="d0">457317</data>
    </edge>
    <edge source="MYS" target="ROU">
      <data key="d0">317229</data>
    </edge>
    <edge source="MYS" target="RUS">
      <data key="d0">951671</data>
    </edge>
    <edge source="MYS" target="SAU">
      <data key="d0">603762</data>
    </edge>
    <edge source="MYS" target="SEN">
      <data key="d0">35868</data>
    </edge>
    <edge source="MYS" target="IND">
      <data key="d0">8276244</data>
    </edge>
    <edge source="MYS" target="SGP">
      <data key="d0">54250443</data>
    </edge>
    <edge source="MYS" target="SVK">
      <data key="d0">396588</data>
    </edge>
    <edge source="MYS" target="VNM">
      <data key="d0">8312321</data>
    </edge>
    <edge source="MYS" target="SVN">
      <data key="d0">670598</data>
    </edge>
    <edge source="MYS" target="ZAF">
      <data key="d0">671012</data>
    </edge>
    <edge source="MYS" target="ESP">
      <data key="d0">160908</data>
    </edge>
    <edge source="MYS" target="SWE">
      <data key="d0">10941</data>
    </edge>
    <edge source="MYS" target="CHE">
      <data key="d0">3576473</data>
    </edge>
    <edge source="MYS" target="THA">
      <data key="d0">37060565</data>
    </edge>
    <edge source="MYS" target="ARE">
      <data key="d0">3183872</data>
    </edge>
    <edge source="MYS" target="TUR">
      <data key="d0">30043</data>
    </edge>
    <edge source="MYS" target="EGY">
      <data key="d0">79449</data>
    </edge>
    <edge source="MYS" target="GBR">
      <data key="d0">3117412</data>
    </edge>
    <edge source="MYS" target="USA">
      <data key="d0">46675883</data>
    </edge>
    <edge source="MAR" target="DZA">
      <data key="d0">36469</data>
    </edge>
    <edge source="MAR" target="AUS">
      <data key="d0">311926</data>
    </edge>
    <edge source="MAR" target="BEN">
      <data key="d0">14784</data>
    </edge>
    <edge source="MAR" target="DNK">
      <data key="d0">57565</data>
    </edge>
    <edge source="MAR" target="FRA">
      <data key="d0">954308</data>
    </edge>
    <edge source="MAR" target="DEU">
      <data key="d0">159839</data>
    </edge>
    <edge source="MAR" target="ITA">
      <data key="d0">279879</data>
    </edge>
    <edge source="MAR" target="CIV">
      <data key="d0">79015</data>
    </edge>
    <edge source="MAR" target="MRT">
      <data key="d0">93521</data>
    </edge>
    <edge source="MAR" target="NER">
      <data key="d0">272106</data>
    </edge>
    <edge source="MAR" target="POL">
      <data key="d0">11049</data>
    </edge>
    <edge source="MAR" target="PRT">
      <data key="d0">22180</data>
    </edge>
    <edge source="MAR" target="ROU">
      <data key="d0">14251</data>
    </edge>
    <edge source="MAR" target="SEN">
      <data key="d0">35156</data>
    </edge>
    <edge source="MAR" target="ESP">
      <data key="d0">139997</data>
    </edge>
    <edge source="MAR" target="CHE">
      <data key="d0">121668</data>
    </edge>
    <edge source="MAR" target="TUN">
      <data key="d0">82472</data>
    </edge>
    <edge source="MAR" target="EGY">
      <data key="d0">59103</data>
    </edge>
    <edge source="MAR" target="USA">
      <data key="d0">47462</data>
    </edge>
    <edge source="OMN" target="BEL">
      <data key="d0">59579</data>
    </edge>
    <edge source="OMN" target="CHN">
      <data key="d0">206048</data>
    </edge>
    <edge source="OMN" target="FRA">
      <data key="d0">12187</data>
    </edge>
    <edge source="OMN" target="DEU">
      <data key="d0">10023</data>
    </edge>
    <edge source="OMN" target="NLD">
      <data key="d0">235307</data>
    </edge>
    <edge source="OMN" target="SAU">
      <data key="d0">424084</data>
    </edge>
    <edge source="OMN" target="IND">
      <data key="d0">79571</data>
    </edge>
    <edge source="OMN" target="ARE">
      <data key="d0">346700</data>
    </edge>
    <edge source="OMN" target="GBR">
      <data key="d0">20887</data>
    </edge>
    <edge source="OMN" target="USA">
      <data key="d0">20026</data>
    </edge>
    <edge source="NZL" target="DZA">
      <data key="d0">997775</data>
    </edge>
    <edge source="NZL" target="AUS">
      <data key="d0">11841706</data>
    </edge>
    <edge source="NZL" target="BEL">
      <data key="d0">734795</data>
    </edge>
    <edge source="NZL" target="BRA">
      <data key="d0">13935</data>
    </edge>
    <edge source="NZL" target="CAN">
      <data key="d0">2030318</data>
    </edge>
    <edge source="NZL" target="CHL">
      <data key="d0">363076</data>
    </edge>
    <edge source="NZL" target="CHN">
      <data key="d0">8330677</data>
    </edge>
    <edge source="NZL" target="COL">
      <data key="d0">81874</data>
    </edge>
    <edge source="NZL" target="CRI">
      <data key="d0">103520</data>
    </edge>
    <edge source="NZL" target="DNK">
      <data key="d0">288628</data>
    </edge>
    <edge source="NZL" target="ECU">
      <data key="d0">231046</data>
    </edge>
    <edge source="NZL" target="FIN">
      <data key="d0">13352</data>
    </edge>
    <edge source="NZL" target="FRA">
      <data key="d0">429921</data>
    </edge>
    <edge source="NZL" target="DEU">
      <data key="d0">35428</data>
    </edge>
    <edge source="NZL" target="GHA">
      <data key="d0">199909</data>
    </edge>
    <edge source="NZL" target="HKG">
      <data key="d0">15985</data>
    </edge>
    <edge source="NZL" target="IDN">
      <data key="d0">426425</data>
    </edge>
    <edge source="NZL" target="ITA">
      <data key="d0">61225</data>
    </edge>
    <edge source="NZL" target="JPN">
      <data key="d0">23874</data>
    </edge>
    <edge source="NZL" target="KAZ">
      <data key="d0">82449</data>
    </edge>
    <edge source="NZL" target="KOR">
      <data key="d0">117788</data>
    </edge>
    <edge source="NZL" target="LVA">
      <data key="d0">793450</data>
    </edge>
    <edge source="NZL" target="LTU">
      <data key="d0">236270</data>
    </edge>
    <edge source="NZL" target="MYS">
      <data key="d0">1187060</data>
    </edge>
    <edge source="NZL" target="MEX">
      <data key="d0">322546</data>
    </edge>
    <edge source="NZL" target="NLD">
      <data key="d0">2139866</data>
    </edge>
    <edge source="NZL" target="PHL">
      <data key="d0">204228</data>
    </edge>
    <edge source="NZL" target="POL">
      <data key="d0">35703</data>
    </edge>
    <edge source="NZL" target="PRT">
      <data key="d0">167205</data>
    </edge>
    <edge source="NZL" target="RUS">
      <data key="d0">439531</data>
    </edge>
    <edge source="NZL" target="SAU">
      <data key="d0">756056</data>
    </edge>
    <edge source="NZL" target="IND">
      <data key="d0">640344</data>
    </edge>
    <edge source="NZL" target="SGP">
      <data key="d0">543811</data>
    </edge>
    <edge source="NZL" target="VNM">
      <data key="d0">17827</data>
    </edge>
    <edge source="NZL" target="ZAF">
      <data key="d0">325438</data>
    </edge>
    <edge source="NZL" target="ESP">
      <data key="d0">1695993</data>
    </edge>
    <edge source="NZL" target="SWE">
      <data key="d0">56451</data>
    </edge>
    <edge source="NZL" target="CHE">
      <data key="d0">39097</data>
    </edge>
    <edge source="NZL" target="THA">
      <data key="d0">947103</data>
    </edge>
    <edge source="NZL" target="ARE">
      <data key="d0">1309707</data>
    </edge>
    <edge source="NZL" target="TUR">
      <data key="d0">1073657</data>
    </edge>
    <edge source="NZL" target="EGY">
      <data key="d0">35914</data>
    </edge>
    <edge source="NZL" target="GBR">
      <data key="d0">5027267</data>
    </edge>
    <edge source="NZL" target="USA">
      <data key="d0">21735702</data>
    </edge>
    <edge source="NZL" target="URY">
      <data key="d0">84819</data>
    </edge>
    <edge source="NOR" target="AZE">
      <data key="d0">22002</data>
    </edge>
    <edge source="NOR" target="AUS">
      <data key="d0">193243</data>
    </edge>
    <edge source="NOR" target="AUT">
      <data key="d0">311800</data>
    </edge>
    <edge source="NOR" target="BEL">
      <data key="d0">2469677</data>
    </edge>
    <edge source="NOR" target="BRA">
      <data key="d0">145201</data>
    </edge>
    <edge source="NOR" target="BGR">
      <data key="d0">148103</data>
    </edge>
    <edge source="NOR" target="CAN">
      <data key="d0">506656</data>
    </edge>
    <edge source="NOR" target="CHL">
      <data key="d0">341077</data>
    </edge>
    <edge source="NOR" target="CHN">
      <data key="d0">2189687</data>
    </edge>
    <edge source="NOR" target="COL">
      <data key="d0">31661</data>
    </edge>
    <edge source="NOR" target="HRV">
      <data key="d0">46485</data>
    </edge>
    <edge source="NOR" target="CZE">
      <data key="d0">791946</data>
    </edge>
    <edge source="NOR" target="DNK">
      <data key="d0">2404003</data>
    </edge>
    <edge source="NOR" target="EST">
      <data key="d0">24097</data>
    </edge>
    <edge source="NOR" target="FIN">
      <data key="d0">371118</data>
    </edge>
    <edge source="NOR" target="FRA">
      <data key="d0">446543</data>
    </edge>
    <edge source="NOR" target="DEU">
      <data key="d0">4046152</data>
    </edge>
    <edge source="NOR" target="GHA">
      <data key="d0">18882</data>
    </edge>
    <edge source="NOR" target="GTM">
      <data key="d0">11242</data>
    </edge>
    <edge source="NOR" target="HKG">
      <data key="d0">12844</data>
    </edge>
    <edge source="NOR" target="HUN">
      <data key="d0">46850</data>
    </edge>
    <edge source="NOR" target="ISR">
      <data key="d0">16291</data>
    </edge>
    <edge source="NOR" target="ITA">
      <data key="d0">1492324</data>
    </edge>
    <edge source="NOR" target="JPN">
      <data key="d0">951959</data>
    </edge>
    <edge source="NOR" target="KAZ">
      <data key="d0">28452</data>
    </edge>
    <edge source="NOR" target="KOR">
      <data key="d0">229371</data>
    </edge>
    <edge source="NOR" target="LVA">
      <data key="d0">38314</data>
    </edge>
    <edge source="NOR" target="LTU">
      <data key="d0">281008</data>
    </edge>
    <edge source="NOR" target="MYS">
      <data key="d0">63787</data>
    </edge>
    <edge source="NOR" target="NLD">
      <data key="d0">30644791</data>
    </edge>
    <edge source="NOR" target="NZL">
      <data key="d0">72440</data>
    </edge>
    <edge source="NOR" target="PER">
      <data key="d0">217049</data>
    </edge>
    <edge source="NOR" target="POL">
      <data key="d0">574529</data>
    </edge>
    <edge source="NOR" target="ROU">
      <data key="d0">64373</data>
    </edge>
    <edge source="NOR" target="RUS">
      <data key="d0">69438</data>
    </edge>
    <edge source="NOR" target="SAU">
      <data key="d0">566470</data>
    </edge>
    <edge source="NOR" target="SRB">
      <data key="d0">66078</data>
    </edge>
    <edge source="NOR" target="IND">
      <data key="d0">835532</data>
    </edge>
    <edge source="NOR" target="SGP">
      <data key="d0">376242</data>
    </edge>
    <edge source="NOR" target="SVN">
      <data key="d0">39317</data>
    </edge>
    <edge source="NOR" target="ESP">
      <data key="d0">1110571</data>
    </edge>
    <edge source="NOR" target="SWE">
      <data key="d0">9337567</data>
    </edge>
    <edge source="NOR" target="CHE">
      <data key="d0">974893</data>
    </edge>
    <edge source="NOR" target="THA">
      <data key="d0">62805</data>
    </edge>
    <edge source="NOR" target="ARE">
      <data key="d0">277596</data>
    </edge>
    <edge source="NOR" target="TUR">
      <data key="d0">437209</data>
    </edge>
    <edge source="NOR" target="EGY">
      <data key="d0">16895</data>
    </edge>
    <edge source="NOR" target="GBR">
      <data key="d0">1638258</data>
    </edge>
    <edge source="NOR" target="USA">
      <data key="d0">5872477</data>
    </edge>
    <edge source="PAK" target="CHN">
      <data key="d0">54191</data>
    </edge>
    <edge source="PAK" target="FRA">
      <data key="d0">33216</data>
    </edge>
    <edge source="PAK" target="DEU">
      <data key="d0">103316</data>
    </edge>
    <edge source="PAK" target="ITA">
      <data key="d0">67778</data>
    </edge>
    <edge source="PAK" target="KAZ">
      <data key="d0">58794</data>
    </edge>
    <edge source="PAK" target="MDG">
      <data key="d0">12443</data>
    </edge>
    <edge source="PAK" target="MWI">
      <data key="d0">19494</data>
    </edge>
    <edge source="PAK" target="MOZ">
      <data key="d0">11019</data>
    </edge>
    <edge source="PAK" target="OMN">
      <data key="d0">283850</data>
    </edge>
    <edge source="PAK" target="NIC">
      <data key="d0">18340</data>
    </edge>
    <edge source="PAK" target="PER">
      <data key="d0">12493</data>
    </edge>
    <edge source="PAK" target="SAU">
      <data key="d0">919650</data>
    </edge>
    <edge source="PAK" target="IND">
      <data key="d0">15276</data>
    </edge>
    <edge source="PAK" target="ZAF">
      <data key="d0">21729</data>
    </edge>
    <edge source="PAK" target="ESP">
      <data key="d0">65561</data>
    </edge>
    <edge source="PAK" target="THA">
      <data key="d0">114559</data>
    </edge>
    <edge source="PAK" target="ARE">
      <data key="d0">729244</data>
    </edge>
    <edge source="PAK" target="TUR">
      <data key="d0">36034</data>
    </edge>
    <edge source="PAK" target="GBR">
      <data key="d0">93026</data>
    </edge>
    <edge source="PAK" target="TZA">
      <data key="d0">169927</data>
    </edge>
    <edge source="PAK" target="USA">
      <data key="d0">105663</data>
    </edge>
    <edge source="PHL" target="ARG">
      <data key="d0">32047</data>
    </edge>
    <edge source="PHL" target="AUS">
      <data key="d0">397941</data>
    </edge>
    <edge source="PHL" target="BRA">
      <data key="d0">210902</data>
    </edge>
    <edge source="PHL" target="BGR">
      <data key="d0">52495</data>
    </edge>
    <edge source="PHL" target="KHM">
      <data key="d0">181906</data>
    </edge>
    <edge source="PHL" target="CAN">
      <data key="d0">634664</data>
    </edge>
    <edge source="PHL" target="CHN">
      <data key="d0">6900160</data>
    </edge>
    <edge source="PHL" target="CZE">
      <data key="d0">228564</data>
    </edge>
    <edge source="PHL" target="DNK">
      <data key="d0">47589</data>
    </edge>
    <edge source="PHL" target="FRA">
      <data key="d0">115988</data>
    </edge>
    <edge source="PHL" target="DEU">
      <data key="d0">230229</data>
    </edge>
    <edge source="PHL" target="HKG">
      <data key="d0">2987690</data>
    </edge>
    <edge source="PHL" target="HUN">
      <data key="d0">461488</data>
    </edge>
    <edge source="PHL" target="IDN">
      <data key="d0">3100756</data>
    </edge>
    <edge source="PHL" target="ISR">
      <data key="d0">26179</data>
    </edge>
    <edge source="PHL" target="ITA">
      <data key="d0">181060</data>
    </edge>
    <edge source="PHL" target="JPN">
      <data key="d0">40299604</data>
    </edge>
    <edge source="PHL" target="KOR">
      <data key="d0">821997</data>
    </edge>
    <edge source="PHL" target="MYS">
      <data key="d0">425427</data>
    </edge>
    <edge source="PHL" target="MEX">
      <data key="d0">1118751</data>
    </edge>
    <edge source="PHL" target="MAR">
      <data key="d0">56723</data>
    </edge>
    <edge source="PHL" target="NLD">
      <data key="d0">4636632</data>
    </edge>
    <edge source="PHL" target="NZL">
      <data key="d0">11713</data>
    </edge>
    <edge source="PHL" target="PAN">
      <data key="d0">54286</data>
    </edge>
    <edge source="PHL" target="PRY">
      <data key="d0">32023</data>
    </edge>
    <edge source="PHL" target="PRT">
      <data key="d0">55889</data>
    </edge>
    <edge source="PHL" target="IND">
      <data key="d0">1247189</data>
    </edge>
    <edge source="PHL" target="SGP">
      <data key="d0">524941</data>
    </edge>
    <edge source="PHL" target="VNM">
      <data key="d0">746493</data>
    </edge>
    <edge source="PHL" target="ZAF">
      <data key="d0">57612</data>
    </edge>
    <edge source="PHL" target="ESP">
      <data key="d0">39381</data>
    </edge>
    <edge source="PHL" target="SWE">
      <data key="d0">390239</data>
    </edge>
    <edge source="PHL" target="THA">
      <data key="d0">6735715</data>
    </edge>
    <edge source="PHL" target="ARE">
      <data key="d0">42867</data>
    </edge>
    <edge source="PHL" target="TUR">
      <data key="d0">243719</data>
    </edge>
    <edge source="PHL" target="EGY">
      <data key="d0">18487</data>
    </edge>
    <edge source="PHL" target="GBR">
      <data key="d0">837055</data>
    </edge>
    <edge source="PHL" target="USA">
      <data key="d0">4116535</data>
    </edge>
    <edge source="POL" target="ALB">
      <data key="d0">270580</data>
    </edge>
    <edge source="POL" target="DZA">
      <data key="d0">839983</data>
    </edge>
    <edge source="POL" target="AZE">
      <data key="d0">115199</data>
    </edge>
    <edge source="POL" target="ARG">
      <data key="d0">379163</data>
    </edge>
    <edge source="POL" target="AUS">
      <data key="d0">1880828</data>
    </edge>
    <edge source="POL" target="AUT">
      <data key="d0">7512188</data>
    </edge>
    <edge source="POL" target="BEL">
      <data key="d0">6394581</data>
    </edge>
    <edge source="POL" target="BOL">
      <data key="d0">243967</data>
    </edge>
    <edge source="POL" target="BRA">
      <data key="d0">3435100</data>
    </edge>
    <edge source="POL" target="BGR">
      <data key="d0">6845572</data>
    </edge>
    <edge source="POL" target="BLR">
      <data key="d0">6905807</data>
    </edge>
    <edge source="POL" target="CAN">
      <data key="d0">2632654</data>
    </edge>
    <edge source="POL" target="LKA">
      <data key="d0">445215</data>
    </edge>
    <edge source="POL" target="CHL">
      <data key="d0">1226567</data>
    </edge>
    <edge source="POL" target="CHN">
      <data key="d0">10266934</data>
    </edge>
    <edge source="POL" target="COL">
      <data key="d0">519558</data>
    </edge>
    <edge source="POL" target="HRV">
      <data key="d0">1863019</data>
    </edge>
    <edge source="POL" target="CZE">
      <data key="d0">19515189</data>
    </edge>
    <edge source="POL" target="DNK">
      <data key="d0">6181347</data>
    </edge>
    <edge source="POL" target="ECU">
      <data key="d0">140358</data>
    </edge>
    <edge source="POL" target="SLV">
      <data key="d0">100668</data>
    </edge>
    <edge source="POL" target="ETH">
      <data key="d0">2425775</data>
    </edge>
    <edge source="POL" target="EST">
      <data key="d0">1717758</data>
    </edge>
    <edge source="POL" target="FIN">
      <data key="d0">4233288</data>
    </edge>
    <edge source="POL" target="FRA">
      <data key="d0">24082624</data>
    </edge>
    <edge source="POL" target="GEO">
      <data key="d0">105747</data>
    </edge>
    <edge source="POL" target="DEU">
      <data key="d0">142438466</data>
    </edge>
    <edge source="POL" target="GHA">
      <data key="d0">12484</data>
    </edge>
    <edge source="POL" target="GRC">
      <data key="d0">1482018</data>
    </edge>
    <edge source="POL" target="GTM">
      <data key="d0">172151</data>
    </edge>
    <edge source="POL" target="HKG">
      <data key="d0">36677</data>
    </edge>
    <edge source="POL" target="HUN">
      <data key="d0">9452788</data>
    </edge>
    <edge source="POL" target="IDN">
      <data key="d0">452701</data>
    </edge>
    <edge source="POL" target="IRL">
      <data key="d0">693156</data>
    </edge>
    <edge source="POL" target="ISR">
      <data key="d0">1275264</data>
    </edge>
    <edge source="POL" target="ITA">
      <data key="d0">32064709</data>
    </edge>
    <edge source="POL" target="CIV">
      <data key="d0">26666</data>
    </edge>
    <edge source="POL" target="JPN">
      <data key="d0">2020545</data>
    </edge>
    <edge source="POL" target="KAZ">
      <data key="d0">1497183</data>
    </edge>
    <edge source="POL" target="JOR">
      <data key="d0">67200</data>
    </edge>
    <edge source="POL" target="KOR">
      <data key="d0">701076</data>
    </edge>
    <edge source="POL" target="LBN">
      <data key="d0">288813</data>
    </edge>
    <edge source="POL" target="LVA">
      <data key="d0">1118356</data>
    </edge>
    <edge source="POL" target="LTU">
      <data key="d0">3568169</data>
    </edge>
    <edge source="POL" target="MDG">
      <data key="d0">13410</data>
    </edge>
    <edge source="POL" target="MWI">
      <data key="d0">10807</data>
    </edge>
    <edge source="POL" target="MYS">
      <data key="d0">1191192</data>
    </edge>
    <edge source="POL" target="MUS">
      <data key="d0">31185</data>
    </edge>
    <edge source="POL" target="MEX">
      <data key="d0">10947102</data>
    </edge>
    <edge source="POL" target="MDA">
      <data key="d0">176201</data>
    </edge>
    <edge source="POL" target="MAR">
      <data key="d0">1417694</data>
    </edge>
    <edge source="POL" target="MOZ">
      <data key="d0">12182</data>
    </edge>
    <edge source="POL" target="OMN">
      <data key="d0">59920</data>
    </edge>
    <edge source="POL" target="NAM">
      <data key="d0">726865</data>
    </edge>
    <edge source="POL" target="NLD">
      <data key="d0">8993252</data>
    </edge>
    <edge source="POL" target="NZL">
      <data key="d0">214809</data>
    </edge>
    <edge source="POL" target="NOR">
      <data key="d0">2246660</data>
    </edge>
    <edge source="POL" target="PAK">
      <data key="d0">368223</data>
    </edge>
    <edge source="POL" target="PAN">
      <data key="d0">13326</data>
    </edge>
    <edge source="POL" target="PRY">
      <data key="d0">55084</data>
    </edge>
    <edge source="POL" target="PER">
      <data key="d0">397910</data>
    </edge>
    <edge source="POL" target="PHL">
      <data key="d0">1838436</data>
    </edge>
    <edge source="POL" target="PRT">
      <data key="d0">3635125</data>
    </edge>
    <edge source="POL" target="ROU">
      <data key="d0">10945366</data>
    </edge>
    <edge source="POL" target="RUS">
      <data key="d0">47591705</data>
    </edge>
    <edge source="POL" target="SAU">
      <data key="d0">2701823</data>
    </edge>
    <edge source="POL" target="SRB">
      <data key="d0">1152104</data>
    </edge>
    <edge source="POL" target="IND">
      <data key="d0">5367006</data>
    </edge>
    <edge source="POL" target="SGP">
      <data key="d0">2745960</data>
    </edge>
    <edge source="POL" target="SVK">
      <data key="d0">7670298</data>
    </edge>
    <edge source="POL" target="VNM">
      <data key="d0">1076333</data>
    </edge>
    <edge source="POL" target="SVN">
      <data key="d0">1746259</data>
    </edge>
    <edge source="POL" target="ZAF">
      <data key="d0">2584447</data>
    </edge>
    <edge source="POL" target="ESP">
      <data key="d0">8822373</data>
    </edge>
    <edge source="POL" target="SWE">
      <data key="d0">12935952</data>
    </edge>
    <edge source="POL" target="CHE">
      <data key="d0">8274214</data>
    </edge>
    <edge source="POL" target="THA">
      <data key="d0">1241539</data>
    </edge>
    <edge source="POL" target="TGO">
      <data key="d0">220719</data>
    </edge>
    <edge source="POL" target="ARE">
      <data key="d0">4591211</data>
    </edge>
    <edge source="POL" target="TUN">
      <data key="d0">1028467</data>
    </edge>
    <edge source="POL" target="TUR">
      <data key="d0">30477868</data>
    </edge>
    <edge source="POL" target="UKR">
      <data key="d0">11558515</data>
    </edge>
    <edge source="POL" target="MKD">
      <data key="d0">160796</data>
    </edge>
    <edge source="POL" target="EGY">
      <data key="d0">2224787</data>
    </edge>
    <edge source="POL" target="GBR">
      <data key="d0">16543972</data>
    </edge>
    <edge source="POL" target="USA">
      <data key="d0">37624283</data>
    </edge>
    <edge source="POL" target="BFA">
      <data key="d0">10966</data>
    </edge>
    <edge source="POL" target="URY">
      <data key="d0">79111</data>
    </edge>
    <edge source="PRT" target="DZA">
      <data key="d0">496229</data>
    </edge>
    <edge source="PRT" target="ARG">
      <data key="d0">471731</data>
    </edge>
    <edge source="PRT" target="AUS">
      <data key="d0">246394</data>
    </edge>
    <edge source="PRT" target="AUT">
      <data key="d0">1288970</data>
    </edge>
    <edge source="PRT" target="BEL">
      <data key="d0">968692</data>
    </edge>
    <edge source="PRT" target="BOL">
      <data key="d0">21334</data>
    </edge>
    <edge source="PRT" target="BRA">
      <data key="d0">1570108</data>
    </edge>
    <edge source="PRT" target="BGR">
      <data key="d0">63043</data>
    </edge>
    <edge source="PRT" target="CAN">
      <data key="d0">416676</data>
    </edge>
    <edge source="PRT" target="CHL">
      <data key="d0">521256</data>
    </edge>
    <edge source="PRT" target="CHN">
      <data key="d0">1302715</data>
    </edge>
    <edge source="PRT" target="COL">
      <data key="d0">190687</data>
    </edge>
    <edge source="PRT" target="CZE">
      <data key="d0">1374374</data>
    </edge>
    <edge source="PRT" target="DNK">
      <data key="d0">243243</data>
    </edge>
    <edge source="PRT" target="ECU">
      <data key="d0">46567</data>
    </edge>
    <edge source="PRT" target="EST">
      <data key="d0">168420</data>
    </edge>
    <edge source="PRT" target="FIN">
      <data key="d0">389345</data>
    </edge>
    <edge source="PRT" target="FRA">
      <data key="d0">7522453</data>
    </edge>
    <edge source="PRT" target="DEU">
      <data key="d0">6336718</data>
    </edge>
    <edge source="PRT" target="GHA">
      <data key="d0">221834</data>
    </edge>
    <edge source="PRT" target="GRC">
      <data key="d0">207616</data>
    </edge>
    <edge source="PRT" target="HKG">
      <data key="d0">22534</data>
    </edge>
    <edge source="PRT" target="HUN">
      <data key="d0">483712</data>
    </edge>
    <edge source="PRT" target="IRL">
      <data key="d0">185025</data>
    </edge>
    <edge source="PRT" target="ISR">
      <data key="d0">412454</data>
    </edge>
    <edge source="PRT" target="ITA">
      <data key="d0">1276848</data>
    </edge>
    <edge source="PRT" target="CIV">
      <data key="d0">70446</data>
    </edge>
    <edge source="PRT" target="JPN">
      <data key="d0">117814</data>
    </edge>
    <edge source="PRT" target="KAZ">
      <data key="d0">460271</data>
    </edge>
    <edge source="PRT" target="JOR">
      <data key="d0">10008</data>
    </edge>
    <edge source="PRT" target="KOR">
      <data key="d0">187218</data>
    </edge>
    <edge source="PRT" target="LVA">
      <data key="d0">636471</data>
    </edge>
    <edge source="PRT" target="LTU">
      <data key="d0">34893</data>
    </edge>
    <edge source="PRT" target="MYS">
      <data key="d0">28638</data>
    </edge>
    <edge source="PRT" target="MEX">
      <data key="d0">3258062</data>
    </edge>
    <edge source="PRT" target="MAR">
      <data key="d0">400657</data>
    </edge>
    <edge source="PRT" target="MOZ">
      <data key="d0">1281353</data>
    </edge>
    <edge source="PRT" target="NLD">
      <data key="d0">1065692</data>
    </edge>
    <edge source="PRT" target="NOR">
      <data key="d0">62018</data>
    </edge>
    <edge source="PRT" target="PAK">
      <data key="d0">74320</data>
    </edge>
    <edge source="PRT" target="PAN">
      <data key="d0">85561</data>
    </edge>
    <edge source="PRT" target="PER">
      <data key="d0">422228</data>
    </edge>
    <edge source="PRT" target="PHL">
      <data key="d0">133061</data>
    </edge>
    <edge source="PRT" target="POL">
      <data key="d0">1657982</data>
    </edge>
    <edge source="PRT" target="ROU">
      <data key="d0">1094201</data>
    </edge>
    <edge source="PRT" target="RUS">
      <data key="d0">303595</data>
    </edge>
    <edge source="PRT" target="SAU">
      <data key="d0">897798</data>
    </edge>
    <edge source="PRT" target="SEN">
      <data key="d0">22276</data>
    </edge>
    <edge source="PRT" target="SRB">
      <data key="d0">608295</data>
    </edge>
    <edge source="PRT" target="IND">
      <data key="d0">725801</data>
    </edge>
    <edge source="PRT" target="SVK">
      <data key="d0">130538</data>
    </edge>
    <edge source="PRT" target="VNM">
      <data key="d0">46791</data>
    </edge>
    <edge source="PRT" target="SVN">
      <data key="d0">413056</data>
    </edge>
    <edge source="PRT" target="ZAF">
      <data key="d0">189032</data>
    </edge>
    <edge source="PRT" target="ESP">
      <data key="d0">14257544</data>
    </edge>
    <edge source="PRT" target="SWE">
      <data key="d0">932268</data>
    </edge>
    <edge source="PRT" target="CHE">
      <data key="d0">331797</data>
    </edge>
    <edge source="PRT" target="THA">
      <data key="d0">139424</data>
    </edge>
    <edge source="PRT" target="ARE">
      <data key="d0">581708</data>
    </edge>
    <edge source="PRT" target="TUN">
      <data key="d0">326242</data>
    </edge>
    <edge source="PRT" target="TUR">
      <data key="d0">314828</data>
    </edge>
    <edge source="PRT" target="UKR">
      <data key="d0">919059</data>
    </edge>
    <edge source="PRT" target="EGY">
      <data key="d0">258698</data>
    </edge>
    <edge source="PRT" target="GBR">
      <data key="d0">1730344</data>
    </edge>
    <edge source="PRT" target="USA">
      <data key="d0">4928822</data>
    </edge>
    <edge source="PRT" target="URY">
      <data key="d0">95572</data>
    </edge>
    <edge source="SAU" target="BEL">
      <data key="d0">48005</data>
    </edge>
    <edge source="SAU" target="DEU">
      <data key="d0">567268</data>
    </edge>
    <edge source="SAU" target="ITA">
      <data key="d0">736088</data>
    </edge>
    <edge source="SAU" target="JPN">
      <data key="d0">189889</data>
    </edge>
    <edge source="SAU" target="JOR">
      <data key="d0">66141</data>
    </edge>
    <edge source="SAU" target="KOR">
      <data key="d0">297902</data>
    </edge>
    <edge source="SAU" target="LBN">
      <data key="d0">95211</data>
    </edge>
    <edge source="SAU" target="MYS">
      <data key="d0">40271</data>
    </edge>
    <edge source="SAU" target="OMN">
      <data key="d0">493926</data>
    </edge>
    <edge source="SAU" target="NLD">
      <data key="d0">325372</data>
    </edge>
    <edge source="SAU" target="PHL">
      <data key="d0">27469</data>
    </edge>
    <edge source="SAU" target="IND">
      <data key="d0">579002</data>
    </edge>
    <edge source="SAU" target="SGP">
      <data key="d0">140016</data>
    </edge>
    <edge source="SAU" target="CHE">
      <data key="d0">46405</data>
    </edge>
    <edge source="SAU" target="THA">
      <data key="d0">84010</data>
    </edge>
    <edge source="SAU" target="ARE">
      <data key="d0">3794322</data>
    </edge>
    <edge source="SAU" target="TUN">
      <data key="d0">35737</data>
    </edge>
    <edge source="SAU" target="EGY">
      <data key="d0">935579</data>
    </edge>
    <edge source="SAU" target="USA">
      <data key="d0">1928765</data>
    </edge>
    <edge source="SEN" target="TGO">
      <data key="d0">16580</data>
    </edge>
    <edge source="SEN" target="TZA">
      <data key="d0">77406</data>
    </edge>
    <edge source="IND" target="DZA">
      <data key="d0">3311143</data>
    </edge>
    <edge source="IND" target="AZE">
      <data key="d0">79233</data>
    </edge>
    <edge source="IND" target="ARG">
      <data key="d0">944348</data>
    </edge>
    <edge source="IND" target="AUS">
      <data key="d0">1748624</data>
    </edge>
    <edge source="IND" target="AUT">
      <data key="d0">273569</data>
    </edge>
    <edge source="IND" target="BEL">
      <data key="d0">15939795</data>
    </edge>
    <edge source="IND" target="BOL">
      <data key="d0">124009</data>
    </edge>
    <edge source="IND" target="BWA">
      <data key="d0">93198</data>
    </edge>
    <edge source="IND" target="BRA">
      <data key="d0">7060960</data>
    </edge>
    <edge source="IND" target="BGR">
      <data key="d0">247695</data>
    </edge>
    <edge source="IND" target="BDI">
      <data key="d0">12342</data>
    </edge>
    <edge source="IND" target="KHM">
      <data key="d0">59929</data>
    </edge>
    <edge source="IND" target="CMR">
      <data key="d0">835194</data>
    </edge>
    <edge source="IND" target="CAN">
      <data key="d0">3284942</data>
    </edge>
    <edge source="IND" target="LKA">
      <data key="d0">5497521</data>
    </edge>
    <edge source="IND" target="CHL">
      <data key="d0">758878</data>
    </edge>
    <edge source="IND" target="CHN">
      <data key="d0">19482918</data>
    </edge>
    <edge source="IND" target="COL">
      <data key="d0">167969</data>
    </edge>
    <edge source="IND" target="CRI">
      <data key="d0">72682</data>
    </edge>
    <edge source="IND" target="HRV">
      <data key="d0">100345</data>
    </edge>
    <edge source="IND" target="CZE">
      <data key="d0">427981</data>
    </edge>
    <edge source="IND" target="BEN">
      <data key="d0">73544</data>
    </edge>
    <edge source="IND" target="DNK">
      <data key="d0">121257</data>
    </edge>
    <edge source="IND" target="ECU">
      <data key="d0">171346</data>
    </edge>
    <edge source="IND" target="SLV">
      <data key="d0">17987</data>
    </edge>
    <edge source="IND" target="ETH">
      <data key="d0">4687786</data>
    </edge>
    <edge source="IND" target="EST">
      <data key="d0">69093</data>
    </edge>
    <edge source="IND" target="FIN">
      <data key="d0">738231</data>
    </edge>
    <edge source="IND" target="FRA">
      <data key="d0">8264757</data>
    </edge>
    <edge source="IND" target="GEO">
      <data key="d0">217803</data>
    </edge>
    <edge source="IND" target="GMB">
      <data key="d0">57363</data>
    </edge>
    <edge source="IND" target="DEU">
      <data key="d0">50267007</data>
    </edge>
    <edge source="IND" target="GHA">
      <data key="d0">2925286</data>
    </edge>
    <edge source="IND" target="GRC">
      <data key="d0">146356</data>
    </edge>
    <edge source="IND" target="GTM">
      <data key="d0">88123</data>
    </edge>
    <edge source="IND" target="HND">
      <data key="d0">126619</data>
    </edge>
    <edge source="IND" target="HKG">
      <data key="d0">2102761</data>
    </edge>
    <edge source="IND" target="HUN">
      <data key="d0">740126</data>
    </edge>
    <edge source="IND" target="IDN">
      <data key="d0">6698057</data>
    </edge>
    <edge source="IND" target="IRL">
      <data key="d0">47161</data>
    </edge>
    <edge source="IND" target="ISR">
      <data key="d0">735507</data>
    </edge>
    <edge source="IND" target="ITA">
      <data key="d0">11044276</data>
    </edge>
    <edge source="IND" target="CIV">
      <data key="d0">1149416</data>
    </edge>
    <edge source="IND" target="JAM">
      <data key="d0">15326</data>
    </edge>
    <edge source="IND" target="JPN">
      <data key="d0">3710829</data>
    </edge>
    <edge source="IND" target="KAZ">
      <data key="d0">688207</data>
    </edge>
    <edge source="IND" target="JOR">
      <data key="d0">434720</data>
    </edge>
    <edge source="IND" target="KOR">
      <data key="d0">6176275</data>
    </edge>
    <edge source="IND" target="KGZ">
      <data key="d0">41307</data>
    </edge>
    <edge source="IND" target="LBN">
      <data key="d0">160675</data>
    </edge>
    <edge source="IND" target="LVA">
      <data key="d0">55259</data>
    </edge>
    <edge source="IND" target="LTU">
      <data key="d0">66433</data>
    </edge>
    <edge source="IND" target="MDG">
      <data key="d0">190478</data>
    </edge>
    <edge source="IND" target="MWI">
      <data key="d0">613057</data>
    </edge>
    <edge source="IND" target="MYS">
      <data key="d0">1598524</data>
    </edge>
    <edge source="IND" target="MRT">
      <data key="d0">42346</data>
    </edge>
    <edge source="IND" target="MUS">
      <data key="d0">703222</data>
    </edge>
    <edge source="IND" target="MEX">
      <data key="d0">8372505</data>
    </edge>
    <edge source="IND" target="MAR">
      <data key="d0">133578</data>
    </edge>
    <edge source="IND" target="MOZ">
      <data key="d0">810724</data>
    </edge>
    <edge source="IND" target="OMN">
      <data key="d0">7080768</data>
    </edge>
    <edge source="IND" target="NAM">
      <data key="d0">217506</data>
    </edge>
    <edge source="IND" target="NLD">
      <data key="d0">10110369</data>
    </edge>
    <edge source="IND" target="NZL">
      <data key="d0">66907</data>
    </edge>
    <edge source="IND" target="NIC">
      <data key="d0">36464</data>
    </edge>
    <edge source="IND" target="NER">
      <data key="d0">50158</data>
    </edge>
    <edge source="IND" target="NOR">
      <data key="d0">437811</data>
    </edge>
    <edge source="IND" target="PAK">
      <data key="d0">8866522</data>
    </edge>
    <edge source="IND" target="PAN">
      <data key="d0">31905</data>
    </edge>
    <edge source="IND" target="PRY">
      <data key="d0">1859302</data>
    </edge>
    <edge source="IND" target="PER">
      <data key="d0">282621</data>
    </edge>
    <edge source="IND" target="PHL">
      <data key="d0">1454885</data>
    </edge>
    <edge source="IND" target="POL">
      <data key="d0">1635464</data>
    </edge>
    <edge source="IND" target="PRT">
      <data key="d0">28988</data>
    </edge>
    <edge source="IND" target="ROU">
      <data key="d0">351378</data>
    </edge>
    <edge source="IND" target="RUS">
      <data key="d0">4013817</data>
    </edge>
    <edge source="IND" target="SAU">
      <data key="d0">20332338</data>
    </edge>
    <edge source="IND" target="SEN">
      <data key="d0">1005017</data>
    </edge>
    <edge source="IND" target="SRB">
      <data key="d0">836624</data>
    </edge>
    <edge source="IND" target="SGP">
      <data key="d0">4739845</data>
    </edge>
    <edge source="IND" target="SVK">
      <data key="d0">22031</data>
    </edge>
    <edge source="IND" target="VNM">
      <data key="d0">14246742</data>
    </edge>
    <edge source="IND" target="SVN">
      <data key="d0">692122</data>
    </edge>
    <edge source="IND" target="ZAF">
      <data key="d0">5461524</data>
    </edge>
    <edge source="IND" target="ZWE">
      <data key="d0">1659986</data>
    </edge>
    <edge source="IND" target="ESP">
      <data key="d0">8965779</data>
    </edge>
    <edge source="IND" target="SWE">
      <data key="d0">1542784</data>
    </edge>
    <edge source="IND" target="CHE">
      <data key="d0">1397857</data>
    </edge>
    <edge source="IND" target="THA">
      <data key="d0">3093033</data>
    </edge>
    <edge source="IND" target="TGO">
      <data key="d0">722622</data>
    </edge>
    <edge source="IND" target="ARE">
      <data key="d0">31726629</data>
    </edge>
    <edge source="IND" target="TUN">
      <data key="d0">57870</data>
    </edge>
    <edge source="IND" target="TUR">
      <data key="d0">6915496</data>
    </edge>
    <edge source="IND" target="UGA">
      <data key="d0">3616953</data>
    </edge>
    <edge source="IND" target="UKR">
      <data key="d0">67838</data>
    </edge>
    <edge source="IND" target="EGY">
      <data key="d0">2184944</data>
    </edge>
    <edge source="IND" target="GBR">
      <data key="d0">9971022</data>
    </edge>
    <edge source="IND" target="TZA">
      <data key="d0">3898367</data>
    </edge>
    <edge source="IND" target="USA">
      <data key="d0">38855366</data>
    </edge>
    <edge source="IND" target="BFA">
      <data key="d0">412151</data>
    </edge>
    <edge source="IND" target="URY">
      <data key="d0">23313</data>
    </edge>
    <edge source="SGP" target="DZA">
      <data key="d0">43593</data>
    </edge>
    <edge source="SGP" target="AZE">
      <data key="d0">44874</data>
    </edge>
    <edge source="SGP" target="ARG">
      <data key="d0">168981</data>
    </edge>
    <edge source="SGP" target="AUS">
      <data key="d0">9202961</data>
    </edge>
    <edge source="SGP" target="AUT">
      <data key="d0">512496</data>
    </edge>
    <edge source="SGP" target="BEL">
      <data key="d0">1207071</data>
    </edge>
    <edge source="SGP" target="BRA">
      <data key="d0">749379</data>
    </edge>
    <edge source="SGP" target="KHM">
      <data key="d0">125676</data>
    </edge>
    <edge source="SGP" target="CAN">
      <data key="d0">999164</data>
    </edge>
    <edge source="SGP" target="LKA">
      <data key="d0">958976</data>
    </edge>
    <edge source="SGP" target="CHL">
      <data key="d0">30368</data>
    </edge>
    <edge source="SGP" target="CHN">
      <data key="d0">104431382</data>
    </edge>
    <edge source="SGP" target="CRI">
      <data key="d0">41125</data>
    </edge>
    <edge source="SGP" target="CZE">
      <data key="d0">44712</data>
    </edge>
    <edge source="SGP" target="DNK">
      <data key="d0">89622</data>
    </edge>
    <edge source="SGP" target="FIN">
      <data key="d0">47126</data>
    </edge>
    <edge source="SGP" target="FRA">
      <data key="d0">3333285</data>
    </edge>
    <edge source="SGP" target="DEU">
      <data key="d0">21270708</data>
    </edge>
    <edge source="SGP" target="GHA">
      <data key="d0">96649</data>
    </edge>
    <edge source="SGP" target="GRC">
      <data key="d0">13505</data>
    </edge>
    <edge source="SGP" target="HKG">
      <data key="d0">37098181</data>
    </edge>
    <edge source="SGP" target="HUN">
      <data key="d0">129388</data>
    </edge>
    <edge source="SGP" target="IDN">
      <data key="d0">75284859</data>
    </edge>
    <edge source="SGP" target="IRL">
      <data key="d0">5083279</data>
    </edge>
    <edge source="SGP" target="ISR">
      <data key="d0">503985</data>
    </edge>
    <edge source="SGP" target="ITA">
      <data key="d0">3333471</data>
    </edge>
    <edge source="SGP" target="JPN">
      <data key="d0">49436172</data>
    </edge>
    <edge source="SGP" target="KAZ">
      <data key="d0">49652</data>
    </edge>
    <edge source="SGP" target="JOR">
      <data key="d0">53267</data>
    </edge>
    <edge source="SGP" target="KOR">
      <data key="d0">32540453</data>
    </edge>
    <edge source="SGP" target="MYS">
      <data key="d0">90247809</data>
    </edge>
    <edge source="SGP" target="MUS">
      <data key="d0">10134</data>
    </edge>
    <edge source="SGP" target="MEX">
      <data key="d0">1165717</data>
    </edge>
    <edge source="SGP" target="MAR">
      <data key="d0">50981</data>
    </edge>
    <edge source="SGP" target="MOZ">
      <data key="d0">16260</data>
    </edge>
    <edge source="SGP" target="OMN">
      <data key="d0">12617</data>
    </edge>
    <edge source="SGP" target="NAM">
      <data key="d0">22018</data>
    </edge>
    <edge source="SGP" target="NLD">
      <data key="d0">9924560</data>
    </edge>
    <edge source="SGP" target="NZL">
      <data key="d0">2856588</data>
    </edge>
    <edge source="SGP" target="NOR">
      <data key="d0">89815</data>
    </edge>
    <edge source="SGP" target="PAK">
      <data key="d0">988861</data>
    </edge>
    <edge source="SGP" target="PAN">
      <data key="d0">164461</data>
    </edge>
    <edge source="SGP" target="PHL">
      <data key="d0">11872917</data>
    </edge>
    <edge source="SGP" target="POL">
      <data key="d0">109279</data>
    </edge>
    <edge source="SGP" target="ROU">
      <data key="d0">11481</data>
    </edge>
    <edge source="SGP" target="RUS">
      <data key="d0">1800874</data>
    </edge>
    <edge source="SGP" target="SAU">
      <data key="d0">2045295</data>
    </edge>
    <edge source="SGP" target="IND">
      <data key="d0">48019296</data>
    </edge>
    <edge source="SGP" target="VNM">
      <data key="d0">49045480</data>
    </edge>
    <edge source="SGP" target="SVN">
      <data key="d0">44801</data>
    </edge>
    <edge source="SGP" target="ZAF">
      <data key="d0">1010711</data>
    </edge>
    <edge source="SGP" target="ESP">
      <data key="d0">1620736</data>
    </edge>
    <edge source="SGP" target="SWE">
      <data key="d0">448937</data>
    </edge>
    <edge source="SGP" target="CHE">
      <data key="d0">1233360</data>
    </edge>
    <edge source="SGP" target="THA">
      <data key="d0">25395167</data>
    </edge>
    <edge source="SGP" target="ARE">
      <data key="d0">7069596</data>
    </edge>
    <edge source="SGP" target="TUR">
      <data key="d0">1293528</data>
    </edge>
    <edge source="SGP" target="EGY">
      <data key="d0">410709</data>
    </edge>
    <edge source="SGP" target="GBR">
      <data key="d0">9735191</data>
    </edge>
    <edge source="SGP" target="TZA">
      <data key="d0">24880</data>
    </edge>
    <edge source="SGP" target="USA">
      <data key="d0">79651454</data>
    </edge>
    <edge source="VNM" target="DZA">
      <data key="d0">84580</data>
    </edge>
    <edge source="VNM" target="ARG">
      <data key="d0">28354</data>
    </edge>
    <edge source="VNM" target="AUS">
      <data key="d0">333475</data>
    </edge>
    <edge source="VNM" target="AUT">
      <data key="d0">10336</data>
    </edge>
    <edge source="VNM" target="BOL">
      <data key="d0">106000</data>
    </edge>
    <edge source="VNM" target="BRA">
      <data key="d0">68999</data>
    </edge>
    <edge source="VNM" target="KHM">
      <data key="d0">2125022</data>
    </edge>
    <edge source="VNM" target="CMR">
      <data key="d0">76746</data>
    </edge>
    <edge source="VNM" target="CAN">
      <data key="d0">72913</data>
    </edge>
    <edge source="VNM" target="LKA">
      <data key="d0">822612</data>
    </edge>
    <edge source="VNM" target="CHL">
      <data key="d0">148000</data>
    </edge>
    <edge source="VNM" target="CHN">
      <data key="d0">6262414</data>
    </edge>
    <edge source="VNM" target="COL">
      <data key="d0">217315</data>
    </edge>
    <edge source="VNM" target="CZE">
      <data key="d0">21264</data>
    </edge>
    <edge source="VNM" target="DNK">
      <data key="d0">16521</data>
    </edge>
    <edge source="VNM" target="ECU">
      <data key="d0">19500</data>
    </edge>
    <edge source="VNM" target="FRA">
      <data key="d0">20718</data>
    </edge>
    <edge source="VNM" target="DEU">
      <data key="d0">4257200</data>
    </edge>
    <edge source="VNM" target="GHA">
      <data key="d0">55926</data>
    </edge>
    <edge source="VNM" target="GRC">
      <data key="d0">85327</data>
    </edge>
    <edge source="VNM" target="HND">
      <data key="d0">81320</data>
    </edge>
    <edge source="VNM" target="HKG">
      <data key="d0">122589</data>
    </edge>
    <edge source="VNM" target="IDN">
      <data key="d0">4820304</data>
    </edge>
    <edge source="VNM" target="ITA">
      <data key="d0">101367</data>
    </edge>
    <edge source="VNM" target="JAM">
      <data key="d0">12000</data>
    </edge>
    <edge source="VNM" target="JPN">
      <data key="d0">29175934</data>
    </edge>
    <edge source="VNM" target="KOR">
      <data key="d0">5659649</data>
    </edge>
    <edge source="VNM" target="MYS">
      <data key="d0">3177814</data>
    </edge>
    <edge source="VNM" target="MUS">
      <data key="d0">37000</data>
    </edge>
    <edge source="VNM" target="MEX">
      <data key="d0">530213</data>
    </edge>
    <edge source="VNM" target="OMN">
      <data key="d0">99556</data>
    </edge>
    <edge source="VNM" target="NLD">
      <data key="d0">328396</data>
    </edge>
    <edge source="VNM" target="NZL">
      <data key="d0">113344</data>
    </edge>
    <edge source="VNM" target="NIC">
      <data key="d0">34000</data>
    </edge>
    <edge source="VNM" target="PAK">
      <data key="d0">109907</data>
    </edge>
    <edge source="VNM" target="PER">
      <data key="d0">98000</data>
    </edge>
    <edge source="VNM" target="PHL">
      <data key="d0">490517</data>
    </edge>
    <edge source="VNM" target="POL">
      <data key="d0">39285</data>
    </edge>
    <edge source="VNM" target="RUS">
      <data key="d0">65500</data>
    </edge>
    <edge source="VNM" target="IND">
      <data key="d0">783050</data>
    </edge>
    <edge source="VNM" target="SGP">
      <data key="d0">432692</data>
    </edge>
    <edge source="VNM" target="THA">
      <data key="d0">8933374</data>
    </edge>
    <edge source="VNM" target="ARE">
      <data key="d0">458986</data>
    </edge>
    <edge source="VNM" target="TUR">
      <data key="d0">54307</data>
    </edge>
    <edge source="VNM" target="GBR">
      <data key="d0">99124</data>
    </edge>
    <edge source="VNM" target="USA">
      <data key="d0">2662403</data>
    </edge>
    <edge source="ZAF" target="ARG">
      <data key="d0">96851</data>
    </edge>
    <edge source="ZAF" target="AUS">
      <data key="d0">908658</data>
    </edge>
    <edge source="ZAF" target="BEL">
      <data key="d0">46803</data>
    </edge>
    <edge source="ZAF" target="BWA">
      <data key="d0">4910714</data>
    </edge>
    <edge source="ZAF" target="BRA">
      <data key="d0">907984</data>
    </edge>
    <edge source="ZAF" target="CMR">
      <data key="d0">51066</data>
    </edge>
    <edge source="ZAF" target="CAN">
      <data key="d0">1828468</data>
    </edge>
    <edge source="ZAF" target="CHL">
      <data key="d0">43406</data>
    </edge>
    <edge source="ZAF" target="CHN">
      <data key="d0">337988</data>
    </edge>
    <edge source="ZAF" target="CZE">
      <data key="d0">103366</data>
    </edge>
    <edge source="ZAF" target="BEN">
      <data key="d0">40031</data>
    </edge>
    <edge source="ZAF" target="DNK">
      <data key="d0">25723</data>
    </edge>
    <edge source="ZAF" target="FIN">
      <data key="d0">31675</data>
    </edge>
    <edge source="ZAF" target="FRA">
      <data key="d0">125580</data>
    </edge>
    <edge source="ZAF" target="DEU">
      <data key="d0">4798606</data>
    </edge>
    <edge source="ZAF" target="GHA">
      <data key="d0">532638</data>
    </edge>
    <edge source="ZAF" target="HKG">
      <data key="d0">20922</data>
    </edge>
    <edge source="ZAF" target="IDN">
      <data key="d0">477440</data>
    </edge>
    <edge source="ZAF" target="IRL">
      <data key="d0">165063</data>
    </edge>
    <edge source="ZAF" target="ISR">
      <data key="d0">43691</data>
    </edge>
    <edge source="ZAF" target="ITA">
      <data key="d0">1347244</data>
    </edge>
    <edge source="ZAF" target="CIV">
      <data key="d0">87491</data>
    </edge>
    <edge source="ZAF" target="JPN">
      <data key="d0">249695</data>
    </edge>
    <edge source="ZAF" target="KOR">
      <data key="d0">214233</data>
    </edge>
    <edge source="ZAF" target="MDG">
      <data key="d0">204687</data>
    </edge>
    <edge source="ZAF" target="MWI">
      <data key="d0">312694</data>
    </edge>
    <edge source="ZAF" target="MYS">
      <data key="d0">194825</data>
    </edge>
    <edge source="ZAF" target="MRT">
      <data key="d0">61446</data>
    </edge>
    <edge source="ZAF" target="MUS">
      <data key="d0">334513</data>
    </edge>
    <edge source="ZAF" target="MEX">
      <data key="d0">594159</data>
    </edge>
    <edge source="ZAF" target="MOZ">
      <data key="d0">3475698</data>
    </edge>
    <edge source="ZAF" target="OMN">
      <data key="d0">11273</data>
    </edge>
    <edge source="ZAF" target="NAM">
      <data key="d0">5209623</data>
    </edge>
    <edge source="ZAF" target="NLD">
      <data key="d0">184635</data>
    </edge>
    <edge source="ZAF" target="NOR">
      <data key="d0">28202</data>
    </edge>
    <edge source="ZAF" target="PAN">
      <data key="d0">33418</data>
    </edge>
    <edge source="ZAF" target="PER">
      <data key="d0">175297</data>
    </edge>
    <edge source="ZAF" target="PHL">
      <data key="d0">22917</data>
    </edge>
    <edge source="ZAF" target="POL">
      <data key="d0">1644047</data>
    </edge>
    <edge source="ZAF" target="PRT">
      <data key="d0">33940</data>
    </edge>
    <edge source="ZAF" target="SAU">
      <data key="d0">682989</data>
    </edge>
    <edge source="ZAF" target="SEN">
      <data key="d0">17721</data>
    </edge>
    <edge source="ZAF" target="IND">
      <data key="d0">1717359</data>
    </edge>
    <edge source="ZAF" target="SGP">
      <data key="d0">20643</data>
    </edge>
    <edge source="ZAF" target="VNM">
      <data key="d0">200815</data>
    </edge>
    <edge source="ZAF" target="ZWE">
      <data key="d0">3295639</data>
    </edge>
    <edge source="ZAF" target="ESP">
      <data key="d0">778538</data>
    </edge>
    <edge source="ZAF" target="SWE">
      <data key="d0">353160</data>
    </edge>
    <edge source="ZAF" target="CHE">
      <data key="d0">108865</data>
    </edge>
    <edge source="ZAF" target="THA">
      <data key="d0">134493</data>
    </edge>
    <edge source="ZAF" target="ARE">
      <data key="d0">158109</data>
    </edge>
    <edge source="ZAF" target="TUR">
      <data key="d0">349884</data>
    </edge>
    <edge source="ZAF" target="UGA">
      <data key="d0">201966</data>
    </edge>
    <edge source="ZAF" target="UKR">
      <data key="d0">342718</data>
    </edge>
    <edge source="ZAF" target="EGY">
      <data key="d0">37421</data>
    </edge>
    <edge source="ZAF" target="GBR">
      <data key="d0">374085</data>
    </edge>
    <edge source="ZAF" target="TZA">
      <data key="d0">716419</data>
    </edge>
    <edge source="ZAF" target="USA">
      <data key="d0">5053398</data>
    </edge>
    <edge source="ZAF" target="BFA">
      <data key="d0">1266768</data>
    </edge>
    <edge source="ESP" target="ALB">
      <data key="d0">57843</data>
    </edge>
    <edge source="ESP" target="DZA">
      <data key="d0">9172736</data>
    </edge>
    <edge source="ESP" target="ARG">
      <data key="d0">8914987</data>
    </edge>
    <edge source="ESP" target="AUS">
      <data key="d0">2459864</data>
    </edge>
    <edge source="ESP" target="AUT">
      <data key="d0">12171393</data>
    </edge>
    <edge source="ESP" target="BEL">
      <data key="d0">9017198</data>
    </edge>
    <edge source="ESP" target="BOL">
      <data key="d0">1470541</data>
    </edge>
    <edge source="ESP" target="BRA">
      <data key="d0">26232950</data>
    </edge>
    <edge source="ESP" target="BGR">
      <data key="d0">2649967</data>
    </edge>
    <edge source="ESP" target="BLR">
      <data key="d0">722624</data>
    </edge>
    <edge source="ESP" target="CMR">
      <data key="d0">142223</data>
    </edge>
    <edge source="ESP" target="CAN">
      <data key="d0">5613441</data>
    </edge>
    <edge source="ESP" target="LKA">
      <data key="d0">606397</data>
    </edge>
    <edge source="ESP" target="CHL">
      <data key="d0">5250680</data>
    </edge>
    <edge source="ESP" target="CHN">
      <data key="d0">132412681</data>
    </edge>
    <edge source="ESP" target="COL">
      <data key="d0">8586890</data>
    </edge>
    <edge source="ESP" target="CRI">
      <data key="d0">761675</data>
    </edge>
    <edge source="ESP" target="HRV">
      <data key="d0">251128</data>
    </edge>
    <edge source="ESP" target="CZE">
      <data key="d0">20572748</data>
    </edge>
    <edge source="ESP" target="BEN">
      <data key="d0">15681</data>
    </edge>
    <edge source="ESP" target="DNK">
      <data key="d0">5027508</data>
    </edge>
    <edge source="ESP" target="ECU">
      <data key="d0">1870861</data>
    </edge>
    <edge source="ESP" target="SLV">
      <data key="d0">511526</data>
    </edge>
    <edge source="ESP" target="ETH">
      <data key="d0">872045</data>
    </edge>
    <edge source="ESP" target="EST">
      <data key="d0">384606</data>
    </edge>
    <edge source="ESP" target="FIN">
      <data key="d0">2878631</data>
    </edge>
    <edge source="ESP" target="FRA">
      <data key="d0">100988853</data>
    </edge>
    <edge source="ESP" target="GEO">
      <data key="d0">15736</data>
    </edge>
    <edge source="ESP" target="DEU">
      <data key="d0">188294774</data>
    </edge>
    <edge source="ESP" target="GHA">
      <data key="d0">214673</data>
    </edge>
    <edge source="ESP" target="GRC">
      <data key="d0">505473</data>
    </edge>
    <edge source="ESP" target="GTM">
      <data key="d0">724925</data>
    </edge>
    <edge source="ESP" target="HND">
      <data key="d0">808829</data>
    </edge>
    <edge source="ESP" target="HKG">
      <data key="d0">1897592</data>
    </edge>
    <edge source="ESP" target="HUN">
      <data key="d0">17875366</data>
    </edge>
    <edge source="ESP" target="IDN">
      <data key="d0">389453</data>
    </edge>
    <edge source="ESP" target="IRL">
      <data key="d0">265429</data>
    </edge>
    <edge source="ESP" target="ISR">
      <data key="d0">3253830</data>
    </edge>
    <edge source="ESP" target="ITA">
      <data key="d0">96732475</data>
    </edge>
    <edge source="ESP" target="CIV">
      <data key="d0">726907</data>
    </edge>
    <edge source="ESP" target="JAM">
      <data key="d0">23482</data>
    </edge>
    <edge source="ESP" target="JPN">
      <data key="d0">2417933</data>
    </edge>
    <edge source="ESP" target="KAZ">
      <data key="d0">37224</data>
    </edge>
    <edge source="ESP" target="JOR">
      <data key="d0">120042</data>
    </edge>
    <edge source="ESP" target="KOR">
      <data key="d0">4210709</data>
    </edge>
    <edge source="ESP" target="LBN">
      <data key="d0">162446</data>
    </edge>
    <edge source="ESP" target="LVA">
      <data key="d0">91118</data>
    </edge>
    <edge source="ESP" target="LTU">
      <data key="d0">446761</data>
    </edge>
    <edge source="ESP" target="MDG">
      <data key="d0">31933</data>
    </edge>
    <edge source="ESP" target="MWI">
      <data key="d0">11416</data>
    </edge>
    <edge source="ESP" target="MYS">
      <data key="d0">4908392</data>
    </edge>
    <edge source="ESP" target="MRT">
      <data key="d0">70828</data>
    </edge>
    <edge source="ESP" target="MUS">
      <data key="d0">860729</data>
    </edge>
    <edge source="ESP" target="MEX">
      <data key="d0">110987140</data>
    </edge>
    <edge source="ESP" target="MDA">
      <data key="d0">19553</data>
    </edge>
    <edge source="ESP" target="MAR">
      <data key="d0">15837546</data>
    </edge>
    <edge source="ESP" target="MOZ">
      <data key="d0">105004</data>
    </edge>
    <edge source="ESP" target="OMN">
      <data key="d0">1188205</data>
    </edge>
    <edge source="ESP" target="NAM">
      <data key="d0">995939</data>
    </edge>
    <edge source="ESP" target="NLD">
      <data key="d0">14544261</data>
    </edge>
    <edge source="ESP" target="NZL">
      <data key="d0">240832</data>
    </edge>
    <edge source="ESP" target="NIC">
      <data key="d0">145626</data>
    </edge>
    <edge source="ESP" target="NER">
      <data key="d0">13510</data>
    </edge>
    <edge source="ESP" target="NOR">
      <data key="d0">3448005</data>
    </edge>
    <edge source="ESP" target="PAK">
      <data key="d0">3039534</data>
    </edge>
    <edge source="ESP" target="PAN">
      <data key="d0">3749764</data>
    </edge>
    <edge source="ESP" target="PRY">
      <data key="d0">3731275</data>
    </edge>
    <edge source="ESP" target="PER">
      <data key="d0">4954218</data>
    </edge>
    <edge source="ESP" target="PHL">
      <data key="d0">122530</data>
    </edge>
    <edge source="ESP" target="POL">
      <data key="d0">59537090</data>
    </edge>
    <edge source="ESP" target="PRT">
      <data key="d0">106985968</data>
    </edge>
    <edge source="ESP" target="ROU">
      <data key="d0">10654753</data>
    </edge>
    <edge source="ESP" target="RUS">
      <data key="d0">24325963</data>
    </edge>
    <edge source="ESP" target="SAU">
      <data key="d0">8836663</data>
    </edge>
    <edge source="ESP" target="SEN">
      <data key="d0">214591</data>
    </edge>
    <edge source="ESP" target="SRB">
      <data key="d0">1243493</data>
    </edge>
    <edge source="ESP" target="IND">
      <data key="d0">26776324</data>
    </edge>
    <edge source="ESP" target="SGP">
      <data key="d0">2237007</data>
    </edge>
    <edge source="ESP" target="SVK">
      <data key="d0">14867299</data>
    </edge>
    <edge source="ESP" target="VNM">
      <data key="d0">863704</data>
    </edge>
    <edge source="ESP" target="SVN">
      <data key="d0">679791</data>
    </edge>
    <edge source="ESP" target="ZAF">
      <data key="d0">18205341</data>
    </edge>
    <edge source="ESP" target="ZWE">
      <data key="d0">35153</data>
    </edge>
    <edge source="ESP" target="SWE">
      <data key="d0">19679911</data>
    </edge>
    <edge source="ESP" target="CHE">
      <data key="d0">10046035</data>
    </edge>
    <edge source="ESP" target="THA">
      <data key="d0">1156013</data>
    </edge>
    <edge source="ESP" target="TGO">
      <data key="d0">617415</data>
    </edge>
    <edge source="ESP" target="ARE">
      <data key="d0">4877144</data>
    </edge>
    <edge source="ESP" target="TUN">
      <data key="d0">863951</data>
    </edge>
    <edge source="ESP" target="TUR">
      <data key="d0">26944139</data>
    </edge>
    <edge source="ESP" target="UGA">
      <data key="d0">18085</data>
    </edge>
    <edge source="ESP" target="UKR">
      <data key="d0">1748280</data>
    </edge>
    <edge source="ESP" target="MKD">
      <data key="d0">334439</data>
    </edge>
    <edge source="ESP" target="EGY">
      <data key="d0">6732886</data>
    </edge>
    <edge source="ESP" target="GBR">
      <data key="d0">36480155</data>
    </edge>
    <edge source="ESP" target="TZA">
      <data key="d0">42241</data>
    </edge>
    <edge source="ESP" target="USA">
      <data key="d0">136517339</data>
    </edge>
    <edge source="ESP" target="URY">
      <data key="d0">678852</data>
    </edge>
    <edge source="SWE" target="ALB">
      <data key="d0">14968</data>
    </edge>
    <edge source="SWE" target="DZA">
      <data key="d0">114367</data>
    </edge>
    <edge source="SWE" target="ARG">
      <data key="d0">2711597</data>
    </edge>
    <edge source="SWE" target="AUS">
      <data key="d0">2368730</data>
    </edge>
    <edge source="SWE" target="AUT">
      <data key="d0">12420981</data>
    </edge>
    <edge source="SWE" target="BEL">
      <data key="d0">31788763</data>
    </edge>
    <edge source="SWE" target="BOL">
      <data key="d0">241247</data>
    </edge>
    <edge source="SWE" target="BRA">
      <data key="d0">7641423</data>
    </edge>
    <edge source="SWE" target="BGR">
      <data key="d0">344270</data>
    </edge>
    <edge source="SWE" target="BLR">
      <data key="d0">702574</data>
    </edge>
    <edge source="SWE" target="KHM">
      <data key="d0">11460</data>
    </edge>
    <edge source="SWE" target="CAN">
      <data key="d0">6319303</data>
    </edge>
    <edge source="SWE" target="LKA">
      <data key="d0">241247</data>
    </edge>
    <edge source="SWE" target="CHL">
      <data key="d0">486118</data>
    </edge>
    <edge source="SWE" target="CHN">
      <data key="d0">67691814</data>
    </edge>
    <edge source="SWE" target="COL">
      <data key="d0">361694</data>
    </edge>
    <edge source="SWE" target="HRV">
      <data key="d0">270131</data>
    </edge>
    <edge source="SWE" target="CZE">
      <data key="d0">24388704</data>
    </edge>
    <edge source="SWE" target="DNK">
      <data key="d0">11474003</data>
    </edge>
    <edge source="SWE" target="ECU">
      <data key="d0">107000</data>
    </edge>
    <edge source="SWE" target="SLV">
      <data key="d0">44203</data>
    </edge>
    <edge source="SWE" target="ETH">
      <data key="d0">23037</data>
    </edge>
    <edge source="SWE" target="EST">
      <data key="d0">3818080</data>
    </edge>
    <edge source="SWE" target="FIN">
      <data key="d0">29199485</data>
    </edge>
    <edge source="SWE" target="FRA">
      <data key="d0">30037124</data>
    </edge>
    <edge source="SWE" target="DEU">
      <data key="d0">171825070</data>
    </edge>
    <edge source="SWE" target="GHA">
      <data key="d0">333395</data>
    </edge>
    <edge source="SWE" target="GRC">
      <data key="d0">290244</data>
    </edge>
    <edge source="SWE" target="GTM">
      <data key="d0">104661</data>
    </edge>
    <edge source="SWE" target="HND">
      <data key="d0">23856</data>
    </edge>
    <edge source="SWE" target="HKG">
      <data key="d0">1982361</data>
    </edge>
    <edge source="SWE" target="HUN">
      <data key="d0">2928988</data>
    </edge>
    <edge source="SWE" target="IDN">
      <data key="d0">1657269</data>
    </edge>
    <edge source="SWE" target="IRL">
      <data key="d0">1069413</data>
    </edge>
    <edge source="SWE" target="ISR">
      <data key="d0">183128</data>
    </edge>
    <edge source="SWE" target="ITA">
      <data key="d0">38151567</data>
    </edge>
    <edge source="SWE" target="JAM">
      <data key="d0">106181</data>
    </edge>
    <edge source="SWE" target="JPN">
      <data key="d0">21275302</data>
    </edge>
    <edge source="SWE" target="KAZ">
      <data key="d0">10291</data>
    </edge>
    <edge source="SWE" target="JOR">
      <data key="d0">83846</data>
    </edge>
    <edge source="SWE" target="KOR">
      <data key="d0">10161122</data>
    </edge>
    <edge source="SWE" target="LBN">
      <data key="d0">320298</data>
    </edge>
    <edge source="SWE" target="LVA">
      <data key="d0">1459758</data>
    </edge>
    <edge source="SWE" target="LTU">
      <data key="d0">2489763</data>
    </edge>
    <edge source="SWE" target="MDG">
      <data key="d0">32977</data>
    </edge>
    <edge source="SWE" target="MYS">
      <data key="d0">740696</data>
    </edge>
    <edge source="SWE" target="MUS">
      <data key="d0">10875</data>
    </edge>
    <edge source="SWE" target="MEX">
      <data key="d0">10472181</data>
    </edge>
    <edge source="SWE" target="MDA">
      <data key="d0">25493</data>
    </edge>
    <edge source="SWE" target="MAR">
      <data key="d0">213883</data>
    </edge>
    <edge source="SWE" target="MOZ">
      <data key="d0">277966</data>
    </edge>
    <edge source="SWE" target="OMN">
      <data key="d0">110625</data>
    </edge>
    <edge source="SWE" target="NLD">
      <data key="d0">116521494</data>
    </edge>
    <edge source="SWE" target="NZL">
      <data key="d0">287087</data>
    </edge>
    <edge source="SWE" target="NIC">
      <data key="d0">57183</data>
    </edge>
    <edge source="SWE" target="NOR">
      <data key="d0">24754725</data>
    </edge>
    <edge source="SWE" target="PAK">
      <data key="d0">148513</data>
    </edge>
    <edge source="SWE" target="PAN">
      <data key="d0">154010</data>
    </edge>
    <edge source="SWE" target="PER">
      <data key="d0">569145</data>
    </edge>
    <edge source="SWE" target="PHL">
      <data key="d0">307902</data>
    </edge>
    <edge source="SWE" target="POL">
      <data key="d0">15844507</data>
    </edge>
    <edge source="SWE" target="PRT">
      <data key="d0">3811649</data>
    </edge>
    <edge source="SWE" target="ROU">
      <data key="d0">1104846</data>
    </edge>
    <edge source="SWE" target="RUS">
      <data key="d0">5079742</data>
    </edge>
    <edge source="SWE" target="SAU">
      <data key="d0">2865607</data>
    </edge>
    <edge source="SWE" target="SEN">
      <data key="d0">144420</data>
    </edge>
    <edge source="SWE" target="SRB">
      <data key="d0">1602307</data>
    </edge>
    <edge source="SWE" target="IND">
      <data key="d0">16114053</data>
    </edge>
    <edge source="SWE" target="SGP">
      <data key="d0">2213434</data>
    </edge>
    <edge source="SWE" target="SVK">
      <data key="d0">5841955</data>
    </edge>
    <edge source="SWE" target="VNM">
      <data key="d0">312346</data>
    </edge>
    <edge source="SWE" target="SVN">
      <data key="d0">3505734</data>
    </edge>
    <edge source="SWE" target="ZAF">
      <data key="d0">3447849</data>
    </edge>
    <edge source="SWE" target="ZWE">
      <data key="d0">20698</data>
    </edge>
    <edge source="SWE" target="ESP">
      <data key="d0">36745953</data>
    </edge>
    <edge source="SWE" target="CHE">
      <data key="d0">8566532</data>
    </edge>
    <edge source="SWE" target="THA">
      <data key="d0">5303097</data>
    </edge>
    <edge source="SWE" target="ARE">
      <data key="d0">1642418</data>
    </edge>
    <edge source="SWE" target="TUN">
      <data key="d0">59873</data>
    </edge>
    <edge source="SWE" target="TUR">
      <data key="d0">9979865</data>
    </edge>
    <edge source="SWE" target="UKR">
      <data key="d0">1090930</data>
    </edge>
    <edge source="SWE" target="MKD">
      <data key="d0">27481</data>
    </edge>
    <edge source="SWE" target="EGY">
      <data key="d0">3066977</data>
    </edge>
    <edge source="SWE" target="GBR">
      <data key="d0">21250160</data>
    </edge>
    <edge source="SWE" target="TZA">
      <data key="d0">24090</data>
    </edge>
    <edge source="SWE" target="USA">
      <data key="d0">124772640</data>
    </edge>
    <edge source="SWE" target="BFA">
      <data key="d0">162663</data>
    </edge>
    <edge source="SWE" target="URY">
      <data key="d0">175410</data>
    </edge>
    <edge source="CHE" target="ALB">
      <data key="d0">81599</data>
    </edge>
    <edge source="CHE" target="DZA">
      <data key="d0">2777324</data>
    </edge>
    <edge source="CHE" target="AZE">
      <data key="d0">2744877</data>
    </edge>
    <edge source="CHE" target="ARG">
      <data key="d0">3432535</data>
    </edge>
    <edge source="CHE" target="AUS">
      <data key="d0">16649759</data>
    </edge>
    <edge source="CHE" target="AUT">
      <data key="d0">91912065</data>
    </edge>
    <edge source="CHE" target="ARM">
      <data key="d0">23521</data>
    </edge>
    <edge source="CHE" target="BEL">
      <data key="d0">27546570</data>
    </edge>
    <edge source="CHE" target="BOL">
      <data key="d0">37373</data>
    </edge>
    <edge source="CHE" target="BRA">
      <data key="d0">14791398</data>
    </edge>
    <edge source="CHE" target="BGR">
      <data key="d0">8656186</data>
    </edge>
    <edge source="CHE" target="BLR">
      <data key="d0">3462172</data>
    </edge>
    <edge source="CHE" target="CMR">
      <data key="d0">109836</data>
    </edge>
    <edge source="CHE" target="CAN">
      <data key="d0">20294550</data>
    </edge>
    <edge source="CHE" target="LKA">
      <data key="d0">741221</data>
    </edge>
    <edge source="CHE" target="CHL">
      <data key="d0">2999973</data>
    </edge>
    <edge source="CHE" target="CHN">
      <data key="d0">548308454</data>
    </edge>
    <edge source="CHE" target="COL">
      <data key="d0">1335437</data>
    </edge>
    <edge source="CHE" target="CRI">
      <data key="d0">649677</data>
    </edge>
    <edge source="CHE" target="HRV">
      <data key="d0">8165489</data>
    </edge>
    <edge source="CHE" target="CZE">
      <data key="d0">79576554</data>
    </edge>
    <edge source="CHE" target="BEN">
      <data key="d0">28606</data>
    </edge>
    <edge source="CHE" target="DNK">
      <data key="d0">23565123</data>
    </edge>
    <edge source="CHE" target="ECU">
      <data key="d0">1128731</data>
    </edge>
    <edge source="CHE" target="SLV">
      <data key="d0">81034</data>
    </edge>
    <edge source="CHE" target="ETH">
      <data key="d0">283476</data>
    </edge>
    <edge source="CHE" target="EST">
      <data key="d0">9475928</data>
    </edge>
    <edge source="CHE" target="FIN">
      <data key="d0">15867782</data>
    </edge>
    <edge source="CHE" target="FRA">
      <data key="d0">222175800</data>
    </edge>
    <edge source="CHE" target="GEO">
      <data key="d0">19592</data>
    </edge>
    <edge source="CHE" target="DEU">
      <data key="d0">972837252</data>
    </edge>
    <edge source="CHE" target="GHA">
      <data key="d0">1085837</data>
    </edge>
    <edge source="CHE" target="GRC">
      <data key="d0">2471504</data>
    </edge>
    <edge source="CHE" target="GTM">
      <data key="d0">1365994</data>
    </edge>
    <edge source="CHE" target="HND">
      <data key="d0">120700</data>
    </edge>
    <edge source="CHE" target="HKG">
      <data key="d0">13838444</data>
    </edge>
    <edge source="CHE" target="HUN">
      <data key="d0">32277205</data>
    </edge>
    <edge source="CHE" target="IDN">
      <data key="d0">5504383</data>
    </edge>
    <edge source="CHE" target="IRL">
      <data key="d0">6894027</data>
    </edge>
    <edge source="CHE" target="ISR">
      <data key="d0">16223816</data>
    </edge>
    <edge source="CHE" target="ITA">
      <data key="d0">267130912</data>
    </edge>
    <edge source="CHE" target="CIV">
      <data key="d0">66355</data>
    </edge>
    <edge source="CHE" target="JPN">
      <data key="d0">116669528</data>
    </edge>
    <edge source="CHE" target="KAZ">
      <data key="d0">348115</data>
    </edge>
    <edge source="CHE" target="JOR">
      <data key="d0">1276566</data>
    </edge>
    <edge source="CHE" target="KOR">
      <data key="d0">113703353</data>
    </edge>
    <edge source="CHE" target="LBN">
      <data key="d0">1699304</data>
    </edge>
    <edge source="CHE" target="LVA">
      <data key="d0">1652925</data>
    </edge>
    <edge source="CHE" target="LTU">
      <data key="d0">2667954</data>
    </edge>
    <edge source="CHE" target="MYS">
      <data key="d0">23193159</data>
    </edge>
    <edge source="CHE" target="MRT">
      <data key="d0">10315</data>
    </edge>
    <edge source="CHE" target="MUS">
      <data key="d0">308689</data>
    </edge>
    <edge source="CHE" target="MEX">
      <data key="d0">80403770</data>
    </edge>
    <edge source="CHE" target="MDA">
      <data key="d0">32341</data>
    </edge>
    <edge source="CHE" target="MAR">
      <data key="d0">2732986</data>
    </edge>
    <edge source="CHE" target="OMN">
      <data key="d0">411797</data>
    </edge>
    <edge source="CHE" target="NAM">
      <data key="d0">29967</data>
    </edge>
    <edge source="CHE" target="NLD">
      <data key="d0">54911320</data>
    </edge>
    <edge source="CHE" target="NZL">
      <data key="d0">3971716</data>
    </edge>
    <edge source="CHE" target="NER">
      <data key="d0">17706</data>
    </edge>
    <edge source="CHE" target="NOR">
      <data key="d0">6281945</data>
    </edge>
    <edge source="CHE" target="PAK">
      <data key="d0">712476</data>
    </edge>
    <edge source="CHE" target="PAN">
      <data key="d0">372968</data>
    </edge>
    <edge source="CHE" target="PRY">
      <data key="d0">44844</data>
    </edge>
    <edge source="CHE" target="PER">
      <data key="d0">4519531</data>
    </edge>
    <edge source="CHE" target="PHL">
      <data key="d0">6350115</data>
    </edge>
    <edge source="CHE" target="POL">
      <data key="d0">95053157</data>
    </edge>
    <edge source="CHE" target="PRT">
      <data key="d0">14260506</data>
    </edge>
    <edge source="CHE" target="ROU">
      <data key="d0">16169102</data>
    </edge>
    <edge source="CHE" target="RUS">
      <data key="d0">67194209</data>
    </edge>
    <edge source="CHE" target="SAU">
      <data key="d0">5818316</data>
    </edge>
    <edge source="CHE" target="SEN">
      <data key="d0">25937</data>
    </edge>
    <edge source="CHE" target="SRB">
      <data key="d0">5797675</data>
    </edge>
    <edge source="CHE" target="IND">
      <data key="d0">71647498</data>
    </edge>
    <edge source="CHE" target="SGP">
      <data key="d0">26826470</data>
    </edge>
    <edge source="CHE" target="SVK">
      <data key="d0">16569632</data>
    </edge>
    <edge source="CHE" target="VNM">
      <data key="d0">8580679</data>
    </edge>
    <edge source="CHE" target="SVN">
      <data key="d0">16721618</data>
    </edge>
    <edge source="CHE" target="ZAF">
      <data key="d0">13122208</data>
    </edge>
    <edge source="CHE" target="ESP">
      <data key="d0">81806014</data>
    </edge>
    <edge source="CHE" target="SWE">
      <data key="d0">49405668</data>
    </edge>
    <edge source="CHE" target="THA">
      <data key="d0">21299349</data>
    </edge>
    <edge source="CHE" target="ARE">
      <data key="d0">6057374</data>
    </edge>
    <edge source="CHE" target="TUN">
      <data key="d0">3338149</data>
    </edge>
    <edge source="CHE" target="TUR">
      <data key="d0">46660288</data>
    </edge>
    <edge source="CHE" target="UGA">
      <data key="d0">22407</data>
    </edge>
    <edge source="CHE" target="UKR">
      <data key="d0">6106301</data>
    </edge>
    <edge source="CHE" target="MKD">
      <data key="d0">643662</data>
    </edge>
    <edge source="CHE" target="EGY">
      <data key="d0">4255732</data>
    </edge>
    <edge source="CHE" target="GBR">
      <data key="d0">164542994</data>
    </edge>
    <edge source="CHE" target="TZA">
      <data key="d0">37415</data>
    </edge>
    <edge source="CHE" target="USA">
      <data key="d0">559467465</data>
    </edge>
    <edge source="CHE" target="URY">
      <data key="d0">130136</data>
    </edge>
    <edge source="THA" target="DZA">
      <data key="d0">24248465</data>
    </edge>
    <edge source="THA" target="ARG">
      <data key="d0">161745</data>
    </edge>
    <edge source="THA" target="AUS">
      <data key="d0">5187833</data>
    </edge>
    <edge source="THA" target="AUT">
      <data key="d0">525129</data>
    </edge>
    <edge source="THA" target="BRA">
      <data key="d0">1925310</data>
    </edge>
    <edge source="THA" target="BLR">
      <data key="d0">23755</data>
    </edge>
    <edge source="THA" target="KHM">
      <data key="d0">3301784</data>
    </edge>
    <edge source="THA" target="CAN">
      <data key="d0">3052135</data>
    </edge>
    <edge source="THA" target="LKA">
      <data key="d0">163952</data>
    </edge>
    <edge source="THA" target="CHL">
      <data key="d0">43850</data>
    </edge>
    <edge source="THA" target="CHN">
      <data key="d0">60534082</data>
    </edge>
    <edge source="THA" target="COL">
      <data key="d0">214925</data>
    </edge>
    <edge source="THA" target="CZE">
      <data key="d0">86748</data>
    </edge>
    <edge source="THA" target="DNK">
      <data key="d0">14226</data>
    </edge>
    <edge source="THA" target="FIN">
      <data key="d0">275499</data>
    </edge>
    <edge source="THA" target="FRA">
      <data key="d0">2318070</data>
    </edge>
    <edge source="THA" target="DEU">
      <data key="d0">21283970</data>
    </edge>
    <edge source="THA" target="GTM">
      <data key="d0">113004</data>
    </edge>
    <edge source="THA" target="HKG">
      <data key="d0">9587928</data>
    </edge>
    <edge source="THA" target="HUN">
      <data key="d0">184546</data>
    </edge>
    <edge source="THA" target="IDN">
      <data key="d0">11095235</data>
    </edge>
    <edge source="THA" target="IRL">
      <data key="d0">75016</data>
    </edge>
    <edge source="THA" target="ISR">
      <data key="d0">584416</data>
    </edge>
    <edge source="THA" target="ITA">
      <data key="d0">3389937</data>
    </edge>
    <edge source="THA" target="JPN">
      <data key="d0">134043560</data>
    </edge>
    <edge source="THA" target="JOR">
      <data key="d0">10638</data>
    </edge>
    <edge source="THA" target="KOR">
      <data key="d0">21232645</data>
    </edge>
    <edge source="THA" target="LBN">
      <data key="d0">18422</data>
    </edge>
    <edge source="THA" target="LTU">
      <data key="d0">482162</data>
    </edge>
    <edge source="THA" target="MYS">
      <data key="d0">15310916</data>
    </edge>
    <edge source="THA" target="MEX">
      <data key="d0">4365349</data>
    </edge>
    <edge source="THA" target="MOZ">
      <data key="d0">30581</data>
    </edge>
    <edge source="THA" target="OMN">
      <data key="d0">178314</data>
    </edge>
    <edge source="THA" target="NLD">
      <data key="d0">48989997</data>
    </edge>
    <edge source="THA" target="NZL">
      <data key="d0">439000</data>
    </edge>
    <edge source="THA" target="NIC">
      <data key="d0">98510</data>
    </edge>
    <edge source="THA" target="PAK">
      <data key="d0">3622581</data>
    </edge>
    <edge source="THA" target="PAN">
      <data key="d0">29487</data>
    </edge>
    <edge source="THA" target="PER">
      <data key="d0">24067</data>
    </edge>
    <edge source="THA" target="PHL">
      <data key="d0">5040922</data>
    </edge>
    <edge source="THA" target="POL">
      <data key="d0">358034</data>
    </edge>
    <edge source="THA" target="PRT">
      <data key="d0">151703</data>
    </edge>
    <edge source="THA" target="RUS">
      <data key="d0">1959734</data>
    </edge>
    <edge source="THA" target="SAU">
      <data key="d0">2061403</data>
    </edge>
    <edge source="THA" target="SRB">
      <data key="d0">39601</data>
    </edge>
    <edge source="THA" target="IND">
      <data key="d0">33635672</data>
    </edge>
    <edge source="THA" target="SGP">
      <data key="d0">10703709</data>
    </edge>
    <edge source="THA" target="VNM">
      <data key="d0">24803218</data>
    </edge>
    <edge source="THA" target="SVN">
      <data key="d0">48146</data>
    </edge>
    <edge source="THA" target="ZAF">
      <data key="d0">97865</data>
    </edge>
    <edge source="THA" target="ESP">
      <data key="d0">561817</data>
    </edge>
    <edge source="THA" target="SWE">
      <data key="d0">116500</data>
    </edge>
    <edge source="THA" target="CHE">
      <data key="d0">488137</data>
    </edge>
    <edge source="THA" target="ARE">
      <data key="d0">2095980</data>
    </edge>
    <edge source="THA" target="TUN">
      <data key="d0">176556</data>
    </edge>
    <edge source="THA" target="TUR">
      <data key="d0">6429259</data>
    </edge>
    <edge source="THA" target="EGY">
      <data key="d0">7145032</data>
    </edge>
    <edge source="THA" target="GBR">
      <data key="d0">613070</data>
    </edge>
    <edge source="THA" target="TZA">
      <data key="d0">46431</data>
    </edge>
    <edge source="THA" target="USA">
      <data key="d0">75984274</data>
    </edge>
    <edge source="ARE" target="DZA">
      <data key="d0">307962</data>
    </edge>
    <edge source="ARE" target="AZE">
      <data key="d0">453749</data>
    </edge>
    <edge source="ARE" target="AUS">
      <data key="d0">559490</data>
    </edge>
    <edge source="ARE" target="AUT">
      <data key="d0">60291</data>
    </edge>
    <edge source="ARE" target="BEL">
      <data key="d0">185541</data>
    </edge>
    <edge source="ARE" target="CMR">
      <data key="d0">153200</data>
    </edge>
    <edge source="ARE" target="LKA">
      <data key="d0">76730</data>
    </edge>
    <edge source="ARE" target="CHN">
      <data key="d0">188770</data>
    </edge>
    <edge source="ARE" target="CZE">
      <data key="d0">248622</data>
    </edge>
    <edge source="ARE" target="ETH">
      <data key="d0">313919</data>
    </edge>
    <edge source="ARE" target="FIN">
      <data key="d0">103992</data>
    </edge>
    <edge source="ARE" target="FRA">
      <data key="d0">1116699</data>
    </edge>
    <edge source="ARE" target="GEO">
      <data key="d0">148887</data>
    </edge>
    <edge source="ARE" target="DEU">
      <data key="d0">3886425</data>
    </edge>
    <edge source="ARE" target="GHA">
      <data key="d0">338557</data>
    </edge>
    <edge source="ARE" target="HKG">
      <data key="d0">1600458</data>
    </edge>
    <edge source="ARE" target="IDN">
      <data key="d0">12523</data>
    </edge>
    <edge source="ARE" target="ITA">
      <data key="d0">1878042</data>
    </edge>
    <edge source="ARE" target="CIV">
      <data key="d0">89734</data>
    </edge>
    <edge source="ARE" target="JPN">
      <data key="d0">220008</data>
    </edge>
    <edge source="ARE" target="KAZ">
      <data key="d0">93207</data>
    </edge>
    <edge source="ARE" target="JOR">
      <data key="d0">197369</data>
    </edge>
    <edge source="ARE" target="KOR">
      <data key="d0">244172</data>
    </edge>
    <edge source="ARE" target="LBN">
      <data key="d0">178917</data>
    </edge>
    <edge source="ARE" target="LTU">
      <data key="d0">162932</data>
    </edge>
    <edge source="ARE" target="MDG">
      <data key="d0">14264</data>
    </edge>
    <edge source="ARE" target="MYS">
      <data key="d0">500891</data>
    </edge>
    <edge source="ARE" target="MRT">
      <data key="d0">15471</data>
    </edge>
    <edge source="ARE" target="MUS">
      <data key="d0">18939</data>
    </edge>
    <edge source="ARE" target="MEX">
      <data key="d0">69385</data>
    </edge>
    <edge source="ARE" target="MOZ">
      <data key="d0">114355</data>
    </edge>
    <edge source="ARE" target="OMN">
      <data key="d0">22489741</data>
    </edge>
    <edge source="ARE" target="NLD">
      <data key="d0">1026265</data>
    </edge>
    <edge source="ARE" target="NZL">
      <data key="d0">373969</data>
    </edge>
    <edge source="ARE" target="PAK">
      <data key="d0">1102707</data>
    </edge>
    <edge source="ARE" target="POL">
      <data key="d0">182501</data>
    </edge>
    <edge source="ARE" target="ROU">
      <data key="d0">11290</data>
    </edge>
    <edge source="ARE" target="RUS">
      <data key="d0">236799</data>
    </edge>
    <edge source="ARE" target="SAU">
      <data key="d0">3777993</data>
    </edge>
    <edge source="ARE" target="SEN">
      <data key="d0">81657</data>
    </edge>
    <edge source="ARE" target="SRB">
      <data key="d0">37330</data>
    </edge>
    <edge source="ARE" target="IND">
      <data key="d0">1854209</data>
    </edge>
    <edge source="ARE" target="SGP">
      <data key="d0">2973826</data>
    </edge>
    <edge source="ARE" target="VNM">
      <data key="d0">36601</data>
    </edge>
    <edge source="ARE" target="ZAF">
      <data key="d0">499015</data>
    </edge>
    <edge source="ARE" target="ESP">
      <data key="d0">78558</data>
    </edge>
    <edge source="ARE" target="CHE">
      <data key="d0">76967</data>
    </edge>
    <edge source="ARE" target="THA">
      <data key="d0">171254</data>
    </edge>
    <edge source="ARE" target="TUR">
      <data key="d0">525797</data>
    </edge>
    <edge source="ARE" target="UGA">
      <data key="d0">751548</data>
    </edge>
    <edge source="ARE" target="EGY">
      <data key="d0">1051238</data>
    </edge>
    <edge source="ARE" target="GBR">
      <data key="d0">1398549</data>
    </edge>
    <edge source="ARE" target="TZA">
      <data key="d0">352804</data>
    </edge>
    <edge source="ARE" target="USA">
      <data key="d0">1020540</data>
    </edge>
    <edge source="TZA" target="ETH">
      <data key="d0">194664</data>
    </edge>
    <edge source="TZA" target="MWI">
      <data key="d0">14108</data>
    </edge>
    <edge source="TZA" target="MOZ">
      <data key="d0">54974</data>
    </edge>
    <edge source="TZA" target="UGA">
      <data key="d0">27789</data>
    </edge>
    <edge source="TZA" target="GBR">
      <data key="d0">174722</data>
    </edge>
    <edge source="TZA" target="USA">
      <data key="d0">96687</data>
    </edge>
    <edge source="BFA" target="FRA">
      <data key="d0">23034</data>
    </edge>
    <edge source="BFA" target="GHA">
      <data key="d0">42007</data>
    </edge>
    <edge source="BFA" target="CIV">
      <data key="d0">12894</data>
    </edge>
    <edge source="BFA" target="ZAF">
      <data key="d0">1108984</data>
    </edge>
    <edge source="ARM" target="GEO">
      <data key="d0">89300</data>
    </edge>
    <edge source="ARM" target="RUS">
      <data key="d0">1140600</data>
    </edge>
    <edge source="ARM" target="ARE">
      <data key="d0">217000</data>
    </edge>
    <edge source="BGR" target="ALB">
      <data key="d0">12206</data>
    </edge>
    <edge source="BGR" target="DZA">
      <data key="d0">9818791</data>
    </edge>
    <edge source="BGR" target="AZE">
      <data key="d0">44884</data>
    </edge>
    <edge source="BGR" target="AUS">
      <data key="d0">32814</data>
    </edge>
    <edge source="BGR" target="AUT">
      <data key="d0">439874</data>
    </edge>
    <edge source="BGR" target="ARM">
      <data key="d0">66922</data>
    </edge>
    <edge source="BGR" target="BEL">
      <data key="d0">557860</data>
    </edge>
    <edge source="BGR" target="BRA">
      <data key="d0">12715</data>
    </edge>
    <edge source="BGR" target="CAN">
      <data key="d0">538212</data>
    </edge>
    <edge source="BGR" target="LKA">
      <data key="d0">139057</data>
    </edge>
    <edge source="BGR" target="CHN">
      <data key="d0">12985741</data>
    </edge>
    <edge source="BGR" target="COL">
      <data key="d0">248702</data>
    </edge>
    <edge source="BGR" target="HRV">
      <data key="d0">562427</data>
    </edge>
    <edge source="BGR" target="CZE">
      <data key="d0">658829</data>
    </edge>
    <edge source="BGR" target="DNK">
      <data key="d0">267084</data>
    </edge>
    <edge source="BGR" target="ETH">
      <data key="d0">53439</data>
    </edge>
    <edge source="BGR" target="EST">
      <data key="d0">25507</data>
    </edge>
    <edge source="BGR" target="FIN">
      <data key="d0">286567</data>
    </edge>
    <edge source="BGR" target="FRA">
      <data key="d0">1007644</data>
    </edge>
    <edge source="BGR" target="GEO">
      <data key="d0">43099</data>
    </edge>
    <edge source="BGR" target="DEU">
      <data key="d0">12612218</data>
    </edge>
    <edge source="BGR" target="GRC">
      <data key="d0">2054466</data>
    </edge>
    <edge source="BGR" target="GTM">
      <data key="d0">86013</data>
    </edge>
    <edge source="BGR" target="HND">
      <data key="d0">30702</data>
    </edge>
    <edge source="BGR" target="HUN">
      <data key="d0">505211</data>
    </edge>
    <edge source="BGR" target="IDN">
      <data key="d0">1389124</data>
    </edge>
    <edge source="BGR" target="IRL">
      <data key="d0">26314</data>
    </edge>
    <edge source="BGR" target="ISR">
      <data key="d0">31879</data>
    </edge>
    <edge source="BGR" target="ITA">
      <data key="d0">3914754</data>
    </edge>
    <edge source="BGR" target="JPN">
      <data key="d0">21509</data>
    </edge>
    <edge source="BGR" target="KAZ">
      <data key="d0">682186</data>
    </edge>
    <edge source="BGR" target="JOR">
      <data key="d0">43346</data>
    </edge>
    <edge source="BGR" target="LBN">
      <data key="d0">81671</data>
    </edge>
    <edge source="BGR" target="LTU">
      <data key="d0">299868</data>
    </edge>
    <edge source="BGR" target="MYS">
      <data key="d0">20971</data>
    </edge>
    <edge source="BGR" target="MEX">
      <data key="d0">504316</data>
    </edge>
    <edge source="BGR" target="MDA">
      <data key="d0">15486</data>
    </edge>
    <edge source="BGR" target="MAR">
      <data key="d0">22041</data>
    </edge>
    <edge source="BGR" target="OMN">
      <data key="d0">106062</data>
    </edge>
    <edge source="BGR" target="NLD">
      <data key="d0">1777797</data>
    </edge>
    <edge source="BGR" target="NIC">
      <data key="d0">36792</data>
    </edge>
    <edge source="BGR" target="NOR">
      <data key="d0">30094</data>
    </edge>
    <edge source="BGR" target="PER">
      <data key="d0">566516</data>
    </edge>
    <edge source="BGR" target="POL">
      <data key="d0">2083670</data>
    </edge>
    <edge source="BGR" target="PRT">
      <data key="d0">89062</data>
    </edge>
    <edge source="BGR" target="ROU">
      <data key="d0">1646393</data>
    </edge>
    <edge source="BGR" target="RUS">
      <data key="d0">3634957</data>
    </edge>
    <edge source="BGR" target="SAU">
      <data key="d0">345557</data>
    </edge>
    <edge source="BGR" target="SRB">
      <data key="d0">2601429</data>
    </edge>
    <edge source="BGR" target="IND">
      <data key="d0">250307</data>
    </edge>
    <edge source="BGR" target="SGP">
      <data key="d0">12298</data>
    </edge>
    <edge source="BGR" target="SVK">
      <data key="d0">143369</data>
    </edge>
    <edge source="BGR" target="VNM">
      <data key="d0">89025</data>
    </edge>
    <edge source="BGR" target="SVN">
      <data key="d0">163939</data>
    </edge>
    <edge source="BGR" target="ZAF">
      <data key="d0">1151034</data>
    </edge>
    <edge source="BGR" target="ESP">
      <data key="d0">3804455</data>
    </edge>
    <edge source="BGR" target="CHE">
      <data key="d0">534343</data>
    </edge>
    <edge source="BGR" target="THA">
      <data key="d0">17311</data>
    </edge>
    <edge source="BGR" target="ARE">
      <data key="d0">904861</data>
    </edge>
    <edge source="BGR" target="TUN">
      <data key="d0">59971</data>
    </edge>
    <edge source="BGR" target="TUR">
      <data key="d0">4299837</data>
    </edge>
    <edge source="BGR" target="UKR">
      <data key="d0">2069189</data>
    </edge>
    <edge source="BGR" target="MKD">
      <data key="d0">775195</data>
    </edge>
    <edge source="BGR" target="EGY">
      <data key="d0">1587561</data>
    </edge>
    <edge source="BGR" target="GBR">
      <data key="d0">576063</data>
    </edge>
    <edge source="BGR" target="TZA">
      <data key="d0">42621</data>
    </edge>
    <edge source="BGR" target="USA">
      <data key="d0">3490500</data>
    </edge>
    <edge source="BGR" target="URY">
      <data key="d0">73935</data>
    </edge>
    <edge source="BLR" target="AZE">
      <data key="d0">27300</data>
    </edge>
    <edge source="BLR" target="CAN">
      <data key="d0">558200</data>
    </edge>
    <edge source="BLR" target="CHN">
      <data key="d0">576000</data>
    </edge>
    <edge source="BLR" target="HRV">
      <data key="d0">58000</data>
    </edge>
    <edge source="BLR" target="CZE">
      <data key="d0">26800</data>
    </edge>
    <edge source="BLR" target="EST">
      <data key="d0">39000</data>
    </edge>
    <edge source="BLR" target="GEO">
      <data key="d0">10900</data>
    </edge>
    <edge source="BLR" target="DEU">
      <data key="d0">1138000</data>
    </edge>
    <edge source="BLR" target="ISR">
      <data key="d0">111800</data>
    </edge>
    <edge source="BLR" target="ITA">
      <data key="d0">93100</data>
    </edge>
    <edge source="BLR" target="KAZ">
      <data key="d0">547100</data>
    </edge>
    <edge source="BLR" target="JOR">
      <data key="d0">17800</data>
    </edge>
    <edge source="BLR" target="KOR">
      <data key="d0">90400</data>
    </edge>
    <edge source="BLR" target="LVA">
      <data key="d0">160900</data>
    </edge>
    <edge source="BLR" target="LTU">
      <data key="d0">1591600</data>
    </edge>
    <edge source="BLR" target="MDA">
      <data key="d0">236400</data>
    </edge>
    <edge source="BLR" target="NLD">
      <data key="d0">337100</data>
    </edge>
    <edge source="BLR" target="POL">
      <data key="d0">420000</data>
    </edge>
    <edge source="BLR" target="ROU">
      <data key="d0">28200</data>
    </edge>
    <edge source="BLR" target="RUS">
      <data key="d0">37024100</data>
    </edge>
    <edge source="BLR" target="IND">
      <data key="d0">18200</data>
    </edge>
    <edge source="BLR" target="THA">
      <data key="d0">199300</data>
    </edge>
    <edge source="BLR" target="ARE">
      <data key="d0">14700</data>
    </edge>
    <edge source="BLR" target="TUR">
      <data key="d0">421200</data>
    </edge>
    <edge source="BLR" target="UKR">
      <data key="d0">2253300</data>
    </edge>
    <edge source="BLR" target="EGY">
      <data key="d0">2135200</data>
    </edge>
    <edge source="BLR" target="USA">
      <data key="d0">282600</data>
    </edge>
    <edge source="CMR" target="CAF">
      <data key="d0">42614</data>
    </edge>
    <edge source="CRI" target="CHL">
      <data key="d0">15000</data>
    </edge>
    <edge source="CRI" target="COL">
      <data key="d0">30500</data>
    </edge>
    <edge source="CRI" target="ECU">
      <data key="d0">90138</data>
    </edge>
    <edge source="CRI" target="SLV">
      <data key="d0">119556</data>
    </edge>
    <edge source="CRI" target="FRA">
      <data key="d0">15768</data>
    </edge>
    <edge source="CRI" target="DEU">
      <data key="d0">210014</data>
    </edge>
    <edge source="CRI" target="GTM">
      <data key="d0">117908</data>
    </edge>
    <edge source="CRI" target="HND">
      <data key="d0">68746</data>
    </edge>
    <edge source="CRI" target="ITA">
      <data key="d0">17915</data>
    </edge>
    <edge source="CRI" target="MEX">
      <data key="d0">332062</data>
    </edge>
    <edge source="CRI" target="NLD">
      <data key="d0">309763</data>
    </edge>
    <edge source="CRI" target="NIC">
      <data key="d0">191933</data>
    </edge>
    <edge source="CRI" target="PAN">
      <data key="d0">64576</data>
    </edge>
    <edge source="CRI" target="PER">
      <data key="d0">35759</data>
    </edge>
    <edge source="CRI" target="ESP">
      <data key="d0">270954</data>
    </edge>
    <edge source="CRI" target="CHE">
      <data key="d0">149096</data>
    </edge>
    <edge source="CRI" target="ARE">
      <data key="d0">290000</data>
    </edge>
    <edge source="CRI" target="USA">
      <data key="d0">2543703</data>
    </edge>
    <edge source="HRV" target="AUT">
      <data key="d0">5582013</data>
    </edge>
    <edge source="HRV" target="BEL">
      <data key="d0">526439</data>
    </edge>
    <edge source="HRV" target="BRA">
      <data key="d0">36340</data>
    </edge>
    <edge source="HRV" target="BGR">
      <data key="d0">109486</data>
    </edge>
    <edge source="HRV" target="BLR">
      <data key="d0">63849</data>
    </edge>
    <edge source="HRV" target="CAN">
      <data key="d0">23812</data>
    </edge>
    <edge source="HRV" target="CZE">
      <data key="d0">440446</data>
    </edge>
    <edge source="HRV" target="DNK">
      <data key="d0">261685</data>
    </edge>
    <edge source="HRV" target="FIN">
      <data key="d0">35580</data>
    </edge>
    <edge source="HRV" target="FRA">
      <data key="d0">396259</data>
    </edge>
    <edge source="HRV" target="DEU">
      <data key="d0">28492860</data>
    </edge>
    <edge source="HRV" target="HUN">
      <data key="d0">489430</data>
    </edge>
    <edge source="HRV" target="ITA">
      <data key="d0">3842360</data>
    </edge>
    <edge source="HRV" target="KAZ">
      <data key="d0">184887</data>
    </edge>
    <edge source="HRV" target="LTU">
      <data key="d0">20796</data>
    </edge>
    <edge source="HRV" target="MEX">
      <data key="d0">1157196</data>
    </edge>
    <edge source="HRV" target="NLD">
      <data key="d0">274015</data>
    </edge>
    <edge source="HRV" target="NOR">
      <data key="d0">122961</data>
    </edge>
    <edge source="HRV" target="PER">
      <data key="d0">131593</data>
    </edge>
    <edge source="HRV" target="POL">
      <data key="d0">350183</data>
    </edge>
    <edge source="HRV" target="ROU">
      <data key="d0">130181</data>
    </edge>
    <edge source="HRV" target="RUS">
      <data key="d0">786612</data>
    </edge>
    <edge source="HRV" target="SAU">
      <data key="d0">13482</data>
    </edge>
    <edge source="HRV" target="SRB">
      <data key="d0">2244072</data>
    </edge>
    <edge source="HRV" target="IND">
      <data key="d0">38071</data>
    </edge>
    <edge source="HRV" target="SGP">
      <data key="d0">65376</data>
    </edge>
    <edge source="HRV" target="SVK">
      <data key="d0">275435</data>
    </edge>
    <edge source="HRV" target="SVN">
      <data key="d0">5551200</data>
    </edge>
    <edge source="HRV" target="ZAF">
      <data key="d0">68647</data>
    </edge>
    <edge source="HRV" target="ESP">
      <data key="d0">16044</data>
    </edge>
    <edge source="HRV" target="CHE">
      <data key="d0">2722395</data>
    </edge>
    <edge source="HRV" target="ARE">
      <data key="d0">23803</data>
    </edge>
    <edge source="HRV" target="TUR">
      <data key="d0">133654</data>
    </edge>
    <edge source="HRV" target="UKR">
      <data key="d0">1484531</data>
    </edge>
    <edge source="HRV" target="MKD">
      <data key="d0">368694</data>
    </edge>
    <edge source="HRV" target="EGY">
      <data key="d0">18575</data>
    </edge>
    <edge source="HRV" target="GBR">
      <data key="d0">1274971</data>
    </edge>
    <edge source="HRV" target="USA">
      <data key="d0">534389</data>
    </edge>
    <edge source="HRV" target="BFA">
      <data key="d0">56015</data>
    </edge>
    <edge source="CZE" target="ALB">
      <data key="d0">87375</data>
    </edge>
    <edge source="CZE" target="DZA">
      <data key="d0">7550517</data>
    </edge>
    <edge source="CZE" target="AZE">
      <data key="d0">141325</data>
    </edge>
    <edge source="CZE" target="ARG">
      <data key="d0">1156598</data>
    </edge>
    <edge source="CZE" target="AUS">
      <data key="d0">1461086</data>
    </edge>
    <edge source="CZE" target="AUT">
      <data key="d0">28438282</data>
    </edge>
    <edge source="CZE" target="BEL">
      <data key="d0">5294125</data>
    </edge>
    <edge source="CZE" target="BOL">
      <data key="d0">257180</data>
    </edge>
    <edge source="CZE" target="BRA">
      <data key="d0">3343989</data>
    </edge>
    <edge source="CZE" target="BGR">
      <data key="d0">3859901</data>
    </edge>
    <edge source="CZE" target="BLR">
      <data key="d0">3658561</data>
    </edge>
    <edge source="CZE" target="CAN">
      <data key="d0">12577833</data>
    </edge>
    <edge source="CZE" target="LKA">
      <data key="d0">43236</data>
    </edge>
    <edge source="CZE" target="CHL">
      <data key="d0">266354</data>
    </edge>
    <edge source="CZE" target="CHN">
      <data key="d0">55606525</data>
    </edge>
    <edge source="CZE" target="COL">
      <data key="d0">106233</data>
    </edge>
    <edge source="CZE" target="HRV">
      <data key="d0">1041566</data>
    </edge>
    <edge source="CZE" target="DNK">
      <data key="d0">12066129</data>
    </edge>
    <edge source="CZE" target="ECU">
      <data key="d0">12013</data>
    </edge>
    <edge source="CZE" target="SLV">
      <data key="d0">66680</data>
    </edge>
    <edge source="CZE" target="ETH">
      <data key="d0">30595</data>
    </edge>
    <edge source="CZE" target="EST">
      <data key="d0">2219762</data>
    </edge>
    <edge source="CZE" target="FIN">
      <data key="d0">6013062</data>
    </edge>
    <edge source="CZE" target="FRA">
      <data key="d0">26280889</data>
    </edge>
    <edge source="CZE" target="GEO">
      <data key="d0">28195</data>
    </edge>
    <edge source="CZE" target="DEU">
      <data key="d0">398276024</data>
    </edge>
    <edge source="CZE" target="GHA">
      <data key="d0">16826</data>
    </edge>
    <edge source="CZE" target="GRC">
      <data key="d0">700196</data>
    </edge>
    <edge source="CZE" target="HKG">
      <data key="d0">669944</data>
    </edge>
    <edge source="CZE" target="HUN">
      <data key="d0">21183864</data>
    </edge>
    <edge source="CZE" target="IDN">
      <data key="d0">2359304</data>
    </edge>
    <edge source="CZE" target="IRL">
      <data key="d0">574954</data>
    </edge>
    <edge source="CZE" target="ISR">
      <data key="d0">7817512</data>
    </edge>
    <edge source="CZE" target="ITA">
      <data key="d0">40585052</data>
    </edge>
    <edge source="CZE" target="JPN">
      <data key="d0">12593257</data>
    </edge>
    <edge source="CZE" target="KAZ">
      <data key="d0">24802074</data>
    </edge>
    <edge source="CZE" target="JOR">
      <data key="d0">32316</data>
    </edge>
    <edge source="CZE" target="KOR">
      <data key="d0">10698716</data>
    </edge>
    <edge source="CZE" target="KGZ">
      <data key="d0">44699</data>
    </edge>
    <edge source="CZE" target="LBN">
      <data key="d0">30528</data>
    </edge>
    <edge source="CZE" target="LVA">
      <data key="d0">1254461</data>
    </edge>
    <edge source="CZE" target="LTU">
      <data key="d0">7335893</data>
    </edge>
    <edge source="CZE" target="MYS">
      <data key="d0">608526</data>
    </edge>
    <edge source="CZE" target="MUS">
      <data key="d0">139783</data>
    </edge>
    <edge source="CZE" target="MEX">
      <data key="d0">14282969</data>
    </edge>
    <edge source="CZE" target="MAR">
      <data key="d0">660017</data>
    </edge>
    <edge source="CZE" target="OMN">
      <data key="d0">23942</data>
    </edge>
    <edge source="CZE" target="NLD">
      <data key="d0">22045066</data>
    </edge>
    <edge source="CZE" target="NZL">
      <data key="d0">45317</data>
    </edge>
    <edge source="CZE" target="NOR">
      <data key="d0">7309797</data>
    </edge>
    <edge source="CZE" target="PAK">
      <data key="d0">1905757</data>
    </edge>
    <edge source="CZE" target="PER">
      <data key="d0">401799</data>
    </edge>
    <edge source="CZE" target="PHL">
      <data key="d0">173050</data>
    </edge>
    <edge source="CZE" target="POL">
      <data key="d0">41951239</data>
    </edge>
    <edge source="CZE" target="PRT">
      <data key="d0">1533702</data>
    </edge>
    <edge source="CZE" target="ROU">
      <data key="d0">5488728</data>
    </edge>
    <edge source="CZE" target="RUS">
      <data key="d0">90885374</data>
    </edge>
    <edge source="CZE" target="SAU">
      <data key="d0">1293149</data>
    </edge>
    <edge source="CZE" target="SEN">
      <data key="d0">19663</data>
    </edge>
    <edge source="CZE" target="SRB">
      <data key="d0">8254813</data>
    </edge>
    <edge source="CZE" target="IND">
      <data key="d0">23037680</data>
    </edge>
    <edge source="CZE" target="SGP">
      <data key="d0">1091572</data>
    </edge>
    <edge source="CZE" target="SVK">
      <data key="d0">78618172</data>
    </edge>
    <edge source="CZE" target="VNM">
      <data key="d0">1988402</data>
    </edge>
    <edge source="CZE" target="SVN">
      <data key="d0">9066163</data>
    </edge>
    <edge source="CZE" target="ZAF">
      <data key="d0">5599682</data>
    </edge>
    <edge source="CZE" target="ESP">
      <data key="d0">13000632</data>
    </edge>
    <edge source="CZE" target="SWE">
      <data key="d0">7879916</data>
    </edge>
    <edge source="CZE" target="CHE">
      <data key="d0">18132468</data>
    </edge>
    <edge source="CZE" target="THA">
      <data key="d0">4553978</data>
    </edge>
    <edge source="CZE" target="TGO">
      <data key="d0">14702</data>
    </edge>
    <edge source="CZE" target="ARE">
      <data key="d0">2417409</data>
    </edge>
    <edge source="CZE" target="TUN">
      <data key="d0">257476</data>
    </edge>
    <edge source="CZE" target="TUR">
      <data key="d0">22163808</data>
    </edge>
    <edge source="CZE" target="UKR">
      <data key="d0">6499902</data>
    </edge>
    <edge source="CZE" target="MKD">
      <data key="d0">162466</data>
    </edge>
    <edge source="CZE" target="EGY">
      <data key="d0">766896</data>
    </edge>
    <edge source="CZE" target="GBR">
      <data key="d0">19517369</data>
    </edge>
    <edge source="CZE" target="TZA">
      <data key="d0">16535</data>
    </edge>
    <edge source="CZE" target="USA">
      <data key="d0">41652952</data>
    </edge>
    <edge source="CZE" target="URY">
      <data key="d0">20730</data>
    </edge>
    <edge source="ETH" target="AUT">
      <data key="d0">14721</data>
    </edge>
    <edge source="ETH" target="CHN">
      <data key="d0">693901</data>
    </edge>
    <edge source="ETH" target="DEU">
      <data key="d0">12738</data>
    </edge>
    <edge source="ETH" target="NLD">
      <data key="d0">221376</data>
    </edge>
    <edge source="ETH" target="IND">
      <data key="d0">21577</data>
    </edge>
    <edge source="ETH" target="ESP">
      <data key="d0">66504</data>
    </edge>
    <edge source="ETH" target="TGO">
      <data key="d0">60199</data>
    </edge>
    <edge source="ETH" target="ARE">
      <data key="d0">24288</data>
    </edge>
    <edge source="EST" target="BGR">
      <data key="d0">37091</data>
    </edge>
    <edge source="EST" target="BLR">
      <data key="d0">746735</data>
    </edge>
    <edge source="EST" target="CHN">
      <data key="d0">193924</data>
    </edge>
    <edge source="EST" target="FIN">
      <data key="d0">3665766</data>
    </edge>
    <edge source="EST" target="GEO">
      <data key="d0">26192</data>
    </edge>
    <edge source="EST" target="DEU">
      <data key="d0">3536237</data>
    </edge>
    <edge source="EST" target="IDN">
      <data key="d0">29614</data>
    </edge>
    <edge source="EST" target="IRL">
      <data key="d0">21984</data>
    </edge>
    <edge source="EST" target="KAZ">
      <data key="d0">13131</data>
    </edge>
    <edge source="EST" target="LVA">
      <data key="d0">1361294</data>
    </edge>
    <edge source="EST" target="LTU">
      <data key="d0">803402</data>
    </edge>
    <edge source="EST" target="NLD">
      <data key="d0">139168</data>
    </edge>
    <edge source="EST" target="NOR">
      <data key="d0">292359</data>
    </edge>
    <edge source="EST" target="POL">
      <data key="d0">373494</data>
    </edge>
    <edge source="EST" target="RUS">
      <data key="d0">6874733</data>
    </edge>
    <edge source="EST" target="SRB">
      <data key="d0">275615</data>
    </edge>
    <edge source="EST" target="SWE">
      <data key="d0">387392</data>
    </edge>
    <edge source="EST" target="CHE">
      <data key="d0">134270</data>
    </edge>
    <edge source="EST" target="UKR">
      <data key="d0">70891</data>
    </edge>
    <edge source="EST" target="GBR">
      <data key="d0">238153</data>
    </edge>
    <edge source="EST" target="USA">
      <data key="d0">20101</data>
    </edge>
    <edge source="HND" target="CAN">
      <data key="d0">95896</data>
    </edge>
    <edge source="HND" target="CHN">
      <data key="d0">163705</data>
    </edge>
    <edge source="HND" target="GTM">
      <data key="d0">30000</data>
    </edge>
    <edge source="HND" target="MEX">
      <data key="d0">26324</data>
    </edge>
    <edge source="HND" target="IND">
      <data key="d0">48400</data>
    </edge>
    <edge source="HND" target="CHE">
      <data key="d0">37600</data>
    </edge>
    <edge source="HND" target="GBR">
      <data key="d0">10160</data>
    </edge>
    <edge source="HND" target="USA">
      <data key="d0">1367079</data>
    </edge>
    <edge source="HUN" target="DZA">
      <data key="d0">24671</data>
    </edge>
    <edge source="HUN" target="AUS">
      <data key="d0">562188</data>
    </edge>
    <edge source="HUN" target="AUT">
      <data key="d0">26245611</data>
    </edge>
    <edge source="HUN" target="BEL">
      <data key="d0">1694368</data>
    </edge>
    <edge source="HUN" target="BRA">
      <data key="d0">70776</data>
    </edge>
    <edge source="HUN" target="BGR">
      <data key="d0">522558</data>
    </edge>
    <edge source="HUN" target="CAN">
      <data key="d0">377880</data>
    </edge>
    <edge source="HUN" target="CHL">
      <data key="d0">15849</data>
    </edge>
    <edge source="HUN" target="CHN">
      <data key="d0">1784015</data>
    </edge>
    <edge source="HUN" target="CRI">
      <data key="d0">73121</data>
    </edge>
    <edge source="HUN" target="HRV">
      <data key="d0">144229</data>
    </edge>
    <edge source="HUN" target="CZE">
      <data key="d0">2393145</data>
    </edge>
    <edge source="HUN" target="DNK">
      <data key="d0">98650</data>
    </edge>
    <edge source="HUN" target="EST">
      <data key="d0">22430</data>
    </edge>
    <edge source="HUN" target="FIN">
      <data key="d0">131710</data>
    </edge>
    <edge source="HUN" target="FRA">
      <data key="d0">2325114</data>
    </edge>
    <edge source="HUN" target="GEO">
      <data key="d0">16132</data>
    </edge>
    <edge source="HUN" target="DEU">
      <data key="d0">59719879</data>
    </edge>
    <edge source="HUN" target="GRC">
      <data key="d0">36171</data>
    </edge>
    <edge source="HUN" target="HKG">
      <data key="d0">779389</data>
    </edge>
    <edge source="HUN" target="IRL">
      <data key="d0">642512</data>
    </edge>
    <edge source="HUN" target="ISR">
      <data key="d0">63180</data>
    </edge>
    <edge source="HUN" target="ITA">
      <data key="d0">3037080</data>
    </edge>
    <edge source="HUN" target="JPN">
      <data key="d0">419634</data>
    </edge>
    <edge source="HUN" target="KOR">
      <data key="d0">128900</data>
    </edge>
    <edge source="HUN" target="LTU">
      <data key="d0">34264</data>
    </edge>
    <edge source="HUN" target="MEX">
      <data key="d0">291577</data>
    </edge>
    <edge source="HUN" target="MDA">
      <data key="d0">17249</data>
    </edge>
    <edge source="HUN" target="MAR">
      <data key="d0">56878</data>
    </edge>
    <edge source="HUN" target="NLD">
      <data key="d0">155937</data>
    </edge>
    <edge source="HUN" target="NZL">
      <data key="d0">41325</data>
    </edge>
    <edge source="HUN" target="NOR">
      <data key="d0">18457</data>
    </edge>
    <edge source="HUN" target="PER">
      <data key="d0">10259</data>
    </edge>
    <edge source="HUN" target="POL">
      <data key="d0">1264325</data>
    </edge>
    <edge source="HUN" target="PRT">
      <data key="d0">12000</data>
    </edge>
    <edge source="HUN" target="ROU">
      <data key="d0">3947218</data>
    </edge>
    <edge source="HUN" target="RUS">
      <data key="d0">2333915</data>
    </edge>
    <edge source="HUN" target="SAU">
      <data key="d0">12556</data>
    </edge>
    <edge source="HUN" target="SRB">
      <data key="d0">4446749</data>
    </edge>
    <edge source="HUN" target="IND">
      <data key="d0">547193</data>
    </edge>
    <edge source="HUN" target="SGP">
      <data key="d0">15227</data>
    </edge>
    <edge source="HUN" target="SVK">
      <data key="d0">8904712</data>
    </edge>
    <edge source="HUN" target="VNM">
      <data key="d0">60312</data>
    </edge>
    <edge source="HUN" target="SVN">
      <data key="d0">347486</data>
    </edge>
    <edge source="HUN" target="ZAF">
      <data key="d0">102420</data>
    </edge>
    <edge source="HUN" target="ESP">
      <data key="d0">956619</data>
    </edge>
    <edge source="HUN" target="SWE">
      <data key="d0">685103</data>
    </edge>
    <edge source="HUN" target="CHE">
      <data key="d0">3734178</data>
    </edge>
    <edge source="HUN" target="THA">
      <data key="d0">136798</data>
    </edge>
    <edge source="HUN" target="ARE">
      <data key="d0">19497</data>
    </edge>
    <edge source="HUN" target="TUR">
      <data key="d0">1027635</data>
    </edge>
    <edge source="HUN" target="UKR">
      <data key="d0">2644803</data>
    </edge>
    <edge source="HUN" target="MKD">
      <data key="d0">35706</data>
    </edge>
    <edge source="HUN" target="GBR">
      <data key="d0">620392</data>
    </edge>
    <edge source="HUN" target="USA">
      <data key="d0">2781400</data>
    </edge>
    <edge source="LVA" target="BLR">
      <data key="d0">101479</data>
    </edge>
    <edge source="LVA" target="CAN">
      <data key="d0">31852</data>
    </edge>
    <edge source="LVA" target="CZE">
      <data key="d0">123084</data>
    </edge>
    <edge source="LVA" target="EST">
      <data key="d0">2463763</data>
    </edge>
    <edge source="LVA" target="FIN">
      <data key="d0">383936</data>
    </edge>
    <edge source="LVA" target="DEU">
      <data key="d0">48568</data>
    </edge>
    <edge source="LVA" target="ITA">
      <data key="d0">72501</data>
    </edge>
    <edge source="LVA" target="KAZ">
      <data key="d0">100739</data>
    </edge>
    <edge source="LVA" target="LBN">
      <data key="d0">13766</data>
    </edge>
    <edge source="LVA" target="LTU">
      <data key="d0">4201993</data>
    </edge>
    <edge source="LVA" target="NLD">
      <data key="d0">13179</data>
    </edge>
    <edge source="LVA" target="NOR">
      <data key="d0">37007</data>
    </edge>
    <edge source="LVA" target="PRY">
      <data key="d0">28770</data>
    </edge>
    <edge source="LVA" target="PER">
      <data key="d0">11176</data>
    </edge>
    <edge source="LVA" target="POL">
      <data key="d0">1592353</data>
    </edge>
    <edge source="LVA" target="RUS">
      <data key="d0">4856865</data>
    </edge>
    <edge source="LVA" target="SRB">
      <data key="d0">19514</data>
    </edge>
    <edge source="LVA" target="IND">
      <data key="d0">69898</data>
    </edge>
    <edge source="LVA" target="SGP">
      <data key="d0">37700</data>
    </edge>
    <edge source="LVA" target="SWE">
      <data key="d0">113880</data>
    </edge>
    <edge source="LVA" target="ARE">
      <data key="d0">56989</data>
    </edge>
    <edge source="LVA" target="UKR">
      <data key="d0">91721</data>
    </edge>
    <edge source="LVA" target="GBR">
      <data key="d0">860081</data>
    </edge>
    <edge source="LVA" target="USA">
      <data key="d0">92814</data>
    </edge>
    <edge source="LTU" target="BGR">
      <data key="d0">41102</data>
    </edge>
    <edge source="LTU" target="BLR">
      <data key="d0">3865906</data>
    </edge>
    <edge source="LTU" target="CHN">
      <data key="d0">60244</data>
    </edge>
    <edge source="LTU" target="CZE">
      <data key="d0">2512648</data>
    </edge>
    <edge source="LTU" target="EST">
      <data key="d0">1546912</data>
    </edge>
    <edge source="LTU" target="FIN">
      <data key="d0">83455</data>
    </edge>
    <edge source="LTU" target="DEU">
      <data key="d0">1323573</data>
    </edge>
    <edge source="LTU" target="ISR">
      <data key="d0">31960</data>
    </edge>
    <edge source="LTU" target="ITA">
      <data key="d0">36763</data>
    </edge>
    <edge source="LTU" target="KAZ">
      <data key="d0">1476230</data>
    </edge>
    <edge source="LTU" target="KOR">
      <data key="d0">20884</data>
    </edge>
    <edge source="LTU" target="LVA">
      <data key="d0">1722534</data>
    </edge>
    <edge source="LTU" target="MEX">
      <data key="d0">10830</data>
    </edge>
    <edge source="LTU" target="MDA">
      <data key="d0">42195</data>
    </edge>
    <edge source="LTU" target="MAR">
      <data key="d0">30354</data>
    </edge>
    <edge source="LTU" target="NLD">
      <data key="d0">52186</data>
    </edge>
    <edge source="LTU" target="NOR">
      <data key="d0">65791</data>
    </edge>
    <edge source="LTU" target="POL">
      <data key="d0">741098</data>
    </edge>
    <edge source="LTU" target="PRT">
      <data key="d0">118459</data>
    </edge>
    <edge source="LTU" target="ROU">
      <data key="d0">35723</data>
    </edge>
    <edge source="LTU" target="RUS">
      <data key="d0">61506520</data>
    </edge>
    <edge source="LTU" target="SRB">
      <data key="d0">15816</data>
    </edge>
    <edge source="LTU" target="IND">
      <data key="d0">213047</data>
    </edge>
    <edge source="LTU" target="SGP">
      <data key="d0">14712</data>
    </edge>
    <edge source="LTU" target="SVK">
      <data key="d0">24746</data>
    </edge>
    <edge source="LTU" target="VNM">
      <data key="d0">49227</data>
    </edge>
    <edge source="LTU" target="ESP">
      <data key="d0">106070</data>
    </edge>
    <edge source="LTU" target="SWE">
      <data key="d0">290374</data>
    </edge>
    <edge source="LTU" target="CHE">
      <data key="d0">285095</data>
    </edge>
    <edge source="LTU" target="TUR">
      <data key="d0">33801</data>
    </edge>
    <edge source="LTU" target="UKR">
      <data key="d0">1158203</data>
    </edge>
    <edge source="LTU" target="GBR">
      <data key="d0">64060</data>
    </edge>
    <edge source="LTU" target="USA">
      <data key="d0">77150</data>
    </edge>
    <edge source="MWI" target="ZAF">
      <data key="d0">148971</data>
    </edge>
    <edge source="MUS" target="CHN">
      <data key="d0">57141</data>
    </edge>
    <edge source="MUS" target="FRA">
      <data key="d0">57387</data>
    </edge>
    <edge source="MUS" target="MDG">
      <data key="d0">40097</data>
    </edge>
    <edge source="MUS" target="IND">
      <data key="d0">43349</data>
    </edge>
    <edge source="MUS" target="ARE">
      <data key="d0">68411</data>
    </edge>
    <edge source="MDA" target="BEL">
      <data key="d0">98629</data>
    </edge>
    <edge source="MDA" target="BLR">
      <data key="d0">30129</data>
    </edge>
    <edge source="MDA" target="CHN">
      <data key="d0">77333</data>
    </edge>
    <edge source="MDA" target="FRA">
      <data key="d0">395707</data>
    </edge>
    <edge source="MDA" target="DEU">
      <data key="d0">36444</data>
    </edge>
    <edge source="MDA" target="ITA">
      <data key="d0">754464</data>
    </edge>
    <edge source="MDA" target="ROU">
      <data key="d0">432453</data>
    </edge>
    <edge source="MDA" target="RUS">
      <data key="d0">889865</data>
    </edge>
    <edge source="MDA" target="SRB">
      <data key="d0">38981</data>
    </edge>
    <edge source="MDA" target="TUR">
      <data key="d0">64971</data>
    </edge>
    <edge source="NAM" target="AUS">
      <data key="d0">50360</data>
    </edge>
    <edge source="NAM" target="BWA">
      <data key="d0">91534</data>
    </edge>
    <edge source="NAM" target="MUS">
      <data key="d0">134076</data>
    </edge>
    <edge source="NAM" target="ZAF">
      <data key="d0">1387675</data>
    </edge>
    <edge source="ROU" target="ALB">
      <data key="d0">11417</data>
    </edge>
    <edge source="ROU" target="AZE">
      <data key="d0">209935</data>
    </edge>
    <edge source="ROU" target="AUT">
      <data key="d0">4797421</data>
    </edge>
    <edge source="ROU" target="BEL">
      <data key="d0">4777218</data>
    </edge>
    <edge source="ROU" target="BRA">
      <data key="d0">1750305</data>
    </edge>
    <edge source="ROU" target="BGR">
      <data key="d0">3506241</data>
    </edge>
    <edge source="ROU" target="CAN">
      <data key="d0">421026</data>
    </edge>
    <edge source="ROU" target="CHN">
      <data key="d0">899535</data>
    </edge>
    <edge source="ROU" target="COL">
      <data key="d0">46500</data>
    </edge>
    <edge source="ROU" target="HRV">
      <data key="d0">291690</data>
    </edge>
    <edge source="ROU" target="CZE">
      <data key="d0">582178</data>
    </edge>
    <edge source="ROU" target="DNK">
      <data key="d0">32971</data>
    </edge>
    <edge source="ROU" target="ETH">
      <data key="d0">29614</data>
    </edge>
    <edge source="ROU" target="EST">
      <data key="d0">11714</data>
    </edge>
    <edge source="ROU" target="FIN">
      <data key="d0">81261</data>
    </edge>
    <edge source="ROU" target="FRA">
      <data key="d0">11192531</data>
    </edge>
    <edge source="ROU" target="DEU">
      <data key="d0">54375570</data>
    </edge>
    <edge source="ROU" target="GRC">
      <data key="d0">202917</data>
    </edge>
    <edge source="ROU" target="HKG">
      <data key="d0">53674</data>
    </edge>
    <edge source="ROU" target="HUN">
      <data key="d0">2145511</data>
    </edge>
    <edge source="ROU" target="IRL">
      <data key="d0">17458</data>
    </edge>
    <edge source="ROU" target="ISR">
      <data key="d0">55172</data>
    </edge>
    <edge source="ROU" target="ITA">
      <data key="d0">37095601</data>
    </edge>
    <edge source="ROU" target="JPN">
      <data key="d0">59196</data>
    </edge>
    <edge source="ROU" target="KOR">
      <data key="d0">163310</data>
    </edge>
    <edge source="ROU" target="LVA">
      <data key="d0">234042</data>
    </edge>
    <edge source="ROU" target="MYS">
      <data key="d0">255723</data>
    </edge>
    <edge source="ROU" target="MEX">
      <data key="d0">3382358</data>
    </edge>
    <edge source="ROU" target="MDA">
      <data key="d0">951576</data>
    </edge>
    <edge source="ROU" target="MAR">
      <data key="d0">4914075</data>
    </edge>
    <edge source="ROU" target="NLD">
      <data key="d0">5560810</data>
    </edge>
    <edge source="ROU" target="PER">
      <data key="d0">39950</data>
    </edge>
    <edge source="ROU" target="POL">
      <data key="d0">6334569</data>
    </edge>
    <edge source="ROU" target="PRT">
      <data key="d0">10884</data>
    </edge>
    <edge source="ROU" target="RUS">
      <data key="d0">141059</data>
    </edge>
    <edge source="ROU" target="SAU">
      <data key="d0">791047</data>
    </edge>
    <edge source="ROU" target="SRB">
      <data key="d0">905202</data>
    </edge>
    <edge source="ROU" target="IND">
      <data key="d0">2241216</data>
    </edge>
    <edge source="ROU" target="SVK">
      <data key="d0">273292</data>
    </edge>
    <edge source="ROU" target="VNM">
      <data key="d0">215023</data>
    </edge>
    <edge source="ROU" target="SVN">
      <data key="d0">202430</data>
    </edge>
    <edge source="ROU" target="ZAF">
      <data key="d0">280427</data>
    </edge>
    <edge source="ROU" target="ESP">
      <data key="d0">9495329</data>
    </edge>
    <edge source="ROU" target="SWE">
      <data key="d0">392894</data>
    </edge>
    <edge source="ROU" target="CHE">
      <data key="d0">1184949</data>
    </edge>
    <edge source="ROU" target="THA">
      <data key="d0">808376</data>
    </edge>
    <edge source="ROU" target="ARE">
      <data key="d0">343366</data>
    </edge>
    <edge source="ROU" target="TUN">
      <data key="d0">220736</data>
    </edge>
    <edge source="ROU" target="TUR">
      <data key="d0">5091761</data>
    </edge>
    <edge source="ROU" target="UKR">
      <data key="d0">1506531</data>
    </edge>
    <edge source="ROU" target="MKD">
      <data key="d0">88064</data>
    </edge>
    <edge source="ROU" target="EGY">
      <data key="d0">147777</data>
    </edge>
    <edge source="ROU" target="GBR">
      <data key="d0">5369765</data>
    </edge>
    <edge source="ROU" target="USA">
      <data key="d0">781592</data>
    </edge>
    <edge source="ROU" target="URY">
      <data key="d0">24451</data>
    </edge>
    <edge source="SVK" target="DZA">
      <data key="d0">1572413</data>
    </edge>
    <edge source="SVK" target="ARG">
      <data key="d0">27675</data>
    </edge>
    <edge source="SVK" target="AUS">
      <data key="d0">317473</data>
    </edge>
    <edge source="SVK" target="AUT">
      <data key="d0">15539958</data>
    </edge>
    <edge source="SVK" target="BEL">
      <data key="d0">31031054</data>
    </edge>
    <edge source="SVK" target="BRA">
      <data key="d0">420258</data>
    </edge>
    <edge source="SVK" target="BGR">
      <data key="d0">1527559</data>
    </edge>
    <edge source="SVK" target="BLR">
      <data key="d0">533306</data>
    </edge>
    <edge source="SVK" target="CAN">
      <data key="d0">347753</data>
    </edge>
    <edge source="SVK" target="CHL">
      <data key="d0">40100</data>
    </edge>
    <edge source="SVK" target="CHN">
      <data key="d0">9052294</data>
    </edge>
    <edge source="SVK" target="HRV">
      <data key="d0">2562392</data>
    </edge>
    <edge source="SVK" target="CZE">
      <data key="d0">58706301</data>
    </edge>
    <edge source="SVK" target="DNK">
      <data key="d0">1755472</data>
    </edge>
    <edge source="SVK" target="EST">
      <data key="d0">291126</data>
    </edge>
    <edge source="SVK" target="FIN">
      <data key="d0">4215305</data>
    </edge>
    <edge source="SVK" target="FRA">
      <data key="d0">20913301</data>
    </edge>
    <edge source="SVK" target="DEU">
      <data key="d0">105819181</data>
    </edge>
    <edge source="SVK" target="GHA">
      <data key="d0">405168</data>
    </edge>
    <edge source="SVK" target="GRC">
      <data key="d0">61667</data>
    </edge>
    <edge source="SVK" target="HKG">
      <data key="d0">36685</data>
    </edge>
    <edge source="SVK" target="HUN">
      <data key="d0">28926975</data>
    </edge>
    <edge source="SVK" target="IDN">
      <data key="d0">35183</data>
    </edge>
    <edge source="SVK" target="IRL">
      <data key="d0">156824</data>
    </edge>
    <edge source="SVK" target="ISR">
      <data key="d0">1122843</data>
    </edge>
    <edge source="SVK" target="ITA">
      <data key="d0">11575692</data>
    </edge>
    <edge source="SVK" target="CIV">
      <data key="d0">18361</data>
    </edge>
    <edge source="SVK" target="JPN">
      <data key="d0">329700</data>
    </edge>
    <edge source="SVK" target="KAZ">
      <data key="d0">62592</data>
    </edge>
    <edge source="SVK" target="KOR">
      <data key="d0">331043</data>
    </edge>
    <edge source="SVK" target="LBN">
      <data key="d0">17734</data>
    </edge>
    <edge source="SVK" target="LVA">
      <data key="d0">33343</data>
    </edge>
    <edge source="SVK" target="LTU">
      <data key="d0">385764</data>
    </edge>
    <edge source="SVK" target="MYS">
      <data key="d0">90013</data>
    </edge>
    <edge source="SVK" target="MEX">
      <data key="d0">1756334</data>
    </edge>
    <edge source="SVK" target="MAR">
      <data key="d0">111501</data>
    </edge>
    <edge source="SVK" target="NAM">
      <data key="d0">345944</data>
    </edge>
    <edge source="SVK" target="NLD">
      <data key="d0">5601375</data>
    </edge>
    <edge source="SVK" target="NZL">
      <data key="d0">352089</data>
    </edge>
    <edge source="SVK" target="NOR">
      <data key="d0">761250</data>
    </edge>
    <edge source="SVK" target="PAK">
      <data key="d0">25539</data>
    </edge>
    <edge source="SVK" target="PER">
      <data key="d0">151137</data>
    </edge>
    <edge source="SVK" target="POL">
      <data key="d0">7830641</data>
    </edge>
    <edge source="SVK" target="PRT">
      <data key="d0">778115</data>
    </edge>
    <edge source="SVK" target="ROU">
      <data key="d0">4544796</data>
    </edge>
    <edge source="SVK" target="RUS">
      <data key="d0">8582857</data>
    </edge>
    <edge source="SVK" target="SAU">
      <data key="d0">339689</data>
    </edge>
    <edge source="SVK" target="SRB">
      <data key="d0">857425</data>
    </edge>
    <edge source="SVK" target="IND">
      <data key="d0">1517866</data>
    </edge>
    <edge source="SVK" target="VNM">
      <data key="d0">222309</data>
    </edge>
    <edge source="SVK" target="SVN">
      <data key="d0">1782981</data>
    </edge>
    <edge source="SVK" target="ZAF">
      <data key="d0">1748232</data>
    </edge>
    <edge source="SVK" target="ESP">
      <data key="d0">8339762</data>
    </edge>
    <edge source="SVK" target="SWE">
      <data key="d0">2966193</data>
    </edge>
    <edge source="SVK" target="CHE">
      <data key="d0">6077422</data>
    </edge>
    <edge source="SVK" target="THA">
      <data key="d0">737005</data>
    </edge>
    <edge source="SVK" target="ARE">
      <data key="d0">476808</data>
    </edge>
    <edge source="SVK" target="TUN">
      <data key="d0">252605</data>
    </edge>
    <edge source="SVK" target="TUR">
      <data key="d0">3241734</data>
    </edge>
    <edge source="SVK" target="UGA">
      <data key="d0">16223</data>
    </edge>
    <edge source="SVK" target="UKR">
      <data key="d0">431704</data>
    </edge>
    <edge source="SVK" target="MKD">
      <data key="d0">89617</data>
    </edge>
    <edge source="SVK" target="EGY">
      <data key="d0">263895</data>
    </edge>
    <edge source="SVK" target="GBR">
      <data key="d0">3662494</data>
    </edge>
    <edge source="SVK" target="USA">
      <data key="d0">6408232</data>
    </edge>
    <edge source="SVN" target="DZA">
      <data key="d0">5644540</data>
    </edge>
    <edge source="SVN" target="ARG">
      <data key="d0">212518</data>
    </edge>
    <edge source="SVN" target="AUS">
      <data key="d0">15790</data>
    </edge>
    <edge source="SVN" target="AUT">
      <data key="d0">10926477</data>
    </edge>
    <edge source="SVN" target="BEL">
      <data key="d0">3270510</data>
    </edge>
    <edge source="SVN" target="BRA">
      <data key="d0">1072882</data>
    </edge>
    <edge source="SVN" target="BGR">
      <data key="d0">3227190</data>
    </edge>
    <edge source="SVN" target="BLR">
      <data key="d0">206657</data>
    </edge>
    <edge source="SVN" target="CMR">
      <data key="d0">47827</data>
    </edge>
    <edge source="SVN" target="CAN">
      <data key="d0">17109</data>
    </edge>
    <edge source="SVN" target="CHL">
      <data key="d0">33270</data>
    </edge>
    <edge source="SVN" target="CHN">
      <data key="d0">2434067</data>
    </edge>
    <edge source="SVN" target="COL">
      <data key="d0">25208</data>
    </edge>
    <edge source="SVN" target="HRV">
      <data key="d0">18713155</data>
    </edge>
    <edge source="SVN" target="CZE">
      <data key="d0">12413568</data>
    </edge>
    <edge source="SVN" target="DNK">
      <data key="d0">379156</data>
    </edge>
    <edge source="SVN" target="FIN">
      <data key="d0">1370303</data>
    </edge>
    <edge source="SVN" target="FRA">
      <data key="d0">6421321</data>
    </edge>
    <edge source="SVN" target="DEU">
      <data key="d0">67335014</data>
    </edge>
    <edge source="SVN" target="GRC">
      <data key="d0">791930</data>
    </edge>
    <edge source="SVN" target="HKG">
      <data key="d0">262026</data>
    </edge>
    <edge source="SVN" target="HUN">
      <data key="d0">6441287</data>
    </edge>
    <edge source="SVN" target="IDN">
      <data key="d0">1691047</data>
    </edge>
    <edge source="SVN" target="IRL">
      <data key="d0">429080</data>
    </edge>
    <edge source="SVN" target="ISR">
      <data key="d0">174976</data>
    </edge>
    <edge source="SVN" target="ITA">
      <data key="d0">9593182</data>
    </edge>
    <edge source="SVN" target="JPN">
      <data key="d0">36811</data>
    </edge>
    <edge source="SVN" target="KOR">
      <data key="d0">2208962</data>
    </edge>
    <edge source="SVN" target="LVA">
      <data key="d0">34998</data>
    </edge>
    <edge source="SVN" target="LTU">
      <data key="d0">58376</data>
    </edge>
    <edge source="SVN" target="MYS">
      <data key="d0">200936</data>
    </edge>
    <edge source="SVN" target="MEX">
      <data key="d0">584234</data>
    </edge>
    <edge source="SVN" target="NLD">
      <data key="d0">2255632</data>
    </edge>
    <edge source="SVN" target="NOR">
      <data key="d0">18031</data>
    </edge>
    <edge source="SVN" target="POL">
      <data key="d0">5129020</data>
    </edge>
    <edge source="SVN" target="PRT">
      <data key="d0">232661</data>
    </edge>
    <edge source="SVN" target="ROU">
      <data key="d0">5383356</data>
    </edge>
    <edge source="SVN" target="RUS">
      <data key="d0">16300766</data>
    </edge>
    <edge source="SVN" target="SAU">
      <data key="d0">148560</data>
    </edge>
    <edge source="SVN" target="SRB">
      <data key="d0">8271676</data>
    </edge>
    <edge source="SVN" target="IND">
      <data key="d0">2989342</data>
    </edge>
    <edge source="SVN" target="SGP">
      <data key="d0">26423</data>
    </edge>
    <edge source="SVN" target="SVK">
      <data key="d0">3806870</data>
    </edge>
    <edge source="SVN" target="VNM">
      <data key="d0">322695</data>
    </edge>
    <edge source="SVN" target="ZAF">
      <data key="d0">4559881</data>
    </edge>
    <edge source="SVN" target="ESP">
      <data key="d0">3024608</data>
    </edge>
    <edge source="SVN" target="SWE">
      <data key="d0">2515753</data>
    </edge>
    <edge source="SVN" target="CHE">
      <data key="d0">3591088</data>
    </edge>
    <edge source="SVN" target="THA">
      <data key="d0">2290697</data>
    </edge>
    <edge source="SVN" target="ARE">
      <data key="d0">15203</data>
    </edge>
    <edge source="SVN" target="TUR">
      <data key="d0">9324654</data>
    </edge>
    <edge source="SVN" target="UKR">
      <data key="d0">120323</data>
    </edge>
    <edge source="SVN" target="MKD">
      <data key="d0">2287090</data>
    </edge>
    <edge source="SVN" target="EGY">
      <data key="d0">29203</data>
    </edge>
    <edge source="SVN" target="GBR">
      <data key="d0">4217053</data>
    </edge>
    <edge source="SVN" target="USA">
      <data key="d0">6401451</data>
    </edge>
    <edge source="TUN" target="DZA">
      <data key="d0">882245</data>
    </edge>
    <edge source="TUN" target="CHN">
      <data key="d0">382190</data>
    </edge>
    <edge source="TUN" target="ETH">
      <data key="d0">247940</data>
    </edge>
    <edge source="TUN" target="FRA">
      <data key="d0">326737</data>
    </edge>
    <edge source="TUN" target="DEU">
      <data key="d0">910468</data>
    </edge>
    <edge source="TUN" target="HKG">
      <data key="d0">20518</data>
    </edge>
    <edge source="TUN" target="ITA">
      <data key="d0">1880679</data>
    </edge>
    <edge source="TUN" target="MAR">
      <data key="d0">216052</data>
    </edge>
    <edge source="TUN" target="SAU">
      <data key="d0">221564</data>
    </edge>
    <edge source="TUN" target="IND">
      <data key="d0">11188</data>
    </edge>
    <edge source="TUN" target="ESP">
      <data key="d0">26083</data>
    </edge>
    <edge source="TUN" target="ARE">
      <data key="d0">12929</data>
    </edge>
    <edge source="TUN" target="USA">
      <data key="d0">267587</data>
    </edge>
    <edge source="UKR" target="AZE">
      <data key="d0">67516</data>
    </edge>
    <edge source="UKR" target="AUS">
      <data key="d0">1087774</data>
    </edge>
    <edge source="UKR" target="AUT">
      <data key="d0">314845</data>
    </edge>
    <edge source="UKR" target="ARM">
      <data key="d0">76267</data>
    </edge>
    <edge source="UKR" target="BEL">
      <data key="d0">482230</data>
    </edge>
    <edge source="UKR" target="BGR">
      <data key="d0">52162</data>
    </edge>
    <edge source="UKR" target="BLR">
      <data key="d0">3401995</data>
    </edge>
    <edge source="UKR" target="CAN">
      <data key="d0">20500</data>
    </edge>
    <edge source="UKR" target="CHN">
      <data key="d0">3057993</data>
    </edge>
    <edge source="UKR" target="HRV">
      <data key="d0">26284</data>
    </edge>
    <edge source="UKR" target="CZE">
      <data key="d0">1656921</data>
    </edge>
    <edge source="UKR" target="EST">
      <data key="d0">54780</data>
    </edge>
    <edge source="UKR" target="FIN">
      <data key="d0">286368</data>
    </edge>
    <edge source="UKR" target="FRA">
      <data key="d0">3224125</data>
    </edge>
    <edge source="UKR" target="GEO">
      <data key="d0">1022036</data>
    </edge>
    <edge source="UKR" target="DEU">
      <data key="d0">4134816</data>
    </edge>
    <edge source="UKR" target="GRC">
      <data key="d0">14930</data>
    </edge>
    <edge source="UKR" target="HKG">
      <data key="d0">20176</data>
    </edge>
    <edge source="UKR" target="HUN">
      <data key="d0">774143</data>
    </edge>
    <edge source="UKR" target="ISR">
      <data key="d0">95748</data>
    </edge>
    <edge source="UKR" target="ITA">
      <data key="d0">1763553</data>
    </edge>
    <edge source="UKR" target="CIV">
      <data key="d0">34199</data>
    </edge>
    <edge source="UKR" target="KAZ">
      <data key="d0">2948510</data>
    </edge>
    <edge source="UKR" target="KOR">
      <data key="d0">112820</data>
    </edge>
    <edge source="UKR" target="LVA">
      <data key="d0">37563</data>
    </edge>
    <edge source="UKR" target="LTU">
      <data key="d0">706982</data>
    </edge>
    <edge source="UKR" target="MEX">
      <data key="d0">32024</data>
    </edge>
    <edge source="UKR" target="MDA">
      <data key="d0">317085</data>
    </edge>
    <edge source="UKR" target="MOZ">
      <data key="d0">30653</data>
    </edge>
    <edge source="UKR" target="OMN">
      <data key="d0">21199</data>
    </edge>
    <edge source="UKR" target="PAK">
      <data key="d0">31572</data>
    </edge>
    <edge source="UKR" target="PAN">
      <data key="d0">53080</data>
    </edge>
    <edge source="UKR" target="POL">
      <data key="d0">3527528</data>
    </edge>
    <edge source="UKR" target="ROU">
      <data key="d0">1143281</data>
    </edge>
    <edge source="UKR" target="RUS">
      <data key="d0">21079671</data>
    </edge>
    <edge source="UKR" target="SRB">
      <data key="d0">13457</data>
    </edge>
    <edge source="UKR" target="IND">
      <data key="d0">3427535</data>
    </edge>
    <edge source="UKR" target="SVK">
      <data key="d0">4934546</data>
    </edge>
    <edge source="UKR" target="VNM">
      <data key="d0">108765</data>
    </edge>
    <edge source="UKR" target="ZAF">
      <data key="d0">230258</data>
    </edge>
    <edge source="UKR" target="ESP">
      <data key="d0">315149</data>
    </edge>
    <edge source="UKR" target="CHE">
      <data key="d0">193300</data>
    </edge>
    <edge source="UKR" target="THA">
      <data key="d0">178485</data>
    </edge>
    <edge source="UKR" target="TUN">
      <data key="d0">203463</data>
    </edge>
    <edge source="UKR" target="TUR">
      <data key="d0">3076206</data>
    </edge>
    <edge source="UKR" target="MKD">
      <data key="d0">316958</data>
    </edge>
    <edge source="UKR" target="EGY">
      <data key="d0">404431</data>
    </edge>
    <edge source="UKR" target="GBR">
      <data key="d0">55892</data>
    </edge>
    <edge source="UKR" target="USA">
      <data key="d0">2430695</data>
    </edge>
    <edge source="MKD" target="BGR">
      <data key="d0">31850</data>
    </edge>
    <edge source="MKD" target="HRV">
      <data key="d0">11987</data>
    </edge>
    <edge source="MKD" target="DEU">
      <data key="d0">432404</data>
    </edge>
    <edge source="MKD" target="GRC">
      <data key="d0">16458</data>
    </edge>
    <edge source="MKD" target="ROU">
      <data key="d0">86069</data>
    </edge>
    <edge source="MKD" target="SRB">
      <data key="d0">76155</data>
    </edge>
    <edge source="MKD" target="SVK">
      <data key="d0">259451</data>
    </edge>
    <edge source="MKD" target="SVN">
      <data key="d0">1006528</data>
    </edge>
    <edge source="MKD" target="SWE">
      <data key="d0">202841</data>
    </edge>
    <edge source="MKD" target="TUR">
      <data key="d0">135440</data>
    </edge>
    <edge source="KHM" target="AUS">
      <data key="d0">23700</data>
    </edge>
    <edge source="KHM" target="CHN">
      <data key="d0">418385</data>
    </edge>
    <edge source="KHM" target="HKG">
      <data key="d0">267780</data>
    </edge>
    <edge source="KHM" target="IDN">
      <data key="d0">137340</data>
    </edge>
    <edge source="KHM" target="JPN">
      <data key="d0">1767420</data>
    </edge>
    <edge source="KHM" target="PHL">
      <data key="d0">56177</data>
    </edge>
    <edge source="KHM" target="SGP">
      <data key="d0">18219</data>
    </edge>
    <edge source="KHM" target="VNM">
      <data key="d0">599324</data>
    </edge>
    <edge source="KHM" target="THA">
      <data key="d0">1815772</data>
    </edge>
    <edge source="KHM" target="USA">
      <data key="d0">15668</data>
    </edge>
    <edge source="BEN" target="PRT">
      <data key="d0">33751</data>
    </edge>
    <edge source="MDG" target="BEN">
      <data key="d0">25576</data>
    </edge>
    <edge source="MDG" target="FRA">
      <data key="d0">35604</data>
    </edge>
    <edge source="MDG" target="DEU">
      <data key="d0">13839</data>
    </edge>
    <edge source="MDG" target="ARE">
      <data key="d0">15592</data>
    </edge>
    <edge source="ZWE" target="BWA">
      <data key="d0">35958</data>
    </edge>
    <edge source="ZWE" target="MOZ">
      <data key="d0">14970</data>
    </edge>
    <edge source="ZWE" target="ZAF">
      <data key="d0">126340</data>
    </edge>
    <edge source="TGO" target="BEL">
      <data key="d0">30160</data>
    </edge>
    <edge source="TGO" target="NLD">
      <data key="d0">18448</data>
    </edge>
    <edge source="TGO" target="ESP">
      <data key="d0">22271</data>
    </edge>
    <edge source="TGO" target="TZA">
      <data key="d0">23866</data>
    </edge>
    <edge source="TGO" target="BFA">
      <data key="d0">11464</data>
    </edge>
    <edge source="BWA" target="CHN">
      <data key="d0">246501</data>
    </edge>
    <edge source="BWA" target="MUS">
      <data key="d0">90970</data>
    </edge>
    <edge source="BWA" target="NAM">
      <data key="d0">10489</data>
    </edge>
    <edge source="BWA" target="ZAF">
      <data key="d0">2516284</data>
    </edge>
    <edge source="BWA" target="ZWE">
      <data key="d0">93520</data>
    </edge>
    <edge source="BWA" target="ARE">
      <data key="d0">505527</data>
    </edge>
    <edge source="BWA" target="TZA">
      <data key="d0">33994</data>
    </edge>
    <edge source="MOZ" target="ITA">
      <data key="d0">739147</data>
    </edge>
    <edge source="MOZ" target="CIV">
      <data key="d0">33961</data>
    </edge>
    <edge source="MOZ" target="MWI">
      <data key="d0">55475</data>
    </edge>
    <edge source="MOZ" target="ZAF">
      <data key="d0">11748</data>
    </edge>
    <edge source="NIC" target="CHN">
      <data key="d0">45600</data>
    </edge>
    <edge source="NIC" target="CRI">
      <data key="d0">23821</data>
    </edge>
    <edge source="NIC" target="SLV">
      <data key="d0">95421</data>
    </edge>
    <edge source="NIC" target="HND">
      <data key="d0">20800</data>
    </edge>
    <edge source="NIC" target="PAN">
      <data key="d0">12835</data>
    </edge>
    <edge source="JAM" target="USA">
      <data key="d0">121603</data>
    </edge>
    <edge source="PSE" target="ISR">
      <data key="d0">118112</data>
    </edge>
    <edge source="PSE" target="JOR">
      <data key="d0">24794</data>
    </edge>
    <edge source="PSE" target="SAU">
      <data key="d0">11400</data>
    </edge>
    <edge source="KGZ" target="SRB">
      <data key="d0">11518</data>
    </edge>
    <edge source="UGA" target="IND">
      <data key="d0">117725</data>
    </edge>
    <edge source="UGA" target="TUR">
      <data key="d0">33916</data>
    </edge>
    <edge source="UGA" target="TZA">
      <data key="d0">199852</data>
    </edge>
  </graph>
</graphml>
